# Supplementary material for: Lipid nanodisc scaffold and size alter the structure of a pentameric ligand-gated ion channel
Source: Nat Commun. 2024 Jan 2;15:25. doi: 10.1038/s41467-023-44366-w (PMC10762164; doi:10.1038/s41467-023-44366-w)
Supplement: Supplementary file 4 — Source Data [file 41467_2023_44366_MOESM4_ESM.zip]

Archive with 129 entries (105 files):
- rawData/
- rawData/Figure2/
- rawData/Figure2/cAlpha/
- rawData/Figure2/cAlpha/cAlpha.MSP1E3D1.txt
- rawData/Figure2/cAlpha/cAlpha.spNW15.txt
- rawData/Figure2/cAlpha/cAlpha.SMA.txt
- rawData/Figure2/cAlpha/cAlpha.MSP1E3D1.ELIC5.txt
- rawData/Figure2/angles/
- rawData/Figure2/angles/angle.spNW15.txt
- rawData/Figure2/angles/angle.MSP1E3D1.txt
- rawData/Figure2/angles/angle.Saposin.txt
- rawData/Figure2/angles/angle.spMSP1D1.apo.txt
- rawData/Figure2/angles/angle.MSP1E3D1.apo.txt
- rawData/Figure2/angles/angle.spMSP1D1.txt
- rawData/Figure2/angles/angle.MSP1E3D1.ELIC5.txt
- rawData/Figure2/angles/angle.SMA.txt
- rawData/SupplFigure10/
- rawData/SupplFigure10/bilayer/
- rawData/SupplFigure10/bilayer/membraneThickness.phos.bilayer1.txt
- rawData/SupplFigure10/bilayer/membraneThickness.gly.bilayer1.txt
- rawData/SupplFigure10/bilayer/membraneThickness.phos.bilayer3.txt
- rawData/SupplFigure10/bilayer/membraneThickness.phos.bilayer2.txt
- rawData/SupplFigure10/bilayer/membraneThickness.gly.bilayer2.txt
- rawData/SupplFigure10/bilayer/membraneThickness.gly.bilayer3.txt
- rawData/SupplFigure10/11nm_nanodisc/
- rawData/SupplFigure10/11nm_nanodisc/membraneThickness.gly.1103.txt
- rawData/SupplFigure10/11nm_nanodisc/membraneThickness.phos.1102.txt
- rawData/SupplFigure10/11nm_nanodisc/membraneThickness.phos.1101.txt
- rawData/SupplFigure10/11nm_nanodisc/membraneThickness.phos.1103.txt
- rawData/SupplFigure10/11nm_nanodisc/membraneThickness.gly.1102.txt
- rawData/SupplFigure10/11nm_nanodisc/membraneThickness.gly.1101.txt
- rawData/SupplFigure10/9nm_nanodisc/
- rawData/SupplFigure10/9nm_nanodisc/membraneThickness.gly.902.txt
- rawData/SupplFigure10/9nm_nanodisc/membraneThickness.phos.903.txt
- rawData/SupplFigure10/9nm_nanodisc/membraneThickness.gly.903.txt
- rawData/SupplFigure10/9nm_nanodisc/membraneThickness.gly.901.txt
- rawData/SupplFigure10/9nm_nanodisc/membraneThickness.phos.901.txt
- rawData/SupplFigure10/9nm_nanodisc/membraneThickness.phos.902.txt
- rawData/Figure5/
- rawData/Figure5/bilayer/
- rawData/Figure5/bilayer/membraneThickness.phos.bilayer1.txt
- rawData/Figure5/bilayer/membraneThickness.gly.bilayer1.txt
- rawData/Figure5/bilayer/membraneThickness.phos.bilayer3.txt
- rawData/Figure5/bilayer/membraneThickness.phos.bilayer2.txt
- rawData/Figure5/bilayer/membraneThickness.gly.bilayer2.txt
- rawData/Figure5/bilayer/membraneThickness.gly.bilayer3.txt
- rawData/Figure5/11nm_nanodisc/
- rawData/Figure5/11nm_nanodisc/membraneThickness.gly.1103.txt
- rawData/Figure5/11nm_nanodisc/membraneThickness.phos.1102.txt
- rawData/Figure5/11nm_nanodisc/interactionTypes.1102.txt
- rawData/Figure5/11nm_nanodisc/interactionTypes.1103.txt
- rawData/Figure5/11nm_nanodisc/membraneThickness.phos.1101.txt
- rawData/Figure5/11nm_nanodisc/membraneThickness.phos.1103.txt
- rawData/Figure5/11nm_nanodisc/membraneThickness.gly.1102.txt
- rawData/Figure5/11nm_nanodisc/interactionTypes.1101.txt
- rawData/Figure5/11nm_nanodisc/membraneThickness.gly.1101.txt
- rawData/Figure5/9nm_nanodisc/
- rawData/Figure5/9nm_nanodisc/interactionTypes.901.txt
- rawData/Figure5/9nm_nanodisc/membraneThickness.gly.902.txt
- rawData/Figure5/9nm_nanodisc/membraneThickness.phos.903.txt
- rawData/Figure5/9nm_nanodisc/membraneThickness.gly.903.txt
- rawData/Figure5/9nm_nanodisc/interactionTypes.902.txt
- rawData/Figure5/9nm_nanodisc/membraneThickness.gly.901.txt
- rawData/Figure5/9nm_nanodisc/interactionTypes.903.txt
- rawData/Figure5/9nm_nanodisc/membraneThickness.phos.901.txt
- rawData/Figure5/9nm_nanodisc/membraneThickness.phos.902.txt
- rawData/Figure4/
- rawData/Figure4/bilayer/
- rawData/Figure4/bilayer/m2Helix.bilayer3.txt
- rawData/Figure4/bilayer/m2Helix.bilayer2.txt
- rawData/Figure4/bilayer/m2Helix.bilayer1.txt
- rawData/Figure4/bilayer/cAlpha.pore.bilayer3.txt
- rawData/Figure4/bilayer/cAlpha.pore.bilayer2.txt
- rawData/Figure4/bilayer/m4Helix.bilayer3.txt
- rawData/Figure4/bilayer/m4Helix.bilayer1.txt
- rawData/Figure4/bilayer/m4Helix.bilayer2.txt
- rawData/Figure4/bilayer/cAlpha.pore.bilayer1.txt
- rawData/Figure4/11nm_nanodisc/
- rawData/Figure4/11nm_nanodisc/m4Helix.1102.txt
- rawData/Figure4/11nm_nanodisc/cAlpha.pore.1103.txt
- rawData/Figure4/11nm_nanodisc/m2Helix.1102.txt
- rawData/Figure4/11nm_nanodisc/m4Helix.1103.txt
- rawData/Figure4/11nm_nanodisc/m2Helix.1103.txt
- rawData/Figure4/11nm_nanodisc/m2Helix.1101.txt
- rawData/Figure4/11nm_nanodisc/cAlpha.pore.1102.txt
- rawData/Figure4/11nm_nanodisc/m4Helix.1101.txt
- rawData/Figure4/11nm_nanodisc/cAlpha.pore.1101.txt
- rawData/Figure4/9nm_nanodisc/
- rawData/Figure4/9nm_nanodisc/m2Helix.901.txt
- rawData/Figure4/9nm_nanodisc/m4Helix.903.txt
- rawData/Figure4/9nm_nanodisc/m2Helix.903.txt
- rawData/Figure4/9nm_nanodisc/m4Helix.901.txt
- rawData/Figure4/9nm_nanodisc/cAlpha.pore.901.txt
- rawData/Figure4/9nm_nanodisc/cAlpha.pore.903.txt
- rawData/Figure4/9nm_nanodisc/cAlpha.pore.902.txt
- rawData/Figure4/9nm_nanodisc/m2Helix.902.txt
- rawData/Figure4/9nm_nanodisc/m4Helix.902.txt
- rawData/SupplFigure4/
- rawData/SupplFigure4/cAlpha.Saposin.txt
- rawData/SupplFigure4/cAlpha.MSP1E3D1.txt
- rawData/SupplFigure4/cAlpha.spNW15.ELIC5.txt
- rawData/SupplFigure4/cAlpha.spNW15.txt
- rawData/SupplFigure4/cAlpha.spMSP1D1.apo.txt
- rawData/SupplFigure4/cAlpha.spMSP1D1.txt
- rawData/SupplFigure4/cAlpha.SMA.txt
- rawData/SupplFigure4/cAlpha.MSP1E3D1.apo.txt
- rawData/SupplFigure4/cAlpha.MSP1E3D1.ELIC5.txt
- rawData/SupplFigure9/
- rawData/SupplFigure9/bilayer/
- rawData/SupplFigure9/bilayer/cAlpha.pore.bilayer3.txt
- rawData/SupplFigure9/bilayer/cAlpha.pore.bilayer2.txt
- rawData/SupplFigure9/bilayer/cAlpha.pore.bilayer1.txt
- rawData/SupplFigure9/11nm_nanodisc/
- rawData/SupplFigure9/11nm_nanodisc/cAlpha.pore.1103.txt
- rawData/SupplFigure9/11nm_nanodisc/cAlpha.pore.1102.txt
- rawData/SupplFigure9/11nm_nanodisc/cAlpha.pore.1101.txt
- rawData/SupplFigure9/9nm_nanodisc/
- rawData/SupplFigure9/9nm_nanodisc/cAlpha.pore.901.txt
- rawData/SupplFigure9/9nm_nanodisc/cAlpha.pore.903.txt
- rawData/SupplFigure9/9nm_nanodisc/cAlpha.pore.902.txt
- rawData/SupplFigure8/
- rawData/SupplFigure8/11nm_nanodisc/
- rawData/SupplFigure8/11nm_nanodisc/nanodiscDiameter.1101.txt
- rawData/SupplFigure8/11nm_nanodisc/nanodiscDiameter.1103.txt
- rawData/SupplFigure8/11nm_nanodisc/nanodiscDiameter.1102.txt
- rawData/SupplFigure8/9nm_nanodisc/
- rawData/SupplFigure8/9nm_nanodisc/nanodiscDiameter.902.txt
- rawData/SupplFigure8/9nm_nanodisc/nanodiscDiameter.901.txt
- rawData/SupplFigure8/9nm_nanodisc/nanodiscDiameter.903.txt
