# Supplementary material for: Lipid nanodisc scaffold and size alter the structure of a pentameric ligand-gated ion channel
Source: Nat Commun. 2024 Jan 2;15:25. doi: 10.1038/s41467-023-44366-w (PMC10762164; doi:10.1038/s41467-023-44366-w)
Supplement: Supplementary file 4 — Source Data [file 41467_2023_44366_MOESM4_ESM.zip › rawData/Figure2/cAlpha/cAlpha.spNW15.txt]

228 11.524757350141552 0.0
229 8.854266028010526 0.0
230 6.408003610422931 0.0
231 9.860464928896773 0.0
232 10.275256695282426 0.0
233 6.719706901585326 0.0
234 7.815814733217261 0.0
235 10.68057495035642 0.0
236 8.782848315403758 0.0
237 6.187296743879095 0.0
238 9.550655627147249 0.0
239 10.15546270902083 0.0
240 6.718248875166248 0.0
241 7.819854577260233 0.0
242 10.818003656971355 0.0
243 8.949021751800698 0.0
244 6.582675109005933 0.0
245 10.009045407060418 0.0
246 10.73884004865577 0.0
247 7.359936348696036 0.0
248 8.371057047864534 0.0
249 11.813942455393326 0.0
250 11.712034830040514 0.0
251 9.63663726394959 0.0
252 12.85896733091705 0.0
