# Supplementary material for: Lipid nanodisc scaffold and size alter the structure of a pentameric ligand-gated ion channel
Source: Nat Commun. 2024 Jan 2;15:25. doi: 10.1038/s41467-023-44366-w (PMC10762164; doi:10.1038/s41467-023-44366-w)
Supplement: Supplementary file 4 — Source Data [file 41467_2023_44366_MOESM4_ESM.zip › rawData/Figure2/cAlpha/cAlpha.SMA.txt]

228 12.25191567533447 0.0
229 9.480543436288572 0.0
230 7.223931922475932 0.0
231 10.61001295030258 0.0
232 10.679051216905314 0.0
233 7.013884791767573 0.0
234 7.8661861237951785 0.0
235 10.588440789238398 0.0
236 8.634802665554245 0.0
237 5.866187567571877 0.0
238 9.078568465061783 0.0
239 9.911918787845426 0.0
240 6.405295143183684 0.0
241 7.259834646806842 0.0
242 10.271307735179436 0.0
243 8.501230495370066 0.0
244 5.702154895913165 0.0
245 8.83498808536882 0.0
246 10.17465117449719 0.0
247 7.131015442895986 0.0
248 7.814991116255888 0.0
249 10.5970351858878 0.0
250 9.499475095240314 0.0
251 8.283125492053426 0.0
252 11.353149817245306 0.0
