# Supplementary material for: Lipid nanodisc scaffold and size alter the structure of a pentameric ligand-gated ion channel
Source: Nat Commun. 2024 Jan 2;15:25. doi: 10.1038/s41467-023-44366-w (PMC10762164; doi:10.1038/s41467-023-44366-w)
Supplement: Supplementary file 4 — Source Data [file 41467_2023_44366_MOESM4_ESM.zip › rawData/SupplFigure10/bilayer/membraneThickness.phos.bilayer1.txt]

 0.0 17.51796520719528 0.9457908796599322 15.321699208778728 2.6508357224536314 32.83966441597401 2.8145071354473723
 3.0 19.45195976532787 0.8605458185009431 15.863999674741407 3.4502448968017196 35.31595944006928 3.555942765800058
 6.0 20.457924096844344 0.8046541733577743 15.629465934850996 4.90556068240869 36.08739003169534 4.971115966007642
 9.0 19.617679590715184 0.7823294134837578 16.02107915260809 4.181669814400381 35.63875874332327 4.2542216383104865
 12.0 19.210728174252665 0.7308647744968622 16.18097414387216 4.000392311649174 35.39170231812483 4.066608164761165
 15.0 18.855360153624765 0.7667957949452813 16.013047235094003 3.8813968972348465 34.868407388718765 3.9564147488616586
 18.0 18.688733970899758 0.8480476592245368 15.98214399747902 3.75223520761705 34.670877968378775 3.846875860434956
 21.0 18.613641042837042 0.9698056370716936 16.234143203778043 3.581710784304189 34.847784246615085 3.7106839148729662
 24.0 18.518695435825226 1.115649465140493 16.39194406041329 3.5229020335535264 34.91063949623852 3.6953365837341314
 27.0 18.46367065058314 1.3407235440115362 16.563559436111998 3.5820260873662546 35.02723008669514 3.8247157426453606
 30.0 18.472799720218617 1.635890399930411 16.82944110791079 3.6592902464370654 35.302240828129406 4.008309183216025
 33.0 18.48010333474936 1.776617974765618 16.86317003628534 4.157234172294501 35.3432733710347 4.5209476209699035
 36.0 18.385169399330294 2.063809919492034 17.362121645725697 4.255765832537792 35.74729104505599 4.729783737676576
 39.0 18.42105521703835 2.348734442732754 17.39753852989813 4.98705610878193 35.818593746936486 5.512466064713533
 42.0 18.632962316557673 2.318224123379385 17.431121931714987 5.570332980296662 36.064084248272664 6.03347102401253
 45.0 18.500186050497312 2.341447212896133 18.00603635833688 4.640319831111103 36.50622240883419 5.197590132530849
 48.0 18.72678040865856 2.3723381782077 18.492229302391333 3.7098939018612347 37.21900971104989 4.403555517402841
 51.0 18.221286432433676 2.1760460705981455 18.454189957799137 2.231369453176827 36.67547639023282 3.116758915594256
 54.0   18.482967086016814 2.3170603623955284  
 57.0      
 60.0      
 63.0      
 66.0      
 69.0      
 72.0      
