# Supplementary material for: Lipid nanodisc scaffold and size alter the structure of a pentameric ligand-gated ion channel
Source: Nat Commun. 2024 Jan 2;15:25. doi: 10.1038/s41467-023-44366-w (PMC10762164; doi:10.1038/s41467-023-44366-w)
Supplement: Supplementary file 4 — Source Data [file 41467_2023_44366_MOESM4_ESM.zip › rawData/SupplFigure10/bilayer/membraneThickness.gly.bilayer1.txt]

 0.0 15.817663774998321 1.5042663776564162 15.148803178529812 1.2021725333542566 30.966466953528133 1.925626166964644
 3.0 16.561672744918756 0.6293549997074707 14.765452971033266 0.6349124651234508 31.327125715952022 0.8939807347062505
 6.0 17.065133879633724 0.7377517001502137 15.313610363654831 0.6882922355238045 32.37874424328855 1.008971641106373
 9.0 16.506723867040403 0.6362874765789135 15.346540039989863 0.6513886203594553 31.853263907030268 0.910587111475314
 12.0 16.135648801773847 0.6219007593441719 15.333044830773746 0.6255225729866147 31.46869363254759 0.882065215156256
 15.0 15.845968334162917 0.6536137536204631 15.333728595048797 0.6647676189444639 31.179696929211715 0.9322697711064772
 18.0 15.689862027067225 0.7224601413412597 15.344450371401733 0.6701047625142503 31.034312398468956 0.9853877655883052
 21.0 15.607004369272799 0.8481720664168809 15.36870512567678 0.720826616168225 30.975709494949577 1.113097868485254
 24.0 15.50716166399041 0.9897942400194503 15.444414690178617 0.7870285308140507 30.951576354169028 1.2645578460042879
 27.0 15.415833523730095 1.1732100971926123 15.510022722783445 0.9241416785044116 30.92585624651354 1.4934723881289704
 30.0 15.438925509074862 1.5035437985654034 15.594023982509047 1.0933528779790056 31.032949491583906 1.859049345765049
 33.0 15.445074653991101 1.730996503837315 15.643799148431448 1.2719874808209906 31.088873802422547 2.1480924206519463
 36.0 15.381591979257 2.044538089054491 15.79417893329906 1.5653335254836453 31.17577091255606 2.5749572896647526
 39.0 15.407556284014383 2.462304558592907 15.792143851725676 1.8160018757915597 31.19970013574006 3.0595435202241976
 42.0 15.508708531298145 2.684643119945328 15.792728708987415 2.0212917545717706 31.30143724028556 3.3604953561297495
 45.0 15.53677376513605 2.5837657345602705 15.934933833523962 2.1136546950378907 31.47170759866001 3.3381703882431606
 48.0 15.611503478428741 2.7547837709128835 15.919617328828979 2.1559711761578164 31.53112080725772 3.498148844304416
 51.0 15.381401447873367 2.2414325057231723 15.902480019785022 2.3413446945067715 31.28388146765839 3.241282871982553
 54.0   15.701852836045138 2.4452505865961527  
 57.0      
 60.0      
 63.0      
 66.0      
 69.0      
 72.0      
