# Supplementary material for: Lipid nanodisc scaffold and size alter the structure of a pentameric ligand-gated ion channel
Source: Nat Commun. 2024 Jan 2;15:25. doi: 10.1038/s41467-023-44366-w (PMC10762164; doi:10.1038/s41467-023-44366-w)
Supplement: Supplementary file 4 — Source Data [file 41467_2023_44366_MOESM4_ESM.zip › rawData/SupplFigure10/bilayer/membraneThickness.phos.bilayer3.txt]

 0.0 17.807753613622165 0.9552248264590599 17.158194462648876 0.8554052128290693 34.96594807627104 1.2822529185846632
 3.0 19.390496302804024 0.7560620873918306 17.97125283553065 0.8212768350780802 37.36174913833467 1.1162999237781754
 6.0 20.39626628219736 0.7501870245739668 18.04550985218905 1.4353684179745836 38.44177613438641 1.619587313842017
 9.0 19.378342939580946 0.741459445903233 18.11857839015653 1.0004808442333502 37.496921329737475 1.2452807031336375
 12.0 18.80758748914031 0.7130655834254073 17.99322736558678 1.016949625137504 36.80081485472709 1.2420342452336515
 15.0 18.55387662127495 0.7171335811271553 17.920065085474345 0.8428228386424583 36.473941706749294 1.1066304308655124
 18.0 18.35499918410818 0.7960269744266014 17.82883291526569 0.8138862094502534 36.18383209937387 1.1384505724659595
 21.0 18.25201865137338 0.8821962502222132 17.81479846259101 0.7975308835321251 36.06681711396439 1.189254276466419
 24.0 18.279391537809804 1.0190475485297372 17.701540650414238 1.0136347540123851 35.980932188224045 1.437328536106556
 27.0 18.33402461513317 1.1641803035527198 17.688433431416488 1.2402074888270251 36.02245804654966 1.7010086403433518
 30.0 18.36152984598635 1.4371633594488662 17.723229695129394 1.28989858513861 36.084759541115744 1.9311335742731364
 33.0 18.452860377695732 1.7030697867286388 17.820742307324934 1.4385212872573412 36.27360268502066 2.229302624669977
 36.0 18.587474462850604 1.958050283371783 17.82339980321484 1.7565743480371339 36.41087426606545 2.630496978214269
 39.0 18.597630532378343 2.254109307132715 17.790744903460652 2.0523042176382593 36.388375435838995 3.0484358891467793
 42.0 18.620609266989028 2.3117446295171 17.827593712474023 2.2477602232178606 36.44820297946305 3.224374242109864
 45.0 18.296297843052596 2.4055737953230163 17.88616617063596 2.3550597092328793 36.18246401368856 3.3664657311187405
 48.0 18.265230679446283 2.509155987480049 18.00698476247658 2.31415972809768 36.27221544192287 3.413385272226988
 51.0 18.871446470956545 2.4409990438041915 18.183992157684514 2.258249693856018 37.055438628641056 3.325382385779683
 54.0      
 57.0      
 60.0      
 63.0      
 66.0      
 69.0      
 72.0      
