# Supplementary material for: Lipid nanodisc scaffold and size alter the structure of a pentameric ligand-gated ion channel
Source: Nat Commun. 2024 Jan 2;15:25. doi: 10.1038/s41467-023-44366-w (PMC10762164; doi:10.1038/s41467-023-44366-w)
Supplement: Supplementary file 4 — Source Data [file 41467_2023_44366_MOESM4_ESM.zip › rawData/SupplFigure10/bilayer/membraneThickness.phos.bilayer2.txt]

 0.0 16.836841731643677 1.1624046117317506 16.90461599607643 1.3067513801535184 33.7414577277201 1.748937863649926
 3.0 18.882014748861465 1.130946663118942 17.0707024933337 1.5355372876651798 35.95271724219516 1.9070697723549621
 6.0 19.93809701065175 1.0108310570310648 17.63523219739028 1.6547441398222331 37.573329208042026 1.9390610083580562
 9.0 19.373287066567144 0.9016550392680569 17.74303880336283 1.6207816227801783 37.11632586992997 1.8547007517600864
 12.0 18.9843475299297 0.8855256103585626 17.777786944791092 1.464893989754797 36.762134474720796 1.7117447262429735
 15.0 18.68247721206656 0.8822031148866243 17.87078539759135 1.3023530037080462 36.55326260965791 1.5730243743130723
 18.0 18.611505433333388 0.902365541213583 17.59317506017159 1.5137889544582888 36.20468049350498 1.7623338414187029
 21.0 18.55803098897934 0.9526564218328992 17.509607895958624 1.82652876122773 36.06763888493796 2.060039216532435
 24.0 18.581250087016585 1.1152610628375719 17.589980167355375 1.6718487316106316 36.17123025437196 2.009697842878294
 27.0 18.718042375135422 1.1517004239296582 17.691297320724964 1.6352362932855253 36.40933969586038 2.000102897692501
 30.0 18.705382632731435 1.3122915497744065 17.825920336914063 1.7346943054288029 36.531302969645495 2.1751490626843095
 33.0 18.74625437327876 1.5274310134033797 17.908535082244875 1.7197542685198017 36.654789455523634 2.3001304842983483
 36.0 18.83701027745953 1.6526644805818138 17.86174115118308 1.8428829877237238 36.69875142864261 2.47538231225366
 39.0 18.9952051210586 1.914493363039865 17.88572118210361 1.757783001495392 36.88092630316221 2.5990548123250194
 42.0 19.14579733855744 2.013132154885368 17.908803705263793 1.6937306653993507 37.054601043821236 2.630860057081625
 45.0 19.136992303173027 1.9986030105887642 17.979670030099374 1.8391633834879226 37.1166623332724 2.7160515357955224
 48.0 19.123836758727837 2.078226793269336 17.87622483100982 2.153073003064016 37.000061589737655 2.9924488234196502
 51.0 18.844685190602352 2.053812283439589 17.851151615076315 2.7824010332901876 36.69583680567867 3.4583088939048867
 54.0 18.61972665074799 2.0789031503185065 17.888320502249304 2.901332229593 36.50804715299729 3.5692530051649887
 57.0 18.792479465312994 2.1583247705354074 17.551839292863562 3.3013810864926483 36.344318758176556 3.9442975158268805
 60.0 18.373735101461737 2.3699348634317126 17.374226665496828 4.287504117761506 35.74796176695857 4.898906287808632
 63.0 18.122972969007815 2.3388588847060374 17.754073428978266 3.4253847567750255 35.87704639798608 4.1477128172662905
 66.0   18.15828926535214 2.1926594313828613  
 69.0      
 72.0      
