# Supplementary material for: Lipid nanodisc scaffold and size alter the structure of a pentameric ligand-gated ion channel
Source: Nat Commun. 2024 Jan 2;15:25. doi: 10.1038/s41467-023-44366-w (PMC10762164; doi:10.1038/s41467-023-44366-w)
Supplement: Supplementary file 4 — Source Data [file 41467_2023_44366_MOESM4_ESM.zip › rawData/SupplFigure10/bilayer/membraneThickness.gly.bilayer2.txt]

 0.0 15.266422236652827 1.7136098921646092 14.091249326800993 2.6148505486962255 29.35767156345382 3.12632408021647
 3.0 16.032249756949508 0.8321407586488134 13.698019451565212 1.7509918986046118 29.73026920851472 1.9386672925449602
 6.0 16.992514672420388 0.971606978944286 13.831261731642519 2.276191527209092 30.823776404062905 2.474887470183584
 9.0 16.215473242705578 0.7797665733018988 14.077807896809993 2.002643751341973 30.29328113951557 2.1490969972590896
 12.0 15.916176258707695 0.8269478051479766 14.166119752360952 2.0997916753878547 30.08229601106865 2.256760455269276
 15.0 15.63522779245933 0.8323453286779998 14.273512078703737 1.8054664980717832 29.908739871163068 1.9880915526785168
 18.0 15.561234975413834 0.8474515325982106 13.790872395467416 2.085953617051938 29.35210737088125 2.251527613109624
 21.0 15.544529940965745 0.889180800160583 13.795973144275107 2.2939872184876613 29.340503085240854 2.460288571277559
 24.0 15.578199292067811 0.9789846425725851 13.927824342851158 2.249985103110166 29.506023634918968 2.4537407961336575
 27.0 15.784324021076413 1.0689744203793385 14.094496175063123 2.2037112336082343 29.878820196139536 2.4492957176618075
 30.0 15.769055644766414 1.2710989356242615 14.193896725118684 2.284311166039685 29.962952369885098 2.614148046197597
 33.0 15.831873518452824 1.4354075747808874 14.402796956168704 2.2089330787729566 30.234670474621527 2.6343462665784316
 36.0 15.874365404110652 1.6377858410976984 14.51869618120811 2.3737266290108705 30.393061585318762 2.8839071709358826
 39.0 16.007518714027746 1.776980354439264 14.441791002442237 2.370364474484509 30.449309716469983 2.9624798601781777
 42.0 16.189494888415783 1.8870149475577334 14.670408200429014 2.2172080536653374 30.859903088844796 2.9115008098135142
 45.0 16.159174872653274 1.8891112057988813 14.797567075215396 2.3787811650169677 30.95674194786867 3.0376538609450527
 48.0 16.063828367388187 2.015278092382457 14.606735736519754 2.8842086631092707 30.670564103907942 3.518523184802289
 51.0 15.741542343542417 2.0778883836623696 14.143841153976645 3.93557965697568 29.88538349751906 4.450439008834952
 54.0 15.63024163519501 2.0879711652938355 13.83141693197215 4.7829189346663155 29.46165856716716 5.218806101273361
 57.0 15.762826172997487 2.1802677336404277 13.436549589010385 5.612656257973529 29.19937576200787 6.021252167159501
 60.0 15.209982074540237 2.2604741780394435 13.751402951413253 5.236981288387001 28.96138502595349 5.704008811747985
 63.0 15.03220253944397 2.2284687494974555 14.20274958458073 4.944026057599258 29.2349521240247 5.423049568804181
 66.0   13.673496360364167 6.934380945844745  
 69.0   14.743046585036202 6.135797833038246  
 72.0      
