# Supplementary material for: Lipid nanodisc scaffold and size alter the structure of a pentameric ligand-gated ion channel
Source: Nat Commun. 2024 Jan 2;15:25. doi: 10.1038/s41467-023-44366-w (PMC10762164; doi:10.1038/s41467-023-44366-w)
Supplement: Supplementary file 4 — Source Data [file 41467_2023_44366_MOESM4_ESM.zip › rawData/SupplFigure10/bilayer/membraneThickness.gly.bilayer3.txt]

 0.0 16.160339419318944 1.3159667351064777 14.629496612914892 2.471268405024049 30.789836032233836 2.799809989548739
 3.0 16.6764571542839 0.6523386162904026 14.544107574353115 1.635106056420475 31.220564728637015 1.7604310512049581
 6.0 17.18094644738997 0.6956281513925018 14.851334498654738 1.7553381350352393 32.03228094604471 1.8881500187534732
 9.0 16.22285480464963 0.6721882286691268 14.714226481058805 1.7477510455893956 30.937081285708434 1.8725572707183522
 12.0 15.757631685331667 0.6536973835673741 14.528634033233619 1.825994611705613 30.286265718565286 1.939478432790827
 15.0 15.527439513843028 0.6571470902642718 14.489168704556619 1.6110707830945754 30.016608218399647 1.739940046778557
 18.0 15.339483151714102 0.7297279667293505 14.64695982395602 1.2302435183573395 29.986442975670123 1.4303852697393096
 21.0 15.269975167860707 0.8206835275419556 14.579467465456347 1.3184511233658749 29.849442633317054 1.553008311981441
 24.0 15.268011752078287 0.9225735058687093 14.472170708562544 1.5588804231935158 29.74018246064083 1.8114221063978646
 27.0 15.292190546755025 1.0841373419386107 14.481556563830967 1.6597714223869904 29.773747110585994 1.9824719293746
 30.0 15.30269709660662 1.3292733566205277 14.663909928887332 1.5013471551419606 29.96660702549395 2.0052458544712324
 33.0 15.396797129856761 1.558023706026318 14.902102711009102 1.4715285984468 30.298899840865865 2.1430898918586654
 36.0 15.518790615337794 1.880020367732761 14.986333514600394 1.7127065303576623 30.50512412993819 2.5431948887609472
 39.0 15.551906993478298 2.141025606321235 14.979764222602256 2.092380461174032 30.531671216080554 2.9936677573214543
 42.0 15.508400721113942 2.3584745464679275 14.89439273334003 2.3623908631127732 30.40279345445397 3.3381570928366764
 45.0 15.314578659991001 2.3707373425767986 14.955926906295687 2.466968016213327 30.270505566286687 3.421450970057531
 48.0 15.328106023000748 2.5028987254929937 15.207133430371181 2.2958960536833244 30.53523945337193 3.396415863729457
 51.0 15.618276600837708 2.5312303637459244 15.437683526694627 2.4405941516702034 31.055960127532337 3.5161949558458963
 54.0      
 57.0      
 60.0      
 63.0      
 66.0      
 69.0      
 72.0      
