# Supplementary material for: Lipid nanodisc scaffold and size alter the structure of a pentameric ligand-gated ion channel
Source: Nat Commun. 2024 Jan 2;15:25. doi: 10.1038/s41467-023-44366-w (PMC10762164; doi:10.1038/s41467-023-44366-w)
Supplement: Supplementary file 4 — Source Data [file 41467_2023_44366_MOESM4_ESM.zip › rawData/SupplFigure10/11nm_nanodisc/membraneThickness.gly.1103.txt]

 0.0 15.74575092869015 1.6445104650274738 15.578116773531768 1.6314202180548094 31.323867702221918 2.316451293997541
 3.0 16.338651927627613 0.6870439197518691 15.38165027762912 0.542604643790761 31.720302205256733 0.8754708145514112
 6.0 16.622555535911758 0.8136154730037477 15.224187978616554 0.6821413946538295 31.846743514528313 1.0617377360776925
 9.0 14.78700004402737 0.9343418461240155 13.879330749057008 0.9144096237702756 28.666330793084377 1.307340676894179
 12.0 13.333582682057402 1.0584222170031332 12.539736826392563 0.9827743602320834 25.873319508449967 1.4443348062604489
 15.0 12.406588343128936 1.1915264552356124 11.786075627377588 1.151803331607015 24.192663970506523 1.6572224377636708
 18.0 11.504052714234799 2.620446270436175 10.713526397873485 1.5592214478682835 22.217579112108282 3.0492474776139975
 21.0 9.930815136951736 2.9908480882032102 9.087581482282527 2.340057192091547 19.018396619234263 3.7975044369912423
 24.0 7.910737129911039 4.553309703188004 8.237676602139368 3.0452561551672868 16.148413732050408 5.477792831399366
 27.0   8.055481005831032 2.4806497082759957  
 30.0      
 33.0      
 36.0      
 39.0      
 42.0      
 45.0      
 48.0      
 51.0      
 54.0      
 57.0      
 60.0      
 63.0      
 66.0      
 69.0      
 72.0      
