# Supplementary material for: Lipid nanodisc scaffold and size alter the structure of a pentameric ligand-gated ion channel
Source: Nat Commun. 2024 Jan 2;15:25. doi: 10.1038/s41467-023-44366-w (PMC10762164; doi:10.1038/s41467-023-44366-w)
Supplement: Supplementary file 4 — Source Data [file 41467_2023_44366_MOESM4_ESM.zip › rawData/SupplFigure10/11nm_nanodisc/membraneThickness.phos.1102.txt]

 0.0 17.494625504922478 1.5217305701299162 17.932521612100064 0.8501123536991858 35.42714711702254 1.743087760837041
 3.0 18.08497667819718 0.8672408844327102 18.242302757098134 0.7472139017909188 36.32727943529531 1.1447424892355653
 6.0 18.91884891405572 1.1245245722264827 18.223240763360142 1.0317162252498189 37.14208967741586 1.52610415207642
 9.0 17.632241776838672 1.4608544195771116 17.016381907137752 0.9695524593779822 34.648623683976425 1.7533190259287879
 12.0 16.0942202337625 1.930128811630315 15.637933961869193 1.108278092831847 31.732154195631693 2.225685862950216
 15.0 14.24119393994125 2.746097434329407 13.848719329029365 1.4631648738456058 28.089913268970612 3.1115755762774233
 18.0 11.24374700713855 3.9488970948467332 11.579487745374674 2.158848719906758 22.823234752513223 4.500490646710869
 21.0 9.04145379556426 4.247003135137779 8.444095992736738 3.8757671154812545 17.485549788301 5.749661412928243
 24.0 6.90405186026097 4.197624719716547 4.499326789030879 4.5644300278101255 11.403378649291849 6.201134957921022
 27.0 4.983875449419832 3.2623023666179094 1.2833721434087433 3.354587497102642 6.267247592828576 4.679302726577773
 30.0 2.9469830515714106 2.9012323127864206    
 33.0      
 36.0      
 39.0      
 42.0      
 45.0      
 48.0      
 51.0      
 54.0      
 57.0      
 60.0      
 63.0      
 66.0      
 69.0      
 72.0      
