# Supplementary material for: Lipid nanodisc scaffold and size alter the structure of a pentameric ligand-gated ion channel
Source: Nat Commun. 2024 Jan 2;15:25. doi: 10.1038/s41467-023-44366-w (PMC10762164; doi:10.1038/s41467-023-44366-w)
Supplement: Supplementary file 4 — Source Data [file 41467_2023_44366_MOESM4_ESM.zip › rawData/SupplFigure10/11nm_nanodisc/membraneThickness.phos.1101.txt]

 0.0 18.256117835595973 1.1641294065651253 17.837482396370554 1.049654153814642 36.093600231966526 1.5674728443740271
 3.0 18.96719690286889 0.7593946188529845 17.868238295496468 0.9737608917210108 36.83543519836536 1.2348645518388515
 6.0 18.987468747679415 1.0161170024431727 17.36689779570697 1.5692315790633462 36.354366543386384 1.8694869647536303
 9.0 17.729170349852875 1.1852029982783403 15.706050865760387 1.9204710502112825 33.43522121561326 2.256748812302245
 12.0 15.859407636082853 1.3185408136139665 14.331216679878807 1.7068477201045458 30.19062431596166 2.1568215078656525
 15.0 13.68291380879056 1.5267699223974354 12.338258236346157 2.1035803110466293 26.021172045136716 2.599245375288856
 18.0 11.727023484749939 2.264567234898031 9.311917268755487 3.0369990162340352 21.038940753505425 3.7883542318505814
 21.0 8.791413230759241 3.5887842044789964 5.842721312839515 5.090957112709786 14.634134543598757 6.228741156105968
 24.0 3.844212079577737 4.965001051290931 1.5868029545606923 5.009285054415712 5.431015034138429 7.052954855641192
 27.0   0.9305607301940555 3.5445209517207847  
 30.0      
 33.0      
 36.0      
 39.0      
 42.0      
 45.0      
 48.0      
 51.0      
 54.0      
 57.0      
 60.0      
 63.0      
 66.0      
 69.0      
 72.0      
