# Supplementary material for: Lipid nanodisc scaffold and size alter the structure of a pentameric ligand-gated ion channel
Source: Nat Commun. 2024 Jan 2;15:25. doi: 10.1038/s41467-023-44366-w (PMC10762164; doi:10.1038/s41467-023-44366-w)
Supplement: Supplementary file 4 — Source Data [file 41467_2023_44366_MOESM4_ESM.zip › rawData/SupplFigure10/11nm_nanodisc/membraneThickness.phos.1103.txt]

 0.0 17.313361225637 1.0847967906386755 17.552388269515934 0.9106758212379844 34.86574949515293 1.4163737248224593
 3.0 19.242630087308843 0.8549813318694813 18.235148717135854 0.720437813542151 37.4777788044447 1.1180445970652098
 6.0 19.724847827751493 0.9663072007290786 17.938718053377315 0.9085871086831435 37.663565881128804 1.3263785810416506
 9.0 18.028435487838074 1.2094707942034943 16.811357509590547 1.0554748068606128 34.83979299742862 1.6052559515381588
 12.0 16.38531185922934 1.2933495495000282 15.028495256287474 1.270171423740915 31.413807115516814 1.812757154965868
 15.0 14.902692560537572 1.446808171136989 13.420583269058778 1.3756066829349287 28.323275829596348 1.996383638032529
 18.0 13.809776203011245 1.940195282027509 12.847193588986647 1.685404196521857 26.65696979199789 2.570008762252629
 21.0 12.862007337597733 2.8981626089939705 11.74068681757994 2.4948523692120315 24.602694155177673 3.824086146039812
 24.0 11.890984833936459 2.783834220472172 10.287465997415001 3.21344035041537 22.178450831351462 4.2515799243045596
 27.0   9.374978902591133 2.805287511419775  
 30.0      
 33.0      
 36.0      
 39.0      
 42.0      
 45.0      
 48.0      
 51.0      
 54.0      
 57.0      
 60.0      
 63.0      
 66.0      
 69.0      
 72.0      
