# Supplementary material for: Lipid nanodisc scaffold and size alter the structure of a pentameric ligand-gated ion channel
Source: Nat Commun. 2024 Jan 2;15:25. doi: 10.1038/s41467-023-44366-w (PMC10762164; doi:10.1038/s41467-023-44366-w)
Supplement: Supplementary file 4 — Source Data [file 41467_2023_44366_MOESM4_ESM.zip › rawData/SupplFigure10/11nm_nanodisc/membraneThickness.gly.1102.txt]

 0.0 15.92266053581472 2.0024877193314565 16.198943553464066 1.5893501071693081 32.12160408927878 2.556558395427804
 3.0 15.63355829146838 0.5865330944717198 15.64867384758251 0.4624136643165641 31.28223213905089 0.7468918715967147
 6.0 15.75260846290333 1.0051661753482084 15.49795476418979 0.8064571456717583 31.25056322709312 1.2886939775870705
 9.0 14.306863657069087 1.2698536843360928 14.269443862094182 0.8243287089033737 28.57630751916327 1.5139505275748784
 12.0 12.895318647831155 1.721362925595777 12.884256676672578 0.9645066136857429 25.779575324503732 1.973160745975652
 15.0 9.986870370336202 2.590271095829952 11.21494829823852 1.2400861671035377 21.201818668574724 2.8718144180524
 18.0 6.893270786196014 2.9282581775275305 8.881924998654432 2.3120917102717313 15.775195784850446 3.7310138073939254
 21.0 8.106924646325155 3.2012408927781446 4.9790112901405035 3.868623220306568 13.085935936465658 5.021373206035394
 24.0 5.905432275219534 3.5482828118912386 0.7965733182815669 3.5351424800912232 6.7020055935011005 5.0087466763361395
 27.0 2.926134570703896 3.501408903755111 -0.5203660565139239 2.50558592868371 2.405768514189972 4.305557473465356
 30.0 0.8173389406185597 2.908481942934939 -0.37266474821786655 2.534902756298029 0.44467419240069317 3.8581082406104086
 33.0      
 36.0      
 39.0      
 42.0      
 45.0      
 48.0      
 51.0      
 54.0      
 57.0      
 60.0      
 63.0      
 66.0      
 69.0      
 72.0      
