# Supplementary material for: Lipid nanodisc scaffold and size alter the structure of a pentameric ligand-gated ion channel
Source: Nat Commun. 2024 Jan 2;15:25. doi: 10.1038/s41467-023-44366-w (PMC10762164; doi:10.1038/s41467-023-44366-w)
Supplement: Supplementary file 4 — Source Data [file 41467_2023_44366_MOESM4_ESM.zip › rawData/SupplFigure10/11nm_nanodisc/membraneThickness.gly.1101.txt]

 0.0 16.27606697250564 1.672174227337801 15.973860272462428 2.034691937515694 32.24992724496806 2.633654861056046
 3.0 16.30250635535434 0.5302449768201466 15.299255897486821 0.6126753260174636 31.601762252841162 0.8102658764588344
 6.0 15.824596816682785 0.8399307935123526 14.595382648124886 1.108268098662908 30.41997946480767 1.3905904919868348
 9.0 14.381770881813004 1.0162879664910676 12.922477214842116 1.2892341691733271 27.304248096655122 1.6416351524618946
 12.0 12.557654707452079 1.1679531130218928 11.482735579729187 1.3792000861993134 24.040390287181268 1.807292824085163
 15.0 10.161966149655738 1.5219414898994823 9.963659032838343 1.641274766237015 20.125625182494083 2.2383227553156457
 18.0 7.637419768239984 2.118688222019076 8.034509558013191 3.02764757163032 15.671929326253174 3.695333489703105
 21.0 4.822464681391817 3.7351445740025166 4.182248657257699 4.571424690954266 9.004713338649516 5.90332352948462
 24.0 1.3490764711475332 4.981546477104044 1.9194444260728132 3.907863471746201 3.2685208972203466 6.331445507730125
 27.0      
 30.0      
 33.0      
 36.0      
 39.0      
 42.0      
 45.0      
 48.0      
 51.0      
 54.0      
 57.0      
 60.0      
 63.0      
 66.0      
 69.0      
 72.0      
