# Supplementary material for: Lipid nanodisc scaffold and size alter the structure of a pentameric ligand-gated ion channel
Source: Nat Commun. 2024 Jan 2;15:25. doi: 10.1038/s41467-023-44366-w (PMC10762164; doi:10.1038/s41467-023-44366-w)
Supplement: Supplementary file 4 — Source Data [file 41467_2023_44366_MOESM4_ESM.zip › rawData/SupplFigure10/9nm_nanodisc/membraneThickness.gly.902.txt]

 0.0 14.324828753196314 2.576098328617519 12.506672953085362 1.892784917901 26.831501706281678 3.1967041377236445
 3.0 15.340028486425261 0.5101040651840274 12.33331597780438 0.39707669359604886 27.673344464229643 0.6464333360172887
 6.0 15.603944493283471 1.0420423962193517 12.027973777718014 1.0097619496973984 27.631918271001485 1.4510243108146947
 9.0 14.013661637751682 2.179519971608094 10.294599659176985 2.2607615782733688 24.308261296928666 3.1402786851544944
 12.0 10.367525285085412 4.909914446343813 8.910215083954762 3.1551214319677268 19.277740369040174 5.836270309099619
 15.0   9.205328563265121 4.711193785165189  
 18.0      
 21.0      
 24.0      
 27.0      
 30.0      
 33.0      
 36.0      
 39.0      
 42.0      
 45.0      
 48.0      
 51.0      
 54.0      
 57.0      
 60.0      
 63.0      
 66.0      
 69.0      
 72.0      
