# Supplementary material for: Lipid nanodisc scaffold and size alter the structure of a pentameric ligand-gated ion channel
Source: Nat Commun. 2024 Jan 2;15:25. doi: 10.1038/s41467-023-44366-w (PMC10762164; doi:10.1038/s41467-023-44366-w)
Supplement: Supplementary file 4 — Source Data [file 41467_2023_44366_MOESM4_ESM.zip › rawData/SupplFigure10/9nm_nanodisc/membraneThickness.phos.903.txt]

 0.0 17.302004052527714 1.5410742637415982 14.398115352292855 1.2764971737803987 31.70011940482057 2.001088434086823
 3.0 18.359459680829325 1.0445353917447977 14.390753035810993 0.6810515847797997 32.75021271664032 1.2469504584138595
 6.0 17.162926770764432 1.4228925986146082 12.923342029340299 0.8882270251029017 30.086268800104733 1.6773701426087753
 9.0 15.61995233114356 2.7387328286670742 12.085812914547779 1.645686340602962 27.70576524569134 3.195143351786571
 12.0 13.315510218535834 5.796243363203594 9.840759645423361 2.4531250111491305 23.156269863959196 6.293985974389133
 15.0   6.3381692497445545 3.2020922204294617  
 18.0      
 21.0      
 24.0      
 27.0      
 30.0      
 33.0      
 36.0      
 39.0      
 42.0      
 45.0      
 48.0      
 51.0      
 54.0      
 57.0      
 60.0      
 63.0      
 66.0      
 69.0      
 72.0      
