# Supplementary material for: Lipid nanodisc scaffold and size alter the structure of a pentameric ligand-gated ion channel
Source: Nat Commun. 2024 Jan 2;15:25. doi: 10.1038/s41467-023-44366-w (PMC10762164; doi:10.1038/s41467-023-44366-w)
Supplement: Supplementary file 4 — Source Data [file 41467_2023_44366_MOESM4_ESM.zip › rawData/SupplFigure10/9nm_nanodisc/membraneThickness.gly.903.txt]

 0.0 15.245145332832639 1.9647925844492482 12.904324366405167 1.7382202968087352 28.149469699237805 2.6233222638754476
 3.0 15.539711635302778 0.5519644847589679 12.355665759020244 0.35365994126406214 27.89537739432302 0.6555456860434159
 6.0 14.584038325262675 1.0628163245048758 10.858604216391278 0.7900877668201467 25.442642541653953 1.3243176427552794
 9.0 12.969611788008029 3.3118237123606336 9.86150768511812 1.42603172800023 22.83111947312615 3.6057929489943663
 12.0 9.723119209769395 6.353847897793712 6.875832522497562 2.39193736315529 16.598951732266958 6.789163973388466
 15.0   5.149109939381711 2.95532733943298  
 18.0      
 21.0      
 24.0      
 27.0      
 30.0      
 33.0      
 36.0      
 39.0      
 42.0      
 45.0      
 48.0      
 51.0      
 54.0      
 57.0      
 60.0      
 63.0      
 66.0      
 69.0      
 72.0      
