# Supplementary material for: Lipid nanodisc scaffold and size alter the structure of a pentameric ligand-gated ion channel
Source: Nat Commun. 2024 Jan 2;15:25. doi: 10.1038/s41467-023-44366-w (PMC10762164; doi:10.1038/s41467-023-44366-w)
Supplement: Supplementary file 4 — Source Data [file 41467_2023_44366_MOESM4_ESM.zip › rawData/SupplFigure10/9nm_nanodisc/membraneThickness.gly.901.txt]

 0.0 14.623318038385497 2.4988300815571423 13.220288877702139 1.659910086856368 27.843606916087637 2.999908877439845
 3.0 15.495490074792741 0.5928628862365094 12.769143275442353 0.43953557017962697 28.264633350235094 0.73802298021797
 6.0 16.375996355498156 1.5298349779140639 11.421227347777991 0.8463420677333844 27.797223703276146 1.7483391991443036
 9.0 15.338186275267004 1.3122206903866616 9.706880833923096 1.1272304547970162 25.0450671091901 1.7299050952294275
 12.0 13.953161147476482 1.9235739520576383 9.54692104150149 1.6949593318406084 23.50008218897797 2.563790920810081
 15.0 11.377876898617972 2.269514570131653 9.270997488413188 1.9309336963571977 20.64887438703116 2.9797988730395097
 18.0      
 21.0      
 24.0      
 27.0      
 30.0      
 33.0      
 36.0      
 39.0      
 42.0      
 45.0      
 48.0      
 51.0      
 54.0      
 57.0      
 60.0      
 63.0      
 66.0      
 69.0      
 72.0      
