# Supplementary material for: Lipid nanodisc scaffold and size alter the structure of a pentameric ligand-gated ion channel
Source: Nat Commun. 2024 Jan 2;15:25. doi: 10.1038/s41467-023-44366-w (PMC10762164; doi:10.1038/s41467-023-44366-w)
Supplement: Supplementary file 4 — Source Data [file 41467_2023_44366_MOESM4_ESM.zip › rawData/SupplFigure10/9nm_nanodisc/membraneThickness.phos.901.txt]

 0.0 16.306649377040806 2.025847748797861 14.980898524300276 1.0449735807723162 31.28754790134108 2.2794799595130195
 3.0 17.833450151635684 1.2346930752944585 15.169035277623449 0.8074442492151335 33.00248542925913 1.4752739426190236
 6.0 19.56838724315047 1.836062626960351 13.799354725068422 0.9205063031183787 33.367741968218894 2.0538884644014166
 9.0 18.173992186047975 2.0882679098709915 11.44745033013015 1.5876524522055608 29.621442516178128 2.623261933622201
 12.0 16.021989343285505 1.7944561774657215 10.188620579420483 2.8043980106092476 26.210609922705988 3.329372489637348
 15.0 14.587738262672051 1.8267655504641178 10.348914875353508 2.108630657902591 24.93665313802556 2.7898737655688266
 18.0      
 21.0      
 24.0      
 27.0      
 30.0      
 33.0      
 36.0      
 39.0      
 42.0      
 45.0      
 48.0      
 51.0      
 54.0      
 57.0      
 60.0      
 63.0      
 66.0      
 69.0      
 72.0      
