# Supplementary material for: Lipid nanodisc scaffold and size alter the structure of a pentameric ligand-gated ion channel
Source: Nat Commun. 2024 Jan 2;15:25. doi: 10.1038/s41467-023-44366-w (PMC10762164; doi:10.1038/s41467-023-44366-w)
Supplement: Supplementary file 4 — Source Data [file 41467_2023_44366_MOESM4_ESM.zip › rawData/SupplFigure10/9nm_nanodisc/membraneThickness.phos.902.txt]

 0.0 16.756314418894622 2.2878496806600364 14.170412228071243 1.345640569271558 30.926726646965864 2.6542427739311476
 3.0 17.494503137114332 1.0534133090162956 14.620339610117327 0.9027109107362057 32.11484274723166 1.3872874929065175
 6.0 18.420635117424858 1.3744174486087108 13.587893517659626 1.114547822197866 32.00852863508449 1.7695310596330553
 9.0 17.190819320696278 2.1143442985139345 12.296179228736552 2.2010254508106297 29.48699854943283 3.0520427336088396
 12.0 16.21542645366888 2.093964369166264 10.098650633704976 4.047579293086559 26.314077087373853 4.557146575781929
 15.0   9.40130369711968 5.240251173985424  
 18.0   7.954707310614841 7.334215808397938  
 21.0      
 24.0      
 27.0      
 30.0      
 33.0      
 36.0      
 39.0      
 42.0      
 45.0      
 48.0      
 51.0      
 54.0      
 57.0      
 60.0      
 63.0      
 66.0      
 69.0      
 72.0      
