# Supplementary material for: Lipid nanodisc scaffold and size alter the structure of a pentameric ligand-gated ion channel
Source: Nat Commun. 2024 Jan 2;15:25. doi: 10.1038/s41467-023-44366-w (PMC10762164; doi:10.1038/s41467-023-44366-w)
Supplement: Supplementary file 4 — Source Data [file 41467_2023_44366_MOESM4_ESM.zip › rawData/Figure5/11nm_nanodisc/interactionTypes.1102.txt]

# Segment Residue Nonpolar Polar Basic Acidic Total Number
PROA 320 50.0 2.0 214.0 0.0 266
PROA 321 0.0 0.0 105.0 0.0 105
PROA 322 66.0 48.0 456.0 51.0 621
PROB 320 1.0 0.0 8.0 0.0 9
PROB 321 0.0 0.0 7.0 0.0 7
PROB 322 486.0 410.0 567.0 0.0 1463
PROC 322 12.0 36.0 7.0 0.0 55
PROD 322 1.0 1.0 40.0 0.0 42
PROE 320 387.0 458.0 0.0 0.0 845
PROE 321 1534.0 401.0 247.0 0.0 2182
PROE 322 127.0 217.0 117.0 0.0 461
