# Supplementary material for: Lipid nanodisc scaffold and size alter the structure of a pentameric ligand-gated ion channel
Source: Nat Commun. 2024 Jan 2;15:25. doi: 10.1038/s41467-023-44366-w (PMC10762164; doi:10.1038/s41467-023-44366-w)
Supplement: Supplementary file 4 — Source Data [file 41467_2023_44366_MOESM4_ESM.zip › rawData/Figure5/11nm_nanodisc/interactionTypes.1103.txt]

# Segment Residue Nonpolar Polar Basic Acidic Total Number
PROA 322 5.0 8.0 15.0 0.0 28
PROB 317 1.0 0.0 0.0 0.0 1
PROB 318 0.0 0.0 4.0 0.0 4
PROB 320 523.0 559.0 4.0 1.0 1087
PROB 321 69.0 1139.0 38.0 1.0 1247
PROB 322 2137.0 4712.0 632.0 701.0 8182
PROC 322 0.0 22.0 1.0 0.0 23
PROE 317 498.0 1024.0 0.0 0.0 1522
PROE 318 573.0 1689.0 49.0 0.0 2311
PROE 320 61.0 542.0 0.0 0.0 603
PROE 321 42.0 616.0 0.0 0.0 658
PROE 322 953.0 1039.0 198.0 342.0 2532
