# Supplementary material for: Lipid nanodisc scaffold and size alter the structure of a pentameric ligand-gated ion channel
Source: Nat Commun. 2024 Jan 2;15:25. doi: 10.1038/s41467-023-44366-w (PMC10762164; doi:10.1038/s41467-023-44366-w)
Supplement: Supplementary file 4 — Source Data [file 41467_2023_44366_MOESM4_ESM.zip › rawData/Figure5/11nm_nanodisc/interactionTypes.1101.txt]

# Segment Residue Nonpolar Polar Basic Acidic Total Number
PROA 317 0.0 1.0 0.0 0.0 1
PROA 320 0.0 0.0 3.0 0.0 3
PROA 322 8.0 5.0 2.0 0.0 15
PROB 317 0.0 0.0 18.0 0.0 18
PROB 320 0.0 0.0 14.0 0.0 14
PROB 321 0.0 0.0 48.0 0.0 48
PROB 322 0.0 9.0 1695.0 27.0 1731
PROC 317 107.0 0.0 0.0 0.0 107
PROC 321 3.0 0.0 0.0 0.0 3
PROC 322 4.0 1.0 0.0 0.0 5
PROE 317 1956.0 0.0 19.0 0.0 1975
PROE 320 1530.0 1353.0 2.0 0.0 2885
PROE 321 2043.0 43.0 202.0 0.0 2288
PROE 322 384.0 178.0 88.0 0.0 650
