# Supplementary material for: Lipid nanodisc scaffold and size alter the structure of a pentameric ligand-gated ion channel
Source: Nat Commun. 2024 Jan 2;15:25. doi: 10.1038/s41467-023-44366-w (PMC10762164; doi:10.1038/s41467-023-44366-w)
Supplement: Supplementary file 4 — Source Data [file 41467_2023_44366_MOESM4_ESM.zip › rawData/Figure5/9nm_nanodisc/interactionTypes.901.txt]

# Segment Residue Nonpolar Polar Basic Acidic Total Number
PROA 299 0.0 6.0 708.0 423.0 1137
PROA 302 16.0 1.0 1088.0 2.0 1107
PROA 306 5818.0 16.0 64.0 0.0 5898
PROA 307 1394.0 0.0 0.0 0.0 1394
PROA 309 4607.0 0.0 4.0 0.0 4611
PROA 310 4451.0 6.0 2255.0 222.0 6934
PROA 311 65.0 1.0 860.0 0.0 926
PROA 313 3559.0 0.0 721.0 835.0 5115
PROA 314 456.0 0.0 2160.0 791.0 3407
PROA 317 897.0 11.0 281.0 176.0 1365
PROA 318 1128.0 237.0 269.0 713.0 2347
PROA 320 0.0 0.0 3.0 0.0 3
PROA 322 4.0 0.0 6.0 3.0 13
PROB 299 0.0 85.0 241.0 27.0 353
PROB 302 0.0 0.0 188.0 0.0 188
PROB 306 58.0 17.0 882.0 9.0 966
PROB 307 936.0 13.0 12.0 0.0 961
PROB 309 117.0 128.0 0.0 0.0 245
PROB 310 2075.0 2093.0 85.0 0.0 4253
PROB 311 2864.0 891.0 6.0 0.0 3761
PROB 313 2256.0 1388.0 0.0 0.0 3644
PROB 314 3310.0 3502.0 2501.0 720.0 10033
PROB 316 363.0 9.0 5.0 0.0 377
PROB 317 1081.0 3393.0 1750.0 1010.0 7234
PROB 318 0.0 1040.0 1618.0 465.0 3123
PROB 319 68.0 544.0 1031.0 903.0 2546
PROB 320 390.0 935.0 229.0 956.0 2510
PROB 321 54.0 272.0 184.0 489.0 999
PROB 322 100.0 564.0 174.0 349.0 1187
PROC 299 0.0 0.0 95.0 0.0 95
PROC 302 0.0 0.0 78.0 0.0 78
PROC 306 28.0 0.0 250.0 0.0 278
PROC 309 811.0 15.0 0.0 0.0 826
PROC 310 885.0 1611.0 0.0 0.0 2496
PROC 311 104.0 1483.0 4.0 0.0 1591
PROC 313 5377.0 1470.0 43.0 0.0 6890
PROC 314 3599.0 2484.0 2633.0 28.0 8744
PROC 316 2871.0 904.0 3.0 0.0 3778
PROC 317 4208.0 3968.0 1990.0 1577.0 11743
PROC 318 244.0 763.0 2913.0 772.0 4692
PROC 319 0.0 92.0 15.0 0.0 107
PROC 320 1022.0 3153.0 167.0 4.0 4346
PROC 321 2.0 1281.0 245.0 69.0 1597
PROC 322 34.0 1898.0 957.0 654.0 3543
PROD 299 0.0 0.0 36.0 0.0 36
PROD 302 76.0 1.0 0.0 0.0 77
PROD 306 1951.0 33.0 0.0 0.0 1984
PROD 310 193.0 368.0 0.0 0.0 561
PROD 311 19.0 423.0 287.0 54.0 783
PROD 313 15.0 154.0 0.0 0.0 169
PROD 314 7.0 894.0 610.0 1053.0 2564
PROD 316 2.0 248.0 0.0 0.0 250
PROD 317 742.0 2197.0 0.0 39.0 2978
PROD 318 378.0 1183.0 1457.0 2577.0 5595
PROD 319 0.0 5.0 36.0 30.0 71
PROD 320 298.0 1216.0 2.0 0.0 1516
PROD 321 312.0 360.0 315.0 120.0 1107
PROD 322 2690.0 3084.0 185.0 51.0 6010
PROE 299 0.0 0.0 13.0 0.0 13
PROE 302 542.0 0.0 265.0 0.0 807
PROE 306 3269.0 0.0 3.0 0.0 3272
PROE 307 1.0 0.0 0.0 0.0 1
PROE 309 2824.0 0.0 0.0 0.0 2824
PROE 310 2865.0 0.0 0.0 0.0 2865
PROE 311 257.0 0.0 0.0 0.0 257
PROE 313 4944.0 0.0 1327.0 2.0 6273
PROE 314 4945.0 0.0 272.0 4.0 5221
PROE 316 177.0 0.0 871.0 0.0 1048
PROE 317 5728.0 209.0 1950.0 3.0 7890
PROE 318 1388.0 0.0 567.0 328.0 2283
PROE 320 72.0 2.0 998.0 0.0 1072
PROE 321 183.0 12.0 300.0 14.0 509
PROE 322 1687.0 144.0 1392.0 125.0 3348
