# Supplementary material for: Lipid nanodisc scaffold and size alter the structure of a pentameric ligand-gated ion channel
Source: Nat Commun. 2024 Jan 2;15:25. doi: 10.1038/s41467-023-44366-w (PMC10762164; doi:10.1038/s41467-023-44366-w)
Supplement: Supplementary file 4 — Source Data [file 41467_2023_44366_MOESM4_ESM.zip › rawData/Figure5/9nm_nanodisc/interactionTypes.902.txt]

# Segment Residue Nonpolar Polar Basic Acidic Total Number
PROA 282 375.0 2458.0 0.0 0.0 2833
PROA 285 9.0 1379.0 56.0 17.0 1461
PROA 286 16.0 3423.0 4.0 0.0 3443
PROA 296 292.0 2376.0 0.0 0.0 2668
PROA 299 0.0 1771.0 2291.0 46.0 4108
PROA 302 2.0 406.0 1070.0 1.0 1479
PROA 303 0.0 333.0 2411.0 7.0 2751
PROA 305 1.0 0.0 8.0 0.0 9
PROA 306 4557.0 3155.0 2496.0 0.0 10208
PROA 307 267.0 1.0 1997.0 0.0 2265
PROA 309 2940.0 32.0 20.0 0.0 2992
PROA 310 5453.0 24.0 1259.0 0.0 6736
PROA 311 1439.0 203.0 14.0 0.0 1656
PROA 313 4670.0 0.0 114.0 0.0 4784
PROA 314 4232.0 215.0 1561.0 102.0 6110
PROA 316 202.0 0.0 3.0 0.0 205
PROA 317 3130.0 0.0 2209.0 584.0 5923
PROA 318 88.0 13.0 1010.0 4.0 1115
PROA 320 97.0 0.0 35.0 0.0 132
PROA 321 20.0 0.0 640.0 23.0 683
PROA 322 450.0 38.0 903.0 150.0 1541
PROB 299 13.0 439.0 2142.0 831.0 3425
PROB 302 32.0 0.0 2116.0 348.0 2496
PROB 303 75.0 1.0 602.0 0.0 678
PROB 306 3132.0 2465.0 3973.0 601.0 10171
PROB 307 51.0 2005.0 0.0 0.0 2056
PROB 309 6488.0 2140.0 678.0 4.0 9310
PROB 310 3560.0 4490.0 172.0 6.0 8228
PROB 311 58.0 18.0 117.0 1.0 194
PROB 313 4651.0 5824.0 1.0 454.0 10930
PROB 314 1379.0 3878.0 2496.0 1941.0 9694
PROB 316 1519.0 1478.0 0.0 0.0 2997
PROB 317 1997.0 4622.0 58.0 1131.0 7808
PROB 318 105.0 2537.0 1481.0 2245.0 6368
PROB 321 0.0 0.0 303.0 24.0 327
PROB 322 235.0 26.0 1580.0 119.0 1960
PROC 285 0.0 1.0 0.0 0.0 1
PROC 302 0.0 0.0 2.0 0.0 2
PROC 306 22.0 0.0 266.0 0.0 288
PROC 309 112.0 0.0 0.0 0.0 112
PROC 310 345.0 16.0 0.0 0.0 361
PROC 311 1.0 3.0 0.0 0.0 4
PROC 313 4354.0 18.0 0.0 0.0 4372
PROC 314 2627.0 695.0 543.0 0.0 3865
PROC 316 155.0 1082.0 0.0 0.0 1237
PROC 317 4969.0 4464.0 933.0 227.0 10593
PROC 318 161.0 33.0 980.0 0.0 1174
PROC 320 40.0 4487.0 116.0 1.0 4644
PROC 321 63.0 2110.0 1014.0 531.0 3718
PROC 322 0.0 97.0 243.0 10.0 350
PROD 302 8.0 1248.0 0.0 0.0 1256
PROD 303 1.0 32.0 0.0 0.0 33
PROD 305 9.0 1165.0 0.0 0.0 1174
PROD 306 3787.0 2881.0 1.0 0.0 6669
PROD 307 895.0 0.0 0.0 0.0 895
PROD 309 4572.0 4879.0 26.0 0.0 9477
PROD 310 2500.0 828.0 10.0 0.0 3338
PROD 311 0.0 4.0 1.0 0.0 5
PROD 313 1585.0 2436.0 162.0 0.0 4183
PROD 314 577.0 1651.0 526.0 193.0 2947
PROD 316 0.0 23.0 2.0 46.0 71
PROD 317 105.0 2829.0 1759.0 2039.0 6732
PROD 318 1.0 1441.0 2421.0 1387.0 5250
PROD 320 4.0 26.0 148.0 5.0 183
PROD 321 2.0 24.0 87.0 186.0 299
PROD 322 58.0 223.0 202.0 136.0 619
PROE 286 0.0 0.0 15.0 0.0 15
PROE 296 0.0 0.0 1.0 0.0 1
PROE 299 119.0 1.0 782.0 0.0 902
PROE 302 1859.0 0.0 85.0 0.0 1944
PROE 303 16.0 0.0 0.0 0.0 16
PROE 306 4910.0 0.0 12.0 0.0 4922
PROE 307 1620.0 0.0 0.0 0.0 1620
PROE 309 270.0 0.0 0.0 0.0 270
PROE 310 5561.0 0.0 0.0 0.0 5561
PROE 311 1461.0 0.0 0.0 0.0 1461
PROE 313 6145.0 0.0 2.0 0.0 6147
PROE 314 5866.0 0.0 584.0 0.0 6450
PROE 316 1811.0 6.0 10.0 0.0 1827
PROE 317 6535.0 0.0 2746.0 824.0 10105
PROE 318 3128.0 20.0 702.0 0.0 3850
PROE 320 1059.0 257.0 790.0 44.0 2150
PROE 321 28.0 0.0 1117.0 77.0 1222
PROE 322 1795.0 40.0 3408.0 1373.0 6616
