# Supplementary material for: Lipid nanodisc scaffold and size alter the structure of a pentameric ligand-gated ion channel
Source: Nat Commun. 2024 Jan 2;15:25. doi: 10.1038/s41467-023-44366-w (PMC10762164; doi:10.1038/s41467-023-44366-w)
Supplement: Supplementary file 4 — Source Data [file 41467_2023_44366_MOESM4_ESM.zip › rawData/Figure5/9nm_nanodisc/interactionTypes.903.txt]

# Segment Residue Nonpolar Polar Basic Acidic Total Number
PROA 121 0.0 0.0 1.0 0.0 1
PROA 299 0.0 45.0 809.0 42.0 896
PROA 302 0.0 0.0 81.0 0.0 81
PROA 303 0.0 0.0 101.0 0.0 101
PROA 306 223.0 16.0 184.0 0.0 423
PROA 309 25.0 0.0 0.0 0.0 25
PROA 310 837.0 0.0 2.0 0.0 839
PROA 311 93.0 0.0 0.0 0.0 93
PROA 313 2397.0 0.0 20.0 0.0 2417
PROA 314 3603.0 0.0 44.0 0.0 3647
PROA 316 55.0 0.0 100.0 0.0 155
PROA 317 4690.0 28.0 2145.0 1.0 6864
PROA 318 1077.0 1.0 1117.0 158.0 2353
PROA 320 3.0 17.0 1448.0 3.0 1471
PROA 321 31.0 1.0 725.0 4.0 761
PROA 322 30.0 33.0 620.0 14.0 697
PROB 299 0.0 93.0 1242.0 2.0 1337
PROB 302 0.0 510.0 308.0 0.0 818
PROB 303 0.0 8.0 1294.0 0.0 1302
PROB 306 167.0 2465.0 1950.0 0.0 4582
PROB 307 0.0 9.0 0.0 0.0 9
PROB 309 4441.0 2.0 1.0 0.0 4444
PROB 310 4992.0 348.0 0.0 0.0 5340
PROB 311 477.0 57.0 15.0 0.0 549
PROB 313 7201.0 2557.0 0.0 0.0 9758
PROB 314 2882.0 4097.0 1145.0 290.0 8414
PROB 315 0.0 0.0 113.0 0.0 113
PROB 316 1186.0 2433.0 31.0 0.0 3650
PROB 317 2727.0 5571.0 559.0 918.0 9775
PROB 318 62.0 1271.0 2490.0 1019.0 4842
PROB 319 0.0 0.0 161.0 30.0 191
PROB 320 0.0 0.0 1.0 0.0 1
PROB 321 0.0 0.0 19.0 0.0 19
PROB 322 0.0 0.0 32.0 0.0 32
PROC 299 0.0 0.0 747.0 0.0 747
PROC 302 0.0 0.0 1.0 0.0 1
PROC 303 4.0 0.0 173.0 0.0 177
PROC 306 4101.0 0.0 1612.0 8.0 5721
PROC 307 1102.0 0.0 1.0 0.0 1103
PROC 309 1177.0 4.0 0.0 0.0 1181
PROC 310 7124.0 260.0 0.0 0.0 7384
PROC 311 5335.0 174.0 3.0 0.0 5512
PROC 313 4699.0 2995.0 0.0 0.0 7694
PROC 314 5190.0 4661.0 538.0 292.0 10681
PROC 315 1023.0 141.0 729.0 5.0 1898
PROC 316 0.0 112.0 0.0 0.0 112
PROC 317 175.0 2778.0 214.0 14.0 3181
PROC 318 52.0 1686.0 409.0 588.0 2735
PROC 319 0.0 1146.0 97.0 141.0 1384
PROC 320 11.0 1062.0 698.0 746.0 2517
PROC 321 32.0 726.0 620.0 476.0 1854
PROC 322 49.0 416.0 784.0 524.0 1773
PROD 121 772.0 2039.0 483.0 0.0 3294
PROD 299 17.0 5.0 230.0 0.0 252
PROD 302 559.0 5.0 0.0 0.0 564
PROD 303 736.0 0.0 71.0 0.0 807
PROD 306 2654.0 389.0 13.0 0.0 3056
PROD 307 1328.0 0.0 0.0 0.0 1328
PROD 309 1343.0 101.0 1.0 0.0 1445
PROD 310 2673.0 1102.0 0.0 0.0 3775
PROD 311 756.0 69.0 1.0 0.0 826
PROD 313 69.0 2471.0 144.0 465.0 3149
PROD 314 1630.0 2519.0 2524.0 1760.0 8433
PROD 315 1.0 0.0 276.0 0.0 277
PROD 316 0.0 38.0 14.0 3.0 55
PROD 317 15.0 2031.0 2365.0 2208.0 6619
PROD 318 0.0 64.0 1028.0 1345.0 2437
PROD 319 0.0 196.0 1425.0 1542.0 3163
PROD 320 0.0 1808.0 1575.0 2037.0 5420
PROD 321 0.0 1135.0 999.0 889.0 3023
PROD 322 24.0 1930.0 1472.0 1081.0 4507
PROE 299 0.0 0.0 2.0 0.0 2
PROE 302 2.0 0.0 39.0 0.0 41
PROE 306 475.0 0.0 63.0 0.0 538
PROE 309 1101.0 0.0 0.0 0.0 1101
PROE 310 355.0 0.0 0.0 0.0 355
PROE 311 1.0 0.0 0.0 0.0 1
PROE 313 3515.0 0.0 67.0 0.0 3582
PROE 314 1440.0 0.0 60.0 0.0 1500
PROE 316 1234.0 0.0 66.0 0.0 1300
PROE 317 4880.0 0.0 1925.0 273.0 7078
PROE 318 475.0 1.0 1786.0 88.0 2350
PROE 319 1332.0 13.0 2263.0 127.0 3735
PROE 320 7572.0 129.0 2419.0 113.0 10233
PROE 321 2337.0 55.0 941.0 37.0 3370
PROE 322 3803.0 204.0 1988.0 501.0 6496
