# Supplementary material for: Lipid nanodisc scaffold and size alter the structure of a pentameric ligand-gated ion channel
Source: Nat Commun. 2024 Jan 2;15:25. doi: 10.1038/s41467-023-44366-w (PMC10762164; doi:10.1038/s41467-023-44366-w)
Supplement: Supplementary file 4 — Source Data [file 41467_2023_44366_MOESM4_ESM.zip › rawData/Figure4/bilayer/m2Helix.bilayer3.txt]

0 8.948684415616695 4.777388048041155 0.2299146004452 8.927011558212868 3.523985345542591 0.22890626443972437 8.923503789882856 2.2655806242942957 0.22886055418679646 8.941073945773221 1.0062525739935309 0.22976206997946402 8.932657461616635 6.039152766203777 0.2313208885824793 8.934586234220456 0.0 13.163870098676332
1 8.948683830507715 4.777388068984138 0.2299146004452 8.927012133450514 3.523985326823008 0.22890626443972437 8.923504476721286 2.2655806123176214 0.22886055418679646 8.941074513113406 1.0062525983967572 0.22976206997946402 8.932656936335794 6.039152726204999 0.2313208885824793 8.934586378025744 -5.0697654518927495e-9 13.163870098676332
2 9.284149770377308 4.812642670440457 0.24385333764540254 8.787970334143594 3.6305126783533095 0.3481120406157957 8.393766812516589 2.2910085864107606 0.1915415968625043 8.954740437056948 1.1117870856144751 0.3225112860136948 10.29895548921762 5.984425320762118 0.17843116840813286 9.14391656866241 0.043603396701154026 14.718706262189011
3 9.624688213173338 4.8721732808339056 0.26311235777520126 8.149406025084303 3.682272172552124 0.3634210996962394 8.629757551010643 2.3235409241662506 0.23276560482494793 8.74630477464216 1.0986594304329875 0.31897875710885903 10.133374319865233 5.959215040117141 0.19041871868773833 9.056706176755135 0.06470029800541166 15.684107013378963
4 10.068501017160441 4.81922610582168 0.259101075448709 8.667673671150311 3.7224796383562597 0.3251802596682864 8.22986200968837 2.2912749208124357 0.21088679592874462 8.628438422621771 1.101824373168483 0.33009246224379946 9.512918779228091 5.943219146765606 0.18843077800991465 9.021478779969797 0.053132965369822746 15.053794231642458
5 9.586595747041047 4.82091222261597 0.22242325756926998 8.560625764298289 3.687025858895744 0.3142320908571208 8.853405023455302 2.3262191171482565 0.2189861171320184 8.963450937887039 1.1258793569076342 0.34862468668393465 10.147715221610811 6.012254185301699 0.16428642384702363 9.222358538858497 0.07198627655879064 14.536541740073796
6 9.861515119412928 4.792403613207871 0.21397506786808698 8.925592108832896 3.6750621142275075 0.31613123824644723 9.323629466485935 2.306561315382533 0.2101394620789794 9.117600937351437 1.1301440510254057 0.35504435474828633 9.780161298951333 6.029930757273004 0.2254633945883223 9.401699786206906 0.06434849860819414 15.134720466306758
7 10.346228634204872 4.853165893402967 0.23344757132504917 9.259290345090335 3.674286465269476 0.31172395621624294 8.615315244712209 2.342667513481675 0.17115889496352213 8.770495261705555 1.1074637788788502 0.31835265093430815 9.947400915469055 6.0205864176323365 0.18790151189095802 9.387746080236404 0.07716214211799097 14.009787367433091
8 9.853594840478035 4.810287491135204 0.22380516661442407 9.065426621823732 3.701507588775962 0.3372489265238944 8.323229536909002 2.330836572366367 0.21875222907677522 8.843555583393343 1.142021699703756 0.34986872156262616 10.106449291367499 5.984695715907899 0.1600341816246336 9.23845117479432 0.0713979419627675 14.778979082928286
9 9.269269471658676 4.789241623845069 0.23010205318143948 8.825989371515183 3.698630693472147 0.3376581302915424 8.670946669978951 2.2884612464390184 0.16435528993322793 9.030470829681654 1.0861557109959705 0.3000473199873686 10.290615963084127 6.000446005864713 0.15904291340270588 9.21745846118372 0.05011518450831347 13.650211906265058
10 9.910545770781232 4.838173155146072 0.215700115240647 8.722451496210574 3.717827921255403 0.2868335177481878 8.807213096030154 2.3047227583313044 0.158160188906877 8.932405103732357 1.142956180909078 0.32050716627902864 10.065855242258065 6.075131130042002 0.18147297019339026 9.287694141802477 0.09329035752170181 13.323262152852616
11 9.989579816187536 4.7867903009984385 0.19706942573944 8.883334292436496 3.709460827423357 0.284322060641084 8.837859658130004 2.266880593189429 0.21791237749237669 9.28741981886097 1.1005225758442672 0.21786495157310862 9.65581923157166 5.994152817790282 0.18464218242196065 9.330802563437334 0.049089551434084736 12.625823999786485
12 10.118269574233357 4.823317869921073 0.24252038447407753 8.60488386148111 3.7247471663000185 0.26257326430519307 8.870281428124413 2.284120141944869 0.20576444900464524 8.944966825801634 1.094426784373651 0.2049717763118562 9.80772415831372 6.015521790480428 0.1963558036568733 9.269225169590847 0.06595487898893793 12.744709074024719
13 9.945620368418654 4.775472442509974 0.21485579108115838 8.976045766776329 3.722474746634386 0.3369234550937644 8.376348360289686 2.2659215540341826 0.19733288109599545 9.248720050410174 1.1167724201723708 0.23557710878477278 9.857504833857927 6.038898184122567 0.19270750125087074 9.280847875950553 0.06143599787962595 13.491972772027852
14 9.364675449419606 4.767101434963975 0.21663605574490588 8.580400136138529 3.7076141636219955 0.34716866852652273 8.518405816108938 2.3155798585808784 0.2156201753044548 8.685587487902442 1.1777178847751684 0.2668460541847178 9.931992719164741 6.053659585169788 0.18550603488716738 9.016212321746853 0.08186271380729102 14.11512455017021
15 9.322992062416537 4.779733973567912 0.2588436525606473 8.596425449626754 3.6589103430685497 0.34651726691221324 8.756377364454897 2.2979250292496345 0.26352523828744157 9.676170907396992 1.1477132103125238 0.2805799584916378 10.13696953544767 6.035591668474622 0.14470819390117143 9.29778706386857 0.061502973319578214 14.830145185205618
16 9.70569893977781 4.784471615763576 0.2664307288185937 8.631092907968517 3.7050959017535696 0.3484660462623568 8.984230181962452 2.3027347626906853 0.2200213852550496 8.755687392833723 1.1751462144707625 0.24442861478580094 9.656808058156424 6.059026932459201 0.20228932443943617 9.146703496139784 0.08282321381248878 14.686467875293495
17 9.578669381304788 4.810652614333032 0.24695442357857375 8.710860490054955 3.713729891939752 0.3581603930061602 8.700792111417822 2.288701571200475 0.2404614552347989 9.030872805760007 1.1360643261203405 0.23310515575020016 9.69308369635362 6.046512746042631 0.1731103867940107 9.142855696978238 0.07666035831217602 14.344477558413265
18 9.71439719707203 4.807606028058224 0.23431891818636266 8.613323015699962 3.6987930896729284 0.3401434312847859 9.12575257382746 2.340862213597089 0.2885855907595787 8.451457937062099 1.153026845195132 0.21135440436590258 9.069821484043926 5.982659593385276 0.18153834980470548 8.994950441541096 0.07411768236665979 14.392020221585284
19 9.373473726610762 4.786764215657781 0.251586108515498 9.002392740532908 3.6811815508361336 0.32139121996747394 9.327368116769236 2.347356529364217 0.26956849209755546 8.162345844810543 1.1741438455299433 0.2690617643878534 9.790737773156359 6.0120725958874495 0.1741241185478049 9.13126364037596 0.07783187584003484 14.733400039528624
20 9.998158824002049 4.792245498332831 0.3042918619639498 8.478052996034277 3.7176724574330113 0.3332571418064862 9.132648004406247 2.2925080561345172 0.22760896898199448 8.742815272625199 1.1422804564569013 0.26214787972555154 9.71424690369889 6.0317031357371 0.19640254176379388 9.213184400153333 0.07281004920380219 15.168580859218606
21 9.07878988958342 4.771084511534221 0.24986938394552433 8.784046609427342 3.662240602574534 0.3409785703429382 9.004005447243804 2.303375561755198 0.2290212884999727 8.809221087007804 1.1133884767911648 0.28415053157286935 9.707074087362846 5.989424266307546 0.15783098628640974 9.076627424125045 0.04543081217746279 14.459744592097334
22 9.358772672282528 4.835203197640659 0.29563491171584266 8.652341005416325 3.6785525585021066 0.357492085212642 8.360892462205703 2.329832057404045 0.26014357118583903 9.441574851539213 1.1121704605215021 0.25082526032539026 9.653526559227265 6.038372773288385 0.18343577030485425 9.093421510134208 0.07635433785626962 15.44157467371602
23 9.943136639009172 4.802642038476147 0.23666965310425403 8.868612960716101 3.6712966698176457 0.32942576075729085 8.545487544702226 2.299027451929094 0.19203284655551048 8.73596719403399 1.0972517195582474 0.23837650825588322 10.081879509797112 6.02709076114528 0.16482529335269627 9.23501676965172 0.05698985657021285 13.307862235146997
24 9.586633848484038 4.791083007499085 0.2742103232940456 8.03065186825077 3.721089644015856 0.3859073546414124 8.709312365560683 2.239498041706965 0.1959466054176409 9.020224655570388 1.1293786317587933 0.2626400787737084 10.086992159410869 6.02629400552355 0.15903312786237556 9.086762979455349 0.05899679448577979 14.641793100403893
25 9.650662230923816 4.82584268924319 0.2581256896526264 9.051182111082424 3.623844642968719 0.30458376391025604 9.495343541891723 2.3295941519965746 0.2239388703136406 8.498237840672829 1.212243378675426 0.3225372369145357 10.117233902528266 6.030139997082532 0.16260251029911385 9.36253192541981 0.08186110037821841 14.573617781710157
26 9.505794221728818 4.757329266506118 0.27587366897914944 9.121028639151655 3.6942327071725107 0.3202168183061465 7.930951161205154 2.2738296342599913 0.19859061061093783 8.838337014105207 1.1366675109522386 0.2821979478641479 10.25442082701253 5.99442206955988 0.143953969610028 9.130106372640672 0.048824366075077605 13.989715854190887
27 10.086381564970402 4.7874575652513816 0.24931607102539885 8.917703998102462 3.750964787765264 0.3390582000002515 8.449361087382186 2.262177255759646 0.1940007083754071 9.105591832590713 1.1371271300657195 0.24033478029206903 9.805527113979995 6.07624319568086 0.2001207730637502 9.272913119405152 0.08032211528950403 14.0126057173406
28 9.734990831796823 4.783204867421802 0.22434620949388892 8.54190534682812 3.6898601176969463 0.31625813325109503 8.936539511075065 2.2665761297276257 0.17943752262774126 8.975142410953552 1.1584563715207485 0.2540296454688792 9.818425764225353 6.064885978091264 0.22188572964448477 9.201400772975783 0.07012482127660738 13.704660471593067
29 9.682509673623894 4.802119247091803 0.29617984201178504 8.795804540749204 3.763952796438706 0.33024230055255255 8.584181087665558 2.2642220888121294 0.1877390274310265 8.829042503413678 1.1678877259334004 0.29712411218174645 10.196674512564453 6.074925604743026 0.1971479510897666 9.217642463603358 0.09214962098874287 14.993540408169684
30 10.272231071698268 4.754582622751179 0.23527711584949737 9.01632364796865 3.777361355017282 0.4067173654847455 8.166214034122678 2.315629664112483 0.2466330950391728 8.99149284897003 1.1163540996097439 0.2519500290159604 9.736133662502324 6.026724667070513 0.1790868552224258 9.23647905305239 0.07565861009717016 15.122240793292903
31 9.458014429834176 4.8165335639629365 0.25186035283091723 9.176495128012412 3.7047958321804026 0.31704026882569003 8.063174240588141 2.3170471458975515 0.23814997476885985 9.07384849242783 1.1174009061853079 0.2055814550815969 10.108182806273534 6.029276379321255 0.18510132701782875 9.17594301942722 0.07453889389442056 13.725013514284283
32 9.63515369333367 4.744686982937909 0.2559442139960712 8.554508582363557 3.7208948461969547 0.3406649101862424 8.037660748841976 2.2483075942996447 0.23052477436053964 9.111993257546633 1.1211906920961876 0.2430705231701973 9.727815423142184 6.0753542085864645 0.17178138096794512 9.013426341045603 0.05961499320836192 14.23210894175778
33 10.149591169438905 4.8269617053817395 0.2563763669489951 8.736509245458599 3.7298087122395147 0.369535276808281 8.66352468429732 2.293093703924557 0.21657448627541515 9.110619847420486 1.1334725549258142 0.20882528770769246 9.775562179841353 6.0511784903076125 0.14427602976989498 9.287161425291334 0.08443116174077754 13.700422956231563
34 10.558529997423785 4.8416227110865755 0.27159706535537553 8.774887646733845 3.755852046984607 0.39641268038842686 8.680433189618144 2.2353491001351045 0.2038910204777604 9.579434551744894 1.1108870348325455 0.22624777726652548 9.958404051124804 6.083588168099643 0.19623325490909518 9.510337887329094 0.08298794061262504 14.832522825342398
35 10.090329046384095 4.8822133095477795 0.2779294863164326 8.183807711374882 3.7674149499402225 0.38727119076027655 8.737679869975894 2.1981677941772384 0.17119108715640122 9.811942862631398 1.0871098642023196 0.2092127889877599 9.246816305381827 5.983580461017974 0.1859598472537681 9.21411515914962 0.06122540416203672 14.112688469151257
36 9.419490609508362 4.8167169506054295 0.27873064979296003 9.121980460242197 3.6814394991614185 0.29925275521395456 8.604416200404819 2.3066164266668854 0.22687108524983077 9.14307624064507 1.1271859817167846 0.24202697207329485 9.5177386105597 6.026475468335963 0.22374070304372898 9.16134042427203 0.06921499368222621 14.560257486338141
37 9.529651752982597 4.936961163866187 0.30173728052347765 7.9955787596390975 3.7016521264667794 0.3685087713681552 8.164527583647645 2.2289767022104616 0.2312249352289622 9.637865552768151 1.0728439029547583 0.19535762989365876 9.586913882270816 6.026695815368103 0.18178414047988062 8.982907506261661 0.07095407055818788 14.651822927199625
38 10.618635493855377 4.7995198586615 0.23572186045385024 8.489344569224096 3.7571867134089056 0.3048499774915659 8.524351098871199 2.2253568585386 0.22415804971126316 9.415125188299806 1.1147194117692971 0.21726020758555228 10.028268351241797 6.109424171063112 0.16110599986962876 9.415144940298456 0.07876953107321287 13.098916365558905
39 10.053568112601273 4.785186764565174 0.21740367330965762 8.867234124063177 3.7464059040577715 0.3146577988451549 9.248275216713132 2.258522795953322 0.2088094738814326 9.222839591641588 1.106297635500216 0.22616725317422592 9.571378227551401 6.056675924414569 0.19705389963036848 9.392659054514114 0.06814593328314053 13.339512845621194
40 10.259284859124183 4.8380733049175975 0.2495215619833985 8.686229665134672 3.7547855498886373 0.36612982885177614 9.04622238218589 2.281549199826883 0.1991162176643968 8.971311374377226 1.1329912555655186 0.2177833110786301 9.70560906996048 6.0772855566681185 0.19948862324839178 9.33373147015649 0.09446510175828093 14.118133199438248
41 10.325044505930308 4.790725568983585 0.21847244822089895 8.779951617421741 3.7539831189834234 0.3825597179128851 8.684430395520433 2.328992254848753 0.22472447170341944 9.288999524401195 1.104477365858285 0.23143837169908588 9.662530746080325 6.061534793945454 0.19152281026535803 9.3481913578708 0.08547074890883004 14.309252175482412
42 9.71095399658979 4.806756543733621 0.21739648841919146 8.673361741586184 3.7288087506015435 0.310527503893109 9.070184965026481 2.28091066825079 0.16983980763787543 9.182246083457427 1.1669483960870648 0.2611787682139714 9.843912893139276 6.103275057626965 0.2021575607793132 9.296131935959831 0.0948680116449268 13.305227396111192
43 10.15186759185888 4.855586568378766 0.21954376604141113 8.466302740339975 3.7765288285852963 0.3847784598743596 9.00071733900397 2.250810788411144 0.2280926469769742 9.516382964911548 1.1676947184366828 0.24469447513630627 9.809736443530602 6.1017742658744565 0.18958711442702927 9.389001415928995 0.10800716232219902 14.515272244576991
44 9.255263495234294 4.862247356118714 0.25087112377719806 8.526261356902822 3.7054396087115804 0.34222245579639743 9.648038955503479 2.305335758057212 0.24097699287480143 9.149472086853162 1.146942474270287 0.26498869992194496 9.669098075440804 6.083794126333727 0.2276792216530541 9.249626793986911 0.09827999308323396 15.203303245016675
45 9.88589884966863 4.787643603969434 0.23498391522697593 8.970344007158479 3.7730883814711986 0.36063449904446826 9.167056326472272 2.287790714009754 0.2426062459260513 9.023829907536703 1.1491616805419718 0.2332454820477154 9.483303882117625 6.073514003599332 0.21422558489737406 9.306086594590742 0.09176780510326794 14.732987780654717
46 9.641554951065432 4.835952445310318 0.2706708062077911 9.08807195450781 3.728059338003892 0.3531994937458543 9.748417713804638 2.319741440020819 0.23977974303389357 8.910378375965076 1.1951435937228652 0.2563831834663735 9.588175139943392 6.044833029629347 0.20233945548704763 9.39531962705727 0.10227409772237812 15.15327472372252
47 9.597897708991663 4.845686152266424 0.25387282261842253 8.800129563396037 3.739998639002338 0.3110416769024438 9.527994439796808 2.2599171332036176 0.17614616093299992 10.295688582113634 1.155053067688981 0.2216179762598558 10.045837973674614 6.160783209056772 0.24687272738266816 9.65350965359455 0.10981576862855653 13.860437653402947
48 9.416323175194155 4.854794490740615 0.26912588481896466 8.982296717919906 3.6901959331317324 0.3057605523431767 9.012038377497158 2.3161415421439706 0.22952431135884244 9.122334641772541 1.1606419452300798 0.2178781877353529 9.672074335934974 6.043508403566967 0.17731782161677667 9.241013449663745 0.09058459134760288 13.746480860300286
49 9.507569272288778 4.854692386285544 0.2714815071018337 8.575884793367019 3.7448900384304955 0.3244094125694733 8.968981607019103 2.308662703769272 0.23507682651561007 9.044494399524659 1.1680779754041202 0.15947326309401494 9.891635569027214 6.078831226481565 0.18579568466917606 9.197713128245354 0.10855899445912934 13.47867965435246
50 9.799602513168415 4.849226939430598 0.24100021908522812 8.69377737936802 3.734219970844786 0.344559500919589 8.860513482285665 2.2651829464783084 0.2153428054154728 9.18122826935121 1.1457488574144357 0.21462335049071954 9.331989512715099 6.089617141876422 0.215617110823894 9.173422231377682 0.09432729959383997 14.107859423408131
51 9.964028227147969 4.822847220199117 0.160163175270046 9.067181450045624 3.75866322850496 0.32350482047206724 9.084466549564496 2.2674272628931034 0.22217129000003583 8.858175757890654 1.144246326740554 0.21367535866285553 9.613889790930777 6.04564982249598 0.19801848799179003 9.317548355115905 0.08529490055167281 12.805986390474198
52 10.063481615513695 4.7843570084888 0.2564224337557118 9.099958837186689 3.7572393124169317 0.32658628923179783 9.156957558369895 2.2754572508492847 0.2136154795974978 9.500485087243067 1.1250384582165516 0.21499385149790512 9.694756640257076 6.088067998896454 0.20742593962037928 9.503127947714084 0.08356013415853432 13.969215175994224
53 9.90488946259757 4.864236472210646 0.24209038079585604 8.914031413234241 3.704993024937473 0.32304550596140247 9.479818746775958 2.3023914591475947 0.2126416003302148 8.886215874445174 1.171164654066154 0.21935237708370806 9.56333677994695 6.038276154957286 0.19336463316728172 9.349658455399979 0.09374048144876057 13.64206204620847
54 9.978876440358574 4.796043047919852 0.18622047142370965 8.932358909856063 3.7880831786650253 0.3483693271363757 8.555798732981668 2.3408709536324688 0.23120542773246847 8.914138898984188 1.1239869186402842 0.21148733293958172 10.061774306431818 6.063697470989802 0.20009378560396554 9.288589457722463 0.10006444235441644 13.491739091529606
55 10.607149931806447 4.739529248099115 0.12359595638191699 9.369719698119788 3.7893406841539243 0.30120833473177094 9.110339796817927 2.2923889642598816 0.21528728922081267 9.621671418703986 1.1273835331238335 0.24810098602606265 9.270179155369856 6.017167247994413 0.21636135616343583 9.595812000163601 0.07069006391116339 12.657255601049053
56 10.050030110346198 4.852076850416893 0.21179094208158647 8.626504456624389 3.7072848849313935 0.34430566330382195 9.102132409365565 2.298313217580138 0.22489318931372565 8.906007417770196 1.1605927054526584 0.22538872934021867 9.055549576007056 6.0235035821428475 0.2419244890410551 9.148044794022681 0.085882376489716 14.30449884059427
57 10.082981735505493 4.795041597249512 0.18157895268808805 9.066586210776222 3.7312935305193378 0.31453528904974687 9.656691459499369 2.313797216288889 0.21587521269051171 9.331423497473542 1.2383747933759368 0.24341822327061718 9.366391901918341 6.066925287456588 0.2122478172507712 9.500814961034594 0.1066146133629827 13.380346357175805
58 10.281145671057834 4.768332767059647 0.1780092111981618 9.078582565587318 3.7242213472827874 0.2884521503210652 9.134153263692308 2.3063240211094778 0.22741579635812043 8.727217588343764 1.1954298167155488 0.2601208609751271 8.874710736653245 6.024880053982221 0.2116723869484902 9.219161965066894 0.0813657296148663 13.357598911139455
59 10.196461360801022 4.805146770703793 0.18169542983106357 9.783220511694608 3.7724919152532443 0.3099138236968878 8.99359494932534 2.2915140115270094 0.2196595054243244 8.47406353131263 1.1550013254142633 0.24538193739325515 9.30043123655199 6.087344272050391 0.22830079561975894 9.34955431793712 0.0998277873746701 13.578543883468239
60 10.02509709279493 4.795252632178265 0.1389408328253311 9.17497475990481 3.7658440389489636 0.34078084875850273 9.03104686814615 2.2239774153159457 0.17234604060112793 8.614423607249895 1.170068481308572 0.282572926937217 9.242523092224014 6.021472114911448 0.20194489840838137 9.21761308406396 0.0728510649175687 13.024310985813385
61 10.139306214707528 4.747316521245214 0.2174826916863246 9.37728235741867 3.751679034132888 0.3069398745621436 8.921851076370512 2.2223743721857527 0.1771305194859237 8.659603891887196 1.1438475802198405 0.22755243444503362 9.774342445192104 6.045446183172542 0.16257599870159167 9.374477197115201 0.05966086657617731 12.509748720862715
62 9.655805653725904 4.826594174206241 0.20525329839276596 9.376452629169618 3.752153865210807 0.3321564903422191 9.431205354658806 2.342361147638275 0.22861924454434093 8.292451321536527 1.1976073325057288 0.25644546412415353 9.492095102349232 6.0363300602099255 0.21880990038555884 9.249602012288017 0.10853744433912524 14.224071433749982
63 9.99386585288148 4.776968507929909 0.16368911326557925 9.258809991967961 3.7488874115826976 0.30317124694963554 9.277681974379114 2.267206723480849 0.20707399414434918 8.535440988045817 1.1957261822825458 0.22836294057023676 8.78522108559229 5.981809590125694 0.27188131235823304 9.170203978573333 0.071647811465269 13.455095718430652
64 9.705524027926765 4.775676904201295 0.21415632182214708 9.324430447422566 3.6957496752437056 0.2897892901540912 9.491376344035043 2.3508750740919555 0.22518327442350017 8.840881662623254 1.1621342641718793 0.2657915769417221 9.388040602507958 6.039489181384537 0.2297992306440822 9.350050616903117 0.08231314820360444 14.034253910385063
65 9.599644512833677 4.789754158600851 0.2128166355243224 8.71988353267447 3.675737777279035 0.2945998047450347 8.827646911494119 2.2524049267477126 0.21994954789292379 8.6927603190299 1.158670799366907 0.25895703324536723 9.339876055077722 6.032372669058396 0.25351683182063245 9.035962266221977 0.059316194595510255 14.207518172419979
66 9.99784503751714 4.813524721326083 0.20652156967965746 9.001173274915827 3.774758086910496 0.2905950275876307 9.56141528912168 2.2939855131793965 0.19018806033251656 9.453210268327716 1.1646602563097261 0.23467676984537642 8.931505344673964 6.120212639109788 0.25022997153592313 9.389029842911265 0.1109563717520277 13.432553171748625
67 9.696705814742955 4.772165613623486 0.22401025419703233 9.617836842245646 3.788344468961081 0.3265115920973167 9.606732080353334 2.326612094658502 0.218415514469025 9.19209059036975 1.1921529380746674 0.2624441803922849 9.147853764144726 6.0753803754586135 0.23575707782076188 9.452243818371283 0.1084592265401998 14.520338985076927
68 9.761656695782028 4.811787543898988 0.22657887901287535 9.264959604565895 3.7393871887636383 0.3347052246586127 9.913948715203045 2.270680393444143 0.17625429195663145 9.62962094362263 1.1962119132572462 0.2538042273187199 9.898153521902588 6.130124763983687 0.22214423815626222 9.693667896215237 0.10716648905447049 13.905535127157133
69 9.501999432180709 4.813129029956046 0.19338789523302866 8.650323509866265 3.744210711856763 0.3283572866233104 9.629530600449957 2.2575399975018184 0.19485187864646072 9.993577500134007 1.2019612164276663 0.26787688856439507 9.66462043103534 6.154170666957356 0.2590682714283977 9.488010294733254 0.11173045292485977 14.249944176144854
70 10.118993846425578 4.799443978872318 0.1706373859989083 9.101368154327496 3.7769108534754716 0.3179826306537098 9.367622207440904 2.2595186591990144 0.20307340702198132 9.452557069375008 1.1531684557564532 0.24664163982646806 9.734475790944561 6.046198128816402 0.20576853316218033 9.55500341370271 0.08457614360886194 13.110461482908383
71 9.955273507046067 4.777705177163403 0.23969590170813326 9.432864865157441 3.746361045597595 0.2912356914236301 9.6499508893295 2.2814653911766816 0.21567811377741897 9.026479774908996 1.19343102449834 0.24491900500030706 8.841092415594439 6.04284417786328 0.24346767837329672 9.381132290407288 0.08588949164478987 14.152016175419016
72 9.83574626703157 4.749101632694305 0.19004959567677773 9.74493757091655 3.6902223845642697 0.2619550741848043 9.688897611712855 2.228932734271017 0.20972215679920703 9.58329921516847 1.2122110342465011 0.23346921356148395 8.969453073242027 6.096186682273469 0.23338598323120055 9.564466747614293 0.07285902199484236 12.932597355643704
73 9.793895153507195 4.831797432607375 0.2604140908086779 9.035341828654133 3.765760809586083 0.29992851759695194 9.098251721298839 2.2280683902561185 0.22464876232813621 9.487443192094043 1.1291500810279553 0.23345658916294026 9.473408978421002 6.110167559167569 0.2562759790801751 9.377668174795042 0.09051698291394997 14.60726034953344
74 10.14358586511529 4.747076216518151 0.1998963680724613 9.382699876668456 3.7446008728321187 0.28559951595451344 9.938847437374111 2.210312336091551 0.19415585298833318 10.12270879062821 1.1470331174951751 0.2482094613046093 8.771158343779105 6.107378417018484 0.24596741919885423 9.671800062713036 0.06880832037602595 13.451085131100355
75 9.413810380555526 4.743793112685508 0.2159239033426431 9.279187638826416 3.6599682939031726 0.26125216187094663 9.603188971454903 2.3108777513438374 0.2099264782261726 8.638270574629075 1.146505278466252 0.23197176725095509 9.720876375932384 6.084770106076666 0.20118869319062474 9.33106678827966 0.06671103688001723 12.837268413409737
76 9.987056459823744 4.750459180391965 0.2058146202581395 9.65695739982671 3.7577843629035534 0.26515001111306624 9.220412851888836 2.2724474756338147 0.20560218494323546 9.054446268004794 1.1501726854793455 0.24418416719256336 9.771093194821194 6.0681188314997465 0.18365881613261026 9.537993234873056 0.07732463556661488 12.655604074447758
77 10.21568201496438 4.8082504451003265 0.21083439661963793 9.15725176777373 3.742083395509975 0.2774219835605041 9.397884077219087 2.2837014726912876 0.1914880502612634 9.645879669751185 1.147597143336619 0.21654591440837506 9.976555892711676 6.079073329843208 0.19367394780791403 9.678650684484012 0.08966928568121317 12.490070757849601
78 9.70936867847185 4.776212318603795 0.20266604561571527 9.139137436662827 3.6737107829570794 0.22389914327622137 10.269592666032256 2.281276601546442 0.21276470439435793 9.720892795654311 1.1493273265026376 0.22535645576158722 9.548105423392032 6.088488076188242 0.22157051712961215 9.677419400042655 0.0713311495445692 12.447586779815492
79 10.33339105677342 4.817540768743024 0.19755074511402254 8.76361224131724 3.806002876069754 0.2970931653088423 9.258440318554479 2.2983197270153184 0.24064334211497976 9.628918999644997 1.1775496665327565 0.23679774294327993 9.120837028699352 6.081397979346268 0.21824517609943603 9.421039928997896 0.11369033192635411 13.64017901172985
80 10.841505483782512 4.7518971325114 0.18333542657773938 9.871772248121587 3.743675877875863 0.24575975289499527 9.382062860339854 2.3570014698897093 0.23056233591858624 9.921166575824229 1.1534477026456855 0.2454817792044466 9.701432857373387 6.1236064154631835 0.220838379725397 9.943588005088312 0.10345384806209816 12.90275371291173
81 10.575216624590725 4.7917721407815295 0.1724693810239592 9.671995198532569 3.723746172456217 0.27184868309925275 9.25961886740809 2.245000195269017 0.2530896626563456 10.261945949317639 1.1676112527009068 0.24331483029127643 9.963387127932583 6.124281751173722 0.23200028488013924 9.946432753556321 0.08801043086120845 13.43841387647565
82 10.649823698482649 4.77590729371957 0.17567410373254136 9.360334432580478 3.7571056807883565 0.22952221549400195 9.445910263467782 2.226163790249911 0.2700340766667527 10.044458416395559 1.1295796420089235 0.16839922034255678 9.751185412697671 6.086048538376469 0.23433124027304866 9.850342444724827 0.07248911741357578 12.352521511653476
83 10.371956744140384 4.801655394612901 0.20284660300590357 8.860393414079732 3.7453460798216165 0.27070535710178006 9.27017377918547 2.2442683615080936 0.24075410944982736 10.292795545446014 1.1591579976987385 0.22223025179369674 10.0252396480021 6.127298848687016 0.2648514302834787 9.764111826170739 0.09307346485060308 13.76688954547574
84 11.046583961908887 4.745239111409061 0.14202027435484751 9.249335496297169 3.738951012436685 0.2807779176013593 9.280361600585714 2.263687550507102 0.22784183032435845 9.71190125024326 1.1481036415035841 0.23277439021284213 9.720417032781569 6.09850534216764 0.2010529349256184 9.80171986836332 0.07642545998974452 12.42708040537155
85 10.0007302666266 4.791073942695402 0.19963595087268018 8.889576017957362 3.725959866320976 0.3043736138944397 9.294778633621041 2.2196624098323334 0.18385290593033404 9.26237416680343 1.153703003614836 0.2168791146521095 10.433905525825482 6.119340644395736 0.2557185617956207 9.576272922166783 0.07947610175678652 13.297893744909906
86 10.394957485558397 4.741924616830131 0.19555220688655017 9.511420165261042 3.779411724323574 0.3302009406940796 9.192824701463822 2.185369013759467 0.19280146821838895 9.623924175909828 1.17515162737548 0.2541847143963309 10.111986397363403 6.096145194794286 0.21665213862456464 9.767022585111297 0.07312856380151764 13.629422270449387
87 10.783734550012591 4.762348447473766 0.1845064280419588 10.18030698124372 3.783125703193912 0.319291650314918 9.392372759641786 2.227973455095633 0.21431584617441235 9.527179879072138 1.1703237273451976 0.25907874123771096 10.010794880406516 6.108175105204624 0.22062086002396075 9.97887781007535 0.08791741604755643 13.725931934324247
88 10.378913013085548 4.781975657549836 0.21290889538873936 9.393440553791653 3.7127310077572058 0.31542724623857893 8.963326245645773 2.204453205955415 0.22137406558371023 9.722275509065488 1.1435931847485106 0.2681280869647752 9.878552148845733 6.119980927321353 0.21987112868194325 9.66730149408684 0.07007492505139398 14.183105238664366
89 10.888030713024405 4.762753066193346 0.14768320070962404 10.73317516153732 3.74342969927951 0.2566451325296877 9.5148553683712 2.208680582372116 0.19906347745572367 9.930727259977589 1.1749273721398772 0.2702252715340467 9.228167726183358 6.111065780846972 0.26537054973617186 10.058991245818774 0.07769942855129419 13.05183684584179
90 10.61267541441747 4.722931039032274 0.16737691979708677 9.974141462855167 3.687378313758186 0.2901088872916722 8.634479005730654 2.195594933698024 0.22982879794157554 9.758485547349908 1.1495971919434291 0.27043396103586115 9.686095963150834 6.0887706484702875 0.21822452847627422 9.733175478700806 0.04638255376537011 13.475659027644493
91 10.738730805337969 4.754022962840563 0.14000113410486728 9.873711953163763 3.730423824699411 0.2844002461822739 8.643794221020883 2.237877364615059 0.2518632229528551 9.474110280160055 1.1743233365270167 0.2835405430047227 9.626337447384635 6.145656078570622 0.2108970464673285 9.671336941413461 0.08598884183546422 13.415258941822298
92 9.732977740022834 4.746724217542629 0.178081568904925 9.516374913354184 3.7263177145932156 0.2637080045039489 8.838626320812693 2.2773429226830095 0.26280578046649433 9.798263033577301 1.1729208777701579 0.30726757288163037 10.043768971328742 6.142554521716291 0.22011558560400213 9.586002195819152 0.0907001792459905 14.11743384181821
93 10.133031284234145 4.7903566943549665 0.17661900490965352 9.68093890428299 3.7125493010013884 0.29119085008775536 9.01204584552785 2.2763249607897933 0.21851534517084523 8.988825792971351 1.2298584658940763 0.28324594659225744 9.725690522165033 6.1388007158378315 0.26803425208267156 9.508106469836274 0.10710615596054111 14.181913211263867
94 10.00612924828027 4.749890640795454 0.1911670869449851 10.058794061646127 3.736872059974348 0.25695490503740154 8.920326699091149 2.199968925090337 0.20014535851247112 10.334153189092499 1.1167810247129009 0.23853498134887832 9.667961502897317 6.167955970831961 0.24586581152447326 9.797472940201473 0.07182185266593 12.979420840783447
95 10.091673458404467 4.756602981689487 0.15762569530207993 9.646925729977895 3.7103645026141447 0.29232663226838573 9.423665540263677 2.2763528705295175 0.21042415648057977 9.811251082087889 1.145811934895939 0.3037114279828508 9.701278922340546 6.1192135772089715 0.2122478172507712 9.734958946614896 0.07919730177254189 13.47981451569104
96 10.132234853457975 4.788567423259833 0.1933624619001442 9.245732142345638 3.7412385454678994 0.3040950528898143 9.663877825582006 2.25476984689238 0.22404003559553934 9.577346331197486 1.1867267495218357 0.2688547284856706 9.81984449046911 6.128242564950013 0.2097092728278489 9.68780712861044 0.09743715440332212 13.751692413654869
97 10.3700852296582 4.748438805665743 0.1943411243603084 9.446016050556059 3.7547962785789935 0.3132635475884822 9.28913718480688 2.2038038671186713 0.21230609611046508 10.019046594746106 1.1121572832049875 0.21927840601469997 10.10491865850641 6.115535487550869 0.1944901412097127 9.84584074365473 0.06447447280878289 12.991008017407038
98 10.286447943324513 4.777989830795112 0.15661319887409972 9.394200397154231 3.697717022786513 0.2447965591832269 9.314716464347077 2.28668309735888 0.22727643228636046 9.622082624240335 1.171910856886202 0.2912296714489417 9.793836159926377 6.125356470601382 0.23295364439299637 9.682256717798506 0.08945958407054766 13.210911406753537
99 9.556551665082397 4.786977165357411 0.18746705788584672 8.745740860087398 3.7338371536846076 0.30489525111507876 9.223358540603579 2.2699196013098826 0.24118994248165385 9.891340446328892 1.1755189293090285 0.2886042299388086 9.998807898841404 6.164636276162547 0.25346953541849965 9.483159882188733 0.10370595354962515 14.617597400401927
100 10.129753917250275 4.765154307951048 0.1648855845428517 9.60523917270104 3.7370015966784513 0.29246497016847367 9.327572215347814 2.2257620285163617 0.22568085195360255 9.825768064347846 1.17260512274162 0.2795436185524909 10.343685665695398 6.1508370259203895 0.2381393626688392 9.846403807068475 0.087800144746504 13.75917336530333
101 9.987755477249092 4.788926520761137 0.18077380107325297 8.76121412415727 3.7326886196366993 0.26818140330077206 9.916947456384994 2.285562618674947 0.23169963960613127 9.62109473723605 1.2592650700678238 0.30605802103417806 9.506032948673694 6.125086387085813 0.2511398962910855 9.558608948740218 0.11583397163021396 14.184747776283093
102 9.8341118785578 4.759855513397049 0.19561170803916053 9.174108902662079 3.663151333740434 0.23913941021854457 9.713243322098656 2.2599962120729056 0.22355876356121288 9.24953602467108 1.2191413982233616 0.27505584072768036 9.966136336394188 6.0829877520969795 0.23257120941063247 9.58742729287676 0.07455457029107593 13.360653075916233
103 10.145491730489478 4.810191161897962 0.1785631003799099 8.7312440013766 3.702215079982217 0.3025755282981358 9.745622165971668 2.241965374367683 0.20351801013963 9.300383319551145 1.1534064267844473 0.240121087021819 9.291855974500931 6.066015241533314 0.22158678995769307 9.442919438377965 0.07228678529805474 13.13636970774741
104 10.271164524927057 4.759169312465548 0.19199817775692088 9.78963222696148 3.717713772981128 0.2356325178802853 9.42038058035545 2.2122551628929665 0.1968754148712097 9.676478877876114 1.2005270555605845 0.2882406594452238 9.625507316874886 6.143137288555134 0.26016627945906945 9.756632705398998 0.084088646876002 13.440593493433521
105 9.597727582081928 4.7897218049611 0.17343156443438185 9.01723433230935 3.745222772104768 0.3005081803247378 9.394141563178632 2.2127189850906577 0.18525315444024426 9.53085957419946 1.2022271749964037 0.2728489097851223 9.629235027452012 6.146146274667185 0.25880918638730754 9.433839615844278 0.09673553074895276 13.64614721275138
106 9.941093246698554 4.770084172777839 0.16364594742240984 8.830332784689753 3.741173392737424 0.2946193057760994 9.338480943767843 2.2528949239807243 0.188191659249755 9.68650742498929 1.2058114161691358 0.283118593798486 9.561790953083607 6.131686707401546 0.27457789776438524 9.47164107064581 0.09785825099826387 13.798581587229911
107 10.31450693422368 4.791365622192865 0.16637323200718948 8.917948129327655 3.7145542512874736 0.31882476640925134 9.261047450457268 2.1994111676806902 0.2001291684300532 9.788187245331642 1.182935448289456 0.2595747689041334 9.93510919856831 6.117115141247461 0.26455730737129723 9.643359791581712 0.07860445452451911 13.859382024794645
108 10.732419538622361 4.773345675130477 0.13351300386403545 9.323812436212203 3.7454474060758294 0.28145897761132177 9.764243163029688 2.301843972142452 0.19450679447276634 9.681316897986262 1.1450709790150166 0.29615553916776827 9.91114915436012 6.072525395769301 0.2024524279041645 9.882588238042127 0.08517481401154506 12.697738741889331
109 10.91375699381069 4.7853873760863985 0.17532965766146003 9.023198520009203 3.789105815342867 0.29852646971272295 9.330536452179011 2.1652511743415577 0.17178138096794512 10.265349162831052 1.1512540036784433 0.2652257419790164 10.11635606789524 6.108327442676476 0.1976084378254861 9.92983943934504 0.07739329081007847 12.702149888108698
110 10.112744591408408 4.729848269612373 0.170037876464384 9.00758324039616 3.774646753044299 0.2920091866454868 8.876960041377473 2.2403291085263586 0.18954251331781383 10.139604243469977 1.1002995905859143 0.25859297180679963 10.047319161972343 6.098778398481236 0.2204996217374808 9.636842255724872 0.06630855243496607 12.956663262017438
111 10.832542904542715 4.777258031219567 0.20036080345673105 9.094233588437657 3.8011814193216216 0.3001082162580872 9.01930290308743 2.2566912165272712 0.2176842539625143 9.876471165180533 1.1506370082302158 0.2692155387487054 9.38028095842213 6.068721180821886 0.23905081754099808 9.640566303934094 0.08842589960904235 14.05373374182146
112 10.394319953104336 4.715300281467697 0.1718326311289159 9.2803161939967 3.7488369276081897 0.30281986835485164 9.77957243698292 2.2813167334726847 0.25194357337433976 10.175492290003438 1.2014551987392939 0.3085628278218182 9.933958613123217 6.116515870611582 0.2416910071072631 9.912731897442123 0.09021313076481934 14.631622157574851
113 10.621408702027114 4.785634714958506 0.2205595679605539 8.93975172311607 3.789212308004479 0.34010144391731556 9.411673443811178 2.2454164527371456 0.21958098430451806 9.984940098451315 1.1408399039988517 0.2717920722621571 8.824950122253536 6.080797503814119 0.2165539592899233 9.556544817931842 0.08590830508755007 14.536947986002009
114 9.910772683624202 4.770616741233015 0.20583853486777923 9.298686837010012 3.746427775483697 0.28438537554324556 9.826464634977848 2.2573733750893417 0.2134557212224931 9.732009611634695 1.1736180523750426 0.28573277135240066 9.905833630772314 6.1395427412336225 0.21473470673860498 9.734753479603814 0.09504386546787366 13.798509460018328
115 10.540683128794003 4.766720365225936 0.19343875199222949 9.48579558670886 3.742901923430619 0.2671388455205812 9.554649838243767 2.251999080304043 0.18570919171426128 9.699679979482879 1.2014610305274738 0.2856270180515187 10.121933394517837 6.156925823345407 0.21784344112141857 9.88054838554947 0.10152977295162571 13.175247559579029
116 10.166359150751362 4.81348099046755 0.217477166844624 8.607038579424549 3.790546328890553 0.30299211119332686 9.710834328224003 2.24438248558847 0.19079970848104025 9.84302424270751 1.1718561661422071 0.2611222090388753 10.080461085133525 6.113973385311233 0.20640090519532825 9.681543477248189 0.10437599966493263 13.507962459303632
117 10.428491728182383 4.753063921041168 0.22079919274799029 9.27662033595491 3.704535403254483 0.2567559416475034 9.2891030906359 2.2218384497962687 0.20567340989129512 9.77664379168603 1.1452115152065934 0.2715790680883514 10.273475465708705 6.112216010087705 0.18942890762762024 9.808866882433588 0.0649011882621735 13.111984672178954
118 11.081658920086443 4.7435389376681485 0.18542264142653972 9.455827454341893 3.7909737454419044 0.32897146827228385 9.583242598788399 2.244698560746925 0.20813557068584645 9.867422273259072 1.1848112932080923 0.33867125534562476 9.766241720345153 6.091456472103154 0.2248889127503143 9.950878593364191 0.08862393021857473 14.737504078511684
119 10.133676282867492 4.736773631689163 0.2038583426986143 9.227792205498789 3.7686968520053306 0.2624811662857283 9.200946937390079 2.185640957113366 0.1616953669214951 10.056966510269836 1.1598882188342983 0.2712088662171534 9.652526368486653 6.131042599563915 0.2048420074074528 9.654381660902569 0.07393658022614442 12.651890733726509
120 10.177994888849861 4.741847421159001 0.22020647181895303 9.583588921180509 3.7353093067632255 0.28244121540597256 9.237689334747499 2.159364045030316 0.18512690998047507 10.13875240269753 1.1438197691848084 0.26407727669184805 10.227441052849587 6.114744914212099 0.19874312353035578 9.873093320064996 0.056545219654819866 13.184847456293511
121 10.389036433327554 4.786445379184508 0.16765325659273664 8.801009758501497 3.728952909230225 0.26047635480057757 9.024326837983791 2.25295058538539 0.21491560935019838 9.741147973503827 1.1345939212770642 0.22668445536876916 10.06941269599466 6.095580067943876 0.22954605484727333 9.604986739862266 0.0772327009891427 12.596771981028214
122 10.19587037713714 4.737215951090912 0.2078887998155572 9.570661110330622 3.721409482395024 0.2601345336810497 8.669516805882816 2.1892843475582895 0.20797917164032753 10.009015353403047 1.0956090567213337 0.24821237275268015 10.3558540248339 6.221706213545861 0.21221555906746167 9.760183534317505 0.07057313864721393 13.022533549569689
123 10.476663531638208 4.789440919419923 0.1563401109527074 9.499624803406144 3.802958004011337 0.2528079064954055 9.03247395792945 2.1699868148001067 0.17208064932423814 9.933775351770166 1.1452219261398406 0.2662871634813722 10.328966351285882 6.161427449856869 0.21279716281325425 9.85430079920597 0.09133515123054518 12.150291893124388
124 10.295090106703512 4.773169874057054 0.18377594666507113 9.185038112248817 3.7430681278518225 0.27795273065533826 9.743148159854606 2.2486835597900248 0.17072371204805026 9.483860799394078 1.13979222565106 0.22898190308995195 10.795457643370455 6.175105714514925 0.20737123121398024 9.900518964314294 0.09349202875790708 12.24760912533957
125 10.363287070835488 4.809682089637448 0.20912552651251096 9.63348210331249 3.7620292637147488 0.29053927091208037 9.168758977857049 2.241566600996992 0.21006687135315397 9.829059532478338 1.1815909529100324 0.23038021061286643 10.086524888402106 6.204772260098324 0.23662821266367323 9.816222514577095 0.11745636185643904 13.484448171709301
126 10.36476455701203 4.814589060888379 0.21775461942938482 9.003716962558068 3.7794152140065096 0.31719261207190746 9.082873812386257 2.23061299699279 0.20828493614742397 9.43249247505565 1.176452979811724 0.2536232765589097 11.036960655129086 6.1767053335518165 0.23089725491514987 9.784161692428217 0.11308324543517365 14.069009589106052
127 10.838157203752614 4.752479720835522 0.18440373474949057 8.864839542323521 3.788374937960157 0.32498355970108495 9.289812522889182 2.237706116070678 0.21385124570147815 9.961689589336867 1.1577838664758873 0.22202679559120528 9.849823844050325 6.180024031848867 0.24604476036404682 9.760864540470504 0.1008018630231522 13.65140811965462
128 9.788865990656706 4.792320803820001 0.22704591383422232 9.02235213778663 3.722580549411506 0.23523978212972826 9.204744909606632 2.250840833903061 0.21768949765144147 9.791409731606223 1.115523199627138 0.24983563560457087 10.824927863411208 6.18354375257041 0.23099828846034734 9.72646012661348 0.09048995625135303 13.301892652677338
129 9.612131870654254 4.795266881604218 0.20403903618346414 8.354005514395094 3.7253054376042725 0.2615293988507081 9.742651064291753 2.29500777248889 0.19711264893867936 9.375881536662359 1.1754064977141372 0.24072160954436045 10.407220584179445 6.14643690106152 0.21814219416832614 9.49837811403658 0.1050128264795375 12.851957719771056
130 9.621027790610409 4.759363441026969 0.2131085159060444 8.764739175898104 3.7140672594313786 0.2868166629262104 9.743049768353963 2.286059345083361 0.19109429470488215 10.20139151278445 1.2340047006895307 0.28506270922820204 10.167544402342832 6.2182191865808845 0.23328312904386145 9.699550529997952 0.11987091494735469 13.858305651238
131 9.484980790702386 4.77029385119104 0.24312970371155493 8.600816554102341 3.6767684315451703 0.2739731578756024 9.323954344928588 2.226105174305971 0.23004219964789177 9.231751095548873 1.1752681279664972 0.25152001641415167 10.53819484504746 6.152022274248286 0.19987745630239004 9.435939526065928 0.07761970023632281 13.734285752468265
132 10.23322760401529 4.762026889791096 0.19719328694211394 8.784454048295872 3.723749463135033 0.24092953465239003 9.330600447102961 2.2586914814696692 0.19842256160389907 9.292797191548658 1.1900201013093517 0.2617024686397004 9.468418942933438 6.144890103238667 0.25106457241057506 9.421899646779243 0.0934037361736932 13.170150250279683
133 10.055793674157547 4.83951212953299 0.2586549651710723 8.672048178340905 3.7735741492132866 0.3072525952646648 9.946820285670558 2.2494319651686587 0.19435007472517143 9.45957556066269 1.1839075980868419 0.2623442240869079 10.299165245650483 6.225209232033836 0.23667372049380972 9.686680588896436 0.13185514319205255 14.430235192617024
134 9.881421438079183 4.816537192238475 0.2187063559733417 8.881622426131184 3.752133593676712 0.265991643032958 9.935735114605645 2.291319561845347 0.22405291283268383 9.57738269453632 1.1976153383456187 0.2315409915324344 10.13219604186512 6.198915151928004 0.2239751017717939 9.68167154304349 0.12883229599176124 13.341517124208428
135 10.769673914814188 4.797683218376541 0.2067388811782466 9.380734400112306 3.772979583662188 0.2333349483711404 9.787440115729748 2.2675540636465303 0.19577386531460678 9.700746123784107 1.1837892936859618 0.27609568710464377 10.300415035746491 6.1892977466283705 0.22380328668542657 9.987801918037366 0.1197889095848483 13.014698141984203
136 9.744769845303802 4.829008713202565 0.2910714480764832 8.662847911961853 3.712189985162885 0.28081469720138197 9.564847479177486 2.268973496200757 0.21599761433262224 9.17582147233718 1.1663675806170204 0.2387601483698872 10.633227779742915 6.177668172156826 0.15966645151107098 9.556302897704647 0.10836971785294072 13.59411535830146
137 10.275079498650472 4.791616486110792 0.22979425878456866 8.889915593742181 3.8018416624618454 0.27574300158639925 9.734970458377878 2.230332485771394 0.17797520985515605 9.851895404785921 1.1952251822216573 0.2706656789343791 10.038400939894185 6.187536322772523 0.21224130940966182 9.758052379090127 0.11883855625257227 13.366182423601005
138 10.303574985347645 4.794237668081716 0.27102458221006737 8.700631632035618 3.703655972500431 0.25514436705293164 9.570564371827361 2.209126450897232 0.22170066685948436 9.248636674377085 1.1949420353574365 0.25733387939214986 10.01265482467938 6.1803878817485005 0.20675775456645223 9.567212497653417 0.09399813010199316 13.8880529126091
139 11.019391493171343 4.760977945649052 0.21184055699953855 9.63067378667691 3.7680155234038892 0.26653122489647063 9.688288473486518 2.2720607791606424 0.21259979675207122 9.306376375743852 1.1934464426945668 0.28490073311923514 10.194525750691854 6.12490330718283 0.20561532252114054 9.967851175954095 0.10140892800312602 13.538850998324921
140 10.249185878356611 4.742183216262762 0.23933309455745327 8.983283632515773 3.7126184851887043 0.24222485286595574 10.389277113486472 2.265400453908588 0.19343441107703435 9.55112381140706 1.2306799448344268 0.2855119151840538 9.973943715198464 6.155896984752718 0.25316891821736304 9.829362830192876 0.09888394537436977 13.907670320829567
141 10.31849390395234 4.788028557246476 0.2604670971350912 9.205190585985298 3.7587865158933824 0.25024008088525634 9.68129882566747 2.290557427138488 0.23181278318783113 9.687392408556308 1.1813037679829776 0.2751885809384392 10.365663337446707 6.1827132904108755 0.22088082456676456 9.851607812321623 0.11780604011936986 14.193188652491646
142 10.309791972261442 4.727583566571809 0.24068110363936587 9.361664129380003 3.7696441060895007 0.24817573459326167 9.394828851853998 2.2554564718585146 0.22606861927718835 9.32885240020078 1.2128470615419507 0.2698161411291297 10.170777825964716 6.194298041416556 0.2107805600558026 9.71318303593219 0.1094939778805962 13.699674801515702
143 9.82554271546671 4.7387661083175106 0.2804904018874563 8.797752576992847 3.663902585498972 0.24129522573493245 9.564132798741099 2.221350452885649 0.2174536847261663 9.687666484264295 1.1773178648384417 0.2711859486510826 10.202473213706003 6.217084943954113 0.21616191462322454 9.615513557834191 0.08121251948386723 14.05565367361238
144 10.878779645581231 4.736788839200507 0.2282417952030266 9.248716090229966 3.781313727181158 0.2773843305960682 10.056279215941862 2.23971147205843 0.2015594047927347 9.238774934155135 1.1864029414900117 0.25465031330762544 10.481071331292602 6.22737690013895 0.23411602571366472 9.98072424344016 0.11184690439874116 13.704598925922376
145 10.751818689659837 4.762043441277617 0.2796749309970143 9.380359868724273 3.822728770917134 0.2728011292766613 9.51130552079359 2.2420602224232224 0.19868545401027157 9.44216246263048 1.2127757702088902 0.25250079255084706 10.913673711352757 6.218026721761121 0.2523227471456186 9.999864050632187 0.12905511370252692 14.392528544917708
146 10.97758006133978 4.763618788316795 0.21177307790826402 9.16799644151383 3.836491334807895 0.273447686424913 9.895185411057222 2.2325618562630503 0.1733859647581027 9.676397300102018 1.1849479198747424 0.266299620880671 10.397640331878787 6.240680827590987 0.2576472866421106 10.022959909178326 0.12918827375562386 13.551066485166588
147 10.603699521318166 4.819526940106986 0.2277842967900933 9.25153975085974 3.753431548535094 0.24017646976307644 9.415079324734785 2.2848487016631385 0.23751546537507395 9.735974363414186 1.1771617885929402 0.26467581509744537 11.004611032532933 6.200764959789907 0.23959495273287218 10.002180798571962 0.12467491612254297 13.862679472955875
148 10.562940579161165 4.769403543075792 0.21276357531811102 9.032673483914216 3.757368077098256 0.26304726508974824 10.085470096301359 2.2181020993330844 0.18481449379226764 10.126927754702866 1.25583185922453 0.30489822941460343 10.343820806550148 6.20981691672973 0.22239839772304842 10.03036654412595 0.11963262747720842 13.612582955111534
149 11.110926189514212 4.785732882198927 0.20415872491823261 9.223321490114174 3.764804517309225 0.24762357963907122 10.111539714793016 2.234170381996092 0.20635901981941282 9.825494411815242 1.218196308747734 0.26432013625837797 9.522241428184989 6.176927542211207 0.24714112801413812 9.958704646884327 0.11349445487756679 13.402658407435352
150 10.72870149022554 4.740755640268176 0.21081930096028464 9.544947283316642 3.7384947149539034 0.24480196970329077 10.057679271345455 2.2836905396852014 0.2253633909633716 9.869353922991795 1.2674974567386472 0.3006144818615874 9.635290219070813 6.155792399160596 0.24764108830175202 9.967194437390049 0.11477427854623481 14.086055457853293
151 11.238144907457533 4.764411163422157 0.20484845382552194 9.438047546138788 3.806786607546966 0.26550006115802616 10.04796097126182 2.255425058793377 0.19596497317824582 9.759390282246226 1.1987535157667766 0.2540483819541507 9.750347118814998 6.053180757280014 0.21150891186392118 10.046778165183873 0.09323954894678796 12.970283752323695
152 11.169220403674396 4.7693418600433155 0.20384686009042943 9.638301806954425 3.7663735995372343 0.25150756237593985 10.462510483689176 2.233744703824312 0.16163019266517517 9.984743251424439 1.2482405341507266 0.29611387264544015 9.090878428580305 6.123057740017124 0.24430469601371774 10.069130874864548 0.10567981589947242 13.262863525242313
153 11.059656798083918 4.738820442366465 0.17159298497153289 9.417485775209716 3.7502106545149756 0.2437535831259858 10.592822703594083 2.2875638700309673 0.2098864306473197 9.466914655621359 1.253583896186449 0.30283485845202746 9.773911834072644 6.113877991941299 0.21599789244040402 10.062158353316343 0.10633949939296113 13.110027787937252
154 11.077189913621668 4.765019438317737 0.198395346217243 9.206212203555543 3.7567293502935897 0.2671307166578255 10.272998633972186 2.289872251072662 0.18190510050198613 9.95815053228876 1.2537296719718973 0.3258322438844765 10.142186016993547 6.162675244335279 0.20224155505937466 10.131347460086342 0.12313331958316306 13.470294627534551
155 11.112862166123424 4.754254698783952 0.18949885112559584 9.303248782148605 3.76987387819773 0.2862926295129311 10.424876269879082 2.2522681462068253 0.18895128065849726 10.45796076406779 1.2279631005189753 0.2940886360036223 9.21496768021652 6.1492733260082835 0.21969041382921686 10.102783132487083 0.10825475832808315 13.50486516837102
156 11.643733991221351 4.69148200646921 0.18362095314947716 10.160589978607792 3.7767560514847376 0.21743406833764106 9.96305970879525 2.2257489120901877 0.20132614957353376 10.702232282213252 1.1815879082367198 0.25248790867089294 10.32585792281848 6.182393716956233 0.24310122948159532 10.559094776731225 0.08912184743234755 12.581812949717381
157 11.627556785548732 4.712838886582105 0.20209313194749845 9.699019859571889 3.7896041420643156 0.20867256306574644 10.732051794468541 2.2464817288830554 0.20096337449142762 10.224232077657131 1.220451602003179 0.24721908374210344 9.924187963032592 6.112792867263043 0.181435316817344 10.441409696055777 0.09396197374406964 11.92191638196986
158 11.487893977789353 4.7660436831840025 0.2159322492263533 9.28702853448917 3.733546928885076 0.262884005763772 9.936423513874294 2.260775224022497 0.2215745854468338 9.981374173037473 1.1972690255084335 0.22129559986832723 9.854851369016485 6.127298377784217 0.23785443119901073 10.109514313641355 0.09451477626177515 13.287359622023503
159 11.504926642424717 4.785495466581873 0.2204333897696588 8.752468944673527 3.73437861816781 0.2495331476060972 9.942728048984296 2.2826566105843424 0.21241299402625494 10.354280706147028 1.2024750938107835 0.2583383203292557 10.236036388738434 6.145806194962858 0.20396871986038267 10.1580881461936 0.10769052520646319 13.117141883500251
160 11.243880758647801 4.718498107845736 0.19938151784999036 9.606200278435876 3.7680687464526654 0.25105761463053844 10.481878344730168 2.301120356210783 0.21396496258101458 10.117848177985879 1.2317661297154603 0.31538862480989216 10.084057768930567 6.1676145782230165 0.22956412921927907 10.306773065746057 0.11494171207446224 13.858208675627512
161 11.60619539831311 4.772586059748422 0.19537144687105526 9.464801780450792 3.7932887506372652 0.24403817284345464 10.22000436115298 2.231253756055549 0.18037288254233833 10.163106766209388 1.193478845226938 0.27279028904427316 9.605381034657315 6.112124354737933 0.24020453225329363 10.211897868156717 0.09807448166615132 12.980671953558655
162 11.080817157069571 4.743376235147888 0.19100075412183853 9.849537353410904 3.816935630269033 0.21653232066413103 10.676642647296063 2.2522487991942706 0.19487650442940516 9.792152110205617 1.2456488501256586 0.2914523300545756 10.117283076543288 6.17281891841059 0.22093468531408852 10.303286468905089 0.12373381501441796 12.774627977044421
163 10.792973358085908 4.785709959167649 0.22576128029668557 9.181743382408072 3.796145345296634 0.3260130033711273 9.42488863943749 2.2900522499037277 0.21179632939811285 9.952300754907174 1.2236834773669336 0.2933495330311113 10.34243478708937 6.174801940909692 0.24026916397348602 9.938868184385603 0.1316067229138572 14.864694539305612
164 11.277424254579225 4.761394261562982 0.18339132505825181 9.285834293580352 3.7821203536185024 0.25736362111750793 9.710544756045307 2.3022222005617796 0.2262018049155524 9.872891433849265 1.2446421020584113 0.2665054253793379 9.550300973271534 6.117035384995608 0.20192082632534317 9.939399142265136 0.11901098894438666 13.010530838220111
165 10.656193852573525 4.723688898227228 0.1960506669328705 9.288631877099093 3.7775672507803657 0.23386512501667345 9.52387803643429 2.305475679898693 0.21637135125371817 9.71775548258818 1.187132198843957 0.25930595055226036 10.034229678413869 6.106531521837699 0.22867341641035063 9.84413778542179 0.09760723830251834 12.997736775107443
166 11.280224098531876 4.788623501276208 0.18846036839297806 8.942612263599106 3.7682412685062294 0.25387163600268964 10.226757361116965 2.2842897505040796 0.2016817349383267 9.743638000287191 1.2069180786857228 0.28813118669839055 10.077322330244073 6.144010457732304 0.21187939040623444 10.054110810755843 0.11594473972583881 13.109552998454372
167 11.563348389357056 4.726216277127477 0.18190246461935136 9.586505140054008 3.7948701266280604 0.24518164314531812 10.036388384736066 2.3037715887725034 0.18584149689880314 9.839989452154306 1.1507335566601682 0.22442844714909393 9.773912422875656 6.1400311131220535 0.22303470623570393 10.160028757835418 0.10065266084698252 12.15116009585698
168 11.245168324289365 4.7445355780389065 0.19702314828180448 9.084237691431774 3.7545694661454516 0.2275513775933099 9.00190312618895 2.2642059519124267 0.22228838712125756 9.916558314441158 1.2025149889157578 0.22978195952016126 9.804612212797041 6.111721733558159 0.23637738414189893 9.810495933829657 0.0930376720990703 12.754295562130968
169 11.311632012290762 4.746932236716326 0.21188619261717578 9.060202789325782 3.7984649596593507 0.249346506701963 9.503585503487185 2.2660123226858273 0.22249025746066903 9.784448328415257 1.24402311264589 0.24478131072343912 9.639189427496964 6.067474856552108 0.22442068003842233 9.859811612203192 0.10210962603683034 13.211546717895896
170 11.802626028821832 4.8001736974614335 0.2021997106209072 9.318791903743277 3.780775600155116 0.2555179494485317 9.63491606483835 2.3004554122637946 0.23116094459499203 10.221664404030646 1.2216734253526882 0.2831395031063559 9.976667107261475 6.170026172218818 0.2303909124269297 10.190933101739116 0.13214898987529997 13.778592421157942
171 10.898072982183697 4.745217702346628 0.2020405643918495 9.58858092488384 3.7711895842621894 0.2541870847624132 9.79490226737977 2.283181522144748 0.19900469354816344 10.098648551693309 1.2055634355692084 0.2862223360348304 9.81314717636204 6.153843261675016 0.23098527110984188 10.03867038050053 0.1093272295844879 13.43517217175373
172 11.039283499481447 4.729201752977076 0.1755635715533664 9.657516323251926 3.7414169584203627 0.2396773221925962 9.54763220142847 2.3211064923529086 0.24261393726109862 9.846544379100012 1.2165115384457308 0.27309122601156155 9.834397875461237 6.141300768138019 0.23232721391936756 9.985074855744617 0.10743563045174938 13.330129769025033
173 11.490228851100813 4.761872542462108 0.19725959871912913 8.77109274367508 3.771067085402451 0.25170914780758136 10.404968953603348 2.244249234936696 0.19883035126498694 10.531826145013937 1.2333051042113534 0.27988408620523486 9.869973013148538 6.137731410281282 0.20599362170736732 10.213617941308343 0.10717320384370792 12.990979259745805
174 11.441464558824203 4.718683112394766 0.15388479931254423 9.246534704064524 3.7738279616765382 0.2636785049425138 9.194984404239609 2.303308958737458 0.24103243245345746 10.019167013879747 1.155195103857623 0.27385483067570704 10.388475092238247 6.143902254215263 0.1787294724035054 10.058125154649264 0.09651160656125946 12.733185311803142
175 11.43852894644155 4.7398621933326295 0.19562090765324242 9.549783908036048 3.7810265602324877 0.24564874746258436 9.978587004374566 2.206612798449969 0.19513273808484077 9.837979929063144 1.1753915138765139 0.24674854722376496 9.654468768321758 6.114169360705358 0.2426717386796919 10.091869711247414 0.08094061370432164 12.900977598555508
176 10.89558000259203 4.750262808312651 0.21139929116771666 9.922775457713945 3.74784188801249 0.2107107517491962 9.614321455673899 2.3039235584432314 0.198644380826327 9.977982689264152 1.2245576901792592 0.27575110165446914 10.29823414903235 6.209568747017371 0.2080435343548704 10.141778750855275 0.12475906677793032 12.657199877793236
177 11.467336511576097 4.74098303748484 0.19258266056406392 9.561230040484 3.78658856982115 0.29837443748079984 10.023294472755012 2.303159401807424 0.2329781715317807 9.438432113313214 1.219424488959274 0.2785648741580075 10.561338914493103 6.156765247453319 0.16602663440426896 10.210326410524285 0.1189122774901314 13.390330527076014
178 11.424639501046778 4.784730854595063 0.18661828272935072 9.33373205704411 3.825858886869484 0.28373287177959644 9.873118384634948 2.253548524251526 0.209968234113295 10.015845131756514 1.236942320849451 0.27984826649966604 9.427605218760386 6.123473045225753 0.20051079071792383 10.014988058648546 0.12243885474318521 13.300395263685216
179 11.50261986393102 4.781757384768563 0.18755274956239168 9.426867697954162 3.799187875815482 0.29096695823604946 10.356118560304584 2.2866185332029807 0.21528198794252365 9.764440822427138 1.253599516394776 0.266638696653682 9.466476876150708 6.105743790901208 0.21656144908761868 10.103304764153522 0.12290954860153173 13.48744759921195
180 11.100412157470007 4.73265010634995 0.16747921347875228 10.067457054034037 3.7798019049220977 0.1892794405302748 10.093800128270633 2.242882617852818 0.20633429187888155 9.914270317533894 1.1890833662658267 0.25273640637055234 9.38538212291863 6.117905553125178 0.19666169320719706 10.11226435604544 0.08999283808810396 11.60229273999411
181 10.90151003132283 4.740195671112192 0.20020620967447253 9.571679783670799 3.7882695660966963 0.2868587981754866 9.937255905190042 2.236653670590903 0.18332398329055344 10.212105485622473 1.2270113975382302 0.26383282743842995 9.985250585323419 6.183852767889079 0.2131702256507799 10.121560358225913 0.11272474303035014 13.148144316250193
182 11.435955372662136 4.781600899944458 0.2047540817368162 9.434406439901885 3.7526514842677026 0.2370524498257766 10.040096683044606 2.2609447099534457 0.19612317169166119 9.5790301273334 1.231360661611068 0.2937923881742357 9.865657477796635 6.097689019243452 0.1900275078162285 10.071029220147732 0.10237748338895511 12.854303541442766
183 11.64081598370501 4.740138281103732 0.20044434295821167 9.687374972794379 3.827216278870515 0.22634952155662943 10.55580208300074 2.315381275656468 0.24319976116165293 10.048872680302082 1.2365811407621474 0.28583742963316994 9.192058013450373 6.148639809582338 0.25336849658790234 10.224984746650517 0.13111948557997008 13.85640618256818
184 11.436782581249174 4.7490508027537865 0.19390731531746397 9.88737188503656 3.782785838584156 0.1978939238775898 10.152118709276724 2.2861997076092146 0.22351224754114432 10.139936840092416 1.2236339586349188 0.25841763372002796 9.925197745799425 6.148498823993856 0.20575190430678067 10.30828155229086 0.11556195470011636 12.369964274987284
185 11.461442018731947 4.770024811042273 0.19057642834063787 9.171057502859146 3.752303725739236 0.22591779513158955 10.431240119280282 2.280889318995497 0.19583054309634668 9.565601342007417 1.2092884534014257 0.2212988585048707 10.218653635207147 6.106188270163869 0.19144044086304463 10.169598923617189 0.10126704425338992 11.746368941736154
186 11.553716377842752 4.778180795605438 0.22332931768983674 9.898506024032987 3.7686366053140445 0.1936005375133337 10.367503699563958 2.2642405926552778 0.19081636551968528 9.882646179480819 1.2223726140035407 0.25864750809136966 9.701781049091908 6.115417407445413 0.19958454872801085 10.280830666002483 0.10729773138967284 12.215211271159047
187 11.153487153541354 4.715502733828704 0.21718940786923688 10.015705149544608 3.7276712028814347 0.21704220450790318 10.564841077227182 2.3091145546558804 0.18970979307943553 9.450084701417323 1.2163636823944042 0.24536059012199912 9.712280348095089 6.108421885560919 0.24156222365448096 10.17927968596511 0.0929429402491984 12.7295662748299
188 11.486336372158563 4.733973842606051 0.1507499669727513 9.690794512186901 3.77977887327648 0.22847349643563414 9.958359797065981 2.214153898806891 0.17550179364347643 10.419834413776393 1.2398975408541755 0.27303420328855665 9.858426744270378 6.139586179713327 0.21723697893197663 10.282750367891643 0.09900619543631498 11.974777115301455
189 11.28333380285001 4.747409535584126 0.19688455619498677 9.11643429085849 3.7369956799769737 0.2106825370304103 10.168479432571932 2.2774085160513073 0.22319202355196346 10.239746898812783 1.2192032717032915 0.2878516590370198 9.743040277069783 6.145496457720441 0.20459073427043767 10.1102069404326 0.10283082059215772 12.870941214116169
190 11.703007614576483 4.739073897278152 0.15583476070760183 9.89944374853173 3.8106723138089778 0.20649337239801108 10.686525494044062 2.295727127981702 0.18636914586874728 9.518783569410244 1.2400830675654173 0.2627160571821449 9.832313732268332 6.140059040629298 0.2199976241193073 10.328014831766172 0.12265121783763928 11.81909899346789
191 11.559753962755826 4.756171464030389 0.18785715369152217 9.964956524865116 3.782283768738771 0.2299080617276309 10.854193667734334 2.2971653180426896 0.22426983855367333 9.319676828452845 1.2568333098493154 0.2636393959033943 9.501648384438823 6.056366125599562 0.21607630477451406 10.24004587364939 0.10729212563707531 12.85431678142044
192 11.456388557344246 4.754488532223984 0.1905512538136636 9.540152961970184 3.817764349922995 0.27551807734849937 10.59104740120006 2.2535950409816725 0.18562330483637346 10.063465975123405 1.219262861757673 0.23309302807827056 9.697343951058603 6.106183570424841 0.2566953780533043 10.2696797693393 0.10778699944716315 13.08040922165006
193 11.729246239539727 4.747320910193118 0.19418087481460494 9.338134488581781 3.8172718662417005 0.23489045565975142 10.195775397647436 2.297429913210557 0.23711081934636505 9.531443807663294 1.2154824545963174 0.2776623663524825 9.728699856376318 6.148213185736292 0.24764959901927777 10.104659957961712 0.12267179438052707 13.653516823040707
194 11.288828900104168 4.769529290633939 0.2042257439086733 9.226780348087187 3.8007549484742262 0.20472388533703587 10.565666186307855 2.222311542896211 0.1602506080212513 10.179947160624135 1.2420133526681618 0.25263054984273414 9.752159796059356 6.112590465906618 0.23554263123375713 10.20267647823654 0.1069680485007611 12.116606848080114
195 11.600426493796524 4.760475693714723 0.16776680628753177 9.475552158419347 3.7943970940828984 0.2753414291193943 10.373367007078034 2.2636800705844338 0.19514165260077762 9.452992521109454 1.2458612669083375 0.2722634784740867 9.473417256400536 6.128839515374063 0.22591114275881302 10.07515108736078 0.11617885651782092 13.022465622942478
196 11.323187569729832 4.775374746147508 0.22469344191836918 9.471485562659634 3.8286210306193036 0.2513954488563665 10.349597530809241 2.2100668213859733 0.17893454309746656 10.11385772837782 1.235079058698075 0.2451160708666266 8.856961074977846 6.101283269664533 0.2521402782066465 10.023017893310875 0.10761311368800844 13.204153676205262
197 11.536805511325932 4.709045268819416 0.19610971289288556 9.729334636162134 3.81721579112265 0.28630339369859964 10.765420734686636 2.2803737640987594 0.20412726554313532 9.605601026773261 1.2831478430994527 0.2879167378301097 9.523448211595454 6.093958375313715 0.25253896323327374 10.232122024108682 0.1142763368757286 14.06033929467413
198 11.569526552763268 4.778651858362864 0.20932525874144453 10.02714544786283 3.797661977411844 0.21722315119176863 10.077367114066437 2.3005057460999776 0.22088082456676456 9.500071829687359 1.2825597861909448 0.19164801988724095 9.463640990648845 6.090931518418564 0.2655382211774745 10.12755038700575 0.12759030568176896 12.65796094693865
199 11.929159721874834 4.763670696926175 0.18192486841786787 9.829946930292762 3.7592443147800916 0.20336873514330947 10.064044303635331 2.2277219397019823 0.1831388308275491 9.612467525192441 1.2092530358774973 0.2607463057966528 9.624266905407062 6.072984343570635 0.21229393240708938 10.211977077280485 0.08410299455620614 11.934397723551731
200 11.20847821017734 4.814405220377695 0.23366107345829243 10.026127150352952 3.780004880949947 0.2432240167279808 10.268513764447295 2.2662348476594447 0.22090068382043893 9.385145461235842 1.207427858017399 0.2465691219893979 9.785986109261138 6.08282100196047 0.21044213345076226 10.134850139094914 0.10770689017792101 13.232999196310086
201 11.621930733661591 4.755271858266806 0.2136492163147727 9.757317439821033 3.801963500235184 0.26066352211688654 10.650294436626172 2.2239322406552096 0.1701164063188573 9.406851178907893 1.256132266425585 0.2423249758271903 9.108797796027181 6.047971919147467 0.21251475232753664 10.109038317008773 0.0945824853309802 12.596693393514666
202 12.044343313653059 4.733084746258224 0.17722554739255705 9.421149183380956 3.828889906270385 0.21121371715820153 10.65427738374715 2.207783911614998 0.17147076698488176 9.95082730366135 1.2764314068889613 0.2852750082523913 9.359912061008544 6.128665117566953 0.23258517397243708 10.286101849090212 0.11249914610483432 12.350336906677484
203 11.896424280359726 4.7662880651150745 0.1895836352807017 9.288801968566633 3.825300298013085 0.2544422467275944 10.520574609630751 2.2220526987995974 0.18396013924367965 9.98610255319328 1.226172163281444 0.24726097499799693 10.128061425278194 6.1497346887718844 0.23405692330364544 10.363992967405716 0.11543771118114696 12.711686557548422
204 11.768394741510292 4.710182670401496 0.21194428607274565 10.12763252237134 3.8072026996455874 0.25544058650573276 10.713510259052507 2.1738648412750208 0.1558251594474198 10.269393344522676 1.2517027121135582 0.26484550996388667 9.009918266297483 6.095545764620525 0.24435569986428446 10.37776982675086 0.0852278659961673 12.976476966281298
205 11.560265418297046 4.738733154707386 0.21762656517760814 9.880914625195931 3.78310891227523 0.24778889091015827 10.633471116772062 2.2016570391561405 0.16283173058770553 9.731714582024313 1.2165626565159933 0.23554671772074373 9.275944737941394 6.066968033223225 0.2620662188799558 10.21646209604615 0.07893408756052497 12.901406677160642
206 11.585271701419343 4.740977157421458 0.16715781729524395 10.070342295111475 3.7533370528071024 0.18954852400082395 10.184340995177745 2.2579324889666617 0.2164415817107529 9.47440636003448 1.2504662941706917 0.22825259550683036 9.282997965956941 6.09018391111966 0.22779036751565768 10.119471863539996 0.09610750928204474 11.793658816561825
207 11.410391871500421 4.737699850185076 0.20397784173674569 9.817274874917995 3.840530612001589 0.271033042364406 9.892037481639427 2.2384734749987256 0.19962122293811174 9.25911758307909 1.1852937603346954 0.20665581808563527 9.801513076032611 6.113992476843543 0.24486196943431077 10.036066977433908 0.10072616325765579 12.904727211469073
208 11.332325143828049 4.722024982742634 0.18537284626006018 9.82522869244352 3.789557514596209 0.25607602917762223 10.198294611918179 2.1918004153021933 0.1832785301188402 9.760278430605418 1.1824324630807832 0.23456293111225687 9.762079993055766 6.113690286857747 0.2207349548477974 10.175641374370185 0.07742926090084334 12.37617819425725
209 11.727950271162188 4.746743742973447 0.18714184474873397 10.138564177066797 3.766239396639972 0.1935732726835008 10.367438909480317 2.2234436595506724 0.13664573654823056 9.934513097910806 1.2139462160821552 0.2630057717520617 9.877229999712506 6.155690451955692 0.24977343053827694 10.409139291066522 0.09874082182531767 11.804535506337238
210 11.66718513604589 4.695827094010912 0.15945899922144385 10.080305701774678 3.787122138200057 0.24056404901147413 10.173007689041901 2.1806366994514295 0.1883053656357079 10.541810477818192 1.2000714946902293 0.22634952155662943 9.404783988373246 6.104830723529076 0.22411031499645706 10.373418598610781 0.0712257583612708 11.903636511388596
211 11.837987863212339 4.776719724367043 0.15044047515562048 9.833637502884523 3.843492131940433 0.2731382941638015 10.04518241412473 2.2721769115140735 0.22029241131346514 9.531799219688978 1.23692241393678 0.2453799745017554 9.192275380090553 6.0589639336848045 0.24489245558034953 10.088176476000225 0.1151831514735567 12.996328451139451
212 11.467050560512932 4.7241016278186025 0.1682992597943798 9.140113196415607 3.7926710408605264 0.26649297737193184 10.199740264104774 2.241486162565323 0.19101613806434053 9.60100946771799 1.231838161404081 0.26150634516256727 9.704652612294664 6.068798044973297 0.24275482007974283 10.022513220209195 0.08930713590929598 12.949643045077822
213 11.705631661909672 4.747400545671497 0.18658776105360847 9.912692440748579 3.8309349037181812 0.2501490823416589 10.157273065800823 2.2365536981202845 0.18058539936835985 9.250196503021794 1.2584831805113272 0.2831203007370901 9.455017295398047 6.030129946065051 0.21620804115756262 10.096162193375784 0.09822858320219811 12.795873138347055
214 11.370143628703588 4.740910442553293 0.18811868578543392 10.035533441147653 3.7601197549587644 0.23101729249837583 10.537353911005901 2.266980210517068 0.19852564427764305 9.658493822886022 1.268769879396286 0.31841434406111785 9.414038048333659 6.134618109069785 0.253061096140237 10.203112570415364 0.11180780768396921 13.626506991778431
215 12.158464885678828 4.752233382514525 0.14328932855707435 9.492206289129987 3.8432565967109844 0.23156202957487626 10.253452084993027 2.252147848354009 0.22297837951241734 9.818615318229872 1.2599918126905014 0.2519189448100384 9.501377822601805 6.1007645957652645 0.21618664631919288 10.244823280126704 0.1192069755919869 12.214719114523412
216 11.95164462877417 4.747067174717621 0.16779750161930512 9.564418950036321 3.8411253221876542 0.2848776166596405 10.185170821993461 2.3202423891373085 0.2087867574112034 9.084225699986877 1.259106334668101 0.2780643639918301 9.336014052348695 6.0445070818404885 0.20261036642882288 10.024294830627905 0.11993778889516463 13.087921431508933
217 11.962760735189267 4.763279852007517 0.17367214801789393 10.389086064467277 3.8371899614178737 0.29141976125220354 10.27348792082536 2.2626818546233123 0.21528282499500823 9.023620492223614 1.2835807022826988 0.2667660242305933 9.45965259796392 6.0837293088281035 0.22072052601085504 10.221721562133888 0.12362046421683096 13.382704531790527
218 11.718987404275154 4.722860287078456 0.1515697122842367 9.934846179761912 3.796056995569713 0.25264008824594064 10.129151545902316 2.221601770115674 0.22556628613396415 9.367491081509561 1.24374755583993 0.2617075369076054 9.250349252238253 6.122285892898329 0.2632507420566527 10.08016509273744 0.09883862868535039 13.232281121844755
219 11.915105357521938 4.740518700700067 0.15846982929439718 9.923426243034411 3.8396431647673244 0.263259675023426 9.533667275737894 2.253669279622862 0.212151877423365 10.129445010572642 1.2092035215137553 0.25383888326639054 9.862656114904608 6.126901441984844 0.21724859356432158 10.2728600003543 0.1115153501027005 12.662010417911567
220 11.750542854754542 4.743290095486137 0.1548516177369646 9.102154945922917 3.8494696013413243 0.30592940960785353 9.835031869427516 2.208008664501386 0.16220069449891694 10.029931471222048 1.2343315476540833 0.23389521618994447 9.183829820022734 6.079523501993972 0.22942237815217664 9.980298192269952 0.10045281058031041 12.448073221079383
221 12.450591980292357 4.75880109877919 0.10068592537517923 9.092368873445961 3.8785720283974543 0.3541360521757861 10.185972295006298 2.2373173634307006 0.21355755266166576 9.552818271989935 1.2293514137605939 0.245025174490282 9.250870993800465 6.094373536556093 0.224647156910821 10.106524482907002 0.11721121656973632 13.041113707494675
222 11.877949882704407 4.738253962908781 0.1326135719568329 9.857125969249717 3.834389801976029 0.28246260121222094 10.783925486688979 2.213639005275831 0.19812177814068616 9.562460314670048 1.234439127593249 0.2490748724869372 9.437972878867896 6.098901078442744 0.2524566506584759 10.303886906436208 0.10145272362425688 12.773858837023317
223 11.89721494309086 4.752559561465558 0.13019851048184214 9.181766180401315 3.8709128231865355 0.3511651941117254 10.363714008542042 2.2009924199932582 0.19307408978527793 9.750216127827203 1.2407845812653584 0.1998501361839208 8.845202553113285 6.080213396705004 0.2728710276282331 10.00762276259494 0.10662068490807272 13.145473346993747
224 11.346115991745739 4.712919169067439 0.17679803214479659 9.533366516380557 3.850603564372272 0.28256672757229795 10.499261284645838 2.25182888820934 0.2149455123384301 10.035868830623565 1.2155707689675963 0.2311037024587187 9.058013414221755 6.138822701012765 0.2891145725844549 10.09452520752349 0.1114771467108124 13.688288851329917
225 11.807682243409145 4.752361270101028 0.1519336411083336 9.247759941360744 3.835587904568521 0.1898314457633358 10.494876816731644 2.2128120323758544 0.23561617735688103 9.474291456266613 1.2625093795879396 0.23528222960489326 9.391869395551861 6.053935610160781 0.234695225073201 10.083295970664002 0.10096936774375469 12.001846845915896
226 11.820604099424388 4.737871959396814 0.1396316023782779 9.515712940122542 3.845434782555142 0.32359668286387766 9.878368582978837 2.1992272034041753 0.20942763477070242 10.023664006333192 1.227734846592422 0.2363073803023398 9.454161959463379 6.094123182673694 0.2320832256902264 10.138502317664466 0.0984065233093793 13.075430033635067
227 11.298425882766344 4.706004331727096 0.17922399382620618 9.992927618560321 3.843057137652388 0.3080731548590967 10.219348633963081 2.2373531873026513 0.18801028927764105 10.280963093299475 1.2272969937229508 0.27538593033069403 9.997290877784378 6.159936918449506 0.2390115445764999 10.35779122127472 0.11225784215584826 13.633014074687647
228 11.749430041334563 4.749242578594391 0.19909542459973714 9.508111125579983 3.8224059202364193 0.25901731245072224 10.358827678753709 2.22767931701586 0.18242724888202275 9.981862679602568 1.2693719396323888 0.2573406711058743 9.32087940572336 6.123119894392284 0.2534830835116102 10.183822186198835 0.11589205835919847 13.193656603581722
229 11.94178046606202 4.758413456875692 0.14136648753214412 9.476530302672046 3.8279963215226878 0.30191994424020663 11.15059654020997 2.243832564943836 0.18474539362571502 10.216935822914406 1.2535620070386 0.2630495573529702 9.506956156207757 6.1327734995261896 0.23011825543766087 10.45855985761324 0.12084369836633098 12.84800145196145
230 12.069664444576501 4.764696988512887 0.17001357071206807 9.40091650716786 3.870697259547308 0.29310929590401724 10.62084499684003 2.2272726849950044 0.16581551462421096 10.064689404540031 1.2320846228652895 0.2829484898119412 9.263637964657118 6.140402579554974 0.22915698591679837 10.283950663556308 0.12455895548002252 13.075399448730984
231 11.530456448600429 4.717580018498699 0.1760508968127342 9.891465988577378 3.812044855080057 0.24002407438668133 10.159100241991105 2.1663042217067447 0.1657031697935162 10.899637556770323 1.1800517298884172 0.2628631326157315 9.169658773203624 6.134077930628864 0.2455573087294544 10.33006380182857 0.07953987954548647 12.492755519823943
232 11.439246510514776 4.741105362742291 0.17229042197173955 9.718303046431819 3.789560554037025 0.2666728525027592 10.203916949448868 2.2296542856822272 0.19640376352781885 9.590714183995676 1.2386871302474625 0.2736268497211352 9.478026497251788 6.0832647522932035 0.20393340557806214 10.086041437528586 0.09398254538537185 12.753207362219019
233 11.646805669050565 4.738841089417749 0.21004600409162735 9.8631928594385 3.746017889179993 0.23440952200949233 10.200393242853826 2.210248578666405 0.15448753692147363 9.848543632794302 1.2141563646147104 0.24720714833259808 9.584977840753831 6.101891795376818 0.23885413744688225 10.228782648978205 0.0797592718360649 12.433233987939817
234 12.179125317446905 4.754344428190488 0.18885700901118596 9.434429547098985 3.8499968770038313 0.2844937014544074 10.047803185685607 2.196972996237524 0.16226010735414914 10.122468864533294 1.2304540197873806 0.2945497121419191 9.375534901345828 6.120217505677195 0.25238696267569155 10.231872363222125 0.10792529376421367 13.550996080379626
235 11.531500656424697 4.732860365089814 0.2232157194487811 9.270140086884194 3.7993219017571045 0.29106978649544824 10.709260177847339 2.2316400200195927 0.17562293998629783 9.77128205531305 1.2515771717105506 0.31412793977990283 9.798744893389047 6.045722355350222 0.25504870249729905 10.216185573971666 0.08975249117038664 14.42805232043197
236 11.226551583065561 4.746202432370981 0.19635794224135103 9.57883731790934 3.742047191086602 0.2368828444225603 10.506732566729532 2.2938529101708904 0.20683381162735812 9.86381430503483 1.215887394296646 0.27459504392245715 9.304402813040522 6.029841158174784 0.2401829845563167 10.096067717155957 0.08309434560491055 13.233636294704073
237 11.91085841056165 4.727949585253093 0.1786734731310494 9.462772934648457 3.8460252790028777 0.3021401611749256 10.450724978944438 2.235875450526597 0.18036557287320554 9.703584950491038 1.295982846147523 0.2828669241288073 9.19956404639807 6.092379304295734 0.24408676492346348 10.14550106420873 0.11717062143009475 13.615000090943429
238 11.562815540918626 4.755939957692295 0.17761865031035612 9.57109668882439 3.826792929507431 0.3021746123478378 9.814714021608433 2.2272967079296047 0.20477606664420334 9.309752679786985 1.2204490794194083 0.2694176015260664 8.883397645517134 6.0242935083638685 0.20715486338178785 9.828355315331114 0.08848256496745144 13.305704844899077
239 11.778116996215866 4.698611969900174 0.1459392836160216 9.136451751289087 3.7851749318579784 0.33983278551140467 10.165924821767286 2.2513866854567746 0.23213686252612262 10.246087591926244 1.2087520166440127 0.2656308732263081 8.962524597907848 6.140302397894013 0.23874729449589166 10.057821151821264 0.09437372873552045 14.006378429503568
240 12.227827512646325 4.683145182494752 0.1272336225150681 10.043844520824507 3.804063646756332 0.2851758697582409 10.154338670433548 2.2755635565294554 0.1923056086412033 9.386456672915973 1.2394115790783535 0.30232459081867663 9.029919171752042 6.083780621860444 0.2130123939939028 10.16847730971448 0.09472104572879733 12.834851469397485
241 11.702450586380897 4.7446979987873545 0.1575147810405452 9.60969226557135 3.8150044910736676 0.35296972386910713 9.929910894308792 2.292290086242512 0.21566418765888762 8.925320971739989 1.2355158763497183 0.29267556010892676 9.399598996058701 6.049438919662659 0.2201346938787528 9.913394742811946 0.10491760280811228 14.197423725529179
242 11.642986976578015 4.742671709034814 0.2223743459230465 9.171590736547627 3.823606060047401 0.31701732519598064 9.909108846116986 2.230105553351563 0.1804044436588348 10.151712981694423 1.190238389898587 0.24015366662184628 9.615436859123635 6.145355122768942 0.21998888375607056 10.098167280012138 0.10392349540519126 13.521101119545236
243 11.251025390156231 4.7286054972005305 0.20586915323512342 9.882614689701947 3.8098544856284233 0.32297490181456834 10.014938955880657 2.237490051602432 0.19661776193575514 9.81931050063265 1.1817362478676918 0.23252620688758266 9.100707206388927 6.060650238511832 0.2328188289513674 10.013719348552083 0.0811954325471119 13.645641376418826
244 11.678989377086852 4.721687902933928 0.18503751629756288 10.154948488181255 3.8091613058901004 0.2567111071515438 10.033293158519164 2.2585054290815707 0.201948761565545 9.513655847906396 1.2101236499960188 0.21867558547340074 9.113102803215927 6.084435795309156 0.24864604761211703 10.098797934981917 0.09431094502708474 12.731340139181704
245 11.704988179189927 4.7364654755288065 0.18807119020932603 9.367410541024729 3.757436901791503 0.3061476223604438 10.649914659514794 2.267351566783228 0.21181334109054256 9.242959210766122 1.2506767829423764 0.2566075594970789 9.151341410959729 6.094777648503203 0.22042957333968166 10.02332280029106 0.09886980349475327 13.556975397567184
246 10.990906400623377 4.715927948789985 0.1761924136848465 9.52928218205756 3.7667431068220267 0.31035013961111396 10.117476983117582 2.233044714637293 0.19473732836742624 9.987742623062834 1.200754997634042 0.28903595448190783 9.556403358129396 6.019363868981134 0.18611162658446564 10.03636230939815 0.06469505575782612 13.251682585487513
247 11.603221334907134 4.718711301304051 0.1570650125934358 9.646540800530895 3.808701346025193 0.30101540186906467 10.188391016538977 2.271012056525943 0.21184736043866886 9.658582414340756 1.2099884831418826 0.22800669830600243 9.149335534882553 6.137727626387937 0.2369463334470489 10.049214220240064 0.10675629106193121 13.004776094337847
248 11.882965748113875 4.738471843255416 0.18549892526221468 9.139664738964258 3.847718352452276 0.3621964302311174 9.971858644391617 2.266810738223922 0.1801970369629437 9.2474901158038 1.2273378351912454 0.23030345646580605 9.327010400701177 6.061093222154679 0.19563470627360033 9.913797929594946 0.10581452664043764 13.221924217189834
249 11.808701633231193 4.725977243096201 0.16949917254023444 9.570807374215514 3.7528854985405187 0.32184810201981867 10.655949078063063 2.2608630362923585 0.20369576021044974 10.098708609333066 1.2364866787791127 0.2851123018045228 9.409295278349914 6.090041114085467 0.21750534209328695 10.308692394638552 0.09077884254366149 13.724180435293636
250 11.759539516123173 4.7379519845192855 0.13993704883526148 9.16196526515617 3.7728614292890956 0.2943379589868268 9.973843937149452 2.2421498667264914 0.1812376750042718 9.479223465528424 1.239180961186002 0.2584759372101523 9.06974669482451 6.099671934063411 0.22715895217957652 9.888863775756345 0.09589136354178711 12.618221701811784
251 11.417336598725985 4.749302010635931 0.17816768713784245 9.350085595516829 3.7567396375403233 0.31129475785515365 10.53414044181118 2.216890478701333 0.19736054504996403 9.694003610807652 1.2468786198303554 0.27803873996631956 8.879342756485045 6.097988877880695 0.2452658549837654 9.974981800669337 0.0910880533026576 13.86704065849206
252 11.82957348776473 4.731350571649988 0.18098121626874447 9.696545141304812 3.8540445756744086 0.323833534256109 10.420315401807423 2.254869202159883 0.1701164063188573 9.27944289312701 1.222724364143047 0.28249767052344266 9.136457257440224 6.062067962463305 0.24434633762044775 10.07246683628884 0.10253946360305624 13.771328975485545
253 11.506016703642155 4.757882896703276 0.1866831650573439 9.64258273378515 3.7758616856410434 0.3206998972853442 10.02911063515386 2.2223237688967816 0.20853095711031647 9.523609486851583 1.226629877661356 0.26925228844047244 9.651668186915396 6.074835539647031 0.20236763028382485 10.070597549269628 0.0890348820948275 13.608136537221803
254 11.375350311668754 4.760912067611679 0.2316129286783317 9.483673272803141 3.8137523294991698 0.30234661095596627 10.170586057760211 2.2967190835110762 0.2110055012649778 9.096365404069347 1.2399817248421008 0.2648152232305267 10.004311741774764 6.087685960222968 0.20396489443766985 10.026057357615244 0.11733836152232877 13.908494998070607
255 11.880460146311108 4.765754154418119 0.18595791296923633 9.25208329311988 3.818957057883111 0.3194850893486394 10.04471196920464 2.2303479339366787 0.22244703399594087 9.250035789569093 1.2284220973418112 0.24912056791887854 9.696662486607599 6.093049436599818 0.20487833915076306 10.024790736962466 0.10483426442083746 13.543449661809692
256 11.256770670609368 4.735488792210257 0.1967074446500754 8.867837514168384 3.766271100382343 0.34808687858094495 10.717178485386903 2.2147638779804546 0.2429429522142979 9.989411267360023 1.250269251965274 0.24434116359802946 9.253825012565578 6.130271740253553 0.24446284788450695 10.01700459001805 0.09694108094330622 14.628085623032945
257 11.038009182992086 4.776252613325579 0.20165257283943022 9.033085659803197 3.7375613068315094 0.33709559973577746 10.303392916090349 2.2045501698009056 0.22973537346365414 9.76747680599997 1.1717425813228368 0.22228433165340553 9.513124972788114 6.120706174095231 0.19480600493272035 9.931017907534741 0.0796906974601423 13.585675955070048
258 11.368762311254793 4.731469967385879 0.19641048309585868 9.37539964203335 3.7622293720461357 0.29940435479039607 10.054272288399945 2.273089400942361 0.2733653476717168 9.459158703106022 1.2154127923436233 0.227836552613255 9.086965402431941 6.036585993257152 0.21152282344169565 9.86891166944521 0.08128563357995996 13.848843251002231
259 11.608955590015062 4.730988379785679 0.059094664834579765 9.804875985863061 3.7366632581017467 0.3337756842084331 10.375716877921489 2.2419135623220368 0.2254188650269009 9.916362421406726 1.2346056530177876 0.22737693095060355 9.16323313760834 6.084865103482848 0.18366501709255373 10.173828802562934 0.08333531972694956 11.795266262075062
260 11.611098522931835 4.7329970307122435 0.17652399332018756 9.496664535063054 3.7797837845937017 0.31455108692820527 9.998954275504332 2.2411547283183535 0.23511392976757758 9.790089802300256 1.2525039230471005 0.27300038200227617 9.087839724322189 6.056215824429332 0.20284985750391388 9.996929372024333 0.09005918660507613 13.774355161338532
261 11.400301631554036 4.713225608386355 0.1395163529127795 9.768367263804162 3.7249346381667743 0.3380988453237477 10.254139638932914 2.225559666216135 0.26383237031681694 9.548396725524425 1.24010767932433 0.2362271690718502 9.577927512013234 6.060487873563397 0.24115325739925358 10.109826554365755 0.07039122151632822 13.966740013458596
262 11.41262327431264 4.741203486479744 0.1612957648769449 9.412387321460049 3.745221556396773 0.2877903459269646 10.31494827511743 2.2644699817554517 0.22263472598784384 10.07117071245618 1.1849707585488218 0.2098509536462773 9.468283383969535 6.064105425906747 0.21389365080697278 10.135882593463167 0.07752237020243742 12.55310927715503
263 11.480289474980347 4.762206157564089 0.1968239109175684 8.955082934930656 3.782441847722888 0.3650524478891065 10.207793892188132 2.272265836590851 0.22604628120086112 9.465380336241864 1.2090711171910122 0.22668551619238614 9.394837207749315 6.1093686593023655 0.22287943699235158 9.900676769218062 0.10459885205917097 14.180563257943886
264 11.818629349279492 4.728383193496699 0.16904594253509694 9.222328835115162 3.802169960502571 0.3835553131256667 10.051870668950803 2.1949833722390855 0.1851618785035865 9.206365780736885 1.2479037143074645 0.2704991024712291 9.792557322748019 6.120950582392841 0.22570322557920036 10.018350391366072 0.09640629297266208 14.140202609963346
265 11.679618555371919 4.741385368078835 0.1777575837155287 9.22739475590926 3.681018293274658 0.28368666481811394 10.098384190263362 2.232432905639916 0.18482389982082542 9.676019134866115 1.1959928074871249 0.24944793269538035 9.41534609857174 6.039412627428936 0.2106374997664244 10.01935254699648 0.05557652876682391 12.677878165991654
266 11.31285103423075 4.715611313532701 0.15313793420971455 9.844479842492458 3.7949076308920633 0.3569938637021811 9.59448773360092 2.2581986092737356 0.21470337605658768 8.787629179276683 1.2111342295521625 0.2481031705502743 9.481438234996606 6.083874736284287 0.23601288676466645 9.804177204919483 0.09027343229191978 13.853560637936893
267 11.459503220251827 4.7217239359826335 0.14744685783370268 9.483357992644903 3.8287327232068127 0.36543876641591644 10.28641313220216 2.241707319967364 0.22342080102507644 9.940790232596779 1.2185481338373065 0.25484450070438813 9.58483592517351 6.101054010672593 0.2282915777922594 10.150980100573836 0.09988135311827188 13.973781764992788
268 11.145856896187313 4.709837553577082 0.14283531678716266 10.214476021635349 3.741600576836985 0.327884355240337 10.352058819736461 2.2110367817723198 0.2142491349272434 9.628311449364425 1.2512792995591995 0.2553674480180852 9.472269392445961 6.151628551779596 0.22972254758313776 10.162594515873902 0.09060468108996637 13.40788623371755
269 11.15719841152114 4.7208117155573 0.19590955859603296 10.096692341633233 3.76156844485747 0.3284147630298373 9.630961175713642 2.260398195878214 0.24825676819232168 9.08498720724638 1.2308940088125258 0.2538846884773001 9.759144670430322 6.105576738469551 0.2326929837091781 9.945796761308944 0.09337794909994215 14.428896559957057
270 11.177352967908838 4.708251554049539 0.18978500564890752 9.133798206811163 3.7607656359136232 0.34831676677463297 9.438982517087178 2.1903288586090714 0.23272865095212494 9.946783262550703 1.1760247191211062 0.25081541422092424 9.42298500439856 6.09198118012361 0.20173231238949954 9.823980391751288 0.06299851794831994 14.018880948545107
271 11.81952385067653 4.712962915550799 0.15753339877271788 10.34693950000541 3.7320785130207286 0.2927988697775542 9.597388682297973 2.2319188139440467 0.2186566265264191 9.860316788669447 1.181160168566811 0.23200961717481544 9.115774930456814 6.079218936327429 0.2370742766013747 10.147988750421236 0.06499599786689272 13.041353515990675
272 11.72364902830957 4.702792878175823 0.13845106760367118 10.251444930164057 3.8106407074826487 0.3236626582798653 10.32726026602077 2.243243228319715 0.2319069416502773 9.501866186076498 1.2458461666019962 0.22640874100451117 9.570571972152866 6.098922382388354 0.24185182965516372 10.274958476544754 0.09781720097863729 13.318761911145288
273 11.141118858164807 4.720745029289342 0.15596220985266118 10.300166919366987 3.798981259494793 0.2957058936796446 9.814885191398137 2.2340285492220735 0.20985896509850765 9.46187120282239 1.2273991260214263 0.2529546580861396 9.601859835783614 6.090535377089601 0.23726124620393874 10.063980401507187 0.0918659966083771 13.198002286443474
274 10.954779121354575 4.722069432216882 0.19307937059802227 9.862468606355298 3.7686282587683464 0.3157003479892785 9.534778804968946 2.222765123415531 0.19039100386690933 9.424189825390103 1.2295121166113419 0.26119700311065497 9.5018552452284 6.071868605602239 0.262140289765147 9.855614320659464 0.08049683570779798 14.008909939864846
275 11.17180122413796 4.7398489982252485 0.17439089684641668 9.471162150600648 3.707216216840579 0.2999555496549919 9.871752719873978 2.2440819688559825 0.23992978237189402 9.567015422355562 1.2385863862970403 0.25862187277670373 9.408450732995574 6.089279502531962 0.23869461172349163 9.898036449992745 0.08133074293509246 13.883829793021016
276 10.895254401151167 4.722165987123189 0.17502733194372158 9.69574039340761 3.773056453672024 0.29354055525531847 9.993256561512377 2.221965492869657 0.23348157966945965 9.786483329567723 1.2312455116239613 0.24729190187113556 9.292677394520908 6.113179951613178 0.2292086719024534 9.932682416031955 0.0898508077653318 13.505188654752665
277 11.359176018020452 4.758936704512652 0.20818114122922707 10.231524839598162 3.7748004360115237 0.32427063326085814 8.761526279755751 2.2176758787961117 0.19478444984085866 9.674602340356966 1.1199659086222447 0.21104704682019537 9.455947506965725 6.124847085511192 0.2322593783403819 9.89655539693941 0.07677333107567472 13.41343071118508
278 11.129086820682069 4.739492726337073 0.1662897105518233 9.798907703209961 3.7676619425557187 0.34905662648907987 9.818352023086508 2.221342663266882 0.25243254838340445 9.94539411233018 1.2319769933346665 0.2578027985389477 9.20482623153657 6.147886086021408 0.2448314795683531 9.979313378169058 0.09920021068807969 14.557862501644884
279 10.886601395081374 4.732996546315063 0.16510985031294254 10.055973454493724 3.7677615939798037 0.293821820200746 10.081277475882269 2.2690589479951844 0.24287728331253058 9.494836510419283 1.2460757547709915 0.23992777576396163 9.762414145120568 6.134970532786039 0.23009186086542593 10.056220596199443 0.10770080355434639 13.428166509174098
280 11.430653797959417 4.7139965177838405 0.1676539709798237 9.834322611820626 3.8161718615924167 0.3109275306272152 9.943916704551727 2.2587683371427847 0.257877364935835 9.699793281932141 1.2501004126306514 0.23124626157563816 8.982060564049673 6.07435547965726 0.2515123524620714 9.978149392062718 0.10020665014632066 13.971203189168167
281 11.314315694731986 4.735835542809443 0.17861007575574758 9.388276561983306 3.848522639598635 0.34976472123707575 10.297899145114405 2.2489742006998306 0.2578740928716904 9.141824035573194 1.2621592620371944 0.22873283318026325 9.470268077377652 6.08030486117282 0.23704991170063475 9.92251670295611 0.11268742964851461 14.347225697555425
282 11.128170420002219 4.74925515670949 0.1848141694380144 9.320872005729168 3.7833065413987077 0.3295672350618746 9.763647786357673 2.2574688722443574 0.2265568557397612 9.303810667379379 1.2481659796560856 0.26076225835827654 10.03018050665072 6.080035182132991 0.2027572321184075 9.909336277223833 0.10117447481325618 13.802069143573231
283 11.376616188017689 4.730319966879761 0.19776018137580442 9.508360209474139 3.7757964033298355 0.3439226251112874 9.407544512087712 2.2310774058434726 0.1929037847585732 9.34288280675113 1.2000277962859902 0.2568685809440538 9.80513434744665 6.075697720628513 0.19478845310741547 9.888107612755462 0.08011198697844439 13.59335064076481
284 11.605285461363922 4.735490566752251 0.12693970204809638 9.661416196262692 3.766441829412721 0.33573578549670574 9.408586300784844 2.2495962604740303 0.21408591447390354 9.788798591401342 1.1432868611127704 0.23556127526519316 9.753682915952124 6.0586896914365385 0.19324610880308365 10.043553893152986 0.06822917022259216 12.668885080837166
285 11.349938904171067 4.7187764842735636 0.144144552866746 9.567647575821697 3.7819619710124996 0.3062207878258234 9.896784476209525 2.2566468434936384 0.2208427334117716 9.746477489552271 1.224608389650712 0.2537085433706704 9.911599319458539 6.066342510914703 0.2168647104275096 10.094489553042619 0.08719536825395328 13.083850243131439
286 11.405630196158906 4.736954160792228 0.16921378838719361 10.097257315481562 3.778852523131037 0.3586032314384026 9.284601908640916 2.2384935662791667 0.26454499782836294 9.21156951787083 1.174171700705756 0.22362650397809455 9.830671713837026 6.075503602973441 0.23617877476958613 9.965946130397848 0.07832323916125575 14.34878026562415
287 11.73391693505468 4.783936195141992 0.16303492818243978 9.310103547837711 3.8062347247813237 0.34007624910523554 9.956494432928585 2.2337175700355014 0.1974647824953364 9.377822914007679 1.185011839278623 0.22067968464984503 10.484476808083873 6.083371838383777 0.1811606096755866 10.172562927582508 0.09598256190917343 12.6327597254071
288 11.491777953856586 4.740562641770436 0.15147731077521537 9.31517871685764 3.8114877880303872 0.37534376381257994 10.006145642875875 2.2170874344762295 0.24991541912855744 9.86606952721393 1.1831116382053302 0.2379684945210732 10.202559010537446 6.1415323677057 0.2533380583433342 10.176346170268294 0.09628450242254649 14.530702961997683
289 11.646823340813631 4.764442506698433 0.18449343201495746 9.928911618712199 3.7956376156044747 0.34895675221404854 10.021385687843663 2.2429077905076324 0.2235308013144868 9.538762909857414 1.1905994719211133 0.23626409502108803 9.907877333073198 6.107432260448522 0.2300989171314387 10.20875217806002 0.09773205742096498 14.018489592128764
290 11.617455371609482 4.737942033522927 0.16001211151855407 9.366509779661646 3.756736332179804 0.3303485265651557 9.452489183418042 2.2204202137312805 0.24940205451069355 9.34131738160147 1.178529505608777 0.20453645216819186 9.780667255471029 6.066798535386933 0.1970179718464342 9.911687794352336 0.06961345247087433 13.07853077354756
291 11.529411941305021 4.7475048862519476 0.19937640184610889 9.791711171778278 3.785926348027092 0.33812867385949025 10.030499033596842 2.2403153356475674 0.24510550893000668 9.217129630990788 1.2213539253403256 0.22904176628359998 9.347225984804147 6.07979550434388 0.23587264638269814 9.983195552495015 0.09250732830709248 14.295583436493702
292 11.799869039210446 4.767637534944356 0.17816499656647142 9.203306932218759 3.826020629227469 0.3327772354857323 10.296466366245674 2.25381670465518 0.2596980508319577 10.168672615027683 1.254941528287479 0.2676277140237544 9.468399039948086 6.117185559250049 0.22729071633732062 10.18734279853013 0.12144851965783654 14.50223459899185
293 11.588071952664622 4.755241869972102 0.14947736932864933 9.893619365124295 3.755494604303631 0.3024704952980503 10.09467126375932 2.2723833582451656 0.2872800305049365 9.181474140247875 1.2594798834757395 0.26168426815983925 9.483870431380092 6.088943549880814 0.2463837036310398 10.04834143063524 0.10383678156042038 14.292957795754262
294 12.043072270548466 4.791902951470425 0.16188444706167293 9.655982216739034 3.8187192394111733 0.3127829342281286 10.035776868883977 2.2431193895258184 0.24665994910848876 9.308749496072151 1.2572457607548886 0.27815663485955183 9.636328675416218 6.0929230642786365 0.2115060726556736 10.135981905531969 0.11831020947311836 13.876923640966401
295 11.040599049567424 4.750495506900119 0.19586882972927386 9.79420919651179 3.795244365328015 0.3196421871724616 10.269427973348208 2.2558477814989466 0.2662993943875798 10.419248229808394 1.2470549574368788 0.265155924793659 9.651558830759654 6.1351319088902025 0.23951330924953199 10.235008655999094 0.11428303239576229 14.741970821407927
296 11.355909111048069 4.7922090385601175 0.17358796405547663 9.482963339972432 3.7849036603541513 0.28489712791994554 9.679675400126918 2.241791774120144 0.22346088064543912 9.291049115057223 1.1975698095056027 0.26216121913571044 9.548942132059656 6.069922693837378 0.24010103588228304 9.871707819652858 0.0948075236604086 13.570026701674765
297 11.517768547788775 4.709715137189836 0.13958791296448264 10.20367912404376 3.7539840861126947 0.27475480474505415 10.192955703809309 2.2419252623945205 0.2237079270598579 9.389742167283917 1.2726511456897813 0.2800723899128433 9.373449230680444 6.037399150045572 0.2251445642400735 10.135518954721242 0.08066308467141078 13.100881654460759
298 12.025381255342106 4.709928293280355 0.1349604328164937 9.925621505796903 3.8413201464859714 0.3682046921163787 9.480493828926893 2.1909077265705594 0.20120420266727482 10.029101758861556 1.2036392957854418 0.23961378966204583 9.104073339188753 6.056683739938093 0.21780593071795226 10.11293433762324 0.07802396879701404 13.313121826756843
299 11.645841412971556 4.725496844669579 0.19860239295452473 9.99968569119208 3.7831443538112786 0.29764586974564466 10.021626435020217 2.267531370538017 0.2655100559664227 9.118912507610744 1.2373449498062865 0.25417665498988024 8.898999821766326 6.0357048658580865 0.2416282429221487 9.937013173712185 0.08737260532157953 14.410612956170256
300 11.918371154904928 4.742697720828293 0.14397557332509797 9.83882201516683 3.810138957887082 0.31923581860007083 10.7451632887667 2.2837100739254357 0.26687769798461297 9.324039601188689 1.2520051947640902 0.24462016122450558 9.049400963813701 6.050318401606112 0.25653709555558 10.17515940476817 0.1053021981871324 14.109043841246153
301 11.402868674111275 4.728533328340163 0.12997290087546684 9.535238143198697 3.808179840971702 0.3248381070510502 10.15384072467783 2.2479843004135294 0.27341435649087403 9.570932427882722 1.202706333814184 0.21585072416277296 9.685510701686116 6.06906901749686 0.22457597207181687 10.069678134311328 0.08882269259221749 13.39176615892504
302 11.876878294743284 4.752632837283848 0.1252424295391122 9.975705707491137 3.8446106394815045 0.3737125247508611 9.798834424163017 2.227750229329641 0.24406604661738426 9.862984704229119 1.2016740425718377 0.276199308904088 9.835790352981736 6.089319857558304 0.22311418666396443 10.27003869672166 0.10072564962995693 14.23610467831025
303 12.14031970167142 4.699701230034359 0.13532540815908511 9.734511118907161 3.796104031784515 0.35944582971276423 10.408879116012079 2.2765467647728523 0.23928556809579174 9.834450467234499 1.2301670302980399 0.2898170313281519 9.7163878675118 6.111202059505609 0.20088900941732407 10.366909654267392 0.10027235166400494 14.034748404217959
304 11.61742833239653 4.697477578752265 0.17589530248118188 9.834894908793384 3.793324952614438 0.32896685587557634 10.207326514767919 2.2633875778172303 0.252767153849823 9.922014857585205 1.227482647418682 0.2625190658013943 9.125588568599444 6.050356860243403 0.22753367460984114 10.141450636428496 0.08393405175413352 14.297383157844077
305 11.93193260315512 4.760358381224979 0.15189622358969299 9.0567457196542 3.856808398825201 0.38138057522212215 10.749373631211956 2.2895605037031164 0.2376803242792118 9.359706420234586 1.2218248587750937 0.2543266611957864 9.879679991060518 6.094564332042351 0.21400818745940356 10.195487673063276 0.12215142329907809 14.201239913100856
306 11.697233313540613 4.751949917357973 0.17116204446435024 9.976947689027101 3.8128938260741494 0.32301471236682777 10.04484252224867 2.2393660675068494 0.23501796128884067 8.832089601496847 1.245863567457472 0.2548591594043456 9.920029624544046 6.0508050090633825 0.19777565276005712 10.094228550171456 0.09770380587689527 13.542768837845172
307 11.934682041276911 4.737591477282385 0.18860443660093876 9.772944469992822 3.8064835448137497 0.3386778932884435 9.838127558256636 2.2430694447700925 0.21705355262231898 9.550014976424542 1.169772714179606 0.20478603236894666 9.607288700568121 6.051936655727989 0.2353182784854361 10.140611549303806 0.07929889573969437 13.572684833107147
308 11.386185431894345 4.736113161185044 0.15091419024556743 9.138150282074012 3.814191370495062 0.3322586548947383 9.795716902157489 2.2051849465146542 0.2155028586767356 9.437562255284346 1.2289229464421993 0.2568211844609828 9.957880574508357 6.063201153056284 0.2222962274861134 9.94309908918371 0.08705084392357879 13.496514934569653
309 11.7211167018441 4.732333582195558 0.17588746809391242 9.671880967677485 3.7995755924457044 0.34002549666108195 10.106780732585086 2.189522163761818 0.2505688981293241 9.887332464011568 1.2392445168963568 0.3006529266605126 9.761843283232661 6.1186735805977035 0.23717703899096526 10.22979082987018 0.09339801556435812 14.946312588818444
310 11.470225593418574 4.743704756230401 0.194224423734241 9.433348753907781 3.776417082320618 0.27777911269135547 10.222497249287262 2.2166658299472903 0.25033152825919835 10.274722806721186 1.209498736183551 0.2168619402763563 9.718314851500942 6.126158795974595 0.19647155967272054 10.223821850967148 0.09201716851622095 13.013803135840197
311 11.353642415101271 4.761304306290563 0.14272892290880435 9.397853414836174 3.8343637951198035 0.33882228244252177 10.082896599380073 2.2674397244494697 0.247917418689384 9.568913389513575 1.1992049385828987 0.2270302906035452 9.372008939188188 6.057589025629735 0.2007500621193257 9.955062951603855 0.10150848639942382 13.261096442877253
312 11.781613422539705 4.744922562687906 0.16247285728345398 9.97519222039667 3.7825592576782583 0.3042876842865394 9.954296707140914 2.233357040732934 0.22591061056067285 9.725462167138508 1.2055901522381989 0.28579831928458577 9.857968933181555 6.115382601583046 0.2166823601676775 10.25890669007947 0.09389045136899857 13.695431165406404
313 11.321437668337346 4.761349537765923 0.17250341455078996 9.282265531137257 3.7992646512869204 0.34790107982852675 10.370383101592216 2.237705869912011 0.23564247484141998 9.418374258446374 1.2149922455218876 0.27144727487188053 9.835667981342342 6.099748221864618 0.24065459615717 10.045625708171107 0.10014023365520201 14.531915268144571
314 11.509544403384945 4.741894737655439 0.11978667566089504 9.427611737230741 3.8050402375702745 0.36097487779181786 10.057947672892253 2.225384098974736 0.2034029658333213 9.694474745474862 1.1949903272763127 0.21597119248579527 10.093927046224197 6.107149761232584 0.24813836306628895 10.156701121041399 0.09241996092679927 13.158251642502686
315 12.015352879092395 4.740307839745824 0.1361767488504183 9.741117622247407 3.789906916927653 0.2816552630111362 10.487761736666535 2.289867503854678 0.2733527629441068 9.303324963823375 1.2214523720953399 0.24420068481322427 9.683367681886343 6.066607604751021 0.25363942952874474 10.24618497674321 0.09915657585983309 13.625221576833955
316 11.913306364354137 4.747511295196157 0.1202093991959153 10.18252781729864 3.8140196103788426 0.3090834948623981 9.884820359891402 2.2644979349659593 0.2537904586023639 9.85181480553075 1.2040807953541515 0.28015884320837486 9.21571889129693 6.04846552375107 0.22300829640411396 10.209637647674372 0.09324316031416599 13.593429330513738
317 12.203201463411087 4.751580057702535 0.12427677032319304 9.860099578574776 3.8565257557556696 0.3436285315203612 9.714974407142323 2.2843783753281413 0.25363064053764794 9.239015436222653 1.1925482940927299 0.2580388142581791 9.295607144810257 6.02029154982772 0.26960474728219896 10.06257960603222 0.09859293492628898 14.314542685790483
318 11.953693693810504 4.743922464226426 0.16903850250785624 9.929685828117993 3.8279489533683226 0.30234420883471647 9.720095408010103 2.2652003472148703 0.27612629664255633 9.157735991528984 1.2437053887734033 0.23774360434401026 9.38283693591473 6.0533999734695065 0.1932079299171575 10.028809571476462 0.10436355379543563 13.504163078682248
319 11.377877694233051 4.792702513723878 0.1122558268870468 9.194787975380256 3.809426613221382 0.3535713381598285 10.167481245892896 2.259739913080808 0.24462016122450558 9.68523657838673 1.2375712292749794 0.27567447010884005 9.741918031966186 6.096138491193315 0.23969012714512877 10.033460305171824 0.1166438804838024 14.046769938963154
320 11.677629590525134 4.7307083322676045 0.16866750697352667 9.278579298573277 3.8229482633252636 0.3382905304088772 9.842768498563528 2.262869589312301 0.254548076121621 9.443659228152187 1.1984373121620042 0.25227045577401364 9.589772773875307 6.088913105602848 0.23371203840182161 9.966481877937886 0.0983034489189342 14.295166442141465
321 11.50531005854591 4.749008903347928 0.19073275155052175 9.677723722171468 3.788429767883345 0.27026858474006804 10.255649956800418 2.210087252755246 0.24196255202770195 9.970637021366352 1.2425809072447895 0.27742046012680066 9.714232339684914 6.0893029980248 0.23788655645314483 10.224710619713813 0.09341009423615163 13.960356230850536
322 12.068938821291152 4.702321340504207 0.16611605451565978 10.121586104500043 3.8470723494555994 0.35455915104389674 10.399577859265776 2.2478633177472096 0.2406918558584116 9.073042175214942 1.2092635489589596 0.22580201635932637 9.392414780372812 6.057520825996658 0.23018435948346383 10.211111948128945 0.09033640491745656 13.949842826157061
323 11.744012765454274 4.68631920961548 0.1594184528851803 10.053579119511067 3.806481355723628 0.31016271763833525 10.25787981621917 2.2954325584105217 0.2676502526772266 9.08496432452558 1.2555690818406238 0.23478773606720488 9.437690307613689 6.0448215963462335 0.24824924820039568 10.115625266664756 0.0952528887722273 13.983245924217252
324 11.613391983083767 4.764234011352933 0.19658145030801816 8.90800319666827 3.808696665423847 0.35237282477912035 9.936088726147075 2.294310157556594 0.2742193479245136 9.65706219891485 1.2135685835286494 0.23777979311280648 9.717158985116976 6.125463373166379 0.2371610565998421 9.966341017986187 0.11878268659061027 14.87529612239053
325 11.64618319912019 4.756528801195763 0.1377453011037043 9.568081158653046 3.774466732408218 0.3205412191465928 10.451453663326346 2.2436632937082943 0.21908048117964074 8.993472297607484 1.2462112270231858 0.2266953285795567 9.601586950514676 6.078052262718554 0.18965510326251794 10.052155453844346 0.09731259179573301 12.533078581273513
326 11.45441940840218 4.756988578942867 0.1863707542583244 9.23406225660705 3.801208198989288 0.3164545126382146 10.508163162113135 2.2812099182898486 0.24149917742701393 9.192607163690463 1.2335994329964235 0.2439495973995557 9.546418027091741 6.010801857918585 0.19896851031783613 9.987134003580913 0.0942897258123323 13.604797498057426
327 11.908010916324985 4.770453016127041 0.17925642363039168 9.635462290654772 3.7416535169637855 0.32470305432786084 10.43140240980357 2.2419781671503287 0.2368300088266054 9.106044046465477 1.191623695002508 0.2257780548444767 9.615410970243376 6.062676821300855 0.2175185997909893 10.139266126698434 0.07920517169383348 13.56862769666306
328 11.879787994949204 4.738319083556717 0.15576216062419912 9.674049517791477 3.8149839570238235 0.31026815597888796 10.450655238810647 2.273331500233989 0.23251792963044607 9.176015861291388 1.1824005709836325 0.24872378346887533 10.10577167495568 6.01285053387182 0.14358329673942272 10.257256057559678 0.0819052575189263 12.50028125289652
329 11.527968367416317 4.75530975369608 0.16089034217329817 9.926755634060243 3.7910633436560817 0.27676091827320265 10.598321585872077 2.252765990754475 0.2516011923738118 9.221018852830133 1.200501054830542 0.19725899045420298 9.810369922917166 6.081743076557068 0.24366367101345335 10.216886872619188 0.09380477228377923 12.950852831883218
330 11.530532755308649 4.727344763396704 0.139038494159311 9.42418579885822 3.801160004644243 0.3119763074959348 10.086291343418265 2.325288649379642 0.2952858980380292 9.47436387763382 1.2153613373909642 0.2579694335291126 9.989284265982374 6.103835320464552 0.20180904722247126 10.100931608240264 0.1121261434401509 13.82064935961753
331 11.353026529170629 4.727934412506512 0.15707949202447974 9.351571815148096 3.7862004737013066 0.3179711918889258 10.028544020104002 2.2584890353259137 0.26708397101049447 8.937123293782888 1.1818560343092486 0.2356258796767845 10.117775009656294 6.082187862947733 0.19737999872548548 9.957608133572382 0.08486169214307271 13.466118578868441
332 10.752033029260476 4.736380889410613 0.2105208718749211 9.647742893908468 3.7704454021169065 0.3099609212929293 9.751774035861606 2.3023846166321484 0.28112273042449337 9.18006392652762 1.1787512484307479 0.21234880507444248 10.10470592880971 6.0588409187576895 0.17913837799895987 9.887263962873575 0.08688874345455103 13.671823872801536
333 11.39667924825628 4.6914003466114185 0.15293930671917091 9.386933719680204 3.7902409603303338 0.3078094448337185 9.993769208362531 2.317550510840591 0.2507272627202579 9.592721285315463 1.1938429873401524 0.2239683926772896 9.462451666782307 6.047280950595335 0.2080236215310335 9.966511025679356 0.08559127952849596 13.103178408026654
334 11.309339276356184 4.731390355258297 0.16776287973913068 9.94759928715982 3.79789873874644 0.30638307562564726 9.41629663353835 2.2841842729082074 0.22757858998834563 8.963116276684218 1.2007803390626366 0.26344422342753726 9.71291322162957 6.098155656403766 0.20046679395613615 9.869852939073628 0.10001000086079932 13.35719963903503
335 11.415450872262777 4.736038746156757 0.17306158812647426 9.833430533993873 3.7645276356883612 0.2747917104614432 9.826671307803275 2.2433426184062695 0.20000320142826652 9.849022442735926 1.1969265607833355 0.24359769831678302 9.50744454247933 6.11898496366394 0.2001891252302739 10.086403939855037 0.08949223332466247 12.509311034761568
336 12.032632153870985 4.726803680121604 0.12814634493130622 10.642725320337878 3.7755241687338144 0.3055660467136539 9.764102762651083 2.322040301314736 0.2962784631028015 9.21043129946741 1.1389887880203957 0.20699106360612685 9.902154572935263 6.031983200093742 0.1472154208726748 10.310409221852524 0.07659615604178831 12.423986339399137
337 11.661894071284863 4.747059951611102 0.1548585738116324 9.622747758555944 3.792617755868398 0.32745672717468416 10.237508127863402 2.3314311470573026 0.2990592059155623 8.616910356437344 1.2886009671859546 0.2449057306428734 9.462023285952855 6.043667811675912 0.24024386443965842 9.920216720018882 0.11820365506466386 14.513297139060679
338 10.973652567503501 4.734583490535704 0.2178053790469378 9.950353773519426 3.760689900864606 0.310404783724894 10.253430154658728 2.2754745420100155 0.21866734265172158 9.948388423944408 1.2564594421033939 0.28536522057471436 10.055432057158452 6.097878963403096 0.21557281036021642 10.236251395356902 0.10254539616829303 14.298912768838854
339 11.401894363684638 4.7436175289953955 0.20151980295138452 9.787964470624429 3.797084116784899 0.31274341591519933 10.196517547724506 2.27433696180063 0.20105412879886717 9.388184680066006 1.217910737664118 0.25857036158860836 9.374446323287431 6.137529275409706 0.2318548089595213 10.029801477077402 0.11162385251587974 13.816791494622795
340 11.738745286448772 4.764661959938844 0.18893223962757055 9.744645063000927 3.8076313332244207 0.3278956451850397 9.997893679535553 2.3111559023183488 0.22208714813291958 9.836493885932008 1.2305487294019686 0.29725254899413595 9.850207009304231 6.142247028020151 0.24494751790302924 10.233596984844297 0.12877711896567656 14.6804976582935
341 11.424274653937923 4.809163234813844 0.21750561830343437 10.593669325538366 3.787908986860761 0.3100746305088082 9.978286141231584 2.2529748271389365 0.22136999364183046 9.871089738915233 1.2682029682100167 0.2888085558986098 9.757054724160332 6.111958847206099 0.21830545616034897 10.324874916756688 0.12356990123086123 14.393436116168559
342 11.241595484352882 4.701413456428938 0.16575917102058127 10.275775236544767 3.7902384559333497 0.28835218779840116 10.31893884680814 2.2712316386137887 0.16280819782020303 9.152623975307517 1.2232465958895564 0.21950024564040232 9.407933820671214 6.051880308156728 0.2268037674409933 10.079373472736904 0.08513021938940213 12.183644644764547
343 11.49580065185396 4.707528013252405 0.13564093059274268 10.672126671900141 3.786709641911581 0.27374637539391466 9.767288080685137 2.308332719392551 0.22388679427160516 9.131449402770764 1.2179290269534278 0.2917871480642204 9.762160797854124 6.088855917449674 0.20515823218342688 10.165765121012825 0.09939919217685773 12.951361231291411
344 11.584982138889638 4.710927052468212 0.17228068688382772 10.999872327777904 3.786225637622043 0.25775557003957744 10.181105128586733 2.3017034618886343 0.26601658428317404 9.498956112981087 1.2238075308138436 0.25120272923275505 9.43073448039003 6.075223366466975 0.20384362129074748 10.339130037725079 0.09710553823687156 13.190625097410807
345 11.37911820202804 4.756759087293267 0.18339851545254418 10.018237601216162 3.775145218088546 0.311064462346119 10.286478239511888 2.2776190744170215 0.18401878177823067 8.593006200883373 1.2924693292764218 0.2847289066274788 9.001637941774963 6.113128696591494 0.22300398430281201 9.855695637082885 0.12055240951827999 13.593018614129532
346 11.121400221733584 4.744302056837467 0.14506488012878058 10.423762164080848 3.748809605118937 0.2643322278886598 9.535612232208091 2.2534182490169803 0.20430919338574635 8.99674239140368 1.2070512215797027 0.25264128052156154 9.086814178501783 6.034220943887925 0.20984980912850146 9.832866237585597 0.0750885436731323 12.332313686068286
347 11.557386902145478 4.773470132722012 0.16633543649566576 10.14303834273341 3.7707313360506447 0.31751159660704886 10.409852796714675 2.2325823856937017 0.1946501393580949 9.212924268631626 1.2422453034056289 0.23270228872484094 9.503369768059626 6.090018036600612 0.2224448726058854 10.165314415656962 0.09933756727944973 12.990607159034987
348 11.545341466119476 4.750812499997592 0.13824490402726433 10.12682033360041 3.778006688059789 0.2968434398802155 9.655356420405775 2.239257096008985 0.21855466009663313 9.540666722982017 1.1940644131243507 0.26637050397913564 9.778386940970382 6.089219272695996 0.20211955912612242 10.12931437681561 0.0878001223622725 12.858697759487466
349 11.366773584436812 4.715665495781822 0.11927082730305225 9.611653199017182 3.7374757094977196 0.29464681036325213 10.4115821822237 2.254224230564538 0.21770467605027674 9.652133528371312 1.245530690647984 0.24429237467823092 9.367672151728502 6.11390654055459 0.19125051333597856 10.0819629291555 0.09088866179426058 12.22881242048028
350 11.69320383313527 4.708952408942233 0.1283080859404571 9.710160319332898 3.7572104444358416 0.2966514241630953 10.16223807171537 2.2615160887432673 0.2560226049520725 9.080599352373872 1.2312988771673898 0.26835432899804024 9.399748393427856 6.082976085656637 0.22333819856937223 10.009189993997053 0.08591890937400364 13.437861552862433
351 11.95141227361433 4.73829830807457 0.1324362971406503 9.78567815210316 3.7700407560569915 0.2765352726632373 9.903975646511016 2.258258512291868 0.2262456515799358 9.735051050095846 1.2672482141656025 0.2537208916704851 9.830106482746407 6.125860026843093 0.2024906643201531 10.241244721014152 0.10946929187135498 12.506852516536034
352 11.239493856123204 4.675156821045944 0.13589898371672912 10.305803737279945 3.758068376929556 0.29207315799333067 9.996955848266115 2.272645363110184 0.25444390434306874 9.755446867235236 1.277667951284736 0.28344486382093376 9.16548399351878 6.050447578033821 0.21489604443088045 10.092636860484655 0.08432534646577823 13.530478022478924
353 11.84031458485718 4.694876852327873 0.09496715223398021 10.576327172587497 3.7893492574155063 0.27888138973230375 10.269098128963538 2.2683530907114458 0.24328860417326278 9.927187152580652 1.2506187602046692 0.2394901929059876 9.424143214514576 6.1021187052387615 0.20611918101937748 10.40741405070069 0.0985914615645811 12.17817805838694
354 11.49442616249461 4.730358578419913 0.14373733900010136 10.230484351423545 3.803161601844114 0.2742506017241957 10.182954086868637 2.2507494748423262 0.21065374848076937 9.181976936088066 1.233598417145635 0.2583436863975845 9.973668426229848 6.081301110489149 0.20193836059173131 10.212701992620941 0.09736196493315732 12.478146859111028
355 11.149869454175352 4.727328958759156 0.1627364756249413 9.868209338591026 3.743094079014292 0.26719145148955664 10.095159204190375 2.269404412480551 0.24731625107394892 9.27912077259531 1.253438780636083 0.2266497106984629 9.111883277194842 6.0577825214432135 0.2351177677070195 9.900848409349381 0.08773787885158893 13.052112147807282
356 11.644678220934047 4.771339229402513 0.12576193994792834 9.763765871031719 3.7936309088029767 0.2879574572843388 10.459381096008755 2.2651550335459563 0.21962613048361165 9.517175085450493 1.2754741427561245 0.2650078165508865 9.832886913728913 6.105257139264329 0.20761195758603457 10.243577437430785 0.11969941913930984 12.673428816815512
357 11.29524716320218 4.737970944557116 0.12472747442358963 9.847813814875057 3.768776585368121 0.2724717526650152 10.268707508770625 2.3207210581208635 0.25714692134501405 9.130948458741631 1.2809058134158435 0.274800716480285 9.52576131959993 6.1071801041148985 0.23102692409572734 10.013695653037884 0.12063902950029841 13.294612322390625
358 12.16879673582811 4.698120026362131 0.12024567739979565 10.366043438619883 3.781908531707957 0.26827136522321976 10.030892534947203 2.3089929215626572 0.20810989687261222 9.39190166641985 1.2666695904328868 0.2784460633671887 8.989696247758237 6.059512131470798 0.21849527262979038 10.189466124714656 0.10056876869221591 12.531369359025211
359 12.18825534281821 4.6970102089771535 0.12501652990971568 9.998782911493885 3.839511997697699 0.2922411990896823 9.95817762859557 2.3134472138270294 0.21228629438203575 9.093403506403634 1.2378147377470898 0.2591783000913688 9.506927580097663 6.087018644947952 0.1868167139471634 10.149109393881792 0.11248868902431478 12.324769509145435
360 12.536381124340622 4.729564467424824 0.0951147538782857 10.02473789738337 3.81604699234852 0.30250290925192685 10.193648454302378 2.2724684609530206 0.22282954495702328 9.050441744921704 1.2513306683077519 0.3265058311862204 9.327258660807962 6.036609788962127 0.2020165035528595 10.226493576351206 0.09873220398417862 13.166221118604714
361 12.0579211307722 4.757348833003054 0.13751199964813016 9.993216183307817 3.7686015482877333 0.2655016512657538 10.453523303024872 2.2767584478170906 0.26746673416977274 9.309893222102657 1.2803592105777792 0.2732569238555604 9.329820833802845 6.064179074158024 0.22817671933001318 10.228874934602079 0.10697755115366606 13.42914555440039
362 11.671469341241753 4.766977853767277 0.16327088075621327 10.00905271005419 3.792749231857744 0.26440750324886003 10.215151355379131 2.2778778153837127 0.2777060703014844 9.424884184040815 1.2481282785167709 0.25137124699603186 10.10373956839101 6.1635449790959695 0.20590180787955611 10.28485943182138 0.12738376010922475 13.32307365906594
363 11.769149874382045 4.719945639862311 0.1855674249893011 10.619897725942787 3.755504229409806 0.2752124894830597 10.500707618618312 2.3287903666661247 0.2879834812196677 9.262503302173606 1.2910199083371168 0.2521799355869446 9.67753297384005 6.154090549797008 0.2432415881572471 10.36595829899136 0.12739826719940317 14.257308963503952
364 11.656610719749638 4.794960153535052 0.18419687664572038 9.466471661820917 3.817361777445431 0.3090881975850725 9.787931982806873 2.2759845387795465 0.2592050443467457 9.014862521667384 1.224464412581037 0.22057972808816106 10.494967380843798 6.155780570674393 0.20632905499900034 10.084168853377722 0.13123841898802188 13.514915885550423
365 11.797026001363314 4.756366060385286 0.14849597902546194 9.29308983008463 3.787493120598724 0.3005673754514454 10.295905744856668 2.2684853670888914 0.2711843910780396 9.42232004527514 1.2847137472400412 0.31840863221963256 9.794517225299048 6.156831991273834 0.21212583328291212 10.120571769375761 0.12830618570228522 14.33290835672713
366 11.833416393892842 4.7453242047065185 0.15730337369633898 9.918985552437146 3.779721633413488 0.27386408711365146 10.489714177692408 2.2657222943625306 0.27509139050741077 9.103696543671404 1.2671530393639021 0.24727753473988132 10.173792488936977 6.157457252928363 0.21704441881998804 10.303921031326155 0.12060381333989034 13.413867939698909
367 11.643098641038215 4.731720009588949 0.19379407078585553 10.286779524804647 3.7645505626171456 0.2654734822664549 10.447328881074826 2.2763120549785927 0.2721790166944441 9.258320199438774 1.2164924811353084 0.23986681720329173 9.927305835217624 6.121156006531786 0.20136906708599323 10.312566616314816 0.09957435135528629 13.437951065061842
368 11.636688541134076 4.737938364047678 0.17626516943062479 9.933712821469673 3.782735865728804 0.28186898753836803 9.613646495502232 2.317578473223116 0.26934055733808887 8.745842759857174 1.2752710757334618 0.29823510997758296 9.93256369767075 6.12394239480492 0.23780585580171576 9.972490863126781 0.12502136309252582 14.478823163510302
369 11.507475168018876 4.71192805368873 0.15731516821303684 10.243782036521118 3.798788466253166 0.25023382276376976 10.60500392479907 2.2990101095650886 0.2560242525580791 9.22483348407662 1.2675643264817404 0.2757259250075081 9.65768808555607 6.1446805633931785 0.26422977414449744 10.24775653979435 0.12192243226131065 13.791425787560245
370 11.476355660596035 4.727294960619163 0.2070983451466103 9.975330106611025 3.752485677231403 0.27936274964036456 9.898645360386103 2.3080747796165375 0.28891568711633664 8.934081430487808 1.2354283707312996 0.27001865917887424 9.578749652229309 6.1317325272191665 0.2329438328275082 9.972632442062055 0.10853139146844396 14.648689036168713
371 11.726242034293772 4.744006101841897 0.22385699282834284 10.044750931643367 3.7975248139365063 0.29200318216323246 10.688395065406866 2.2985407161943407 0.25884621405657937 8.85873867187638 1.279202841377147 0.2848578919990794 10.072671764283509 6.145856527119942 0.2040446251587445 10.278159693500779 0.13055432847889653 14.479891456148973
372 11.723175965434674 4.710542265610835 0.1882388062678503 10.161433949497367 3.8210858018939398 0.30560547251197645 9.938012830237758 2.2989646098581087 0.2813593895974752 8.987638883486527 1.28124049020378 0.27679865385671065 9.233886174616819 6.141200394722894 0.25279432299456067 10.008829560654629 0.12813484084284138 14.951868178885167
373 11.72285941770493 4.740888725370422 0.21615218791226018 9.804255114508933 3.8336165195672947 0.30917028812881775 10.143668155143379 2.29114050041092 0.26213177955421874 9.186843708139694 1.268584366631164 0.3040530483239004 9.888936303175813 6.204739820245873 0.21067854676974795 10.149312539734549 0.1453221148300648 14.921950677225869
374 11.650765634667438 4.685737626996089 0.1494945787703738 10.360157827518707 3.8023835920591704 0.2979321031368933 10.082633369735508 2.275549396374188 0.16803359834695164 8.90388110898146 1.2416894038835238 0.2830150919310774 10.143347970448348 6.144963223822944 0.23812167480444263 10.22815718227029 0.107592777012113 13.024442759908906
375 10.845829229238056 4.681338746654671 0.1963564146833559 10.511371181239465 3.743570228555762 0.3177778165979409 9.871227705652464 2.2928787795799335 0.21930196983440317 8.810067214446882 1.243380984322068 0.3057587702492254 9.980087772647968 6.115491602851144 0.22664334469529956 10.003716620644967 0.0928601967776455 14.505438611239615
376 11.564425155064642 4.707281373499945 0.17418569221228747 10.726911801746402 3.752351463236593 0.244214982764869 10.073442727704236 2.2492797651350003 0.23879391805936628 8.909171492449595 1.244173428093422 0.2852212064768552 10.069777582938315 6.125266571663371 0.20205274225774647 10.268745751980639 0.0931986487105961 13.114643445795439
377 11.491897221926791 4.737119965096787 0.19954696579525097 9.66834296912961 3.812831463938419 0.29561936302530306 9.785217521942997 2.3223167000475913 0.24047672190486385 8.510064145986458 1.2401558403713138 0.2963901135391358 9.982392853474886 6.137780555739779 0.22173563178931188 9.887582942492148 0.12756903342370793 14.36713209981699
378 11.356389259361116 4.748576661810239 0.22013196422512263 9.833252979491913 3.800004885792174 0.30746615655454207 10.082495462403587 2.365642986568286 0.25720105444581437 8.928366446364807 1.2584078798115546 0.29828845533045756 9.480150460556171 6.126715424994323 0.21655340447995067 9.936130921635518 0.1373976961802454 14.892789237914059
379 11.827302831277896 4.703042877115401 0.15072178523990895 10.3851298923247 3.772944162792327 0.29156494522140597 10.448727406138467 2.3291303078728367 0.2340715717880549 8.960678025301288 1.2419779176127586 0.2672864778491434 9.670118967083807 6.117217752916631 0.20858191162676415 10.258391424425232 0.1103907320469208 13.203545295635955
380 11.53730634303388 4.702940199418736 0.1722250473583142 10.7720004291322 3.833603164871749 0.308323683348298 10.243138036739737 2.290705880393996 0.2670164354175538 9.102918826724306 1.2734013378290678 0.31198155057789023 9.73226724487143 6.1238064067267866 0.18653891610577777 10.277526176100311 0.12241952623299687 14.279089534355464
381 11.222463162085914 4.695567863162479 0.1470625557578241 10.200032815171296 3.764890531547067 0.2800767024135811 9.861823374164194 2.316444457346695 0.2360972465725333 8.464455429192764 1.2646789440612756 0.31422052016352103 9.779122070778332 6.11736659481485 0.20588810521300338 9.905579370278499 0.10931780657140329 13.560136332652352
382 11.640838834463114 4.759661676100396 0.14994891719264677 9.868761875179661 3.743804638768822 0.27114678416587207 10.330742622813005 2.313550846275387 0.21159889531564371 8.630637310252135 1.2872173817874526 0.3144447254305094 9.934682937384068 6.152299380756502 0.20501452664932815 10.081132716018397 0.12883491312264178 13.202710576671675
383 11.451241909414037 4.710811689321319 0.15413036813406986 9.58624920044921 3.7891881271896892 0.2939360222876825 10.032516498581252 2.258906289912105 0.2284992852418288 8.71359796172559 1.2479270435988066 0.2894098321575754 9.910773088079454 6.195504175145389 0.19541626864579106 9.938875731649908 0.11799559341839175 13.308569430551444
384 11.339487028788183 4.705244620366558 0.18461393545646376 10.228863585928234 3.759932341955388 0.2972275172010895 9.676295079206373 2.2869207945863175 0.23792601157119886 9.247630455285677 1.2781926667011214 0.30257712852762814 10.47056214264082 6.202075590393102 0.22284437887169464 10.192567658369857 0.12400133118542729 14.268814554104782
385 11.122160859989492 4.684726160187183 0.18767067221769018 10.342301594904383 3.736526925300612 0.29080090434880423 10.216270452873948 2.2752495460703086 0.21858847086492225 9.020643831706144 1.279912711559332 0.3460599706763961 10.219753125996476 6.1932542938549915 0.21505391126730103 10.18422597309409 0.1114620557794154 14.41761120931699
386 11.112113294425928 4.6812404441520865 0.1988261265703434 10.212485776568743 3.7608051403978426 0.2773821539719041 10.123234797191097 2.258349329922824 0.20150133931896372 9.205319391765398 1.253280812138895 0.319488125762226 10.18780411902273 6.179006830707063 0.22133089925064467 10.16819147579478 0.10406463984867224 13.963309713416079
387 11.42514316195661 4.732490854678996 0.1910349738782802 9.910613781260347 3.8085875208653968 0.2959301861631583 9.971526664598775 2.273047241993046 0.22093849316084582 9.117359242164236 1.232771685481672 0.26545212640275123 9.674627338840686 6.141969935113117 0.19683945493218055 10.01985403776413 0.11530157601137558 13.409449629060799
388 11.459107430247789 4.728531653178712 0.16630843449146385 9.770295958204937 3.7956576879069015 0.30426003063933393 10.428700218102042 2.2635872536802695 0.22508902372214143 9.234656936638093 1.2553606042945893 0.2655236846586038 9.627796219974536 6.123396902663444 0.20388748799386797 10.10411135263348 0.11083494872971325 13.350703429443193
389 11.18644733204343 4.725531104820089 0.16747206208732976 10.318353633527057 3.753851787253571 0.3373686945788036 10.366211073485214 2.252322660436944 0.19955388157917833 9.262341324634503 1.273850497874155 0.272173473689318 9.219578810618206 6.079450609513753 0.2009362000421723 10.070586434861681 0.09452946036463224 13.49320548694531
390 11.255371166753022 4.722765114604335 0.1885882224339062 10.443900688357207 3.76399770553014 0.3208346857774026 9.666507101984358 2.23461498196414 0.2617886161554904 9.451035593323098 1.2091843136140954 0.2679012081333882 9.732010654751113 6.087364023958426 0.19094423117036194 10.10976504103376 0.0811133563191572 14.095414515799861
391 11.89318443271893 4.720274829036881 0.16182748705960903 10.321373637511932 3.7837448851015663 0.2851519274472687 10.066557497461522 2.2610693999383535 0.23451137817386145 9.103149140686666 1.2452006979541501 0.26704309025171913 9.942990907224381 6.165883331083226 0.21414706638054176 10.265451123120688 0.11276275700776521 13.32334226317978
392 11.892361398192936 4.708198349698339 0.16896408438895824 10.438717610381087 3.748466670617483 0.24870634945882136 10.37896032503307 2.260018754287189 0.19983902695011213 9.602839333984845 1.2484993429530074 0.30794870153268844 9.549244541337393 6.135624748899416 0.24768898775218468 10.372424641785866 0.0976897016760168 13.443276089508597
393 12.073935308755578 4.7534008917011725 0.17411207648514168 9.511255293190354 3.796166475939322 0.3124270953683904 10.146027300300474 2.286232996510457 0.24407147300700358 8.383585683376852 1.2375477761988678 0.30041211518911587 9.68726137327745 6.137113389155827 0.2229646325900328 9.960412991780142 0.11962043428605917 14.369637032173669
394 11.607107760096833 4.753828404684553 0.18756969146857155 10.448443063013013 3.7443676211164405 0.28921553291141966 9.646569543086406 2.2671586177185867 0.17092637327568147 9.023437927177941 1.2069911335116967 0.24499986502448254 10.032499013673467 6.104488873904299 0.1748636416782364 10.151611461409532 0.09289505857204512 12.233509558594852
395 11.723481499018293 4.761530922050078 0.19698599677000272 10.320580812361767 3.793867330425677 0.3124156539584766 10.150559338347874 2.2966151699833413 0.20699541392364465 8.61975647545282 1.2640834050012015 0.2941527848472868 9.257912741558863 6.076262540814658 0.22197969316158628 10.014458173347922 0.116000002039921 14.123748183932936
396 11.798486550798108 4.713617335512975 0.12138611726409675 11.034846286104912 3.7921264842759266 0.317343547559983 9.833340920280799 2.3100901781773766 0.21105501354023823 8.97076787212814 1.2702456022922457 0.31238210308079384 9.789243302209618 6.114476227274098 0.19215304631481608 10.285336986304316 0.11763929389145429 13.227530867782399
397 11.490498306421408 4.758224469415033 0.15934859910458038 9.772567595832854 3.749628181516444 0.27290198967216456 9.879219141191811 2.2869288461407558 0.21570958354483807 9.228414044310252 1.2280393155780744 0.252537054833252 9.753098885485606 6.104906095523275 0.18615639583478666 10.024759594648385 0.10307351001964649 12.45213327798109
398 11.734283771930686 4.740046144824989 0.1400233435300967 9.856883636523873 3.7843125930021513 0.2808458809074281 9.97509150471506 2.321909407737154 0.2425293194244764 9.492314503527016 1.2101383364781804 0.27751750833969063 9.489990623160592 6.162472880533712 0.22045083547899066 10.109712807971444 0.12130400090016721 13.308284226069407
399 11.126441983483238 4.722934971065339 0.21147767850806443 10.22795087378179 3.7386486616373587 0.26031985702543253 9.155857017065879 2.315798841927929 0.2267735475509122 9.26969996348306 1.1939178766895515 0.27169925000671447 10.347280690573845 6.149010968117835 0.1737886968151028 10.025446105677561 0.10159039227253261 13.109950785491602
400 11.41644176483096 4.725854894619804 0.183724731532981 9.999391922867161 3.7763006353494664 0.2809321024375417 9.719101417198798 2.26701965562898 0.2161102191619302 9.375360123017169 1.2261032883089293 0.28907526613097967 9.310433465654738 6.154477543388168 0.20985610390016105 9.964145738713764 0.10747933184399949 13.51834814910243
401 11.542552325572126 4.758319975119584 0.19187131845862263 9.74068216943271 3.7778935276518366 0.30545546969295073 9.766985190962718 2.2898757859599583 0.24086757538842501 8.88998827967341 1.2370355345391846 0.2520296352886927 9.78535709016183 6.140078616710912 0.21103509618462396 9.94511301116056 0.11816881638122503 13.765415249193541
402 11.150288623526512 4.768915076499209 0.1843338319803825 9.45138450594284 3.831760705178297 0.3106345774293313 10.11366162579272 2.2608496422742164 0.24484844616258758 9.709457601865068 1.2432043560313555 0.2879438147918595 9.761115264485653 6.259789525441674 0.2736894857559895 10.037181524322559 0.15043198946988037 14.913520238465338
403 11.594158368945525 4.783153457003176 0.18116027885322514 9.589317186444942 3.8673887432041267 0.3207447068210203 9.718981380475572 2.2915429104688334 0.2610570934511031 9.035189392455786 1.2422643052105447 0.29085058469190017 9.43630330256858 6.1435430357256395 0.20684571119206716 9.874789926178082 0.14310661870739402 14.446080859170886
404 11.637921733135709 4.741450564029257 0.19048011801709405 10.10427289076931 3.8400527197201075 0.31961600938031326 9.997193001604357 2.300583626142902 0.265262803745854 8.702489239194643 1.20775550568772 0.2805347531080866 9.583885137027224 6.130074584533547 0.21335158990372466 10.00515240034625 0.12151152840763664 14.544479475202152
405 11.527082318836074 4.707578179738933 0.17756534149021094 10.24171239440126 3.7996869081295688 0.3031385029259316 9.45318677300466 2.257232756552816 0.21160088190656956 9.682317526683663 1.1736462034920552 0.27136100876181574 9.667735557504338 6.090525743789603 0.18082319120509746 10.114406914085999 0.08326208672552507 13.114877035170942
406 11.461998089847063 4.783058353598308 0.21019346041089187 10.212576757630181 3.767655699300176 0.2950137786268521 9.91136792116971 2.3082019616261475 0.22833582002968772 9.174496334007374 1.1782533002757363 0.255360604982455 10.1866275969462 6.14920638978132 0.19529160212548222 10.189413339920106 0.1148032693012675 13.569878174243954
407 11.565380036108197 4.739532457045055 0.19904810485723765 9.668250608982751 3.815551731999519 0.31429861435277096 9.905108218973306 2.27683795888865 0.1659303101868037 9.389360110994106 1.1959044145430024 0.24087732001792028 9.593616513454759 6.136162642237557 0.15652260443967747 10.024343097702623 0.11032596932768653 12.337809070971877
408 11.368051631976723 4.752514478323133 0.18257306760894962 9.920158065042925 3.7941541358770525 0.3303703925420008 9.703056353573418 2.2826681581489807 0.24398858434685833 8.841482925048826 1.1872905540134087 0.19906377886751372 10.183706139656238 6.086657239791704 0.15761544277901263 10.003291023059626 0.09818504161578559 12.761045113658053
409 11.671936606903301 4.7363454002306415 0.16877044517457104 10.433098710012798 3.819367808487855 0.289447841479367 10.255782228822502 2.265484070892839 0.18083578521084784 8.809961147743499 1.225394674928303 0.23484204718162127 9.502588256356697 6.113755925993488 0.2261085033040217 10.13467338996776 0.1095977044915553 12.605124461112313
410 11.752782147682302 4.730342305100752 0.15520251295857587 10.457580164394093 3.767591645251719 0.2619378115589134 10.187161462005207 2.299947823020239 0.2355400771440558 8.926928155990954 1.2402022698185022 0.2309235590641742 9.90536393835168 6.137774709337189 0.18924110497009572 10.245963173684848 0.11269987889061026 12.293898867161149
411 11.570143966699174 4.687045373106154 0.14081037287592238 10.553165458408332 3.7725382557552365 0.2804438903605953 9.91405211690853 2.267671216118308 0.18994670774580572 8.921910170182358 1.22825692082352 0.2711243066000706 9.59007038541515 6.1346383844710655 0.24098923061409294 10.109868419522709 0.0955581584397868 12.872236077094483
412 11.876177048875958 4.73481004625889 0.15894051203109777 9.899565474315116 3.786317048186885 0.28461429956944373 10.406728536837234 2.2999603435331872 0.22059416598455261 9.127020460746538 1.24144850845044 0.25467704928002544 9.230539473783438 6.156367566842121 0.22960943997765837 10.108006198911657 0.12130883103923455 13.160101058645514
413 11.93248341435103 4.735849764083333 0.15084082737860216 9.798113054140114 3.852766092436008 0.34201209633677204 10.186744978499586 2.2718644304131916 0.22073522708108584 9.358139996488381 1.2320737209378194 0.2557871260071355 9.198832429103216 6.054716684147192 0.21310428856724206 10.094862774516466 0.10698226678843872 13.550217691242585
414 11.63636022888871 4.758984051529744 0.14632406175909052 10.125930273651846 3.798246515624417 0.3164581517297171 9.883115733364955 2.278304548604146 0.17812564236587505 8.642024990746883 1.218740204369756 0.28307954484280057 10.1385132649036 6.086061734864747 0.17015372182551172 10.085188898311198 0.1055955393834919 12.537933702454783
415 11.401417316391694 4.739704375873581 0.19253064597510813 10.25348597826686 3.7781941223950666 0.30612883390025447 10.203627801799408 2.2696263908049903 0.19119719986448258 9.368687599413922 1.2861617737698081 0.30624115249685924 9.723468323450618 6.147861697439305 0.2127398633536421 10.190137403864501 0.12183780044148014 13.852259614729405
416 11.437052185302937 4.736746723463898 0.16090559635323345 9.38902509631978 3.791215773579802 0.3140073528504765 9.470057823184929 2.2383419918907634 0.21549533266200085 9.374995949709891 1.191341151202714 0.23917589500077685 9.47805040941249 6.178935840438734 0.21403204166525175 9.829836292786005 0.1048444245001122 13.104876540915901
417 11.756661629210795 4.744101071560617 0.19096966854358352 9.4947042174248 3.7996373173031195 0.36739839256336004 9.29309600805512 2.298985482197895 0.23418590184033766 8.919687662229968 1.2625477661134255 0.32375503954148044 9.320261905187394 6.15817229839527 0.2143601221827142 9.756882284421616 0.13021691549899522 15.24834495440863
418 11.675555675006802 4.715069025832968 0.16047159452092344 9.775506482072535 3.756707131668038 0.30461178654772586 10.132909404672072 2.3287442856797247 0.2704506940296732 8.338140728245518 1.2833128883745646 0.27021968944270613 9.75647601977202 6.046497301227183 0.16292582796823404 9.935717661953788 0.10359425494142567 13.39208165076992
419 11.304468187548732 4.673485343610141 0.17309550637426857 9.683250951716602 3.7724209583477735 0.3066866721724686 10.410471321033777 2.2905124924851736 0.2203984942755576 9.145994956041019 1.1927263050053458 0.2574146660086543 9.36883847886543 6.128069181326427 0.21672560580166342 9.982604779041111 0.088970984539902 13.456726784252943
420 11.461830601903483 4.731447762698449 0.16387262506246572 9.823857374110773 3.752178974200196 0.2728011292766613 10.256439478230131 2.3219836469995103 0.23952386163540915 8.945031829574521 1.2289129377874233 0.2634027911719582 9.424999707956474 6.140562931498386 0.2247522879300194 9.982431798355076 0.11254537902172275 13.34249905851342
421 11.922476731389573 4.756295849998921 0.17252112324626173 9.63867320054457 3.832643060981786 0.3225488953589079 8.977751651985574 2.273740077694455 0.20867141217963336 9.116408129305958 1.2072133648396983 0.29618290525812413 9.951317884465249 6.109728052844805 0.1650148101180584 9.921325519538184 0.11345220965686283 13.349219292919642
422 12.231583874364837 4.743486969399047 0.16366204447977115 9.893207658630942 3.805231276519895 0.28667609833773827 9.69950021500627 2.2988442093292085 0.24245187246376013 9.035479308779419 1.2071812688869357 0.2729369284368049 10.130952545922133 6.0830506743204715 0.1757327533504031 10.198144720540721 0.1050870080760415 13.080164625261046
423 11.583771560468394 4.7390829919281705 0.2442896639026902 10.404850629973437 3.8172429030190824 0.31384675801823453 9.496213516739857 2.258648449486491 0.2242084553016967 9.608057001454021 1.1917426340990795 0.2965686285904188 10.1616968652265 6.126055056378806 0.16990150839117155 10.25091791477244 0.10408253536725579 14.310365941294256
424 11.79799863589969 4.7330747850464965 0.1568911560480038 9.810149671557307 3.787062094080757 0.32774810603197285 9.822705865830185 2.3321706826677597 0.2861382995761827 9.198362416641201 1.2649035380186702 0.27646278359636856 9.9411648723022 6.12586564365429 0.21390067072107377 10.114076292446118 0.12614347707852464 14.451611517225622
425 12.327105721435073 4.733949437344134 0.19476381633258225 10.305862667904812 3.8319913892703834 0.34052858927540425 9.865607994270627 2.2930002447780216 0.2190889829521595 8.860975907053271 1.218191521752337 0.27484727959861044 9.62158559932635 6.1731950969494855 0.1987443310924632 10.196227577998027 0.12759366640380226 14.07153404262326
426 11.051135255331006 4.701055607260621 0.22951225987924778 9.393201140078316 3.7143012322484963 0.27807543807065394 9.206768930307787 2.358877786512809 0.3022549168698706 9.207210246026944 1.2464383733975681 0.2891791660583488 9.898047692836583 6.164872084573139 0.219152872985352 9.751272652916128 0.11463714518345651 15.105168865499033
427 11.117407795147217 4.731726381157514 0.13814971509108692 10.409531351857082 3.751445974262552 0.2708557705448364 9.105454717982918 2.318551562083855 0.2583667825782741 9.060634534527129 1.2154598872044564 0.3041850153187533 9.49398130589496 6.129285771237107 0.19945824237067158 9.837401941081861 0.10682204357402676 13.418849475714017
428 11.798762787796777 4.750461891286115 0.18469801442940909 9.832780251619967 3.779398991243608 0.2888608708884846 9.877180045368277 2.287368459301509 0.23563507098660777 9.386783867447068 1.2382150005045134 0.2640430214257376 9.18126690375908 6.167353774672058 0.24077485713943858 10.015354771198234 0.12208775178649067 13.91155088339311
429 11.467724490078677 4.732188578852752 0.19779779599652667 10.577450667493894 3.757875833864036 0.2671686492852283 9.474148674199338 2.31883400582948 0.26063692414127426 9.737771645477938 1.2361678664906608 0.28509110942266896 9.833451984665869 6.220561376768149 0.23149605214181743 10.218109492383144 0.1306536607459455 14.234454955339869
430 11.606126534524067 4.686669297741107 0.13751026035889197 10.333527488086578 3.7838324345624623 0.2706063740172046 9.58304114840187 2.2877187800249774 0.28779643581069086 9.429758856756 1.196991689904755 0.29681796702453095 9.7642113622368 6.103448287471599 0.18337171347504744 10.143333078001062 0.08926022632590995 13.47714477761113
431 11.367519128041648 4.731643586934897 0.1869873650646588 9.673205265824459 3.720006434446313 0.23236681883251992 9.521743783944805 2.3353482932282033 0.2708366112874333 9.136442061958066 1.2157239526643857 0.27344216849751185 9.886555984517916 6.12492828353398 0.17706894423482866 9.917093244857378 0.10305823854648573 13.071481001232412
432 11.202965169067044 4.750278971741636 0.17094914901622435 9.38596058772163 3.7122551001178072 0.272547490513635 9.819322149449917 2.294475671955354 0.24316139292403952 9.294459412842777 1.205229208182735 0.26637322117549533 9.750347844452916 6.150674694074658 0.18683596802104374 9.890611032706857 0.10011085759936793 13.061916201174647
433 11.890449228097292 4.734683413579169 0.17708180235593543 9.828014552823126 3.8135390804664655 0.24679417651699545 9.824600528647256 2.332719338661592 0.24667606017540175 9.52810910966474 1.2318940916080936 0.27339537210881804 10.080816826659765 6.111898458726624 0.21500837909602755 10.230398049178435 0.12247500499331868 13.280655084751237
434 11.180767406718724 4.75538908582226 0.2388642145507024 9.473943753157936 3.8011786377272325 0.2940540886902419 9.359427179286033 2.336326072654077 0.2804867415302801 8.449360324950872 1.1816089769009577 0.2724476096795372 10.419114625374 6.12434938626693 0.1658812248624093 9.776522657897512 0.11729856025922132 14.343813671636529
435 11.176308563569291 4.742430712005563 0.21792368100883644 9.70007891843367 3.6921228929362564 0.2557802939540512 9.836524881416288 2.3319566671703846 0.29219092077217856 8.946493033119246 1.1770606276699769 0.2610155220102876 10.050493513729545 6.138606458609202 0.2004431455019702 9.941979782053608 0.09396360006320652 14.064435828882923
436 11.82987453060423 4.7553768856933285 0.19784965619456266 10.123695918951926 3.8004623947364564 0.25415769069427485 10.050202277746509 2.252327505600256 0.24868189139979865 9.48328993263261 1.2095913090697468 0.2483724509228029 10.044355685048375 6.192244329619816 0.21216801188707232 10.306283668996729 0.11952861332885076 13.30671218363656
437 11.61025007464326 4.705263203518036 0.15486707525976395 10.37244803745174 3.7824128405868676 0.2743020968911101 9.65541492290342 2.3151418826237578 0.29812372424666 8.69634132249871 1.2336942279548393 0.26903059557674547 9.670661616740203 6.0959411288934175 0.21140184772823534 10.001023194847466 0.10401878510031351 13.839512955191548
438 11.359182434966039 4.712815009891497 0.18786066442976854 9.862684299320911 3.721226868676408 0.2427704412293951 10.071922450138961 2.3068774278330277 0.27547995171459655 9.261168836258259 1.2406607165242514 0.2744952298438049 9.38508757566551 6.189452110385269 0.23782812073372067 9.988009119269936 0.11173455504702061 13.962229837825973
439 11.154776600796021 4.740420261558726 0.2017733601831354 9.18903771096727 3.7919253528629744 0.3094845449780379 9.708422997325766 2.3042470333544642 0.23173857127156292 9.208818773083491 1.2149532298448011 0.2979308848236908 9.800706613232654 6.164713368975635 0.22263553583180054 9.81235253908104 0.12077997770425006 14.479364230495724
440 11.278322517945439 4.7074702134343465 0.1719626061807468 9.541866687798503 3.763331522807046 0.30457839758832717 9.380792893886223 2.27162870741041 0.24931244748822765 9.444383690301523 1.2006921560320403 0.25861814379671594 9.968775262405474 6.107141948743698 0.1961549797741389 9.922828210467433 0.08758103807043813 13.528983983727928
441 11.350232177330964 4.715682647838511 0.16906648949709693 9.451964171031367 3.7283371988514658 0.3260859499561508 9.04858387166924 2.2797277554426336 0.27890304125018606 9.149840396835106 1.173993362805682 0.26909674101656555 9.869498667762468 6.1542665719553415 0.21438954113248826 9.774023856925828 0.08792963576365671 14.410367114577799
442 10.994792518884802 4.782940036372517 0.19639704373283826 9.742124992534453 3.7509200967609084 0.3056431106368043 9.767914448266692 2.2331945087181393 0.23980057339448282 9.348464242292257 1.1958578909659405 0.24800363421002836 10.10716369037501 6.134425057322348 0.21115713203627892 9.992091978470643 0.09699564641290066 13.76246335914084
443 10.724579861757192 4.778554162294282 0.2127520019463319 9.198815275082659 3.6995760951996965 0.293201289095921 9.231708796137204 2.3180215606715175 0.3344465622392228 8.856580206004935 1.17923799790613 0.24504704177156486 9.713765708901748 6.116091728451787 0.2087493705753531 9.545089969576747 0.09582443728961247 14.830396776419796
444 11.458395202568644 4.723366696298875 0.1776442868895443 9.468293608045663 3.7194137258562696 0.30987786070268164 9.691082000465084 2.26888311213487 0.29161553570008725 9.35171362343947 1.2318310536105606 0.2953827613101847 9.071053588661362 6.113391589751845 0.21768177006647574 9.808107604636046 0.0889053639154139 14.807546635598035
445 11.218364222277476 4.744224308500895 0.15940493516734777 10.219839324305385 3.7249511121524055 0.2672494643762969 10.066539788576788 2.300845126491075 0.23706133305379562 8.300482760859166 1.2026506571682334 0.2641021661295957 10.29098302195291 6.132218664520306 0.17446096225436936 10.019241823594346 0.09850610215151301 12.631185316144425
446 10.951473114897196 4.724876712438958 0.17196121286237648 9.613802910606235 3.740078251713796 0.32555822099124515 9.450657154639753 2.3545874148135706 0.2606510329630111 8.36043250102044 1.184406469554428 0.28540248329640766 10.566239041818344 6.191830550372188 0.2220581917517478 9.788520944596392 0.11668400816351805 14.503064569835106
447 11.08669444083817 4.70477513201579 0.18793820329988922 9.780957962744022 3.744265571583666 0.3185546338981771 9.784710737623522 2.3177431408842795 0.2445157891097948 9.243555025963353 1.2435332433455168 0.3014208241286592 9.632476995687734 6.188805760741103 0.22694050274278546 9.90567903257136 0.11735269809900109 14.660499750604794
448 11.134384480226451 4.701893071422197 0.17621111542987963 9.67522772215858 3.729400811980876 0.2674606448406375 9.493184526330152 2.2909088179639716 0.293876354501031 9.088671922215063 1.2098489278619076 0.2306332691343681 10.154046403529332 6.139569909241501 0.21498407276265055 9.909103010891917 0.0918524360790205 13.558077426555512
449 10.740181772022854 4.726787306028637 0.17976317934894231 9.6531149421275 3.6808873936848663 0.2917813463494328 9.826768923313471 2.3015758794627637 0.2900572078920354 9.030551033864226 1.2539398692375399 0.2496820242607909 9.588178917882477 6.117472983841641 0.19045682006102688 9.767759117842107 0.09366081483601954 13.770932636796633
450 11.258066483722983 4.724819815696073 0.16911536715611547 10.017010349281533 3.7694241597836724 0.29266109838349047 9.125363507115066 2.214460577943778 0.20239313255321628 9.269126369506848 1.220642627331224 0.2568911030075468 9.593320965068113 6.167425009220897 0.22669559377341666 9.852577534938908 0.09688256638005868 13.152318321168144
451 11.354524198351976 4.750945697613177 0.21027343282700342 9.835730812096383 3.7041172172240655 0.22733303427298224 9.80460925168605 2.3084956944577035 0.26029762503278475 9.386069496597555 1.232334408060919 0.23626765998535235 9.338719783809077 6.06273353951071 0.19407798693617256 9.943930708508208 0.08925343975824482 12.928789656909514
452 11.108384573087328 4.6807771900018444 0.14197057529571108 9.9404546263209 3.729837029608479 0.27679581840900563 10.058537579253404 2.2759966718341467 0.24175201252579076 9.346068484952095 1.2603037591209538 0.3082645567502356 9.527613658111436 6.077149244760603 0.22521236949626106 9.996211784345032 0.08234090745013538 13.682178661850369
453 11.358555258366199 4.732226501589589 0.18605621392351818 9.866712837119692 3.7948933336728494 0.2960198978330615 9.371889743803058 2.2397882433745018 0.23704686591526616 9.394988332624147 1.205172293763353 0.23297765519708924 9.087664890542667 6.09731687972218 0.2068695082973902 9.815962212491153 0.09140757880942459 13.280819534102333
454 10.592144653396513 4.703539246021416 0.1920937362372385 9.84375655412358 3.7292305288885936 0.31692190072225035 9.17202386134546 2.30003599707256 0.27750162602976525 8.961849506885352 1.1767846042245331 0.2541368283699475 9.431231747923551 6.135295745076495 0.24061783104171575 9.600201264734892 0.08650535264164941 14.682294712437216
455 11.589231429147281 4.712214465799492 0.16005662270595358 10.394022424215802 3.70757040766415 0.2788997936268651 9.370152466862537 2.335581343883585 0.24726097499799693 8.785437885240189 1.228348408439864 0.26276723295249155 9.44285963871575 6.182183910622769 0.25470993312643125 9.91634076883631 0.11070783566690197 13.793323592489116
456 10.95088648386201 4.6870574416189035 0.15607728596021475 10.285108892611118 3.6936448182579937 0.28265243808904494 10.031918855988508 2.308340053943235 0.241279510953322 8.714337170384136 1.2137585530019726 0.24852952033909753 9.719657531560383 6.108191331095375 0.21770440008868458 9.940381786881229 0.07972656796842585 13.134979020383575
457 10.761297425610906 4.680990783503209 0.19860994537608104 10.672805477627879 3.7505342100349504 0.3017884211254223 9.855383078618145 2.330711640514363 0.28398422012811203 9.209128172702844 1.2766522697024072 0.2755323183639635 9.151101252975897 6.1323903902479175 0.23653818864223441 9.929943081507135 0.1117839871854994 14.856258120402208
458 10.952374164678194 4.693470180081604 0.2038571650245635 9.983682339064185 3.664559282758641 0.23959897139964204 10.439224339948893 2.3572092632500907 0.2754510253893107 9.774772077414763 1.268842568337223 0.28011551201107593 9.147201825350903 6.120257983868575 0.2514730711193614 10.059450949291389 0.0983959840441567 14.329625696871279
459 11.205296597128237 4.6709687380133005 0.12807776515210925 9.988267915387091 3.6946450012666414 0.3033921795241482 9.675679708915547 2.3058545536265638 0.24006418763161233 8.870369734915107 1.1783413027394614 0.21753931335170926 9.351021227980553 6.098395141033846 0.24125855634991572 9.818127036865308 0.06716907572089252 12.952650632743387
460 10.996490966054205 4.706561887678096 0.16983733914599516 9.549615747856876 3.701778986883953 0.2795524753921597 9.78925418174011 2.345088732976931 0.27678818437067076 8.343500991545561 1.2623769279268149 0.28101528931757064 8.965110634756904 6.0927740820051755 0.21375011401905628 9.528794504390731 0.09924425187912403 13.990980794601608
461 11.253556936852029 4.6933529076639475 0.15801555990745234 9.872865573491731 3.7919969464935286 0.34310996324994947 9.996282354701417 2.2981332477105165 0.23314230901670976 9.477903104144708 1.2331719454230858 0.2272042049645954 9.22485004906654 6.195643677139406 0.2490644750253719 9.965091603651285 0.11998787327102689 13.871726618697751
462 10.922680564572175 4.718376782194299 0.16009364367172538 9.544982405436503 3.724229789983303 0.2639845490779772 9.556574734354083 2.33997183863997 0.2690357532491964 8.870084963938003 1.239611775861839 0.2412747713777636 9.480018368883009 6.131709222656835 0.2519842173077528 9.674868207436756 0.10830801025217913 13.594832417193333
463 11.197341351679178 4.738762501228752 0.16167167020530673 9.940286300583956 3.7995018044405207 0.3128005609377393 9.681005736686208 2.312264756439469 0.20433768779696918 8.937794607022926 1.292590767885131 0.2697508388037592 9.291633036705022 6.151003473913986 0.2918760246152635 9.809612206535459 0.13635278916650165 14.214358476392144
464 11.514392897314144 4.712689911229544 0.16610668206455062 9.861929482600004 3.760899576167756 0.27600843177355194 10.576615811056033 2.3531312223145466 0.2623499697098433 9.066868330799497 1.2968402787205964 0.3094409003548739 9.249068449858273 6.1185062336956 0.2832389084455385 10.05377499432559 0.12594157281053855 14.864185549702485
465 11.329443849358649 4.687753892879277 0.16557773126975825 10.27201308953212 3.7744707820197156 0.24860438495972872 10.216583722684854 2.280694092488821 0.25302466925499284 9.092679930733258 1.2815011974037847 0.2373951057421493 9.268498934926006 6.102577279490138 0.24314134006461124 10.035843905446978 0.10292757724127717 13.15216862353911
466 11.07484621603697 4.706418968841564 0.1925726947713564 10.162695971160055 3.7336404519533564 0.22999226643896226 9.790941232886164 2.312461889557066 0.2348371801790439 9.017057920037322 1.2660377357118056 0.28652239107684874 9.105333154818297 6.132916718858201 0.26422110144554956 9.830174898987762 0.1078232813693285 13.844329172060265
467 11.56024306800365 4.719568783278624 0.17789135729499264 10.124657224210397 3.7773531974206986 0.23459447294810315 10.331231989844179 2.337159694916727 0.2686641538877635 8.96761681615103 1.2869159530590264 0.2661829520369208 9.34709629443767 6.15904912540957 0.21634775100461576 10.066169078529384 0.13353747920185918 13.334798415172342
468 11.164056360478664 4.69574556796627 0.17030290287961775 9.367972469487253 3.6600131509310865 0.2526629789758636 9.921411999585523 2.309311993874905 0.25385122536263466 9.237597250978114 1.2671043066294612 0.2898164056158319 9.397804294561075 6.176589357530821 0.24830430878443316 9.817768475018125 0.09928100377143867 13.92216190991026
469 11.04610819583688 4.726143935112026 0.17442524611563706 9.849127940401544 3.7277064680221494 0.256522765571715 9.954395968198096 2.33634712137949 0.2525110514766213 9.551266845164003 1.153051297265135 0.2657300758530258 9.842324608833295 6.164040492237993 0.23382010975583978 10.048644711686764 0.09898599118828862 13.556287415925148
470 11.186227707999898 4.760351632757064 0.16286665582530008 10.415837427413464 3.751810246118061 0.23139705135241592 9.536809802109035 2.2869624967171003 0.2124008363523988 9.361875642304481 1.272461403469875 0.2838531458916354 9.893443191752825 6.181637476107169 0.250332009474646 10.07883875431594 0.1281727794187837 13.073174561106853
471 11.319723862554234 4.73227249584165 0.13278070708931786 10.064421398764953 3.671542252170904 0.23525998397401274 9.668197584521428 2.321273553580927 0.17212624334485754 9.004578934882499 1.192851198051117 0.25504326864207033 10.205891289380821 6.186786136888138 0.2636954275657216 10.052562614020788 0.09847325569147714 12.134164707386919
472 11.246681703974492 4.7421329307608335 0.17538637170975788 10.837470487222134 3.6508802809970096 0.19754740450043903 10.101055483519117 2.376975140036697 0.21357526982315592 8.877048762232427 1.2647897530024046 0.2899552815602032 9.707235734960516 6.183207384046392 0.2120629746664168 10.153898434381736 0.12112522615359737 12.473604060851544
473 10.606325907617052 4.746041131011673 0.21220537126930122 10.157190313240738 3.692962433928062 0.2510626530418318 9.952119779728072 2.3452868414413452 0.2361341924594055 9.103956573007142 1.2580784075224212 0.2342983799615934 9.894925739646062 6.2025266578217275 0.19264586920162044 9.942903662647812 0.12650722272997564 12.906979753495952
474 10.721285298089432 4.699601920624626 0.1318681509341143 10.252356957185498 3.7011070036915115 0.23789819132201787 10.29791101480599 2.3394403735122937 0.22567898738638584 8.836634204278878 1.2662682179925069 0.32170919922379926 9.661598392342237 6.108187798653877 0.23392350357083816 9.953957173340408 0.10044919127989296 13.190382629774376
475 10.559015214605594 4.685636127325796 0.18016610516564727 10.62991112517362 3.7034921287160625 0.21926580108835197 9.412405014763864 2.365017648926857 0.2256163824114195 9.25442969990474 1.2638432180426364 0.28458288090663303 9.555612575727922 6.176096960842899 0.23322252992435993 9.882274726035147 0.11634534515578006 13.096138716411371
476 11.069942324880854 4.666599596721634 0.16910155532311638 10.451841609702202 3.690046971637531 0.22507593769699513 10.013844292536218 2.386300975573201 0.22237921053842089 9.214516065992823 1.3235905560608108 0.30936103288253763 9.171280921294759 6.148689984806237 0.22669904126585078 9.984285042881371 0.12057374534481258 13.20801535171503
477 11.474038622474655 4.670227688397027 0.1384212640742485 10.732222066656082 3.685844642616617 0.2230565324489136 9.79548670591359 2.366959212722507 0.2463018219911012 8.888969156303535 1.317267783497768 0.2869019805610057 9.28540270005319 6.131094977650963 0.24600731650888913 10.035223850280211 0.11180698936190639 13.07133212006538
478 10.967945554785784 4.693720662589698 0.15710692310646018 10.392153589027739 3.7003249129360043 0.21131774931633787 9.451486984800228 2.3528574915806146 0.23497162673738844 8.412613131970538 1.1945422532358796 0.22069221012431103 9.58175701189739 6.1564318865015455 0.20666714680873782 9.761191254496335 0.09710356975367826 11.811589760676105
479 11.050881412912377 4.698619242836411 0.18391484152507082 10.766406897959044 3.7292301976379116 0.2635126528292164 9.054335227046236 2.2783719572003553 0.1966461353231561 9.187503402073117 1.2123517984130914 0.2656233804834805 9.488262985845882 6.173027988796948 0.21441419395289588 9.909477985167332 0.0958483653618734 12.881365539818178
480 10.897083679228135 4.690924277786783 0.14916325166119151 10.113694849955047 3.728478580425329 0.2726245360360568 9.103367485967057 2.3894528505354242 0.2838546357023977 8.577849478093583 1.1930803834235741 0.23553164845518318 9.54035544512473 6.050299424918821 0.16644987678261886 9.64647018767371 0.08797523180291615 12.692435508908169
481 9.884014179349519 4.64240343114086 0.22881141879791234 10.169455802269807 3.6354676381547955 0.21868877335218845 9.767080292757706 2.3727577569603304 0.23175050902881753 9.105813081001267 1.2787587863325043 0.2795101329085352 9.220533778462569 6.110075420713495 0.23282141234277984 9.629379426768173 0.08542073504532696 13.654526732633993
482 10.714043524500605 4.634720060318608 0.15564646892498496 10.537612845689374 3.681030131352063 0.2266741120827994 9.375078762910071 2.3766608180439697 0.242341369271411 8.39346004441167 1.2403651681761119 0.29344598652893866 9.424930507322454 6.084243682484304 0.2385556660728409 9.689025136966833 0.08093210045994104 13.254388552295149
483 11.16742351633686 4.680256258149735 0.1616135246105005 10.759714322717764 3.7227934304605594 0.24435717808117652 9.666597836870894 2.3966140011653723 0.3210791693901738 8.33493393584566 1.2825675125344986 0.28132074707725985 9.336515974861207 6.043353377850913 0.19251070856158656 9.853037117326476 0.10264504441714566 13.761086354892523
484 11.177444148998562 4.660316367003085 0.13135081682732086 10.419974231184153 3.7024162713886763 0.23338856045873427 9.708785580271938 2.344037658136793 0.3226897047705323 8.628505610444344 1.3153107783866869 0.3047631848337155 9.583085542645696 6.116035404372767 0.2100951675275332 9.903559022708938 0.10515142424253163 13.777199150750752
485 10.269904405333811 4.6791489594385 0.1859076145890254 10.596267174934571 3.6829926802981205 0.2488900728358832 9.908600629778268 2.350427946574052 0.27873671557619845 8.85136249645784 1.2003663866307994 0.2623026221092664 9.57487943598612 6.103632593383041 0.22817935433494843 9.840202828498121 0.0808418416498324 13.797011401367765
486 9.916426903870892 4.662532433576693 0.17924840030170566 10.342894127471872 3.674990094340593 0.2374133535781217 9.869050310117979 2.319747084031535 0.27676768050942424 8.503926879635186 1.2326213368751817 0.2549872697103795 9.482871334240778 6.061120016993004 0.2358604033395766 9.623033911067342 0.06773032154833136 13.57081600604555
487 10.978974268950227 4.691621688906317 0.16449694026747996 10.247925921995806 3.744029869010199 0.24955824798191806 10.565844452940484 2.3411594755969714 0.30093296691089916 8.515707023203541 1.3048248485573046 0.29730871045244617 8.943142486766208 6.051121259656545 0.24923271661927804 9.850318830771252 0.10407955673039751 14.45606415855935
488 10.33020142850742 4.615228052933854 0.17656845146900804 10.145959514056404 3.6531835823930843 0.19650972301776176 9.949181987566345 2.4040537543251213 0.30729811714631794 8.12266161892299 1.2882696211775362 0.3113128552476472 9.580611726131536 6.061106980114688 0.2268265622834821 9.62572325503694 0.08189652657378658 13.963161481100025
489 11.349235564290119 4.694304229186777 0.15903500974342116 10.25193777052353 3.6833744683956735 0.1981054248847329 10.035618084476495 2.3388257498913885 0.2842967733405268 9.043038900904167 1.280769491018269 0.2978380757585683 9.067789560109782 6.069431341690918 0.24618714287171908 9.949523976060817 0.0908691844215351 13.584398763091603
490 10.916915120649433 4.62224063357803 0.16119441112444063 10.545296477703179 3.691617130460686 0.22586803071590392 10.072805924484285 2.368893608245941 0.31481664618198574 8.766175198024664 1.2604764889593094 0.30456349065785 9.605453369279072 6.083442971334488 0.22159438354189068 9.981329218028126 0.08286229490062084 14.072267004278238
491 11.12128981323131 4.696291756455391 0.14274610205433602 10.357726789039752 3.7281537892389145 0.23863107474031647 10.014304220727876 2.406761591326669 0.3405812324909982 8.463816456359057 1.2917014886721838 0.2947867577855302 9.394894533852321 6.065361391295009 0.2190557967747145 9.870406362642063 0.11518213178256342 14.161235909313808
492 10.59549718756174 4.659644311723924 0.20861270869128745 10.345301899326689 3.7310315930302087 0.22534365176091462 10.544723478102364 2.386896869302236 0.31964958486893313 8.82474311482731 1.3100708081122145 0.33326479449284546 9.348472482814545 6.055788693089616 0.2408180966894674 9.931747632526529 0.10621458343656975 15.214193367656474
493 10.894525316495399 4.683009019741078 0.18442096257030552 10.540930586072212 3.72338838613135 0.22231028539038597 10.33366787948055 2.3441774276839134 0.33999725799395325 8.896880781995991 1.2489282400917525 0.3064964892816004 9.337699300006035 6.114157299238934 0.23101234638971313 10.000740772810037 0.10026020296233548 14.716275913653577
494 10.546633611920386 4.673791698823059 0.1790356524836435 10.028016945197825 3.7025557631299506 0.22396141500938163 10.144504936871991 2.399788312072082 0.36085047929903286 8.92034023819028 1.2813426113268005 0.28989773721207734 9.581167963445907 6.118789119310576 0.2398708314029325 9.844132739125277 0.11278162931742348 14.823748744586686
495 11.007839104123493 4.646124867584376 0.20455376530009953 10.350473398571516 3.709914614843732 0.30676306864556163 10.086941955038384 2.3606953567640794 0.3487103481500224 8.98939921339175 1.2531609538044794 0.29614900361895946 9.845924860399899 6.119968674154469 0.22967097520753246 10.056115706305008 0.09550102181515716 15.880638674205619
496 11.079157907318091 4.708391278581462 0.16545473180916434 9.804815645596264 3.7506433825807797 0.2572830530738361 10.236853474033246 2.3225189938547883 0.33296384353991343 8.865442096275393 1.3078829920993087 0.2513192412235248 8.948754933119453 6.073706709183872 0.24957055591677763 9.78700481126849 0.11015679964497202 14.399477051419968
497 10.329463392480429 4.667113748588309 0.22344662494622 10.312683071955426 3.698110812684554 0.229978408739479 10.381182165038883 2.3421776669118923 0.31965508561297773 8.522355255516246 1.3108354740915418 0.3108201649644638 9.64779547218563 6.102825537839672 0.26759209917482485 9.838695871435322 0.10174077640812373 15.486961923014354
498 10.684030476235861 4.6478210319748 0.19520650128854355 10.640923535372517 3.667654760734238 0.23988964708558375 10.364721169933897 2.3381788458645802 0.31021426960438836 8.669229953654918 1.3088101281838096 0.34038900227960217 9.29185762881811 6.141880509272397 0.2582781195722564 9.93015255280306 0.09839718359089496 15.400848158531186
499 11.181316747185948 4.6586352223825385 0.14550376181105387 10.677344956664179 3.7063787879250607 0.22902968985958153 10.989897642762127 2.377343067097887 0.2881129373091289 8.40396549936737 1.3489058080341447 0.290961556179754 9.016769099655269 6.041206084156843 0.2457702872816885 10.053858789126979 0.10402192230422473 13.743862151748358
500 10.696467639455253 4.671393387094571 0.17467785104579017 10.91298280248341 3.708179391736887 0.2555200718892523 10.904625154512154 2.311726233807142 0.2812378629129317 8.511618250435419 1.305259355603173 0.275126058202216 8.77109479639071 6.02339426139828 0.25766366063709967 9.959357728655387 0.08151865431294034 14.257774036223305
501 10.751481258292173 4.658640251682344 0.1653041149960158 10.833408704035204 3.7337650769173267 0.25867873321009194 9.99502186203457 2.2936152883539327 0.27035943116940503 8.700422622143865 1.2827410555735768 0.2998344921869305 9.329245941029011 6.121057779304987 0.2481517106729774 9.921916077506964 0.09549201875136348 14.236035760196573
502 10.783093038338913 4.6215904906583125 0.14852135755216972 10.869298362172254 3.671507785848223 0.21650818276248365 10.49974138216056 2.329646809549512 0.246973441579925 8.369948480480783 1.2738329691455275 0.3294769782673019 9.286421618258904 6.063392969812821 0.2466597049934862 9.961700576282285 0.06952233338780908 13.615077657097869
503 10.696983809942395 4.6659595036189625 0.16830744382828408 10.846872753489185 3.6955935319877664 0.2656497176976369 10.544574227828651 2.3477384749061065 0.27916316451727347 8.571000995600581 1.3117264227935923 0.28287696093194775 9.54149071367603 6.110797743200354 0.19646972764811116 10.040184500107369 0.10389126368628636 13.664665429295487
504 10.90886951845596 4.65430514221147 0.11625176633543023 10.226271465605354 3.675356398823207 0.2316277289069476 10.326904666093316 2.3630378314455593 0.31247847975460913 9.038165383974068 1.3308697629003479 0.3399740219570169 9.10212564210569 6.1401473328144895 0.25932198970787135 9.920467335246878 0.11027142202394473 14.434571416510789
505 10.850549023404103 4.703253261215257 0.17485130739930926 10.871491402238586 3.666505145169534 0.2379983292880335 10.296805366761523 2.3289023090521503 0.25547101551903745 9.376726414703015 1.312130056011134 0.29631153384963194 9.017155770466164 6.102022464527555 0.26475782856285024 10.082545595514679 0.10009077558005593 14.087771842637482
506 10.974759162390633 4.685663328159876 0.1530237937626121 10.70153579651594 3.7009634009215078 0.26985571756782595 9.634358165219147 2.340510447843316 0.28403037998877506 8.92290190582065 1.2799751203923566 0.28956622405044286 9.901484277045698 6.140870567224163 0.22419665924731774 10.027007861398413 0.10712470129317384 13.98787963041531
507 10.5420713515074 4.624342771147883 0.14362536239449442 10.471148310926443 3.6620719384951252 0.25472696485300655 9.724446971977502 2.317873055393384 0.2732012603103069 8.942192279377538 1.254955384533181 0.27216416119287257 9.332957819975338 6.135058742750288 0.22105324225672618 9.802563346752843 0.07638850684890212 13.347292376798952
508 10.153240441083389 4.625868979362196 0.1760961536291668 10.498514104307157 3.6657486950078613 0.2253033678443389 10.761603007502837 2.3923543735131427 0.2900213604721666 8.430089683377899 1.3192265120305249 0.3037399271725028 9.293002095850218 6.117084334515409 0.2758642594406005 9.8272898664243 0.10158470727075683 14.564874416748792
509 10.32159581325033 4.615710554337767 0.21491532986369774 10.38199944689242 3.6670558762848433 0.234913759953389 10.541643158206593 2.333874657536673 0.26972332670020305 8.398920853368942 1.332941381793873 0.32403727257444803 8.623696970155123 6.057909470885395 0.2876672614201459 9.65357124837468 0.07902651655264012 15.255080942357447
510 10.757038943140612 4.635144497764631 0.10663292606998152 10.254699321418876 3.6837416133807768 0.1940226585767322 10.123833724312776 2.3400170472014734 0.26089423500240233 8.692465715141433 1.3251298057609695 0.3060483275356874 8.687336649193659 6.042350746379854 0.20477430793725535 9.703074870641471 0.08280487048247079 12.288483148915248
511 10.470448621247192 4.669574397178159 0.19964857396337282 10.21654227739365 3.684107870337334 0.2516069383727304 9.81859483158379 2.3656373736428695 0.28438155154235917 8.756476063434485 1.2992966527245837 0.2787248005230721 9.19684414037985 6.0587633576444935 0.24627052882956463 9.691781186807793 0.09300405869041777 14.445783129923667
512 10.324916645683818 4.604554935209378 0.1742046071680301 10.870803987416597 3.6465823997269498 0.1965616134295349 10.022298861254122 2.329389510020898 0.22641219278971222 8.936239094088986 1.2246076975628764 0.25370331891295045 9.709652639459454 5.954387740563554 0.22878829267454526 9.972782245580596 0.029432585001661106 12.372107139567737
513 10.730558575648114 4.656414841597325 0.10753580854536611 11.438250235679995 3.607737075380557 0.17131629977042837 10.042871843983841 2.3745301300342816 0.21563187565404193 9.252701785842255 1.2788450840945849 0.29409542161999064 9.617618099655804 6.128828350916424 0.2217765528427002 10.216400108162002 0.0867992247895645 11.577826444815809
514 9.784679222115983 4.632587572650371 0.15476580064872297 11.536529728573022 3.6078951616319133 0.19450124354150763 10.555704654238205 2.37466171837998 0.20957809823905052 9.10772768913322 1.3055511112488232 0.35044783341092073 10.108380018569054 6.029573441490529 0.22670514054932178 10.218604262525897 0.0675819294652531 13.017579520786194
515 10.323249750082951 4.627554598045616 0.12142647438279616 11.007249074455466 3.6349340289802505 0.16733648598966028 9.872194060470935 2.323943710720927 0.21050832131660774 9.05767460817477 1.246676037233294 0.320264533073016 10.120964268242044 6.020345334110057 0.23249775260394764 10.076266352285234 0.048218870202958675 12.055416663233073
516 10.27147653033145 4.6382864703830275 0.11386298380209471 10.840698924919664 3.65683336497726 0.2246091587415035 10.122835260921624 2.337087883240579 0.20488361258552212 9.287598893794854 1.213377450932057 0.300798812503178 9.194275992082092 6.0623799072893085 0.21559203619038478 9.943377120409936 0.05912114374937634 12.14380155047245
517 10.55904594910111 4.704066772215986 0.11629132816447812 11.200416121441362 3.6629838429135417 0.1908081943217259 10.235170367150614 2.4035943812622946 0.23368578509668608 9.638242749046498 1.3128723992070963 0.3443247338435013 9.03995676529657 6.132454680714047 0.26918483555830486 10.13456639040723 0.12072254364752313 13.22724495295913
518 10.811718549116454 4.690042190437188 0.1004014840465319 11.038687560190557 3.5841645241357165 0.15867479168452964 10.399634712757463 2.3324266902706006 0.2538096871245638 9.025751971672994 1.3466225829169105 0.30654745291336233 9.630333517230811 6.130044146581249 0.26342179128376647 10.181225262193655 0.09418815525326285 12.408606637577538
519 10.148106978110674 4.61182722837443 0.13806615473762135 11.407170444218368 3.6438314924654263 0.16643620562961445 10.182171751177664 2.3838235773441854 0.23164174931953524 8.80082708243788 1.2930723984574441 0.3066242779186693 8.790712539821328 6.090685985650353 0.2908013201181092 9.865797759153182 0.08217626484329776 12.989752007287533
520 10.273525941592036 4.713339137469254 0.15842865414299762 11.151149752718156 3.597752830797965 0.1764550782608381 10.042218980865213 2.317437208676746 0.19823651630766667 9.07901277110922 1.2865108585485416 0.31001387338913367 9.279654142629097 6.018237096495434 0.21768728979757077 9.965112317782744 0.06418355478251807 12.15611794377527
521 10.935113173957095 4.666645681848129 0.12343194703767457 10.336212072953263 3.657795216364481 0.1936671345071442 10.480693912561618 2.337967913179788 0.20969094761397106 8.814791625910802 1.307716608552224 0.30945753690043004 9.31028281139106 6.022147110926451 0.2461895886015503 9.975418719354767 0.07598263455914452 12.403816110042337
522 10.610194753335065 4.626898692754825 0.1376006744313798 10.388805386853933 3.5836638885052383 0.21153928904254563 10.463508891144212 2.3391477832663328 0.1599369008645005 8.487562859146903 1.255732273245014 0.3161728391616301 9.479948517962754 6.052999461356345 0.2757902851963719 9.886004081688572 0.049216548210480895 12.616988885487437
523 11.110468741962864 4.718279529917805 0.09556119257276574 10.926388180239647 3.6688546102920627 0.2107711586316755 10.37224682100547 2.3661758584025887 0.19717959599055981 9.017047288849437 1.3122362230133282 0.32675234771748923 9.337113337295767 5.9826705002325005 0.23195932211561782 10.152652873870638 0.08717147275658688 12.172186030966255
524 10.974588039950001 4.668363587270305 0.12980493435256027 10.715574581843228 3.6667663212019654 0.22196913437183804 10.366007002587514 2.3356859370805205 0.15528963215046057 9.316211219743545 1.2905144951287035 0.3274504263342903 9.651222962512998 5.991127001571684 0.25164883239935837 10.204720761327456 0.06801959683556551 12.4465106898012
525 10.712305826700037 4.662936353094139 0.11960298374662326 10.186336822495734 3.680037620093872 0.2221255704948807 10.37782687613529 2.3088514173553287 0.16033164657639667 9.101826333123375 1.2721001922382502 0.281932409995411 8.581872237590238 6.026577030924006 0.2309706908218342 9.792033619208935 0.0676286511260491 11.630622708871478
526 11.352225033714967 4.666982707730696 0.1453976615733797 10.902251922475562 3.68856593475371 0.22448709369485684 10.126322842068223 2.337577962662126 0.17399367631057688 8.833009083215382 1.2487772275115097 0.30563082921589985 9.389787418569233 6.08209414877938 0.2396768200239228 10.120719260008674 0.08232772467241425 12.481153107060566
527 10.940805848492547 4.700429435943109 0.13391940500746882 10.412882888660016 3.6484604450994933 0.21472883257857106 9.579026702323338 2.3391365170477836 0.18573178699923112 9.18018273644873 1.2408658355063995 0.27125402831845435 9.404679713998055 6.062401165703713 0.21401408109494635 9.903515577984537 0.07578680824502966 11.684306933302745
528 10.721862548210563 4.636966233899489 0.11126014908606364 10.584555045583198 3.7025667079687756 0.22359209866913388 10.095603976158138 2.359479131851295 0.24869496827883994 8.32440879719782 1.2462752041160028 0.2646885743774714 9.032496238082592 6.013373123221774 0.2611072015340383 9.751785321046462 0.06926020859639723 12.712134294179029
529 11.311058612930603 4.734952720924464 0.11978318413689078 10.372038675899367 3.7137812979293083 0.2356146453757894 9.944574300623353 2.329825458128683 0.22744857570902116 8.531198104460971 1.206349289889216 0.23783216868347468 9.70244142757859 6.0601090276231915 0.2524055798019364 9.972262224298577 0.08653168728390251 12.29663861395705
530 11.340973708019664 4.673998215903929 0.11428451776789632 10.484312014791634 3.7283319624540208 0.2474766536323928 9.834065984873689 2.377616527036756 0.2547368995123873 9.044152626118162 1.2767077370678108 0.3034643928487025 8.81569261344854 6.037016503728811 0.24403965294528865 9.903839389450338 0.09626231762319541 13.33848172631727
531 11.103918612729325 4.67955832821905 0.12185334406887124 10.144086747134127 3.7443458317606044 0.23692957396637987 10.149575755403543 2.3331327296027053 0.21337861256709556 8.739606828739523 1.2595777840983473 0.3191721893325887 10.455161441766101 6.015803613186388 0.2168212150345681 10.118469877154524 0.08401178575834897 12.69852016406935
532 10.722229604718981 4.6828119065758695 0.1552595699446322 10.351833177054624 3.6833142769941825 0.2240631067960402 10.001357470390156 2.3023093120898186 0.19215647950246356 8.63288660721876 1.2431427017224488 0.3028262642176125 9.569528681165854 6.035354873050197 0.22890311229640367 9.855567108109675 0.06691474247143328 12.641838569960969
533 11.157501409352726 4.660154671615772 0.14058382709766634 9.987157833045762 3.733263453119544 0.23834192316230166 10.05077873510134 2.3376546378859393 0.2191997505789641 8.75379937231706 1.3039003281943067 0.3137950110295983 9.615229712420893 6.017269081254722 0.25030337557917565 9.912893412447556 0.08797656279898676 13.318104720008234
534 11.590067078618658 4.738743969025277 0.14468669881769222 10.470866943978525 3.730685996409838 0.25460866596883286 10.329288285725827 2.363022182941942 0.27750575986690956 9.056779337241311 1.290380145819372 0.3257361469597265 8.643872007900786 6.051157162253691 0.2514249193295243 10.01817473069302 0.11232601967495404 14.369348241998747
535 10.88005457138401 4.7440876840156765 0.15239332723083582 10.254760800337786 3.723385080090035 0.2246867539128763 9.270767547812012 2.3405138994137142 0.2328351038474035 9.079487024769081 1.1834834231120803 0.29782507618774223 9.174550268380084 6.005513203952427 0.23621672691407675 9.731924042536594 0.07692478650171655 13.108781472444504
536 10.585141088045246 4.734416498796763 0.14208763533063495 10.135553315972553 3.7307380702184294 0.2361726611128393 9.800562871302237 2.3475671607492705 0.21477414343076942 8.849220640463859 1.2597393977776343 0.27427811099872884 9.289744787644821 6.0800072390844235 0.2918080747471579 9.732044540685743 0.10802180171023416 13.282543958919405
537 10.667449296322056 4.6820031609382 0.15560262985870782 10.198030099846896 3.709037844351005 0.21879012905051054 10.101023809188492 2.3555097942719825 0.2379902388663762 9.23356189536726 1.2015885237064334 0.27306470525904153 8.895080316373452 6.0566299957919325 0.2897784432789584 9.81902908341963 0.07848199219684053 13.467099631438627
538 11.835315940772999 4.714396117554049 0.12028840213600675 10.209136197117926 3.7713342492335515 0.24941074785388917 9.840981314450731 2.323490550250901 0.26912453978817685 9.15904855948269 1.2589006899894564 0.30647060925702724 8.603064885506296 6.061083616417463 0.25958800529918635 9.929509379466129 0.10336917307401405 13.806934169670365
539 10.934074461756738 4.730903755828903 0.17361833014325367 10.150802227583378 3.734054875186794 0.19398493981584125 10.09425521880731 2.3544928001515 0.27983618173644315 8.601736777728977 1.2908728698253975 0.29437165221255096 9.316591938043253 6.051945956313284 0.24968274792197817 9.819492124783931 0.10998217984610563 13.653513805129739
540 10.971141642984623 4.672317234002486 0.1511689009601966 10.334863779573489 3.7453203909652086 0.20521878706634403 9.84839890874644 2.3449658094144405 0.2736425100402414 8.851050294352945 1.235949513739545 0.28629875037266167 8.760849351638962 6.006818141675959 0.2724223569854805 9.75326079545929 0.07860234634445784 13.622086538303046
541 10.751274147186106 4.688311317049676 0.13852403774119793 10.099810768742499 3.69333137541592 0.19323617680169064 10.259931474288907 2.360738722301939 0.2426585919034161 8.947349397045384 1.3063692117131815 0.3289646419030205 8.86610646284688 6.051091571373634 0.26066305956606006 9.784894450021955 0.09749656795580006 13.33899041209867
542 10.45515313717459 4.699080953390998 0.170099506064221 10.56669842975666 3.7173226411310862 0.21525464246586828 9.543186963153923 2.351890494847418 0.24955897199453908 8.17734417767154 1.1562452409279116 0.29937990176281504 9.301337186397063 5.924723039451008 0.23845474833187963 9.608743978830754 0.047380602334614254 13.438699537972715
543 10.457526915094638 4.672005410562039 0.1732307678156504 10.031624669543323 3.6750622841428404 0.17780712861549441 9.776514459678014 2.3057406777998404 0.23137054014441624 9.22367004046575 1.2634475532489506 0.3303167357251365 9.201282123684589 6.030101997971946 0.2751885809384392 9.73812364169326 0.06679971313005324 13.61248889722953
544 10.83056095118535 4.695777873926756 0.1870758377377246 10.125778655814958 3.6706606594404168 0.24157667466672939 9.654654308635546 2.3704857974875733 0.2837339363698303 8.332415373703682 1.2619977974102168 0.3251073037184825 9.247780755607636 5.99048860754652 0.24147973699534572 9.638238008989436 0.07541027554722653 14.65595661135768
545 10.911120387398398 4.7237854082852735 0.12605479906528577 10.523218602782379 3.6738206485912404 0.18365881613261026 9.886258543193335 2.3598739508942193 0.27273586030409236 8.827727373347217 1.2293842619463755 0.3107365468824804 9.579969211909487 6.031724866244495 0.2627208768404358 9.945658823726163 0.08124595557725071 13.245717367128162
546 10.696723035309487 4.674345379486146 0.146454821058261 10.88286009280351 3.6984711676358257 0.19218799957582774 9.887806294638883 2.3491321129789853 0.2610605574458426 8.831227088198775 1.2513691120890735 0.3398537063667721 9.221069032045756 6.097729987970554 0.31587921913696404 9.903937108599282 0.09173768041704697 14.386240328569778
547 10.884384131111814 4.661582794666251 0.1404139988993683 10.398406965104588 3.6976722800466795 0.23161734287879499 9.892113368805246 2.3094527636200173 0.2476702667121241 8.685676320933318 1.2452943433503598 0.28488758453112395 9.264796836826829 6.036540731876354 0.24845002822070222 9.82507552455636 0.06763671109686223 13.212856198044856
548 10.070338763479922 4.700463091763536 0.14360162387569222 10.773730358603602 3.6708347075738965 0.21441979647740064 10.074863944790748 2.370927919766733 0.2400433797064 8.677809405357692 1.2389098569364398 0.2877972757848209 9.768378185794639 6.029492238864425 0.2120423009312618 9.873024131605321 0.07965369136593617 12.581057419636286
549 10.25494836827608 4.68136935543504 0.16029019874965753 11.347967088804316 3.6266412826715997 0.1515768177773882 10.167572403652324 2.3678569563247365 0.22340277634097652 8.48271314504985 1.2563267676093781 0.34207180556968037 10.000370310283994 6.034266216422877 0.22558120957296077 10.050714263213314 0.07082024407765605 12.63856440554572
550 10.493342054752862 4.6753505539168625 0.1681568656732145 10.182023364434343 3.6170781720507694 0.18360691577203642 9.921845677132042 2.389970280409507 0.25594350766451 8.517169710714658 1.2824760086749585 0.3333449553257061 9.859566837024605 6.026639766093996 0.2335436581201473 9.794789528811702 0.07583108461414856 13.459877569959282
551 10.912317343528398 4.733177175268375 0.13801720746826168 9.955694815478852 3.6821003844002753 0.20396342310240317 10.413995565069184 2.2870246534335514 0.2101717484390422 9.142130797052333 1.2713905431615513 0.30580272563039146 9.593694962370298 6.052321688711393 0.2597878643479704 10.003566696699814 0.08273101737995918 12.808390940687682
552 10.878206205631392 4.699279154672754 0.14393111602251538 10.371512467504713 3.7085478842179027 0.20071239554364906 9.602584833858442 2.321564681159723 0.2052345810952735 8.651802191288281 1.3010257406011538 0.34234019575070684 9.739125771525183 6.02817275296557 0.2409447722385892 9.848646293961602 0.08924617110835076 12.985092175082796
553 10.73955915483957 4.779142748885605 0.1697505667108976 10.110784647284273 3.7351324178153567 0.24534758457043038 9.699821368347354 2.330472808447784 0.24885498443091428 8.794731585242214 1.271963072262807 0.3146456654986914 9.571596700042868 5.983048309987118 0.24379679853450473 9.783298691151256 0.09747999986466413 14.007621752155332
554 11.46845284999642 4.686815469127139 0.10245648892678179 10.1425119997435 3.760950203825613 0.2844061942260766 9.829032726699424 2.3277740493177 0.2339196463984565 8.531168114629759 1.278209920190801 0.31878711331045345 8.883888114185423 5.984596325349703 0.23732463590089842 9.771010761050906 0.08519732194712124 13.486212729407578
555 10.462578349395063 4.726963561752676 0.16313074442778666 9.97480654338703 3.7374899388843335 0.22644511491089478 9.88457999071277 2.337116845995914 0.20881953736195868 8.681173859260769 1.2879137304542632 0.33711632349154214 9.505214886623188 6.013318583633901 0.2355931966139308 9.701670725875763 0.09808866052914751 13.419873820001936
556 10.64805257499468 4.726468380202493 0.12818738203286736 9.108339309949312 3.7034336683132314 0.2534552735023145 10.332036803453303 2.369626310948922 0.22627992588278162 8.371466772074553 1.3111308814590843 0.3467634120239808 9.953594964022706 5.942500831478401 0.228863181455761 9.682698084898911 0.08816014286535623 13.562474513565887
557 10.55652851758028 4.712673122419854 0.14304536013780356 8.857485370814677 3.6470996519227956 0.2284305964731795 10.736702947602627 2.371767972997127 0.20959242254237428 7.62021681455611 1.279719132150623 0.28569005160285266 9.407090001555693 5.898872319408024 0.2531522599047827 9.435604730421877 0.059554568164614796 12.833231201291197
558 10.360188620018187 4.757515692784463 0.17802772407890485 9.640399499097276 3.7431550293780824 0.2684959166494043 10.221195633684827 2.3086862911685433 0.19529958805024905 8.215444096793693 1.316047761061483 0.30852337545684 9.640968497643884 5.947943265901766 0.20626649324582977 9.615639269447573 0.0921977364437975 13.253809803045527
559 10.708135255741213 4.745951401032308 0.1590256001173753 10.197495874439369 3.694760210537231 0.2439456490137474 10.60633353574311 2.3198965065698123 0.21028599719665372 8.636010880815629 1.3136848782501658 0.31732769304195424 9.27861730878283 6.022722687168416 0.2416646082466922 9.88531857110443 0.09693126509651648 13.432990322908214
560 10.836872517303647 4.741831777911531 0.13491656983132091 9.66269796698501 3.7559042948808017 0.22858847141184377 10.413681072993457 2.2959166958940798 0.20139856764252725 9.02445689549594 1.3562011504946099 0.3413685201611453 8.923794411127863 5.93069655442759 0.244571919162642 9.772300572781184 0.09363822310665246 13.18770136803068
561 10.494387505046198 4.768025090839625 0.17769082816419932 10.361145158451462 3.761762556986883 0.26402406497976044 10.351805640426916 2.297859792416052 0.21301605924881975 9.230132287807255 1.31888964380958 0.3239346698299053 9.900453964912888 5.962516867311132 0.2137630390261599 10.067584911328945 0.09933891865758446 13.664225931998747
562 10.55849293485842 4.751003262914928 0.13063575629192656 9.903710684984434 3.733599010347631 0.17811857788078084 10.298156196416036 2.314117678434064 0.22029977602120954 8.745856033828327 1.3192529503925456 0.3539440121108132 9.236402218685539 5.975611009643424 0.2514095855215731 9.748523613754552 0.09624491073144839 12.999354781111398
563 11.04049365283916 4.784551591056143 0.14435436162162596 9.776303834595529 3.7276739127085774 0.24446580303964216 10.086482599515069 2.3465677448459665 0.22315916832950675 8.475485120319219 1.2859685301847186 0.32410391012094164 9.703355742249935 5.974612942143915 0.2114793822628208 9.816424189903781 0.10140307257279413 13.150099032182675
564 10.31570637655234 4.687722464526008 0.18420240885913186 9.716380060719137 3.6943834799230966 0.22298403976763484 10.450939751313703 2.331622283623461 0.23470291433105478 9.05042210653632 1.285945713021397 0.3192308806476014 8.997635436770262 5.982356503726911 0.22459470707471735 9.706216746378352 0.07393421734910462 13.58729247590692
565 10.88503850424681 4.770242976153576 0.15927533268597377 9.916029041239922 3.7226251047594703 0.21856098282664788 10.683425929853943 2.3095065007168603 0.23400937377514316 8.62245490548284 1.3080161852169874 0.31817740993147625 9.256215234263358 5.998934461840847 0.2780480778013242 9.872632723017373 0.0993931741224781 13.843475958936029
566 11.15094785103516 4.774890809225532 0.15815224150496002 10.209647727678746 3.7138119281478934 0.19289538997921524 10.718971671011595 2.3394390805612204 0.23741943588432068 8.742742449115187 1.328516492495063 0.31813777730231446 9.14637223351486 5.958725068912327 0.25639846122357957 9.99373638647111 0.10060480425333704 13.327036197502162
567 10.536834866760834 4.7497761795776965 0.1382721506845889 9.7945789958986 3.72067457513704 0.22207253509627514 11.026140648075925 2.3827231810405927 0.2514167733580301 8.891150274718251 1.3742067713558854 0.3788402245631676 9.330919340335093 5.894765784028186 0.24362562148287806 9.915924825157742 0.10195742661281004 14.143203109380416
568 10.234851652066709 4.713555821360131 0.1409572427551506 9.647570849879504 3.7694339248398694 0.24180802461759654 10.142582153638589 2.3133877184378404 0.2190917253901774 8.62284684797785 1.2710339802052006 0.32142631443125064 9.689964198589976 5.948575101984762 0.20643434930523888 9.667563140430525 0.08072543775049068 12.945610751765301
569 10.473112854190088 4.691130387202795 0.20040572143739432 9.468410889849848 3.739426088048391 0.2725601114931959 10.447374836756063 2.320029014741749 0.21199018297972952 8.56792981825569 1.3131345415884155 0.2933872524884207 9.512175429978365 5.967567662555855 0.24691979737938793 9.69380076580601 0.08378566721237121 14.040480492469385
570 10.986766671521345 4.754651840042937 0.1471739677251878 9.678231866572862 3.7362750334352515 0.22211123051874468 10.01823700156704 2.2780545855494783 0.22690261715619803 8.285271210103065 1.3102939221747978 0.2990053869302443 9.192846176209336 5.9628373983362195 0.23735505705544535 9.63227058519473 0.0859506842926668 12.978047071539024
571 11.026255695572598 4.770418042762129 0.15310784372621172 9.404263996955148 3.7579512472547467 0.25648705466462923 10.480264254120335 2.28956531613798 0.28059093587179046 9.371582731164656 1.3006880557297718 0.34051770275325927 9.559741326843755 5.964598238040393 0.21064348627852908 9.968421600931299 0.0941723083699341 14.224789069179629
572 10.587199415464173 4.708433649148471 0.16676867482774382 9.796798751854894 3.7149394611384015 0.23875863618464926 10.623354172663072 2.2415882854266544 0.24095151644228055 9.067362048270851 1.28299457502454 0.29345113809312046 9.209282322079106 5.983482758261799 0.2585773546460421 9.85679934206642 0.06381587418490309 13.733882232528241
573 10.532528515032709 4.771188388680791 0.1601841036538841 9.823194936420347 3.7688337530152114 0.2485804016113982 10.549276834493348 2.323481706073319 0.24347534303285712 8.270553849494588 1.2895617511934132 0.2766566285669939 9.708173623771998 5.9783092661061215 0.21540304825669268 9.776745551842598 0.10380310139870116 13.11270665766099
574 10.548455330155626 4.734614794339478 0.11592808911372461 10.183133120537242 3.6971901644355625 0.18084804696188664 10.832299919703882 2.2861464482523517 0.2696935747591087 8.985105815527795 1.3285720836554704 0.30956320768407125 9.038460697616982 6.043503781018578 0.2464496783916864 9.917490976708304 0.09553358272521813 12.862703075970957
575 10.005248126102831 4.78068901688491 0.17735262335867702 9.853579263596878 3.7011308280996986 0.2452818103023683 10.598200064396766 2.3442780340794442 0.24621869095969418 8.342230136945018 1.3344740915599735 0.31167614456887094 9.243068661008026 5.979617424941669 0.25763512244428866 9.608465250409903 0.10556600749806896 14.18831879680112
576 10.615210583418154 4.778836109768018 0.15104892708656617 9.742587170643244 3.6963461254042747 0.23786151429798882 10.00548877591365 2.3520125438345034 0.2985355892580969 8.501339538511168 1.3199497267754816 0.3025241165602401 9.204352281800201 6.0383630605319265 0.2551807339987483 9.613795670057282 0.11462964164777074 14.268378069969868
577 10.463411836814455 4.730970978428398 0.17138865791312619 10.081431588521735 3.734211198670945 0.2616084579198615 9.957969423848478 2.3144368449587343 0.2575962868236865 8.888396453377519 1.3006791700233469 0.27888788535956516 9.068332731325123 6.091627692918653 0.267384629603896 9.691908406777461 0.1119133053849454 14.173439380641904
578 10.373219648583566 4.802680521423819 0.19967231526246135 9.792783652015274 3.724704021327562 0.27999798909489076 10.328411333480112 2.3109993121654595 0.21330654463977497 8.512536416922046 1.3407996866834262 0.27927994840557363 8.931452934476853 6.005958746253209 0.2472853271837272 9.587680797095569 0.11455658595562515 13.97492333544399
579 10.290291110991324 4.761732956078848 0.14668133229314284 10.202176492264966 3.7165575755353952 0.20879825972582802 10.336270728749135 2.326062076014672 0.19783206768949282 8.443823317157356 1.3434323502473926 0.30996404785912535 9.546930694948387 5.995868048743981 0.2313733993397754 9.763898468822234 0.10625872970898782 12.543754774711365
580 10.842424271393114 4.74698067081765 0.1446126818685233 9.51342124203463 3.707104026526409 0.25994305183660715 10.391524649769071 2.2816626425533446 0.21752495215598283 8.401149188207713 1.3090526592989422 0.26431123829862396 9.943790001583784 5.882914293764832 0.26647668094064225 9.818461870597663 0.06307098697716555 13.210901081077221
581 10.51635565063391 4.739152719333511 0.1469661208428181 9.574038590176919 3.7464050166094407 0.2720699101108553 10.620772502994381 2.3407140000874778 0.2805657518495219 8.200500569326563 1.3381616548547408 0.2954583055444294 9.503567109896435 5.978144218293213 0.2937005747862145 9.683046884605641 0.10604365022060658 14.768109360010046
582 10.79539613046467 4.749576340952077 0.12883942438531756 9.551731970772888 3.753085046064573 0.29521850560294627 10.612244115061873 2.3547119412365447 0.27997340024500345 8.675617910214891 1.346946313919361 0.32841882851780496 9.327396900931216 5.993468304171684 0.22907877925163236 9.792477405489109 0.11708571765377784 14.45605677623517
583 10.283570792719555 4.777486509239769 0.14370279784126336 9.593610743463826 3.629288602931587 0.19142571716859386 9.945125122776979 2.2728068810908324 0.17443417582894832 8.741511264884219 1.3091091154929295 0.3139195373943534 9.481244519640192 5.9654646790937065 0.23643795286459693 9.609012488696953 0.06835928595469487 12.145790599528661
584 9.988452293922958 4.79497385729621 0.1446825647842365 9.53170916928545 3.6915740898996656 0.27884782664378016 10.762980703718727 2.330035508792054 0.16288834249989365 8.414623245658056 1.3399866319373268 0.28212494920047115 9.412625112828422 5.937600152847611 0.21739925186625864 9.622078105082723 0.0963621765395033 12.443989393448478
585 10.801202440137548 4.763343552661448 0.13843595066809872 9.76983806359052 3.773679708195792 0.259808978881631 10.671558289027267 2.2889835842142574 0.1851495755084199 8.129159488312533 1.3030089044579543 0.266055352057851 9.235749821055625 5.9586382497580805 0.25128496437947023 9.7215016204247 0.09505892824243634 12.613491926955305
586 9.655355941787203 4.766950181484833 0.16896337548890586 9.959673301801303 3.694684908230111 0.297822841831063 10.548133852994226 2.298079319948428 0.1960139455665318 8.54927110433192 1.2678317137768937 0.3036633920149938 9.441737535327896 5.968010041425298 0.23966552095594615 9.63083434724851 0.0766393613580428 13.821221118929131
587 10.811373373421192 4.782329454749294 0.142590157446354 9.819125840142407 3.676779398466926 0.21626638012720448 10.765764673825794 2.3614476548441488 0.2277053628851865 7.907709751329797 1.3682727648599697 0.3088251305810841 9.268132161982065 5.944923946807412 0.22874834214189657 9.714421160140251 0.10427877233048007 12.881642496935333
588 10.019038344905184 4.808226178588343 0.1729829971007238 9.518252870873777 3.704111427483881 0.27645535897177825 11.069573929019748 2.3153001118527823 0.2063651286253518 8.27473922057992 1.3375479115652924 0.29220581892752107 9.266585994330258 5.935369823563181 0.22625920249564957 9.629638071941779 0.09763921899562575 13.456125883173357
589 10.249680645379524 4.740522796780064 0.13518086236959292 10.23049095287851 3.7640844254334485 0.2605124566239477 10.54367756257617 2.3391555370128128 0.23393661748993538 8.318992772340907 1.2906424139144315 0.3116112182090761 9.220920301578918 5.957523349198977 0.23311367055394072 9.712752446950805 0.09591383285287666 13.457115027489474
590 10.904551655761324 4.767602087465308 0.11646277914623476 9.28572126120388 3.6846483609374703 0.25228191780425 10.527878245697496 2.3022603659729786 0.18574050159732008 8.130176475436707 1.341106159572855 0.3000495382737904 9.36731849048355 5.956999207274549 0.24350599930641037 9.64312922571659 0.08805136462956216 12.582619982714563
591 9.916630234079205 4.723749155680077 0.17638375878034795 9.807711816737402 3.709908596118106 0.24422730792682845 10.412127902806146 2.303102268943526 0.2501305416276054 8.293717112353576 1.2983142145677065 0.2732628871511479 9.2795598785936 5.955571302893018 0.25671345469731516 9.541949388913988 0.07565723602541659 13.759214186219872
592 10.73816530494592 4.7245779113719815 0.11767526600538314 9.629149634622467 3.7405785009767882 0.26326654633485935 10.700982905649338 2.3194065042202654 0.23021022120855283 8.475187668608777 1.3312642072948095 0.28565155620986765 8.902282563738055 5.930632074254103 0.21855658442482198 9.689153615512911 0.08681996800851954 12.781086123538012
593 10.588391080242873 4.777421903528585 0.15209502246252044 9.84405822727063 3.7180061437181307 0.29354282124521697 10.758131983781313 2.32445881310384 0.23142303983730053 8.395873196298702 1.3370403210501505 0.30528199570566167 8.701303127192986 5.946003316539688 0.30753783681080354 9.6575515229573 0.09811422797300873 14.780944221127324
594 10.373417382063941 4.72298071935245 0.12966349088012932 10.141265967507987 3.7052494130620794 0.2923346985550477 10.552368950994527 2.264049324540814 0.18930256488578118 8.724985436694265 1.3286754947946404 0.2947615227692229 8.700645673430456 5.9510831140035805 0.27693799215128645 9.698536682138236 0.07193574153564289 13.556184518075227
595 10.264309669644394 4.788349755780221 0.20161834670319612 9.617003757808414 3.720720615773414 0.31728241749385505 10.99425949158097 2.344029341868994 0.21740698933412972 8.491682733127458 1.360996556797474 0.3323978716473627 8.871771924462971 5.9408335269588965 0.24211524251736413 9.64780551532484 0.1085140878207298 15.020900683330396
596 10.743337717414954 4.767682712475871 0.1258270255729676 9.773263321621654 3.7187104884121407 0.30133608679524027 10.360953349411492 2.3105221232815376 0.18931681823508256 8.49683544467922 1.3414117784497135 0.31035170100071213 8.717378653150595 5.93631854117213 0.24674830319462976 9.618353697255584 0.09245725714320852 13.448235437039994
597 10.035784099522296 4.772032140926723 0.15834060192912386 9.121208852824537 3.672136320325553 0.2527192433948894 10.304311275838748 2.327094982745443 0.20343719084325718 8.091468983878617 1.3383061521211979 0.308210527833807 8.655309272118803 5.973098862020748 0.2538471905111522 9.241616496836599 0.09406182001286294 13.482324359920279
598 9.850800381416262 4.7613172813603875 0.17207333924666546 9.66319117275746 3.698306544455928 0.3039919226314953 10.406375280947863 2.3324831031411577 0.1874222781810378 8.30238689553201 1.3309072590116062 0.2948204012118585 8.764080984895793 5.9352486219281655 0.2585242027715791 9.397366943109876 0.0891806903643789 13.943869245899622
599 9.460028564967308 4.79524991058548 0.2042245683238075 9.330680557913691 3.7109644514893567 0.3049518339871891 10.74247115718526 2.3379456418036932 0.21748821638989757 7.997066286099877 1.3573471674486572 0.3218245472760434 8.781773534026078 5.9383006593507 0.2818006214298486 9.262404020038442 0.10548969452050741 15.243998069552873
600 10.405711584467392 4.794021397386242 0.15179337676643337 9.59456548280403 3.730712865421448 0.26133868511526986 10.496765399621431 2.337614039056391 0.2757552610587772 8.184224002935235 1.322439577257204 0.3193199423800786 9.252213181778115 5.903092490170378 0.2536539188364549 9.586695930321241 0.09510420224326248 14.459864036715446
601 10.221119592231029 4.780612415078104 0.20262221432811556 10.112092090279381 3.739885383803967 0.30623482574922095 10.448594454013767 2.3356736317413667 0.22817039519617596 7.684861127381805 1.3844537985412777 0.26824617885284496 9.079411637521229 5.922719937592383 0.2622911287138937 9.509215780285441 0.11019716173634961 14.525222004866386
602 10.646994853088843 4.772399096974688 0.16179381953331434 9.527040139733629 3.7569939210613876 0.3172782143837283 10.011053103179844 2.3139495047976264 0.24151662266194465 8.12770988706319 1.313893291081037 0.2963562349061141 8.971775733771032 5.913873553493566 0.28531376483251414 9.456914743367308 0.09175000186659096 14.92278496827539
603 10.372778278579316 4.766487151458871 0.16990891099039301 9.877837109134873 3.714591642202782 0.2961504332822232 10.378925865652144 2.3578060396797715 0.22224999244228313 8.016890835640538 1.3386260481347765 0.31002891722194287 8.368846741930447 5.9616680492806715 0.3345896218050175 9.403055766187464 0.10536391453630442 15.274228335069358
604 10.879874098621622 4.795659230220985 0.17032083810873805 9.663906855785465 3.706986821861773 0.3109078528552294 10.395541011998684 2.376071193999836 0.2646332038634274 8.29308142265011 1.3127419999553873 0.33502515528686944 8.475882714092304 5.88893875196543 0.2788965459667127 9.541657220629636 0.09360772798561215 15.581972221312373
605 9.928854336677333 4.804479932060143 0.18979953913644323 9.05660771689061 3.6884363560268563 0.29616166611764444 10.160088696824715 2.354672636607993 0.21533917915957076 7.911767465983577 1.3328641996383241 0.306322400410186 9.102462357154305 5.958566358574407 0.24732331190354706 9.231956114706108 0.10533202496647447 14.380622971779184
606 10.111726682697329 4.755685324770372 0.19850327891854938 9.841507174179766 3.705281959071792 0.26291588579917613 10.698525518288491 2.322161224197255 0.23919199689241663 8.680825463700062 1.2623256340889208 0.3008895289547973 8.788542605725803 5.9777802048167175 0.2718975145847853 9.62422548891829 0.0821749977739414 14.59206855892268
607 10.124784131029337 4.7330960168821345 0.13574887900329424 10.291393757293989 3.675885842043252 0.25804745637107024 10.411859223029628 2.332009010811678 0.23201065407369187 8.746323414429792 1.2925976143402476 0.32517317001283247 8.795289900967045 5.975006044448992 0.29974225493653617 9.67393008534996 0.0792470340901907 14.332223137476968
608 10.296429602571333 4.801403223284989 0.18537025913687866 9.950426798235377 3.73594527877996 0.2897054251970035 9.670101698228862 2.3960666490966664 0.22995801289730958 8.157627180676801 1.2806164667222986 0.27793839324951575 8.547234021346753 5.90442985268896 0.3350949423372175 9.324363860211825 0.10122042249950476 15.103935619159696
609 10.48580816026685 4.809843201668051 0.1895918586158212 9.88038387923494 3.675854529981959 0.29824038407499703 10.483887762064944 2.3127489885978116 0.23279402696159399 9.199304668654758 1.333915943773667 0.34542170204935674 9.066813336397528 5.9765916800646846 0.2953884943215711 9.823239561323806 0.09931899720216456 15.60091271566866
610 9.925444693459754 4.803870091411843 0.2148241981829076 10.338812824101725 3.6825879048409016 0.2171824926169447 10.191464635410961 2.3294480354920055 0.2521591520585243 8.616083720103255 1.3436231499562674 0.31499619476770785 8.82782379545566 5.997472721839013 0.24401128279493337 9.579925933706273 0.10892850909293603 14.245716892677816
611 10.460904912356817 4.761537405469792 0.1524310162117631 9.915267640358252 3.7274324858495778 0.2141681009054847 10.137142347633054 2.3415056360485265 0.2293927593944223 8.331816812367615 1.3174900257760969 0.30366139866219327 8.67371776398717 5.92499570043076 0.3009367875513153 9.50376989534058 0.0921203790998804 13.757748703899903
612 10.072138801279424 4.804626286970722 0.16376517475307506 10.143736260278619 3.719419528974553 0.22272972791542003 10.463638879138836 2.3303995911302113 0.24103418034493446 8.314260235130996 1.288973787035657 0.2755430534245128 8.850186414570494 5.953160701385753 0.3051514803348034 9.568792118079674 0.09684410748430902 13.84522278982202
613 9.95272143728829 4.775411157851722 0.20396518870346728 9.857710261116804 3.691034841323623 0.27538614953113627 10.278216663367209 2.272543984291394 0.20743230687062428 8.55375259497144 1.3029000086434863 0.3278073515255188 8.584841392092438 5.950721045397006 0.342333448508609 9.445448469767236 0.07605033588637614 15.549208764923216
614 10.36256516292715 4.795775791985803 0.14229877481641334 9.910620134100997 3.6838961559736902 0.241983944332106 10.137777353773702 2.2690280352245584 0.21632164895443598 8.484709494046816 1.2644329353549915 0.30114504184683744 8.989713794078355 5.942759118086925 0.33808500833654476 9.577077187785404 0.06870653571012353 14.207455892572934
615 10.070402296094555 4.752072752014705 0.1835347534329802 9.721093334625186 3.6935581211633726 0.24643648482383604 10.132516629288023 2.2799751663386743 0.21024144745704332 8.448201427695151 1.3006631298625422 0.3025469228119774 8.280691301668462 5.935883683385438 0.3183067544199428 9.330580997874275 0.06995869893787621 14.450756056541207
616 9.865311192647072 4.68880101281655 0.15934446701609262 10.186456894613801 3.692587165561057 0.24135757608968875 10.203678193856485 2.256140080230603 0.1748605581892372 9.431638951614993 1.2794841308959053 0.31361595684418075 9.022015230152517 5.9696377201210025 0.272091424338338 9.741820092576974 0.05485815030995349 13.307173774238791
617 9.995780525485884 4.750079319041097 0.21310485221718722 9.754406501265048 3.7400209114727545 0.24953000988529073 10.323536102587733 2.278524125084009 0.27262697103686934 8.428488723405144 1.2345429162401547 0.2742719491549944 9.563842547626802 5.9782805610125616 0.22862397851120123 9.613210880074124 0.07381769495504527 14.18824281310522
618 10.140051140971332 4.7861477772400685 0.21383523632335427 9.59896077349825 3.685958448014146 0.24977174259256382 9.918346725701621 2.3252658600230394 0.24724465771914939 8.104028806162429 1.2866053712030128 0.2880050961374547 9.303888714849144 5.927479665283817 0.22206982887459392 9.413055232236555 0.07981955273774673 13.990787815559775
619 10.063725624993776 4.721443141893904 0.18345962255358006 9.902143474904609 3.6696777850561966 0.2821095336421144 10.411153530662634 2.332295073655693 0.2615526810603952 7.8974944122000865 1.2813393687719037 0.29406437104066685 9.192505559298422 5.957923964570719 0.23351738623055657 9.493404520411906 0.07006399517461315 14.377844101261754
620 10.191589470191978 4.757660828037121 0.19123985181616124 10.513631775040164 3.6653973123565295 0.23092407990869854 10.177839004111751 2.3349662841542624 0.2550132622716346 8.921442313350685 1.2993240595766984 0.3054308917553245 9.195872193414308 5.9675196187036885 0.2628092219402292 9.800074951221777 0.08250174895058993 14.271431092660038
621 10.220957108372513 4.755067489156486 0.16857978292717676 10.18422030015434 3.7487273842165454 0.30855026640467104 10.78209624720213 2.282231022699037 0.26814743501681093 8.477053023850731 1.2797015832851286 0.2716177274499417 9.364681034386921 5.978294525191289 0.30139472267256795 9.805801542793327 0.08633252929462717 15.10648988395516
622 10.253930165644995 4.733726072220674 0.19034091811597692 9.79374780599202 3.7448387341326264 0.3068084635062437 10.304564926865755 2.313325609569632 0.2666061202091633 8.798081041733122 1.2445321194358085 0.2756481916567016 9.470346155301918 6.030522482429256 0.24868407092640302 9.724134019107563 0.09091713194252926 14.760398508678337
623 10.774463227993378 4.70021146592597 0.11904870998125718 10.04461284349471 3.6813489283939007 0.27430033652816455 10.444754397968033 2.2660111149372786 0.18385486210665075 8.92774458332755 1.3327056616189548 0.3066151941855692 9.032474875182853 5.97401713928325 0.27727569674112823 9.844809985593304 0.06838699041680071 13.305166325677813
624 10.606559894128747 4.731720799322471 0.16956205568955446 10.389698370820176 3.6816328621383136 0.27336645156824413 10.420562678695308 2.2986956541299843 0.207870316463392 8.638112926024945 1.30172425721839 0.2883561701782997 9.37865514623745 5.953272108503726 0.24718985316622402 9.886717803181323 0.07093726464750687 13.594510556791706
625 10.657067254666082 4.710692609758744 0.15982832614542142 11.181213293677363 3.686777741986775 0.2450069912497 10.277927566782779 2.285054039104948 0.20668021765172792 8.687587904711211 1.2695618688749724 0.2758430321235887 9.133108878439364 6.000178137577304 0.3189371296696363 9.98738097965536 0.06798100784547856 13.82313045474578
626 10.709762765141505 4.670820557777843 0.21044099210081071 10.316044446946362 3.760792838819343 0.26989104090539234 10.07658470245532 2.299450911882883 0.17182356757638495 8.48774394923123 1.2589083157060796 0.3117138502804773 8.967076706794051 6.007088685572337 0.28536712616962406 9.711442514113696 0.07694039033662717 14.31519669546853
627 10.669886813308082 4.7002009239961655 0.15890736816668768 10.620434186395615 3.6825198717927607 0.18730932238504405 10.147499740416693 2.2799701117890985 0.1850980884188941 8.891746536801028 1.2796713964168334 0.3203722447486402 9.379756712286607 6.0319465332569155 0.26742839169283783 9.941864797841605 0.07238989583528466 12.824118018228685
628 11.253525379460337 4.701192545202645 0.15657841981782702 10.471777767532927 3.705705182612731 0.23698035669384843 9.932253518673862 2.3383938525072834 0.21647405224309588 8.378094787998712 1.2664715777038984 0.3035918227038953 8.800457787731537 6.006390914938609 0.2839025184250931 9.767221848279474 0.08115894297796325 13.722650537317076
629 10.885879108473395 4.769379688438132 0.14780264806581583 10.843439887590621 3.720286887418085 0.269211729049443 10.189883962144128 2.330960460940397 0.17076054537273375 8.52383264197841 1.2846846474403988 0.32731900863922003 9.416685223154502 6.083385198991461 0.26945521994582206 9.971944164668212 0.1152675050306248 13.573933396457887
630 10.987870134694147 4.76043790380079 0.1614085534198124 10.136130023793838 3.6920221385543286 0.2545291389006585 10.415924635554981 2.3281905451407896 0.17552022687457608 8.847625033981323 1.3312242064932747 0.30174249524406366 9.399540395209975 6.1127287748176 0.27408350762159994 9.957418044646854 0.12244884214628655 13.376088445511288
631 11.22858155853149 4.733384166890688 0.08973043545729989 10.800497141399687 3.742561798357889 0.3044082177912566 10.161171438807221 2.2747111552732364 0.20773048363461452 9.059548043910468 1.3043736770592396 0.3143061335436818 9.170546732066315 6.094808124130049 0.2511250251752809 10.084068982943036 0.10749591272715028 13.376276072475136
632 10.789290909446311 4.772339038144288 0.14637597073592057 10.11965553236949 3.7244067326111923 0.32781438624228837 10.370911262268178 2.283646062962144 0.15413968588290633 8.988230286804443 1.2973630402111718 0.29695162493408217 9.229888826311981 6.043904585872471 0.22093414133071032 9.899595363440081 0.10186002034518338 13.134665654817454
633 11.675587131001933 4.764920568326851 0.10163029137486908 10.37558053221438 3.7336177722502457 0.26438127330248 10.019905702524236 2.292164844423249 0.20207026523343102 9.023394185508481 1.3180967840533881 0.3268019265886641 8.738152501699888 6.000366234788566 0.29619985466541815 9.966524010589783 0.09936136915339003 13.648812793389567
634 11.497633213000785 4.738517870549665 0.122427683752198 10.24822272028214 3.7114776442137343 0.28844376901320673 10.631887414459962 2.3111803532067654 0.23537425855548355 8.728010650317357 1.3372724559936513 0.33067049541514026 9.036277539580643 6.034523916821692 0.21965786415044905 10.028406307528178 0.10412257654203164 13.711728827316593
635 11.648050921160738 4.768585462291876 0.12803996068368884 10.412349420980505 3.669701722680144 0.26074098806415985 10.093999409223976 2.2812897497450835 0.21888265474586577 8.819830295149577 1.2853354772284729 0.32707884069086984 8.709122797920003 6.056157199051673 0.26017508418669355 9.93667056888696 0.0897420505843797 13.692746248375602
636 11.272252090412845 4.716708296627219 0.14933761987592747 10.362949056319234 3.725119185780086 0.2814400928654251 10.193355616904057 2.291260047859977 0.21911832528631084 9.096351165042991 1.3230929825221 0.3221236631431946 9.052034381761311 6.0724139397881745 0.2760639808824177 9.995388462088087 0.1032470189004413 14.301985492160084
637 10.764832841323502 4.694666526642054 0.14995410401512585 9.853590021096139 3.739462588441774 0.27066144328922925 10.276789196244462 2.3392606515969607 0.2524234796175994 8.884209533653223 1.2784953507136194 0.3128780295906087 8.649682608614885 6.055390742078942 0.31750453263915807 9.685820840186443 0.09898330027960008 14.936111196925681
638 11.227801960928211 4.692991139133311 0.12601449401505727 10.225601773419243 3.749678047198446 0.23802209334143956 10.18221699305565 2.2810052546959425 0.23614056186656748 9.121907343164825 1.3141641361491603 0.345791891383957 8.627667977095943 6.090503422287534 0.3207191831428722 9.877039209532773 0.10319652827780867 14.515177835958358
639 10.705221048968275 4.690706254585509 0.161326566874831 10.422978839426806 3.7475389675536883 0.28030280251951406 10.509928340535673 2.3006940025121203 0.24274242164052184 9.111308493054233 1.3221333697585416 0.32596237812223866 8.88284176401298 6.073801702357666 0.27547513086595143 9.926455697199593 0.10450298773843487 14.734289229998357
640 11.01338367376289 4.699898721173261 0.13557215158110197 10.513206835000167 3.770656595760364 0.2972000409269094 10.158882174041151 2.2866071300438033 0.21363206747244193 8.871126494481114 1.2499682279531423 0.31809871163014547 9.26696566687881 6.094811205344893 0.27146772580126577 9.964712968832826 0.09791650444002262 14.163180912708155
641 10.833873106168342 4.691071699730546 0.16013925379667343 10.228808075469853 3.7143647000848152 0.24178562130750633 10.30619722155962 2.3358357113099846 0.2115634173839419 8.70043396779277 1.3379399145793505 0.35876097025618675 9.822121373446173 6.05009018511684 0.24334080626163238 9.978286748887353 0.10338857054923727 13.929636114411384
642 11.297607984057398 4.714698348689852 0.13473077034609543 10.170832967661159 3.7326928963581607 0.23708544302646112 9.976917424625137 2.324438694026286 0.2435588972052243 9.058435488347724 1.264124711729888 0.3256042485297295 8.869357842762565 6.003247334687969 0.3074173101876678 9.874630341490796 0.08536852548336112 14.305572061760577
643 11.250536164943595 4.768676798577127 0.1290188332432281 10.825830862624041 3.7114248898951017 0.2254529962429483 9.978919074827523 2.3151180442254127 0.21655950731269943 8.69909101197783 1.2622331048760107 0.32144989734231516 8.727311966510312 5.994845794740765 0.24135084301212215 9.89633781617666 0.08798785484781346 12.992758539487275
644 10.846989335121034 4.7438726680460395 0.1477921243532526 10.49333681714231 3.6962636182090574 0.274068973006423 10.37357564603878 2.284571746869124 0.19433402550565704 8.533217255583567 1.3323267638809957 0.3409102984295879 8.843906793710769 6.038070348246289 0.25285508573919135 9.818205169519292 0.09654915743523103 13.865126086112754
645 11.678612826689477 4.777950083895755 0.179345993346352 10.411445003502772 3.725908793722388 0.22198510773395283 9.970918394065341 2.323087860552849 0.2169951451184572 7.85178410093551 1.2845262535347965 0.2765935561638455 9.139754786247401 5.968563181468169 0.21691595194314917 9.810503022288101 0.0935353630197214 12.740699246692841
646 11.2020244073348 4.773687402624273 0.15066818582509367 10.049281478819637 3.7312977258827487 0.2900582499037976 9.964351202382861 2.3077568488111324 0.21284908614386644 7.549974741659176 1.2527497779851262 0.29911665641907864 9.371501130710541 5.9613920408946885 0.22639918194477346 9.627426592181404 0.08290488762452375 13.511391720379423
647 11.187688977431675 4.711246418187651 0.12871921598918215 10.30545095544275 3.713357039992644 0.22520195975715074 10.197008009996173 2.289239047945907 0.18863082141857143 8.19401302250922 1.2839345817543069 0.3138863350345701 8.97884413848756 6.024073891981079 0.2392128774497739 9.772601020773475 0.08189832435724745 12.555238026261055
648 11.001241090107897 4.693188669117273 0.12665973129320265 10.765461328204077 3.705120168620793 0.2619983409496455 10.24249546031375 2.3014035250742104 0.19449569245382756 8.65220828261497 1.2906219860218413 0.304280920310042 8.687463861742366 5.980074175283668 0.27156662485326083 9.86977400459661 0.07160983320848695 13.281176701022188
649 11.145341910121582 4.71997520247151 0.10766068936523888 10.590260394829858 3.70776762168171 0.18015146893623946 9.527765637533504 2.3237281250571553 0.2641567322011133 7.855119730713787 1.2319688648452198 0.2890231979896603 8.397127993966512 5.924338809630613 0.2883360481324267 9.50312313343305 0.05908385312217148 12.941147182793538
650 11.011115489896973 4.6965805116974 0.12298575133228416 10.476252208704281 3.722622054844339 0.2358966205357989 9.678452381817841 2.2678673536366922 0.21205193004120376 8.777143115653633 1.2405864073818058 0.31486861575681613 9.141454219040689 6.014193415456055 0.26637208901363385 9.816883483022682 0.06589807698818836 13.202953028641272
651 10.616795332496462 4.727407820417491 0.1493079715043553 10.655453477755902 3.6293444206937626 0.17958841168355819 9.998327951303754 2.306509459076663 0.22653854563381226 9.07665127294939 1.2802577593940012 0.3306115607893962 9.261904487875336 6.101450457843708 0.2660125031439138 9.921826504476169 0.08652211187005499 13.201623606991246
652 11.360621569886712 4.752927815233752 0.17592527434033015 9.731819189607991 3.744842335519285 0.29060459671805916 9.42389828809187 2.310500131009817 0.2472134814773215 8.788872998403205 1.2446598564156741 0.33381461639642535 9.806526772188919 6.044531505619879 0.2582017988946393 9.822347763635738 0.09702045714461147 14.962904750891298
653 11.240001633027383 4.747646905524228 0.13057946358140424 9.837529394412519 3.8097527961115323 0.3061262627609316 10.021650249781672 2.312604194871068 0.26432492734631263 8.347401616269547 1.3119055580249712 0.3014553549955274 9.532273690478302 6.043747108012496 0.24900716045701524 9.795771316793886 0.12265944089378888 14.341055336248465
654 11.304337059137836 4.756536878576224 0.16948503831567913 9.2311027923193 3.7078459009960656 0.24263700983221193 10.210383640541552 2.3037373585479575 0.2429860612013173 8.664118992171815 1.2944722097708352 0.34472833233695244 9.3275818474869 6.116642645416637 0.27241881256504813 9.747504866331479 0.11337512704647379 14.578971306387551
655 11.642152382183854 4.755185195906836 0.15393767605364933 9.708832401730973 3.7433532264926477 0.2514378565180043 10.418880886342937 2.32706043509327 0.2713454424401047 8.489831253218677 1.3228528781272304 0.3428313360002805 9.467489677185307 6.0351860938190125 0.2280035339437402 9.94543732013235 0.11425569427272922 14.295936924568688
656 11.206516515100663 4.741817568751714 0.1500845140297717 10.182192125341919 3.71231094032296 0.24251815068605506 10.123653141813735 2.297841836275232 0.21667820148592323 8.549377654210963 1.2917785567810596 0.3479960011468782 9.57397408813047 6.070939417767233 0.2550170427919209 9.92714270491955 0.1004657923645698 13.891864916093066
657 11.087952095352984 4.710583192901218 0.15718804559335825 10.273657366961366 3.7222624433785056 0.256404807107169 9.665936759821506 2.273158894750131 0.19035761481280838 8.798776874779024 1.2293905953259225 0.35238370497698807 9.003531501091851 6.045778799213091 0.28012693828372587 9.765970919601346 0.07376291349870354 14.168800635882159
658 11.822570780118376 4.795878161845689 0.13321132098766492 10.121707326302172 3.695313282231787 0.2361199243755063 10.249220522979597 2.2803040308726414 0.20865357264494283 9.468100911035457 1.3170919952690838 0.39453315438549164 9.190830008276384 6.043743083893801 0.24738417293817266 10.170485909742398 0.10399423920753041 13.979048869293134
659 11.393663844207177 4.764281116154511 0.14943733976453147 10.039619091088573 3.7376278413303994 0.32367409020047017 10.0870621049858 2.35886416452447 0.25543091452638506 8.58742559710903 1.2763863527951207 0.32062917289220366 9.208226091834389 6.000868369369046 0.25513869902026554 9.863199345844993 0.10513369721963946 14.946294115147206
660 11.272065662599736 4.74950639690196 0.12397780539011505 10.530474097051925 3.699232701872923 0.26567151208496886 10.134966421269743 2.3119914644914434 0.21562435407248584 9.345698840807898 1.3175100240561086 0.3531393502826389 9.224341980273454 6.0868128032756665 0.28672752703975296 10.10150940040055 0.11053880650455036 14.268259670170325
661 11.309774176310977 4.762218129264695 0.12161135588130927 9.476857239040267 3.675226824763052 0.26989461770074036 10.769076831270697 2.288206955012399 0.2195848152439676 8.464920294494338 1.2934010776295892 0.341248499004903 9.001902267347996 6.019734532526319 0.23711640177914045 9.804506161692855 0.08528563222414069 13.630158186495866
662 11.825275264028516 4.714619126235051 0.15345567554943196 9.852859207578067 3.7359602912350156 0.2703609933782168 9.874166723378366 2.264802470856042 0.2194512408140908 8.884746989932525 1.2657658736417983 0.31326412784184854 9.352110213268208 5.982239667704475 0.26162643310934935 9.957831679637135 0.07020561431940622 13.95906782976322
663 11.659122944513317 4.707667786667871 0.11460760394509702 9.75875432189572 3.7196918838841038 0.29536330921655024 10.297156020028469 2.305332954493444 0.20233678609511419 9.136916543844109 1.2883710417575813 0.3193759497313388 8.65442772345724 6.044222763782266 0.2667438649030876 9.90127551074777 0.09058541450198328 13.73296771966418
664 11.257358155621226 4.726893017508754 0.14755636008767214 9.898480284935836 3.714301667493834 0.2763013633899523 10.462966894064413 2.3120471735525596 0.22818752266024647 8.943238324746691 1.3180122670037302 0.3265013710587053 9.260269648352955 6.0747781760083335 0.26895658356340596 9.964462661544225 0.10673458869837216 14.295333666521682
665 11.621650849956684 4.695032833308891 0.12147173721940704 10.008093663190296 3.6842896401211895 0.28311176594391946 10.404742649540747 2.34665468785398 0.2281039813893709 8.65392634479551 1.317340896559123 0.3353875331670641 8.971401322763505 5.981783426021653 0.2414505734702741 9.931962966049348 0.08254842515789709 13.860142317650965
666 11.461769392044921 4.725396978726195 0.11654636016544649 9.926538364860395 3.7119624088829717 0.23210006948586953 10.167135388783263 2.289318191322345 0.21321163739451895 8.196372049662932 1.2421601174960175 0.29994485815328664 9.369113609312762 5.990933597196048 0.24897571659905424 9.824185760932854 0.06948238710964541 12.728585629661865
667 11.515796160484635 4.757228829039693 0.1413059799920342 9.455695782281836 3.6889972611128052 0.2539814936146009 10.480506105078625 2.3223502082737566 0.23801046441465085 9.00713085378804 1.296569479042477 0.3322189989025352 10.036275921974463 5.9822809869289 0.30726441975786173 10.09908096472152 0.08701348126445634 14.584999996159102
668 11.092954306056939 4.721174546887948 0.1521158715544705 9.83992200630235 3.6715449957166006 0.29448236150885 10.14463662403991 2.3262367894496743 0.22531137183506522 8.238646010699235 1.3403871774130454 0.3261030677932124 9.061185844284294 5.9557115661184135 0.2528395985534813 9.675468958276547 0.08053914350206623 14.333711187339262
669 11.532573528252085 4.725164360802811 0.13718637148854534 9.969851119962353 3.7593575655357405 0.3239035832486542 10.29606454019723 2.3314667764608976 0.2412056629850737 8.827364258813526 1.3020111309721893 0.26183144926117263 9.544217832710414 6.054392116174395 0.29049474132353187 10.03401425598712 0.11200651837413673 14.376906900212246
670 11.182795321454961 4.674577726413016 0.11912847896859917 10.752975225776192 3.708965648190694 0.28670708309725246 10.116354695070333 2.3160397678577613 0.2680743102220259 8.592399065574654 1.2665440130497447 0.2842168595861299 9.423218729915698 5.995187573211095 0.28927425390608685 10.013548607558366 0.0697910741293922 14.294162369131564
671 10.59573771473925 4.729426534382361 0.18283649724352055 10.289868140302303 3.656803934753966 0.2590031166524132 9.893265491894036 2.2812719166040125 0.23186622207491026 8.578817028906435 1.3254324256217407 0.28551826394452723 9.377525503628785 5.991888699182848 0.27558336103382713 9.747042775894162 0.07449283049391546 14.149851204730856
672 10.586106934296529 4.723315855858331 0.17300688974171408 10.300881702550871 3.6801270390352143 0.2461105794914154 10.030136902459521 2.275178843419667 0.19903544419054559 8.66015117905409 1.2660483214837075 0.31192192976788885 9.59412050959548 5.945677174843743 0.27271505953320124 9.834279445591298 0.05559757531306251 13.782957013415977
673 10.890974019636271 4.786677549995174 0.15189819316079972 10.010072710989117 3.7287684509255 0.23780686788844715 10.048333323463646 2.3490940714040285 0.26657693384425835 8.451071906295908 1.3080931940714753 0.34009679820034266 8.757108234796354 6.0084242735507445 0.2809303825591254 9.63151203903626 0.11373963637431439 14.63688497964994
674 10.99330386404069 4.721640791481759 0.14528983763814948 9.64648127706264 3.701751218206346 0.26631117177896185 9.972590310554676 2.3552832219610553 0.23810550191467864 8.046876433762405 1.2906803658093837 0.30653599668791176 8.919722360066348 6.084714706076818 0.2871030640402805 9.515794849097352 0.10834218909200244 14.247690751063189
675 10.290587175647982 4.748560503587692 0.16968387023203294 9.762808660318562 3.678451880193043 0.29950921812471676 10.502838517316073 2.3823376399670626 0.2636352788327997 7.771189883741797 1.3411502548991128 0.32339005085850314 9.417201893212846 6.024228929938549 0.23842976472233093 9.548925226047453 0.11247397010202179 14.83557536540492
676 11.045053254785202 4.625201573899038 0.14898908243801098 11.088458850378405 3.694240963811367 0.247894341949264 10.367788750881738 2.2848787697496373 0.1820269688287374 8.904744626883774 1.3216257666363431 0.32909727042478587 8.81480415824781 6.020759414084316 0.28778971593184205 10.044169928235387 0.06686942602107027 13.702828600463121
677 11.554569605120237 4.708521124866606 0.1370429038810831 9.502059921246492 3.67931394629749 0.31268006030662376 10.368633193410217 2.37509972176879 0.22884584093295948 7.783931822972053 1.2885082878802023 0.3002811608439468 9.440383314624082 6.047334037992826 0.25410671728844225 9.729915571474615 0.09728355214611288 14.128642854569666
678 11.060685632074819 4.7497620024286595 0.14077724245673728 9.962722432431308 3.6290427150926297 0.24707509041528547 10.454641586479775 2.372096875023374 0.2628259698173179 8.364542377846517 1.374976649015156 0.3158084116906066 9.28169127224364 6.073678746545855 0.3126482809528445 9.824856660215213 0.11743952600606473 14.657807332011046
679 10.857581861269674 4.7204838266604465 0.13492809077546414 9.903938788591017 3.571442918280078 1.5707651196597114 10.346466999223301 2.3715386145654973 0.2414784907614922 8.354664717631625 1.3372735512580987 0.3125135715629073 9.210688210936512 6.058312547554729 0.30121476376364603 9.734668115530425 0.08933842004869974 29.345752769535785
680 10.94458910918468 4.705479148470311 0.14153264513865904 9.724472666714314 3.611835994741287 0.29863264500877573 10.428834613500952 2.3422146463333497 0.24536819682964514 8.603475878464739 1.3056939802639704 0.3308529266573843 9.551009772350305 6.09089706144849 0.2903225949720643 9.850476408042997 0.08875229463641152 14.973782248975612
681 10.749047949013606 4.694269506769906 0.18295382070399688 10.091823354061164 3.594819841170459 0.24309602948659653 10.372235123228783 2.3435229468788976 0.21318374872388984 8.238868238743134 1.344660821679571 0.3075823334463824 9.515664707694931 6.105003591955933 0.24167880421178461 9.793527874548325 0.0939834700758833 13.619146475825087
682 10.97069812520475 4.665735589860877 0.13230307310307826 10.212206513493554 3.58383135998297 0.2451784508855317 10.487525612154625 2.3812215837458286 0.23399035130778778 8.08607343469672 1.3992416385321398 0.35953003646120324 9.32091664037361 6.120496826272261 0.28075188943629337 9.815484065184652 0.10763352806374535 14.344041959573609
683 11.55793097928451 4.7484823514193115 0.12228801523815215 9.962405415143706 3.648681536441701 0.2560595559093885 10.454788292506974 2.34200185246042 0.17734823127843935 8.860419644972442 1.3719557203317534 0.34607350119740876 9.582591949747826 6.05275990301228 0.29361882506634607 10.08362725633109 0.11030440111802312 13.698138930792624
684 10.904797543003792 4.705528179842726 0.18837126516469407 9.753133172164185 3.650416940546495 0.22793601726573137 10.648548352079061 2.2859756474619 0.1931539080335832 8.630701053392796 1.338709034889165 0.3490113117158969 9.091534838298388 6.049486224946417 0.24275333229981208 9.805742991787644 0.08355133392227047 13.765034111553646
685 11.253933331338802 4.717755046833568 0.17077808228616453 9.980435257545595 3.6168302062474784 0.28058512436967864 10.577042652345337 2.3315831270948415 0.21284062123461733 8.642714144823588 1.346151391348355 0.3479538752298857 9.019267004957904 6.040571290688505 0.2386704091148929 9.894678478202245 0.08810634082747945 14.33343434547905
686 11.343918767544412 4.732631548122104 0.17516829913769988 10.29644188258193 3.685186739373676 0.2717183499352939 10.134604780400934 2.3325133330128 0.218757172918026 8.519319995024237 1.2797448440321717 0.3507726931307679 9.415295941855014 6.069560209538832 0.2543226337242592 9.941916273481306 0.09745546320084655 14.561598018184998
687 10.863775608550778 4.722131547996772 0.17506258427501192 9.985272496126033 3.691779155683523 0.29415257926371785 10.36390483759973 2.3520319140613815 0.2171816627721064 8.444210989543382 1.3088453591801932 0.30679010897636455 9.420503806299282 6.18058120665206 0.33145532586911447 9.81553354762384 0.12860196509971575 15.17928218578461
688 10.738388748210117 4.768120582833935 0.1683433777467724 9.671328089179559 3.6120525697408477 0.25697249478428963 10.612369326923213 2.3774980820598306 0.24257398933700255 7.785557394061935 1.338449891764741 0.322922314581528 9.207709128830901 5.952530075849898 0.23560162314178187 9.603070537441145 0.08725836883478033 14.053666930637783
689 10.885746346973164 4.739281734359457 0.15293617668008186 10.443078255526611 3.664770445072528 0.2159987267616344 10.54710909806163 2.329514775924688 0.21769004961146574 8.51751046558495 1.2641773695515799 0.3102228607927363 8.864464762416603 6.107062067889127 0.2951844964556579 9.851581785712591 0.09848940694440596 13.659684084701848
690 11.111598857385024 4.732449786135072 0.16042122720454716 10.276967697663414 3.6954439899482927 0.23791893035601833 10.350005566291868 2.372293465032001 0.26141826178598065 8.744029889044002 1.312058064660302 0.3509683027529204 9.300707102536656 6.146127703055218 0.2793192981870681 9.956661822584191 0.12920273015110703 14.782838468013322
691 11.172866802691662 4.740904116442808 0.14211709578533646 10.251010693040696 3.6662150542149776 0.2138408537834178 10.739348357601328 2.2863841996161605 0.21891559229039337 8.129207109707165 1.301209174906064 0.2878569078570569 9.218785458303614 6.069868402204819 0.2964996831408605 9.902243684268893 0.09044431786189575 13.283798819419903
692 10.699954310012341 4.773472051153897 0.15595261637527352 9.75282568637366 3.7149586717728016 0.2934981163062148 10.509452719299274 2.282406877012976 0.1788769323484524 8.522200579082226 1.3170834729903447 0.31207183472957434 9.597548835969432 6.1072171364607275 0.2741629942715386 9.816396426147387 0.11655577026307928 13.917860972572523
693 11.346716223500398 4.715171547807823 0.11179409278298008 9.84727062791486 3.6934180849818983 0.2803844480330816 10.58296600425141 2.3383904931643054 0.18928989435173557 7.835629689919478 1.3348280094489828 0.32670666188743114 9.41758385634928 6.083077876322076 0.25808272260096254 9.806033280387085 0.11050533072994692 13.364330178085847
694 11.042344982255829 4.758292223296012 0.13128162509674868 9.862932688559555 3.7161013222953008 0.2825231145053706 10.947965880089678 2.376941247084696 0.2521194914786485 8.890208607372115 1.2855253073414201 0.28793562899472963 9.415438141799067 6.082018861472708 0.24994024093878947 10.031778060015249 0.12130392068295723 13.794533033108163
695 10.961907572468286 4.759499443512624 0.14036203073097958 10.78058947029643 3.6700515343367854 0.27306735744730626 10.487805120837878 2.396489407178529 0.23823485487429633 8.118970452841273 1.330428151210264 0.28619911227767975 9.456664378399655 6.100278470310559 0.267670535881644 9.961187398968704 0.12887752969468216 13.814400805285107
696 11.18210617470732 4.7246887446896775 0.1431256145053848 10.359295394309571 3.6572188052915116 0.3085897154415067 10.360707595618667 2.3356519035468244 0.2140870366821364 8.512563514848228 1.2940230149517251 0.28535886850228503 9.810505334219082 6.045612443121729 0.24212667806883623 10.045035602740573 0.08896711070522341 13.674072234068372
697 10.97985563266356 4.705476040373503 0.1556430083913749 10.37119067654142 3.70378670238402 0.2128984581747816 10.46042070100138 2.357977239185254 0.2355359905439956 8.554867416146658 1.3224491400538996 0.3051939335160919 8.991964202696385 6.119554704326891 0.2748646289829932 9.87165972580988 0.11937689364964332 13.569199258605956
698 11.126894818198792 4.725813761682519 0.13721034089190373 9.856464356551832 3.7214199160718926 0.18259998549746762 10.370697578048144 2.331152143357408 0.23312399111879842 8.129401830427621 1.2912658006540014 0.2558921758004556 8.520640098228581 6.155270190817971 0.2784783726481502 9.600819736290996 0.1225124909016884 12.459595972672188
699 10.639551742384006 4.711895608032249 0.18439398244751082 9.934532676990933 3.65159309634576 0.22635589568135117 10.767345678778454 2.3716743460520906 0.26491677291926263 8.651983733682274 1.3576415008222142 0.31061624678961525 9.53294798386685 6.0620317004076885 0.28958313200667785 9.905272363140503 0.10849537871693031 14.620347746839494
700 11.582039479003281 4.719941626988028 0.11871350030329844 10.47244960417078 3.7026189762596746 0.221199992189257 10.458040474021429 2.3638123535873836 0.20758217104688065 7.324546595956403 1.2912815877611183 0.2884383210361426 9.728231870099664 6.0879832500360855 0.26305437104222484 9.913061604650313 0.11065568731138797 12.593478902184515
701 11.021470872446228 4.711450294857439 0.20286228329538927 10.017734552043411 3.6970970256973237 0.2729349383711384 10.365354287871469 2.2594506409014983 0.20661194981887912 9.465212061153046 1.2763089279543698 0.32714395319708817 9.411255853520933 6.173587787635127 0.300293855765692 10.056205525407018 0.10110706379408155 15.009740757527194
702 10.94955814706795 4.721879003402171 0.15698802075271784 9.983627128255005 3.6729973544823875 0.2436122780603522 11.008883965566906 2.3390033366002925 0.2223473183760486 8.840588780380294 1.3181921029208732 0.30046166193442275 8.960369022252456 6.050279811472746 0.28055735668632364 9.948605408704521 0.09799845016062396 13.796441381293903
703 10.974851961701589 4.839168252196898 0.2085905467697896 10.174019317648327 3.639132736571224 0.21180086598102393 10.020431232737083 2.2668239778077455 0.18918849989609154 8.82517956296878 1.2915120107610643 0.3115666952671209 9.53090831678202 6.051123978574841 0.22936444768942418 9.90507807836756 0.09508031956728451 13.183885553843774
704 10.85971552800574 4.756163301217971 0.20373199890837307 9.79401234726629 3.726990905862387 0.22164346446630862 10.290542037763197 2.302458650352488 0.26319690893696546 8.378221185964717 1.3613861504295859 0.3561081040080596 9.58674932693433 6.061938097508954 0.2734898398078873 9.781848085186855 0.11931554945920726 15.105119158707334
705 11.103295332215808 4.739589526986082 0.15018334332018968 9.719977639308777 3.648658369061687 0.23577774647958144 10.103881239857271 2.3410389949165653 0.24149045434618216 8.614429670018751 1.2883244672920167 0.32516719966102353 9.213127923178352 6.0562868162397985 0.25636249831475394 9.750942360915792 0.09230776328415984 13.853904536811816
706 11.340752226639273 4.762734649483468 0.127570447021068 9.991201816357213 3.685988254456896 0.23388415748252125 10.498811456174465 2.3384623495917447 0.2470658291483607 7.818951229437705 1.2828484893028183 0.27049464121726596 9.314921397170558 6.045167355581031 0.23353953723129994 9.792927625155842 0.10056834806812143 12.748936750234797
707 10.502367189770855 4.719491969001186 0.18059933713613277 9.037506018368427 3.666593235602771 0.23588769426884965 10.172250759960578 2.352791884867304 0.23362786315336415 8.529567664217868 1.3484634348969715 0.3120716405972182 9.095877877501499 6.047511553749877 0.2766134178438058 9.467513901963844 0.10449854400855178 14.195601793573736
708 11.230421079794692 4.699079370373264 0.18409954790721259 10.462158250609203 3.67546007152018 0.220545945226441 10.258563636300414 2.3715948870831713 0.2664153342594921 8.038985039007292 1.2672013915009237 0.3115575566094416 8.546401275512254 6.05724383192176 0.2679856343574989 9.707305856244771 0.09164403886478967 14.330866418826853
709 11.294790888159898 4.743403496526666 0.18672619351611736 9.817284699561345 3.6765738159617225 0.20983578828658023 10.275640504851678 2.332500305442044 0.22725077168258004 8.089707198964181 1.324785556664774 0.2851506561194473 9.333994051845679 6.084235245449568 0.2607680380365422 9.762283468676557 0.10982781239388477 13.404135022714529
710 11.36919391923046 4.773774927128402 0.15115188071883923 9.818450325064555 3.687421530569225 0.2694740272342709 10.318333574467225 2.290450815821282 0.201870592739442 8.567860880625046 1.3334401635918556 0.33594739072239616 9.510347040193233 6.123191117183239 0.2903173894870078 9.916837147916103 0.11918383924373073 14.309750203006544
711 10.632543528535091 4.691693642104276 0.13490947953349186 10.006307538586901 3.6909828203757695 0.25062081598053937 10.662817590346632 2.394628511029028 0.25424444102883004 8.156149258060285 1.3258247489795747 0.337529821647529 9.27662675692478 6.067795839873459 0.27499263005949026 9.746888934490737 0.11171324085735143 14.350268716563622
712 10.821050385315132 4.768968604170404 0.18188038761920416 9.788999166572891 3.6974397828531833 0.3068143840955 10.367682544975366 2.3565117557612023 0.24458127294414297 8.136784533970705 1.2503191218690317 0.2985576777035184 9.635248895851694 6.059759788831042 0.26498027907481425 9.749953105337159 0.1041279390819025 14.860393819164532
713 11.046522270301677 4.7273950787475725 0.14014031236156257 10.473725524905532 3.665707285578278 0.28311411303700107 10.41949408115002 2.36095750322111 0.2875546341507691 8.149985539131228 1.3497345509845768 0.35115999587637503 9.652437866052052 6.066001346266283 0.2631144203144258 9.948433056308103 0.11148728134449408 15.184338132487094
714 11.028687137290685 4.6978907358051005 0.16922829895139907 10.127319551468526 3.736225395424084 0.2576746540342991 10.327547543779575 2.3638639628147726 0.2709468703214089 7.857028604057903 1.3068057143386982 0.2969296242931313 9.32864591225506 6.0385472241645894 0.2561249722031804 9.73384574977035 0.10619473489437885 14.33430876579937
715 11.236037681920722 4.826931955198396 0.183802364241082 10.377850939723142 3.6536747410274155 0.2961673844932011 10.520885211271018 2.415134145624008 0.27120263638614184 8.136765646349573 1.3010725969735462 0.33200620411632376 9.46392787184996 6.073881308023473 0.26230377142174344 9.947093470222885 0.1316670777542976 15.418092135006093
716 10.88042546540154 4.770228529663913 0.1827430440333921 9.370794027756867 3.6368389459770785 0.287605279702777 10.31828543419372 2.3051643381999494 0.22753975190598302 8.211894083009181 1.2823188286322083 0.30622493995258576 9.230457813976377 6.04071875517805 0.24028669677120093 9.602371364867539 0.08458200791516975 14.25977030917238
717 11.134661535961191 4.779032913356842 0.19610328905384314 9.75364479864478 3.7241053116786293 0.309791650340765 10.203657391024345 2.3004588263009125 0.21924387777895674 8.430343410537928 1.2446565519475288 0.27029648914680815 9.430876285427528 6.0318990849583445 0.24583544365719134 9.790636684319155 0.09355866603338128 14.223915041350573
718 11.118579640557844 4.77814909769598 0.1799770742491796 9.636733836046368 3.7595506843620408 0.3013479353471232 10.3364399953215 2.3033025557117583 0.20357403413953967 8.071606943102159 1.233784474458382 0.27467043067212865 9.56561047837837 6.071888929425799 0.2375825873830647 9.745794178681248 0.10686327671572196 13.718352115202219
719 11.11083483550682 4.754366936965647 0.1645846373208052 10.113588150508948 3.655085943992043 0.2128293341731651 10.449436006107588 2.3342299332192673 0.19858426598634593 8.659991194668065 1.2861836510717486 0.29510109648176835 9.469236361600982 6.062216765004885 0.27299286560605757 9.960617309678481 0.09594477443564808 13.110330881818731
720 10.58599091307082 4.748578009794341 0.19044863362427197 10.068078919099557 3.6671208186287902 0.2684525491276375 10.24372999527383 2.322098347990263 0.20476346224863223 8.629179539971425 1.3119349499517583 0.34073144572554065 9.277609586456455 6.057354760889462 0.25980201823168203 9.760917790774418 0.09894550583585268 14.486643222339936
721 10.981461308543038 4.707055548794727 0.15996833644684286 9.936019740857631 3.6853005736362285 0.2637180656327282 10.396117178407396 2.288961159358763 0.2059569010181835 8.414754763226576 1.3086812081825279 0.3303391550053885 9.100423830541931 6.0527934966775945 0.264468164520757 9.765755364315314 0.08608652571489821 14.031170579703069
722 10.829757583502916 4.746364631053967 0.1341754020745222 10.013877851794891 3.7308543729949535 0.25806147000672064 10.347624533177939 2.272449753010419 0.20209996176970596 8.856738071534187 1.3343188835964295 0.32349282026043763 9.596529666322594 6.116651638152076 0.23364331038329142 9.928905541266506 0.11765598414649894 13.194908217792465
723 10.796008956016328 4.698129507988823 0.11859114307158353 10.171009080488146 3.6471019158094364 0.28005664873641817 10.700692724575593 2.318380367909132 0.228012235836128 8.700248427418511 1.2731269000435497 0.3240982951073754 9.413262939175143 6.0659610273122295 0.257268295206841 9.956244425534743 0.07806807219756409 13.842965349695186
724 11.041183977444684 4.742312680697298 0.15063641427757873 10.460256916759777 3.694385467698015 0.29133469228545533 10.04981460065546 2.277016153643052 0.20091081403966285 8.727142807775483 1.2487173422567588 0.31810824027020956 9.409578232713093 6.111355116740748 0.25383888326639054 9.9375953070697 0.09228548059210433 13.920915411818743
725 10.707903594888315 4.723322423549359 0.1546269243875618 9.974203568400753 3.7064721052137632 0.21867201362154504 9.829320915714845 2.304210794300175 0.19950546612429315 8.631158748690874 1.256919462305129 0.33689983493683273 9.00850135979267 6.137101092514565 0.2679394845720318 9.630217637497491 0.10313330396152813 13.49480302695449
726 11.028008059999392 4.73368800642461 0.14823590313780113 9.938225675871823 3.694878757906122 0.2618611520723322 10.733998452289548 2.315902999532449 0.2161902585809972 8.526066212469612 1.3032626923733297 0.3078541001635408 8.957672490673254 6.121938862944765 0.27454733984402846 9.836794178260725 0.11146239222118504 13.85055286751851
727 10.579807125775943 4.696409448829771 0.13622064745130538 10.233496913143394 3.6950118782341015 0.21177364504769036 10.168675073137884 2.312899423677149 0.21272603017223984 9.062933085264145 1.2983501249417215 0.3375962312749643 9.497453874106519 6.132312652983102 0.26288675814598866 9.908473214285577 0.10452483411809892 13.30640978789899
728 11.118103642407283 4.714861835899824 0.13733578552668987 9.663203022402973 3.708426983800708 0.27268983099043936 9.94447582715646 2.3341839138499223 0.24658939002038524 8.762227136595852 1.3021393667480794 0.3296541537860444 9.804921572831987 6.131456337997945 0.2258427451995406 9.85858624027891 0.11574181604422566 13.889779296806717
729 10.477720569114377 4.709568552869188 0.1524400444905057 10.178408642100388 3.731858375223292 0.2174111342947199 10.180512309536423 2.2984603117959095 0.19074186911772414 8.714165986356887 1.3114561182697602 0.314834547749634 9.333534149865695 6.098097989887353 0.2351413057239402 9.776868331394756 0.10741639799403031 12.726182181471074
730 10.757171337725131 4.694336458898653 0.14103570911256338 10.031641068003625 3.723283111754245 0.260925428352063 10.150867039647656 2.314563113622886 0.21952843906980082 8.497854283640214 1.2986475362578493 0.3468055013096423 9.400694161928808 6.0441629848120515 0.20547017933716485 9.767645578189086 0.09252676945406688 13.450359075114473
731 10.787967425280641 4.721381343777647 0.16928774400749577 11.007546277288766 3.651505469549554 0.15959332977471108 10.554995138058002 2.2957835997705045 0.22668339454027311 8.973285537573572 1.3381432989974522 0.33161116187091316 9.387594705629212 6.071280752035744 0.2495193896205027 10.14227781676604 0.09314702121111029 13.025565445775143
732 10.481329369670707 4.72554461169401 0.20938777993908306 10.211656763997865 3.669564000359947 0.2524824208970076 10.353063836755975 2.267732544467999 0.20102845898262525 8.949481999460485 1.2972330746886733 0.3153916993199417 8.96434228908177 6.101873530642437 0.3068019507302653 9.791974851793361 0.0899176807555433 14.726073128041495
733 11.420236974154287 4.7170154140992535 0.11779806295135459 10.306079800400024 3.676747599996432 0.25818545826869094 10.572629047898364 2.3355787705822735 0.22912470916288635 8.775034291381205 1.3203222212141499 0.32658628923179783 9.364590937097091 6.101119469318039 0.2680830862252022 10.087714210186196 0.10768482342695954 13.748438633787705
734 11.066784782780177 4.749895432774887 0.14382303206188551 9.788590311339796 3.6902777559120934 0.2516713326585212 10.126238142463523 2.2732841433372815 0.19978977868408812 8.394562584742236 1.2689973547591133 0.3400730326171126 10.404486543804863 6.1490703021601245 0.22888761363807256 9.95613247302612 0.10383312617362979 13.341262553519188
735 11.335426723609427 4.753462973005122 0.1814785845085176 10.477606331093622 3.6722262442906892 0.2676642257121376 10.205485795720195 2.311253292215272 0.2138571435959316 8.59392499251138 1.2569758807318954 0.32233597061547187 9.908646117261556 6.109594070634156 0.21082300376774377 10.104217992039235 0.09823062056035678 13.70697164254815
736 11.396998565796418 4.759222406308633 0.1435662170893804 10.36927274711009 3.672787025756155 0.250023364378368 10.432934619956134 2.290037463603919 0.19557643889429585 8.918511476576032 1.3039024123637963 0.3582243191445319 9.52168642573646 6.134516685983191 0.24632871144010826 10.127880767035027 0.10962132718806883 13.679012708721423
737 10.649947914848427 4.77684381129894 0.15512383271940935 9.817684916130027 3.7201591996141086 0.28111134356135126 10.147231287150762 2.296880210697024 0.18570208977771813 8.819361266486698 1.247781509240647 0.29010784545665974 9.57610795446677 6.1165337541996605 0.288116713137037 9.802066667816536 0.10916782539500605 13.752841457057922
738 10.612213337676948 4.702400608830999 0.16895912202672628 10.203662315905357 3.675010100713268 0.18746449933034096 10.404141086702 2.3125429148224463 0.19891181019875218 9.122285008543372 1.2531689283000829 0.3438391787206537 9.278051501112737 6.096766632079699 0.28171337225872883 9.924070649988082 0.08550596533422898 13.531979495397106
739 10.652356550875533 4.702877075738962 0.14113743873161927 10.436141644971256 3.6607998113542473 0.21606713031029412 10.449855547762528 2.301129664205237 0.2056599840972903 8.623886050215177 1.2731353970799268 0.3479161150632583 9.06895301488883 6.043453008459047 0.2788582207949579 9.846238561742666 0.07380711975241394 13.632257496836878
740 11.120790934609472 4.717983328841688 0.10186150264521514 10.1943790389273 3.707002471104476 0.2598365876644844 10.535817911558151 2.317063736633891 0.21439094193571206 8.603791545590001 1.311568288369768 0.3502891164102821 9.653344620576094 6.109968138900527 0.27443629214791687 10.021624810252202 0.11024532115499994 13.760319887281783
741 11.07613178220331 4.7984413292469625 0.1814128532285782 10.337949583396794 3.6890773561834638 0.21767625019763184 10.885380793151365 2.324960754652492 0.17408626928860255 8.909512149405133 1.2918288836250256 0.3559434247774335 9.570229020003573 6.136495563010127 0.2577034218184271 10.155840665632034 0.1256889057285442 13.599980839770273
742 10.558907471811986 4.735800490193061 0.14844400003258695 10.780611015113081 3.6387391215965654 0.19270314406877728 10.581942480031657 2.2931593863746897 0.19176126498556553 8.959622456121673 1.2680060317251407 0.35611682330521405 10.022604668855232 6.1668091366375934 0.24875719531027735 10.180737618386726 0.09803096169033991 13.038026222299493
743 10.986262323465366 4.713639129341768 0.11847773719778035 9.833121338391184 3.6441470451779128 0.21210997878573115 10.804559512487705 2.259997257960955 0.15049176968688047 9.00418053822972 1.2896705541310143 0.37351410490536596 9.294114168988402 6.109518807140901 0.2724409644550266 9.984447576312474 0.08092268713544022 12.914864673733735
744 10.469733553709396 4.735782948842509 0.18960134664155615 10.351542296440796 3.755232030927075 0.23975514586519828 10.159436258113814 2.298833299676406 0.20664361723764202 8.947392462899904 1.2613191729298872 0.363070494106765 9.131466745542479 6.144200521757397 0.30621307658859276 9.81191426334128 0.11660172321158475 14.957449191300151
745 10.75663506064376 4.708279493299692 0.18118343497574418 10.430220254203654 3.6946120800389015 0.2195240597416711 10.553494804534683 2.3345902977118604 0.20950818179398023 8.807743380314516 1.3243010322493027 0.3732147336267986 9.742275985850371 6.199734291279471 0.28311261943450367 10.058073897109397 0.12983156730077544 14.51351403324572
746 10.831570431449489 4.7236278087168335 0.16337792033546028 10.054891738955739 3.705602688655579 0.20430919338574635 10.851215516572227 2.3255077352639875 0.21701037131417716 8.944524255103225 1.3329390274163768 0.3381459229422988 9.17591931989368 6.106363412987176 0.2658324186954439 9.971624252394871 0.1163362629929205 13.621221615518863
747 10.7103193799496 4.74621388616621 0.20174510352758876 9.69001822083255 3.6961117376711132 0.23138431594834527 10.613055346332375 2.317701733626169 0.18666100478852538 8.26685857538241 1.2999718846328057 0.34499614743656537 9.153530331371138 6.094308798988939 0.26171444802747296 9.686756370773614 0.10838973660197726 14.054666399786928
748 10.43435511697867 4.748582304038643 0.15763556747706864 9.754586571675418 3.689279400790343 0.21119182418393595 10.757979189942848 2.322854190108676 0.1966443049039794 8.448552780353374 1.3402238562009916 0.3569911346918371 9.282246869317301 6.065222954636054 0.291075809682854 9.735544105653522 0.11076066953987147 13.90612848037704
749 11.08436404622427 4.686760799833957 0.17366973346704653 10.48126393075177 3.687717303259194 0.19332554667439322 10.909876739746997 2.3076823749088407 0.18857963790543758 8.584561662069202 1.3017400176318825 0.34969322555580357 9.287569761812277 6.079594833468083 0.25911526600085366 10.069527228120904 0.09022719420532135 13.342851021067029
750 10.910685215560745 4.7380575498925435 0.1790215942954588 10.363589556542463 3.707088620945282 0.21399162829467686 10.026045404064828 2.2628937458718483 0.1653309173513308 8.700668755958201 1.2734081638229038 0.3336364749750647 8.823061183694227 6.096046006063103 0.31432791893541273 9.764810023164092 0.09302694570406608 13.823277556066115
751 10.645120108984797 4.688212678115882 0.19827192356064274 9.710568512630207 3.6867914503084496 0.21189497848797414 10.413946454768965 2.239236928352045 0.172434646079917 8.851195089953105 1.2590264816773171 0.33662168242424795 9.242981434869813 6.040563040012082 0.2850056885872759 9.772762320241377 0.060294244078085056 13.799446926865237
752 10.633085578413908 4.731988052203967 0.16625801912529417 10.641050500831096 3.665395404885264 0.19325790240004964 9.883126680955835 2.2958542069279515 0.21407918110286384 8.504900099222052 1.2656616763276247 0.3466837797143817 8.45138847648866 6.099191473260019 0.3124792553053725 9.62271026718231 0.08914629110589516 14.126367689527124
753 10.769182699440234 4.73007048847335 0.1650180757571663 10.783495971528328 3.675374507451551 0.26923055293363307 9.833316117062417 2.2849767183180467 0.18881763604322982 9.075892911720713 1.2393001308226772 0.3077620285650167 9.28165199821995 6.126083945460628 0.27923280804262784 9.948707939594328 0.08868928649018067 13.866278811966021
754 11.289165299534707 4.743309312277738 0.15252872893931457 10.493118620863443 3.7000780593320752 0.2638561396150494 10.196435485976151 2.286703222371151 0.20311950608668825 9.058325575739067 1.2796232439569382 0.32920182433648726 9.458665245889078 6.178606287537481 0.28703106873723944 10.099142045600491 0.11519215348000662 14.16050600541695
755 11.31121925927551 4.725660703304969 0.14295502048813435 10.55960923043931 3.7371587177096828 0.24544474179983497 10.312713673893127 2.265213455936706 0.1526863510703909 8.971763642979438 1.2923610736947706 0.35106554842257837 9.407757890272958 6.117853450924006 0.284559739328027 10.112612739372068 0.10517760869895683 13.484119397693894
756 10.898924064371256 4.717139420432636 0.16154090608850244 10.819599609874254 3.759693583511606 0.2052272691938182 10.012252482123987 2.3170506593320037 0.2373330020997898 9.060305211776079 1.2890097052160672 0.31723809107897494 8.812572117722738 6.175845791212949 0.3007249726602949 9.920730697173664 0.12927596032598232 14.003824662022575
757 10.399213752132063 4.722527830676413 0.1704653067427568 10.486420594214136 3.7125860647933715 0.19442814168639946 10.084471286156633 2.287290477476328 0.20550377276311688 8.700207926819116 1.2220190168730896 0.3417205145608657 9.25557541739497 6.143422596268355 0.27863769724761056 9.785177795343385 0.09509732560244136 13.645052148643162
758 10.965131522069711 4.707592663929519 0.14468545861997142 10.112726740947041 3.725386703992983 0.25472270702580674 10.187665047288984 2.305617206601127 0.20857039755469464 9.081240454422643 1.2963071922147937 0.3681790239474885 9.285933045508756 6.163664499837224 0.27985344552834646 9.926539362047427 0.11724178170005932 14.392826238844115
759 10.359401691605465 4.7238243992597955 0.19209810707071165 10.401670284053644 3.6610335921420316 0.2544922073546196 9.618460953430295 2.25166671466122 0.18499409961755994 8.630016948701293 1.2479987239175536 0.345978952649221 9.168162856451845 6.188646542131572 0.28353436422922257 9.635542546848507 0.0921621228073645 14.451115507063443
760 9.965966053447039 4.672772189621565 0.20055986430327705 10.555368817552685 3.706722702651671 0.24184411455955898 9.931481218282965 2.292346972575432 0.18230630270489748 9.501649447157464 1.253704208892001 0.349769417543118 9.530595058700145 6.167815784359462 0.296203938719202 9.897012119028059 0.09620050000495609 14.560961908798419
761 10.66994580764619 4.617183832240898 0.14917849189111218 10.57130721577781 3.649084755341472 0.2330687708756443 9.979312249490878 2.2511195506083865 0.16919892262879846 9.28676573058598 1.2789905402698039 0.35590972751475364 9.018249673636568 6.202767800891555 0.30527108843652656 9.905116135427486 0.07735742425535311 13.89568186015569
762 11.185485288587655 4.717220954638021 0.13903892423466874 11.11145669682471 3.701349637640799 0.2361999166353479 10.31217763993671 2.29044208510246 0.19384822591146592 9.021607188109336 1.2985535520820968 0.3482203572336939 9.184587458173 6.155651730115221 0.30466981130301857 10.163062854326283 0.11017172030064955 14.002827648959443
763 10.584861714813561 4.64351004045789 0.17036232813731295 10.283910577496691 3.642045195037425 0.2114313879963103 9.964309344280444 2.274853772179044 0.18935260530571865 8.892149152739009 1.2905897743050347 0.35080165966010296 9.23110945727285 6.156920741732271 0.2668489926918377 9.79126804932051 0.07911203312726287 13.622609859232966
764 10.445187642554009 4.7012737639828215 0.18133123439092314 9.796397266872512 3.7404876490188412 0.3017190283133415 10.786813169484553 2.2710789681270986 0.1647333617090792 9.244496776701197 1.285368955276317 0.3730674151765756 8.92203687461091 6.1384128234077995 0.2865548681519059 9.838986346044637 0.1048525603475055 14.981768124815376
765 10.891854505528297 4.686209676989288 0.14056808719238192 9.3508542825312 3.7184820921942396 0.2748589191768584 10.794644496604564 2.345558893772774 0.1784771709157241 9.319223957147347 1.2908249245569205 0.3460525901781979 9.434662657036549 6.09908023503551 0.2608108037656175 9.958247979769592 0.10555929289467629 13.759782801516709
766 10.772723432213855 4.69814913472751 0.19259947668443567 9.539978820385485 3.668799498224091 0.2608334552674466 10.736942795196466 2.2730373103611092 0.18496493350523258 9.324293745333353 1.3078405546395413 0.3563403778359336 8.754145397510733 6.080155679445729 0.23561617735688103 9.825616838127978 0.08312456386452607 14.0988231217009
767 11.023662928276364 4.672884116234544 0.1703334971444724 9.89644612545455 3.7253061824132763 0.28696495232091157 10.415115521255416 2.2531356133324247 0.18421867912306308 9.601122203349753 1.2745906283413302 0.34186544634504223 8.53560547104485 6.082498638435114 0.2987942691352755 9.894390449876187 0.07921116413626765 14.692664350908736
768 11.110097440218539 4.631525615749215 0.12606617699425912 9.614710341083939 3.670154030122044 0.24375926329399622 10.449328793125598 2.2908173669011145 0.20616519084047238 9.707581572433268 1.2998627432716365 0.32767162705383857 8.991097288445376 6.132403285197407 0.2708339377975729 9.974563087061345 0.08248073663321338 13.458735016766397
769 10.916290337625444 4.705294547584034 0.12604294596955684 9.864519000740717 3.7352792052844053 0.24722809582017233 10.236100393536004 2.298467529980439 0.2106902323228707 9.037318806555579 1.3079327645946057 0.3589425678740302 9.046346018213132 6.102748906215988 0.28023772803656033 9.820114911334176 0.10747271911682436 14.016169941866812
770 11.002059186353772 4.716616476866319 0.10940393753557438 9.719658568443547 3.7010349097772304 0.23500567454663776 10.065316406174938 2.2497391399586206 0.19202691269518055 9.818240685767053 1.2799204400671784 0.3562000737529932 8.792081578598445 6.166299443878162 0.2975899733079185 9.879471285067549 0.10025021049443206 13.638991846131864
771 10.893998762124813 4.6667424410850815 0.164013958400353 10.282329752630213 3.7049745980027167 0.17441494203795235 10.259575025732463 2.311508041479227 0.21569176051480304 9.44087336675473 1.3049971977152843 0.35125216697572276 9.040396395942627 6.158606201932444 0.2658936698418091 9.98343466063697 0.10689382442788062 13.421725401465347
772 10.798942117085403 4.7201372351448425 0.18630286828726894 10.437125852071055 3.7112645917093112 0.24480172377310278 10.169408173646627 2.31969493054309 0.24773712120672714 8.891139549957593 1.3250866385737217 0.3679232425590794 9.454261373096571 6.200409692314836 0.29130231824231234 9.95017541317145 0.1328467460420902 15.333121501739868
773 11.269071252944471 4.699366671356708 0.17104827608593465 9.884354978657068 3.7179963873989212 0.2361930393647427 10.50736639515726 2.2777491910759053 0.1815713609615668 9.250870930094756 1.320127230804023 0.3849199223128232 9.112595121523535 6.1872965883471105 0.23691281332239572 10.004851735675418 0.11803534218146364 13.872974519439227
774 10.882639085919958 4.759909718036037 0.2340638621716001 10.086523220100526 3.7717816040573227 0.23491273563651385 10.162736082886825 2.2506993441148735 0.21218527725527864 9.49018328689946 1.2613523566898313 0.29869422610820384 8.598325827590754 6.186732019850713 0.27038821903208354 9.844081500679504 0.12362313693468549 14.32674458157471
775 10.684032811890297 4.656119083354015 0.12199301794856739 10.055916623520876 3.7260206893844283 0.2698393957679684 10.259674382133783 2.274360217625122 0.1920337834642711 9.404526169668397 1.3086600149743923 0.3536050766779288 8.86794409805707 6.20644692732905 0.28741757447796606 9.854418817054086 0.11184951491833135 14.0361922764666
776 10.564479891104385 4.7052781172679055 0.1641325560149409 10.344692402070784 3.684640278331402 0.22465357851240803 10.443324986388493 2.277777414954293 0.20793355747438347 8.642871556074653 1.3010429778504473 0.3010889716614317 9.079735313342805 6.160437678467259 0.2777504196983717 9.815020829796225 0.1033634217591913 13.470914808976746
777 11.11624141481223 4.714180605821878 0.19555159337952616 9.852079859803426 3.6790249864795976 0.2523334906345058 10.143263506300126 2.270913148183163 0.23209074076274572 9.013413376523731 1.2618006909689434 0.29306081287328056 9.578834935805144 6.148610002493809 0.23069636082533837 9.940766618648931 0.09243401517440812 13.793764094653557
778 10.28917779918624 4.6461877642250755 0.24085258289583586 10.170215224710194 3.6566720326031232 0.1928960118270962 10.509316883048664 2.275562339431493 0.15348803757206964 8.61829568954548 1.2690443709332788 0.32079612635113675 9.417796946698244 6.157587080954052 0.28492702852466245 9.800960508637763 0.0785388460143344 13.670312186742365
779 10.987225232781592 4.710630605605606 0.15070947889942973 9.951258450784843 3.7321813571537144 0.259629800111188 10.47491783586493 2.28696403227727 0.2100637271019677 8.856534688474582 1.2916967640063235 0.3453558585622101 9.417720481379334 6.1520303248837545 0.2863116248691396 9.937531337857056 0.11222874517026353 14.34767094074927
780 10.103663009720892 4.665206777019548 0.20603558030921576 10.380132774950837 3.657620208483247 0.26839793677171486 9.852472053344357 2.2983867263000244 0.20592279745527492 8.879640496174709 1.2909972860206294 0.30679405627684714 9.30610388830624 6.144345384562345 0.2542219266486092 9.704402444499406 0.08883940486208868 14.225078689802364
781 10.37271739380169 4.6944129781987005 0.16036449856705456 9.792402547907646 3.6342597502949623 0.23311186440896733 10.178582079204125 2.3010495538747913 0.214274364273973 8.659419205080848 1.2752808708113856 0.33343256446448377 9.470743789903201 6.164755411664841 0.25462191811768536 9.694773003179503 0.09147984135386614 13.702918328627764
782 10.494727038390575 4.7413656955347525 0.20422838895022466 9.027461536615707 3.746405682011498 0.3065045887017811 10.367928885646602 2.2805031572331926 0.20091887817161458 9.695458744320227 1.2938299010573209 0.363642871102899 9.462021965417994 6.1579934446087 0.2734841020234979 9.809519634078221 0.12154770447402283 15.455866879086715
783 10.742347096908063 4.664829701720988 0.16306430307718658 10.26571482681882 3.708301074944771 0.27143882731032215 10.061789698344144 2.257996989254904 0.22064700620674135 9.033518210066305 1.2662400069086157 0.30592980541563974 8.897387850158816 6.128206560141248 0.3200145223301762 9.800151536459229 0.08264299497903523 14.680261192851749
784 10.4536054447328 4.642520917786766 0.18707487630053138 10.482816177429141 3.6414560096028623 0.2557762888744297 9.856460310919324 2.3019902287440077 0.22427841481066824 8.622617827743236 1.2340837210442543 0.28618897770017276 9.783011922504846 6.135696266044182 0.2551897068808861 9.83970233666587 0.0686775570293443 13.848484613270145
785 11.005526354281873 4.667401471003452 0.11822331513361535 10.440778234609843 3.6471938674557554 0.20992247380702325 10.019239818267573 2.305885282949151 0.23558349297300188 8.698429146744663 1.2103814864860727 0.28708938207370677 9.002320032335904 6.093658833858265 0.24141492447084398 9.83325871724797 0.06243231673546914 12.516074972216641
786 11.072854507064076 4.663310845564376 0.16011607649042434 10.290758398247393 3.7096461902471747 0.2149133734481735 9.941866975840087 2.2809021282427455 0.22942709583754284 9.278451145035602 1.2560928111601657 0.31259944317321536 9.290403855041069 6.080077140818419 0.23612119834596823 9.974866976245647 0.07553395159150615 13.214437172557865
787 10.857621452493893 4.688904508160984 0.1572485747607664 9.84869787811366 3.6495463426598005 0.3238537638085666 10.563525852081408 2.3059093802602293 0.23247783257068505 9.37446280422002 1.2708574566004351 0.32595958606806363 9.236564285116243 6.1161210170827145 0.26639858037014835 9.976174454405045 0.08379586933776269 14.964951009512706
788 10.610902963497434 4.721345907597714 0.14149926006408015 10.10090243771603 3.6688719852277827 0.2928077494312278 10.54683748878174 2.244570606478497 0.19602496268945394 9.629925742304598 1.2686731775366324 0.33789411015159376 9.661250841150192 6.174730877355376 0.2856811684984379 10.109963894689999 0.09316663922413038 14.368718674737107
789 10.698994678442645 4.74512352366629 0.16254211653419254 9.324019252934502 3.697347717037677 0.3213642362244152 10.362846733456701 2.2489419760220004 0.17623151509355728 9.343818115632324 1.2868323885015351 0.30381624440890126 9.713959741120677 6.170994255462199 0.2990426161022779 9.88872770431737 0.10737610052287035 14.472876414810099
790 10.33218936849841 4.708280796250828 0.1841324305277122 10.130727072190124 3.7119185989704504 0.29888537317428443 10.311429430060707 2.2397269199919414 0.2044075853247277 9.417599963287559 1.2883660109703794 0.3386199416205726 9.517857898421997 6.15744355702073 0.30028901966639626 9.941960746491759 0.09867530502579576 15.198672099240131
791 10.677676037128233 4.68453966488662 0.1696171477792187 9.996763376875826 3.688821387476836 0.27910367295238236 10.184894766963671 2.2454523987389257 0.2133983144680634 9.114538445428797 1.2964059350325445 0.3073493460865886 9.144680150836649 6.138695647868792 0.27721581065795625 9.823710555446635 0.08831113518567357 14.285949662731714
792 10.26221981301749 4.72088131365609 0.1512622805383371 9.82430525408289 3.6171684804097612 0.2475077974033729 10.19860536084434 2.2574563722711267 0.2114455886012133 9.619448940439607 1.2764188229852624 0.31444029294659015 9.78105346968542 6.206451942266802 0.25826481755471187 9.93712656761395 0.09320351470273835 13.555273604593987
793 10.470228030370233 4.6870178074290365 0.17588133659340308 10.297139854930364 3.6086482492455025 0.185113633182957 10.3875371440402 2.2877080927906155 0.1647526243256144 8.825576581956 1.2775901209455096 0.33571642716136374 9.403081965102668 6.158983106690742 0.27578568852543844 9.876712715279893 0.08151760380521109 13.03192172467492
794 10.685316966058034 4.651242150744417 0.15692777330079433 10.156403678587859 3.6287428519591685 0.2579453679377926 10.319236079433335 2.2683241927906757 0.27147039320301525 9.103623334428535 1.262889925695368 0.3142583162376416 9.218468071837949 6.0940856702617845 0.23536837998417567 9.896609626069141 0.05858508667521263 14.163175564164955
795 10.39762146804398 4.678960255182092 0.18336452204156029 10.159900040488825 3.6116727245829807 0.22655712109292367 9.53813569979293 2.2338763702516444 0.23669659828214695 9.457867517138187 1.2376221482165723 0.30869508520085825 9.11347539418014 6.141275517207236 0.25327526815937906 9.733400023928812 0.05820953147303518 13.849405129672288
796 9.968183969750884 4.661518966634482 0.16306760742464843 10.054669109067483 3.6452475815768066 0.26104277512965357 9.723661817855499 2.261975471671103 0.25026872187057736 8.925125780240183 1.2541914999828638 0.35348060756017846 9.279531945917078 6.135045943934699 0.2856538829977666 9.590234524566226 0.06912402114492085 15.051757065114405
797 10.417115022151558 4.667383655542598 0.2229492673962658 10.200335710088881 3.64597635188072 0.23718008313613326 10.225712052653787 2.278813010052125 0.23961052469837973 9.049142901137248 1.2713955710574365 0.31897514580373165 9.42880122705791 6.136413841227542 0.2566521768744362 9.864221382617878 0.07752461433701416 14.614631553921727
798 10.445812043350555 4.712035532464509 0.19400163589832262 9.858503462293195 3.6645851713178854 0.22157078835304608 9.907276030194748 2.3274289402764716 0.2405590454324722 8.612216901551259 1.2524686947643457 0.33157619189214044 9.428873022169359 6.077137048747975 0.27963735758197766 9.650536291911823 0.08425920589916731 14.522704156935504
799 10.53528736161488 4.7385093986722895 0.18637011090413988 9.553374408450077 3.6675161163267527 0.25291440498655116 10.372544853399267 2.247095284479932 0.247678290184721 8.733602780309305 1.2757826450382934 0.29933745802468975 9.591659025939007 6.109084902364053 0.2431465391097523 9.757293685942509 0.08512579776119403 14.088422591955142
800 10.357718467519963 4.714030053686224 0.24499052690466863 9.708862711962404 3.6396104994539784 0.25152624320691147 10.544160223778826 2.27666880735857 0.2361662925552418 8.862112351144042 1.3164147755013649 0.3022160688859841 8.747133715208864 6.07153322453393 0.26936564385284806 9.64399749392282 0.08117960049174329 14.94577339966444
801 10.697608847442861 4.694756787768782 0.16913378119568676 10.045352179886656 3.6501992008832 0.25413635420673936 9.817260626450425 2.282084582671477 0.2488259420866108 8.846617456304058 1.2595858745213218 0.2807454358087767 9.392794431846575 6.153280476813198 0.2560774411238157 9.759926708386114 0.08550951291652571 13.85319077234554
802 10.418659549871041 4.643505859297962 0.17297191534662318 9.671761439397855 3.599223815352567 0.19183693344706745 9.797156651287233 2.319160776742422 0.242692325624715 8.629917216635551 1.2974960564977727 0.3053997701661187 9.051981021316339 6.181330448876449 0.28310045695728697 9.513895175701602 0.08567151973836444 13.70516652001541
803 10.607749537056781 4.663496381730567 0.1408061258190352 9.850101035094577 3.636314234218236 0.20954772752520404 9.766431969698687 2.3108388527822696 0.2095130537667691 8.838470581039113 1.2303692205109105 0.3090878056941616 9.064565074969225 6.1716686255561415 0.24605577220018351 9.625463639571676 0.08006559134455475 12.777078980728344
804 11.214104335080048 4.66266765738677 0.1371406001582988 9.887503854743102 3.7468103004499036 0.25981872348535623 9.940941685315897 2.312268760734689 0.24239252969753855 8.754129697785112 1.2819686925637002 0.28727035374789434 8.57896920817365 6.159354766678222 0.31240886648987914 9.675129756219562 0.1101421639475868 14.198250240327637
805 10.711431621751379 4.6978229235573306 0.15756682922270893 10.43445173388386 3.673811865075733 0.2134146375434147 9.9619358447016 2.292585306425624 0.22651359909075758 9.217320018547518 1.325025280164543 0.3280453403421285 8.896340267049117 6.176861833602668 0.29199117283888554 9.844295897186695 0.1107495701501097 13.95188418055404
806 10.530218586725937 4.786738053541145 0.15359287522550222 9.896432142668324 3.700731565331488 0.26356390629524096 10.533796612212512 2.329426007500317 0.2174965031862909 8.744749192244903 1.3090954169032796 0.32026282909239573 9.089139737089171 6.18394321337348 0.3053393022447464 9.75886725418817 0.13951497971487176 14.44146328956699
807 11.02200382333568 4.803005172096485 0.16114798263719166 10.041619495830282 3.723403138097363 0.3126236691846601 10.427990836660708 2.3633494175229934 0.24638321486453343 9.08300935776141 1.300826210080053 0.3165014346644847 8.53109044089348 6.101789172932183 0.29931684038839174 9.821142790896312 0.13600275053074556 15.30912451289852
808 11.689949596344828 4.70532490536826 0.07236302145375667 10.084163701182582 3.7209496948832927 0.289469767727737 10.121811139907326 2.353596998735945 0.23108158244905763 8.835900403701723 1.3131298021627973 0.3235916217136498 8.694322114607331 6.131421569335641 0.32512167225130245 9.885229391148759 0.12241272248211729 14.228004993060617
809 10.643449414704188 4.739454437553405 0.13605331842965765 9.99754916477518 3.7491996938278955 0.31088135414940954 10.41614740806505 2.333010194275719 0.22408832148331315 8.888521855340414 1.3179622450481925 0.3494123257850441 9.273693990314332 6.1709741892000425 0.23611380922339045 9.843872366639832 0.13964828036598087 14.398992369319407
810 11.587550920913817 4.705009949897677 0.08719300144498644 9.414754849958372 3.7879961874918813 0.34304280773596235 10.134748866154117 2.3256615887667245 0.2311853983542182 8.616155557455203 1.2932758973876324 0.3072143597205295 9.202389928243196 6.140042113159526 0.26817060589091346 9.791120024544941 0.12792527572561832 14.172754759405457
811 11.046009888464184 4.708427929115624 0.14730072912099657 9.250000018828203 3.8001310279830616 0.28020001257886773 9.87897425878783 2.2347440753244356 0.15415987242200763 9.05192805742828 1.299909672209191 0.2918178124094962 8.682212747259591 6.084841155585306 0.2563081920239416 9.581824994153617 0.10313890042845361 12.946400998715175
812 11.40493941840109 4.678932899598914 0.05442215061918148 8.90509079515185 3.7479801722094015 0.3405239491593247 10.937571155719938 2.3812304404962967 0.22155315815055798 9.153756484157917 1.379186856499963 0.3443199663036598 9.09366002291403 6.097092314683169 0.28263683681100876 9.899003575268965 0.13441266508247884 14.248956861553511
813 11.40144571992122 4.727359133834288 0.07040244448378408 8.526569296563192 3.697136408128826 0.2993394792874417 10.327615658104998 2.352251603303337 0.28137398653839985 8.233666325885018 1.2764397806987868 0.3510716145872402 9.237136720745383 6.141199194036743 0.29879447161856926 9.545286744243963 0.1164053523853262 14.9081555245676
814 11.31157962802439 4.753215531521472 0.1297607209468533 9.513408046238105 3.737016444944978 0.2996150555892375 10.100833876806876 2.2883455604800256 0.22478464678087007 8.741829722524937 1.2937970581805782 0.3215178067967529 9.48457277844096 6.088874675217539 0.25269206635034236 9.830444810407053 0.10977798245384855 14.076086733324825
815 11.429285507755132 4.749550571457326 0.1669398647457328 9.559537913029791 3.74053392945981 0.3029649422950047 9.888973820144972 2.270488102643089 0.21463146630958635 8.916354183587657 1.2210018802994949 0.3196952951723737 9.449190026853755 6.144716861222837 0.26015121806561137 9.848668290274261 0.10278639740144131 14.488759472100075
816 10.899978147877603 4.7819005163290145 0.15458318563675044 9.62231255550959 3.735731898494035 0.3151406470330934 10.031000617541471 2.2624745952326233 0.20642009985932103 9.235893267331518 1.2950969075080354 0.3261425099454093 9.49643307159665 6.152007177235764 0.2703150161204705 9.857123531971366 0.1229703473448244 14.582938515937727
817 11.227594610464942 4.710604428872476 0.10209862520894235 9.3448894104238 3.653277349808002 0.22910213902266366 10.114958618342941 2.287072874017777 0.23878585408169403 8.650002859909794 1.3484426105635952 0.3196198033915265 9.401559785220504 6.151052706184657 0.28622866946873077 9.747801056872397 0.10761812227423144 13.47407762552504
818 11.150487751658078 4.729245598362727 0.11937447475234805 9.433187514312028 3.732075842308628 0.2444507806376855 10.300558600566873 2.2973826838212936 0.23982165291660812 8.637428264444418 1.2803923284332805 0.3082317475561376 8.784274603770504 6.044036787251181 0.2776732386077171 9.661187346950381 0.094154776420352 13.631260612990182
819 11.19486496387206 4.706643870721569 0.12495437215820039 10.502581228906728 3.7299463550476375 0.24284357477736546 10.034459185933429 2.300417118179821 0.2401812305905692 8.557502024632235 1.3061545374465175 0.28088437200622945 9.074038791240067 6.112140360419089 0.27491952506609585 9.872689238916905 0.10858857674785685 13.335971688650085
820 11.171010872562693 4.737678686550057 0.0793593896843578 9.112702533100363 3.7372226294701623 0.28714221201148404 10.502057143750482 2.3300683837906675 0.2153612147104513 8.93224157380349 1.330536558539966 0.35166180531114133 9.26180633256421 6.123981781486186 0.27633763086927443 9.795963691156249 0.12942573635233753 13.864000173081838
821 10.75977628656148 4.7327611968864485 0.09587987586351317 10.150023611088013 3.726593258547546 0.231089910226179 10.36346507032418 2.2999536080405787 0.2184427454765195 9.191730113023212 1.3149372288811416 0.32980694462203425 9.366879413472475 6.204417782673293 0.3105659296537427 9.966374898893871 0.1332607433907314 13.588099832590682
822 11.25775808583519 4.702225407148976 0.08442289722416577 8.729756795505317 3.6593712494805897 0.29316890903965037 10.721872520111054 2.281539495964185 0.2404169011564225 8.703597682096241 1.298779954445339 0.28693883857315655 8.338850215603442 6.121054736489617 0.30062796827631 9.55036705983025 0.09012229709067121 13.814877770393572
823 10.907912455693502 4.73057787522756 0.08737419590498366 9.18164339968909 3.635346182721754 0.23966577205202172 10.363345576456027 2.3759397521782297 0.25635403573679183 8.723259744583698 1.3142171835307301 0.33828693839682955 9.089144629671662 6.160033732694614 0.2834380436147647 9.653061161218796 0.12075107365550744 13.809646338401103
824 10.997423097816569 4.718812718382031 0.0802929846622168 9.55485580423146 3.740795112018811 0.3182408503192827 10.301605804162168 2.2892066636060187 0.21796034454243982 9.00824821748778 1.3209968544421349 0.30819500510414594 8.98646238236157 6.107602645104645 0.2894557768794534 9.76971906121191 0.11301092709565808 13.913076402291152
825 10.677978626859277 4.7079288409982265 0.13190531751416754 9.722881076176494 3.718667699663003 0.2574886401190305 10.254951840581496 2.319564778120089 0.23875183123481472 8.929294232871005 1.245764394699925 0.29265180119345724 9.606471085425333 6.111990890071394 0.27721145481479165 9.838315372382722 0.09831144909545744 13.728172417981728
826 10.945160090702336 4.6947867457577 0.0990858263793079 9.642124805747812 3.7629986818846426 0.28625569058885675 10.275805975467472 2.2929312760992833 0.24665848441492305 8.643285225337484 1.3208192604684377 0.3164786448056956 9.154761288861353 6.078337453418186 0.26930516355624406 9.732227477223292 0.10750281191057978 13.954774531550497
827 11.587833326830442 4.75639864371785 0.07214174221842432 9.46945968252667 3.7731266913720747 0.3603455439408602 9.976955131398134 2.2845253254345868 0.23233135592001838 9.144410074633814 1.27290337493355 0.3465297273239999 8.947590777076618 6.131197572360459 0.30381166191379433 9.825249798493136 0.12115844994863392 15.070623835752569
828 11.462778105974236 4.746092424325315 0.11040330336893148 9.832059450334306 3.774167046618436 0.29028823709440776 10.010450927562227 2.288608379958079 0.21227469538193341 8.987347531735008 1.282678970444591 0.32659446403739717 8.886016207825506 6.163067701222999 0.2977031784263308 9.835730444686257 0.12845103289881393 14.177999674218723
829 11.040732510054353 4.76638521782873 0.11593839476428289 9.852517904217088 3.7610253065581265 0.2988710007713655 10.335133776886149 2.272942242565565 0.24377358661991194 8.657044734096878 1.3078336942462638 0.33637545389692125 8.915248327449325 6.172996062290895 0.31985627415979406 9.76013545054076 0.13376463308284586 15.066666747375958
830 10.559171302711796 4.694448781690013 0.13412504383427115 9.67745739102412 3.730033497547758 0.23152904316635103 10.57460793022003 2.296309569703608 0.19630936015104955 9.218189199554738 1.3605829582464994 0.36201605721949254 9.240312003414596 6.174232893395486 0.312451722113051 9.853947565385056 0.12864966850160275 14.168458187145909
831 11.072277311439745 4.746357290242594 0.14848510119595382 9.504291923216261 3.726035633469996 0.27196187029657776 10.491111465879472 2.2912977001552575 0.18858218150968392 9.184646786864063 1.3163516088480451 0.3641620114032359 9.156395256727427 6.139296787699747 0.2983336800716788 9.881744548825393 0.12139593246805788 14.57060142691359
832 10.812708174373725 4.702873528358635 0.16376005632885784 10.339333929408589 3.7312902018410115 0.22150351493675716 10.47793444424458 2.2950709352387477 0.19776351844207232 8.879884586052881 1.2954408615659334 0.36825701677158607 9.457641263802065 6.155269573274458 0.2785236862262463 9.993500479576369 0.11351714844068708 14.092559226865182
833 10.97896529746715 4.749840914858356 0.14445004326704433 9.728196416649853 3.7478555434195817 0.2586619559924185 10.207375378777709 2.3178053735482838 0.20816960531222173 9.255249586683995 1.2728659640376918 0.3521491049015228 9.199766064224983 6.163494365858683 0.30162574481011045 9.873910548760737 0.12790056072944916 14.496479135243737
834 10.64172835430314 4.680019757004378 0.15898833257518646 9.835725196542143 3.670146148117557 0.24060782597520977 10.72804918636686 2.2553888491017737 0.20443841497807494 8.80792697862079 1.3161928193416614 0.30896315998028323 8.988573174978782 6.143434140836814 0.2975574470558353 9.800400578162343 0.09056447126536678 13.871940542809659
835 10.45408972066862 4.809027509517952 0.16449985211641793 10.028572888028753 3.7114785624279545 0.2637484754020083 10.217994209735172 2.2741841932748073 0.17188769946516821 8.970895002667463 1.2920591587810226 0.32281673954467316 9.819232768161621 6.0942074275362295 0.2752486774656844 9.898156917852326 0.11371949869252304 13.730377149466864
836 10.280732892313248 4.7619296711105665 0.2204584675497616 9.72918904584627 3.7111611089765226 0.2550768149831851 11.11500678488529 2.3372599898079502 0.22799219462458453 8.895454605639117 1.3385512193813098 0.37226182407749 9.5348991571253 6.139378087856808 0.2648785254817012 9.911056497161846 0.13518414381156135 15.362921639968917
837 11.067632056644458 4.726919378999027 0.130251295672583 9.648341414091973 3.6946535709355386 0.2726785438002277 10.669494665468926 2.290461558825741 0.22365391698279652 9.296687069133643 1.3205734830002807 0.3696219060678784 9.063998079332137 6.104002143674545 0.31074122539207016 9.949230656934228 0.10485015547195635 14.97650814506376
838 10.9156714827957 4.69153496485268 0.15793599587203574 10.230545714201734 3.644520780440824 0.21960369534206167 10.553041067414773 2.305378979436677 0.26114160210451703 8.982651408214265 1.3131547112271875 0.39029370657498724 8.771907905757883 6.185014100815126 0.3010421382635902 9.890763515676872 0.1054488357394288 15.240873739295042
839 10.835333060643507 4.748074615385804 0.09127431920894334 9.952203377376863 3.692972532879668 0.2684195133191365 10.557658366786963 2.3008048022713026 0.19325479889080863 8.718594943121513 1.3077249080921431 0.31247479586305726 8.818092546529007 6.120713745500648 0.2785724607616381 9.776376458891571 0.11158624921084322 13.109227233043597
840 10.54859359136387 4.776332408542968 0.13793096633386842 9.49008771041437 3.669722573362547 0.21245455113131748 10.16694350117001 2.3751848925683237 0.24524621627226853 8.52133851812322 1.2883554077820982 0.30469901834415464 9.335696047967376 6.1051841226840065 0.27508019939303174 9.61253187380777 0.12048400937291866 13.469217342590664
841 10.80565734210026 4.758342830207324 0.15298468514565963 9.24920336295128 3.7526014584712564 0.27869641903472064 10.600284640946562 2.2715299867706875 0.19796273162560565 9.282914144243922 1.3102273782786542 0.3266355208727162 9.408528539038342 6.182912908458099 0.28396613708677276 9.869317605856073 0.13265104082213414 14.212166470576115
842 10.9696502724628 4.744927149358617 0.12520616010888305 9.05934988172001 3.6248015031590635 0.25365201864551806 10.679079666318126 2.317843109897021 0.20891353594250503 8.839421088083636 1.3632395813836644 0.38791256043531785 8.683848305101526 6.163010034914158 0.32639932959488316 9.646269842737219 0.12029240412743461 14.920779024808756
843 11.440882702875184 4.791101939388142 0.12088595911056789 9.33876492035803 3.619477487839273 0.25705878475303817 10.693284932025438 2.3371243189475965 0.2211866799425791 9.052534856327725 1.3243003344043451 0.3490018994783912 8.555445092758227 6.178425299155608 0.31357692652412855 9.816182500868921 0.12761400433192271 14.458134456487114
844 10.795529899220705 4.745152963378118 0.13188582902072474 9.164234593419613 3.709010643348916 0.23970042083618207 10.379742834949429 2.3389526465381523 0.2371019379375274 8.65916065681551 1.293352754051644 0.34476201855136784 9.35709142077604 6.1644875568602755 0.2765854801383338 9.671151881036261 0.12771944122035106 14.095170697203582
845 10.67086500201519 4.759146734607613 0.17314083579920134 9.378817896713894 3.6839043565844767 0.2735366204399278 10.226647079154233 2.310593998235195 0.21794408101720147 8.829123171536601 1.3145019558517097 0.35689031787755704 8.999947215049662 6.219205386702785 0.2961910737647017 9.621080072893914 0.13499861478128583 15.099763295583275
846 11.073230677416161 4.801717505780455 0.1670546117298589 9.783850069454507 3.672779666248186 0.22208850114403417 10.495103274433465 2.273013107705913 0.19497036205500365 8.944750822980188 1.3391521360884913 0.3502609777567918 8.928184500358661 6.180838716147471 0.29032884143441423 9.845023868928596 0.1310283547790331 14.034065981770203
847 11.21509119912067 4.7480856287175595 0.08538512363321002 9.001854964855998 3.7167611059636982 0.24761725676843185 10.590677753121565 2.362298362233837 0.2632200470423618 8.457096585201377 1.3246992681105612 0.34437152300076945 8.706680454739828 6.10886285295388 0.33607248493636604 9.594280191407886 0.12966957198083717 14.629519718670101
848 10.883723912612455 4.762951478576971 0.09899058084186234 9.559035365235372 3.7187969084386463 0.25220310605032437 10.397869502723088 2.2955064953609194 0.20092425408219977 8.74721261738556 1.3750861271543133 0.3749525380745279 8.667112301406274 6.143132237505404 0.3148726574873009 9.650990739872551 0.13662277779218082 14.231620023752976
849 10.711169463700502 4.73985406043272 0.0880966114098098 10.37619367410568 3.6981921488082596 0.2578834415186961 10.571329970809781 2.361819838157702 0.24599654730756115 9.129228892969678 1.3581815641603652 0.38130498178463385 9.270056388404935 6.1805148219686625 0.32871750920621523 10.011595677998116 0.14524061509047187 14.919810571434189
850 10.780918379230595 4.700869679898805 0.10122234078547354 9.721468334242845 3.699608475782012 0.2683950148174545 10.828072206968267 2.297786874002665 0.22572959169662318 8.79592523576792 1.3774320720426767 0.37004635697349164 9.66288654630004 6.135881949038849 0.2671686492852283 9.957854140501933 0.11984393853793134 14.124119585457741
851 10.748325811460427 4.68539173622287 0.109944686177816 10.068352330192306 3.648193052229094 0.20882413765102872 10.278292327507739 2.286040156521068 0.21721264152977376 9.263034426639189 1.278274610287303 0.327249108553773 9.009925223297964 6.160379483574316 0.30969681167444896 9.873586023819524 0.08918393615186027 13.440757773887942
852 11.315366843856477 4.7089945896834156 0.12502847979921677 9.4702374502097 3.737342481789301 0.32770977610391405 10.915017115951203 2.3416026211531187 0.24004764171464923 8.668238108348229 1.3167359379014296 0.31761181222642976 8.823042193107083 6.116978467871206 0.27258712290286646 9.838380342294538 0.12185894806462412 14.701923219141058
853 10.853295162037945 4.754261806332563 0.14481603482653654 10.14330746460943 3.6928792935600336 0.23612960638184913 10.80132903743773 2.2988453488698974 0.22676904073696122 8.744795250340973 1.318521586150213 0.3162909032698229 9.21687214487443 6.182509907288523 0.2797166015070542 9.951919811860101 0.12693171682517596 13.793640201088373
854 10.685628094115406 4.701008833629922 0.1400553701925137 10.220962120348743 3.6545890877721883 0.2322943342168066 10.603461992386709 2.3331312975737384 0.25179528814497915 8.419497625095424 1.3025199215785956 0.3473143937562663 9.553230179740707 6.177993384946865 0.29230615533888876 9.896556002337398 0.11137663348519192 14.481686366115643
855 10.203699059758584 4.696304747147934 0.13050711719458757 10.4187301550843 3.6703907587480598 0.20188902306076958 10.588712167019374 2.3212455544406865 0.2121329108066201 8.909214377109882 1.3565136082688214 0.4074077860191452 9.007284449406205 6.188976667581961 0.3189949124641159 9.82552804167567 0.12421439562242242 14.563805059623988
856 11.009935080291362 4.776040438535892 0.12407561351287347 9.613707138204616 3.669677254066924 0.2432752426325511 10.046087348982807 2.296103547872738 0.19833697190735566 9.517495624671206 1.3119799204874645 0.35049053978423833 9.440420746337148 6.204449941402557 0.2816646985164537 9.925529187697427 0.12917834885804505 13.726270444212597
857 10.794985635892322 4.771793943882251 0.1318776701965823 9.992430991408545 3.727400566272426 0.28016078325860183 10.292479901537767 2.371758111747774 0.2591643454958756 8.913563399680354 1.2897985635989695 0.30958570713842365 9.253849465452806 6.14183311520274 0.2931332250822976 9.849461878794358 0.13804498852576205 14.5980677252285
858 10.852181913855132 4.738372083716813 0.13592625778330625 9.779028766619577 3.7098433871074925 0.2698349238738865 10.202882076293823 2.298620218701476 0.23889469525138737 8.801101845914681 1.3030361330899087 0.30023501142592857 8.859178929030724 6.161302802326548 0.31217412623379837 9.698874706342789 0.1197630533733777 14.404903981663068
859 10.474743674608865 4.701684087290849 0.14051234534090973 10.178623438859942 3.6967497444718673 0.2552515641444824 10.750246751726374 2.262147243807875 0.20848920556517175 9.191495154142148 1.3469502758434948 0.3320588665984723 8.989816436697783 6.199609665102524 0.30001444715161074 9.916985091207021 0.118956331688252 14.16725729415167
860 10.163497947811258 4.658063164863789 0.16807386602075639 10.26830879605033 3.677978174537092 0.2516402147573345 10.353880147545576 2.28977156119092 0.1907597885986561 9.226523469139428 1.300168069919004 0.3752310720912878 9.211894636253612 6.107998791252754 0.2745240344534585 9.844820999360042 0.08432408073764167 14.441160308079084
861 10.780182177362393 4.684177698095546 0.14138510006189067 10.368336369394822 3.643567035024951 0.2262212047731025 10.107435727835822 2.3476340029138125 0.24239973104345677 8.35754268481507 1.253312971310386 0.3081464671290164 9.446997760456881 6.110672030850557 0.2229403712817951 9.812098943972998 0.08540087602398039 13.075961145845378
862 11.153135496586774 4.6731826019644895 0.12490988657933641 10.424485376009773 3.745471325425374 0.28137312791522195 10.139343156522232 2.348451959190358 0.2112381664092123 8.553695837020847 1.2734226340035022 0.3199963323732534 9.28525273642978 6.13852834701307 0.27809367679348174 9.911182520513881 0.11333950190428865 13.929878143983064
863 11.032856945820694 4.683114764303285 0.12165114747310055 10.067221004096062 3.6871157126977328 0.23504893132061425 10.286924844327991 2.3011993008170544 0.2007892160091563 9.032159640869743 1.274669115744763 0.31851409493516486 9.107621933225127 6.163501262324641 0.28757733115512396 9.905356873667923 0.09944815956242525 13.333652885993574
864 10.516293341239546 4.6832669596973755 0.15951417086991515 9.358990723062561 3.6777626221774167 0.2593187354648584 10.769240942138184 2.3796966455142385 0.25585331700430475 8.427963794426185 1.300446964597592 0.3450169436786781 9.568663627327405 6.111687509017066 0.31017502056529034 9.728230485638775 0.10810026858566761 15.239281483003156
865 10.97345823573094 4.666721238967214 0.10854020156345986 10.085251928464599 3.694537552199783 0.24082709355799004 10.399954300078475 2.2953102306051836 0.18507930344032456 8.937399632258522 1.3511793666534504 0.3787651160122773 8.647644389483286 6.1107026491356535 0.28502243557697193 9.808741697203166 0.10121833589718685 13.730751934419725
866 10.417630183258442 4.720059573138348 0.12672011369554015 9.651175631743259 3.690279445614502 0.27180406139913044 10.300560567579806 2.335116151096897 0.20897359272087504 8.518995768190058 1.2872069716438062 0.3323417897627018 9.048806101871445 6.111719548715689 0.2901376405031545 9.587433650528604 0.1064044664267784 14.094500469478156
867 10.945252328796244 4.666734746981203 0.15576485011470803 10.328798929767771 3.665447236017566 0.20975507896123244 10.391358473163853 2.3143777880692733 0.23511955872438273 8.707646973879314 1.3099011260127822 0.3214112204915748 9.011670988226843 6.114208939590784 0.26927760702687364 9.876945538766805 0.09166209571925168 13.65161689643923
868 10.862538010098177 4.661382021131354 0.16028758456656986 10.25850144352135 3.679906863818532 0.23176789555152058 10.823384935937169 2.282835256173197 0.18980459400482738 9.220899138683121 1.311434093820914 0.3244486793352964 8.818321474809737 6.095619634364572 0.2714539438183152 9.99672900060991 0.08376370224664367 13.49616636437783
869 10.514936422002824 4.720712934259024 0.14163359795860447 9.748934356758996 3.6255847360569313 0.22983717030269404 10.48335838811524 2.308414835726062 0.19058429470663868 9.606423964990354 1.2864562780004405 0.3615145322519895 9.353791145415395 6.14211500365218 0.2725211396139906 9.941488855456562 0.09418488592385751 13.706190204136949
870 10.533233137928809 4.698837803453494 0.14993694692264564 9.548876201495567 3.693371024870224 0.25299919119403186 10.42823304274717 2.3038174076831153 0.23135026485455645 8.95588832070982 1.2990819891617666 0.3731508097872132 9.12039732564847 6.156062194301173 0.30002715301759814 9.717325605705968 0.10776221227888452 14.982438004543264
871 10.72705028808964 4.699786381654095 0.17964646387303462 10.368476485852652 3.704470805987542 0.23277723247451618 10.701424493592512 2.3325072214903737 0.23645779980585227 8.726768648433117 1.2904674377010041 0.305772630714779 9.477752733717377 6.157761221807214 0.2926369250926643 10.00029452993706 0.11452674211297569 14.292902620357832
872 11.013166126415022 4.733730187656603 0.17395855394896348 10.016040793154328 3.719268338890658 0.24873879512976027 10.658063501249849 2.2879542135280015 0.22868051567181114 8.937401272701278 1.3096744124373467 0.3028546442791675 9.575782680113514 6.159542093297431 0.29242299991530873 10.040090874726797 0.11956197754693801 14.285619833856558
873 10.830119619569809 4.695236445725827 0.12417623244095823 9.985871632037092 3.7234756554682065 0.2582116027849206 10.13027213792652 2.2968283503788642 0.21029028033544414 8.694478635281865 1.2783660876504377 0.30606890113746527 9.072740883172875 6.143402506575028 0.28911791757470057 9.742696581597631 0.1049899375446027 13.611929473091168
874 10.477916115410475 4.7345426612274215 0.18742451741739238 10.017104743544087 3.7238373903148108 0.24885401640624552 10.671700354460032 2.3501046622463133 0.25266846291187817 8.794837295985705 1.2835445915526564 0.3314282167521266 9.296901917256891 6.147597596205433 0.25939705866180307 9.851692085331438 0.1254535086942569 14.665109986406208
875 10.9541256922134 4.691413122342518 0.15023034427923018 9.643098132287998 3.63149171709702 0.23766513460396388 10.7708399946034 2.3462570078586404 0.28913296956533285 8.87450503978318 1.3429607095327951 0.3072504273931135 9.347449125993188 6.127253317139447 0.3006422592098922 9.918003596976233 0.10540330317901403 14.724111609122419
876 10.397758351371467 4.74660650171959 0.19951659368332256 9.027625558405472 3.7210967076287895 0.2272042049645954 10.811413703940035 2.3020654141687285 0.20740538945312736 8.728399477302291 1.3135389395446018 0.34349953512985 9.726009264226422 6.1813050448169085 0.2751284716173808 9.738241271049137 0.13045064996065361 14.355505626423161
877 11.430003555159745 4.761795733300743 0.17575082171243436 8.714319066473765 3.64949598487899 0.2664606098958861 10.676833610270778 2.2722833732133676 0.20961448008313 9.587339421074516 1.314534115340983 0.3422858590678352 9.201196765832485 6.163752366572948 0.2594112333869808 9.921938483762258 0.10990044304633617 14.364315532028211
878 11.344518336915035 4.722151921271227 0.1526193225910853 9.461892175607097 3.598811584857255 0.23182653318348867 10.415640720554755 2.3201037676813545 0.20962507834768834 9.666904123900528 1.2647517767657326 0.3119619371306461 9.292378691262009 6.134280348646713 0.25101730377629783 10.036266809647886 0.08554800822938624 13.258818342809342
879 11.387143758574805 4.761724605571534 0.1642507042412085 9.155875095696429 3.6883268595132197 0.2386837712693795 10.712224813436501 2.3214450351433364 0.2366482981836501 8.620075244194997 1.2801767859383641 0.29926710983253174 9.817043003491962 6.115367295590727 0.2671657142100504 9.938472383078937 0.11093624473636625 13.819920755453408
880 11.276241555050552 4.796784934069986 0.1557375688605647 9.757765316815536 3.5965958911398364 0.2493109980589197 10.427830331986536 2.30044729909329 0.21366186623135308 8.422430632607345 1.2752483851588665 0.3256977750465732 9.510258964245685 6.156145197013625 0.25407470561767764 9.87890536014113 0.10257246968005082 13.73360255602915
881 10.597178004966507 4.763001019230532 0.1489079485412001 9.997118558240242 3.706389955507723 0.2537410751252445 10.568439170747123 2.3315234428886242 0.22379496109893618 9.017358473013601 1.3181612071644613 0.31533616151713656 9.067849248583633 6.192217263378258 0.2982620880619831 9.84958869111022 0.13978670601884963 14.20983728918249
882 11.092025531353846 4.715201870032978 0.14965297338226252 8.83193887882459 3.5763579876091565 0.222761836032498 10.781149811927618 2.2820645797473755 0.21126744498358083 8.67385445467902 1.2935307453229576 0.3405250199607364 9.212133818724789 6.158198724318526 0.30328442702210856 9.718220499101973 0.08259890979112852 14.066018775294946
883 10.923057620624714 4.752980084777349 0.1608620623396827 9.46463822786588 3.5892886411203184 0.18823052452853262 10.661934757541045 2.269908874830218 0.19753313034158362 9.56278916317906 1.2618764852083817 0.29542657515562315 9.356019791771816 6.1348915802849895 0.2752054706707016 9.993687912196503 0.07931726162918121 12.802830890039466
884 10.808933159456178 4.763658465583926 0.17343778165249277 10.00143034877149 3.6073201081290036 0.20239461514580795 10.376206779373003 2.326414234053199 0.24194314810141634 9.045682726011664 1.2508032329081542 0.32493352659471814 9.339884533711158 6.152497906189245 0.28478407180083215 9.914427509464698 0.09766691775763534 14.066035298413201
885 10.770111514308105 4.721240932604568 0.1769626601684313 9.830039402751085 3.7360844705179774 0.2157315818485367 10.549839561801337 2.3068364165114197 0.23385046383728786 8.651469321792023 1.322829225232204 0.3364260134832984 8.944151940668663 6.094508247682178 0.25248385250144906 9.74912234826424 0.11382798689459932 13.928083431251084
886 11.279983243572653 4.7336639835699135 0.135144591316136 9.3875185880501 3.685012582741843 0.28251434834326056 10.267471614893317 2.290664767834194 0.1918359955887508 9.10781438408304 1.2698604176844224 0.3210534825016848 9.666355397198775 6.183741915070874 0.24528966485488712 9.941828645559577 0.11011686176517928 13.474111904801093
887 10.86724618544179 4.77722027272155 0.12780214474373816 9.55632732980126 3.7714767938159204 0.26774512009985524 10.35196310309628 2.310268434264914 0.21298081384007803 8.60726705597562 1.2884631418304022 0.3055004582126961 10.071094033992637 6.189373242133826 0.27414736293787667 9.890779541661518 0.1448885053382524 13.61549287593221
888 10.986345540426433 4.780423133955456 0.16426710705675723 9.484776311217452 3.7457104886276102 0.2681510345040842 10.511108898188557 2.3229434693104456 0.22584966572268828 9.179190087145045 1.2930263226001661 0.32588996339282744 9.439078346485974 6.071950307733119 0.23410831753432257 9.92009983669269 0.12033887283028943 13.96030103567688
889 10.60862623778602 4.77154503295983 0.1686444260802726 10.028516211103256 3.7210168395295216 0.21946657309015088 10.525835129597375 2.279353887079388 0.21677022860900716 9.282079740847697 1.2748126715175123 0.3384760079929618 9.511016257988512 6.104172656506819 0.23319570665545813 9.99121471546457 0.10770834590354413 13.482303594962874
890 11.014408229824323 4.7672268938034295 0.18184973903194188 9.189358670377105 3.701497308291489 0.2396717982804324 10.66813367567221 2.2677577869825263 0.27758102872652096 8.912949662776374 1.3099259401786296 0.37504529616666366 9.393650000895192 6.076203017517116 0.23672862354105728 9.83570004790904 0.10205031773956805 15.021538019244465
891 10.760611391946119 4.716473056306712 0.1269679477778127 9.896274351793876 3.676993332573166 0.18047319476258214 10.255072539800583 2.232786439135362 0.1904228125848166 10.086078481551036 1.26487846727996 0.3663032736029142 9.381434924323214 6.099038373218525 0.25653967956772117 10.075894337882966 0.07556206208767477 12.842355183301402
892 10.83925581656096 4.713872501619659 0.19369438629027882 9.803318574533122 3.734184671844254 0.24171067989128373 10.235514129489893 2.2298345706426073 0.19944229810307934 9.324847385915312 1.244745806313119 0.28472169195142966 8.912604930122397 6.089294018762185 0.2187393196395926 9.823108167324339 0.07991444222129482 13.044053144413379
893 11.343592743498728 4.741699780376717 0.16101196370623774 7.782422951511399 3.7902529417452646 0.30353359827932325 10.16940863504647 2.2762961758373934 0.19881164123045225 9.46491104469187 1.278059448567202 0.3204222080638627 8.951567105555062 6.078278425810608 0.247133574773227 9.542380496060705 0.11044548285236692 14.105223809737671
894 10.96884083685368 4.819772169118515 0.20385922594974976 9.798270478644131 3.725088837841203 0.24271167083211928 11.171882694109268 2.2712002610097217 0.19043635331729303 8.849975779753692 1.3065238763714353 0.3430830316841819 10.051872041577257 6.142843804293774 0.22960708298717367 10.168168366187604 0.13061391811185974 13.862110697889658
895 11.34913458922079 4.796979933929861 0.19243249682814248 9.721492363959786 3.737915510337963 0.20942505446831614 10.071721464045229 2.2586136685897813 0.21376781546447013 9.8765403036179 1.2839277778203972 0.3269383703075906 9.475010017373373 6.126356985970698 0.22212800549473627 10.098779747643416 0.1182869037146701 13.346384256522388
896 10.902998969050948 4.757387462503812 0.19691319629706325 9.983000365815208 3.6910984697152767 0.1957989893568519 9.592670055200944 2.214802573300606 0.16292876764346137 9.395883133886162 1.1962324777375937 0.3095178126626104 9.499468623720125 6.082211578718982 0.18065574104536264 9.874804229534679 0.06587464078018393 11.98415148099228
897 11.10128087867138 4.802255870675239 0.186984479389649 9.859992465248135 3.707322509353837 0.20342450464846487 10.263069657613258 2.2459424991388754 0.18865370649970928 9.30041497738719 1.2561267964966372 0.3210901234891897 9.727931315900188 6.075636363606397 0.21146007225045674 10.05053785896403 0.09498493623912703 12.73814536721099
898 11.328599399344231 4.847964007397392 0.20085106978310133 9.331135666498774 3.6656872026182192 0.2491058205548594 10.077325175590452 2.3089886594104607 0.22702340545461638 9.106834557109693 1.2202117437572286 0.2759524342445385 9.815411522222693 6.121519451524248 0.23042458080371192 9.931861264153167 0.11040234132643975 13.560275913426015
899 11.4462313227281 4.8097799816227536 0.16627350545639535 9.032640962989356 3.7302984579032854 0.27814035393187003 10.25010545483195 2.239111894880708 0.1886340000661168 9.281076982263654 1.2575585708133648 0.3576438228875856 9.664554443147551 6.0487431386604555 0.2359968270138918 9.934921833192123 0.09462653716104338 14.05681487265699
900 11.572230774606567 4.775743078866941 0.14617886478496944 9.179745455081685 3.7787863509741397 0.24220522102756248 10.214533454878453 2.2475485104106934 0.21526580429797765 8.91162268200735 1.2572766743558503 0.3207061369500165 9.577281586560018 6.08199916141092 0.2344431367800351 9.891082790626815 0.10579888358863876 13.27886027827059
901 12.036020134672352 4.815584811129669 0.13446782156214637 9.29540628034694 3.7558990229709366 0.23094230874021568 10.135464148614238 2.2758647327535395 0.191995366502263 9.212324366345694 1.2652305644256983 0.29649274693847305 9.894601902262812 6.046423854856709 0.23108080170484038 10.114763366448408 0.1093287256122403 12.43294403285992
902 11.616980001495909 4.770617234664478 0.16533526327353854 10.055666039676758 3.7721103208671423 0.24738319927707228 9.961674212998323 2.2586746184486026 0.24547859076912498 9.474680459834076 1.228796886716843 0.2763168759518069 9.906203263231296 6.1256779148791765 0.24710043530184514 10.203040795447274 0.10870352350017835 13.54030322041754
903 11.183891678002286 4.7812357168791655 0.16723374774017724 9.604981666536116 3.754421764606859 0.19484141175818792 9.901296691429962 2.2599789120819738 0.19751733646885464 9.105449854303894 1.2528116473977537 0.2950109086001584 10.123405816873873 6.0737407426720225 0.19384358462894785 9.983805141429226 0.1019658851124848 12.014317504829542
904 10.859138981309275 4.715418885839626 0.17768880488133157 9.78794804795563 3.7188022995483214 0.17052608089420876 9.699213697169576 2.2882481334976212 0.2255143130119608 8.977885615013475 1.2371967719617254 0.29708257750257905 9.560515213256313 6.07750379236451 0.22551644547421806 9.776940310940853 0.0849621050272908 12.56299601363537
905 11.100409473999399 4.7352500413807235 0.1810123413821482 9.707359301708545 3.695042668147355 0.18509517363195843 9.831944068840352 2.3123142416107254 0.2515784465341698 9.494709973313114 1.2631553835338984 0.318050301879708 9.387874441800312 6.071440436420808 0.20548011187034868 9.904459451932343 0.092968682603632 13.077376363162461
906 11.049564764408913 4.823380585506875 0.22489906945788057 10.164907879892796 3.6887370386584273 0.1792530806199474 10.178749695092998 2.2244950296979478 0.1933395070319161 9.56390569056893 1.2904351825870475 0.3241707215805308 9.19615066548652 6.105848691661686 0.23495728936890764 10.030655739090031 0.1041074340073267 13.253885096322678
907 11.191272226412494 4.744190497890518 0.1992008745461299 9.587876572896743 3.7164983799139164 0.2296007975630094 10.30531735696162 2.2719916044318267 0.20033953881468963 9.502453837858118 1.3070093350379652 0.3345204594939669 9.4230135559731 6.0624062962636405 0.21031226576169482 10.001986710020415 0.09794735109250326 13.452750360289096
908 11.354568675740616 4.786899969390724 0.19893925746043828 9.710826479182344 3.7554437564252137 0.2349895472405758 10.338516065359645 2.271293937985628 0.18822383516852398 9.150125340795237 1.2893481122932666 0.3156828778532233 9.88833588299804 6.078665657874084 0.20230178418712894 10.088474488815176 0.1138584151787132 13.065011092973927
909 11.583194600789083 4.74746543937993 0.15312152194601544 9.406147131042642 3.7338848030991154 0.25283411825001834 10.562233210363239 2.27186586905979 0.17467956587537006 8.703575983745802 1.2357548974852428 0.28456525950387607 9.18888457265678 6.087127538174921 0.24284878007119592 9.88880709971951 0.09274783782472977 12.697309053639536
910 11.541801660295064 4.782442187113308 0.167234105821723 9.790402453053673 3.780090001500987 0.24089880680933246 10.076824343313039 2.241311802516353 0.1741719346037039 9.225401610975638 1.282940279092415 0.3293592402351822 9.793520572242864 6.11254875203038 0.21754870285982603 10.085590127976054 0.11739473283561833 12.939825411617363
911 11.550615837519507 4.737036697317268 0.16269931488684508 9.813278223185478 3.766972570986403 0.21901272964880994 10.520220406236254 2.2413451125619437 0.19812420073197945 9.800050498945682 1.2897587523682175 0.32950018943255716 9.361182233268739 6.079184665917212 0.1902180111046435 10.209069439831131 0.10038768821513866 12.59996581789265
912 11.457538312667074 4.769402964585849 0.14433488621599425 9.618977359884246 3.7139839731268536 0.242369931008868 10.302491235220865 2.2604795804999496 0.17150848916321576 8.993059973655022 1.2953061203842813 0.3672998101250819 9.677114450343367 6.05654141377498 0.18371298594623792 10.009836266354116 0.09667093885931255 12.710794839333865
913 10.794476943376162 4.70106506199614 0.18045791897849064 9.771055856067644 3.702105211558137 0.1936429763515035 9.84071329905697 2.2533131144228715 0.2374067642405425 9.448536480607046 1.2479101340383056 0.3136609711329385 9.16104833875454 6.071026526948113 0.22677010117169263 9.803166183572474 0.0726121381776434 13.200245518819855
914 11.221876988956245 4.792490306505941 0.15623365454771254 9.703674857219095 3.7410092916672055 0.2843382093688115 10.752869816727609 2.2444011457092805 0.17620397499542126 9.54585842250952 1.2918494036252266 0.33979254961733557 9.61799310512461 6.116763049625918 0.1882891260205749 10.168454638107416 0.11483076781164439 13.119100745508792
915 10.912475714064858 4.7762285895747665 0.14151616487705648 9.874271075567922 3.7161429259234167 0.22332366604022974 10.1222231913846 2.302769783702033 0.21306229251641595 9.54970147906718 1.2510297289806493 0.33171037671852316 9.6840440143787 6.095854289786144 0.1888144604503806 10.028543094892651 0.10593319197833177 12.587045789182413
916 10.917751788470497 4.723369282493812 0.17640142150026009 9.264376908516272 3.687474136862722 0.20242634006029836 10.260618092493166 2.2781633228747307 0.21100009405903825 9.323059487397893 1.2720665395996027 0.32594804533279553 9.159806030135625 6.06747094623642 0.1942519070965558 9.78512246140269 0.08323697399838745 12.719981708672517
917 11.695084698334147 4.859839509115864 0.15858423296585306 9.220269814272099 3.6563022542884136 0.23117707395543854 10.616814035201909 2.304011017578372 0.21066999596046249 9.097417201881534 1.2611676262948102 0.32709201260487564 9.83259024010014 6.109546295677003 0.17537509867587975 10.092435197957965 0.1157014689758225 12.638284872636657
918 11.325869362431508 4.75005354844223 0.10689637649589322 9.817873767030697 3.7407380364030067 0.22582278098399894 10.191376019196916 2.2659751852356806 0.17403705307030884 9.2701018404676 1.2971228407665722 0.3458849067252497 9.754989064849513 6.153368551397975 0.23192146413131123 10.072042010795247 0.11897976083402276 12.428171706484246
919 11.361317273771379 4.729627804284036 0.10555673635481218 9.512167906610507 3.733014418236292 0.23518018955554038 10.111017013606286 2.2531449115524538 0.2390936077974866 9.032403878173554 1.2718421727159355 0.3256290299900296 9.663588766722146 6.0621691937958495 0.20012946825813763 9.936098967776775 0.08748782850184322 12.669117081406691
920 11.636232311663496 4.750398747938537 0.09142133654713926 9.247199176285983 3.690641566329621 0.2305031215645398 9.859610324037876 2.2662964751099763 0.20038535985037675 9.027588443723616 1.2605014074940764 0.3595715398888351 9.426782321219516 6.102281379416001 0.21482643499873322 9.839482515386099 0.09155204364257222 12.567345577878244
921 11.25184296370905 4.760732783739838 0.1263119753136719 9.609534967333314 3.663676821979569 0.2034401410093046 9.827637796233292 2.2587902101269375 0.23372567868212085 9.491125774364882 1.233343840156364 0.3426956657884222 10.060868592437256 6.086049637567429 0.16887934996430073 10.048202018815559 0.07804678709895749 12.319197762019895
922 11.344589202947878 4.74127770521458 0.1445584891907126 9.124945796509758 3.6799069039042975 0.22382772455144284 10.82831882534977 2.297248499776836 0.2041319700527483 9.263836649820352 1.2569645309473292 0.3404945008522696 9.39306152557018 6.047117391375722 0.19059153148008934 9.990950400039587 0.08203113462868297 12.646372767387138
923 11.00074469683993 4.772124028470761 0.17364731105056574 9.412404737061069 3.697608690073681 0.19679312409650182 10.643186848571835 2.266903090400982 0.22704935609894186 9.343195726101708 1.2904681808312977 0.3532492899330507 9.626367084545459 6.07121106567295 0.1799028059367468 10.005179818623999 0.09719113947486413 12.956201654488515
924 11.068881605840167 4.728769440631972 0.10094295489441749 9.606107029571225 3.7011329262609056 0.2189520923725479 10.307467845203897 2.27700326793736 0.23255414049470302 9.16001207858629 1.2885361716311903 0.3286983069397131 9.646251708286012 6.07493038197031 0.16186336677957155 9.957744053497517 0.09160256607127737 11.952024069832547
925 11.261645429278168 4.709504729327531 0.10392680701181216 9.84618461537212 3.646923982132684 0.25199115004400946 10.482244690960876 2.2311167041002626 0.1310542205909296 9.40075831180813 1.3159949618869395 0.3622484061388365 9.236484828994639 6.1162413036844585 0.23977648028653525 10.045463575282787 0.08148446461130505 12.478987134694068
926 11.502260015618997 4.717010434325455 0.12022033350016391 10.145776668072932 3.74368618928412 0.20881292427145293 10.259886105357138 2.317777202084887 0.2399769329212092 9.144610635107428 1.264741163942828 0.338892930854598 9.516198101991455 6.005255262495783 0.2307849734234774 10.11374630522959 0.08722217881154455 13.048404404724904
927 11.152148389018055 4.8341491081215135 0.18418711351541578 9.360101092294299 3.7271457512856507 0.2310659670724384 10.332956127529982 2.2176719940797245 0.1715716903253666 9.29255940415272 1.319122445632224 0.3659359839248906 9.238391162163598 6.092089031660469 0.20524686451156895 9.87523123503173 0.11556379454084617 13.269789846545729
928 10.77475177840336 4.758846333762928 0.13312288404271125 9.5854209170406 3.7321278348594396 0.25625787225655305 10.472371665847032 2.2837009058250937 0.2218613523111294 8.959910394747514 1.2895827351561269 0.3201310280651598 9.558186976971749 6.03170582039238 0.22952378739439488 9.870128346602051 0.09672085438412355 13.302898839785446
929 11.454107051248752 4.73334745297155 0.15740302878618317 9.784351342601646 3.7038002184915184 0.20983864975785668 9.744477260073511 2.2534219661990997 0.1962589322227906 9.678906142731979 1.2468927665047254 0.29811540420202753 9.564351365389175 6.104942694801384 0.1687544760820798 10.045238632409013 0.08600914817858545 11.807176094408177
930 12.047845395051267 4.757841480207244 0.15264558869122538 10.327934785879435 3.8073837723056916 0.2341075467026854 9.830682698028149 2.2470449345592405 0.1802113369862623 9.535686457049456 1.2778019483843408 0.2740568602530883 9.481214649018279 6.076201731199971 0.22996899549466016 10.244672797005318 0.11078290171622744 12.272645140212214
931 11.79362941416842 4.816107710204571 0.14434193081287536 9.688988578963976 3.679674141215526 0.21840946268031575 10.130011369093443 2.232548808104686 0.1974119108133884 9.046683131247226 1.2560232706347805 0.272027764032194 9.675549173096753 6.095677351858861 0.24788608239414836 10.066972333313965 0.0935343847886149 12.376772457102334
932 11.409996265651309 4.754480606103431 0.1382336578194805 9.834259401814373 3.7527964127256856 0.25269898008030756 10.537433467366029 2.250842669914194 0.21208223060662 9.522279432981133 1.2599714006479883 0.3064555939214088 9.755902556628927 6.128600003329748 0.23826339419641962 10.211974224888355 0.10686634692913914 13.15206119776838
933 12.078109015389682 4.777695485733421 0.15567145940213986 10.02250867216968 3.6832969744446307 0.2016204301970358 10.444968386523275 2.2458703024875972 0.18270236893245478 9.615451416355647 1.2355598108363919 0.2749408218696148 9.861673142898036 6.136928560719583 0.2603571377648522 10.404542126667263 0.09339835522925469 12.321941168835586
934 11.558215304660225 4.749945671664119 0.1655046660402619 9.828407608729737 3.6979381363508885 0.21725357107681648 10.477502532787001 2.2995693836320488 0.1603480734058389 9.385964769853073 1.3049091903533536 0.31355798932982204 9.402736434320655 6.033723262553978 0.19365908211924854 10.130565330070137 0.09474525729580754 12.035819382180392
935 11.722336949819086 4.809978096540403 0.15043212324020244 9.932608468447988 3.76130941782974 0.23131074901860935 9.936654504667336 2.2389763105458518 0.17574093547795663 9.641109453718043 1.22472080941649 0.30895237858305674 9.669212805646564 6.103721734831289 0.23327436246798477 10.180384436459805 0.10526940221768481 12.601754626311422
936 11.733578916674194 4.811440100873728 0.18889891326013045 9.587977458000688 3.7256057790141766 0.2295363622168413 10.35059140105954 2.292845750969551 0.19267295234855447 9.448613489751418 1.2982374038687805 0.3344365749184145 9.623738421668666 6.12580421797797 0.19953794485209295 10.148899937430901 0.1283147789257712 13.12168172609937
937 11.795676640484308 4.804634102229138 0.17657591663666392 9.135843216950384 3.821922585600544 0.30166546894633134 10.292649830558258 2.232251332280909 0.180625218739732 9.16370244353841 1.2664279579576052 0.33426710988178654 8.92753289599464 6.055950849466164 0.17385142182301858 9.8630810055052 0.11376549389180206 13.372664609775574
938 12.399713541531717 4.818723697669736 0.17543111516610127 9.159393332638386 3.679081996926453 0.21278502675783262 10.00324506821984 2.2378051994339594 0.22377669745535322 9.421511896809488 1.2908034641136077 0.31842481551345625 8.567603328201496 5.991871404809041 0.2677095204953354 9.910293433480186 0.0811852809754893 13.729526093933494
939 11.936260700988779 4.83442677883776 0.17366904358927204 9.880639668260562 3.7868876722011464 0.2711456714578496 10.315149242781946 2.229421008511947 0.1737314665451359 9.324277170119334 1.3076564344106112 0.34706985024822856 9.198003751304789 6.072559574650906 0.23384300429441213 10.13086610669108 0.123718422107404 13.744788093871874
940 12.08086884710233 4.828315166819204 0.2073663096546927 9.488977424980282 3.7162225187954103 0.20395930330797507 10.210993434084834 2.2932684617624792 0.20201977124006806 8.532066302891895 1.3115301839031739 0.34320934441930506 9.119242893490185 6.014321523302284 0.23196710040203972 9.886429780509905 0.11025969930144015 13.619456932449811
941 12.369838242778284 4.793414067428735 0.1637326334989242 9.279262222485501 3.6929690110675955 0.21882719886180615 10.308519432476395 2.241910969107026 0.2055697753787173 9.40853716530241 1.2867735657323631 0.3214715921455273 9.118531866231546 6.077686291849565 0.2397430973693418 10.096937785854829 0.0960789094219868 13.170515488020374
942 12.55179205579314 4.825326727053554 0.16941046095153978 9.929861901470977 3.722396967059441 0.2437651902875239 10.075052846614918 2.279208555205236 0.2398452397513302 8.706759187374857 1.2748462027376473 0.33491600567035984 9.58896369071119 6.0774410432305315 0.21834783507201166 10.170485936393016 0.11337202744221182 13.823004803871639
943 12.24438235567583 4.81108395328858 0.16044473390292513 9.41563568423934 3.723660636864098 0.22905620466515214 10.377889452590946 2.2567920082321127 0.20180815512235356 9.181148255559151 1.3035274945880182 0.368809139303494 9.379918869274977 6.020697023514745 0.20003170081365051 10.11979492346805 0.10068035168244065 13.294338961911178
944 11.919494756349891 4.8435796804194755 0.18216520814071363 9.152230818295312 3.7218605582662025 0.22888813903320437 10.672469965916946 2.319775180315152 0.161826747188598 8.61077209328604 1.3449394570254531 0.3786969258034994 9.707329392329285 6.14963554854936 0.21168345107899258 10.012459405235495 0.15348621330005852 13.329983095347645
945 11.769967405664389 4.841891423854966 0.202007888491214 9.251152290150372 3.747875977966386 0.2149622785770549 10.744646744574071 2.3004181430724526 0.21232985578367486 9.376163540002356 1.318244540320987 0.36089251268403594 9.504395314837767 6.190673414029069 0.22428886668795492 10.129265059045789 0.15734882823370205 13.916931728912322
946 11.734035308052807 4.787991752608876 0.19096778440849696 9.3976058296469 3.7679188729624022 0.2019951137671985 10.085160409296929 2.258603411378053 0.18661764021859756 8.257173733629912 1.2640493733357103 0.33971277959468793 9.850612789297113 6.114555918391822 0.20254222774286465 9.864917613984733 0.11615199412030278 12.855288415638041
947 10.918337341103104 4.770356076079697 0.16981935334682322 9.806020645313925 3.712496918024944 0.21571710220083948 10.250888613784044 2.3410314948032935 0.22235569726116267 8.252664755957898 1.3076960671554103 0.37072362571728185 9.525559301887466 6.104386700382929 0.18642221548294483 9.750694131609288 0.1247215796741847 13.350352005821273
948 11.603118942180245 4.821003153810783 0.16749315782201768 9.05191764091159 3.856633441282249 0.2787061687183494 10.30286503177028 2.3230256163633305 0.23378512059148202 8.830503815126475 1.2372560262139998 0.3080149647349579 9.238682115341431 6.147723825449769 0.26168150342177987 9.805417509066006 0.15465654100895615 14.320288436816355
949 11.348216813352623 4.782881075746659 0.16899598184290543 8.864141702007833 3.717946950810928 0.2420192624515605 10.201054516665993 2.3423702301249505 0.2186346431134636 8.748577930230198 1.3094904338107025 0.30372179162437735 8.830197353892027 6.127546363948119 0.23227750425445667 9.598437663229735 0.13357513927320191 13.357355719040578
950 11.775807348222752 4.793135156044264 0.2017629502904981 8.873703191136899 3.6755304366593973 0.25125379964010874 10.403105140616674 2.311346067492967 0.21407581433914122 9.195853215234234 1.260394070067776 0.3304741909770247 9.152859590962544 6.130310358680091 0.2570437798367832 9.880265697234622 0.11167134617382897 14.376777718587531
951 11.823698636349464 4.786245933887917 0.18906199842356058 8.742588784330684 3.732596701059993 0.26923256970220294 10.265249354337445 2.283287357692712 0.2483307433181323 9.001504214213295 1.3192314174213977 0.37326622478304616 9.531308301728387 6.178348423146524 0.2586691796471029 9.872869858191855 0.1374700950266387 15.338775928318581
952 11.640703942418654 4.799450653784989 0.18424535928081376 8.640323440476841 3.6781826492244933 0.20494483322731297 10.382502275689932 2.248908048462588 0.20821488017078668 8.988674456811584 1.2403652634385036 0.31357093630673993 9.357174952023616 6.134668179108192 0.26400602086264546 9.801875813484125 0.09784308718868306 13.46430226280441
953 12.013764460574551 4.832633079177785 0.20299862184565803 8.51153372434904 3.7272787352987975 0.2990306789770279 9.680812683759301 2.3287594803626845 0.31328675691246055 8.954468947653028 1.2929619765206148 0.3495413159402043 9.419929549294928 6.098241574083217 0.24849462442693754 9.716101873126169 0.1335030974735497 16.195820891528612
954 12.087737151446824 4.811252895568486 0.19648010889794656 8.609385438131062 3.7206836789332938 0.2372513559128368 9.693542682968971 2.229472116187212 0.23764336107498063 9.677588422569896 1.229072537874318 0.2613532182742221 9.36453046373543 6.123740815024928 0.20550406485612066 9.886556831770438 0.10037253710257747 13.043179190579506
955 11.830179336841665 4.829470956475624 0.21650152356482738 8.811975153154986 3.6512080845346957 0.22155261566090662 11.064754545342815 2.229851262894049 0.17655623506635754 9.421608391114914 1.2987808831071146 0.32494024789179576 8.966695807989447 6.135822533737789 0.2614145717971216 10.019042646888765 0.10655487253478432 13.762047391444405
956 11.437544327207924 4.780160393978779 0.13012916890050277 9.704179986847748 3.6703686257857213 0.2023305573788519 10.338106207139212 2.2606759608537415 0.16275670813382667 8.986837992315067 1.3076691100940405 0.37272301981341 9.498716556517726 6.112775772424671 0.23998370379654962 9.993077014005536 0.10385810101232056 12.695864195906347
957 12.359936489896521 4.835989912562974 0.1878169351549037 9.191368666498871 3.6608974638158767 0.2256651358415451 10.649548411123774 2.2676412356149456 0.20794481758387368 9.43055602155655 1.274646508208313 0.33365886140807827 9.322144548628282 6.083657965530434 0.2228290055236458 10.1907108275408 0.10209474553143857 13.497908823404897
958 11.667643185638248 4.831390738750761 0.22224215047327817 9.590672073294057 3.664528326398319 0.1673479372536903 10.291926739453812 2.282806846036727 0.245453327116255 9.141959884942796 1.2446169149303985 0.32591863329018583 9.712500655436779 6.12137838482103 0.29709540499016945 10.080940507753139 0.10647237057237695 14.416276489791695
959 11.717948183847007 4.770871737636742 0.16456499138451772 9.631392316084513 3.6945793608407165 0.22327440999665948 10.477119115826305 2.29946914929306 0.23133258753688915 9.316268274316586 1.271014984983658 0.32742132976113214 8.832133153740973 6.1349603257989855 0.3098037720210207 9.994972208763077 0.1117072400955624 14.397250137927571
960 12.100567954561154 4.842273641984736 0.1411552339272497 9.004728869779324 3.6888952247120175 0.1931346552508541 10.759858612837778 2.3389936553177613 0.23563430505756167 8.578261707425193 1.335631198683738 0.32260699347832006 9.438727567440793 6.114327224490358 0.2480339848006758 9.976428942408848 0.14155231742265212 13.069914128940146
961 11.628244086452922 4.82990523731436 0.16318505223726879 9.758318448283868 3.637976714476245 0.17625633153360812 10.842405382090757 2.338619029979737 0.2512928748266121 9.156580910779487 1.3132742905776333 0.3655753446931995 9.526726010016711 6.17192872808902 0.24568845041397544 10.182454967524748 0.13586892847232895 13.773883092043302
962 11.502477009987832 4.811858320136597 0.16185781888459252 8.97140514055226 3.6479073525896113 0.19019184384505636 10.836433695177943 2.3181321321037966 0.17944386783638325 9.319672401564771 1.2720777772255416 0.3098432620537859 9.77303128617775 6.147172390260231 0.25525652153467815 10.080603906692112 0.11695772284808541 12.566033748663246
963 11.747485389311356 4.839547911719534 0.1921895598428652 8.697821930079693 3.7123001034833853 0.21162613838967814 11.053388119279216 2.34252014352043 0.2277325571989089 8.474904146020318 1.319868182090027 0.3469820475345795 8.970101882630448 6.116964813221635 0.2634233936416276 9.788740293464206 0.14376835919193232 14.231741033257995
964 11.828589270282354 4.795493077136805 0.1532668270360495 9.04338447393862 3.675393706027981 0.17027968980606528 10.617675186129125 2.291104737397557 0.18660029160173477 9.109150447207952 1.3098656438941314 0.30371043146079757 8.467081410059572 6.075905435576986 0.24305739753841668 9.813176157523525 0.10708064839162197 12.111349606217425
965 11.398261584562341 4.8246040189144725 0.1448337940719648 9.56281929001703 3.6905892885004326 0.18950676168020564 10.66632935727784 2.3228737989289505 0.20069774554747816 9.215831528511035 1.308155483670158 0.34358323767501353 9.175993906491449 6.1297846715419375 0.21203748621477594 10.003847133371938 0.13272958069612018 12.49803180624147
966 12.028205790755319 4.83276288478218 0.12098526639179306 9.050976567832537 3.6859627762350375 0.18075755576431976 10.904742675675678 2.340756039939576 0.19551569991100923 8.734926073976414 1.349296803247034 0.35470882901733486 9.283916938886795 6.094337904091099 0.23055685856572936 10.00055360942535 0.13815141004391523 12.404813686738157
967 11.396233633137376 4.800712591084068 0.1847424733377477 9.827469516904173 3.72687184204486 0.20811537806108266 10.455071840797356 2.2886236178803196 0.20425307437598486 9.240673715626771 1.3417871927905909 0.3728825755505756 8.973518260307333 6.150547819073818 0.24310890546542596 9.978593393354604 0.13923674095966124 13.901129605255226
968 10.961164344149669 4.80595412546595 0.1720862187007864 9.291040097566233 3.724248264679171 0.16579167926116872 10.406775230735974 2.2847266073997368 0.199511781841053 9.116039996755761 1.3422183099757399 0.3325925347852572 9.09653272584423 6.121930402903844 0.27161928259932766 9.774310479010373 0.13334367046981838 13.081789534932998
969 11.087091493714944 4.7779152258798545 0.19834816415078402 9.949952374638436 3.6455425283350453 0.18503913612804168 10.592726646444785 2.3105334567641087 0.21897870895806426 9.289417263093519 1.2480880752871901 0.3334387563717129 9.455167316527145 6.180759929831837 0.24466076593743213 10.074871018883766 0.11009597160453714 13.52713856365103
970 11.608387828534644 4.78109015899296 0.15617350168283736 9.531774161498706 3.6813372473084134 0.2252545374466529 10.919311828904885 2.3179353230348676 0.20075155668088446 9.114957410322818 1.2735264683564698 0.3443549267907549 9.084389821390374 6.1151101633233225 0.27473744860088395 10.051764210130283 0.11132800058813656 13.76556279944727
971 11.313183285892308 4.753927867461332 0.18052963765386829 8.685191215930907 3.6542691026487564 0.20003320067032979 11.00695555672935 2.299007349530087 0.34483079210943673 9.11187008582754 1.283337823188655 0.33506938558616656 9.147011327636609 6.065822372390554 0.25512759876614755 9.852842294403342 0.0888010314288068 15.075557958851233
972 11.469281857115131 4.760124711096829 0.16801114407718598 9.174691681336508 3.65699272489866 0.20579974515568947 10.439034395871925 2.3000526926547478 0.35877064636549566 9.253577091831952 1.247536917218318 0.2869361007076961 8.577001149098162 6.210773231784398 0.30738992930007325 9.782717235050736 0.11262418391552051 15.205240662642048
973 11.647841061815425 4.764656806275776 0.1300827675940207 9.210589020779432 3.6912462719370085 0.22026185882800425 11.17748303296515 2.2665833573343015 0.24253329040996455 9.091713007092807 1.287432191230814 0.34217822666559594 9.031134322459529 6.168079819126791 0.26549188331425827 10.031752089022469 0.11312781756586818 13.75726700781549
974 11.709078548087469 4.789284368726043 0.1308191124227286 8.4851905109465 3.662491384534788 0.2516083748523911 11.172004886252404 2.2706847805095576 0.17118863796112224 9.020815091365547 1.3891383924630687 0.3969708243936488 8.784698562981207 6.173976788429983 0.2525611473479215 9.834357519926625 0.13464327131761805 13.787061617205064
975 11.203427945794637 4.745105642799998 0.2203635933453881 8.790723834773955 3.6034070341640403 0.21889912412771298 11.52229975314813 2.323556581152965 0.2334738509273305 8.697203774478035 1.391738359358143 0.3548251652878641 8.739175328206715 6.118534451162225 0.2537990047882048 9.790566127280295 0.11399654211240415 14.683312469693986
976 11.71797003571366 4.819664880261817 0.16205668566600154 8.429095170449301 3.730920325027288 0.3009721765113165 10.817330114978942 2.2943545168978323 0.23397801159826687 8.846896341391181 1.3299652642112754 0.3970662422619655 9.17380777055234 6.173096696346289 0.21241186310876176 9.797019886617084 0.14712846493383025 14.971215060464214
977 11.58605058482281 4.779978892893887 0.16662175058447926 8.231440795013711 3.6391213413259473 0.2498088748186314 10.885783865243244 2.3038120628564265 0.22705385744465123 9.318286507891248 1.3300501663727904 0.37251607314790874 9.231874133019474 6.175235519334917 0.2414508227458057 9.850687177198097 0.12316772494172352 14.409331388958599
978 11.660489993672217 4.780344105787569 0.21035680072497273 9.552177414283335 3.661101457674364 0.18497044300805493 10.471727753848628 2.2949585303416695 0.25292536207248784 9.326508598049989 1.307391692361183 0.3525627502517434 9.019924237151931 6.136246456863425 0.23022537119661368 10.00616559940122 0.11353657699057215 14.106687616072476
979 11.323322996783764 4.780686238908315 0.21789859193523584 8.75563299847241 3.6896578540520375 0.21787184550635913 10.866893997832094 2.3109340819132838 0.24957972614852827 8.893074098941954 1.3361371925122958 0.3806939454629783 9.190648080360909 6.174366324815603 0.20681523534813265 9.805914434478225 0.13588446682523686 14.585893669595928
980 11.556800914251339 4.7557479793814785 0.13726393014208035 9.258820443215457 3.634128408164601 0.2144259590878827 11.01968768502506 2.317767145866777 0.17012415171323625 8.81389518011362 1.3499983178576878 0.3827624491494238 8.768131076674742 6.127010454404932 0.28216112972136603 9.883467059856043 0.11445858952002505 13.599011400948488
981 11.374846621619271 4.806657459365983 0.17643232704954026 8.468804305303584 3.759352469286372 0.28784410057268967 10.928919504027904 2.3112545736691024 0.24683223527393444 8.686645006517157 1.3635946035449622 0.355137102493949 9.402506673377614 6.123777655370396 0.24249357768645152 9.772344422169107 0.15045548063229294 14.997048168202214
982 12.02363831206854 4.76741563654709 0.13434550073957283 9.002144980231488 3.6934089983906313 0.23674387217024573 11.41574413664187 2.3601838469914522 0.24029596360032832 8.411948541572848 1.3992133154428368 0.3672946645568535 8.851597485265591 6.12371201759513 0.25169598493728723 9.941014691156067 0.14631489137835807 14.099070242458586
983 11.923970082916874 4.789629260798213 0.16894068913158977 8.970869949536532 3.723915884282368 0.21196015277728655 10.991554049166577 2.3188986498175943 0.2048349747232424 8.96431405674137 1.3671625941802865 0.3786009883493251 9.369747496343322 6.1596436486340425 0.2354534774180276 10.044091126940936 0.1493781359274308 13.74858389645978
984 11.197503135767269 4.763601757333565 0.17350684701482358 8.676617327002573 3.626384274542711 0.18380627763677454 10.79900541631899 2.3425183765415882 0.22529856531573206 8.6254902526091 1.3324280571598817 0.4056234661653195 8.99830444900908 6.127564724167884 0.2418712407639144 9.659384116141402 0.11602756633405602 14.095980978843532
985 11.169168568503215 4.809135172269281 0.20150491305548093 9.663248477466476 3.6494219493422437 0.19942394559664617 10.607242822118224 2.371084008501635 0.24266628161203496 8.301187365539182 1.3661295006398748 0.3709662198452513 9.551946037237771 6.125155881405332 0.2691216255323018 9.858558654172972 0.14171343081660331 14.709923462004586
986 11.376712628247832 4.730183203063113 0.1467363771297755 8.170886241465668 3.6689047389399727 0.2461937462876345 10.722402362104749 2.335934335828745 0.24173483293485776 8.895877808565832 1.2741981982254817 0.3665095740538738 9.318206426495404 6.110097508772898 0.23191913022137248 9.696817093375898 0.10139172535097214 14.130212499658722
987 11.200362951463017 4.74339731573331 0.18325007533918733 8.840113146533973 3.6255238715309877 0.24234509490257253 10.942318223952968 2.3482437205776305 0.22812427651265788 8.612360528065711 1.2907507686099153 0.3344823326513908 9.52361853886166 6.139571583245379 0.2937874482528289 9.823754677775467 0.1070255803243744 14.690514425215198
988 11.51379138246072 4.780184297782341 0.1375476502613274 8.231405239812597 3.647017980576014 0.23379412564708507 10.97749341743112 2.385764031470692 0.24588025946144146 8.438960832924627 1.3385403201172266 0.3722395366303833 8.897027052686193 6.155516415426196 0.3008834954244252 9.611735585063052 0.1389327374594239 14.786265295791361
989 11.584245716313704 4.816895048906897 0.15386029882984015 7.902834651774529 3.6872136184026276 0.28384654806680404 10.821604499375646 2.334465897446754 0.2491092052713709 8.729326990526078 1.3061663517301962 0.36485638586402447 9.601495556655074 6.1677075766004785 0.26131861421643515 9.727901482929006 0.1400178270023206 15.045769166455711
990 12.201511289389643 4.7687548013477805 0.15478203993419387 8.375740197139901 3.7055712960451412 0.26217133824591804 10.884097085213172 2.32614779797229 0.2326156862613212 9.375952965644702 1.3200647480369907 0.35689270640834425 8.945807947730094 6.161934885226965 0.2968330472112914 9.956621897023503 0.1340228341107635 14.934658507233946
991 12.034375301418304 4.7777927201375565 0.13496707748734207 8.650373488468823 3.7461410216155073 0.28210803486354286 10.733984329519295 2.364624780912966 0.24902167169550263 8.965814208452706 1.3208997340767552 0.36764175319294007 8.912342728078968 6.115495310089532 0.27695739378741835 9.85937801118762 0.14251884175139332 15.019469014560515
992 11.93341191414879 4.786371817678126 0.18486054638400523 8.689270680684814 3.7169276040200545 0.2686639293404942 10.735620835571313 2.371023192359724 0.24784502354627022 8.488806755664145 1.3638706773896156 0.36756678730704695 9.303628054913718 6.110875428698817 0.2379181716421282 9.830147648196554 0.14734187241419733 14.97544897877172
993 11.81529845022111 4.834134347611753 0.20016634373344971 9.073910702032641 3.7056694284536147 0.2076333550240662 11.052297024265313 2.3403703634090025 0.26246830220464346 9.108556033419086 1.3213112947925962 0.389637541643159 9.008442156861445 6.114959426081819 0.22622917684324087 10.011700873359919 0.14081710045468715 14.738018261928929
994 12.000741654316158 4.865063513999026 0.1610060149246886 10.106015617518931 3.681394059880187 0.24092803582237357 10.462754887881966 2.3354662446238397 0.2230538379683269 8.623751688756972 1.2934516445721307 0.3629130357413129 9.848318399831351 6.112145154514949 0.25677776928525087 10.208316449661076 0.1350322519029564 14.262967200254048
995 11.818423254350526 4.763865995339842 0.14574282256392604 9.55009733720525 3.702756714159177 0.1906217342126546 10.6407000597633 2.2668495335279544 0.25111063295205976 9.230544226344472 1.3164007993592663 0.3647949078818211 9.15675556073439 6.127187300841005 0.26008957332743354 10.079304087679587 0.11294019703037876 13.892618479322135
996 11.913276005385962 4.755065596441491 0.15569490838475933 10.186147979949984 3.698000527230623 0.18490399406472954 10.953621564498588 2.282768455383828 0.24499789913350567 9.033306982995269 1.301682608042049 0.3223624995606907 8.667545950888623 6.1284349596810515 0.22738618521117548 10.150779696743687 0.1107185577407384 13.010100931472266
997 11.753179298359312 4.756343632107129 0.13310716578456036 10.08993235838405 3.653595779240085 0.19907643775606607 10.835347545166819 2.322588117814471 0.21405084254736548 8.579580758476549 1.2776705154349663 0.3440882227598643 9.369180322323327 6.110575063861228 0.23983294477028758 10.125444056542012 0.1016827500765058 12.950629370667484
998 12.10457512690937 4.730195684741641 0.08071620327823038 9.722434359532942 3.7226302805141236 0.21754456047894072 10.38121339662715 2.342351100535656 0.25044987998069446 8.697577290793976 1.3341335911507106 0.36346318417987084 9.4176383478805 6.139913998422093 0.2257495640128367 10.064687704348788 0.13137305945777494 13.039641553366572
999 12.195362266145109 4.749626481028078 0.1457957575615327 9.588365515051153 3.684052053638898 0.2443670326365061 10.373516349852128 2.3054595789002583 0.22212421770583932 8.875556411441545 1.2210886909653385 0.3076551684685611 9.265948301469978 6.091854672138021 0.2412046648877407 10.059749768791981 0.08794442371904876 13.305762679831055
1000 11.996362791650625 4.823046927915482 0.17573991273263045 9.59136600273713 3.693964430349326 0.23621341589141545 10.283612994733346 2.285545696205518 0.20816672123452962 8.999020580355918 1.2455759279416547 0.32048578686053586 9.290855452085763 6.14275957457495 0.21349764105977376 10.032243564312557 0.11570663978231614 13.2250516796201
1001 11.740288638405305 4.793414427630737 0.130883980292803 9.203546623542756 3.679660433596869 0.21643714092337388 10.775158356828257 2.2934201863729777 0.21032340037350686 8.84808552273605 1.3088517190835505 0.33874498331089004 9.29899773262698 6.111504823396022 0.22864580611258156 9.97321537482787 0.11489844640096111 12.891955024848349
1002 11.609038487182293 4.744920850727505 0.12485916335914266 10.120114432337525 3.7381447647491908 0.2434019009253397 10.569627409945344 2.3090629487427954 0.1948555727097874 8.7298284225388 1.295988132301208 0.37017010888488455 9.284154495059655 6.139025998884027 0.2727832094821063 10.062552649412723 0.12295666746587516 13.820543647946364
1003 11.423055748719833 4.724738395897238 0.19200348779368648 9.560707166824628 3.644359603024215 0.22436844605001804 11.23303827137111 2.34773854400328 0.23987710345797877 9.056072807629416 1.3629715936576197 0.3975642516858551 9.520249601834507 6.134428624858128 0.28137785031113705 10.158624719275897 0.12037548067302599 15.300163425015619
1004 11.343797374239408 4.738659052220844 0.15489334953665249 9.963742358896575 3.729361786370162 0.2458092361720984 10.296821250501358 2.2722592790241514 0.16766611509896778 8.73566361625179 1.2802505264096957 0.35752308489802587 9.353976176757476 6.145536021783801 0.21846117264701617 9.938800155329321 0.11074146154666073 13.113318957384651
1005 11.617107064165207 4.706090056275595 0.14272682775056053 9.839612583620685 3.8021786454686954 0.2851697254578713 9.873447595877186 2.302349761434855 0.16510985031294254 8.651648756792929 1.2481667497527695 0.3639596308439927 9.426665609972678 6.1121978252014415 0.22777505842439433 9.881696322085737 0.11172473601160134 13.576132886514074
1006 12.066761745374949 4.753048160992948 0.13088809055951334 9.80574845535719 3.809766406201304 0.292684443396148 10.028784550237976 2.2984551871492522 0.21118954946100085 9.19512006717122 1.2349100017568868 0.3731655246391967 9.559733537153795 6.135988465548123 0.2405878146181696 10.131229671059026 0.12396177271463263 14.306932875242786
1007 12.057661341472457 4.768089900802053 0.14440655941449565 9.596177196070627 3.7890804127655726 0.26715194151386035 10.26495992932177 2.3099921954554388 0.25414915630956314 8.902066580220351 1.2940424350136228 0.3650446006607902 9.658730465054163 6.151541657590104 0.25047897841862987 10.095919102427874 0.1400774487102882 14.681828484262429
1008 12.090955699722276 4.774244139502578 0.1097222823893308 10.371131474497234 3.761054306045363 0.24117047760912014 10.589026613245405 2.34705671519695 0.22269140807031193 8.978044834231358 1.299091862779115 0.3207312835014275 9.43192410299117 6.135448115231769 0.29578544746242064 10.292216544937487 0.14090715613608493 13.637551741858704
1009 11.324685583277201 4.749711729827105 0.14845810464590237 9.418660564523131 3.7359891968531453 0.17846374073927798 10.478044693509348 2.266299983440115 0.208331339048964 9.008655037950849 1.262916971768064 0.35409342342730693 9.230402839228598 6.094430923173635 0.2729417929822068 9.892089743697825 0.09939788939734288 13.318843989070256
1010 12.334774111086928 4.688410576034845 0.0677090387705498 9.48314610641702 3.6938641998676474 0.19956500647452483 10.074291095954862 2.2745842310253552 0.19522678134576282 9.018754092834955 1.3025367076822776 0.34347174792530644 8.773643784903301 6.098444576894437 0.23230520832495397 9.936921838239412 0.08909618668584232 11.897786983799103
1011 11.953991403389097 4.765053472734975 0.15171609765304428 9.046936753433076 3.6755028027674514 0.2736127326282948 10.421717410515917 2.2797477699194624 0.22521904215717314 9.005376857131216 1.2432640168033826 0.2698387249884654 9.92532361072511 6.1099005578689605 0.2101211738308683 10.070669207038883 0.09222185240377626 12.95466479996313
1012 11.871282180173873 4.752844532963103 0.14020942351438234 10.255955461319504 3.682840067909974 0.21498407276265055 10.628222119611653 2.308838463432125 0.254264109890889 8.958171384612267 1.280226242934006 0.3362047612926133 9.581375453656147 6.072526654364768 0.215756918930136 10.25900131987469 0.09698332070572499 13.30888467105626
1013 11.611554305970246 4.711112598694045 0.1201218891033971 9.81503212588412 3.7711995138678853 0.27074926396660076 10.301246452562726 2.2938130464457487 0.23231116298190524 8.964427264347727 1.2361129575426586 0.3114572087568441 9.236823199572134 6.118188008275311 0.24314975751166118 9.98581666966739 0.10361335335005975 13.496471006540316
1014 11.604644533611408 4.7469354662181855 0.13026919190804503 9.44229702454999 3.7499023541156746 0.20115916227243366 10.158566473454727 2.2803987242939514 0.2030361656263558 8.789729920632517 1.2113466985648766 0.2703467099984151 9.265914791799595 6.06393114109737 0.22799641397086667 9.852230548809647 0.08803100524294165 11.835103807444488
1015 11.709890480703354 4.766524027287951 0.13071306224793858 9.885677007413623 3.7646797191409687 0.23685033157831703 10.54408594031699 2.3184369766824937 0.19300822295935105 8.684036185156241 1.3499455712912711 0.3490799788229807 8.885420907447825 6.096907607871047 0.2307630840077347 9.941822104207606 0.13682690883967616 13.068189607355842
1016 10.93325343580698 4.701703179428234 0.10043477959160106 9.483709444551794 3.7236674016885294 0.19895041626757987 10.17637985160197 2.270140823023607 0.19321755294019385 8.647199872831804 1.287317088272469 0.32791877914709333 9.4817932769393 6.092465763985729 0.23446776750141116 9.74446717634637 0.0925869796646436 12.089286812128751
1017 11.913799788617512 4.73123857839091 0.16383425796925852 9.083699871211788 3.7062017421381874 0.21969588389774158 10.364564185435048 2.2681786750070625 0.1880437712596443 8.970815954729906 1.3017348275424623 0.2831587042083991 8.715155950254355 6.135828103412543 0.2617780219656633 9.809607150049724 0.10616451368316282 12.794269482676778
1018 11.386447319478403 4.697219850338322 0.1456360738161742 9.41641790131501 3.761794906532904 0.25400829845817574 10.159626106985138 2.3158247323895043 0.3031051564032835 8.384022176224164 1.2627695902911085 0.28760296826892984 9.471994355995283 6.0791636661686415 0.24691760260083645 9.7637015719996 0.10088267752902595 14.178070964359447
1019 11.175756726648931 4.747395946926835 0.13461623718639149 9.859581192812 3.709117692258551 0.24144434149997315 10.776555164265119 2.3270425612293506 0.26299660109091477 8.18557913168334 1.31773756038443 0.3372926961344752 9.82980135737161 6.186095682395859 0.27137412827090585 9.965454714556198 0.13500601702393494 14.297863887365985
1020 11.606374560819509 4.745275491092352 0.12356887832623195 10.2076753281185 3.7869612770263954 0.2470256118077796 10.283229400666327 2.2755931343987585 0.2567533597638844 8.972945281381385 1.3142517079375007 0.3003534947814937 8.82161958745116 6.1109547394405475 0.28328667918981054 9.978368831687376 0.12413539836404075 13.876900561718593
1021 11.806680681041954 4.750254948925979 0.14005963986447062 9.84488588373664 3.824152735297133 0.24098373619428085 10.789367356238388 2.3225198275969676 0.3045597141232333 8.741097681202413 1.3351221673749583 0.3227729593393954 8.782369108606616 6.070265359509752 0.24786543232698982 9.992880142165202 0.13799113612588781 14.3954669918344
1022 11.140680036341736 4.714904478726042 0.1343739780125883 9.680888868066521 3.7427611465899977 0.2210546014919415 10.765120879700353 2.3075255830739687 0.3290408312033846 8.633206054296009 1.2600392820087776 0.2903669420270621 9.406396739934065 6.145450594303182 0.24980043615089753 9.925258515667739 0.11166434532532347 14.033303887922834
1023 10.62047770255442 4.72489802322606 0.1207707400199837 9.740489125974872 3.7313037962374667 0.21822783222516953 10.304240934898601 2.327968475249085 0.30388935603278816 8.526463186369307 1.3024966459148304 0.3361051972754671 9.427048437218343 6.127100878629956 0.24869714769321377 9.723743877403109 0.12028169223640943 14.068294241258855
1024 11.103218541892868 4.699450556347611 0.15766290260846946 9.793433636862442 3.757107733963766 0.2488027058209095 10.312472288575304 2.2945302783956047 0.2874091638400898 9.040011309990422 1.2939197207112147 0.34427440661488384 8.969052459071206 6.076583520518293 0.22151084003351826 9.843637647278449 0.10184649037222786 14.434640541072683
1025 11.371611972691442 4.693016633680789 0.15403987925767787 9.623508519652264 3.767171424253225 0.2677762096461958 10.362087155191047 2.279107891420743 0.2710568629942743 8.835299011556453 1.2625907859189796 0.30276509841869076 9.901894718843375 6.152450927320752 0.26788972416098245 10.018880275586914 0.10839566090382755 14.478961755027369
1026 11.21191838907 4.680088124012878 0.14677387742386536 9.819686572005867 3.714456118249082 0.21997467993710457 9.703244759232874 2.2527217220645777 0.2822647223328564 8.821401629389337 1.2455894078217633 0.30154307024471305 8.884479308435225 6.063323608340452 0.24049899452193196 9.688146131626661 0.0687639244826805 13.648488880817096
1027 10.974880616638982 4.69174215640905 0.15555954796483917 9.45721971539394 3.732517238286772 0.22560812260789329 10.64242368574989 2.3219837362588387 0.31077007469525386 8.535820690742835 1.3163170331962795 0.3331288430129403 8.983051884462274 6.052400028307043 0.26798811046819043 9.718679318597584 0.10052016687652662 14.817315383576899
1028 11.309715275125823 4.712416004406476 0.15332928183089922 9.69209735818266 3.7852943498017653 0.2565375653778626 10.507870928889071 2.316322537464003 0.2554080306122076 8.573267310699045 1.321692975612821 0.34274479677675446 8.90785139783712 6.013789296508335 0.259481398745884 9.798160454146743 0.10743116114361011 14.524492406178108
1029 11.217946671447846 4.671662442145281 0.1319936596637648 9.54769936358022 3.7071769555746563 0.22732986069633823 10.365226197312303 2.317694023706887 0.2605740035876983 8.685073276460477 1.3195584432010499 0.3594856481324395 8.894058844154925 6.124326727079852 0.28470195678185867 9.742000870591154 0.1056118467264752 14.485348565809824
1030 11.454746558087194 4.751550902205902 0.13713318813403613 9.351418056580243 3.753440117203964 0.2847278456568606 10.448334470161958 2.298706162656006 0.2621637489490366 9.091786550036886 1.3127688558010884 0.3406526006345528 9.205261263348877 6.078076007658701 0.23561770932819676 9.910309379643033 0.11643653749006218 14.441917950582514
1031 11.556258654268952 4.771582334343765 0.11800682961870995 10.342305188330373 3.7352564313390775 0.24976716096932708 10.392780707006162 2.300828340954781 0.24568967571370445 8.91517417910736 1.316733431551079 0.32992213694723715 8.851145198476612 6.159718634792221 0.31852608585171027 10.01153278543789 0.1343519629811146 14.460445072570057
1032 11.22555271176481 4.76859850552896 0.1326690065295099 9.43396620027933 3.7640564342504597 0.2515633613409033 10.482362320955259 2.2797811015816496 0.26104162039286977 8.825702285617163 1.3254166120416535 0.3289118713071895 9.097627742293572 6.101203828297584 0.28054357947821695 9.813042252182026 0.12533942472499132 14.378140257661434
1033 10.785837174327172 4.754331557189342 0.1768170093606996 10.067143420417704 3.7215480510061676 0.25292917312393165 10.531560077080798 2.27710076047652 0.21730085184875014 9.05126062367778 1.3186168370817024 0.3938353835247299 8.898486009415064 6.142273342790756 0.31193358291013873 9.866857460983704 0.12030223809382759 15.502129460357494
1034 11.515344730056228 4.71917922211866 0.08719847696407515 10.529387685184036 3.7344602516209875 0.2107782809606154 10.357428163382963 2.3536958610329313 0.24941509441422563 9.016772444385666 1.3526149103408853 0.3676598290659608 8.575946117307604 6.144735404275025 0.31744515112199717 9.998975828063298 0.1384652582626277 14.123373353406425
1035 11.436840667274604 4.757438328699367 0.13162540555684968 9.374778766952856 3.7597293348459973 0.27983143401185046 10.250972075152994 2.3015688576971716 0.1940931299731304 8.612257861184364 1.308697697393653 0.38834236245582027 9.266682792639118 6.1344113021386395 0.2725720676850237 9.788306432640786 0.12989723253989557 14.512613001077339
1036 11.55160323963315 4.771225741799924 0.14191495925211625 9.721823157979978 3.7099552762874213 0.22085960314907996 10.433544859234726 2.336266900812964 0.2106970723503894 8.412332146503946 1.332327519312679 0.3574670451270071 8.614242454506842 6.082937751208753 0.3211611275206402 9.746709171571728 0.1240707662692782 14.348006898623858
1037 11.980274226726253 4.776275136237905 0.12458029809633718 10.071430198549727 3.7335630399732223 0.206336910269689 10.641277554178647 2.3131107418447603 0.2136652394178857 9.024467423773247 1.3413795416936611 0.38954291101337096 9.04072796893013 6.088514341099159 0.2745625092979966 10.1516354744316 0.12809668855467132 13.850542718104933
1038 11.794304892063915 4.720791226512092 0.07113580598971021 10.030495127178236 3.6834884602739377 0.22298215303159485 10.597601911810118 2.3136623316933136 0.2147400213185011 8.575413613386134 1.322239907209263 0.38340875158234355 8.987742678882322 6.096708665040705 0.27494982312788757 9.997111644664145 0.10490624653079213 13.37531647643329
1039 11.780123716937398 4.7789805560878325 0.13026460336278245 9.365477983424197 3.8193543156875194 0.26957431115138053 10.32621761711437 2.2824407047028226 0.22689970262280498 8.592874947666724 1.3015604452942438 0.3953842287323027 9.477654140602622 6.09808191620903 0.24688492252606545 9.908469681149063 0.13361171598121957 14.541757859673563
1040 11.445095410036172 4.813543207640967 0.16728924131737172 9.898873791913434 3.724274940598219 0.23809286609466399 10.889238130849396 2.3311742139714196 0.27270443726626425 8.793581053253865 1.3893077650354217 0.3713767226709816 8.977017116577704 6.179506766465452 0.28560247784257187 10.000761100526114 0.16508950712722575 15.298726514396277
1041 12.136372909017881 4.809794427992962 0.12826755321194058 9.901932447994499 3.7352922581515275 0.24227404986133702 11.191198334462776 2.315540056455307 0.26018921748265306 9.360092780555252 1.312701320865226 0.36750026774189787 9.462106477633847 6.068652751819372 0.24148123246764594 10.41034058993285 0.12592429144180892 14.206056758046042
1042 11.82573344198643 4.776576102602162 0.12154549935568482 9.601655231758034 3.7960465896860844 0.28946663550537 10.731605357124321 2.358959235424555 0.24542143731473495 8.49255488786471 1.355839441706542 0.3792329436671643 9.37049151916754 6.104349903210965 0.22184401571564158 10.004408087580208 0.15588238291099152 14.41000923031205
1043 11.851468437976152 4.758472020857063 0.1151758904131467 8.849544104210741 3.7147370107492135 0.27213466957059346 10.916543493841399 2.3645253712926237 0.2453021825386031 8.67016561212051 1.4071605793068387 0.3789900769639448 8.907688097168643 6.120303901159656 0.31065544188378397 9.83908194906349 0.15056790505800893 15.151963560562244
1044 11.737644804177515 4.762729337449805 0.1434741188337253 10.633469854820346 3.7031134112812705 0.17846273343573477 10.475761830295507 2.329871158873906 0.26720612517101916 8.382233559429933 1.3466694800724288 0.34236150199239945 9.134648181274914 6.075958127414666 0.19350664379104004 10.072751645999642 0.12119643140334527 12.891677853200548
1045 12.234178382473075 4.7304005670736 0.1258811588979512 10.129133181658238 3.7289925144584406 0.21267492441170927 10.462931928994088 2.327018088801025 0.2550876811823355 8.335904949527611 1.3441971792198624 0.35824471880593717 9.011085958356118 6.103739324272023 0.2183745241283471 10.034646880201826 0.12439766314992004 13.410226249162553
1046 12.300176480677404 4.733102800897018 0.13894857938540647 10.059131483616609 3.656544167585179 0.2152261772145046 10.819081994602298 2.307831954048717 0.23326997905874863 9.121561576008052 1.3217974185484167 0.3349491893242571 9.03246012497058 6.097657413136583 0.2521500736694462 10.26648233197499 0.10091487922811253 13.459282795039968
1047 11.879405821658137 4.724493788589134 0.09949590677707984 10.055635620902468 3.6642868985185193 0.22181069320427405 10.694631086476843 2.326959013958403 0.2614957397991618 8.982688168891935 1.3144889784932956 0.3220185887576911 9.393697951386143 6.062301142909864 0.24226982626123889 10.201211729863106 0.09603409287877315 13.144691793696845
1048 11.67281560579992 4.74194660744316 0.1290660780019528 9.680669734325281 3.6623558141287313 0.26041478528286255 10.473041602926108 2.306693453494714 0.2009138007924309 8.286756171960379 1.3303687044281833 0.33029854195304026 9.016178494549418 6.1025219917281 0.26693148404063294 9.825892321912221 0.10630544262950767 13.609176477319226
1049 11.504272182294471 4.7290148870693836 0.11414382978188403 9.783673261553064 3.6594102945201596 0.2673920741640023 10.862100218928347 2.343853187556843 0.2464081407453611 8.760926820181568 1.370894419604444 0.33755843871867824 8.797909630320051 6.105122707255746 0.2684822105549549 9.941776422655499 0.1191872275862452 14.140422989586034
1050 11.354750672052608 4.742237673111111 0.13921471437584443 10.497810647880625 3.6812646554095747 0.22946247544053155 11.410324291562258 2.3050417024831824 0.22636253520701152 8.922936995735897 1.3793175828923476 0.33041283428231377 9.047665863927971 6.137314921837531 0.2563977561159212 10.246697694231873 0.12656343553167923 13.543007017972815
1051 11.566060161488869 4.7418934055706154 0.13566473063785148 10.392513827377716 3.7165799695771944 0.1804280278749507 10.557242353125169 2.3039702721851105 0.20087437212829873 8.42370011657279 1.3308125139192513 0.340624411934926 8.509689935583097 6.10512437379852 0.250029627657163 9.889841278829527 0.11720423539506827 12.692403670740614
1052 11.337640254824278 4.7891299700248045 0.15969831469980117 10.07116279903001 3.662624664129826 0.19262158456224454 11.153440976677235 2.341391955531868 0.24295781822920354 8.640247063481429 1.3456602905453325 0.3685023181725264 9.193293901535565 6.1174052778439645 0.2554759687438114 10.079156999109703 0.12877056000008902 13.971644639707765
1053 11.355042889019817 4.723439325653367 0.15092449786618117 10.326705334102535 3.7174395642806823 0.22939249726475083 11.088471767054257 2.3584100569561635 0.24688784927267443 9.055596855383305 1.3680471054586356 0.3641581623208613 8.670282215882276 6.13536721649273 0.2764206353540875 10.099219812288437 0.13806878215324567 14.527730405365078
1054 11.628453866740305 4.756372969522488 0.12443342884270576 9.725826079070204 3.7163942596573802 0.2526131413482941 11.080702877007463 2.334763852865925 0.1804140770169204 8.525008211859461 1.3857300501104743 0.34514821421472375 8.773250806766459 6.089855142705451 0.3157848057983885 9.946648368288777 0.13415138335727367 13.961762983446414
1055 11.759587499265702 4.739934433078434 0.1321470993310868 10.421568964569097 3.748950221785381 0.20506897668030233 10.962886414505867 2.344847004159554 0.2503981679775823 8.279654563764588 1.3518645022507048 0.31596286345322744 8.845189487808861 6.131168088046828 0.2721355565821358 10.053777385982823 0.14088097824911042 13.472674713735383
1056 11.316604054022338 4.760416260995622 0.1228885389731925 9.676918998169645 3.756641961314485 0.25737111456546824 10.889771877104216 2.2904007357121925 0.18634051423837086 8.580161790376115 1.3546930388476945 0.3129634172851597 8.988196123932054 6.071186109209195 0.27391080543168406 9.890330568720874 0.12419574960076778 13.21784287034482
1057 11.140281140689282 4.708211311516514 0.1634859891043229 9.27551309753993 3.6864347499971393 0.2451042807688975 10.809466767289688 2.359810844872189 0.22577991860750074 8.193894359987556 1.3285161158303174 0.3588018798216896 8.60541356327209 6.06628307455668 0.24698197483221324 9.60491378575571 0.10737934773949798 14.2111185235398
1058 11.169902255538549 4.669876571849703 0.12316442260749393 9.815034382138688 3.715158645919617 0.1954865508555434 10.549144156007266 2.365890498194818 0.2213849237352352 8.404327777871115 1.338902421700738 0.3054602264918638 8.221372574427914 6.003893342017908 0.3107755323800326 9.631956229196707 0.09627242432148675 13.24989717268459
1059 11.506890230509585 4.711754277912348 0.1166180999399 10.175031386486339 3.6915625986793437 0.17463257351661685 10.845393642571437 2.3504711907243645 0.25863911862546585 8.380352946821878 1.3354612376222155 0.3406112088616678 8.188324054058583 6.093153084773204 0.3278086474053314 9.819198452089564 0.11400860632722502 13.960800198092825
1060 11.014172471612065 4.715416053404317 0.13092370749659568 10.074502977907434 3.6691959526624958 0.20613345097091776 10.985349530513256 2.3061560290153515 0.17664580260396523 8.58929330893962 1.3642080386201625 0.34292441317683703 8.746005166248047 6.08021359430892 0.26955215332974175 9.881864691044084 0.10456606198717924 12.90506678085192
1061 11.120355168583894 4.690612109958975 0.19987505468144842 10.36042388728285 3.7291047076609827 0.19403842410962815 10.471337727010997 2.3069694586008884 0.1754174542399492 8.560884786142376 1.291060353311009 0.3312843928108581 8.767289753244295 6.079418601789863 0.2625966857000079 9.856058264452884 0.09696117464927352 13.32942778805464
1062 11.602566813241356 4.7508634689537175 0.1338046283262064 10.32514677366827 3.7488001415655434 0.2646926754470676 10.788149706305346 2.3392782953536635 0.18591341893475474 8.880499283679905 1.3479420469779546 0.36380723044072366 8.298126595825385 6.151251335713847 0.2726344972689434 9.978897834544053 0.14515518609787517 13.989938563427714
1063 11.208215321010286 4.7380111932068 0.13475827939933832 9.6532999759653 3.7831095740521996 0.23550406158523848 10.504272950287913 2.3128175789814076 0.18793437496192747 8.718829286509871 1.3192660181733102 0.3223021008144509 9.121205986237445 6.11584376500218 0.2580434857056926 9.841164704002162 0.1313377542681094 13.046733745689226
1064 11.077375308960468 4.722351228695423 0.14090462479131327 9.75220911692923 3.6935050787086485 0.2231090684244205 11.544733148136094 2.2939915417705024 0.16554988344087104 9.006418526970622 1.3581952580172352 0.34529158792318 8.676922758594596 6.14534057702596 0.3069992481722457 10.011531771918204 0.12020486522848386 13.543053969920747
1065 11.273271680374597 4.6713718210072654 0.1436549259782098 9.642088021827734 3.6991620289392744 0.21746722178144795 10.77530540673094 2.2818249232247103 0.18742195828797167 8.85341609347092 1.3132069792307801 0.3266449948204103 8.918780340412601 6.169959193773656 0.26209750597222176 9.892572308563357 0.10463311762006722 13.032344533740234
1066 10.592356825275012 4.68309385502792 0.14642009942735693 10.158600538811546 3.709642866972221 0.18063649931649922 11.221635079889761 2.318859125796709 0.19540951532921283 8.849565366552895 1.3737745055071857 0.3832519354928425 8.801599007580167 6.1436118622450016 0.28687480799228554 9.924751363621876 0.1233245714947373 13.66610748310625
1067 11.323704931540032 4.748830517440399 0.1618197182467495 9.549570976911886 3.7590657123705715 0.24016494316585962 10.853250467233787 2.2820385364165774 0.24363451669996194 8.915475292235293 1.3035442394601777 0.3448972607007014 8.674037512716156 6.058969669528474 0.24311113393236303 9.86320783612743 0.1080178634281698 14.136330681858572
1068 11.646878304372645 4.738769437888083 0.1369726419107768 9.553594452409039 3.7137770503960206 0.21420623832282495 11.117259826050665 2.3275795908440937 0.2436110425220314 8.744878409062744 1.326887993368921 0.3644589429988903 8.80983705516667 6.083254759944399 0.2547078040822718 9.974489609412352 0.11558189487323337 13.910918738680941
1069 11.922372278403794 4.735330402202618 0.09687649671138068 9.716826115348843 3.765562664241665 0.22358537827456143 11.114084262833817 2.3062590908535348 0.22737560888316366 8.154828319366306 1.3368311606927272 0.3282598687682759 8.876801527333285 6.05818991278655 0.2752572303113295 9.956982500657208 0.11796277454034891 13.193551665201241
1070 11.290372747628949 4.743307934937722 0.10721823835397536 9.940918043746844 3.7649823664255413 0.21885849744657712 10.759643964838947 2.3724077102545578 0.2896611884024381 8.01108630745626 1.3561454506492696 0.3663109286655563 9.146987703435434 6.063011613922871 0.2521808911111595 9.829801753421286 0.1374991436229222 14.14323105590986
1071 11.59699136267668 4.777097668630317 0.10898223840503964 10.19383600293528 3.7680333011494387 0.24973484613163172 10.967802072990986 2.293024428516664 0.18668958783766862 9.281321885132476 1.2672240672147057 0.3174991868327913 7.901605743212528 6.015649615126495 0.29609324152565836 9.98831141338959 0.10173394451245402 13.28115138628932
1072 11.898781794399737 4.756300876864795 0.12435320191999419 10.329613983437795 3.7676939026983116 0.23379181009388064 10.401662554196504 2.3316433583777116 0.2137877629826579 8.439499180169577 1.3087040262237346 0.3203580492526543 8.59650510635438 6.035473354572729 0.2570437798367832 9.9332125237116 0.1174912321323864 13.170404412493102
1073 11.905881442022197 4.762689006612705 0.09685184447723903 10.067599497475607 3.800670392305242 0.23118799966846632 10.191464239496703 2.349566675021536 0.18976731122332713 8.55531684868087 1.3328057746695734 0.3715951085996228 8.827292270737214 6.097649022842603 0.2991241403797344 9.909510859682518 0.14620430267526174 13.619509361804372
1074 11.539846094173864 4.723329397455435 0.14774597313708884 10.305380876869732 3.772737082656195 0.24014614863734116 10.457927064810928 2.2901763772984474 0.16454861799538417 9.126096127530467 1.3250818179831851 0.3687982269357292 8.025319708628722 6.118813507955129 0.27692796382021256 9.890913974402741 0.12355576505460827 13.72998165425407
1075 11.307443210328895 4.799684901449577 0.14741480301548532 10.158405766916493 3.6966558155103906 0.20310089039889828 10.470101543078414 2.341642143346791 0.1922307463688286 8.799313840081542 1.2814394935996674 0.3352641858174661 9.08330356800099 6.119591818802529 0.2518393042917985 9.963713585681266 0.1253309629267209 12.947126493198175
1076 11.08174520847953 4.786553072105636 0.16210248683984022 9.965832824871994 3.754839329125303 0.23277335665469384 10.963894366142807 2.369144300102456 0.2249322092623006 8.668165078372727 1.3394344041275377 0.36900897955501927 8.857867484368768 6.0779794227554085 0.2479028441509342 9.907500992447165 0.14311823402819815 14.171765872251662
1077 11.826500700044143 4.754049086984627 0.16951966509264002 10.506708388111106 3.765048939441379 0.195852290810343 10.820040768588916 2.3750559639116644 0.20740133707059216 8.625628110185726 1.3007789050377745 0.332965302443645 8.501347444512371 6.14741832817459 0.254924404256594 10.056045082288453 0.14599837309493685 13.30021826366072
1078 11.578541176254086 4.735427429591642 0.15314653041329632 10.283580124630213 3.652919408670073 0.19341053432371633 10.239938526566775 2.323961045246774 0.19531340908131387 8.711839875784422 1.3123899641197272 0.36497497032174503 9.04393844526269 6.035963219618257 0.2770042574459838 9.971567629699637 0.08966034183422451 13.565918295740587
1079 11.17736244670413 4.745329120239605 0.1810676250742882 10.670333354521867 3.6632502407936105 0.18128429536764645 10.634773062658654 2.3547013298738877 0.2033728667349739 8.684057136786153 1.346255994545994 0.36929723535097186 9.214993822983113 6.092702126370034 0.283566748079127 10.076303964730782 0.11797589074955606 13.963998703563432
1080 11.806197060328378 4.764731795730406 0.15872042894496455 10.49163976951212 3.7146306781305682 0.23722853062007138 10.966229457962884 2.3668667848408838 0.24882424784739277 8.628331933252932 1.3223038824345237 0.332797670604003 9.092072329997626 6.088179647062102 0.28868987135098995 10.196894110210788 0.1288706860246267 14.510279340365237
1081 11.451618907172941 4.7316561855228105 0.14736528703918791 10.681451906216568 3.6938121784569873 0.17414372814270776 10.433195080795475 2.3581137307776077 0.2656563016028369 8.444132409304487 1.3127234418350877 0.3660875377180168 8.970771126421248 6.118819938313406 0.23701310588912278 9.996233885982143 0.12055322336610974 13.639443205707977
1082 11.659659388858415 4.759331632702637 0.12867927653546832 10.107403299859403 3.6873036526140948 0.2051084879382385 10.542346991849836 2.3642103373333345 0.2255129802129843 8.428695361301848 1.2866160345381483 0.3547107167705665 9.019971425639607 6.0776420442734205 0.3198333361169138 9.951615293501822 0.11254886867725702 14.138819895034684
1083 12.065874165827921 4.788937135981069 0.15526342439624977 9.941426254921316 3.707036821991789 0.19534933924411493 10.705117000666746 2.363288647026364 0.26192975528642987 8.494991501061008 1.2635536597649208 0.33123711015383644 8.567319394212854 6.149904190225211 0.2831034442795004 9.95494566333797 0.13207221938280062 14.059044411914979
1084 11.670227669703367 4.745840727073051 0.1558409052062015 9.880248185900054 3.7269856882048655 0.19792090417819616 10.703880222265548 2.335850271709337 0.2472789958414245 8.516962932850463 1.3275427645610238 0.33087237537855474 8.599724050157901 6.095006982966591 0.2812672830713768 9.874208612175467 0.12377341528790367 13.902024071268993
1085 10.800220462488287 4.7924370520803565 0.14372443904988824 10.16278294613779 3.733475923685016 0.16031745842624842 10.627802216962174 2.371861130184989 0.2711189651290407 8.731631648657487 1.3242799255458304 0.31711119273535293 9.287235922186689 6.146684872948741 0.24883271893051712 9.921934639286487 0.15127590927391657 13.076097509591902
1086 11.548977576092636 4.764001406872757 0.12335930729736137 10.353408535913596 3.6970356029611455 0.1642918904544969 10.863764511821682 2.3594975554829913 0.2600490097898886 8.223983810572713 1.3796523169435417 0.33074171753401216 9.01584740874106 6.146420134368884 0.2659451555184498 10.001196368628337 0.1468495317107939 13.113709969469152
1087 11.7402724211341 4.773376898779015 0.125733900048005 10.516798858510539 3.7362601003491713 0.1772620571634331 10.728674400727872 2.3749928294092353 0.2728006868264184 9.095126197866906 1.2901834732778958 0.3109226600037928 8.818398754652915 6.114269859829598 0.2824114865172098 10.179854126578466 0.13534476071391294 13.397251999563206
1088 11.044029139978335 4.762231567273504 0.17767767641806467 9.974037262877228 3.766572358148853 0.17949361993731489 10.552926899564014 2.341399557301023 0.23332850379644882 9.030551303243152 1.3574974158267796 0.33584630645054236 8.920483190996991 6.155993291478695 0.30620615608734997 9.904405559331945 0.15426696639070075 14.124008536284192
1089 11.0415672357419 4.672980722451394 0.16455407597114488 9.970332883044996 3.727674479547188 0.18581439805542116 10.353899212671742 2.313639847565434 0.22562890477242045 8.525790583409075 1.2827263562158377 0.3204820027492291 8.751166157552955 6.123135210260072 0.27607119709315764 9.728551214484133 0.10155945159291506 13.436439884354643
1090 11.39739434267564 4.777353864871474 0.1615720322739124 9.867497132838476 3.788964811403468 0.21740643666684123 10.519893809979262 2.274685050522613 0.16266693035467708 8.747910679736405 1.298519452406899 0.2994722472567636 9.496232482511909 6.138218374216132 0.2671756481836448 10.005785689548338 0.1330764390690471 12.700105650202438
1091 10.594810213396238 4.702241580308768 0.19776321507470804 9.089524591426615 3.694896536758314 0.24385901553605974 10.162515310919206 2.2513303712691686 0.16209546975023803 8.832070751039499 1.3173068983319651 0.29269580535858947 8.659628595310956 6.0784722365287465 0.24756618163054445 9.467709892418501 0.0863776530243224 13.109041586771692
1092 11.173301497826362 4.815114586339396 0.1943513092263167 9.618113485663686 3.7555241881116745 0.2515353436326152 9.709082494033213 2.2395197508954436 0.20427276183296822 9.164168883758148 1.2119026755498608 0.22388330421413744 9.452086521449548 6.099860086176897 0.24128699430781939 9.82335057654619 0.10191238579958437 12.780737066538096
1093 11.191817342552866 4.775139071036749 0.19847154001920575 9.494495100998309 3.747230581153738 0.25326979708110087 10.428759098925044 2.2420748051011667 0.18883954619575855 9.050891608607076 1.2982088749209935 0.28405377620896627 9.292249156466747 6.147667842944472 0.31416941133823895 9.891642461510006 0.11959236341635378 14.195648980588967
1094 11.522563037171997 4.803105179382433 0.19329514067276116 9.190642590382541 3.7900717989951094 0.2478340895937676 10.49986813383997 2.2488473463964223 0.16837717004431077 9.233127154788638 1.2924160612320972 0.29860286288704097 9.264733755126587 6.145862050404425 0.27033555059569914 9.942186934261946 0.13358861566702723 13.503982843890457
1095 10.708656750030633 4.78826343292781 0.20251437324907415 9.833562060037226 3.7649723286939207 0.2218098803985852 10.47654602461565 2.226583292086632 0.18690334184186505 9.429451891906286 1.2753581566834613 0.28330032653414444 9.30370954979362 6.137410205106711 0.2684583917829151 9.950385255276682 0.11604561148463692 13.32684148251888
1096 11.203072350997418 4.731616020326475 0.17539320350249699 9.449902434229754 3.7656398559791855 0.21425221867098415 10.445890576173177 2.2734304781842543 0.22476084608809588 8.983193504123374 1.2685140843459726 0.26124454648498097 8.980949842605801 6.123647448482226 0.2476021785156165 9.812601741625905 0.11009770584855261 12.871531167871858
1097 11.24715984111847 4.752054330023196 0.16031372449561523 9.647059938301345 3.7425249700702206 0.21271106675410012 9.948422086528293 2.326049029799538 0.23354134012895464 8.956280867225757 1.2574874042177124 0.28582284313882833 9.282914657146963 6.124107694383351 0.2750518904757198 9.816367478064166 0.11797281408373354 13.377886879042707
1098 11.688775729459538 4.741899893932917 0.17511117305927715 9.94350012357134 3.795781433690414 0.2608140398121514 10.143357513069127 2.286938890105049 0.26656584673309014 9.326244750850867 1.2678365890596244 0.2629232245531841 8.810985020782711 6.134379451955045 0.2680211981683967 9.982572627546716 0.12289538013353982 14.134129487793707
1099 11.040142546752545 4.7821118951410515 0.204465423859219 10.426494449450363 3.7561938086444346 0.15156615941370324 10.225380609384622 2.2713611539457297 0.22986594800933619 9.607210010666636 1.2266532240570602 0.25489982115797 8.932043928794087 6.150126651849177 0.2643329123044092 10.046254309009651 0.11481747511242046 12.663859996408611
1100 11.416479879679164 4.7002943215401425 0.19494082479411798 10.212908120890798 3.8014988455188465 0.21166160596567732 10.446597921613508 2.282014133949761 0.27379994695651805 8.745341264972387 1.3135704377974786 0.2992624598179562 9.18507327326859 6.123931395487936 0.27785430941344863 10.001280092084889 0.1217899552437629 14.410107955399166
1101 10.467823064831226 4.722144347385016 0.21782882385248029 9.76538106022622 3.7585239985882617 0.2354731503058844 10.152128363308774 2.2972163072131315 0.25840130643812015 8.781885390921628 1.2488186493930242 0.25709301151313135 9.305896503620687 6.147405487859248 0.30246729373719344 9.694622876581708 0.11234988647266624 14.56760762353784
1102 11.394365103356602 4.725449699962311 0.17995709472495136 9.740523383396063 3.799695222206613 0.19411352487309677 10.465855773733331 2.3319564350395794 0.2742131847935896 8.677940726313539 1.2894614481287259 0.24802451580680088 9.314735713467684 6.131841355220965 0.25019025236326764 9.918684140053443 0.13320896049656872 13.137905885111829
1103 11.221109163198731 4.735060479842355 0.16074740409599564 9.581772584408052 3.728876281381775 0.21993752722086748 10.086339174508309 2.256609215457763 0.28541941933287507 9.013089711439363 1.281407607300321 0.24280490345577355 8.977878985249312 6.084005133162014 0.25818242346968734 9.776037923760754 0.09471987181377553 13.373885485980395
1104 11.464918483025055 4.727563660211097 0.20461948336087862 9.554103138288633 3.7438453082625585 0.2056666971022971 10.07019084187088 2.2795949128210147 0.2561247369220556 8.863634546151763 1.272709962040166 0.2865542355157991 8.66217497609264 6.059981580704396 0.25968064159966125 9.723004397085797 0.09426721319277646 13.895897213835632
1105 11.899418444611374 4.744246981824987 0.1451357832190189 9.968038559870172 3.8351267058739027 0.18923571836755185 10.426092194942038 2.2956046297599837 0.24701391101340825 8.93002677591823 1.3084320445810025 0.2456029096934185 8.433075126743855 6.11430739229635 0.26565675565939195 9.931330220417133 0.13707167925217517 12.520790294487533
1106 11.345500401051547 4.742259376285819 0.18793565108314414 9.83370881091625 3.716149739319026 0.20029011238179056 10.050570260853009 2.2712513841864617 0.19877904540725905 9.161445988370634 1.2621482435555713 0.2333349483711404 9.3965385006609 6.100814991955097 0.21704082055155885 9.957552792370468 0.09605287544532506 11.887505771298027
1107 11.511742130788267 4.701121242349864 0.152711430245454 10.507979621517197 3.7404874817876923 0.21517174803289474 10.42712255034124 2.289619273352719 0.21570150766398247 8.872296350003444 1.2781654582605906 0.27724129100456824 8.668656864144584 6.114869072920413 0.26190719643540994 9.997559503358946 0.10238063411918588 12.865574470827202
1108 11.822026703151039 4.737059524324969 0.15494936080849153 9.679137791161452 3.7771996154306002 0.214058418562592 10.743914870684868 2.2625314988976593 0.2401263501738596 9.012336858922378 1.2999162044276669 0.2928535890644744 8.86922182854165 6.071407115559582 0.24260277234154798 10.025327610492278 0.10715092011302536 13.116040880459435
1109 11.706561482919833 4.711200895594791 0.13584970064056534 9.998000810825083 3.800197747024636 0.22113994500017473 9.877058122955939 2.3229329615155887 0.2505640903881661 9.245724306156527 1.285867287342232 0.2985921244084703 8.933325209999634 6.1081006970850265 0.23960600390742107 9.952133986571402 0.12318804609738483 13.129349239240508
1110 11.333197514489115 4.75750141639634 0.17654741158864104 9.868200493287402 3.7231070198231992 0.20707776293644647 10.706218859666079 2.335014725465941 0.2460467180590942 9.183437877596628 1.3256323702368293 0.29933159628784467 9.415074176485124 6.110368950525083 0.25810023718916936 10.10122578430487 0.1278530248744084 13.603206669512149
1111 11.262552537211759 4.722700092065519 0.1656030434513672 9.651482555505789 3.7331213744711755 0.1911404205526975 9.783609156850154 2.2686875913024593 0.23970092295636267 8.942100553944158 1.289667160167923 0.2989321294526149 9.054758277533708 6.092919637770862 0.2387430097203709 9.738900616209113 0.0989472995405178 12.99605246216429
1112 11.100544326018406 4.7062250907607375 0.19252628484013842 10.472224282032357 3.7700564360862154 0.23435305907460408 10.083137913748986 2.3121020256513107 0.2463206449073615 8.845873089274537 1.2844890212023465 0.27813384130086766 9.54288828340139 6.132385401853659 0.22667755989632843 10.008933578895135 0.11857972349578376 13.499016173289089
1113 11.036625570551406 4.664320673141377 0.18034164827069554 10.032170190217316 3.7543370389383037 0.2225105156172693 10.262017869756143 2.286498558299673 0.2405607966967319 8.529676191662267 1.28776907415341 0.2778832092375664 9.641251928326811 6.086036379855544 0.27152062449608105 9.900348350102789 0.09332047326259163 13.668673609353101
1114 11.40357964767982 4.782430182660053 0.18202235906357958 9.77576434661827 3.775616826687502 0.25858551297937654 10.174899578806015 2.2445876202838155 0.20411668000558014 9.952434081636852 1.2143437505069932 0.25237096996849057 9.484280779680159 6.123154037578648 0.25114325416568056 10.158191686884223 0.10555461192833229 13.157847149707179
1115 11.324943482828202 4.777967474543807 0.18750990856173055 9.656981472215245 3.7595468292783565 0.24707582155345462 10.237889600153236 2.26328198525192 0.24983033188802328 9.157555200245175 1.2985784658027533 0.3022302870086828 8.966245578754204 6.122726625003539 0.25298299822420545 9.868723066839213 0.12194840436100511 14.205105951437112
1116 10.946614257453517 4.783901630103574 0.22932040043417676 9.342376807004868 3.7971035236187696 0.25464013872068514 10.476845891167313 2.326101378714691 0.24831279723785854 9.150987045465222 1.3022178432954836 0.29827912563242853 9.234986074805896 6.1448424527894465 0.26839411574835975 9.830362015179364 0.1483614940893229 14.88483134387676
1117 11.29118054446639 4.779665327031114 0.1986908895391179 9.470236393994762 3.728190088250421 0.24337419994467213 10.533466766145557 2.2719808863949296 0.2091665787899538 9.117379111015284 1.2698571555353297 0.2984948531961008 9.462009879098623 6.162643899952776 0.20978742360541724 9.974854538944124 0.119995599817844 13.28705106787529
1118 11.75696170323043 4.802432870004124 0.18916948245768123 9.71584336114377 3.781215147920566 0.24359572133655177 10.675582238148516 2.272737666676142 0.24953411305088086 9.20020318156324 1.2833225138384614 0.2745611902474735 8.945682137740752 6.058901343860541 0.24688809316669103 10.05885452436534 0.11725003684489681 13.793942877927416
1119 11.235515000412741 4.782169280856988 0.19290720475043519 9.362240478692902 3.8082215114101245 0.30034563759507393 10.206443666443667 2.210742527081211 0.20997309556838 9.336422372894981 1.291025746574192 0.3018197029991101 8.321351878233054 6.022304411898617 0.2434375119320457 9.692394679335468 0.10042082394915633 14.30656309024151
1120 11.284549941525643 4.733928295011474 0.16283945154257412 9.597093389100634 3.749030916305623 0.22265227195834805 10.572473072526277 2.248072124857614 0.24512172009152805 8.844310944563457 1.2850493332938167 0.2523747892125954 9.178615262896775 6.03863652683754 0.2171379531993489 9.895408522122558 0.08847156764614339 12.606517477975196
1121 11.601485870774795 4.789501854735499 0.19084998950439744 9.816178281262813 3.7751991351410696 0.22341811086450056 10.038013222787336 2.2375576646351045 0.18547824118516998 8.986975974981238 1.2619090468423249 0.2918002015127725 9.99331665915747 6.093165991997872 0.18908958857993546 10.08719400179273 0.10899486705530395 12.383177906540777
1122 12.341515389831718 4.8423995104128785 0.1814372987666476 9.250896156968478 3.6828414007661605 0.23384763438300607 10.299144064084416 2.259287096986437 0.2289186099238068 9.506817351528177 1.256917457342392 0.28390741266074854 9.403685408289176 6.071678901134501 0.22251240628600671 10.160411674140395 0.10015300171340372 13.185172490582357
1123 11.789171144387328 4.776221499982281 0.18031772052835532 8.818999730808764 3.6617243996695734 0.2065776622649578 10.69153857170842 2.240993871328215 0.22993003109445606 9.629957284617078 1.3153315511836927 0.28899621934284103 8.90669980839846 6.057742785318095 0.2740462886964074 9.96727330798401 0.08793094988130137 13.520290461857806
1124 11.89034985519639 4.851224222115145 0.18456782203337996 9.73598561887575 3.720182868464209 0.21245172437116291 10.262350480066747 2.2571742570819553 0.2459573826811059 9.12847215738189 1.2772347709322847 0.2972083858337635 8.829984216729725 6.05903558634506 0.27021567026728477 9.9694284656501 0.11049846937266077 13.870173593934924
1125 11.32313447768652 4.8177174125490065 0.18712518495597835 9.986827248037642 3.706591092392275 0.19064658499937256 10.219109697643969 2.313772008474023 0.26795862079030563 8.783464576208338 1.2601409050436385 0.26578068477252614 9.002968228083699 6.032131065667491 0.20460980298949122 9.863100845532035 0.1035986252102167 12.789803152984687
1126 10.350446980377464 4.733392242788887 0.18034696512033044 9.816418060758297 3.7207773428392987 0.17215373319657729 10.166854112359719 2.2519306557278234 0.24158066100371275 9.48031519683911 1.251099391542815 0.3110878303545726 9.620498456624713 6.101923397399037 0.2586549651710723 9.886906561391859 0.08935273444450224 13.3364424336142
1127 10.347330252114805 4.784323079770215 0.1548407965602111 9.72585912336225 3.644585084439007 0.148417802220698 10.693168147721948 2.248867588419968 0.17423452303839254 9.556000885927418 1.2737167630438213 0.31802113824015477 9.411813806267837 6.051398035683888 0.23173389981085069 9.946834443078853 0.07810623865630975 11.771396814629732
1128 10.926515672243905 4.823570609481819 0.22136429279942513 9.56936838936151 3.722162857807308 0.19758202270008104 10.50579845312704 2.2313043847892597 0.20047996405380147 9.505883515779411 1.3016976844006343 0.3057938162503761 9.618814646535322 6.073701158868608 0.2203715010637998 10.025276135409438 0.10801546745445564 13.127512709231848
1129 10.823345086306475 4.690906662598815 0.16289054776412024 10.295044501095006 3.6494753211692004 0.1613588470494826 10.217333035257921 2.2062635863176445 0.2152618977215541 9.837583750078302 1.2500004934823603 0.2810761058947638 9.523796051535843 6.082416607512568 0.2439069021548208 10.13942048485471 0.05334066260104749 12.198206147847227
1130 11.364599000930605 4.716329353058096 0.1381890965974273 9.501075391604536 3.7138104122035047 0.23257482993163717 10.658509878636062 2.244280437575238 0.23973129930835524 9.138727353136979 1.307250268429366 0.3248072906603489 8.735114545381679 6.134223984178311 0.26628218036234685 9.879605233937971 0.10070701947383301 13.769146371518207
1131 10.600190405866668 4.786384090717188 0.19664247446798472 9.43590314776205 3.686061453160559 0.2306908865980649 10.438917354387627 2.229068594556632 0.20601460206133992 9.383154273349525 1.2895665345806218 0.2715024000303909 9.143360249048774 6.1111731306727 0.24659378528164735 9.800305086082929 0.09797888912247021 13.194578010122857
1132 11.151135270117587 4.738958021357379 0.17620023465356285 9.783096826838001 3.7539901165002303 0.2318921589220386 10.401042133798724 2.283513603001534 0.2555354001158117 8.62576424110518 1.300427517918889 0.32798095544106926 8.75450689566993 6.150588753892614 0.23171677033030535 9.743109073505886 0.1230237309190593 14.018277847173358
1133 11.543906590085536 4.760179331577796 0.15300932473027004 10.139475493847371 3.7650553553067225 0.24823614832680607 10.356881538091983 2.271975234297716 0.25525038379960197 9.128350611434742 1.288856190397518 0.2944936561037356 8.680857539315882 6.030359422577907 0.25642854405060894 9.969894354555102 0.10081323521646186 13.835991754923564
1134 11.632513442795213 4.722582173947574 0.15321333004454432 10.067313802601298 3.775075305920378 0.1908688415148142 10.670440023910862 2.2727657432345216 0.24324530027184132 9.148342194172733 1.2936472378670736 0.29602745774752376 8.766570440254029 6.066470462940415 0.22815827345821765 10.057035980746829 0.10363631316692228 12.737003081416898
1135 10.999600043037013 4.753596733651205 0.18552380777126545 9.906751221943292 3.719852567803711 0.22598989450048365 10.257369485908395 2.249555641287824 0.22987641175250845 9.78562477021036 1.2825771108445772 0.3227637516141253 9.388323131632594 6.120508653937561 0.22425911777896881 10.067533730546332 0.10274626988990554 13.618209653672986
1136 11.194801119544014 4.712458940715928 0.12676915333317645 9.339789612827644 3.723846200772148 0.2217359028140977 10.587690292536186 2.2056140560713113 0.17065212765395874 9.872027865353974 1.3055137942308972 0.3095604685119949 8.76085554279926 6.053985280051937 0.28228697707270556 9.951032886612216 0.07781178275337423 12.731175256662038
1137 11.209417070688763 4.748515794144301 0.1838861581295523 9.843651724062953 3.749362092966472 0.20283032974332837 10.413771171746012 2.2619071534903843 0.22494744127184413 9.761145803331074 1.2451104410803633 0.2982355156805966 8.967630519212705 6.087267089613492 0.25580220300996553 10.039123257808303 0.09596064264393248 13.357956918481467
1138 11.488228727673821 4.740760400646128 0.15339678269113444 9.850753850924187 3.726968421596041 0.20482413220196724 10.396712957410212 2.278225015657895 0.2469000436843924 9.586122802101269 1.2733683409202616 0.2624113252971441 8.868463574836237 6.093426284225538 0.2440157235536001 10.038056382589144 0.10007782099410263 12.737401910362866
1139 11.965162796842279 4.803090800282815 0.16540188657894425 9.286213428491012 3.7395958282648416 0.22761504430260482 10.260685011215052 2.2849026701468476 0.22453769436071938 9.931588564358066 1.3408567963572218 0.30767898386684545 8.675603100907692 6.131643918067565 0.2846941047851795 10.02385058036282 0.13754613100878807 13.864750304411038
1140 11.901539241357977 4.771885079055058 0.10565908210600196 8.855787500283185 3.7089490609956117 0.2546318567865329 10.511770422763702 2.2618559850135656 0.20977196748582516 9.68228698835064 1.2745824984323793 0.3009251243963708 8.617628631139482 6.0587726815941645 0.2766863048504362 9.913802556778997 0.09273718940308569 13.151379137360562
1141 12.409674990880687 4.752578804516269 0.16776537846228276 9.297379945070501 3.7975372527672167 0.19427135929088257 10.507817393807407 2.2502450859999246 0.23874628632020248 9.704739723487942 1.3086971528169657 0.3575251287429312 7.9823329441114135 5.993633416032058 0.2656828626370374 9.98038899947159 0.09806647081141673 14.02590386948162
1142 11.75109313276668 4.803722414862394 0.12481560159458488 9.561930878612467 3.6705473927530967 0.2124969480893434 10.729325161536336 2.276513640580927 0.21849609756449104 8.968547944067751 1.3376444021564247 0.34525213943313693 9.044606870495075 6.0482452620528235 0.2607629519262783 10.011100797495661 0.10486275086606307 13.313519352067894
1143 11.370213414446756 4.748603745125793 0.14904609091719975 10.245773353002201 3.783371185260485 0.2981843928836009 10.722291248520149 2.2893782156738416 0.2805577872134631 9.00593231789466 1.3009153425124447 0.3249693719630012 9.386851386209562 6.082607253644389 0.26815215933418696 10.146212344014668 0.1185032768283207 15.13651135798122
1144 12.015093540208214 4.7253041112513365 0.13775919121638014 10.095147158737278 3.8176722333494766 0.264011274337484 10.332489014510667 2.2975587135489874 0.22077741924852917 9.360284334907314 1.2776365630336064 0.3521885032983376 9.339550312097327 6.068003147905537 0.25393712907538485 10.228512872092159 0.11476308220271866 14.07956138673722
1145 11.218498741834713 4.723275213802204 0.177794322399563 10.475173518460355 3.762310218500673 0.2290084233312431 11.100920210324517 2.2502781021655744 0.21275510705815717 8.71930907153101 1.288981335752837 0.33704099127575005 9.427350564445305 6.012522455509231 0.2438106258796282 10.188250421319179 0.08500159353103372 13.755679263069403
1146 11.07510437086253 4.679458180689246 0.1910917841391092 10.346215953243846 3.747658356018097 0.21363853358858265 10.711990408635094 2.299018050601725 0.21368154241358456 9.019016262848425 1.325114853753891 0.3045098198537888 8.661178848954288 6.016259431248886 0.2541956179012506 9.962701168908836 0.09102990284729899 13.488770632260511
1147 11.339789839452042 4.69349539980041 0.14490604777419183 10.31973239894319 3.7073043630048454 0.21878408745857228 10.361887264419908 2.2611069173772544 0.21482475738901377 8.911705215760227 1.273983404708928 0.2840814238703378 8.799025092047309 6.0521376068894295 0.2412974706218152 9.946427962124535 0.07513366674110342 12.649691006468245
1148 11.042006175179269 4.74995531575164 0.17842646676112092 9.975001975582508 3.731702090277026 0.21912134156879662 10.684994837233479 2.304378306995924 0.2176014423906732 8.86356585530425 1.3393904988128178 0.29761700812972286 9.309435227566716 6.053506966729632 0.26088753373321655 9.975000814173244 0.11331476409833789 13.44908178491176
1149 10.811088080525145 4.766673041417874 0.19782236302604722 9.931458859302355 3.710091945721919 0.23573232412375114 10.10472992166175 2.236656367268472 0.14149503354737247 9.422436475054397 1.2804642444106134 0.3071778936974224 10.178753050463072 6.088226185439994 0.19202941118476122 10.089693277401343 0.09395048523670439 12.310078735594866
1150 11.755231222534354 4.748756283826539 0.15373384591370215 9.972875829203492 3.7625899969332046 0.22383604893971093 10.3538476216482 2.281881725378452 0.24273002258048793 9.087264825620661 1.2888932907453174 0.29758956675105747 9.164200967368126 6.0820878214833005 0.22544526383435354 10.066684093274965 0.11036995205829267 13.101651126432008
1151 12.086282550325524 4.767071778716747 0.13274288349348032 9.583578313644427 3.699034882500639 0.22331101660050554 10.86407343697833 2.2393454608779866 0.18260819139031273 9.05440584374555 1.2951384298549693 0.2952578367411844 9.333955696354291 6.065277697508919 0.22884794288326574 10.184459168209624 0.09070177827678205 12.178422723326952
1152 11.747768481534893 4.783103499110831 0.19165208784430807 9.51998218093503 3.7400900922098335 0.28897342152367683 10.646676716310669 2.27449051068347 0.20517490847438433 9.325220147760042 1.3034507084938503 0.32955471105247436 8.42556929127955 6.098551813986701 0.2860088195612926 9.933043363564037 0.11746545328186708 14.912532371403403
1153 11.75362703793834 4.745771274050901 0.17807988649793843 10.313577223311132 3.69389909484003 0.23778915576049495 10.07451873506609 2.2757449318178127 0.18108781435650076 9.314142141894667 1.2973664444618456 0.3170794604820353 8.746770430190313 6.103658366130872 0.27214065684379024 10.040527113680108 0.10081615064522205 13.592586872480993
1154 11.622306259107681 4.7655358543446855 0.14414123329697234 9.55517357065164 3.633034635823405 0.1730906613131552 11.053851078215574 2.281188935263109 0.17879953087909545 9.222057210388538 1.2947785083009113 0.3128906164945345 8.943940783991442 6.034464457789465 0.23678021085144482 10.079465780470976 0.07932860668924505 11.982865142955843
1155 12.37743909368494 4.806188225796669 0.08095168114210498 9.950747660163682 3.67303968719975 0.18692322857143354 10.432952803093132 2.2662339389502884 0.1610112201204596 9.483268120066723 1.2871995033211914 0.3015789922334884 8.996553153289655 6.0852719686309555 0.2478360334420765 10.248192166059626 0.10111479316470082 11.210505460693916
1156 12.113794388349987 4.768765610586229 0.12543600792888068 9.83883214106464 3.659381755467532 0.20166447623936248 10.513154586359354 2.2328338459865575 0.16301179176026648 9.839567288853434 1.2945441754679246 0.29282715985642094 9.43198658660466 6.118630845726275 0.2325463814898788 10.347466998246416 0.09235937503183353 11.636610297047936
1157 11.832262317844002 4.81424670046298 0.1641336503665756 9.375200147733288 3.7339717967978205 0.24675464787530987 10.466855297844681 2.265363274390857 0.23201246863577574 9.483632039956971 1.3049637629584399 0.29208806198335835 9.532245974614773 6.131940357218992 0.23168795885374924 10.138039155598744 0.12762530675074785 13.36913119838731
1158 11.735972138923916 4.796780295097289 0.15225112509524685 9.999040930359088 3.754533774010966 0.25634157644423167 10.358056866325173 2.3112119575942325 0.23079253001016609 8.27243639854186 1.3421451905393744 0.3025553246952032 8.84265722178527 6.029930318386432 0.2806927257767879 9.841632711187064 0.12444843551058868 14.010345390413567
1159 11.987270229661078 4.8068478261296566 0.1418597431300635 9.68617004725059 3.791504487747034 0.26387008024966147 9.996888699373477 2.267076591833079 0.2340070603129006 8.987739874014213 1.2781458420217457 0.27388039533368813 9.41471622561563 6.061921050115442 0.2384557577166786 10.014557015182998 0.11862728795432145 13.201784539238735
1160 11.392084082303139 4.773380822808561 0.16559761973517992 9.895630703460352 3.7634486132633675 0.2563667295012849 10.943164236618912 2.303381905793677 0.20898939430967298 8.954549477061526 1.343964612137965 0.3291155281760322 9.097188934487772 6.079296760489238 0.22039631312670863 10.056523486786341 0.13022267128349166 13.527139174456625
1161 11.869651218916447 4.760449376567342 0.143675325491464 10.22009814509293 3.7817823010382865 0.22965474195387706 9.948077812531448 2.2535541228510603 0.1953072665200487 9.005338774653131 1.3014909810795028 0.2682515761264876 9.381604503363159 6.063661200363828 0.2488324769034898 10.084954090911424 0.10971572476493394 12.441450640384895
1162 11.802146722942691 4.795042285602624 0.17741477664864314 9.50575219578763 3.702082443822185 0.20215192035425097 11.285024675094743 2.254578371479078 0.10330211436317031 9.43379817052504 1.262546275395661 0.28955662157402623 9.320312640059285 6.077644862329967 0.23621341589141545 10.269406880881878 0.09590697611083292 11.55814981819583
1163 11.918982748248284 4.771553437248091 0.1904042318921579 9.554434285871732 3.7025877794591615 0.21407553377314423 11.401496372548026 2.3130817173994447 0.18686901627587568 8.94145427024231 1.3759586643710577 0.3394463316877025 9.40062452245029 6.091983048695098 0.23303521959545084 10.243398439872129 0.12856105781950045 13.336513232611681
1164 11.765254411785877 4.794874882843146 0.18066370254714495 10.054715924706253 3.6989730192153103 0.16064086308124084 11.509462907265455 2.3270066894307946 0.20800428409266133 9.477254207023444 1.331132704325356 0.31453548171142176 9.230090842711867 6.1311506067090695 0.23284776132769502 10.40735565869858 0.13415570888966527 12.567165668105435
1165 11.925783197719003 4.7294235227072265 0.18783864145390833 9.860365622029033 3.7488001157613926 0.24411783915137983 10.377462824589744 2.2599445715638953 0.14264844688518571 9.1275327355803 1.327232893845596 0.33175118929033687 8.88974702207413 6.048665416802998 0.26148006153555703 10.036178280398442 0.10034143252115162 13.38241683604306
1166 11.726175411685311 4.738657005442458 0.12716079324775403 9.93817320070076 3.7402849739520905 0.21968576416561048 10.570813386800989 2.31891631678287 0.1923470824248936 8.707436821812736 1.3286904341694872 0.3156166364308974 9.11775633089916 6.081441261658965 0.23414762664461075 10.01207103037979 0.11912612678610394 12.47853838087513
1167 12.01085682744624 4.812331251395722 0.19436180217346655 9.881503391524358 3.730623180460048 0.23113804941122684 10.778928703022986 2.248337852840555 0.18724849677066077 9.208013259851858 1.3254238601557955 0.27633216919615894 9.26498639777263 6.07549530359318 0.2112222462833199 10.228857715923615 0.11597041807399004 12.608540910863137
1168 12.159676602314924 4.736673683785606 0.13444292156424584 9.5411739231875 3.7470467560614193 0.2098852863201538 10.951465596603212 2.255850039741363 0.17959308323606887 9.609861167156042 1.332978472902879 0.29976284419264826 8.925642494280048 6.119050624052382 0.26818905120941045 10.237563956708346 0.11584804369365967 12.511945070248267
1169 12.06013078725226 4.756870634850924 0.17080999489316812 9.32308366635161 3.7506701024302953 0.2429099960351125 10.86387274609486 2.2891638532562832 0.12876517754835606 9.180752370613497 1.319864689442257 0.32093900062303754 8.221576128821622 6.096634327191257 0.2487644581725381 9.929883139826769 0.12016884981913326 12.744742873029274
[truncated: 456,559 more chars]
