# Supplementary material for: Lipid nanodisc scaffold and size alter the structure of a pentameric ligand-gated ion channel
Source: Nat Commun. 2024 Jan 2;15:25. doi: 10.1038/s41467-023-44366-w (PMC10762164; doi:10.1038/s41467-023-44366-w)
Supplement: Supplementary file 4 — Source Data [file 41467_2023_44366_MOESM4_ESM.zip › rawData/Figure4/bilayer/m2Helix.bilayer2.txt]

0 8.949121117129001 4.777454989843181 0.23000507754469743 8.927042888653524 3.524031860503578 0.22888630014505923 8.923246214790735 2.265659229800178 0.2287751518084812 8.941094895683465 1.0062704547654198 0.2297369439312965 8.932694610603036 6.039194504053275 0.23140043001754973 8.934639945371952 0.0 13.164323031134488
1 8.949121117129001 4.777454989843181 0.23000507754469743 8.92704289421441 3.524031862052205 0.2288860374455679 8.923246291118074 2.2656592400620936 0.2287751518084812 8.941094800015273 1.0062704716615145 0.2297369439312965 8.932694610603036 6.039194504053275 0.23140043001754973 8.93463994261596 5.741327502306603e-9 13.164320020820062
2 9.268042530274972 4.895994511899761 0.21650374331978084 8.142729159168505 3.4596148058693528 0.2340815939167927 9.084776083982113 2.327548260034432 0.17078229088003993 9.875634140356974 1.0432065288284391 0.1514034283143228 9.123009729961161 6.026273438972457 0.2909256092465173 9.098838328748744 0.028005301327762 12.189065925091244
3 9.65406962286055 4.87757606488333 0.21526859466697654 8.298855677995386 3.465873863964506 0.23635218510358025 8.985293299253344 2.3000750000718373 0.19825437202720642 9.293035206320724 1.0491124952394062 0.16868277415294794 9.17465725408734 6.014932899293354 0.3060087591513292 9.081182212103467 0.018991856897360427 12.886584967472878
4 9.09575095148641 4.896466334461926 0.24601955367704484 8.400313314379058 3.473904510170593 0.23986104667587835 8.886766164675068 2.2808048481057925 0.18868040229452882 9.120822451210612 1.0308045250806062 0.1481079167441293 9.271806029900986 6.017423925146514 0.31044927277099127 8.955091782330427 0.017358620799959958 12.984578020081841
5 9.872801563828853 4.9027132879948905 0.2745018265794003 8.131584708670102 3.493426528273844 0.23266842705238 8.912629328180833 2.2688499697414644 0.18138774360872056 9.496218825477749 1.054245234028053 0.15259697327280128 9.014208904311575 5.924244447673967 0.25923759893048653 9.085488666093822 0.006173685749317448 12.60957000733709
6 9.368863725077453 4.896186270785314 0.27573862307467817 8.590128808304653 3.46263053362246 0.20266574948973914 9.046428768260329 2.2706496472873043 0.18693317115211608 9.664342160918888 1.0273822691121526 0.17102096052371837 8.943282877999993 6.026870186683541 0.30994235667750014 9.122609268112262 0.014221573705028101 13.135640276559991
7 9.301224284930987 4.888391753017435 0.24281110118919516 8.408675466464924 3.4988573957313243 0.1614608400130203 9.24265409117079 2.3160636483132477 0.2081145126197299 9.760780004991059 1.0033628348987975 0.14492585968134958 9.019265080665962 6.0077992357375045 0.26071462904277404 9.146519785644745 0.02037276574653535 11.665729447699379
8 9.795317724010067 4.905075795315048 0.2662350627369912 7.9896531880533725 3.501084273040978 0.21141207366576995 8.33350740053415 2.2571263570272313 0.20449888650632772 9.99572003447357 1.069714778321059 0.14693111204490386 9.132569735567973 6.004387533869241 0.2629596860203886 9.049353616527828 0.02495553972158495 12.513820182943101
9 9.956657156400912 4.90400730020289 0.23121869300594614 8.478273546084983 3.5075855522352923 0.1930200309099577 8.812233509734451 2.3027297844155425 0.18897571387076204 9.223414116339217 1.0892554951858753 0.15891075819475883 9.601222106374655 6.005568316857346 0.251071050174041 9.214360086986844 0.03930708198626287 11.724965303667416
10 8.762473665244245 4.899539232755669 0.24299200668015541 8.196890798969276 3.49499887832435 0.22214207386879564 8.971639874253736 2.310530757275519 0.15987213922630986 9.398877978577504 1.0875778876067375 0.19404646095337313 9.133414346425855 6.091799620226088 0.29042731006816097 8.892659332694123 0.054367067444546356 12.713704185373953
11 9.215639046714614 4.878380112403068 0.22386907496466193 8.299351338571016 3.478712449571784 0.19876485854064718 8.488965963678542 2.2728029570975505 0.17455022095294317 9.247183996397496 1.0333938373925022 0.18752109930858915 9.27941774601274 6.047538293926228 0.2591120092199901 8.906111618274881 0.01964332228510015 11.961264750408516
12 9.889647867250712 4.953545520380661 0.25319937635828965 8.29306017125475 3.5465562314151393 0.18172049740345453 8.370210849713194 2.2906690449205263 0.1819538575192764 9.066459780372954 1.060610179200605 0.1294221761924361 9.326682377775986 6.031654990612131 0.27548280035924094 8.98921220927352 0.054084985512686146 11.70872151102888
13 9.857823323452568 4.861863584092356 0.23158254635150874 8.610798582754505 3.4734929378972006 0.1866018980221179 8.834358721441806 2.308936229328986 0.19650911246183217 9.312715455037592 1.0463889712997643 0.12099514327650762 9.018800382872385 5.955822212203892 0.28132869068386607 9.126899293111771 0.006778579171313526 11.654160836801658
14 9.678921355779098 4.84089014477966 0.26597508985187357 8.567472848868853 3.532595267031327 0.20144593840574776 8.578024775507807 2.28245002100436 0.2059656446248073 9.522834171149112 1.0419881482210231 0.1454531887248031 8.567892959353209 6.011145941978631 0.27719446638927 8.983029222131616 0.01929169680987388 12.559628239131381
15 9.093291001837063 4.820119572085511 0.24875913209385112 8.275795180528888 3.4644380096070515 0.22130727643082965 8.728594558970208 2.2488368349489583 0.17993578081365494 8.995823093579567 1.0794013793940773 0.10965313161013016 8.511068225600185 6.0791455105104255 0.2595259975443973 8.72091441210318 0.01586605351607826 11.678957621643923
16 9.222013699687128 4.864822830689145 0.26857454498119193 8.871236874019717 3.4457494482869633 0.1952129542596422 9.16053708950526 2.25730483307261 0.19209529726046906 9.3005510982855 1.0714704450284998 0.10314940435721483 8.560178517190964 6.008731022488051 0.29005783309952926 9.022903455737714 0.0070935081199273945 12.021686255006466
17 9.682777835933752 4.83119470942356 0.22972752096724464 8.727738170989678 3.526916420463777 0.1748036752937014 9.099895548087146 2.3102136038055017 0.1827430440333921 9.329754320629212 1.1058331502338559 0.17261831541146155 8.996463167850408 6.060974804640802 0.3098651554185517 9.16732580869804 0.0445043299203729 12.258520389800088
18 9.211706403402227 4.947430988317002 0.2847480034409803 8.656138112293078 3.4258707023936523 0.17237280073348007 9.394659061834718 2.2854389496237286 0.19705389963036848 8.872596791761673 1.0957807688983778 0.11701239661447894 9.277435610271484 6.0474214719246175 0.3113749235179784 9.082507195912635 0.03786636843834934 12.405247006549379
19 9.352992616801194 4.865596256887435 0.2858143868685531 8.205076449153188 3.47556907975182 0.16922440599415947 8.875807882720062 2.2914500415293357 0.19880228556158175 9.393902103318878 1.0562574920413448 0.12889229930868484 8.917879415904398 6.017290105997817 0.27124980163484536 8.949131693579545 0.01871038744842406 12.077757571111274
20 8.788772525326541 4.8991574785265035 0.2996271720692267 8.84494083635784 3.44244598488976 0.13306943443465377 9.064605997409865 2.2799323415806154 0.19438895779268517 9.26344157247763 1.0767975409405528 0.15673047394526488 8.784742346161266 6.060932865692345 0.3059250556894679 8.949300655546628 0.029331034532828947 12.48751308884656
21 8.970628361616694 4.912616824141316 0.29749014741855084 8.437929887550357 3.46154094880466 0.15420062571134074 9.279793218193522 2.2039569792646803 0.17383694880975312 9.297041822478086 1.1021656976715337 0.1289474703071832 8.852585510504682 6.090832361948611 0.3046171522997579 8.967595760068667 0.031700354573033884 12.136304291426919
22 8.529043428772722 4.878524405600157 0.32537330219979665 8.253192426602459 3.469557965440946 0.21682814162742667 9.00724042738789 2.282971164317715 0.16828289054383416 8.948477622663892 1.0510624620054068 0.1864553362188813 9.123904508754176 6.044970691053293 0.26291772050643775 8.772371682836228 0.022895129890377054 13.290986669375377
23 9.498368286918858 4.88257411509386 0.25327170007796657 8.555650036822867 3.457971522516126 0.2135401153116902 9.189676711773346 2.2691698068445922 0.2207161699532119 9.19029244364987 1.0534010611675761 0.10091100980325197 8.640860445168547 6.08191246465435 0.26629735594129644 9.014969584866698 0.026483586262174397 12.086388283267526
24 9.008161699373055 4.796405128770722 0.18324353339290408 8.369826963566673 3.378308557275722 0.161261244866349 9.218820889615392 2.2795805594215373 0.20075275232222817 9.25579024735862 1.155987681819518 0.12236470605326182 8.56102810406404 5.99662857440131 0.2835401168864807 8.882725580795556 -0.0011401074553644807 10.899517697699299
25 9.439798425860404 4.86733780211266 0.16009813048477434 8.352954444658266 3.4489270965953485 0.1752568594142237 9.425265354683306 2.2567163744705576 0.14315653394653835 9.323058175124821 1.1221284740624062 0.17885247572534707 8.301431496805897 6.02462513779225 0.2999821759396789 8.968501579426539 0.021424769213518057 10.97037907794916
26 9.49393476636068 4.885097793938279 0.10569355207559598 8.5201097776926 3.383136240148965 0.12213057587889363 8.965603980462745 2.242035185518907 0.18462205283804273 9.276028801689598 1.0947790819867762 0.15302222960834147 8.772290954584738 6.057925175201317 0.30889415274370496 9.005593656158073 0.010072487565722321 10.019456926485061
27 9.848701102515621 4.8759459996238625 0.12421520649095771 8.804889530400633 3.4866257393526587 0.13236315332398596 8.799800481833694 2.2875973786106942 0.18018639435657605 9.64620754920898 1.0834657954382292 0.14785889683875705 8.939281004258488 6.0573466616752665 0.3015854136044633 9.207775933643484 0.03567410714701587 10.155207833732213
28 9.50361929550711 4.932744147452564 0.19172779886492258 8.406338174333797 3.4689404467795937 0.17868353415997784 8.661678065914634 2.246741877038417 0.19507432268600858 9.49900917827297 1.0714473350529192 0.08650652907612126 8.813662116099644 6.092488501183184 0.3235663148167707 8.97686136602563 0.03995025370820935 11.179076939082558
29 9.719895149128316 4.852874077397232 0.18207240176630993 8.654345174581861 3.502223639530765 0.14890995733558243 8.808505716064543 2.314141785004654 0.19818021500326485 9.14513176280139 1.0997961415959068 0.1531949727919324 8.738984977283977 6.0642347500794545 0.29320355763209943 9.013372555972017 0.044131870928476015 11.179106789328694
30 9.15668652582941 4.861995172964164 0.31741268723468924 8.691912050110883 3.48061944423949 0.13770579348697426 8.650974255568398 2.2792249190298755 0.22045901268772786 9.910306462925554 1.1019433754340444 0.16601906034854466 8.549521181521317 6.014009088484021 0.27708488845271906 8.991880095191112 0.025036192237192577 12.819145051655727
31 9.368801947430786 4.880550983991577 0.326839987842248 8.121550871828955 3.5157331084705987 0.1434315921380799 8.968501557699721 2.2850339322764874 0.1773674880624916 9.418286494734396 1.0997479755497217 0.13866210152906283 9.025952608148375 6.033145340458493 0.25322388304052995 8.980618695968445 0.04032006035624906 11.912079642561215
32 9.219693361614112 4.879052963367922 0.28830083126693395 9.231886722386207 3.394504941773169 0.12736414156454418 9.96777721550602 2.3214821840225524 0.2001849288309477 9.438296232613501 1.1467825386506345 0.19707916699538944 8.77105233758857 6.0251300163270125 0.2854782644607745 9.325741173941683 0.030868321035131752 12.586820874783097
33 9.16277410729746 4.878236044410454 0.2836131870568306 8.245234735094073 3.432443097318271 0.1625874139424641 9.435488588319172 2.290980284028919 0.18882493970652145 9.34084275284322 1.0552577054175478 0.1383132268294273 8.492586718692694 6.010130309870063 0.31834255805827383 8.935385380449324 0.010887280415924617 12.50974650595112
34 9.533998663556087 4.833234948097427 0.23954923574451675 8.817914577360682 3.402988242612276 0.15639407755723897 9.796019173210023 2.3215920261500447 0.18222277724504046 8.955637458921252 1.1483136399984482 0.1806391534685951 8.41149897052896 5.962033918031585 0.25139976181976 9.103013768715401 0.011110347184829861 11.576096655468572
35 9.037003194084917 4.8575801419351645 0.27587738894300806 8.634160622789846 3.394385967734697 0.14845044802087676 9.503220123300311 2.2815672718339233 0.17322143087242153 9.180050642922405 1.1173450456527543 0.16288760740524222 8.802833204017464 5.968087821457889 0.31671584980526657 9.031453557422989 0.0012710419297592424 12.343261007239622
36 9.521160343814026 4.868075166006936 0.25675382919915823 8.328535706590436 3.497161569330882 0.13667067513636574 9.051974937917022 2.264864594118732 0.20766313432733036 9.018163745508195 1.0769434257334938 0.13172845651089873 8.525898652589863 5.935900759142911 0.304190985364101 8.88914667728391 0.006066895073464806 11.883225808000416
37 9.527663016687528 4.871099463070182 0.275701621945021 8.680114869999656 3.450732152254677 0.09925379065537253 9.4393378016093 2.2851804341420845 0.19562704049202403 8.788274616443122 1.0652400857222342 0.13187359059631942 8.091712642013274 5.982228062783963 0.28841149876740685 8.905420589350575 0.008373831801501863 11.354505647847391
38 9.031890088629028 4.844970117314971 0.26636235222769783 8.515021318552028 3.448293390572407 0.16027563347697876 9.228322637288086 2.285127693143852 0.19077236268016448 9.492576536366892 1.1273697914534024 0.15326955996149494 8.140909071569325 6.033440330483071 0.25859879886938314 8.881743930481072 0.025318056800414233 11.794665173228452
39 9.100242389931084 4.8503611753565945 0.26779580776715195 8.680208817551687 3.4811260321891573 0.15986015734425682 9.349883573801707 2.2828895273331975 0.18766076825394817 9.804251255011824 1.0840450714015724 0.1252195237463771 8.344842421790807 6.063658464129537 0.24503500271845718 9.055885691617421 0.029893846288885317 11.293814719532282
40 8.980130436698003 4.827961359530043 0.28730926921473654 8.233108445611752 3.3990904477047152 0.14723086123972196 9.572535790938126 2.274358819563982 0.19127340226299486 9.418105460901948 1.110224247480208 0.12520663740608287 8.088034078172772 6.04070369946874 0.29511544208682733 8.858382842464518 0.007945506956411386 11.987831075597676
41 8.596664065678183 4.8371143084070285 0.29008325709485294 8.503887869176088 3.455614806530602 0.16484599821265974 9.264226279861123 2.3312788017241717 0.20692579802545508 8.916638649849569 1.1372054938560652 0.17245757192014122 8.096226644964435 6.060072954608333 0.3272733990745506 8.67552870190588 0.041735065232113656 13.310795347071092
42 9.133535699337772 4.879723887927415 0.28335533590450057 8.695227738677188 3.432713710190239 0.1361925539666943 9.209116982783232 2.324668210299647 0.20106367953310234 9.228723337377696 1.0892302458792051 0.1384458848390901 8.500780569120046 6.007973889772687 0.33717362280359775 8.953476865459187 0.024339781020712437 12.561882817174562
43 9.382324040935424 4.870090016906789 0.2881657945229288 8.535416097320201 3.46325440395526 0.1388491325928093 9.27973318261958 2.2821836062339753 0.1847681054189792 9.143311715787565 1.0841536089819503 0.14693111204490386 8.682881317236582 5.996588055049733 0.25932338437122854 9.00473327077987 0.01673173043241514 11.665850758962208
44 9.638290778600679 4.880628245948782 0.27691880720890827 8.851290657878732 3.514421546435028 0.13526442590703391 8.77944163307132 2.3287552849886826 0.2348528054675951 8.765666545543457 1.062267494347882 0.10953814718105866 8.673991162957646 5.988209113392306 0.2650362614228028 8.941736155610368 0.03233412922940966 11.706793386062127
45 9.212579614895109 4.880621768726525 0.2887526733152226 8.732514121872173 3.4319674975396794 0.1539275686581386 9.378282806346142 2.2717033854843707 0.1698986882693514 8.823266916716916 1.128003457622783 0.1546393083526904 8.186554504839263 5.994211135000274 0.27487385227177386 8.866639592933922 0.018779241081600027 11.941495734130541
46 9.139287146200742 4.87981961790987 0.2277842967900933 8.747431437862785 3.4125335107464845 0.12101143838245887 9.263587141694678 2.2780162134881943 0.19085156057552438 9.196051030446753 1.117987551518737 0.16877612271346712 8.408922912811171 6.002016473320745 0.21868410273461916 8.951055933803225 0.015552465603679755 10.623869623875127
47 9.192875927837294 4.821311434958168 0.2615455352510292 8.581629972965771 3.4103201709848507 0.1431820166078348 9.373683483882296 2.301460187713758 0.16938182308799843 9.238233533800514 1.1348306633213698 0.10871448441271735 8.562658229500745 5.9954716825929495 0.28929452145291784 8.989816229597324 0.010156620121092797 11.139656081529491
48 9.145523821827576 4.822893282200022 0.24573451756476758 8.603890902545087 3.4595646744035773 0.16313514843121316 9.081368482699768 2.2845776817564944 0.20899715102244476 8.796743753592681 1.0932168596985763 0.14884284904266346 8.355678869577556 5.9931331319629475 0.29540651165421117 8.796641166048534 0.00815491821119716 12.17095486713072
49 9.272902797549817 4.841015392397927 0.29381379356835385 8.360935915321985 3.443964754224634 0.13614732891815584 9.117868319638005 2.3161364270466693 0.21370458938671055 8.906508637864317 1.1461152485346164 0.16690614296851888 7.808550777021208 5.976109169927222 0.3009440265304929 8.693353289479067 0.022145990633087375 12.737033772878556
50 9.540587418281337 4.8366482432012505 0.2356082620160101 9.031716807558038 3.433487991430941 0.08586046528316812 10.197366698385729 2.357967141099129 0.19158511215531207 9.44888533157854 1.1793166449158015 0.19607667379318525 8.112156708055451 5.994821080389223 0.30461695356983415 9.266142592771818 0.03792601241414269 11.616690268144355
51 9.079220726937402 4.8231988166444255 0.3210174041830576 8.451105944758535 3.4702007220434767 0.12505954419591042 9.537341500812062 2.283225772555893 0.1711952856961574 9.231136992172344 1.1727596899068247 0.1622752338913982 8.377479024506847 5.977986998517596 0.23180733485479585 8.93525683783744 0.022952192140516824 11.589272358389435
52 9.160943576642588 4.856201503208614 0.2556685999123053 8.740786375930995 3.4151726080204288 0.12335397870817001 9.990675550598755 2.343737752007805 0.1860430026837086 8.980374314412803 1.1775364522381389 0.17716941600710273 8.193400379996207 5.994577625791164 0.22018027417397146 9.013236039516269 0.03492298046010376 11.02846663900852
53 9.575203233703247 4.878092636702074 0.27004971671902034 8.489849733552047 3.369316771556076 0.13994217672974774 10.179050271780929 2.294629502805492 0.18002368460918902 9.854082819082038 1.1546914506518426 0.17313391603626863 8.586928205590176 6.035690172656699 0.3049327756295328 9.337022852741686 0.023961899081310366 12.239321245584996
54 9.447415222391848 4.859781375547971 0.2874089535710767 8.393583395869056 3.4360003598323376 0.14650668403692935 9.561855953434852 2.264611726513598 0.1925938714720987 9.366761666150284 1.1106637222296731 0.1700885904326023 8.474023322759951 6.015847195008416 0.33792611350328383 9.048727912121198 0.014858668033272782 13.000689832243491
55 9.337079519925034 4.8174046186136055 0.21394025878949516 8.61410154002503 3.4325154455263545 0.18725201878611844 9.799498399449481 2.298150884972462 0.19218643929627963 9.234011700246109 1.1600316740799197 0.16242826536814634 8.116243716897285 6.00314183846768 0.3023093759974486 9.020186975308588 0.01972668453887789 12.12512031215215
56 8.654366817810471 4.903037488398811 0.3143508594955494 8.653487578299817 3.3828621066234117 0.12837188753872972 10.2082159084733 2.312314788386516 0.17737120404584278 9.126342273991252 1.1150472868370085 0.14920054738195576 8.472185430087668 6.028405514889786 0.2691758704786542 9.0229196017325 0.02581122923398018 11.899993857939487
57 8.639324551141142 4.8978122212979684 0.27194034607370665 8.47108708865883 3.4271507317765773 0.1499233794699359 9.986977101159601 2.302919913506682 0.2087519591073485 9.364113748251206 1.1466987862613842 0.13360252649953722 8.327050914034247 6.035256752907146 0.34625339130761656 8.957710680649004 0.0394454733568252 12.725067217996212
58 9.142011384256147 4.859932042485523 0.24592580175146958 8.50281723503488 3.464068339746986 0.1620500360419983 9.412837507282928 2.279750361694011 0.17581285379507997 9.337671059794582 1.1334544558820954 0.14561512552313696 7.87462018732121 6.038435446353309 0.3100947501021805 8.85399147473795 0.03260592143925849 11.911776142250122
59 8.577527739573453 4.847121022456834 0.25858224967623894 8.548431268975646 3.4415050415622206 0.12488787713292258 9.652402439503287 2.3213193661450853 0.17926110374140122 9.163140022150662 1.1351368711824898 0.1568705551180385 7.888273161687915 6.0395343116778255 0.3777672124279801 8.765954926378193 0.03440111481176471 12.574922431886755
60 8.31387378044816 4.846184083265992 0.29017368228467527 8.833144965814391 3.449184010648287 0.18929527943109214 10.110648251351906 2.341337206633111 0.18395851002055144 8.949616334991468 1.1940508520601667 0.1850232611848513 8.461008054896546 6.0538991590809275 0.3176738351599854 8.933658277500495 0.05440885454457049 13.362803227513247
61 9.545581183550615 4.874547147906398 0.23491811325120074 8.984295874073362 3.5176624787170376 0.13903419333303615 9.552912376877352 2.3400738047440215 0.20964684610015197 8.801273972716066 1.138803894621389 0.14302905300452728 8.65101729456255 6.044242780191593 0.24456182653150346 9.10701614035599 0.060543813442961406 11.129017990280897
62 9.470887229552085 4.819413206120531 0.14282359218857246 8.30611218379428 3.4741699026477373 0.14665726921982336 9.777706528497493 2.295380518557709 0.1542995535290475 8.650902218896501 1.1413617127371625 0.14319788877590475 7.947530498211402 6.05090088336591 0.31338518464925746 8.830627731790353 0.033723036892683564 10.317405582170702
63 9.420523492371794 4.839894423260921 0.1437007167852466 8.70748340856173 3.4585550141056487 0.15342291672746597 9.715317669071169 2.32827574711734 0.174879400892707 9.494502458270759 1.122168791311458 0.1578518420770864 8.332649004048646 6.027931443051827 0.24273225445711427 9.13409520646482 0.032842875976312504 9.999111972053914
64 9.03664481868684 4.896753271120106 0.12738947875901493 8.772498499708366 3.4352419579511007 0.14276286021765605 9.541323244072592 2.32790187102662 0.21561014593588107 8.982512755180196 1.1804631840798834 0.1607570861716805 8.431840138872868 6.082161731954878 0.27319330747258613 8.952963891304174 0.06198219543339132 10.539133261026748
65 8.709504550176579 4.849898748787283 0.19948260759551467 9.139584896131923 3.4015355973522943 0.1301438668728681 9.73293779885756 2.2887101472254536 0.18532788991605542 9.22699245616727 1.1580672031710664 0.15453362602266396 8.094490725101917 6.150803050412779 0.23997116499073035 8.98070208528705 0.04728074159664888 10.421634248765656
66 8.837509924167419 4.870104293153174 0.18279584270543778 8.725831437017009 3.3629931266110322 0.15205921834870598 9.915261254128998 2.32081156924657 0.2013744311406374 9.053860079468002 1.2121080961861943 0.17041083768340676 7.936000268368048 6.116363459482677 0.20960617296613052 8.893692592629895 0.05395390114280305 10.499411521320166
67 8.623340679133277 4.87348714160094 0.16776752019564214 8.917437737481146 3.4183647459217585 0.1581026559112494 10.005020860821563 2.349377454773477 0.22054866983948387 8.6765852961892 1.2285406299074293 0.17019454837795142 8.370732481769968 6.14368857396887 0.2358721362683528 8.91862341107903 0.08016950144136854 10.91468019004788
68 9.24539680676297 4.837466089810027 0.25204158605758126 9.157908326691029 3.3783006624900884 0.12677198196735606 10.129704427918877 2.308322419200745 0.16472282084199583 9.416011876754684 1.1819929057882688 0.14025718428467146 8.196788150793116 6.121128046873476 0.2516785131778393 9.229161917784136 0.04291981703939478 10.719720479794985
69 8.993301792560953 4.952906117273813 0.2955630946816804 8.704201145782692 3.395731708519315 0.11500149064973768 10.026690768881652 2.331171662858428 0.18884303888649123 8.97763903573083 1.1945981779376573 0.13897525869740024 8.371861039335979 6.181096865578612 0.2612572386744195 9.014738756458422 0.08857869864043866 11.455031999807185
70 9.343114215829159 4.936181386782609 0.23324084022412878 8.504303005444953 3.3719800187698716 0.15640134824081867 10.044769382519195 2.274197753393595 0.2141232247926043 9.385199977036594 1.203648762514342 0.1727640021585671 8.67159883605655 6.181342024119277 0.265244159808074 9.189797083377291 0.07094778132281258 11.937845813720166
71 8.70025612260374 4.907894247239245 0.23776056059382164 9.23607872796146 3.4184503856047037 0.13274468486003652 9.631887628902023 2.342323956122109 0.23062518591599354 8.704038819970156 1.165330114609276 0.17776196578801706 8.242216412964787 6.163781875456099 0.21023916260430625 8.902895542480433 0.07703390801316012 11.334612751512958
72 9.054498929860912 4.8491793397303535 0.17937539464839453 8.84213086832359 3.4788108621996026 0.17337283537760265 9.555547294223917 2.332722070609222 0.2537104431473789 8.930898211617565 1.1264256899948177 0.1630242784875797 8.39997385653029 6.184048627346992 0.2973715746559441 8.956609832111255 0.07171511018307117 12.225252342477397
73 9.03024606162553 4.946010140973302 0.22323941287229077 8.68667736194582 3.4406640867568172 0.17510227751932353 9.389375542098183 2.3110221919541805 0.18256781488042342 8.672967960531413 1.143976931283373 0.16894848790724482 8.952663585705562 6.084378978744644 0.22278314899185447 8.946386102381302 0.06268825814933683 11.145646485438004
74 8.681054507079152 4.820559461516574 0.24538831668437677 9.013490668993832 3.4115074660066003 0.1571149229439942 10.22896538954905 2.329519018062838 0.18875665543724193 8.704912912371123 1.2017128250389062 0.14853142720316648 7.89600681567259 6.1246961857246225 0.27606813569286826 8.904886058733151 0.05507678347678171 11.640891903929976
75 8.61611594007609 4.925031589679728 0.16852719786100642 8.658569644143645 3.4558277655232645 0.15766366185058492 9.879330297892318 2.3036786000022165 0.21352689574098904 9.154805349476296 1.193008103544937 0.14687451054151496 8.193127659132541 6.097573224068046 0.3106702606727456 8.900389778144179 0.0725016487705119 11.427786768912538
76 9.250487090563755 4.892318598666137 0.18326577506817543 8.570624404124953 3.4512117317323767 0.17135545382622536 9.338116547663768 2.350168757262696 0.17774275129239178 9.419032569400555 1.1432901826885875 0.15540327678910099 8.143934356145502 6.065874395603948 0.25364251748190103 8.944438993579706 0.058050525397622586 10.78776137375887
77 8.88289870486899 4.892448743853979 0.20146381131006424 8.735728635433977 3.4351818156115486 0.13816572869742916 9.880740652659087 2.3332794771133374 0.1821921856179061 8.810026143211882 1.218779304373831 0.19668152012222095 8.421314439263586 6.161911605888474 0.2854668350355314 8.946141715087503 0.08579798157510776 11.504649677256586
78 8.85882000166149 4.9677543859924125 0.20776198300451543 8.887095181818964 3.502612057689686 0.16993217422310958 9.63887865690804 2.3122825481367277 0.19867820641020545 9.11656048665386 1.1333522882900102 0.12032465663519251 8.588785518956719 6.1903318869558595 0.22572879276784472 9.018027969199816 0.09874442561981281 10.570221200233052
79 9.06552581361797 4.8656083765948335 0.19937670279109937 8.605405395972154 3.395927891506121 0.14897061025888775 9.789318486955692 2.2906463128117496 0.17320552234004633 9.025344105064603 1.1792873877365935 0.16013813239068264 8.177453152450457 6.128972788094008 0.28277508196196477 8.932609390812175 0.049566343555534687 11.051966826782024
80 8.587778484521756 4.861991193819774 0.13527768524256464 8.983266323826642 3.4278879269504237 0.16399241925609787 9.398343967195999 2.290554329828997 0.1876971867394717 9.40504684082175 1.1044704638062144 0.1576526524850062 8.993227792162836 6.188479277895416 0.24419008407807027 9.073532681705796 0.05215443066703873 10.185012676382946
81 9.137427966237134 4.917696344169015 0.18824453956877568 8.410780293248386 3.3991455790555585 0.20096188148393587 9.294180540817033 2.272005308390875 0.22126572683373322 9.015485699122621 1.1464311835027712 0.18538416450434267 8.880537501970483 6.210987521559339 0.2598231316411218 8.947682400279131 0.06673097954238547 12.09719533234912
82 8.768538507028989 4.875408364729907 0.19246428386847858 8.40293842138757 3.4816208811323657 0.19526426324970345 9.624444690102164 2.3109532663302814 0.21190971527199134 9.322937832812276 1.1615000527265165 0.1588338999413218 8.305024182513604 6.175426915171596 0.2251539086764681 8.884776726768923 0.07845968822500696 11.271524497558344
83 8.822984444448606 4.885091606892542 0.15833304153628078 8.631607709830922 3.392936224976515 0.17407250390185428 9.819815775487003 2.260750793511688 0.1924726972171859 8.769068965114759 1.1596827667754204 0.20116870808746629 8.288180747902825 6.18339248881864 0.274282732292976 8.866331528556824 0.0538485684018347 11.46293379192172
84 9.261436074799445 4.886182268973618 0.13892146454747362 9.416180308406277 3.427216084971463 0.13072952391636047 9.897293573755936 2.316548509812784 0.16245922302677224 9.282540412367078 1.1834079247438438 0.20208986543031002 8.419937740535062 6.193277928012339 0.27582990102749383 9.25547762197276 0.07880433550968324 10.428175393365455
85 8.883382094134513 4.928119788784185 0.18270236893245478 8.809892521227617 3.4207606035631355 0.1559537676234665 9.625187700526727 2.2597951420928304 0.18877126714715134 9.428205932825175 1.1731748459581504 0.2170892538567351 8.239898923986747 6.152626007900644 0.29334314292973324 8.997313434540155 0.06437306986666277 11.89299725886807
86 9.202286919096478 4.881116856391273 0.18496072024654694 8.298250805527138 3.3856535347033203 0.179204934428986 10.2591047696017 2.250483602951495 0.12410884117577459 9.502331026420112 1.1859150704736137 0.18807087140702888 8.273588597287715 6.176851584452759 0.31535807029167795 9.107112423586628 0.05348192200136585 11.364084300046285
87 8.667096008105416 4.935570931465545 0.23854179236691408 8.48197315885516 3.4693833746886322 0.18831014172972957 9.946274685909627 2.3421853844167764 0.20359260716221206 9.28893332307365 1.1738282759184857 0.1994663644385841 8.806367544759148 6.208722641174001 0.34414634935570787 9.038128944140599 0.10341591373956165 13.453705124251963
88 9.184926645037637 4.911334570402289 0.18018173802076407 8.726090287058872 3.478431835122661 0.21556305748221427 9.776491760129398 2.2932853900439953 0.15044286133264964 8.790484575645932 1.1831036148843646 0.1864826644861866 8.26667113311081 6.2068003273522505 0.368869978373387 8.94893288019653 0.09206893976798569 12.622722027222178
89 9.512388824932492 4.902808116801457 0.17514948719637355 8.709246195243871 3.4913903564383677 0.1986446828656168 9.78003496065722 2.3170378734433594 0.24178611918095272 9.291308230649168 1.1863266855305388 0.20784287725050668 8.245656825152626 6.131563013059895 0.3350494463926891 9.107727007327075 0.08330300126159722 13.275118279973718
90 8.760299314698626 4.8988339523698965 0.2908081802282546 8.770462668164514 3.433366009827164 0.16699043476213693 9.754435876018892 2.260931794989656 0.18747025603170117 9.38660262229832 1.1400450753091753 0.14527007502181188 8.608293732820263 6.202453946551042 0.3443870591822754 9.056018842800125 0.06460394801626043 13.005294031820505
91 9.848228966492572 4.936098497683652 0.23724374772132314 9.019623514692992 3.4013061737035866 0.11040330336893148 9.808621311425643 2.328843611780581 0.21900422496363348 8.91195919867441 1.1924690723659237 0.1877259332435482 8.183276098786502 6.1981359250508605 0.3280527401250122 9.154341818014423 0.08884844832379435 12.403733544093091
92 9.005760199629165 4.894421195770942 0.2298604543568595 8.296107166233904 3.4898452779546227 0.20076799613361587 9.794163416564981 2.326059265296523 0.20204026736168548 9.186330183928813 1.135265110424764 0.14138256213297273 8.554109202355448 6.104198850653428 0.28969478392630604 8.967294033742462 0.06743573222692953 12.189631987155805
93 8.77478198856326 4.9086143440769305 0.2390095304076952 9.157816289194937 3.4413396957337175 0.12938892000322735 9.816205058864632 2.3673758990932736 0.21286714350892347 9.437785388517174 1.1801773088590277 0.20123670909003916 8.426469466678885 6.198174567979339 0.30388955522373695 9.122611638363775 0.09661415535533129 12.449133674832282
94 8.938158574625536 4.932556153372139 0.22500782487609716 8.950510834714633 3.4338229285401836 0.2065436597439094 9.172209151358832 2.3151516539226504 0.19388689899934802 9.361478351641125 1.103937048172704 0.15507753172826816 8.797536659043354 6.242772684144294 0.3034324774110644 9.043978714276694 0.08312588583726774 12.421133623012341
95 8.921403630643026 4.94533494045827 0.2867260517511527 8.431216990167307 3.433369003613729 0.14159178935574912 9.485392288282002 2.297524331844276 0.1594240849321986 9.335272305894701 1.1599349186844277 0.15597870926473797 8.008476166409613 6.187831384644408 0.2961369533338384 8.83635227627933 0.08227670805589589 11.915890224717957
96 8.817895556812744 4.8781502807344985 0.26719709530628083 8.969253529094395 3.4278846205161244 0.14565619778973288 9.68987796571337 2.3368917360622747 0.1858879429740036 9.246006348771584 1.1645195553202432 0.19127591047406486 8.25258381180185 6.202385455981312 0.3277081094872717 8.99512344243879 0.07944412192976417 12.80818796515519
97 8.762346468156577 4.941507718781729 0.20433680658523345 9.21789228216899 3.43041780718974 0.19746782067318225 10.040878687472814 2.3308638260791357 0.1593110307556408 9.270835982899722 1.1431926398331662 0.16770397058466813 8.53006567948013 6.161035165594242 0.3036865139808688 9.164403820035648 0.0788812237024763 11.831648858228705
98 8.286729635772405 4.876659078587002 0.1939441211949455 8.95882647381214 3.390937971483814 0.17222156929704382 10.070150383525526 2.3114004933225942 0.18967091116869447 9.21642306156196 1.149238957258069 0.13164039151483364 8.614522936820538 6.169359179444297 0.3202613144356064 9.029330498298515 0.056996928226028795 11.547830375954737
99 9.621200280263075 4.924973348830389 0.16821027746093795 8.718887122965294 3.4207204953338723 0.15236544713805417 10.44657357173421 2.317573088642866 0.14037736758809444 9.450012787057695 1.2197968212221455 0.15731326593095132 8.716749169206112 6.195560116458955 0.31110262921487863 9.390684586245277 0.09320256630451915 10.649784116904677
100 8.620101693301978 4.946993873938628 0.20335250308891306 8.840451009596858 3.426585814938872 0.17876835988769108 10.51067379586431 2.332944922510877 0.1637827224326099 9.328973908618375 1.2103349812182664 0.22872889005918867 9.24655724065622 6.1697227072961605 0.30257312793851604 9.309351529607548 0.09479425218743445 12.343866948611922
101 8.896227911876645 4.917620188885486 0.14927791651541783 8.632462760167476 3.4571411571223245 0.1911341455733732 9.865535332986227 2.332415945436865 0.16720509875510764 8.985192259196982 1.1912403544016732 0.18489329519950135 8.723535879521025 6.188678848443073 0.3217960909261187 9.02059082874967 0.09489709106475792 11.623096854768285
102 8.676329750686612 4.846677101073499 0.2004530243049067 9.418916153579383 3.4633555310547988 0.1567278008904664 10.086385282178359 2.3276662251162437 0.1402145415128155 9.158982982377987 1.1814054661433468 0.18925821434986578 8.416595335343963 6.180949279453856 0.3152335166100106 9.15144190083326 0.07748851277522233 11.480780448998285
103 8.238586142346506 4.921063755534622 0.2738127320741224 8.519204316401877 3.4459883917913223 0.18217047234893594 9.481623125138748 2.363795495338987 0.1834272742427332 8.914724087666677 1.1798693218955887 0.2489089459742162 8.186579464814113 6.219718789121914 0.29317509657997515 8.668143427273582 0.10356494294336031 13.538929916746978
104 8.556416781674406 4.9021341994351335 0.26864933337514235 8.635068584149334 3.465476326516281 0.19463072454269983 9.6384034032535 2.332526245697559 0.166000664787721 9.345861409733248 1.1859053605623562 0.24583740298534765 8.729456853736611 6.2258857553345655 0.3042333694219231 8.98104140650942 0.09986336971605261 13.514372646481783
105 8.803706123560596 4.9412295498683605 0.26450669789497006 8.709487523266045 3.463074312256702 0.17843654156892186 9.826351394231436 2.3125947089578798 0.12837374988531053 8.973498784198629 1.1248614412461704 0.19580756756924783 9.343040472017957 6.223435808328387 0.3173244456365973 9.131216859454934 0.0905169563383735 12.426870188715212
106 8.654442462917444 4.9238307679059865 0.2555179494485317 8.855189545030479 3.4391848273743406 0.11808527537279262 9.912660549566446 2.3091034023540993 0.1739730169479099 9.318178965406098 1.1812109700079114 0.17541711270330468 8.552567409972065 6.274618899875317 0.3234301871848221 9.058607786578506 0.10306756571040454 11.991130504019775
107 8.183227900659471 4.98653504533331 0.29565127790098666 8.98705374405528 3.415227710614665 0.1198524968755526 10.32143898374923 2.3504922058604265 0.12854636587085677 9.02805652642978 1.2074182347028781 0.18905438664582655 8.626505555372374 6.222981077054893 0.3281587243610911 9.029256542053227 0.11400864692010826 12.161181054424471
108 9.014939420274377 4.92999110461497 0.2327004794448525 8.794577962710509 3.4353710224470113 0.14722801708237243 9.648400714485849 2.371632755022045 0.12043087435809308 9.389330702525266 1.2061710450925711 0.2156708723062606 8.36896258946758 6.16357772450207 0.30830757685802546 9.043242277892716 0.09882652254260713 11.738046776894702
109 8.972350738968913 4.915120243860292 0.2465158801091688 8.812335258346948 3.456356247534876 0.1760944524533228 9.841549455453475 2.3737072047773666 0.12614674143383411 9.19581206817229 1.1991697736031257 0.19449538405548086 8.709599318036775 6.253156872143356 0.3208817448969146 9.106329367795679 0.11697986059067697 12.194079732895904
110 9.062239339951015 4.842241982001949 0.23572237088734807 9.150967092817307 3.4480331569966136 0.14604007811606973 9.973660911694719 2.3590517114571194 0.12333847605547357 9.059858012615932 1.290838495739337 0.19434328483047045 7.777033231021027 6.080272028053668 0.2683295998683406 9.00475171762 0.08156526705661094 11.089870964482598
111 8.802423393816095 4.917937024640446 0.25223272299050215 8.903151320876262 3.4942945834852 0.14903886568820135 9.87146693004382 2.328720854599849 0.12724395621246537 8.618842949702016 1.162815573981108 0.16171239681014443 8.699378184604127 6.203593974261033 0.2714890642995686 8.979052555808464 0.09895019440040094 11.020465105961641
112 9.086319995295893 4.923748675139237 0.2329688773354261 8.639016306173017 3.4590934727947085 0.1580818329350348 9.778787451355615 2.3336728533802638 0.15237565733689312 9.107075135255736 1.1757440384897682 0.21591333143405242 8.552306837482899 6.2021827680848824 0.2646306971115876 9.03270114511263 0.09636615378464555 11.733836409181103
113 9.06409335900445 4.9225572955909165 0.2439076425971962 8.394554732590333 3.46444811447129 0.213649778548949 9.938419208513537 2.3360997183879877 0.08440380974367617 8.902894548605854 1.2135220598383354 0.2137894486044357 8.358776637738961 6.231192518370682 0.30878512226474486 8.931747697290628 0.11104173353871608 12.198681716273219
114 8.95037747912441 4.8707228637589015 0.25924992212303505 8.67357343583318 3.4865666087972764 0.11534899190699932 9.76565383860999 2.3076916272887074 0.15204977411135004 8.761563412585415 1.1703452070952098 0.18782555412918345 8.460760623881432 6.118804116056949 0.25881943355616205 8.922385758006886 0.06830387680628243 11.153123970329148
115 9.155748230960475 4.9192382250804565 0.2646407239798203 8.645371563497292 3.45413234968487 0.19836238042625962 10.052142471665666 2.3397953247166567 0.12912719276098944 9.083835097114479 1.221764652444557 0.21255120404172592 8.536409266510457 6.163255831796406 0.31624778414233706 9.094701325949675 0.09711506895146291 12.844903436647083
116 9.277086109952133 4.853455490613479 0.21010602768821535 8.700119146137066 3.481758048992046 0.18732052497445378 10.279180763213887 2.343317262297205 0.14171549040021847 9.060920376419553 1.2005843634042497 0.16156647446248185 8.38475052201077 6.119595643074597 0.2781129998833734 9.140411383546681 0.07721995388318895 11.216468368822401
117 9.229444457350144 4.977580381657257 0.2959908823674377 9.095032224995618 3.417890511346282 0.1835514087701775 10.156191310224495 2.355456867772097 0.14474580267002488 9.297793927685824 1.2070994927192096 0.15942145666814056 9.016549195338294 6.168503447388717 0.2537600698830933 9.359002223118875 0.102783932383586 11.88852612392065
118 9.478099262834778 4.81869928397514 0.2296060354282177 8.975532159756106 3.5046892893248853 0.22383873416131667 9.736396662071211 2.3278156879151957 0.14903324582527136 8.72036295173595 1.1450106895722292 0.12959294219123127 8.962663414981575 6.145330722546899 0.28491388111705407 9.174610890275925 0.06578692687374348 11.653787817525162
119 8.79270034343999 4.919797357509662 0.22521397095260415 8.83801056324246 3.4738467046034724 0.17159193775503295 9.35825693448667 2.270970418849298 0.14594789072277792 9.211186835515772 1.208784867211569 0.17170709365757628 8.661893297387149 6.195938347901167 0.2931451889600436 8.972409594814408 0.0913453314219074 11.546315182612991
120 9.223947006214683 4.881629545356377 0.25875398458640664 8.95763864904664 3.5255244723816856 0.15223501101924952 9.853286587967585 2.391965637015085 0.16360716170244313 8.58314895815755 1.1879149565460636 0.17589598371592852 8.694430082917632 6.203362070907204 0.27630966599339873 9.062490256860817 0.1155571286481567 11.766281987700994
121 8.951372293590639 4.943055930476909 0.26915502554225484 8.69401259011577 3.5057990431863058 0.14756081958039616 9.875602626524447 2.408442541421902 0.20451796366922942 8.617266275190335 1.1761639113107911 0.19167273923394032 8.802099720215296 6.18855043601419 0.22915593633652653 8.988070701127297 0.12188016468889326 11.94115646857597
122 9.322243331197111 4.915688617134989 0.2743309212678882 8.574301598501131 3.4961751929986153 0.148642551147208 9.771548513194812 2.3612345534324177 0.10399171197788237 8.80076930391994 1.155012404695838 0.18464932465606648 9.166856116497046 6.20174750246164 0.27425742427509564 9.127143772662007 0.10344944635157369 11.297260183975235
123 8.362370751900349 4.8986985437521815 0.24638907999991824 8.56946592692402 3.4607879429643607 0.2080778723486722 9.716944174401712 2.364420990672458 0.10340264127085694 9.08203604877967 1.159718049204533 0.19517761397921937 8.822994124927495 6.186135715003629 0.26630800099284113 8.91076220538665 0.09143004052630599 11.680950255394217
124 8.772162353958928 4.914806409605194 0.1990658887374346 9.017222030135384 3.496348367816371 0.15971668002711767 9.569844164270364 2.366857860039052 0.18838336018806556 9.117406975893925 1.164879019367874 0.21555664821156498 8.880955559100824 6.242003194145637 0.3034578105559625 9.071518216671885 0.11445676240169914 12.217527283197212
125 9.026771139817651 4.9134019688663475 0.2311554811739188 9.024307596617096 3.4682998761184978 0.12716643312417897 9.757428887052786 2.3842432545672083 0.20254163513339865 8.735865524343327 1.1777211372817962 0.21891833686566264 8.766798837804108 6.199318488016217 0.31302342689769375 9.062234397126995 0.10607473717688691 12.522626455107432
126 8.954334564456799 4.91059942351156 0.24811797627342222 8.988030269031123 3.4464989349741257 0.16742020544952815 10.033421895350859 2.373188616264219 0.15521253798963036 9.102880698026938 1.1762782540349415 0.17997640830038591 8.9006688247474 6.194488367987908 0.309484349275536 9.195867250322625 0.09768851156142463 12.149128607992266
127 8.93878806246209 4.962333367604972 0.3350093832883328 9.049786191500104 3.420571955603353 0.17972217074093125 10.118106123092211 2.371207730787486 0.15731440730294016 9.542564369538141 1.209190361567081 0.19911440965687377 8.777043489019317 6.2326631614844406 0.3262490923757557 9.285257647122373 0.11667110761634025 13.721301719965949
128 8.788783054347837 4.958710547365965 0.22601596176919495 8.855208501170383 3.4649348678305656 0.1807986635459151 9.786410032739113 2.3689466647649584 0.18204408980294182 9.094790756392008 1.128551374279274 0.19050939388937033 9.274795468922568 6.202646739878292 0.30736136398666386 9.159997562714382 0.10223583103068457 12.453002455007463
129 9.246431508960914 4.930422055091698 0.19699848288563906 8.964483076542882 3.451728634396885 0.13615742900999805 9.688425337656204 2.3983816957755835 0.1581321820150391 8.706841867591539 1.160821108972298 0.22316105359385122 8.533906546390536 6.175050158913748 0.25437332793320494 9.028017667428415 0.10075852283691611 11.101887787999786
130 8.574496027460393 4.855673230202422 0.2698259798688041 8.769718913466019 3.4612775906346442 0.1411255740295545 9.570569043189531 2.355461825924494 0.1644266764248776 8.700430248732863 1.1418079352344066 0.21280054949776223 8.34005075141878 6.132592474792859 0.21965731705647598 8.791052996853518 0.06684040356463883 11.54895095840345
131 8.851925692614898 4.894621035672161 0.23472828712777866 8.982873032630806 3.474194390990519 0.1523269564388678 9.602292851073805 2.38231425178611 0.16517185113839944 9.303728995610285 1.1451912705417828 0.21017031994236632 8.296002422988117 6.20586412068282 0.2124503109771942 9.007364598983582 0.0979148061415522 11.170932069243445
132 8.816772642588232 4.910870303711135 0.256499507046196 9.083777620168862 3.434529813776788 0.11797898154900084 9.329714645472235 2.33470126964931 0.20079848033141365 9.118556891787991 1.0926065427824014 0.19460853384057442 8.637072033387728 6.205981265298513 0.22786267610890606 8.997178766681008 0.07321563125050327 11.433351933292787
133 8.740986145635778 4.913476717785773 0.296507639179095 8.522536346178343 3.487725972358247 0.13365397502456303 9.465104226919394 2.3238234149642993 0.15901506068074212 9.597249657167477 1.1628575048652894 0.16618597088756104 8.21050177929232 6.266107965962699 0.2626132172206766 8.907275631038662 0.10827610739413522 11.665144119133176
134 8.88056348026267 4.899901610972918 0.21669150899100845 8.98983824026954 3.524588619267495 0.18513727170504216 9.57327163981762 2.3644617845372964 0.20064063038660143 9.084644661589167 1.178174142657654 0.15064356345556834 8.256678166636338 6.182611240444518 0.21449933677589741 8.956999237715067 0.10742527178285002 11.088020328639532
135 9.184051321363846 4.935693419820401 0.2632266902896695 9.002362509008325 3.430641248560037 0.14288262420760275 10.151484326900029 2.337916886844441 0.18548082681949302 9.035364418984637 1.1340358742147667 0.19031508263925365 8.64252142007456 6.196845336773542 0.260629753798288 9.203156799266278 0.08450434544951121 11.94657084401739
136 8.6314838344912 4.904067676534594 0.2529313168156744 8.859811029671175 3.5239995524490113 0.16096473925193086 9.560836175681557 2.3818235169430766 0.16628718986196547 8.87991630178724 1.129403974180657 0.16288944513570586 8.50684928144665 6.1804025073090765 0.24258068912838093 8.887779324615565 0.10141723769015672 11.29475574958002
137 8.534446592103537 4.8824698522280165 0.26968104666797627 8.867625420711077 3.4288756451226194 0.17367214801789393 9.589047270571411 2.393273120935656 0.2107819844779665 8.99862836110832 1.139982201447662 0.18178381077979958 8.73960029257193 6.149499787021208 0.25708082167112606 8.945869587413254 0.07629791355790597 12.524855242823989
138 8.764013855909905 4.8873324336067085 0.28921135303944906 8.897196314111596 3.430515131861343 0.14016932610378155 9.879150249722045 2.358555725236368 0.15156379078743337 9.117482536877176 1.139547175656155 0.13338667547130734 8.651439489717253 6.174597730385191 0.24792081929427515 9.061856489267596 0.07558743155602668 11.026595281053284
139 8.682729041299373 4.892478479628136 0.3086001166130161 9.19899740927842 3.4750677824322405 0.15394000843603844 9.657584112344976 2.3935010708718854 0.20149300035727238 9.064980707460942 1.1105173243682682 0.13400241200067114 8.63579870602158 6.228722362593994 0.2456418845867889 9.048017995281059 0.09753519618577848 11.959662290667639
140 9.366085952632035 4.885623272434325 0.23195024712438794 8.939224263444 3.5095469260910237 0.15425184326320368 10.288831022077778 2.341128638421188 0.13613854562427452 9.067279927947435 1.1645678798188697 0.18028813883894712 8.812341425524897 6.238646226537803 0.25748746980440224 9.294752518325229 0.10538038086751537 11.002121732138765
141 8.900135698597696 4.941504396678521 0.31912868645427434 8.471909814553833 3.446895273414663 0.16126421461758356 9.900566854092315 2.319555789094247 0.14337236744698992 8.992204536119605 1.191447550480404 0.1875840749188947 9.057767484901188 6.229830493366748 0.22503026427915618 9.064516877652926 0.10332449281379033 11.876035499120437
142 9.251700416764344 4.85704875144062 0.2969673096103838 8.592217060218408 3.4841977627538276 0.21665685234935633 10.149279659673196 2.349803517705842 0.1401121462568097 9.100484410548185 1.2231176843609317 0.19706942573944 7.587441724932379 6.165036544615886 0.2631082326493711 8.936224654427303 0.09331864438229509 12.764513805432738
143 9.224621226460888 4.911159999855827 0.2892882532868784 8.803856835475242 3.52209556802907 0.17066862277290065 9.914694110112535 2.371735127572313 0.12160889918565347 8.989024900803278 1.1762061261735115 0.17949028129720532 8.298649294826745 6.18491490204925 0.23008454303170228 9.046169273535737 0.11070013694286804 11.357634651935122
144 9.44019276810027 4.90199130241637 0.278779605660631 8.183507571508928 3.464569961982171 0.21621304224782611 9.834618399285592 2.2637079444893793 0.12263006813524391 9.42841880926401 1.1485660725072344 0.1330667389312589 8.777344979609477 6.243925266569913 0.2924380933401358 9.132816505553654 0.08202990179988708 11.953361202456769
145 8.954806327937165 4.924003472831882 0.26844670634826606 8.93034342683544 3.430797979074567 0.1312843570366181 9.591213119144745 2.294198025179705 0.09444146697055597 9.690917332378179 1.1893942995285576 0.17631886722410112 8.322663336800943 6.233867458226621 0.26147268321131206 9.097988708619294 0.09193003917514017 10.679521697421034
146 8.915418388711563 4.896250909296411 0.2793296752517947 8.913346562268886 3.432117244557704 0.13499542443059623 9.878134174713386 2.307527551920408 0.12455199357545217 9.11288477685199 1.1727576955736603 0.1994468107592466 8.210560381984582 6.195405483459034 0.27055954538873367 9.006068856906083 0.07828956916831702 11.560952734310801
147 8.784728195224867 4.936444184109838 0.27363192287793475 8.65875123603488 3.4657197585486332 0.12020144635291383 9.415629081339123 2.271473074441194 0.12261155037739241 9.151103722687449 1.1126656699255066 0.13680535285531714 8.85349777553889 6.151857922404719 0.2277890478062328 8.972742002165042 0.06510991409285194 10.095966927306772
148 9.357111195753005 4.902370278895434 0.25569122534433425 8.97095732951744 3.4750453695123307 0.13699184749602386 9.419922431462417 2.3412472136895506 0.10558445297234983 8.83279969225446 1.137527472383739 0.13197826064880494 9.098056253878674 6.197711835238862 0.18607780102726576 9.1357693805732 0.08825822615085692 9.354379256017086
149 8.54041403945461 4.888884275009905 0.2486240060140535 8.901028616403583 3.5135837624513737 0.19932433161482538 10.082539164512017 2.3532842851929843 0.14388872346426695 8.943012770376129 1.17922113033617 0.16008018248448339 8.37968607469333 6.21214695916167 0.22601596176919495 8.969336133087934 0.1069018746372941 11.2062890624147
150 8.709047340805652 4.84061040197194 0.24763257729773122 8.557838098967984 3.4630960761272913 0.19003476553589332 10.060246971851317 2.3253185468534863 0.10763295054515838 9.326816546084007 1.1918996341825385 0.21574021349102887 8.267007121051602 0.007778702298118707 0.28046542440848343 8.984191215752114 -1.1567815355064515 11.934778840017735
151 8.913540890266722 4.882594209057913 0.2566040367494267 8.783110535131348 3.491494149132395 0.1709995953424339 9.997146294464095 2.3788418995797134 0.17515153950533344 9.441207923485845 1.2347358390643621 0.18605718056319648 8.16970826608903 6.182371693817068 0.237761825938027 9.060942781887409 0.11148535033716396 11.763673552430127
152 8.419776992275407 4.90464945757988 0.2834463557197468 9.600371219031663 3.486406199011799 0.13400464266603546 10.438919559311453 2.410411201247821 0.13740151136786 8.749905742460186 1.2000771516812403 0.19618647699205782 8.589766377853325 6.23343738131956 0.22980446406625685 9.159747978186406 0.12447407037493372 11.23963801891454
153 8.809778106654592 4.866998970710278 0.2653571406431182 8.824596979243793 3.5743701054306722 0.2044516262834101 10.279584666786612 2.3537474691376605 0.13765020326301497 9.109677037957276 1.2497908484195441 0.2167707828727398 8.491126704408439 6.180241100467698 0.2360284356602404 9.102952699010142 0.12250749104004419 12.149663881597144
154 9.052453742678596 4.881386724324612 0.24003360187763273 9.318987049781345 3.5094681504331415 0.11974177691482804 9.889685159309042 2.4025447391881585 0.16077905489166897 8.791635647804036 1.2059809936804529 0.19663240676937072 8.391475596291903 6.212655495010668 0.22164183764564913 9.088847439172984 0.11988501273428014 10.758184188185483
155 8.661124348189603 4.8959029820294715 0.18847532092639555 9.156683682711945 3.4848867730719926 0.14362577882495708 10.241715171928798 2.389231543668018 0.14397972751662955 9.1653578477428 1.2584193124796454 0.24289958791001048 8.271893940121688 6.191261161106711 0.21519380046275746 9.099354998138967 0.1214181466780413 10.704847977231807
156 9.50269602499602 4.871179447609237 0.19763879573430063 8.9060088102035 3.5175748974373136 0.16525085970215195 9.319829400865181 2.345899951155036 0.21065260826039797 9.085223161036536 1.2230128223069576 0.1666540921148723 8.262495108665085 6.183078838545183 0.1922422895130787 9.015250501153265 0.10562698361761905 10.6849598064014
157 8.749016525503887 4.896528432486834 0.22003340141997216 8.796786346678003 3.502126907450429 0.15816435167364828 9.431323675100135 2.35699374692577 0.1717963740780598 8.842268756215592 1.1387067485573317 0.17181833838843233 8.647421522806553 6.244752726088956 0.20003800013714293 8.893363365260834 0.10529950450873775 10.563628205324441
158 8.179395787824353 4.887269871298857 0.18735028863835287 9.121787898802225 3.539099187546226 0.1517957418377303 9.73086334220093 2.389309095421397 0.16387664395708273 9.542441942146773 1.2181460428499216 0.2115483729715918 8.253963191576121 6.247092146193769 0.2310136480073398 8.965690432510081 0.13366106086890778 10.83560244385533
159 8.618343066990526 4.929090792241592 0.28802691930878105 8.576919157870618 3.551335263703541 0.19962843675430686 9.79830780843443 2.3268730525041916 0.15874079178811798 9.017965877134705 1.2506947540626618 0.20614830233526865 8.603876354508735 6.132053342837268 0.20582599462138926 8.923082452987803 0.1154872332767245 12.128031929774846
160 8.504589892287218 4.951252549743041 0.2854750896650761 8.536887893332596 3.511271428798031 0.16141263311956702 10.172796486673299 2.3652706497586933 0.1602991613422186 9.205857277806235 1.2450653799286115 0.2036226742283089 8.088982661805282 6.213815394913952 0.2510388996647942 8.901822842380925 0.13481287283533927 12.167887025403672
161 9.052144130655574 4.933950830459931 0.25183691230340133 9.047127635430439 3.5445009517084403 0.1868895482043979 10.065120034326062 2.3666258936955638 0.17959508529320448 8.882611917862453 1.151778193947299 0.16405045902386303 8.534934960971812 6.225730338081887 0.21529705439704355 9.116387735849269 0.12199503378549799 11.432445288840569
162 8.296423600418894 4.8995226928855224 0.2722586021110631 9.14897320349629 3.5015940861326307 0.16775681125798253 10.039587641423509 2.3908997122017657 0.18572081248591957 9.16926611224404 1.2226866191187713 0.15555954796483917 8.506177086743719 6.237849962562685 0.23716587679734868 9.032085528865291 0.1279884067871487 11.670710835258058
163 8.635104905330186 4.95435231783654 0.25118354523342 8.789287173884153 3.563035543327482 0.18314112182937167 9.73141064553385 2.4000230831137985 0.17415851989957376 9.357314280798382 1.1813075549011869 0.18797999097780135 8.662261930591804 6.231383281587057 0.22997265624595306 9.035075787227676 0.1434981483600865 11.762088247970931
164 9.016850910615103 4.920300046730094 0.20187891631587826 8.844287564120659 3.511821662337462 0.1937191573535276 10.178617873883482 2.3411217168109584 0.15100534881121333 8.53762321365396 1.1793510420799898 0.16759752510610137 8.740555775014347 6.210181234375428 0.18235758305290822 9.06358706745751 0.11003293267365999 10.273803978420247
165 9.523047665312093 4.8780758787839416 0.18769367297947784 9.504921477849646 3.57081032894777 0.19563562614746238 9.943527906854769 2.405509938703774 0.15431429032713162 8.73330303678843 1.1781023883592143 0.18706718462717745 9.322333348375043 0.0017599022633830068 0.27562497699301186 9.405426687035995 -1.1156705203815096 11.463003326520894
166 8.992406624635617 4.893535024716757 0.2762082701910884 8.590081419193515 3.6098664148245247 0.1838346472922729 10.117523078089878 2.4036090565944463 0.1643913512354017 8.983180806112593 1.1825856986839114 0.16304117078647007 8.287858910419878 6.212659119774406 0.23380853302784202 8.994210167690296 0.13792885512568262 11.703052262099979
167 8.967511145481934 4.902998245547167 0.26760810388813705 8.601386336986751 3.608216643317833 0.19736449673097187 9.97270915748865 2.4347599043312016 0.14530136459845397 8.914919169049744 1.1783457492012592 0.15553723304634637 8.01042739253542 6.253973992429015 0.24096125774306268 8.8933906403085 0.15313669917216868 11.536762531843967
168 8.837949505364078 4.977469899424225 0.23860535267165484 8.809367679948211 3.5858823439490535 0.21374365122689298 9.580374940101946 2.419611036406382 0.19498512902884246 8.704885577965259 1.168863633916553 0.1442785171444206 8.935779778299723 6.164800403273592 0.1671800269034846 8.973671496335843 0.14080325560083473 10.9869547637469
169 8.822835356937606 4.941757456810188 0.2789448240517942 8.950394863928775 3.5425377788572283 0.19494882490522314 9.930505584832305 2.379562539835822 0.17864529926777023 8.369766291761339 1.1946354749908663 0.12259302983645454 8.082742273511712 6.180986162983935 0.24660843559827525 8.831248874194348 0.1253736749024815 11.708282692128247
170 8.426135385882247 4.869371901585141 0.2821754722282834 9.136557695227742 3.5570449871201433 0.18692707737434516 10.125984269308342 2.3586565700491877 0.1542914089099908 9.138626932853676 1.2355695526543704 0.1703454520450143 8.380603364702408 6.240230791310926 0.2593180381218764 9.041581529594882 0.1296525527508272 12.067149478830043
171 9.031635930099121 4.962952792562581 0.2590284823802983 8.549633854645812 3.5065883279654004 0.20926013683203254 9.952305499391336 2.3454620998940814 0.1351711320608519 8.898150371528487 1.2488468879331331 0.17082226740077952 8.485776757753277 6.16669432760087 0.23643235471378563 8.983500482683606 0.12358667939808683 11.581933577665513
172 8.746241538384222 4.881865613424812 0.27009506787425297 8.920216559095978 3.4715155517810503 0.19600874282377326 9.998549323208263 2.4025670006066506 0.13811854819093022 9.280371208219435 1.2323001366235111 0.18434293708103244 8.219243309640799 6.2754323197194815 0.2576606198292452 9.032924387709741 0.13021391663797469 11.988865878501109
173 9.057640227416734 4.922532208584206 0.30404807110701204 8.924216805167287 3.507684302276144 0.17776735896127918 10.30976047780045 2.3560484894626184 0.13053138973025338 9.02934443157046 1.2197463685513077 0.2006929616467691 8.255935816481763 6.184559379312638 0.2258078732383699 9.115379551687337 0.11559194184425654 11.904317234087804
174 9.37142416292427 4.959382809028383 0.2645429461834922 8.535672237657005 3.461530539500294 0.2051766637956953 9.695609077587552 2.344666111437734 0.14335693167063326 8.918652018626249 1.1778018564431674 0.1479353449228216 8.434794623991182 6.224017709968601 0.22838584574607176 8.991230424157251 0.11095759748250944 11.337662864335337
175 8.843595061673184 4.8906427043830165 0.23359464821313475 8.90850243102692 3.4946853283703874 0.16639590523141015 10.155379749943428 2.3319284093087673 0.10238070027693369 9.186796117388992 1.2007605245372763 0.16473735979417015 8.110056636315425 6.1970833154264 0.20946604890165732 9.04086599926959 0.1004978486120431 10.044805716923308
176 8.66866673889304 4.951463011396372 0.26340645394826995 8.640970575155773 3.532697423744681 0.2404199050566864 9.686365588996829 2.344227810084754 0.13098943654420073 9.328335873339812 1.1937238508438746 0.16255353413342483 8.720368654752454 6.228969714399105 0.22409234484554097 9.008941486227581 0.12769415430063105 11.705088576965437
177 8.076932014009834 4.890273182036971 0.28637387883486 9.613870597310083 3.4541754657358514 0.13917476191237224 10.230357757272555 2.4134993196625607 0.15294987013188607 9.136207776847066 1.189362935906784 0.16408549205222303 7.8928910404919455 6.239004849205161 0.2712902861756219 8.990051837186297 0.11474094271633924 11.61814354453113
178 9.02757794672977 4.911909262861593 0.2900817983995811 9.18422472639866 3.4790808006101845 0.1478831703220881 10.29084519721441 2.3690047591977352 0.12201358801713093 8.678024689014473 1.2210241400203512 0.18111528144436326 8.32557356415515 6.177859332609265 0.2163394208998744 9.101249224702492 0.10925345126669939 10.971376982182711
179 8.482245237200319 4.885825782176525 0.28817649066943324 8.840562413949096 3.4637698307804974 0.16528636512054323 10.539804083646215 2.33022258293783 0.09752812960833665 9.531666364756909 1.2635093820957672 0.20811162778960454 7.779233764271771 6.159440337080531 0.24327004628356286 9.034702372764862 0.09803137522110368 11.48634457740398
180 8.196698611214412 4.888191677673683 0.30233480034835847 8.984651063435845 3.4658378058670722 0.09518313844801217 9.627684101813607 2.3795699582851215 0.14220291739056448 8.98404292919949 1.1932093105719215 0.1838131258810189 8.436569357333607 6.240263140888057 0.2162452687651486 8.845929212599392 0.11089217086404482 10.769076949340628
181 9.321960427766173 4.8871269092589795 0.2634952610479947 9.184135679904351 3.4833248098505107 0.1102322218906804 10.310687949850251 2.342567875514064 0.1562416987306142 8.937415793487387 1.182142259739493 0.17498145916629465 8.15757514406948 6.229940723421407 0.21229478105983218 9.182354999015526 0.10249830776376459 10.510858290460785
182 8.962895404169057 4.910184647631473 0.319503307412137 9.092516327616975 3.4735356020445756 0.09716323579283531 9.790481586014911 2.3382292509184976 0.15741975861960214 9.083929836013187 1.1802444807198076 0.21837067229780707 8.835427540207215 6.168285085468154 0.16309440690228624 9.153050138804268 0.09157360556337527 10.949812248122136
183 8.930469733046897 4.9056726324563975 0.2604626996313347 9.04633939044666 3.4891528212720537 0.12323669175047938 9.653997841313569 2.354149689467769 0.1529878142000456 9.466110993049094 1.1771228784268044 0.19976064449840808 8.389453846675528 6.252305297694904 0.25841576779599673 9.09727436090635 0.1131584560704594 11.400297299085167
184 8.966279464798529 4.876679825121127 0.22591167495572087 9.157001375470838 3.4875649410327454 0.10340090887335814 9.798331055571143 2.3935872445330637 0.17293624117740775 9.367243303474186 1.2264526494393462 0.1806786294277293 8.190889627353048 6.180432421936697 0.22769612137245585 9.095948965333548 0.1104212086194695 10.434977523766737
185 9.087842868353995 4.928013792544521 0.3029433653110807 9.100631060966682 3.4283645256033926 0.12887931448397313 9.675504177436613 2.3425962852769144 0.19647888760253854 8.531324340494525 1.1346830188230448 0.19545678370771644 8.693612521147925 6.128183374292225 0.2003017960791463 9.01778299367995 0.06984599151489305 11.734864880243034
186 8.641125845155468 4.899440556315221 0.27194877844143184 9.015919253632708 3.433606468455097 0.1494245280560821 9.654432908103248 2.3261550321375237 0.1673275391494503 9.16275619983227 1.1401263391625922 0.17369491214948965 7.939652011368598 6.22868540861966 0.2245042295674366 8.88277724361846 0.08308055314489246 11.309040815493038
187 9.089952691779253 4.859585122129252 0.26722508691752106 8.79258501400644 3.495783257495207 0.18408652348185922 9.58581722734923 2.3665717352898943 0.19539109602186247 9.182315245097259 1.128290329739211 0.14365867304325106 8.128793756985061 6.1748883118154385 0.18670050606303737 8.95589278704345 0.0825015435006741 11.196304472764382
188 8.036588379655731 4.89780706663448 0.31349633916919556 8.962977772407184 3.4066149536443713 0.14236306425018871 9.940234282522493 2.325120968890395 0.17356622146689726 9.679172707777479 1.1837165896289723 0.15852874041898174 8.34995685787837 6.248178775218405 0.21315388414349792 8.993786000048251 0.0897654630101985 11.471855505828806
189 8.737689290959812 4.945496932151563 0.27764105552910834 8.688917533103758 3.433493855544354 0.1342284139021219 10.046082710412161 2.3637439627396306 0.14179353994674151 9.672136299445537 1.2304402224921454 0.21757521225949655 8.119297705374889 6.240649916307628 0.22353940544902634 9.052824707859232 0.12024277005393795 11.399311917219004
190 8.673921709686818 4.898741449281295 0.2646632830770131 9.117871948445138 3.390415823991816 0.1257790459849141 9.914253510921688 2.3566298576339078 0.16361448046025673 9.567729845940034 1.1738107988371613 0.19699330581053848 8.268661530559283 6.222781518008564 0.21329753446280808 9.108487709110594 0.08595368175742255 11.050610063328769
191 8.967371680683422 4.906597399008757 0.25785071980431 9.092155950347237 3.4024742599952096 0.11114896993881904 10.282859649363797 2.3725401718026125 0.1632066969789446 9.078633576248459 1.192820170321746 0.18218494814593264 8.099217075563084 6.1764678060580795 0.21326627750598529 9.104047586441201 0.0876577536441546 10.630173204442523
192 8.468709704024786 4.842400610943007 0.263958506539587 8.982902690286522 3.3894278254526777 0.1426270628606377 10.151136962352096 2.3030041995041195 0.12751187127579539 9.54797570451641 1.2009355435570144 0.19634388826529178 8.240124287238997 6.211579614195208 0.2411372839527769 9.078169869683762 0.06694735093727892 11.133470796801216
193 7.710024018080164 4.860675641136743 0.33907468681528335 9.15771635094771 3.39409076618105 0.07381752573479483 10.069031155174088 2.3664111763879214 0.1820411266713598 9.151035791308033 1.2460405553642553 0.22473383331140123 7.927057408067159 6.243924811455389 0.26831723446943045 8.80297294471543 0.09970638231194542 12.467382939454733
194 8.835780201814885 4.918428101545217 0.2754475189668918 9.119064937375882 3.4163978654305893 0.12143385533856661 9.929080940192057 2.3562431269789053 0.1582525011330702 8.834252869937075 1.18144263992757 0.18892938330938963 8.462864570375906 6.154249482039009 0.2033775884526649 9.036208703939161 0.08283003539113172 10.856872376578508
195 8.152336696320745 4.887574523157937 0.2833917898777869 8.590998028334228 3.4287993582048966 0.07334809200653415 9.787808581617737 2.309677107315867 0.14404078040250795 9.68328008675575 1.164847645393379 0.14808529574819065 8.511500204794118 6.224958349753302 0.2388722759335195 8.945184719564516 0.08064918897194998 10.1727308237589
196 8.568461196418292 4.917105559807143 0.25958475431590494 8.292068591880486 3.410076165524353 0.1509930654064976 9.725691770587408 2.307153723659127 0.16735688301362195 9.277340693072608 1.204173604765639 0.19176345415690443 8.677123618018502 6.121003934782374 0.19044359564424754 8.90813717399546 0.06938038991460087 11.0024140309349
197 8.139846018051639 4.847830730761891 0.2604078404595654 9.168374950042647 3.4460313964750298 0.09780136718520172 9.764407997550757 2.2970466717271947 0.12457214321256709 9.793645720290325 1.1544741533714868 0.13844674864657416 8.355573192902687 6.276306832500543 0.24292659856791493 9.044369575767611 0.08181574917410273 9.902483409183482
198 8.340561557215311 4.912992651124899 0.2195399343972078 9.511871942933537 3.53693568285494 0.1036817570382681 9.44831509039905 2.3015805922193957 0.1269561794833648 9.469383234476302 1.1627177611989579 0.21829582346041143 8.687122722416431 6.18518521832821 0.1750006313268469 9.091450909488128 0.09736017335215416 9.665503798120488
199 8.582060196323255 4.840176711504244 0.1988698780448988 8.998471102726812 3.3865996011586117 0.0819720503056397 9.941086246736251 2.2944087451042856 0.13815144638069018 9.610884997465027 1.1563271867562934 0.1682715023088162 7.847162754592 6.21720567545922 0.2775975591076355 8.995933059568667 0.05642137620340448 9.910593490132946
200 8.252229967838272 4.87125564081084 0.2371920056689482 9.22173701300594 3.4444246481855223 0.0869407557327017 10.101087313213322 2.304383803468484 0.13054558479381326 9.537542566362303 1.1890165893629565 0.1945009351518514 8.121617596152566 6.2232125315034805 0.2612228529843772 9.04684289131448 0.08393643487313018 10.432439991381633
201 8.634908118177133 4.882939066291157 0.21800912795421584 8.71943898936965 3.419590025245544 0.1026963124253958 10.183825642026445 2.303464753748091 0.11508301376462636 10.222550160193926 1.1730941630607696 0.13275234039680708 7.877558896771812 6.261939493495649 0.2501324679981941 9.127656361307793 0.08568329257511564 9.381304548740802
202 8.062487022433821 4.8363239552243575 0.25168162467393856 9.099398709634062 3.3945954367978604 0.1368363800105221 9.999829422138141 2.3069207338289255 0.11997058568252864 9.802315221812158 1.146840132275597 0.16159574347371036 7.899207129847492 6.268753840043226 0.25145750063245154 8.972647501173135 0.06816461184086697 10.560091552011015
203 8.074647443649324 4.856596114611272 0.24345531552078084 9.184510423695361 3.3197145837758453 0.1269293437141233 10.458448813042015 2.27829210990684 0.07974266722157726 10.093039436291924 1.1852187615668444 0.19006694864535728 7.666928165532891 6.246058397717718 0.289549523892534 9.095514856442303 0.0546537857225776 10.654079142167422
204 8.122869146459793 4.829988975468721 0.27308658506114897 8.90300607067027 3.3781657707524038 0.14228448435740937 10.220525402280357 2.2840946210619677 0.10466822577940021 9.990342986153154 1.16227267182524 0.15522834538755267 8.087332887333712 6.250906185358732 0.2571417652304155 9.064815298579457 0.05856343710028664 10.684624746310687
205 8.326416191541337 4.968098307420383 0.28075705223431835 8.472130796995522 3.4575663409761064 0.1349741647778889 9.411164079840786 2.2861612632583173 0.1380609576158469 9.615085288341557 1.1732007728935312 0.18026786097515596 8.522235363781046 6.279394168483964 0.2694520852732261 8.869406344100051 0.11036196281333388 11.49940184328838
206 8.665031069817028 4.88724364789452 0.22058490404470593 8.586575833190377 3.4191444185161752 0.2258509965686277 9.872127926337411 2.3246592357237685 0.09912257398310391 9.960430037418895 1.1611959806182732 0.18176237900588638 8.158222884365827 6.274621061198164 0.22471377225337716 9.048477550225908 0.09085066099705377 10.909513202369615
207 7.794754874812813 4.9164643338711596 0.24911258994284918 8.568776546560118 3.425645173516408 0.19092538651330374 9.875243151242467 2.2894640386806335 0.11925629948600064 9.687281173504921 1.200055396825836 0.249974216397172 7.8632413622545405 6.231490319722086 0.2735650821964721 8.757859421674972 0.09010164473009832 12.40835874719317
208 8.589958157318627 4.926877857464781 0.2557701633398879 8.28217243498301 3.421581275899721 0.15300776042924294 10.182882192030181 2.2822303100628787 0.09287681917805764 10.495875067742334 1.2273590020587415 0.20088632101454398 8.429731222244097 6.2594840503332465 0.21224923197283208 9.19612381486365 0.10098429137074741 10.482724619314828
209 8.493562862136672 4.920813009960035 0.23412784443813786 8.411024822811767 3.46511375403143 0.1904794883796192 9.987802273707297 2.3608407614682854 0.09688081020943173 9.408254142931046 1.1760193437123374 0.18711236873322756 7.960300080090528 6.252791450785126 0.21477358409491293 8.852188836335461 0.1125934561983164 10.581087720843739
210 8.123910427366013 4.94342840211214 0.23520014065110315 8.581695169438749 3.442222716417175 0.21595394703804596 10.01577596339439 2.334839220511117 0.12190727215474752 9.43266818830565 1.1941312793946433 0.17913804348276394 8.195469923427728 6.231745671865839 0.21087483634666407 8.869903934386507 0.10675125026705641 11.036017858210442
211 9.43442278066809 4.96782744521686 0.20956463251428878 7.961900890068878 3.4507153948997558 0.2044733497110018 10.020293975107988 2.3670019375075597 0.13434950571862697 9.057688961169994 1.1858784657306811 0.10515999003946395 8.068382717328378 0.004358312206778203 0.2599757479612598 8.908537864868666 -1.1273658966807996 10.46820506676077
212 9.120925401457463 4.89322402197284 0.19932914792200582 8.370487202743952 3.4369904547608523 0.18484368337094303 10.096255837649682 2.292959684435963 0.10375890065217552 9.297852029571455 1.164255176859463 0.13929158008235337 7.98796150808749 6.182667997672386 0.21412294428777737 8.974696395902008 0.07149725934717441 9.64111791919922
213 8.733580494435536 4.912133457744792 0.22983926334616256 8.887850776945216 3.365606647283289 0.1733538305833827 9.981412200435607 2.3064375321498174 0.1329728116633626 9.242702918766716 1.192300356512741 0.13827604262873114 7.748096375369655 6.225859926591009 0.24446457172925698 8.918728553190546 0.07794537626320333 10.529893072048063
214 8.747020108165819 4.904481771576387 0.18696171307674944 8.753803422917748 3.3809408633691054 0.16015271006133536 9.82510999301216 2.2959938363725545 0.14403372117887764 9.599298525754284 1.1836050160830733 0.15014947764968398 7.969794073866722 6.1304726807858385 0.1861753953931958 8.979005224743348 0.05657662584426544 9.482142311134893
215 9.255189489897235 4.884789514554106 0.17146412982574147 8.303297629976619 3.4493314948538867 0.21702365877121887 9.587241108844498 2.2831105786070953 0.1312183193260019 10.041759066551025 1.1706046419809948 0.11057088029380319 7.951680295615399 6.1529599362537 0.18494256973977244 9.027833518176955 0.06563702545683019 9.341728009486044
216 9.26972148325186 4.849153197902998 0.1579488803647811 8.541794962208176 3.431974790722411 0.16462428592915096 9.858045921298247 2.2849881366474802 0.1380609576158469 9.476394096352228 1.1950648333941025 0.18929306206380583 7.694142024761016 6.18276306394256 0.23101312736115348 8.968019697574306 0.06626659672878406 10.094832391402564
217 9.186049256312007 4.821610080022503 0.2000805904276341 8.902440600092973 3.3768593832861367 0.14366783212698167 9.517738897760113 2.2562874468545147 0.15362637712240945 9.473336349232817 1.1953875828105116 0.1638905266597445 7.786013365158603 6.111403132369675 0.18869756190627177 8.973115693711303 0.029787317275541892 9.739857247815186
218 8.663032394745445 4.850190085513079 0.26538145834078697 9.030045043929334 3.41260296234712 0.10939793246086328 9.875407793337116 2.2574235007180126 0.1488042582223639 9.163943361586298 1.2175991980018912 0.1695122456587496 7.675073436893966 6.22491310510377 0.17975417825216 8.881500406098432 0.07002356254364814 10.002125065371443
219 8.025077880880513 4.851558540334324 0.2648307085994804 8.901649262820397 3.3980715619913777 0.14347578629219396 10.598807287283641 2.3459589188856804 0.14110353695364763 9.382743125424772 1.1875818911186364 0.13080494687363772 7.904238313056666 6.210423695005246 0.19611705416888175 8.962503173893198 0.07619671367392647 10.042025387318594
220 8.882342729014292 4.851813079285687 0.18744434949965172 8.726038761541867 3.4146206116962534 0.17964879891765562 10.156007910597975 2.2879727438046795 0.08809457901041047 9.359741742099718 1.1745284832718508 0.1493392223241722 7.813886414315269 6.141862316508459 0.169736453219331 8.987603511513823 0.05163723912025966 8.872405044337578
221 8.528088632901861 4.911306593332257 0.2546465274612706 8.636868394493138 3.3845076863719825 0.1556772258702351 10.46847811724885 2.2938059816817926 0.09659817948436207 9.390222546182946 1.194930945607259 0.18625909943941407 7.576282822110459 6.174503828430108 0.215473310614039 8.91998810258745 0.06928879929155345 10.412411776529062
222 8.888364738993435 4.816624483362078 0.1648935733021699 8.77824857943695 3.3946948953701606 0.1323816688280913 9.754761307163125 2.295933478999018 0.13824966176460513 9.653740702414106 1.1705016014964444 0.11911794648919892 7.918055725065687 6.233850310612397 0.19718446399193798 8.99863421061466 0.059798746174893225 8.61530640728006
223 8.458389282232803 4.871174446556388 0.21988506581333853 8.7358351664252 3.4283276608443627 0.20120390441923028 10.146746108075789 2.2918747229074183 0.09660374130313781 9.364766201337883 1.1436501553135876 0.14670865340459613 7.617780949263101 6.253276111945465 0.2152306425970681 8.864703541466955 0.07513841172031799 10.079840311302235
224 8.534714381829897 4.858387826689731 0.1713834155860473 8.90950336969561 3.378886021856185 0.16061999370142338 10.046763640506928 2.346007449122063 0.14207290282786295 8.844270372678505 1.1813656495211364 0.11040438532227226 7.807846250525799 6.1524505375089324 0.20040961386134634 8.828619603047347 0.06089728914648322 8.994180443627862
225 8.397994780154027 4.895607071111232 0.2591508553553649 8.624434969034311 3.4784417590410146 0.1814607502077964 9.757888387239882 2.322799027876884 0.14425364148252684 9.017572708042595 1.1882460266073005 0.14520253259764215 7.958017557848791 6.1915120499835306 0.1737159490997493 8.75118168046392 0.09279897913086592 10.356598649914979
226 8.527017536766138 4.904483420902562 0.23182342004706255 8.491959002278225 3.451323662073861 0.19742588974337452 9.72065970875922 2.334801857876141 0.17746272804900895 9.5930671634286 1.1943908576085205 0.19344991390390015 7.924274018165046 6.240729425171253 0.20728088778557296 8.851395485879445 0.102623636933341 11.544444561136507
227 8.23321600360691 4.899581064975522 0.2595466684048786 8.88141200677749 3.4102981415975635 0.19483648597160905 10.110148213828909 2.3237788916649373 0.11471752805775984 9.263069922645544 1.2091966462532624 0.17705540837227599 7.818850092388759 6.192407471577272 0.201575779250973 8.861339247849521 0.08453023542058506 10.8602072528671
228 8.356767087002588 4.898569470127515 0.26206575874842974 8.905934824587291 3.4157498587672093 0.1565008081456902 9.948922563396206 2.3681719459142885 0.13990371296969473 9.40468120974076 1.2291236419240805 0.18593341031023752 7.359912129659339 6.237941790038077 0.23476160085367995 8.795243562877237 0.10738913356110764 11.220407724317607
229 8.75749225087334 4.902309436942904 0.2618484884856491 8.752112958876646 3.424848104188661 0.1860613692777754 9.54199889737504 2.320735721602744 0.18355010252322465 9.653468707236607 1.1955709703305413 0.1493247996755101 7.789389325081698 6.228957553546974 0.21774634230067397 8.898892427888665 0.09196214952923851 11.442323574441271
230 9.039211859798256 4.945844105108514 0.2730165194654371 8.607060641771431 3.4068032739718617 0.15870572083594697 10.477664176347735 2.313899610691823 0.17896970343141866 9.312329134838128 1.2232437698724485 0.14667684625468153 7.799424518556911 6.21465079074211 0.22425536538877652 9.047138066262493 0.09836610228422504 11.24858423423078
231 9.059115906078736 4.896872577228992 0.2437901315041756 8.964186910769032 3.4590439745294463 0.16328738111455698 10.234025221471478 2.2983815581492206 0.13028387417303813 9.655745017752638 1.2423956151156734 0.14779333866574357 7.656740878540623 6.266769733446393 0.20289896458666623 9.113962786922501 0.11017048390081877 10.176345684110105
232 8.504395728334682 4.864312064125089 0.24060157260146312 8.771838006119607 3.3794842630784157 0.18678686625609006 10.092149209592527 2.298272136961125 0.14184583035882092 9.44401994813743 1.2311239999738133 0.18047053819635012 7.5933266671358615 6.176160086518038 0.18963518344708805 8.88114591186402 0.06734830233816994 10.764043400824914
233 8.734167103431595 4.9063210699904936 0.20590763852883537 8.878955824337057 3.389394813066566 0.14485857080136347 10.3327724461988 2.337288040409867 0.16290488126037456 9.262427864786549 1.2056777299602888 0.18903535587657253 7.849597804134112 6.193954906135542 0.20438761700763114 9.011584208577624 0.08400510411942515 10.394532291695345
234 8.582222227434691 4.881022583562204 0.23449419138879654 8.944727108825496 3.462705190337578 0.16088215641247147 9.843582461584331 2.3143059698597948 0.14961019124876768 9.256306698477998 1.1930965945730627 0.15921669548210726 7.746491740131513 6.148339142959849 0.16710156375711788 8.874666047290805 0.07737168846537128 9.98441752229443
235 8.744749432033625 4.901201740214095 0.2524836139012605 8.482158605950818 3.4693515858368364 0.1761784711058479 9.734337322251944 2.294662109325145 0.15187455663471905 9.233173119514515 1.1652406614833397 0.12370179429578262 7.931951676253908 6.178178102622431 0.24024611895960038 8.825274031200964 0.07920463210324313 10.822995762180453
236 8.490359301183522 4.9089796535149235 0.22725262357405782 8.624808082825743 3.4159327345810087 0.15543408146770818 10.256863171735619 2.278072617396033 0.11507003622603068 9.370616635007762 1.241798743594707 0.18056515452482205 7.550613143980251 6.271989204831198 0.2089241692429942 8.85865206694658 0.10083238299044761 10.167090983226075
237 8.265973057416263 4.929326423447391 0.25608120627644043 8.490583562616187 3.4062438924442704 0.1518083549338095 10.09069845856622 2.319330642926152 0.1402733851613103 9.105251924578257 1.2190134648707671 0.1224774572613149 8.377679829599344 6.2036004858348734 0.21539022015289158 8.866037366555254 0.09298077411156438 10.153163052453616
238 8.638610670409488 4.898722452052562 0.23629846926285694 8.40854764483039 3.4537777891595143 0.17066967559923188 10.24354365427079 2.2848941470598696 0.1331843920597637 9.280743189548284 1.2067563664731307 0.12242817182550757 8.153711675232321 6.142409315661192 0.19808119538976784 8.945031366858254 0.07478980628812733 9.862458938950097
239 8.670624765551176 4.847897093161459 0.21268621954348746 8.82575150367769 3.411437761462264 0.1525326518479824 10.189296237516075 2.305586693303228 0.1132448969507543 8.773972595463805 1.245707110274503 0.17576309351374003 7.506976588906901 6.171633557827593 0.21523706142471538 8.79332433822313 0.073930235412683 9.963322648573868
240 8.733406150153478 4.94413326124541 0.271707023391477 8.447534230978214 3.429605909637114 0.17712848987022098 10.371794627970864 2.3624701962353605 0.1549474297196771 9.160223158617832 1.22307992194277 0.15279760875909176 8.322358353586116 6.133123389082394 0.21235983449177545 9.007063304261301 0.09596032783548339 11.103238946176678
241 9.243787525436154 4.901630153104952 0.19140754596099216 9.043199738025397 3.3966104672545816 0.19104909953490518 10.266711430052975 2.3293109221180024 0.10601341900918909 9.151292973985685 1.2416321735785125 0.18151127622546104 7.526442892522767 6.135582536598302 0.2361145736259046 9.046286912004595 0.0784310427377437 10.3830943453344
242 8.705731443084675 4.8829803293963 0.22989106020696126 9.316014968393183 3.405947193405407 0.13853223909633663 10.647520147166947 2.328840785155592 0.1262035796496513 8.82298932682626 1.2295658044542606 0.18082120259856607 7.828419896421788 6.153324560750965 0.1986458910182441 9.06413515637857 0.07760952683937869 10.016379105214233
243 8.85506212783096 4.914607950310261 0.2030530137587655 8.335158802621283 3.4397730902203234 0.1844118612783193 10.662274505407112 2.2416259708246735 0.11892719837643231 9.277060128914847 1.2396713583840724 0.12573817772291226 7.777466973589734 6.129228144448278 0.20973532627503227 8.981404507672787 0.07045909504439521 9.64706890060417
244 9.224692050918863 4.966063287211979 0.18931586804478184 8.196179429056828 3.460837212486855 0.23876997734494687 10.225149851188311 2.2948736751761674 0.12076282396547454 9.294721652453129 1.1905334864731458 0.14281061026783415 8.264913546899582 6.090094062534584 0.15479479818718214 9.041131306103342 0.07795813698341987 9.699649242032752
245 8.690210285031073 4.904933991011658 0.2457862105148238 8.153090064945562 3.3972851006110405 0.1658664242573166 10.256979556866884 2.2864465141708705 0.14778564785268453 9.575729574086543 1.2031591305648448 0.11315677687262495 7.625219888157092 6.213051695393013 0.22012814265409644 8.86024587381743 0.07845307855715897 10.229854351337563
246 8.719488973398224 4.967252737648495 0.21611939182554663 8.533276527534902 3.492352102314316 0.1648554416789833 10.044716086141525 2.2655881935581834 0.1426752772357294 9.208676129023214 1.2267353783707207 0.11974576859292192 8.121857102424471 6.14913429663345 0.16638366926841133 8.925602963704467 0.0976903339119068 9.279390094176037
247 8.867082552148478 4.902234375724713 0.191840997447443 8.422444110429659 3.3991634125859242 0.16888786076239648 10.419074654139562 2.312249787482223 0.1568923004654506 9.40197831102671 1.2506177855292215 0.12949927938210432 7.692100209459317 6.119621511459805 0.18572436313390123 8.960535967440745 0.07425516676325086 9.543698419534671
248 8.885680109272133 4.9814494236167 0.18182633720901598 8.4247734390416 3.3941651073708723 0.18946499026472366 10.085929289634691 2.3034909202150717 0.16286775860663313 8.97206998096053 1.1954827487962822 0.10903647744341811 8.351866383343374 6.182293081473928 0.20474499396190027 8.944063840450465 0.08885404850144449 9.716683044380053
249 8.54154410402748 4.9481517492229 0.24181350067276552 8.414587973636824 3.3448292864749183 0.17883605777997724 10.374635812671924 2.2794397656635805 0.1250074472336887 9.691535060776637 1.247852202093762 0.16753677116435514 7.732350081727607 6.214419584424573 0.2304587662265361 8.950930606568095 0.08441630978282037 10.813461609023541
250 8.477035162343896 4.912171759805998 0.24192200105973477 8.47720353124436 3.42265019071028 0.17615976593111657 10.099221222770444 2.297676333757787 0.17524386878729362 10.143211588569352 1.221198927726131 0.16469592042760453 7.975482016574507 6.1736135435181305 0.168918354301153 9.03443070430051 0.08293994331053897 10.621948946855948
251 8.630957822960163 4.949907369305392 0.2350358783244795 8.032760592928925 3.477730194323825 0.14104588535430307 10.494809463202456 2.2860799476654377 0.18308089178942427 9.765869697839257 1.2074633933716716 0.12156565325601182 8.339319078642717 6.185738204207705 0.18577019274908177 9.052743331114703 0.09886161398167981 9.929341417766091
252 8.58344840104837 4.969912887148723 0.24931244748822765 8.444266230517963 3.395413643442774 0.2020649193997331 9.917847870962866 2.2824665472090393 0.1618896242585998 9.825032642178206 1.2334916347629532 0.11729897734316248 8.112558851349306 6.177584138557341 0.2360946983711966 8.976630799211343 0.08925156243103985 11.077115286486475
253 8.921483683381906 4.910841825598122 0.224105219127427 8.623797254513292 3.4161406693307907 0.20723048708884942 10.15177591601605 2.2756746525304945 0.13755243196221187 9.582104598838741 1.2318992014436625 0.12159858052457664 7.621818999759242 6.151511099257478 0.22438639446079153 8.980196090501845 0.07469128183898315 10.483673634856705
254 8.488659255957858 4.987036889437812 0.275002946656301 7.6474634117076965 3.3883660903520934 0.19555036635977754 10.32755387796506 2.2669065774429265 0.1702089761328857 9.647053378903502 1.2515405653710323 0.13097483292348644 8.02067398539342 6.205624678873799 0.25740506657842316 8.826280781985506 0.09737275250240632 11.793100785710287
255 8.522981469197264 4.928443436751035 0.24549649453397918 8.488327195726452 3.3759668064172823 0.17708044891300956 10.46930549253492 2.2675110904891644 0.1299002185883707 9.82492820317042 1.201095593343396 0.10767400147041802 8.060690283727233 6.18993549394597 0.2729068548248064 9.073246528871259 0.0700682763962431 10.692057298236533
256 8.532757986041517 4.974591611191695 0.26109450221771996 8.177236724560508 3.44759983361645 0.19126368263821764 10.367246920017438 2.2615049435542973 0.12897852264371443 9.773500487415648 1.271341706368475 0.13667679971189128 8.02588324279657 6.2591646289024165 0.25396085437116683 8.975325072166337 0.12031833693354037 11.138005742722381
257 9.02746003708683 4.947217724566695 0.2634568120786604 7.491756651120619 3.4081488853855344 0.17061492009911783 10.463623667903903 2.2412452165796943 0.1496537729327411 10.032943826186212 1.2234446226404316 0.11760315218330693 7.908855359991865 6.205644267088058 0.21712273580965336 8.984927908457886 0.08261793545895624 10.524677702548054
258 8.164817939454553 4.946756725914084 0.2625473146904902 7.8942658933423235 3.3412122416735484 0.1747546590696772 10.267215723812257 2.2771018454028793 0.12119842890183462 10.320779570853668 1.2337001827752612 0.14376396751898488 8.210523696681022 6.249528331381122 0.3322460458799105 8.971520564828765 0.08713765763625267 11.854616140522445
259 8.205875533924061 4.928455909108788 0.25752936382871683 8.060138393597427 3.373244531429489 0.1857369512542945 9.96809013552969 2.287153764715354 0.1558447453958014 9.636686903646682 1.1984776344666506 0.11764023027785112 8.201934126932128 6.227695133132064 0.27644618710844127 8.814545018725997 0.08048318677734279 11.381204740941705
260 8.765908057717077 4.940529013994435 0.207910169172728 7.813471028495812 3.4405148080516845 0.2035669582627707 10.25321721793984 2.274328222385262 0.13415624141892954 9.449547168139878 1.262642168027507 0.1394992073668027 7.525375289272513 6.162990011903126 0.27788342651838743 8.761503752313024 0.09367863707927651 11.035350512107811
261 8.643954918550032 4.908756240061431 0.25369571951379966 8.381741447830857 3.381455274254482 0.19418272815657164 9.95334651989806 2.2681249694981576 0.13672185070721543 10.732407307560909 1.2487288771088987 0.18848899987707718 7.900091530058692 6.238227197237806 0.286296428682228 9.122308344779707 0.08653630383902859 12.13966620597652
262 8.541536220559266 4.974271399555498 0.2718460193176517 8.03141691443039 3.4040834049754234 0.20259822162285346 9.812888871748719 2.296799702882737 0.19071042741319527 10.021942177740389 1.222283547469211 0.1229740898862756 7.786069080027446 6.213305649770571 0.27382551660977283 8.83877065290124 0.09962653313756165 12.169099596953286
263 9.195111785444166 4.963095279838451 0.27608956480022834 8.18639860410785 3.394274329219696 0.212378498374369 10.167844549919595 2.2484429509001775 0.14193097215017367 9.670726053981637 1.2068400325117001 0.10239994422785446 8.376133882364071 6.10723014067238 0.23773221515193224 9.119242975163464 0.0614543388353546 11.121468268472142
264 8.295015285836792 4.942587573493943 0.2726716827364896 8.123326930707865 3.3900893102222884 0.21180625304892034 9.963728316468224 2.2812601217781348 0.1446362555932442 9.530133551696984 1.184212457545307 0.1385387135096383 8.35972385548151 6.1856320565561775 0.2376170276808492 8.854385588038276 0.0742340961260437 11.519544881522535
265 8.494475633608603 5.017584339242891 0.2871104309904524 8.165190379430475 3.425259930866988 0.17358347771034105 9.82027657573281 2.2654969963077725 0.16016803388650336 9.46792238997129 1.1957701012338642 0.12194500769517672 8.771731888843034 6.173072196876382 0.24772958576562748 8.943919373517243 0.09291450511245318 11.350712593812862
266 8.334608776036635 4.986945753825632 0.24229715416087763 8.286434047679617 3.4276457286038684 0.20693943295651163 9.618785543942199 2.2631546554395574 0.16106251955516515 9.841452847452972 1.1729741955755775 0.09823077263406334 8.29658970775223 6.207296311273295 0.236808414027777 8.87557418457273 0.08908112115045955 10.832778884032203
267 8.114035909809289 5.009366202803116 0.24377457440508757 7.979038575829902 3.431911143045981 0.17309792885447867 9.955523578447657 2.283847148181379 0.1444786112938241 9.803982896623127 1.2072052772479904 0.09998376022628591 7.860838140894926 6.197377021133265 0.25675406391648037 8.74268382032098 0.10341915068921992 10.52052428098695
268 8.285223365909495 4.970308834803251 0.21588077788362486 8.341827274480297 3.4223466899464334 0.177281661191949 9.58371705819758 2.3170832096629135 0.16134920077146675 9.248860852043414 1.194642970917802 0.10469503603509096 8.360913309808744 6.225546552166417 0.28639075899783895 8.764108372087906 0.10346344370623695 10.835748427403804
269 8.536584552580031 4.971997522567587 0.2376851341444966 8.167699221895395 3.417751983776944 0.17564545385183228 9.997510561263178 2.2793534957472326 0.12058754896814568 9.594874528842459 1.2467913725073525 0.11010753409074432 7.976062993713666 6.178918578653108 0.22210500722691584 8.854546371658946 0.09644038285731851 9.925126474473926
270 8.63916172316912 4.963555091399208 0.19245587015652843 8.397784295791077 3.3926285432936587 0.21211960486964743 10.121190346418567 2.306993989146818 0.15197538039124328 9.799475112972587 1.22237431516611 0.09731058397762887 7.724317600877539 6.226305341395857 0.2681582333371738 8.936385815845778 0.09984924828720398 10.56556717511794
271 8.742148327478436 4.943796400526557 0.192516316165249 8.520291499681981 3.396961618009886 0.19777261924944542 9.598191880387818 2.2908369549170757 0.14870894457216313 9.278084148283474 1.2165583191718654 0.06396269975961062 7.765361102206075 6.196668576642606 0.24451332697631326 8.780815391607558 0.08644216606047168 9.711335620535795
272 8.620366118436285 4.882992565222972 0.14953059216887485 8.72877705497456 3.4225233302383655 0.19192288456720497 9.858274585263672 2.3158318742323076 0.1368197747971437 9.528137272713002 1.2786845719804072 0.1301034434759838 7.233758448982255 6.231822516217657 0.2993239152227524 8.793862696073955 0.1038487637852156 10.40148280554813
273 8.373037461457645 4.936989749100503 0.19899775893192467 8.173714975505513 3.4173223393093695 0.2066752798734784 10.183032734097761 2.265506146677632 0.12088151061691882 9.724665616529496 1.2624239465375064 0.10703204416288686 7.636600911117206 6.22463024864512 0.26639563701309305 8.818210339741524 0.09885227826089982 10.313036690010463
274 8.907872145191336 4.902897318024805 0.15358703112882427 8.327703944981192 3.359497220602749 0.21460627829917517 9.780340720283874 2.269996543822839 0.17381075651514452 9.603100026331097 1.2388655713523211 0.08624051762383864 7.390519089553196 6.200912775441021 0.242138113090832 8.801907185268139 0.07191167805562078 9.973851015941632
275 8.37693356208 4.940709948756783 0.13509282195781677 8.283972218131698 3.38305003356912 0.195869135992549 10.17831541933306 2.306934440208519 0.09485834596897674 9.507927787893372 1.273907440972654 0.12525244951310083 7.495439666980165 6.246733138138501 0.2656313273253018 8.768517730883659 0.10774479253598916 9.358739387706068
276 8.476394423575176 5.013389334232613 0.17693218493336518 8.570854021108712 3.3806595039339227 0.17193020863688618 9.92276205346592 2.2867333813244235 0.15164114692291705 9.555418394898098 1.2360370150677957 0.09150682481609612 8.292741045952505 6.240334927964033 0.26770343655636664 8.963633987800081 0.10890862471143134 9.851594487209388
277 8.212405513505086 4.948423090961408 0.1530171459974017 8.258248455358059 3.4117099761027854 0.17957706598410705 9.91977740438074 2.2580039548529456 0.14646298966607582 9.797830461197746 1.207444541520948 0.1075818925013038 7.955581701003134 6.24275208478582 0.25400901005347837 8.828768707088953 0.09114452185165516 9.633117685293893
278 7.680886914069541 4.923169625911814 0.1622685931447182 8.529162399559027 3.3523455535540116 0.19294482070973895 10.468096601470213 2.2701335051959757 0.14047744231333684 10.121784789346263 1.2613379577822912 0.10465567394678502 7.7095798317838895 6.212606765176284 0.2569166725931925 8.901902107245787 0.0813964737309489 9.823512689404653
279 8.536400637697708 4.953359209205826 0.2179843241721887 8.386365210159916 3.410553553701113 0.18552768526777394 9.990618909717137 2.291778014972804 0.13320728199347354 9.736260408342664 1.2098632208932032 0.14374399658909387 7.975467907525763 6.191062271454018 0.26637435333265924 8.925022614688638 0.08880104625226651 10.84996014675477
280 8.419326938612073 4.9423926269602445 0.22444371276887523 8.312725721659499 3.4380557909405027 0.17064300201620353 9.95177643552423 2.3018135475233445 0.15535628798910747 9.138142968438832 1.1903678293338902 0.10347018222973751 7.935630199217267 6.213110438275936 0.2590373249072942 8.751520452690379 0.0946258388136572 10.461642224445843
281 8.11329027920887 4.8519043364345205 0.1705071132307693 8.345310348935833 3.401678238297123 0.15276784345327254 10.096134324849407 2.308669369764343 0.1150243436937797 9.128953798522078 1.2138803753014262 0.11792174588367192 7.872486041914484 6.200490173517645 0.22312469216237307 8.711234958686134 0.0728022908698851 8.930644318638835
282 8.614172045301444 4.9427497716546265 0.2247859838249401 8.480146264635868 3.4296214125252398 0.18903884499264584 9.525919941514209 2.273787810462859 0.15725009720915298 9.403937317276407 1.1798897989371027 0.08041996101102364 8.142427504628321 6.224266425471103 0.2530230025427057 8.833320614671251 0.0875408360170598 10.365011513408211
283 8.548136386219129 4.97367333843248 0.20050510459760867 8.046531530140573 3.4271668983502113 0.19106542123112136 10.047562311524446 2.2755062081475397 0.15038120637283398 9.453770306332668 1.2248089746667554 0.09116635623358849 8.251367290348565 6.173272073315237 0.2030633584200686 8.869473564913076 0.09236329078931838 9.581933562389382
284 8.223488280276209 4.9319194104261745 0.18282403954473894 8.34198164239512 3.4099737246399484 0.1774404423732273 9.563296976252484 2.292504601887947 0.13274333383739761 9.204744197405043 1.2038059730810922 0.09528656328049015 7.964232859098815 6.17116664684626 0.2542956243616397 8.659548791085534 0.079351863583158 9.655370210918019
285 8.761051730820277 4.981488622588486 0.14726295580636553 8.216730407462531 3.517388691312875 0.22231731401468266 9.937593309171898 2.298496830262264 0.14903123868039017 8.971428423154642 1.283091322968523 0.10451236262676501 8.199058558953546 6.182096860206032 0.1836144242687027 8.817172485912579 0.1299902576745097 9.2445398995642
286 8.746179445836932 4.944165171480513 0.162877683305614 8.665663678191216 3.4603525628782545 0.18066502943037058 9.562144891966934 2.305346081161729 0.16957265169889577 9.060354215256343 1.2292492957465058 0.11017043767859756 7.851977144272588 6.195422947442318 0.20488009697721932 8.777263875104802 0.10438500394873777 9.490082150910835
287 8.38914345428816 4.932732483542047 0.14280642230143598 8.378050307115783 3.4024097915314546 0.18974171461623782 10.18466206102233 2.309318613074882 0.16902610174164925 9.123148118999536 1.2559757100964388 0.13380016032932318 8.201118786020688 6.154295280128262 0.22612285986099895 8.8552245454893 0.08842416788149059 9.872031398834817
288 8.65947409837471 4.936823272590351 0.14429592757387522 8.225637635986168 3.426841057816288 0.19275449038959824 9.69850346009298 2.3306540917106218 0.14775609524282055 9.1027000416913 1.1576558297742907 0.06490229699738181 7.882377435479877 6.1607377240682695 0.2889244735104125 8.713738534325007 0.08002018739883772 9.610029543202923
289 8.058357783472474 4.902760966384385 0.17402844742144 8.426554834950243 3.441396070505707 0.21367310998253408 9.683798467735725 2.301877231552168 0.16974280443435735 9.466295285991507 1.1963387497398752 0.15320122231443223 8.171039337368027 6.246200620545354 0.27328894747267746 8.761209141903596 0.09519251995237137 11.27505919586384
290 8.22561932846129 4.973305399852258 0.23763703119354876 7.9469079726519 3.3865624398316347 0.23224876108848086 9.846838901837954 2.2877734367139064 0.14331437044000694 9.413762460794947 1.211539472886134 0.15082377039674547 8.453250356245821 6.246516735437947 0.3260184004688353 8.777275803998384 0.09861728915124957 12.49096504103237
291 8.264007434117364 4.935236662180887 0.16160278207225898 8.440444016023346 3.452893875310309 0.2186599238507847 10.08468241718007 2.293397542329852 0.10895154582760386 9.451361665061432 1.2124122518784004 0.11928735681493606 7.9334264803945995 6.217708053504233 0.30806588167553994 8.834784402555362 0.09980746924760986 10.50308976594293
292 8.32978827957677 4.973050568752928 0.2191934459797198 7.741329382137354 3.3828141953326933 0.23729192889198594 9.842931305511375 2.256543190214478 0.15837764268081986 9.446861374228588 1.2172739601490312 0.11163316013625482 8.085581122618507 6.229603744400364 0.22336591544512885 8.689298292814518 0.08933492397677249 10.884617811207066
293 7.87076390670225 4.995801920115848 0.24723929957663654 8.148681151142098 3.3656635670553565 0.17992345756935982 10.559789976085522 2.2805964824606777 0.14402084759236627 9.562478391019157 1.217720794479837 0.10602355777003432 8.352124746512581 6.241161774471818 0.21555525486703295 8.898767634292321 0.09766669992358104 10.230303724701804
294 8.473675583006143 4.991590687673646 0.2557753464938396 8.146338634586673 3.374657207831991 0.23040631174155715 9.755709886553364 2.235834288071443 0.14667806973322553 9.740964770933854 1.2159530306631874 0.11265418926187147 8.110832804948224 6.158695594351005 0.23643515380545002 8.84550433600565 0.07282395392512812 11.252307493430289
295 8.559313554690322 4.900703237459647 0.25612732500280216 8.461467151696011 3.4214956097224665 0.18846259544033386 10.083870511206731 2.2794578435414863 0.17797823993863296 9.43480204122487 1.246158541095318 0.14639272484990387 7.699535493715362 6.155563435592803 0.22737798859911648 8.84779775050666 0.07815352568921763 11.41720248706433
296 9.026732933451683 4.91365467397074 0.1576203792615634 8.735949002035122 3.406043917791042 0.12114468004876604 9.762383922231377 2.296531857872533 0.1916614751120573 9.174349858169917 1.2576579295414803 0.16282106772011687 7.745513059676041 6.145682963525608 0.18254778748178058 8.888985755112829 0.08139206074715419 9.348326554340414
297 8.701828846560284 4.978228193294501 0.18852812262343743 8.421073339813507 3.4225832180264364 0.18083147683282336 10.649563086326618 2.3054326202688538 0.1808165624325364 9.296021822970346 1.2057115896599764 0.10931491960824706 7.648417756785618 6.138281802655264 0.21083211809777858 8.943380970491274 0.08752527698787996 9.973169229821062
298 8.934013155951675 4.886193752596551 0.1311540716410886 8.40838488109012 3.438059673967143 0.17738674277802763 10.4151806769323 2.306302072395911 0.17319099589489403 9.457402097187147 1.22782830123838 0.10572744604127027 7.735232679803377 6.125619574999698 0.20177811881476004 8.990042698192925 0.07427846724641021 9.043994126245297
299 8.423040071829849 4.954603957321794 0.17162404951624943 8.405006297652697 3.4015169871719126 0.14920696291713179 10.104523554778208 2.3441273672979226 0.1799913915587272 9.425389407539432 1.1901954789994866 0.10585445211651877 7.824787406572915 6.275951784467183 0.24168303793783538 8.836549347674621 0.11075690725853335 9.7214882874056
300 7.945670294730754 4.953343352227755 0.13729180575802377 7.736491496577444 3.392844901614174 0.19873285896010134 10.646819854263017 2.2303212204169514 0.14183866264462158 10.134488724067166 1.2502583660904691 0.10995337746390875 7.546099375746768 6.170402738417797 0.22409449060968917 8.80191394907703 0.07691190796030298 9.303816967584776
301 7.722127592555299 4.943708916868938 0.134141089207163 7.804047335868951 3.4143633125564588 0.1741719346037039 10.303144952615952 2.2549889983770717 0.13884654861628995 9.961405259977958 1.1837026792320835 0.07904448819113452 7.685078655314861 6.221482386663629 0.21862804766542632 8.695160759266603 0.08112705094650985 8.53514725009763
302 8.059932178621018 4.907088538825782 0.13117230111363729 8.144266905778563 3.3624143817753422 0.12710344037533608 10.452363521063248 2.2253168260483163 0.17142569916666237 9.781102546648322 1.1742527299805765 0.05390800041008198 7.762407959313184 6.2460780087568555 0.2476505716544685 8.840014622284867 0.06050788928424815 8.379622491109913
303 8.500625218979753 4.922689618262887 0.17654978718326206 8.149449731492089 3.414530525241837 0.1402631532449752 10.233949873797515 2.2735847666563513 0.13025359019837834 9.604086322377894 1.2267997106920934 0.09611866286002985 7.90620043014037 6.217149594049045 0.24485975658538428 8.878862315357523 0.08842863518731639 9.030329941144995
304 8.327122479690768 4.905959052258642 0.10271840396371264 8.258759329647702 3.416286909537153 0.1322212661944654 11.021935034023823 2.2653571739912732 0.13312468029759975 9.701587344105244 1.253201720358195 0.09124357909444396 7.958866609738536 6.214668655504947 0.20730695237236652 9.053654159441214 0.0885724945369157 7.638843858955206
305 8.314160400955249 4.930382345788512 0.16844971186566376 8.461554506627389 3.4067827576827274 0.11703026456632984 9.823189249752465 2.317113433439787 0.21435703996744382 9.25528303987548 1.2154272245896451 0.0951147538782857 7.7920362202189 6.215267708399848 0.24849510912524841 8.729244683485897 0.09447248618697764 9.665189286654
306 8.823148076132497 5.018294373486153 0.1641551711461071 8.238611612179788 3.4224432589459632 0.13334767780531032 10.444003106722096 2.3199747315171697 0.13918249553648562 9.303183305358449 1.188574357943843 0.10192830384613007 8.301835121756005 6.172501347437071 0.21757272713831535 9.022156244429768 0.1018354060729136 8.665257567972112
307 7.957377083972283 4.991980674150163 0.1846600374951648 8.082458845483616 3.4748417729340653 0.17291614960355878 10.33568259688506 2.2654315880929192 0.1738252316872181 9.9537298383864 1.2408051708258878 0.11820309956021281 8.401483886427094 6.251530907673053 0.24419747998736913 8.94614645023089 0.12239581494209131 10.24221644497399
308 7.728377030620808 4.934831148751586 0.14082863377071117 8.713801549943176 3.465616924250983 0.17913938154383993 10.537085660827454 2.3019883971594504 0.19250883932451657 9.579093969892797 1.2044997413918472 0.15272083388259375 8.304968562782646 6.239100598798996 0.26080826113010025 8.972665354813376 0.10668515427744615 10.61124654380995
309 7.821486409466059 4.964343638707179 0.16309771064526277 8.291444288865547 3.470452410419576 0.1881674440825486 10.063395176868772 2.2726230620579226 0.1759800961428046 9.573229927295204 1.1956238898452967 0.11360142902583768 8.30015692818462 6.235989093034328 0.2820619971749366 8.809942546136039 0.10528421101973406 10.575754414438576
310 8.160896914878547 4.901922710828678 0.08474602402844976 8.517785839909413 3.432820139924061 0.14992377853005592 10.743593291971584 2.2597994213329438 0.13214936112754158 9.882500657427789 1.2272680575768262 0.13159134025112754 7.994430145479785 6.21605980698439 0.2492716187386351 9.059841369933423 0.08505181953625338 8.567806009341314
311 8.636633951189138 4.991765182183928 0.08979493243660638 8.389167091856889 3.425872023987064 0.18362487036777075 10.151439166458495 2.3049344098883413 0.16691439466535518 9.444438703903261 1.1996123408822625 0.12963398496232786 8.501053445105459 6.167046841237118 0.20276226396186842 9.02454647170265 0.09532395184261651 8.854838655926443
312 8.357296574031896 4.9697520731874185 0.14773504048961494 8.497109275978994 3.440216995425601 0.19597905397717677 10.29195520159303 2.298319423041417 0.13592449833023887 9.848074928289329 1.220440818919887 0.1429658977067307 7.975717534602754 6.216885400957029 0.2412044153627747 8.9940307028992 0.10660073451314407 9.898520922393187
313 8.160379337293445 4.97975316921477 0.18548858350869174 8.259360365707899 3.388251960655673 0.10845378152569074 9.851884747092022 2.2755278325771706 0.18244104748080014 9.756353300157022 1.2176290158345233 0.1451201215431411 7.833143119784906 6.20711793202195 0.2862442913563222 8.772224174007059 0.09113377426769094 10.402023851687499
314 9.064547816922882 4.884403467878838 0.15897176644244204 8.234810121632721 3.418414017412126 0.16922759114758926 10.32095997560428 2.27456902873579 0.15706463153789954 9.396292518998672 1.2227807636829962 0.11116777612389941 8.24355823427281 6.202664904235955 0.2115546179499344 9.052033733486272 0.07804422859601452 9.25884193230023
315 8.703083067890939 4.938500755166887 0.1609286609269881 8.504567766212327 3.396191450890578 0.10892852074163438 10.140361906227952 2.291995239109837 0.162901206124091 9.860217810294404 1.2156821987773885 0.09627318573804217 7.700678372477286 6.245612263274044 0.24683028368265122 8.981781784620582 0.09507417365062043 8.890721980701983
316 8.53470083663864 4.996136310702999 0.1951610172328607 8.066438074341896 3.4091406526395245 0.15011839424533246 10.285692700786743 2.273740646007078 0.18049145760847524 9.455896886346084 1.1753148411074295 0.11904720439469452 7.901455725897545 6.233113754228951 0.25003251834941254 8.848836844802182 0.09496703314407004 10.254232441337468
317 8.85945256210376 4.908229551754543 0.15134058031329603 8.022805265874046 3.45301865435011 0.19254902397206006 10.284874184264337 2.2538311225467953 0.1849211758100941 9.884858107541268 1.1884820425454863 0.151355207631825 8.43107499597554 6.224434485333323 0.21801408837736713 9.096613023151791 0.08307696351292515 10.292385520707018
318 8.256910845494726 4.98748927395134 0.17473443162667077 8.153607481398153 3.366892981411394 0.15799017950769245 10.168928945802442 2.2579442370655904 0.14575800742249634 9.667974138574017 1.2328195896252434 0.1508503467222485 7.706068814771619 0.007276860499973865 0.2855557188366716 8.790698045208192 -1.152037619282418 10.483852064822347
319 8.008662641191512 4.931661669342397 0.13890037159322619 7.875576428766505 3.3486461941613586 0.21519826650673643 10.631347433182597 2.260862084802189 0.1427121607874572 9.803743775056056 1.1899543536109518 0.12752546323263203 8.19919792372738 6.251137167636412 0.20101293612957652 8.90370564038481 0.07393008611753533 9.457805136841994
320 8.44451520104325 4.979243462568988 0.16417085402075288 8.50145869827181 3.3359066820000085 0.15678468901265497 10.319820803904 2.301600184269603 0.16860038615759024 9.710317652910852 1.1865044956828805 0.17238044573013328 8.233548391951542 6.269455406351165 0.22022229807706567 9.04193214961629 0.09201983838140264 10.108793764731598
321 8.440935434380389 4.867828437978888 0.12646187269657855 8.017255951422882 3.319179493784554 0.17293935862830645 10.515806077139919 2.2621660948980624 0.1645820907564583 10.461323928757022 1.2157845162485874 0.11340197177722575 7.8572554203487694 0.008953151531852716 0.27316061010129095 9.058515362409796 -1.1877398689047376 9.746538115807885
322 8.581113093493459 4.915191495754448 0.12029436252652094 7.993890395213063 3.339819451028811 0.18689275611685177 10.099553081005753 2.227578177416572 0.18080661882299903 9.966644466934834 1.1872761338113071 0.1505617249505451 8.018340488503853 6.223467473704579 0.2285419094476027 8.931908305030191 0.0561443385500171 9.936203966944532
323 8.685203156768669 5.009576450352447 0.16263490754553858 7.8484773339399565 3.3490300210215813 0.19116112654088033 10.53734786609039 2.2546384043134657 0.16931179922482373 9.69449700471589 1.1806360498435764 0.12298429371169839 8.42502395115334 6.1681267708541805 0.20965429245161238 9.038109862533648 0.0698793314839238 9.806131633864734
324 8.653539793208463 5.011300338178125 0.15503777910488206 8.036867695382842 3.3828958188281146 0.1809047054571059 10.100484524732122 2.2315581837171683 0.17805599462133664 9.495202178876092 1.1370748716443557 0.05706147765844024 8.313416091408305 6.235376656960945 0.2309259028554477 8.919902056721565 0.0771189660726153 9.190080997964252
325 8.343882048638097 4.962106412065484 0.1545746686998873 7.90082593524398 3.3287498393497743 0.16911076333592512 10.599548074903293 2.250784595819431 0.13103734330854838 9.96508111588714 1.2288189153108282 0.14745578326047548 7.792346188904667 0.0012683589602078252 0.26002466869877644 8.920336672715434 -1.1681765834919813 9.880121201411157
326 7.547797324123788 4.928322093130199 0.17993245028941687 8.410449446834022 3.3499340496311305 0.1124716481446821 10.69734101858526 2.2431591289055457 0.14178679140152778 10.12889815977227 1.2009069149320055 0.09338508071402409 8.171195165104123 6.275678863929883 0.24903376376172529 8.991136222883892 0.07707800231262647 8.89929202096361
327 8.03410654427586 4.887311664373531 0.14492131969017158 8.345651666401373 3.3981330338114493 0.18171489048024905 10.0622823978029 2.315643125515619 0.1840611232316048 9.530299777769963 1.2254823774048056 0.12495676340970495 8.178415447120237 6.258315598245055 0.2626981548379303 8.830151166674067 0.09445495207696553 10.294358507120002
328 8.44166156275055 4.948357157991938 0.13543846238672855 8.274773371436304 3.3876209894954497 0.1886225566872439 9.945290736839953 2.3233426102270043 0.17704965532060765 9.655797539015023 1.1485011017421358 0.06591452701230437 8.526451750945192 6.256543431081754 0.24172487320357602 8.968794992197404 0.09035085031453005 9.267593191213965
329 8.450674483704796 4.924464493314474 0.14055872749971252 8.208378998473624 3.383283611122086 0.09425292333768868 10.229683679861552 2.2460536211059106 0.14638210051067033 10.019986645600616 1.1720359997565573 0.08506161250053011 8.567414281476456 6.222988124206651 0.24998385400187295 9.095227617823408 0.06724296210800942 8.207496860916667
330 8.139416087481132 4.982891968166109 0.14889629700330473 8.217895173955378 3.409250751483582 0.11314093967754825 9.903997515616677 2.2894803846561462 0.16763646762801662 9.467382524791201 1.18271871520693 0.0947972845103878 8.483261690192677 6.22142028768085 0.23096834747694578 8.842390598407414 0.09463021364559702 8.656697129587304
331 7.94553244629481 4.93053583273306 0.13506493798065894 7.944396683428538 3.402910974701952 0.1829204009293681 9.679462170462571 2.270049572814855 0.1983778054601537 9.576085901632029 1.1681009623110232 0.07530024390570528 8.285751903937644 6.217644850658165 0.2807447904380811 8.686245821151118 0.07532623085068471 9.997061330601035
332 8.333955812893276 4.960743412032116 0.20402256253597917 8.538642401588685 3.3730105366196517 0.12937644674068063 9.824024829081207 2.303636918525674 0.20205897942089804 9.452922491013746 1.2059387926311238 0.08523822496217615 8.278706904588413 6.220483726947493 0.28951465929577463 8.885650487833065 0.09024046955808536 10.430248297453799
333 8.609222487142995 4.948596113734752 0.1331619471511927 7.903468584387098 3.4149285636446427 0.13257074086413273 9.796623009783048 2.2833017233320843 0.17378800740481232 9.50218979756658 1.214720777271025 0.11253801259528004 8.589812507034244 6.22254692114007 0.256928635489724 8.880263277182793 0.0942966120313884 9.270312092468957
334 8.291237292382334 4.94259323809424 0.19581890249520562 7.871739610625823 3.33046889418231 0.16853679229448984 10.153539140197932 2.2309264430698947 0.17230467593937343 10.055725729946847 1.2077695013666263 0.09176281310090094 7.7770656911836555 6.2353758111335305 0.2850790290792975 8.82986149286732 0.06690456977619394 10.467964275112433
335 7.876424199525276 5.002313208188371 0.17483554567842952 7.735114319883317 3.3545095176076014 0.15366298718572777 10.388622561488603 2.2519117380940172 0.15504897261363568 9.794978838193673 1.2005935221138397 0.10498665478417446 8.24138497407998 6.221625424446271 0.2824916833800186 8.80730497863417 0.08366847429689388 9.98122093750155
336 8.28645559953188 4.994304677227203 0.19941612271030584 7.9104634681115495 3.3891763310444167 0.15813331752523757 9.696403653074716 2.2579394420852816 0.18777447301994352 9.932155359020339 1.168042014142381 0.05320428749344441 8.489186898423176 6.244430653692598 0.23697984891942914 8.862932995632333 0.08825641584524972 9.574216999040763
337 8.745213584238336 4.958696330084119 0.12347889810040319 8.227625107420776 3.42162607512782 0.13944218336639863 10.33731948016077 2.25382764364456 0.1901391832773356 9.421386820966537 1.204433316372473 0.1031106125537028 8.346933417935904 6.156693555669129 0.234621652004064 9.015695682144464 0.07653317638649382 9.06181487989492
338 7.888956211751496 4.903908397177423 0.19764638449243793 8.47991755312518 3.3965439586478765 0.16119403974914537 10.340308781544786 2.2745095008088683 0.15635925016053664 9.909633744027191 1.2074511115003992 0.08228519940147826 7.929313406185649 6.241714093672467 0.29138366175979546 8.90962593932686 0.08230320456828041 10.185683125951316
339 8.338583886796908 4.90705645596657 0.13383813357683372 7.884495319749553 3.374513438421076 0.15757252689321288 10.092431699609307 2.2810356610252507 0.18687158288886993 9.946628965007648 1.2152961916519196 0.10536251663984125 7.854833048728643 6.279006345323506 0.2608103414700525 8.823394583978411 0.08885941068453809 9.676742660490902
340 8.186853325559897 4.953578854899539 0.1456603043839324 8.0583853476312 3.4121608681551967 0.12075391778687597 9.927551156672692 2.2799754922328686 0.191219781480095 10.025893690217744 1.1859140164096278 0.10419993945174881 7.891524037186219 6.2090708173813605 0.25154468320810947 8.818041511453549 0.08561780202259213 9.320632486751036
341 7.93404308882586 4.934382188534304 0.11811461593494009 7.937119986429466 3.3674002554263436 0.14561101766380322 10.376711783616075 2.2605313012673447 0.08681298383820159 9.600110901206993 1.1782642725070285 0.1160388271066469 8.284686177094784 6.19745707853514 0.22758281686958184 8.826534387434636 0.0650848114609058 7.9544906569345555
342 8.525696876287482 4.974898401819617 0.12348906042476057 7.552534849327456 3.3781813126020332 0.1912382838960811 10.047921041129037 2.2451607730514755 0.1549176879365497 10.191190376647976 1.1721185187093028 0.10033128952718712 8.574287209876404 6.216718002745568 0.2550624047598127 8.97832607065367 0.07489319399247307 9.454247393168332
343 8.28054499099846 4.991538716878778 0.15568645177852708 7.965347020274692 3.3285288772572854 0.14720688734847887 10.168582339391596 2.245636097607955 0.143023616883081 10.09534378714426 1.1486321635964616 0.09011540215058211 8.666429203291823 6.240473874849061 0.2680709347615288 9.035249468220167 0.06843973824478185 9.214344995402739
344 8.746495920060529 4.957731650620801 0.16298093813364833 8.040731510250154 3.4154093888742696 0.16369642839215265 10.360449822006204 2.2648890792589005 0.15927909075109214 9.702606489947165 1.2097211156278977 0.15034459930371175 8.588412833060765 6.172482681671828 0.24872402559947793 9.087739315064963 0.0815245754176129 10.141640394427519
345 8.398104542647612 4.956181694669818 0.1585370466515878 8.045329466021212 3.3815596391262956 0.14555349554628394 9.995639775338685 2.249606421473024 0.17290852805713922 9.518250178729483 1.163639568799153 0.09240324269042681 8.547601200426163 6.218521847984868 0.25137028845955944 8.900985032632631 0.0713796266175053 9.405361200095944
346 8.764887279972564 4.970868961863116 0.16839886471527712 7.582565097911634 3.43145421008049 0.2054032684697237 10.094136556996665 2.281759509212682 0.17962511350135804 9.772649059770737 1.183335185013266 0.1472133891257424 8.38978275885007 6.2379781184619665 0.2891344329126877 8.920804150700333 0.09855698913317763 11.341986821040283
347 9.000124347977245 5.0197976544236 0.14776905053378045 7.8451658598713685 3.435201079946797 0.21242091028266383 10.319659306648836 2.25634067265877 0.18530298140147367 10.126177966248955 1.2414012665586178 0.14585810610237143 8.6790349457814 6.269100010022896 0.263003020586516 9.194032485305561 0.12184592892900983 10.936092061899458
348 8.41045398299451 4.951164677568884 0.15569106452931697 7.72232083737825 3.3771340601080064 0.2059959529618335 9.973282648661367 2.2404683998812933 0.1543150659094089 9.862677707427798 1.1857630948906082 0.10988654560309127 8.021212663195467 6.191598949949027 0.2768904634469539 8.797989567931477 0.0667036286864374 10.345086366014081
349 8.527525506499304 4.947978226951227 0.17360487309402634 7.303370840878845 3.3921395295407906 0.23951607301371586 9.935488802965823 2.273256806450588 0.1734957983858506 9.915557034407046 1.169125195703127 0.10905400350763676 8.500876743206243 6.188759473409919 0.22814641462395832 8.836563785591451 0.07172963861800397 10.586164892034816
350 8.50167480185368 4.997671447149198 0.18450415380256313 7.856656781728493 3.3701473753511455 0.19351222289281395 9.77171067695207 2.24068483695102 0.16732861279529754 9.807845276232497 1.1985140567856352 0.0894045842784748 8.549209173102728 6.2667044611927585 0.28467415552170894 8.897419341973892 0.09222222769282507 10.535819854508981
351 8.807153464565982 4.930591890161652 0.23606845032656212 7.810369904988372 3.431634188563642 0.15790794954868817 9.656643691222225 2.2364636492480336 0.193297312686657 9.815756203980309 1.1886727489907407 0.09309635830396192 8.561132605627035 6.200064418350334 0.19083113565427887 8.930211174076785 0.07496317126975405 9.98323044806194
352 8.387658776108628 4.934595138774235 0.21821902211873553 8.541308326471 3.410272236027218 0.14352871809622814 9.624549885054588 2.250105696570973 0.15598446446634726 9.724599472783908 1.1863363477064774 0.1344384746536744 8.319869181777623 6.223748508664009 0.22839821886758108 8.919597128439147 0.0784893777554561 10.090576287498415
353 8.527353442791858 5.001930307753066 0.24115101119603147 7.900816355060717 3.3810153322930923 0.16300224244674907 10.212399915324081 2.2129660321021176 0.18954441144858267 9.756345223435735 1.1945509684154583 0.08402115170218295 8.21022204242217 6.168561519493063 0.26455320425246726 8.921427395806912 0.06928262421823317 10.79764199183977
354 8.597468884952468 4.917854816439936 0.19609655909489893 7.953618544311328 3.3923799972148148 0.19083207839048613 9.771247073710537 2.2186487309060094 0.1300110658896327 9.716211885319629 1.2068047805290598 0.10876446374793941 8.203506549549084 6.226875293364244 0.20031797239632462 8.848410587568608 0.06999051589768643 9.465516475764261
355 8.110954036783294 4.9689477733465655 0.2155109418858442 8.32075252188192 3.353020704531782 0.13980879074650082 10.238962768398567 2.226608954652161 0.13820553832182705 10.174500930599406 1.1907552117097207 0.09885660028943574 8.322258808286863 6.236986818336383 0.2418503364296848 9.033485813190008 0.072741684722196 9.559596926712175
356 8.499513983810486 4.943460618783069 0.2024924425847939 8.054433188464426 3.400573897733389 0.18192684509262463 9.68040975202267 2.266536899484828 0.16555530870661567 9.724494635995754 1.1601328383707417 0.0787722743166806 8.74269609386769 6.208535882942685 0.2166679430683417 8.940309530832204 0.0733258196698161 9.687740153361082
357 7.861142078041859 4.9426054623180455 0.2206344782078309 8.064885482685915 3.347645773439032 0.14791835984924087 10.169921675897122 2.261938434974852 0.1651435729211042 10.057493134470015 1.2057433124832453 0.11625279408494303 8.08770805426286 6.257554014472865 0.2774526681326901 8.848230085071554 0.08057519174448165 10.627242649329322
358 8.341660643652936 4.965046833575215 0.22368401373198782 7.903288229287764 3.3343962296886946 0.1569056513906482 10.288420230522778 2.2289231853703995 0.14796364907765286 9.947657535858113 1.1596328292696596 0.11208329825172103 8.289597595054355 6.226685411452216 0.2413682987589515 8.954124846875189 0.06041469007811062 10.107031784439801
359 8.13514548478385 4.932273930833647 0.1909721806951352 8.04183204316162 3.372195059190162 0.15893523960200742 9.912288919161421 2.2413321071546726 0.15113762975160994 9.908538272711395 1.2396715922421992 0.10814994141187564 8.648057830437251 0.0071302377523980555 0.2533026218162888 8.929172510051107 -1.1640016223585106 9.883494616174797
360 8.324324171995173 4.920009024669669 0.23179384320316407 8.339527887506659 3.4072293985243784 0.12216335163394745 9.958131832763328 2.2558039909527596 0.1292095595699807 9.893731720041615 1.2160743683674582 0.10032593369889764 8.311312680729023 0.007659274488194089 0.2468634586789906 8.96540565860716 -1.1611669963926343 9.515180540704971
361 8.91212485480608 4.961648042375007 0.19606504761770438 8.062240350915074 3.418453410078714 0.1634739035728445 9.82387863781433 2.2760949939371735 0.16551913694013679 9.745460711428237 1.2419667923469258 0.11908433666669103 8.30932024139202 6.239096347790615 0.23881962020566416 8.97060495927115 0.10492970951256067 10.1179997297829
362 8.44621824571308 4.964377263046601 0.17160834341988845 7.955428674874072 3.3879072825792087 0.15704405317721606 10.62466121136159 2.287404048371806 0.11674353894763506 9.73041147949052 1.2641679363565566 0.16598226720690878 7.737879743691789 0.00325528172828032 0.2938531014540831 8.89891987102621 -1.141099845376636 10.373186642822308
363 8.491792245622635 4.945497754513362 0.14111582728298874 8.214148854726675 3.3439039017917223 0.13472056395498327 10.684274117995006 2.265492238881419 0.1321968499660038 9.722517405137628 1.2247526525819838 0.11093704698955707 7.855123296955191 6.23245509685844 0.22893541974402787 8.993571184087427 0.07989812113225905 8.570368107713245
364 7.990368014879887 4.988280846970203 0.17447332384700812 7.995473951230711 3.367656870918853 0.1580496466206791 10.238972365875494 2.254545271512203 0.13141178475884951 9.956433142602958 1.243972567165978 0.11932591681374238 7.85932931885301 6.2425815566151535 0.29387800066672254 8.808115358688411 0.0968852148433517 10.051268798763608
365 8.286040408331509 4.951304095772514 0.14384299209432655 8.023456593659539 3.4336629652657806 0.2075746514487471 9.978191252429745 2.281506134255555 0.1349825804550321 10.07110571292133 1.20798122048195 0.09638535459062457 8.325318464935927 6.232819079657918 0.2543254766518145 8.93682248645561 0.09893249129361706 9.592586089805186
366 8.423862942983392 4.979996645713354 0.164759892657557 7.899343637999779 3.379840137733498 0.19638818547449244 10.42368227562967 2.266114585144881 0.13738758532189752 9.778715241620695 1.2371825999399053 0.1075535781835367 8.178612325291331 6.265283790803072 0.26675607536704776 8.940843284704973 0.10316134407381568 10.002070566423615
367 8.212890147465695 4.953049703687869 0.1534712725501169 8.205261444135578 3.408118227726442 0.16153868256204593 9.611925622814361 2.3227297896461776 0.1658227367912962 8.958230877330138 1.1849319135180816 0.10617777315408358 8.786163338893784 6.2622623322256175 0.27376798161592364 8.75489428612791 0.10369618556771117 9.863794418043282
368 8.12261023307663 4.963251747782633 0.18130446078682244 7.966592514352786 3.3929113205572152 0.17849731430588472 9.881804267982954 2.2880893348462754 0.15492502734446686 10.036210754249417 1.2264840729147237 0.12239741942499477 8.573428359470954 0.0020336814611191445 0.23957184411588767 8.916129225826548 -1.1479681762807332 10.04619689925308
369 8.119719206757432 4.9413108422474075 0.14250246904160882 7.907482587681798 3.3813720447930216 0.195852290810343 9.904306685451102 2.255110670183605 0.10046449846362156 9.825761795527804 1.2138848709712515 0.13823884848988208 8.328626352185935 6.23379156951954 0.23744122955955954 8.817179325520815 0.08257179174983871 9.333474877984356
370 8.026241159709373 4.949057467653988 0.15024109668442476 7.9290512972540395 3.4086239722454708 0.20735559762766803 10.462113525348048 2.3166736815633038 0.11422962291069379 9.860331304954206 1.2496437838649612 0.1507257548144469 8.074876509764765 6.255270054243464 0.23041831728553766 8.870522759406086 0.11333158412111129 9.774320671565096
371 8.448474993829954 4.988481042479328 0.15520405531285456 8.279093668237422 3.4466074187189455 0.1561742681058759 10.316106578195383 2.29562422961763 0.17063808801108 9.684075667776813 1.2162563272454099 0.1225667063830162 7.9214641372885115 6.229992438079323 0.24548913697724895 8.929843009065616 0.11287008343500089 9.741110496128183
372 8.47188785152513 4.988751560353641 0.22182911601421026 8.257949845774519 3.418965247387189 0.20480185930196876 10.512795235008378 2.317375586046762 0.14063698951073766 10.27611262117359 1.2143195907541202 0.10544126670717016 8.29115089482036 6.265213501126951 0.2011800431624826 9.161979289660396 0.1184028893406063 10.014033440372415
373 8.149728756726741 5.018283119721453 0.21003342557750895 7.8351094565550055 3.396147588974679 0.17463085823028657 10.239954806467285 2.299244239088341 0.11867776281984858 10.028743719373853 1.221770694723626 0.1374941708969958 8.56377446537135 0.015405957005535549 0.25066407281490605 8.963462240898847 -1.1323518878903998 10.2158408142287
374 8.229349544137005 5.004951263072231 0.19029901248527956 7.2934778578777575 3.3633274493642387 0.19385534233154764 10.119580385676446 2.2799846583600782 0.19310546193237968 10.155069356444676 1.1945922353678655 0.09980266405266955 8.330952505720493 0.014508184056361733 0.24487008304605426 8.825685929971275 -1.1510494497489714 10.564568980832346
375 8.364070616963549 4.990522258492566 0.24814661439704447 7.7295608296747265 3.435149706640131 0.1476876564001903 9.82908483729417 2.292005958617837 0.186428647148813 9.521753359723595 1.2309146449026769 0.14685251562673285 8.24498504764897 6.244071994517339 0.2355359905439956 8.737890938261003 0.11601070484098361 11.054091060635136
376 8.302929215999868 4.943051159563598 0.21382568630773413 7.934363594957985 3.4167994109986033 0.1464597222772297 9.74170608993231 2.2782421778345334 0.16979325294977676 9.927386349612545 1.2109776345298604 0.07913803439434791 7.976982846804896 0.019184882789261785 0.28543148566253 8.776673619461521 -1.1488711546499548 10.251912990850682
377 7.859040791090251 4.982937587510085 0.22797478901007207 8.670293508381729 3.392303966643257 0.0877225395448569 10.221502290312948 2.2737876574372144 0.16602591308037815 10.454501550220625 1.2044879087441542 0.09467315224555724 8.527020140851606 6.272104443142059 0.2545338733351205 9.146471656171432 0.10260210490222747 9.521759476230729
378 8.574698018528148 4.930771712437687 0.21243108789968831 8.195495910371786 3.4201888234029063 0.17325808415892036 10.160591726235033 2.2746828730665007 0.13978141388933887 9.553035464158366 1.210311035317909 0.151209662644295 8.353668255213398 6.265665505947875 0.21344305927490712 8.967497874901348 0.09780178224144916 10.200061757402342
379 8.134351464133257 4.944515375211608 0.2217928108023626 8.115720346444164 3.3558812399546305 0.17569388309456221 10.036019433872596 2.239719842741691 0.15666516209082565 9.908528462743552 1.1891870061483565 0.09447496060365726 8.173366129659692 6.228140525322593 0.22271029894514024 8.87359716737065 0.06896659008264958 9.98478785066944
380 8.125465324768099 4.973456361067786 0.13923962519942137 8.118722529954281 3.383761040380758 0.14189599428836794 10.614487480349116 2.2733524682812245 0.1621128272652238 10.040291241212028 1.2529763297316754 0.14563935955146573 7.339774677610872 6.226476735420295 0.2364005445693132 8.84774825077888 0.09948237918322148 9.457107877276023
381 8.433398765719005 5.01299750878135 0.19672940161220073 7.762603271674456 3.3996516575964235 0.20013996196190337 10.180812046973998 2.2575127455857094 0.13099126188297025 9.57883879253708 1.2028315951107567 0.10354921285769306 8.30797147203516 6.1803800614518245 0.23792297679001093 8.85272486978794 0.08815250591208641 9.961820259546109
382 8.138384652661674 4.970350199361219 0.21039618929687476 8.350396321481613 3.4117935454967068 0.13649294364655692 10.257383890144679 2.266660697569252 0.1339662700780604 9.896367604862585 1.1799789476733575 0.07593616431574576 8.20854764525528 6.215336494146012 0.25867803418059365 8.970216022881166 0.08630176905618306 9.344593297637356
383 8.23128377143495 4.930038949118815 0.2138077086682485 8.201470699881671 3.433297538359971 0.1632815145098134 10.402128732556916 2.268852062913104 0.10521902947644794 9.593435378746683 1.240283178504938 0.1112971842233601 8.002176922417974 6.226438510344239 0.24786178802257414 8.88609910100764 0.09725984005508699 9.642504117076223
384 8.446580529438885 4.909637733487495 0.17774207706224107 8.323771858949105 3.395067346766394 0.1313594632457966 10.188253857949324 2.2518569023454003 0.12795217416720867 9.937386656103538 1.2148423977638279 0.12398889095436906 8.184826693312933 0.007222291504550264 0.22508688727932516 9.016163919150758 -1.166796873419593 9.008380416596541
385 7.753837274689407 4.994019559934263 0.17151547385029584 8.148453405218934 3.391114499157154 0.15155984299535297 10.199292145950093 2.3087570152492254 0.13671354143914502 9.605359508608798 1.2160680943452045 0.10618283483791101 8.058525909586994 6.263853004918772 0.2608096480252035 8.753093648810843 0.11224022692779742 9.474216285588211
386 8.341637825157395 4.940173087389256 0.14035095307651957 8.324576156954505 3.439728568005628 0.16121854869954363 10.128848956935952 2.2747690464195465 0.13079443596438717 9.647898686394946 1.248591147134341 0.12368198674733824 7.710143772868968 6.231968897754404 0.25699031786016807 8.830621079662354 0.10452394154750885 9.316709055542699
387 7.602376524292122 4.939115929278931 0.16047420573215282 8.420388225607422 3.4072561166629325 0.14382303206188551 10.256025452877653 2.28173538081608 0.07825703930982143 10.138972168407719 1.2487635820114251 0.14938768831952703 7.789955713898904 6.247108596998626 0.22040612812931037 8.841543617016765 0.10227371336047267 8.621274097056634
388 8.014394108751992 4.869075187276587 0.15450884030196316 8.269470508836196 3.3791152675295058 0.12424406831602343 10.241629673567111 2.2677249838458597 0.1092974352162832 10.279774642653903 1.2206049621648924 0.10173774650571554 7.595257388308646 0.015252399850070751 0.2281859417164823 8.88010526442357 -1.1721676476597434 8.227376367365213
389 8.592236804529264 4.946822136672547 0.11967240035570254 8.622089858779928 3.405331205916001 0.10140679805394738 10.182677855562858 2.294661934078122 0.11688724482227184 9.489910615426187 1.2369155702743453 0.12965473200767028 7.877384613036694 6.2609269276458575 0.21043699732795304 8.952859949466987 0.10640934712424821 7.769974310494717
390 7.927247947118674 4.89449802682822 0.15895783450576956 8.18179154673831 3.3906959281490137 0.16054245531526928 10.170539149917067 2.2685783217323023 0.07070766909030335 10.036432185416242 1.1715674681548556 0.11402444962108461 8.013819866270643 6.267648665049732 0.21763125812909306 8.865966139092187 0.07607547418969837 8.27194829670872
391 8.091016784315826 4.899813036635738 0.15444763365867792 8.328473485435246 3.3871702012104272 0.16678088280606818 10.219562946828932 2.2615839081250404 0.14112811654912372 10.204607068824723 1.2443657256324707 0.16121186480666633 7.652609810746563 6.272890300534928 0.2340492132135117 8.899254019230257 0.09064242663459447 9.82757505558423
392 8.458886823413149 4.901067011606467 0.14647646688017324 8.012614544846373 3.3429192627222477 0.15955694402383272 10.243758987805741 2.282129479406589 0.1515033784015047 9.570646420135809 1.270443412470987 0.163564340466394 7.5195003643231 6.201958109019507 0.21319727095226632 8.761081428104834 0.0771812472520331 9.56035544320186
393 8.20736152508877 4.855963921506794 0.18211551976420226 8.082170280479184 3.4424645399758482 0.15070669991033198 10.520559475413162 2.36350436914819 0.12584697212434492 9.383399235744704 1.2144270424276955 0.11403492654387766 8.000241424980102 6.272712638886332 0.24293626221666412 8.838746388341184 0.10729229459584544 9.346550281299827
394 8.373419232502492 4.908425438045638 0.16282989221163421 8.395007033405967 3.488680327849376 0.1525561871980537 10.847940297268384 2.3452283677886134 0.12006069379949139 9.601022556329864 1.311908241119309 0.1685318174705894 7.523964186618571 6.2533599751155275 0.24828393533660156 8.948270661225056 0.1389982621905665 9.766209155579308
395 8.144263715011645 4.901540885377072 0.15679346857678508 8.09246201728744 3.468259898900286 0.1334785217367452 10.073114236853343 2.3041843400132165 0.12341451737940365 10.16741700604726 1.3113613170181977 0.1435795477207969 7.519137703337249 6.230944173033939 0.19413268179132478 8.799278935707388 0.12073591507541588 8.61039527466187
396 8.109275937510185 4.903491152945829 0.16162056244143078 8.497961033534027 3.467201631681905 0.14348912526715718 10.93161875174375 2.246852410921271 0.16143043424970588 10.289441578491068 1.2041150645546286 0.11721796920041519 8.158766628076062 6.251340790461264 0.23198913748946348 9.19741278587102 0.09207800231985326 9.347774670206729
397 8.123609043265322 4.90761564063239 0.1772657753336907 7.802799202391579 3.518116358719547 0.16897436310869468 10.07384043600191 2.2719099618674194 0.1413178296484103 10.19481150738789 1.1981652798056492 0.1348797848876953 8.149893395804764 0.0420288211097848 0.26173932658267346 8.868990716970293 -1.1349549953661682 10.131923000211506
398 8.514880539071376 4.927267679346125 0.14308005891807843 7.737697294981763 3.5203203627956103 0.17844426520711867 9.718700430830438 2.255196243660734 0.13926581973744187 10.282664180391354 1.2269423289737968 0.15789430360507872 8.331720099635755 6.249797132287212 0.228231257837307 8.917132508982137 0.11338254161956929 9.70493910346466
399 7.96540015744057 4.988472308533778 0.27874343111482186 7.980619036973658 3.4311184486968505 0.14646217282564894 10.130729658856838 2.274059016771198 0.11896537235085852 9.808225150789943 1.2288732287619089 0.15284733531636213 8.369396707117293 6.248452360770467 0.24843936274899006 8.850874142235659 0.11167286491371411 10.834146889778403
400 8.314096136103386 4.981227680848371 0.2389264314311947 7.5904642014279124 3.5611512993508003 0.2056620272086386 10.283380699003455 2.2773363839143004 0.10701530433872311 10.249174687442778 1.2905834801756266 0.13828123171828036 7.583797048245802 6.220412064870449 0.2820459357953555 8.804182554444665 0.14361997403878313 11.137508059085118
401 8.218306937385707 4.9299028548443244 0.2526765693865432 7.851954456007055 3.414124999771274 0.1800206885879437 10.735165936245373 2.2541311382151674 0.11306489039373639 9.794731034047198 1.2113506769088482 0.12441373717925058 8.003126906911282 6.237408387977119 0.25211088958330247 8.920657054119323 0.08686140375022026 10.568627943144937
402 8.01717286651946 4.941642598848362 0.2614740666626041 7.897716412315686 3.493440530455304 0.16144489623527097 10.511529287945802 2.2616709163770943 0.1338752030044727 10.484419067895393 1.2572315848993547 0.14511393884062984 8.251737534887674 6.274738296009942 0.2560007143452092 9.032515033912803 0.12322257752488497 10.976826498422763
403 8.544268531339439 4.92921357550266 0.21472211905907676 8.054203617801758 3.4099549527461797 0.1719497175592868 10.922272603893063 2.2942753014792205 0.1138435715931173 9.890276361605276 1.2581638925913574 0.1367786901359756 8.31730479792009 6.235796399993545 0.20614393439641956 9.145665182511923 0.102958616669466 9.665087911408204
404 8.31224291731469 4.922999011999219 0.2681501346366865 8.283213460279644 3.3464585638660647 0.1297579571115976 10.72256542963614 2.2773483361833295 0.13297640817943115 10.113402895969912 1.280953727469216 0.1654905557057142 8.076736572624174 0.040662271589943004 0.2535049491146758 9.101632255164912 -1.1488378255715719 10.884823063186605
405 8.453351218498165 4.96204343971039 0.25983403571239094 7.970069986634767 3.3970442260576603 0.15748628028445383 10.28055376791056 2.296023310762333 0.12556790952331195 9.581063791042585 1.202562925083223 0.10563816863183989 8.583157425668588 6.249806439874077 0.2038277209925971 8.973639237950934 0.09897386050441041 9.767258689678606
406 8.47479868277816 4.913498811274982 0.24864846964906184 8.60969209608958 3.4089430292027982 0.15193876068912449 10.425822540569852 2.304010070844095 0.10137794343904295 9.490070284744927 1.2387537126288608 0.1387310822284383 8.198558491379186 6.236601574758172 0.23866158464828036 9.039788419112341 0.09783923194865522 10.076698590241756
407 8.370618232338735 4.920505380842778 0.2855967656031351 7.9315376219766325 3.3531984917309186 0.18376877087256605 10.381468287785225 2.2817968053407007 0.07426954062352158 9.431964103453742 1.236374108582239 0.14411135375192707 8.485023626810788 6.226984139577418 0.26072619033768124 8.920122374473024 0.08124957742168451 10.868695635566104
408 8.354751190535943 4.920340318427254 0.281206291965228 8.097739665076627 3.36407417174041 0.1505537771133814 10.373948196845323 2.2896897791166024 0.1065909154957962 10.010148212857324 1.2700795580967372 0.15255893275422566 7.683408943841814 6.25547455209872 0.20964340923465968 8.903999241831405 0.09740946810281832 10.31958096770863
409 8.612370604217208 4.919214195065206 0.26300439617280286 8.07622885387921 3.4222538956872697 0.18690462491978357 10.04553621393793 2.2884582772208697 0.11050982511391343 9.590025041222953 1.2450662221817006 0.1106561932318047 7.927418235127312 6.207572209948995 0.19233273910789325 8.850315789676923 0.0939907522276818 9.89392434189263
410 8.878046890937926 4.883727323913233 0.23170534998572062 8.480946548504427 3.456491297237804 0.1773303239911924 10.542052843736775 2.3112802207785306 0.1044414911026572 9.349739943373352 1.2688124013851312 0.1472406122222801 8.041665458125781 6.224912317556027 0.2052825408016544 9.058490336935652 0.1065225043810186 9.923632656863512
411 8.358309097958653 4.926453084043926 0.2645682487177021 8.128132227189392 3.421078215092859 0.18607973407997339 10.325271518133889 2.3386241312287455 0.12162560374238804 9.78170328543098 1.2863504444389577 0.15135718418889949 7.66276701953079 0.007690199874105266 0.2161588577033471 8.85123662964874 -1.1264829928574076 10.76919586786784
412 8.269841058936862 4.950922843924659 0.2540595283356187 8.004873190399179 3.3953239003819804 0.18135635174875372 10.365608917115187 2.27753265049232 0.08870221570466742 9.912306920386774 1.227264659521022 0.12015123194066775 8.244028554546153 0.06259986020422126 0.2378063618456097 8.959331728276833 -1.139793424888286 10.107842844751485
413 7.787596326103959 4.881835035261455 0.2686879548598227 8.325503027264116 3.4425647385848523 0.18714440766367982 10.424681513986009 2.3190457122748827 0.1366015360086621 9.66048221825497 1.2467121563960106 0.13311749513347657 7.664394807411897 6.184576018173456 0.2346201136494507 8.772531578604191 0.09242452434500499 11.002754995573884
414 8.157442689523284 4.940569989277668 0.3054308917553245 7.672355238167548 3.478468999330817 0.21485159759688188 10.263058332005484 2.2628463134291437 0.12025660842136401 9.684127767102938 1.2391622364204469 0.110869728255219 7.661229898998483 6.228913607576824 0.25112358598929296 8.687642785159548 0.10747002141385349 11.48817520674133
415 7.9918155321632804 4.945478999649115 0.2439611954206662 8.078161025525008 3.4269028008361357 0.18359059190572186 10.574032011209574 2.2618299661711396 0.09532163961308146 10.127735035943441 1.259156674775966 0.1562298238400354 7.7365524955842515 6.270712461592314 0.27008032397873366 8.901659220085111 0.11029397281180775 10.876842563357465
416 7.507784858401142 4.909156069124232 0.22832423359118578 7.648204599690616 3.434018285468312 0.1789455942246019 10.474783416390949 2.2250673645596137 0.12152681716129102 10.554756018810892 1.2402769182955269 0.13620484557479648 7.771686981256759 6.267460939242977 0.25412853038883687 8.791443174910071 0.09267370754500606 10.532454204734755
417 8.244192946687448 4.941343077866641 0.2739899003452914 7.806588159923219 3.475520200639832 0.15589964984296104 10.607843193546701 2.250305895580774 0.1301429482979517 10.085216514348055 1.2695956198184633 0.1987639529620442 7.8916029420675535 0.0012482374051849918 0.2805969624909426 8.927088751314596 -1.1349196015309473 11.910571174481959
418 7.816583963507105 4.89461865542159 0.27694060817946614 8.039239892765238 3.4903527677230137 0.19936466464184796 10.58246708710632 2.2915711709959212 0.14580806529131615 9.818544201623972 1.2421979338966322 0.1334704597026985 7.249717925589276 6.25639561955276 0.29134029513042153 8.70131061411838 0.11250502172485706 11.996866399270685
419 8.256372558093789 4.979010728268512 0.285955574697018 7.809118612680422 3.4022363730633693 0.16295007871690761 10.736775151814046 2.2417357260545643 0.12248721441304275 10.088779047138562 1.2094206037608426 0.08361177110978835 7.84374443933018 6.216375407287601 0.2475034180425213 8.946957961811398 0.08723355989385148 10.34198052829301
420 7.858276430843688 4.916241150595788 0.27467306774430256 8.045233459822963 3.4181354450449892 0.1810239291677995 9.790788117892168 2.2313029328480907 0.13817265292903116 10.044283161402356 1.230433464853935 0.11072957472892364 8.12004886218348 6.253911113970482 0.24959637651546293 8.771726006428931 0.08748261366953063 10.934276154429801
421 7.946568439230554 4.979846041533154 0.2897275411326891 8.062264138581977 3.3733152177071575 0.1642835082493298 10.120810417805037 2.2556235887003124 0.11163101994086566 10.036692512446669 1.222400146872945 0.12084542236929176 7.9255152146822585 6.2342239502345835 0.2616220546487215 8.818370144549299 0.09055958121650413 10.864535104279316
422 7.820916266086303 4.969780429729649 0.2868800741894886 8.137433162194487 3.3818536573254994 0.12481272885883483 10.2692083700293 2.298077023931093 0.1495957945297676 9.828741942546364 1.201224459987298 0.11618597154219377 7.802616666306649 6.243462456085847 0.27428251223306627 8.77178328143262 0.09635739761875102 10.906332776647272
423 7.768200637233932 4.88697717450011 0.2728756721531979 8.35436052938764 3.4074764903268298 0.1325725445559794 10.318836071258016 2.3190763256109475 0.1708397980400862 9.29374854217144 1.227851727290824 0.1288667921707551 7.792316164230392 6.2429502117932305 0.23778207054688377 8.705492388856284 0.09434417811126203 10.805260685219594
424 8.31080281395029 4.971736011615571 0.2566869262082421 7.998535275031748 3.3903916273257373 0.1454169956372411 10.221325250646426 2.293234547138696 0.1689623121333037 10.13841914297039 1.219115823903717 0.1228121736319335 7.959345295558586 0.007401065155370075 0.261590942471835 8.925685555631487 -1.1461463927653082 10.948872242767631
425 8.106934419832022 4.905068321424981 0.26163795503205883 8.38403666421437 3.3397675479365287 0.1269194554291395 10.661988306465696 2.2700357611520103 0.11424060398318815 9.776867793732443 1.2331048361372297 0.1436082877129822 7.655445565677318 0.0002442645788999596 0.2643107819851099 8.91705454998437 -1.1728780615471965 10.43604905036494
426 8.845203971393763 4.921220805171146 0.24817719051522885 8.13050664495849 3.4056609177520074 0.1719573811792209 10.096154356907437 2.273133561194882 0.12457598087108272 9.970478633682763 1.2239877762021483 0.15303356936742504 7.794828596694329 6.266607797389257 0.2845385069114751 8.967434440727356 0.09559996374876181 11.256129784360299
427 8.058410941644993 4.927111673392053 0.26093420804511774 8.341842830472205 3.4032395405167386 0.1640522838437734 10.549851291372818 2.3364971133202834 0.145754313952819 9.707465817545827 1.2703711518511809 0.15164548717820897 7.991096165329805 6.217937194034549 0.24529113755604773 8.92973340927313 0.10850912682983474 11.088766540413326
428 8.489644279385194 4.885608106548643 0.22436415965356513 8.60125105197375 3.403902508398051 0.1651798261785275 10.056752412213983 2.3072147473537234 0.16208734432292995 9.364837980660576 1.2660585853102369 0.1409703941977129 7.60428515950054 6.232386132704151 0.26811391252706607 8.823354176746808 0.09651180826983471 11.008990261087114
429 7.959138115834478 4.926966900197113 0.2674008720196792 8.168602496701531 3.4022610278227363 0.1740508212324292 10.331944328504104 2.2989711933652694 0.151783521909074 9.826379725866516 1.2337852952132484 0.12956019093425916 7.461272862754233 6.250805030412473 0.29699725085120554 8.749467505932172 0.10003568160904161 11.685963044295098
430 8.197349567624535 4.902862192160729 0.2725995207087748 8.93558809501336 3.387680356229902 0.12808196496358532 10.259961470806012 2.287930118777009 0.135076003735645 10.321949271431727 1.2146771935117802 0.13901741884741664 7.765704967150655 0.007929136571842153 0.263650145736125 9.096110674405256 -1.1623064083428738 10.753558996610407
431 8.37052901563026 4.910916088080181 0.2559632842276129 8.230433606226015 3.4364191807790507 0.1814515021101091 9.624162001890253 2.310963663119175 0.13154726944885792 9.436969594908955 1.186313025406524 0.1293459515078304 7.957000113618 6.161434868003835 0.24056254794848947 8.723818866454696 0.07868715728462665 10.75866406490447
432 7.661940164064944 4.947849028334176 0.284046757539782 8.436354422476972 3.3551048103134615 0.1222000305358329 10.44372150418008 2.3099151726012352 0.1371100775026587 9.713332710814674 1.2313896599459437 0.13293863993651134 8.294409668477726 6.245057415478378 0.26056359250581224 8.909951694002881 0.09534100954151245 10.735614463002662
433 7.663734455908546 4.896226928978291 0.2780000824224925 8.119193794230549 3.338178804345114 0.14838918090283765 10.690372986682886 2.256711181665497 0.11787259231833307 10.094756729826482 1.2465043921935026 0.15713015961231855 7.580437384197969 6.245071345935208 0.25860439272870245 8.829699070169287 0.07401632283039619 11.000748505048298
434 8.362547263930464 4.9197848822061125 0.26846490844433685 7.881428878435679 3.4020667973228584 0.1522794188902246 10.46933525201788 2.2983937263661156 0.1633559315756596 9.990647520869501 1.262300927044269 0.12564118151740225 7.525455746295748 6.282512760435593 0.2894820874827991 8.845882932309854 0.11048961088186342 11.450258187887966
435 8.32997494646417 4.929459345120178 0.2849632868649769 8.340453755538185 3.3537484190013194 0.10721378237817977 10.584216416100826 2.2725610220641763 0.12323232769681833 9.769661136908331 1.261916021392466 0.13522906136177076 7.895253424933094 6.283149515814769 0.3072614636758722 8.983911935988921 0.09764465688545551 10.97672454504567
436 8.046877670725106 4.917155670364444 0.2575845882256885 7.8488486020747725 3.418915832090678 0.147564873548593 10.000847295846873 2.310059561477828 0.16667313477402104 10.076781374355772 1.194689961424105 0.12720496562342443 8.074442827087402 6.203784902468308 0.23783318066035183 8.809559554017984 0.08639897777194623 10.735633311153862
437 7.921665252630849 4.907661009328457 0.24408923127366997 8.288244876182345 3.4240565324740926 0.11884126231204278 10.114916728019324 2.2981980387913343 0.11961647068585274 9.557071662409763 1.2324693874896895 0.1397407665419843 8.058616263230789 6.245968184115655 0.25085095447451755 8.788102956494614 0.09914842264671928 10.005432319321535
438 7.85486606021879 4.916962801903865 0.2593891576666912 8.26116599044763 3.417043306921328 0.14175009060146296 10.069500784578505 2.3388883104020417 0.17547277448974508 9.635069287749532 1.1581329325406504 0.09242068218905149 8.490751507197851 6.254686053090351 0.2392174055275309 8.862270726038462 0.09462047317852088 10.407779614495713
439 7.881816965691486 4.952490076407656 0.25672448788124125 7.9235338886830196 3.3946573196654786 0.16439608597565045 10.024838249540487 2.2784793899705553 0.16322540454812068 10.106459580285152 1.2104827069419875 0.08662304038630156 8.013903847857714 0.0234684168057937 0.3254626052755983 8.79011050641157 -1.1506066258348322 11.418265326480066
440 8.145673893140835 4.996854966106355 0.2650647033140193 8.040229672015027 3.371794163883823 0.18642800399209522 10.1012469502737 2.265958711546134 0.12000145902864429 9.693351223170344 1.189106269484621 0.12379788858125651 8.23975258664084 6.228498927521798 0.244124250811159 8.84405086504815 0.0879203999154198 10.764917904787703
441 8.255339392365428 4.9478404151658335 0.2886178420831532 8.293271907552512 3.4122982713026513 0.1566762402716179 10.255110817139157 2.3104017590789794 0.13079077979908071 9.490002379426683 1.224046191871637 0.13407734215326342 7.924117680948912 6.24505377686005 0.24108386520472944 8.843568435486539 0.10540587506270378 10.900477012287366
442 8.283136677371555 4.883766954195201 0.24021305058739398 8.41649916493659 3.43880104127817 0.16403914469139838 10.022433892906161 2.3388680318936594 0.15327073120045695 9.00870082362206 1.2008613514868274 0.11522204156319535 7.90264001205179 6.162021409952938 0.2314744885834232 8.726682114177631 0.08234154996823265 10.361591723654968
443 7.995564014562401 4.932719088107284 0.2604249706963002 8.02011671739269 3.4436060686919614 0.1764761290348059 10.24055834771062 2.2943584704349433 0.12394984610905843 9.652620728786035 1.1478364770797167 0.12103266812356729 8.569911930562201 6.233932480552349 0.2698454327102914 8.89575434780279 0.08796830918012452 10.906011522886175
444 8.423561421069794 4.924429979530963 0.29745923749903247 8.30984685186203 3.3964622860548443 0.175125541832938 10.164395814726419 2.288349009716752 0.13643773881565366 9.799834834471362 1.241641133579078 0.14402624633228545 8.577572848364992 6.244312689353113 0.2389145938159325 9.05504235409892 0.09651681185382373 11.36706277239505
445 8.054754256573233 4.906435335534071 0.2764787240457497 8.495318847610948 3.45277782794817 0.1762889615893568 10.027432466878741 2.3204063631143144 0.15026379369884169 9.140889216513797 1.2480047297862302 0.12701453957312703 7.8262117907318 6.201578121477869 0.24937235001577215 8.708921315661703 0.1033182677790045 11.223307783373237
446 8.616265452569118 4.936474568469524 0.2407958530163997 8.100691049021757 3.3679890759720075 0.19284003758659218 10.477709722905182 2.287882709209168 0.13277890620858884 9.530598218253592 1.2473167029333072 0.1304617659025541 8.22152966722574 6.207701113589116 0.24495784073827878 8.989358821995078 0.08695062624149826 10.792627263608981
447 8.909611067215833 4.905567497456584 0.2674279405729399 8.248761323906672 3.453164864613178 0.17645983187863415 9.562940833994787 2.2464841703082907 0.1185861051026597 9.9572043621666 1.1989780007173136 0.11556423039507244 8.233349350781804 0.016645720971782862 0.26933361334633776 8.98237338761314 -1.1583541569796965 10.856080252056898
448 8.424354352600936 4.968596477636301 0.27969047717925827 7.986499634323408 3.404057517420102 0.14090420037355525 10.084622914643163 2.2500754573297033 0.14923983823844267 9.753403886609018 1.1779499422229587 0.10510659904351949 8.639258621159637 6.1904526343975945 0.2627091718061762 8.977627881867232 0.07570419800820556 10.744680816751684
449 8.892436385432507 4.944774594774055 0.26297023369992945 8.16128861359842 3.3958372283238196 0.13982632624715846 10.162911711136259 2.278223293395671 0.14517451805115333 9.538286578977898 1.2296359969956117 0.14664870345116393 8.182516835005076 6.23369064802388 0.25012789284432874 8.987488024830032 0.09391014450948103 10.826010888366216
450 7.906824697153039 4.922063186778024 0.24243697603689904 8.631610112189447 3.4325260334325804 0.1360546367798637 10.086059417467805 2.2650643495116127 0.1330532606000088 9.857258509130531 1.219607401971249 0.11233667531742442 8.19644201459177 6.224379826142322 0.2609011671728362 8.935638950106519 0.09020595177403132 10.138863081519094
451 8.560039022049263 4.955285495551325 0.2725056379241184 8.630407285937894 3.3924500546947804 0.13299214180040464 10.312500752267356 2.3372732877491686 0.148603103538976 9.463720995805174 1.2574558185504225 0.1585710222013436 8.01742684795753 6.200187650451418 0.24425614642395757 8.996818980803443 0.10600825360629655 10.965587734180819
452 8.367772544713437 4.84737819220671 0.2416180297768849 8.205837179996083 3.388819181228964 0.12589112830074473 9.885445668552125 2.2601782483141197 0.15358001792157805 10.372583759252631 1.2121577555890393 0.14922981603635854 8.23027232365896 0.05920330159107105 0.30730067878973466 9.012382295234646 -1.1689748720071456 11.202696221451712
453 8.75609312859918 4.8780427231483845 0.23600880819940134 8.421939307646245 3.4054290419077655 0.11035676938127126 10.039667603253065 2.2866829253926335 0.14894611103601732 9.606197489883641 1.1833509280424648 0.10953651146456282 8.143816558068732 6.257849497116908 0.23972627868414823 8.993542817490171 0.07974881532850486 9.678110623543768
454 8.405287846059728 4.93679135117752 0.2605827948513912 7.952571715739458 3.4354015999427707 0.14979482724102014 9.539368750114825 2.2272701504986614 0.15222832907671668 9.739794957693812 1.2106780959874455 0.13735494065396606 8.545266831024904 6.212753759334463 0.2598950438595429 8.836458020126546 0.08205678359504583 10.999138811039138
455 8.408220890492736 4.974023991527885 0.26311648283785716 8.487181308755646 3.4554148689652084 0.12609035170243146 9.618090848356204 2.31366868770744 0.20583416044876718 9.54455736824964 1.1556792235567086 0.07494683895040963 8.80915654812824 6.225194665261126 0.2309529849710158 8.973441392796493 0.10227407961054742 10.324021302926154
456 8.40260591335249 5.007937243502672 0.31067396526311847 7.921903278086943 3.4176572946708834 0.19794272828253176 10.211281939606137 2.3100343321987475 0.17357968148249311 9.87098103807887 1.2285362949209095 0.11900855451866894 8.492751762602184 6.246042323633587 0.25253753193458056 8.979904786345324 0.11951928999223353 12.074999147322105
457 8.068444512278754 5.026818581808568 0.2773320870227419 7.791008081957009 3.455295491967575 0.1756594382999265 9.54481685339228 2.216262023656939 0.16205520799515186 9.833867785570337 1.1936247140933323 0.09737436583177075 8.420854423548576 0.0005525686500533587 0.26827946035221284 8.731798331349392 -1.1440115317578328 11.238000605114365
458 8.227536116484115 4.994498594093166 0.29161429177417886 8.176473612536723 3.4031740954354057 0.1281286203238162 10.061900105098323 2.2621740488522315 0.16052940434111193 9.879101195844163 1.2167554089214425 0.0992207018454515 8.311267714368615 0.007364862735346456 0.27817486839661626 8.931255748866388 -1.1457288057856079 10.974065616408819
459 8.258295421026956 4.931253692551031 0.281279522692806 8.38188686348136 3.448258693371793 0.10883966424835505 9.912036548006869 2.254820893197536 0.15957757612945805 10.094404623376652 1.2031438588683665 0.12538930932923611 7.836629826269359 6.2152802981207715 0.2488206172967413 8.89665065643224 0.08802927942877314 10.587190796703592
460 7.940457943627212 4.970488942648568 0.2995578997836228 7.7043655362049455 3.4478568130116782 0.1715161723035134 9.747171020388594 2.258287412781626 0.16075336236483292 9.917246214123896 1.2024274668926536 0.0840935646267772 8.379773561974453 6.265364732052991 0.21132258018504446 8.737802855263821 0.10636286568437683 10.625428734483886
461 8.195654136796499 4.94239434570175 0.3215960741303739 8.309249518008768 3.4747262040772617 0.14153095494314458 9.972140384177502 2.3147287234162413 0.17190651628405199 9.386786135095107 1.2220415316012303 0.09838684304446899 8.41657550577182 6.208289768384783 0.2213509902721883 8.856081135969939 0.10991390684312692 10.940874079584034
462 7.97401974110336 4.889256277368817 0.25452227381765336 8.618537032695086 3.4033134250653525 0.14501827971122447 10.079131830508551 2.2751716869490206 0.15510647145441284 9.723571393248701 1.247201607893551 0.13527768524256464 7.912253819009553 6.215949729066863 0.2542885161681474 8.86150276331305 0.08365633747559453 10.819886566561372
463 7.927515225559779 4.92480115052845 0.2800064005871669 8.164544086315065 3.366676498060857 0.16642253336395235 10.160471123055807 2.2275999892556806 0.1740174315761733 10.481354992854063 1.2036023474531625 0.11740690165311901 8.642534756184853 0.044793325812692616 0.283848250745562 9.075284036793914 -1.1690275455709578 11.707836979853623
464 8.50030480879265 4.900052832941339 0.2690642308339808 8.170473148302944 3.4364303640992384 0.1555814750502371 10.528818213987435 2.254164886087288 0.16489901996363743 9.855546962130093 1.2309872691047004 0.13068241976454356 8.042381672364233 0.012346858249542257 0.27272612396561674 9.01950496111547 -1.1557257656967048 11.378406320107235
465 8.536227689076657 4.930587102303479 0.24716524814043742 8.30085592390078 3.391678936778532 0.172182958145631 10.599093192812314 2.290101845671866 0.17248084203567182 9.236973110530316 1.2221146811136998 0.10954578020305628 7.797873417993132 6.151480003738849 0.20008568866571902 8.894204666862638 0.07467030612815857 10.329976606539386
466 8.846304192765063 4.935436055919146 0.28271590314280726 7.991315525668045 3.409998556819922 0.14981239984211564 9.89251851632179 2.2691519968152667 0.19469450890103607 9.70210702051216 1.2172399041903605 0.09376908944542381 7.899244082358726 6.207162901900458 0.2523432787568678 8.866297867525157 0.08527567533590422 11.153599574132537
467 8.344479465098381 4.920179159079746 0.26535804975507965 8.156631836624305 3.3914947694216084 0.16676831575615483 10.190314457370825 2.263409657081517 0.16351784671662178 10.020803959314861 1.2377659764580782 0.13366873487963965 8.036016908916006 6.275525211070132 0.2610619430311624 8.949649325464875 0.09515274682908995 11.34886026813554
468 7.6245515356079085 4.965879578686835 0.2839131579630758 7.869221097486076 3.4275825747925333 0.16867496320889505 9.890745334258455 2.2452463536952676 0.14884003546437516 9.835249892528859 1.2280995611959655 0.145955267841744 8.230544455171959 0.005117467687646647 0.26730565969297126 8.690062463010651 -1.1481371005814769 11.627480408199313
469 8.771162545514182 4.921488878481603 0.25298180752462784 8.251371964022422 3.4101133833437065 0.1467987365057005 10.525073046446769 2.3148449494787626 0.1619007176994141 9.650087185117448 1.2856350291653877 0.14617108964211326 8.074172476654972 6.238579336549748 0.27207234995201357 9.05437344355116 0.11161010761071517 11.229109925295091
470 8.564165115617495 4.956543556852168 0.2740676516405103 8.15412399489451 3.430572064790752 0.15061178675332176 10.263845375127564 2.3255840423164607 0.16303125595175333 10.15162357373217 1.224314401122107 0.16084345449777204 8.004213645105377 6.185197472478285 0.21135497261194852 9.027594340895424 0.10192009971882823 10.999748275099954
471 8.42250626376504 4.8965773475154375 0.24960844131919221 8.659863560980043 3.4477646197580447 0.14744320636815408 10.183647313169534 2.315563529450962 0.1829374392158673 9.449021330894848 1.2602557399271213 0.10018121846576146 7.636686895373843 6.145155609353617 0.2402456179569619 8.870345072836662 0.09054116140791021 10.547189560642593
472 8.556486228309621 4.933061992347889 0.28386080769450783 8.552356576112636 3.42734071240232 0.17421010931889747 10.122135236582285 2.3087550071652236 0.1672362542950468 9.321030596516463 1.1968120576453423 0.12728669127880046 8.304188661090192 6.17188494502028 0.22050316445998144 8.97123945972224 0.08504873512308456 11.150870541306846
473 8.234996678694415 4.966803498304249 0.302437877859417 8.235493043472468 3.4043845699227386 0.17482834964258887 9.997568566823805 2.245456917420932 0.18973570997985054 9.650305563565253 1.2167678163941154 0.12598081761215135 8.327262898303669 6.22695036728992 0.2547454146330454 8.88912535017192 0.0895504260732646 12.006080440465308
474 8.961253988373905 4.922835086862129 0.23416149890162172 8.105155280931397 3.4397353592229694 0.13969582685605053 9.88456702502011 2.248655430065461 0.12289486010145642 9.795148481571651 1.1918286823420834 0.09233539119556933 8.570555357089521 6.2573403486676025 0.1954429726862977 9.063336026597318 0.08955677363892267 8.990057879847472
475 8.2478656682991 4.942846554280609 0.24123360806642213 8.525457380186882 3.403464686927933 0.12316199673680275 10.399903198397318 2.304134673087234 0.1644233991465109 9.600168397592086 1.2470917356193525 0.11597909317165198 7.898041861685833 0.02282267168550242 0.2340443300274641 8.934287301232244 -1.138450143473 10.070792386532547
476 8.82592576849869 4.925825962472082 0.22311418666396443 8.340993182778863 3.322195672356116 0.1583757530545145 10.21847327399045 2.236582045756072 0.1620064373623007 9.706448883968728 1.1969502906906477 0.11700218513674586 8.117484469653013 6.240717233439607 0.2274528049645397 9.041865115777949 0.061932033149778666 10.175173150480722
477 8.185030537950103 4.920571979469702 0.2665054253793379 8.347348886824289 3.435391396872414 0.1473681285664504 10.106903571380451 2.2248322489172003 0.14765403289340875 9.931531329718748 1.2114735247942843 0.09971049612629379 8.293117065689893 6.2445119795796735 0.21720738651109223 8.972786278312695 0.0848340181335284 10.066243586679278
478 8.91361308118636 4.978348153495526 0.2662162587197232 8.20178397701174 3.3778103933461954 0.1815878643143462 10.38850455351077 2.2666318477695175 0.15073091510624306 9.637304266895528 1.1953502588971112 0.11614534530138856 7.807319814884516 6.192255625834156 0.22472447170341944 8.989705138697783 0.07955704807537493 10.764786690782772
479 8.498161996292248 4.908128462297003 0.25915504202415424 8.30253858001075 3.398234814917301 0.16518200112325568 10.021387148910318 2.304561450649823 0.1476256698094646 9.519709485917664 1.2186347191333133 0.12300226983113571 8.094666510289134 6.259319387202618 0.2573900814022396 8.887292744284021 0.0952535590468853 10.913185155202383
480 8.32397803252364 4.926852040207759 0.2648789808400578 7.759930953937792 3.3607544364021313 0.17305120367364218 10.065016643484133 2.276833279103442 0.16929694199032197 9.546061835276342 1.1622283653687266 0.10699298051463521 8.434971702240459 6.246701235755243 0.21965211959686573 8.825991833492473 0.072151663574334 10.701387437910848
481 8.501926759126176 4.861698955222436 0.24916577172487195 8.711007204856632 3.4083439908205033 0.13796694276581256 10.270966615586351 2.3227240271352394 0.19591384535893036 9.539362473498622 1.2326802947849338 0.1022055896535528 7.957850615711256 6.231161817212536 0.2515133104685822 8.996222733755808 0.08879960924200332 10.734541450002505
482 8.416054573199856 4.89892386163905 0.26507721680211627 8.123037846176869 3.452395179031428 0.17901824694681973 10.082378078809107 2.313215596982573 0.2023560642564674 9.332126548683604 1.212708220107017 0.08003246475615748 8.190913598479844 6.198152988354176 0.2523530665076664 8.828902129069856 0.09255696142972236 11.216646465424708
483 8.535619419607329 4.98788674141882 0.2380582405765144 7.888427782744228 3.5119360445380776 0.19570245889004412 9.808777629566514 2.260863459864912 0.1715678500286902 9.842568439286074 1.189152276195695 0.10033188460163038 8.208230186294593 6.241406334341404 0.2597395962570616 8.856724691499746 0.11572676347865536 11.062669456216474
484 9.023896197492972 4.940961385614747 0.2765145322009052 8.274994501198938 3.504499242168553 0.16815935859711983 10.201003621837982 2.273442019646352 0.1383854050019956 10.069123009904212 1.2192452380178982 0.11235581514472592 8.39960933044836 6.238328998567065 0.2146185928012414 9.193725332176493 0.11277316900979653 10.428218087860762
485 8.94219090063364 4.86885036974339 0.23769399417268483 7.842572622764041 3.4821748699730803 0.16810664326541006 9.665018557707793 2.280034142936833 0.17190303184182626 9.235276355697025 1.2363633377395509 0.11343515113910553 7.57640242167387 6.256475123662105 0.27098739900416485 8.652292171695274 0.10225736101786538 11.025154346365328
486 8.60974299750367 4.94451676930637 0.2683176841300434 7.795770560430756 3.4672266800019083 0.20540560632951235 10.419834477073985 2.285034393350765 0.15186076697530573 9.733843193252875 1.3146937144133712 0.13946834010692166 7.551474251366339 6.250684594756802 0.2710606473923568 8.822133095925524 0.1299090225727168 11.872980914634965
487 8.778467558773398 4.937051367989907 0.2583114883528857 8.346789834516933 3.460562923613077 0.15816473010160376 9.47258292502639 2.294322294035203 0.1631237711813574 9.622767887334518 1.2219992664629016 0.12346147503674279 7.8374321225538255 6.25779856188257 0.25234781459001737 8.811608065641014 0.11182467500360542 10.948183881876647
488 8.534285123761276 4.921241052095592 0.2417310980827756 7.924834533196735 3.4338157141878525 0.17065528641597727 9.824782806400398 2.2825340584318163 0.17388243140733367 9.959761136029881 1.2602681563141045 0.10508728075112495 7.82428329329388 6.255297502585439 0.2416897619415224 8.813589378536435 0.10810908892983444 10.691917957973526
489 8.412041888040104 4.915532737139663 0.14188503560609264 8.133545238766557 3.4104758628925222 0.18003400386042498 10.010367569211205 2.2353429241666847 0.15427279103606123 10.076909152340281 1.232973559210748 0.10013233748062052 8.437012994526922 6.18947178173064 0.21601179738009535 9.013975368577013 0.07423716523492527 9.079501354348114
490 8.370977332442157 4.94391010055627 0.14622100709933697 7.879610250862133 3.415410228814354 0.1890233020768767 10.280780495830898 2.2592333084159106 0.1557721499281983 9.820052589783165 1.255485675852596 0.10759521431785865 8.10851443432928 6.2458962068553285 0.26578590399131435 8.891987020649527 0.10146489630576547 9.905266601426256
491 8.9020790066433 4.931628129267357 0.17887659734856562 8.382131884520087 3.4415372948106735 0.1783807872382493 10.083276750588295 2.3126544550131847 0.19743105562245453 10.324295155541531 1.221126577811117 0.10430590155951339 8.07625459185587 6.254465819329752 0.24031700050612015 9.153607477829818 0.10976024745329047 10.30534887611939
492 8.367650519525279 4.8990305397119345 0.16341382900348897 8.133789191611527 3.4276679223778364 0.18119865026266127 10.081713005167336 2.277074871949522 0.1622730203391017 9.91838029273902 1.2401579399194496 0.10711124396765741 7.798371322684677 6.263183010722333 0.26284065203003565 8.859980866345566 0.09890064914308874 10.047816417458334
493 8.0871620995842 4.948458106729867 0.26586508768800743 8.677740415221631 3.419783214110559 0.14868842611028424 10.303297603261848 2.3336059389527954 0.1414104768625987 9.831061188358497 1.225914814626292 0.10361665861724252 8.152996312121799 0.023571534414361047 0.33060733767066597 9.010451523709595 -1.1322554860263514 11.346718515344243
494 8.442088569648229 4.9069075233787744 0.18009723810638806 8.807379382299615 3.394806998201913 0.15569452400345096 10.857745714265567 2.292557792868213 0.12127137105051601 9.785421145693537 1.234387578081947 0.10659259623545893 8.188741572028496 0.012295157481489863 0.2746154860547989 9.216275276787089 -1.154331197790659 9.60588054652437
495 9.046098194108398 4.89077917288603 0.1363711129560006 8.567331494889814 3.4943029015180684 0.18109708082258083 9.97385404223436 2.304838977034618 0.13682851463276155 9.573911609327052 1.2845100340179014 0.14502322913379603 7.981837981614877 6.241238701229293 0.2551233474798817 9.028606664434898 0.12061174954405587 9.791198813045469
496 8.58548242959595 4.925609744113318 0.21751666642627324 8.491889462232471 3.5064077808478284 0.18220008071762997 9.924589817511556 2.346218456195963 0.19449507565665133 9.31647375796241 1.237611435225414 0.10578052483379272 7.75673530233552 6.266890007390964 0.2641807012628346 8.81503415392758 0.13402527696157124 11.048609284413855
497 7.789711397155367 4.880510466419485 0.21226960294079503 8.321853768412797 3.418042499096168 0.18185006861381264 10.35004403716845 2.2853370251318985 0.14343617895274136 9.760450113667384 1.224706484778245 0.11781074132575223 7.960093455256027 6.270717721174511 0.28091683815836355 8.836430554332006 0.09334063152693517 10.729017793308683
498 8.224504038560454 4.974266938676018 0.27046073334121706 9.180645526747574 3.428099533366089 0.13927741247844866 9.90373127787665 2.2822988692346997 0.17087765814289577 9.625790104821633 1.223826554450227 0.11202359718162468 8.650288769874663 6.25144955569054 0.2618026643264137 9.116991943576195 0.10946608249038832 10.937100428242875
499 8.57127191276648 4.92041196971619 0.2633167016022522 7.881259786901715 3.511793012840979 0.20757725441694502 10.359576615141178 2.3099772728357983 0.1297593390365427 9.441678671130104 1.279149737326811 0.13800724263689204 7.765056070366163 6.218319015054954 0.22296705857807578 8.803768611261129 0.12540799376182 11.019440545924363
500 8.221526206876938 4.880244964680496 0.25870645989090957 8.167089226278385 3.476451397866609 0.17429537067165643 10.179982412047124 2.3144412079431778 0.14755230588726997 9.736493117465205 1.262286290583068 0.10519462294301149 7.806400444932109 6.207733728407254 0.2557941934604377 8.822298281519952 0.10570931010299449 10.78928748575566
501 8.002805883537476 4.988053694259936 0.28539295634628803 7.8585429101668085 3.47853261254846 0.17895697952823889 10.676933897005997 2.2268682111873566 0.15150811749174814 10.00822880797593 1.2684510699164542 0.14668174010806675 7.447305725159264 6.2104695807174295 0.27006222812461783 8.798763444769097 0.11195282593280079 11.83274755085941
502 8.306928169576477 4.933681715545628 0.24799683517900817 8.054573891527271 3.525002688106135 0.20355781822961708 10.511204509118798 2.2655636665168526 0.1477743132986673 9.988871492825263 1.2643455699562607 0.16523092987982949 7.678214113844495 6.268391247858642 0.269751062468179 8.907958435378461 0.12887476980357734 11.85233053159945
503 8.591365188870077 4.973913089203071 0.278575061836557 8.268223168597808 3.5361673964779587 0.16817609585250554 9.977581506431095 2.3078506803944476 0.1774866989421667 9.950314164048851 1.2404739736942658 0.16602807704273556 7.892897290734157 6.261325069866248 0.27168592369961814 8.936076263736396 0.14142383413407195 12.16907189471701
504 8.086705652888375 4.965291253471976 0.30500265063379567 7.829713419650725 3.4657645258078587 0.17343916322655564 10.21574774290613 2.2803023554813944 0.11101992777692198 10.222545804511663 1.2316428199293115 0.14806711567616782 8.157715052170758 6.265963608213223 0.2732628871511479 8.90248553442553 0.11927070478762643 11.582820184897388
505 8.383489121127774 4.894843331116528 0.26167413064742 7.816366827884771 3.5192356359782693 0.20680972019862134 10.164810194044925 2.288208167462079 0.18030575547935823 9.93910268924707 1.2849375282389854 0.11648637247427832 8.000606368189935 6.275821612772695 0.2535819393755866 8.860875040098895 0.130087047320585 11.675251726985604
506 7.742437515897815 4.91495365827577 0.29502792336241995 8.297165226273998 3.5046856676463145 0.16477660861534776 10.31353642789927 2.276501534192791 0.1956531029396326 9.678211492490776 1.22572085390805 0.10763572474760884 8.33917396499386 6.23980493550003 0.2502107145261589 8.874104925511144 0.1098111221114646 11.611609362913036
507 8.294536551095304 4.9419687192876145 0.24593020863134354 8.320811195392235 3.405958428461191 0.18423169431137282 10.319800501622913 2.339723729247237 0.17080683896436072 9.7851788244425 1.289829232669539 0.15913584627802174 7.856450050107424 6.244190138740406 0.27405157452444007 8.915355424532075 0.12181184188807123 11.850556696140206
508 8.444288292198292 4.932425415506033 0.24105240761546182 8.457752356689983 3.4352377689970894 0.1731301100499467 10.163091889908074 2.3168900496589124 0.14967495947576617 9.425308509149206 1.2259004139139609 0.11603316399561442 8.011573931965552 6.248373447464676 0.24685321392565923 8.90040299598222 0.10924321131500805 10.619702316952392
509 8.38275432934566 4.905065762065463 0.254435379350936 8.363051089712375 3.4089008398479956 0.15412143810035492 9.925930808254492 2.3164977282403516 0.190800337074617 9.27031967582574 1.2703417055242143 0.12141712453120487 7.833058688121681 6.2453958081161804 0.25242013841297645 8.75502291825199 0.10671816096571458 11.151986553345766
510 8.147752898155243 4.935022553725155 0.2589551711210281 8.442130516295366 3.4909038386336517 0.1193479455318133 9.87492145901523 2.36175162176824 0.16178567908889868 9.428681239725316 1.234436968130392 0.09709132272903431 8.225052848319912 6.187617024867979 0.2238935057702368 8.823707792302214 0.11942419363195711 9.867176903808737
511 8.518116662513144 4.964918458340703 0.2780628439866973 8.215733283473295 3.387642051330479 0.15812347616820943 10.280595417539473 2.302618301131651 0.15903011680677379 9.58923741303327 1.2487091941521788 0.09199538519907345 8.390747901114906 6.21030990690669 0.214080864465174 8.998886135534818 0.100317374579214 10.328053409934553
512 8.988513681211344 4.885259582768568 0.23800869474649128 8.401607633128807 3.441320891444548 0.16182711712452266 10.141048186833126 2.3330428112968424 0.15674842042806114 9.21660406542228 1.2733192439790204 0.14372152599876534 7.665382241754183 6.216162734216032 0.21862447504932342 8.882631161669947 0.10729884494787578 10.530164807552877
513 8.910611049402757 4.925362631084321 0.23976393085240755 8.01977456881207 3.5145163941658555 0.18344165196609816 10.329117211237017 2.3129460393670875 0.17484959423690183 9.255897240931212 1.2734237063579343 0.10882100617942032 7.377301830428535 6.20176094691076 0.26926842090561837 8.778540380162319 0.12307973578406517 11.185793202343206
514 8.47245476920851 4.933995003648832 0.23203683426237995 8.139977171849967 3.4378812858612067 0.13995713202253998 10.316967070578505 2.340223025526675 0.18685329501098738 9.962121251841536 1.2601578498458024 0.10718704264820679 8.329105596583592 6.27550658931531 0.24828878630601778 9.044125172012423 0.12703054304643885 10.477370836538325
515 8.48893982303352 4.8969753810473735 0.2132837369028825 8.058560627673021 3.478098035308162 0.17423899278929414 9.888304936241324 2.315740208050694 0.17993744605290682 9.742081829137835 1.2562252452625182 0.11758994347609035 7.595996600179225 6.195868147977489 0.2772950753564964 8.754776763252988 0.10605919573612091 11.0276636167993
516 8.093486732087191 4.866287659079308 0.25766763702519707 8.343769235947233 3.447509572568577 0.1559326600670628 10.123341335552949 2.333066958107087 0.17432836398459245 9.594883548502974 1.2424417385690336 0.1250810458208569 7.488519249648088 0.008062067411463553 0.2481434595081919 8.728800020347688 -1.1430486086460323 11.014003980138687
517 8.442036779219789 4.909146527316366 0.22797478901007207 8.127471306892716 3.468333783034028 0.19691837545097093 10.057911427267204 2.271099312182826 0.19875550069874348 9.575766285382082 1.242598523299949 0.12269193625374324 7.864139649202632 6.242959466566015 0.22574450452366768 8.813465089592885 0.10430531468671052 11.139274779545786
518 8.748152797904487 4.930334809022552 0.24834092836626212 8.56707256757592 3.480465819301067 0.15379572345893397 9.812459483222996 2.3159943932646816 0.20427041119019998 9.596834201816357 1.2221968506972714 0.09011805139888673 8.108533761678174 6.256414099489248 0.20878762010646046 8.966610562439588 0.11855898656183776 10.374119765497227
519 8.409332953265784 4.89574633480574 0.2631451273638937 7.935510864196735 3.4204194679027435 0.19016031230151872 9.884747169845586 2.2691045471156572 0.19085156057552438 9.62646540132941 1.2328806551027822 0.10968689568275244 8.012772684893052 6.212431889362515 0.24012860577581613 8.773765814706113 0.08359437106476127 11.390085859888343
520 8.504000999999187 4.899255262696962 0.24807695501627922 8.09278319260074 3.431523105161571 0.13526000584144476 10.099673425979386 2.289965752167234 0.14244244082008653 9.815009630524745 1.2477286746438079 0.1021687784244564 8.307044296888582 6.155083328272274 0.19002940116080302 8.963702309198528 0.0821890167952433 9.373332628538646
521 8.242580612553978 4.854631041878797 0.23730232462236608 8.756784343835198 3.397902499724096 0.09010149232246835 10.309182240882814 2.3341971190177815 0.17982617454733904 9.445890763574438 1.2580230948479845 0.13041685726027033 7.90887383512961 6.183815445073149 0.20556393528193717 8.93266235919521 0.08319163231523521 9.662483833017433
522 8.364253832442266 4.890495940147767 0.22898951812152324 8.503810808162406 3.4229940268487327 0.13218328345722022 10.080234300246675 2.314191885701216 0.15992342659664152 9.217934383692514 1.189010063332121 0.10202666827614429 7.9982578875694275 6.206918579925142 0.22473463571710348 8.832898242422658 0.08219989139786935 9.715731644328017
523 8.64335131395619 4.862951681637277 0.25485088443317444 8.3249651527572 3.422914531982081 0.15599098677356682 10.413606532999943 2.288346068042867 0.15770617362375958 9.552679075966271 1.2842637780946677 0.13359984168809244 7.568460498422603 6.190007796556182 0.238644439055233 8.900612514820441 0.08717456346948871 10.780685930735581
524 8.764722781378623 4.913567747549541 0.25054750298787803 8.134558402401877 3.388218808731612 0.13781387001254033 10.168199112441576 2.3074098219403454 0.18732500582483133 9.843267967356107 1.2354228747457507 0.14210867913157096 8.218371486732625 6.213172232337165 0.24818665380412572 9.025823950062161 0.08903608926775641 11.069335034145006
525 8.37561478898529 4.929481359891241 0.24680076402096776 7.943330257205893 3.42229498616196 0.15624284786606704 10.048931729253706 2.3089130391547776 0.18591374139315434 9.505632069989964 1.2357409931550603 0.12794797011874154 8.168388021236852 6.255820942946869 0.2851983271399599 8.808379373334342 0.10792805646885525 11.483261962106235
526 8.452792970311076 4.902621900903217 0.24887652202608715 7.887044385179895 3.4057740420816263 0.17780106262697437 10.186502045728718 2.3024114238165105 0.16244190220030247 9.60388703869215 1.22792808431875 0.11610110317859915 8.059187771484117 6.2277664236821195 0.2396851056750822 8.83788284227919 0.09077816716731824 10.827821680377307
527 8.566003272045974 4.898905133451954 0.24804078283435405 8.398622630960588 3.4505336722241466 0.14950938532089017 10.102080715823174 2.2785956663488207 0.17533409977834286 9.712314365185426 1.265926410203641 0.1283937684143798 8.396480341028278 6.236198525627916 0.21099269450337993 9.035100265008689 0.10350967377816941 10.453852530219445
528 8.188792747012418 4.92515472350315 0.25971522682324394 8.293505601113413 3.38394005597321 0.13410097219682562 10.104466852122018 2.3026034981344106 0.18724945732682396 9.509969305625228 1.2808978315682682 0.11800227310948214 7.907160713436987 6.237106107295384 0.22556042308881752 8.800779043862011 0.10341823550175815 10.595460443794789
529 8.005640643403515 4.922786789624529 0.2896163189086687 8.43719635105864 3.3738848668510046 0.14231642576862083 9.974163711252043 2.2978016377123636 0.1549466572774666 9.804528038810469 1.2694965538202674 0.18217211738315492 8.008168985881357 6.197007763952923 0.2542773796074823 8.845939546081205 0.08967331459909116 11.726485392668113
530 8.22286184745461 4.843428679451963 0.21917178969282478 8.605423922043501 3.4062852260093672 0.17679159298855646 9.917838493654918 2.28942543648357 0.20676443243552908 9.75424564365977 1.2257506214043876 0.15344319681638244 7.839152185761541 6.206147601730913 0.22707848090149338 8.867904418514868 0.07168530522291387 11.267209229562384
531 8.881822668342474 4.9348007188359855 0.25622894577335004 8.277014345418243 3.409157015916617 0.1679612350538981 9.874969343416046 2.3192874367589473 0.1760508968127342 9.656258147867558 1.1970258066722101 0.09072072374314823 8.497741177468496 6.218657468671249 0.23039039039854764 9.037561136502564 0.09326348157787537 10.557918406843635
532 8.187529744615038 4.92057600843513 0.27382375326014113 7.996327154853389 3.4193710045855754 0.1667349187497743 10.121493500629118 2.3006500517933546 0.1830831835081414 9.73505898970376 1.205825030770905 0.12216971009529833 7.875124255954969 6.251510664218045 0.2251669902469719 8.783106729151253 0.09706434416747567 11.126594649700877
533 8.446853975796003 4.925454477166818 0.2717818588867942 8.2575499885504 3.3693769296084106 0.1380626900113708 10.040345768777113 2.2636632462617507 0.1629151712048176 9.666403234278707 1.2311771716842033 0.08578188794180816 7.993386831866282 6.2376872550068665 0.25570041636675384 8.880907959853703 0.0829496081524835 10.476441890455577
534 8.63888123851184 4.900570006587958 0.23096053615866824 8.388980081168 3.412034742890478 0.15595223262400265 9.99891346476772 2.305793615464151 0.17203295422906828 9.365525000519206 1.2699012386871205 0.13620704038881457 7.906600220441626 6.211934326984952 0.2858181922202901 8.859780001081678 0.09752457832980554 11.241099116397907
535 8.445573674451312 4.876261950131081 0.29493709860119005 8.572978575400642 3.403124907910859 0.13979766954065906 10.182410197049368 2.327801723604047 0.15875323447285003 9.543399091571649 1.243383481379523 0.15395477937710184 8.049950261072134 6.272101131442009 0.26933361334633776 8.958862359909022 0.10201243110037747 11.651399232280125
536 8.509589949127506 4.96329852076631 0.2697935554254493 8.582653278578762 3.4226146422514416 0.13425335344498915 10.361018794747908 2.3226622941552795 0.16371873752757182 9.380073628205954 1.2668961443057318 0.14072965702283097 7.849664387929473 6.2041165611759075 0.271890190407208 8.93660000771792 0.11339542473780773 11.234390218439247
537 8.071182100390278 4.877347893830892 0.30718301890518773 8.266758689439502 3.3829034669672393 0.13783989995929855 9.789111717141889 2.2746499230608697 0.1585057072437583 9.784179846245438 1.2235634573072995 0.13739106696488745 7.883770177361227 0.004401392501008152 0.26297734168565867 8.759000506115667 -1.1699489810596646 11.503812631475364
538 8.403892929732653 4.965086107256541 0.27647828733304036 8.144772946364133 3.389087638008998 0.14533100118495829 10.109160070601293 2.279224311891582 0.13594429087241522 9.358639993352071 1.209534043131887 0.1527690185086423 8.01816160084578 6.215460787561791 0.2477266687604121 8.806925508179186 0.08915636977703345 10.980727740218743
539 8.399051233316252 4.893479671830908 0.23772462205980907 8.222009805475798 3.3664789071068877 0.15406551665230234 10.446989243910135 2.3238622113348235 0.13350942171746596 9.610176208910538 1.3040097982279344 0.14572024757332036 8.052168488212507 6.2606254953805545 0.2609750991279091 8.946078995965046 0.10716900898309531 10.67987494125647
540 8.087474474908547 4.958710139070776 0.2584299951340601 8.80280047073758 3.3671448036956013 0.12280536168922385 10.464176553136008 2.3293330459454773 0.14972251842010692 9.884544856727342 1.2529993576263683 0.12859099447318545 8.189363821961043 6.213830108485512 0.26013731448443744 9.085672035494103 0.10188128317162062 10.53882736624186
541 7.5949106274163745 4.864538868555098 0.2964127652272051 8.627038445918682 3.4194195821643674 0.12322699364463312 9.688448237858823 2.292811875360894 0.15169124964123804 9.68676532166232 1.237628361410415 0.11467273753064967 8.261341786163632 0.026795075561678018 0.2751611603903819 8.771700883803968 -1.154283455182636 11.01413851095221
542 8.669376944227807 4.879496946258579 0.2504768141859305 8.642236795556832 3.3967463315461224 0.11509754687835792 9.930531182145337 2.2681027583941624 0.15888250576932283 10.036349307488537 1.2194392150360804 0.11274058126930765 7.948016310265165 6.243325797813391 0.22949208535899293 9.045302107936736 0.0789000020165406 9.931530483105977
543 8.36592452480323 4.8608749050965905 0.28594691093006436 8.684657213723597 3.4054982622789756 0.12927846694217152 10.233763328958172 2.3140495287472915 0.14468380500658928 9.82668417025253 1.2397942189488709 0.1287401096298809 7.565481327081772 6.277506864270282 0.27519669690990506 8.935302112963859 0.09702254807527569 11.044861458859483
544 7.552073923990605 4.924051911170159 0.29492418000759574 8.741476571447718 3.310731328623821 0.11734429722315573 10.166574061400611 2.26623502600159 0.1449848667205059 9.900043821475657 1.2430907878158737 0.12703241877850815 7.928828650837611 6.247472833282291 0.2303650706272316 8.85779940583044 0.07579416958562075 10.481126495895904
545 7.866166145751885 4.863857132140817 0.2808536225465828 8.82838508371122 3.417703496161316 0.1257077555551665 10.524319413162097 2.2849699462048054 0.11329130402598654 9.896680359993448 1.2473809533559266 0.1405434103033257 7.5874534698056 6.257970734402146 0.26167712586148245 8.94060089448485 0.09185424465987571 10.566180762041565
546 7.867550961746775 4.86794090313633 0.2525759356983196 8.619692600730726 3.3602163161677208 0.13237173399966295 10.394684299618525 2.2573366967298125 0.1421772604404368 10.117727434766596 1.2537732123289118 0.13002072033228773 7.670034468976065 6.236937944207992 0.228272087467172 8.933937953167739 0.07271880672102707 10.146139897972164
547 7.806366608905559 4.907440796571442 0.2788103612592421 8.307872319156896 3.3994718167098528 0.14944734815324753 9.8669094765404 2.2746079275780016 0.15522333345865844 10.395734209163907 1.204361215547551 0.11226593611152333 8.465997240752804 0.03295576812609584 0.23369633824381839 8.968575970903913 -1.158754702886538 10.650635874743358
548 7.933319805647559 4.903901251694268 0.27758624895047423 8.234131179897856 3.376755972218288 0.1460605563580375 10.086915289208113 2.299221444963208 0.15669763042246118 10.022558165083291 1.265735543459595 0.11433259454932196 7.42445229915794 0.017292732380945988 0.26535395872730383 8.740275347798953 -1.1499408188498652 11.001144774381148
549 8.854810111803044 4.91253839233058 0.22638802920702325 8.156531292579475 3.4259093571548203 0.15967169999935166 10.082879453966179 2.319576681637962 0.1546768412373992 9.56494459541268 1.2655108516890932 0.18126710342241742 7.845450601572049 6.210446945179058 0.22250457341266583 8.900923211066685 0.10427423780517633 10.823267256875448
550 8.573471740022995 4.881080137590244 0.28254406669839244 8.431397399424565 3.432488011513517 0.18259670303822345 10.217471480888445 2.2521655409926282 0.1814227639744819 9.505083011792507 1.2556035156012446 0.12812069010463106 7.383608723877584 6.23050310447283 0.23229899461007425 8.82220647120122 0.0878458542409664 11.539177691259765
551 8.229520584256246 4.931193600745816 0.2649363498781791 8.506804544087613 3.3841806731854027 0.1665415886498094 10.213513278053187 2.3075520729093837 0.16102609118926178 9.495549349190915 1.1976831765926874 0.12597085526986979 8.115543201996193 6.239778506463597 0.25980433846858436 8.91218619151683 0.08955539818625095 11.210254137869487
552 8.026314977724708 4.952689840730306 0.2888322034147501 8.44456934451428 3.385612183430008 0.10362184494078451 10.465229351872255 2.2950681184419937 0.11230689579651978 9.787577221297582 1.2099384820152363 0.13589326427090015 8.206000251816565 6.205739564233995 0.25294417859278 8.985938229445077 0.08728742997718149 10.239883231139906
553 8.322372220750646 4.897100610263513 0.22335165378583846 8.511438055073613 3.3897832796556737 0.12631339473020772 10.306824052731706 2.3117884776871933 0.1458946005334728 10.172569310209472 1.226569940756895 0.15765189319031034 7.733260165058969 6.235994757963513 0.26484869784434073 9.009292760764883 0.0897252054722312 10.520195419118005
554 8.109591741301669 4.845389674541494 0.25189598790963713 8.475049150885397 3.377438847450981 0.15392873492968545 10.169943761872624 2.2204953845370845 0.14468008430785959 10.00791020148239 1.2033006372619857 0.15967957241106628 7.78692577867012 6.18388166496493 0.20193746905510293 8.909884126842439 0.043579033958168575 10.452146465443127
555 8.597342735368516 4.922679347460921 0.24167183085741437 8.459012171796031 3.319789480754704 0.11723733470391107 10.768251655593131 2.2544362504468234 0.1619946119867431 9.530047419429296 1.2666785482348843 0.17291684245492375 7.987145005294883 6.220120877822412 0.2664877716732426 9.068359797496372 0.07421869315082255 11.00432357480885
556 8.358337514849133 4.902060283827597 0.2736182472021995 8.718102581486763 3.3662990127714294 0.11915856666133544 10.538018574479807 2.311483136478139 0.14947256634275746 9.504034690939388 1.2565826027872384 0.17499344201027314 7.654821902307044 6.1900631516157585 0.22773387723001376 8.954663052812425 0.08277542970290601 10.828635323298295
557 7.898110639128188 4.863126342981006 0.24113778313868398 8.489216320074272 3.3953277548017797 0.1586061226876434 10.232665028755024 2.3310453816910344 0.2207499271882353 9.344365379085843 1.249248554816541 0.15750604135240578 7.494465513848537 6.1869090018861606 0.20416636853051157 8.691764576178374 0.0826091994421779 11.254796099649296
558 8.496504323937284 4.8628013078349985 0.1943303216537597 8.422091182452192 3.373894456336546 0.16657106967875837 10.392839604159661 2.2977483967955 0.21314514938363438 9.288452524031051 1.181530687400502 0.16137183152108145 7.721208112386063 6.159965479223603 0.2521593909591802 8.86421914939325 0.05266585772510344 11.316807554424955
559 8.397458547358895 4.916537868144329 0.2574607852195536 8.0022081484805 3.344231697017253 0.1868520115847093 10.206913025296503 2.2877460293387704 0.1921315094829624 9.679674302720704 1.1902394631365179 0.12214133903212823 7.924648273430729 6.240256543981117 0.2802734992751247 8.842180459457465 0.07328011253047095 11.904448898766905
560 7.99052011141196 4.872288766945246 0.2863147906426844 8.463011333796715 3.3843337614221825 0.12400383080708667 10.33056021419633 2.2872783871654376 0.19160451870616693 9.42724230010737 1.2007945012075771 0.16897613523916127 7.5398699241695075 6.17881622545587 0.21987249510580276 8.750240776736376 0.06218012064613636 11.353408182081177
561 8.492071348893019 4.890119306264953 0.2690229710146461 8.278088622103004 3.3536486779384584 0.14660260292736246 10.675075629458279 2.2854132473010367 0.2169447527535895 9.63678885701121 1.263066190667631 0.21085746528737204 7.8544177963809085 6.211139331705384 0.26881590595884497 8.987288450769285 0.07815514298236637 12.745373936417915
562 9.018768768035379 4.984292244968963 0.2782161066268793 7.782821521278745 3.42212721529841 0.16229146569383446 9.942575818605269 2.2614295896034444 0.2022356201977739 9.711439265424511 1.1905735674357911 0.1868728661823021 8.45701318489491 6.207916211392118 0.24029045363606105 8.982523711647762 0.09074555794661898 12.260225526092619
563 8.452792883961795 4.9482941520987005 0.2685314145067669 8.478115269203117 3.3483679296889273 0.15422856464959203 10.351804435940743 2.2870752995372374 0.1644983961983337 9.509647405651709 1.263837754598204 0.1760172019318014 7.7356038648715435 6.177949777074876 0.22642015825047426 8.90559277192578 0.08258277480646274 11.341077729672792
564 8.159879194688337 4.934853648069276 0.28723143315446 7.968816904081059 3.377372414375004 0.17743470167483505 10.3488229341099 2.2649054743273243 0.2113666213242523 9.4803521881064 1.2183229867119676 0.14442602522244688 8.18267952783132 0.005714993191206247 0.2226625289728299 8.828110149763402 -1.1622883044581709 11.95328972062875
565 8.033034267081705 4.895446744263049 0.2664182774041071 8.516381216643705 3.33142289971551 0.14721054463326824 10.651055144088078 2.291760776967389 0.16678555032853276 9.842153632087973 1.2559356943523423 0.1798598296999629 7.915519395383348 6.214614695521713 0.246735613353793 8.991628731056961 0.07531395437087438 11.53948247035896
566 7.599073565170091 4.82637511678826 0.27591721137592434 8.861543671415026 3.335737026842343 0.10647544148727155 10.889945292873845 2.2794539351883043 0.15446274386407938 9.51635593845049 1.2334697277692253 0.1726894396206218 7.9150562137367 6.2195040934524775 0.17900083973565092 8.956394936329229 0.05638577221499554 10.181983428837126
567 7.801534834099445 4.858033363960959 0.2965647533712826 8.59970072445782 3.320950416353824 0.14690138877508513 10.761694807785009 2.273437783197282 0.17692473464139077 9.818256158295902 1.2149238639981468 0.16360862547996313 8.136444737322165 0.00230562923920311 0.22932748001788167 9.023526252392069 -1.1885919964432434 11.6118718703386
568 7.655370962665448 4.937255172274351 0.2792120465255555 7.983486139286258 3.3618295317237203 0.17537509867587975 10.890061117312799 2.240275580887868 0.17687630017424352 10.23545287237339 1.2165097255848654 0.11659094647980806 7.977160796634528 0.04412532358271975 0.24690248249593724 8.948306377654486 -1.1625231409824215 11.40136593957295
569 8.338815767816739 4.929954350479861 0.2752664407785257 7.648238200609719 3.416800835813602 0.19833182931626064 9.863792397397981 2.2260123027870744 0.2289109925747465 10.10405560543597 1.184451271687288 0.17140508284324302 7.78945070858495 6.245522842481432 0.2629603739251303 8.748870535969072 0.07802611285672514 13.02762465178232
570 8.136933161324688 4.927218054860518 0.2748279524452171 8.420309422595345 3.3619184810567115 0.1242382964846398 10.403541567809153 2.2910267275504204 0.19322282988092673 9.96310622189878 1.244070685274347 0.14244495999171192 8.009365296326786 0.01946424026479796 0.255216151475219 8.98665113399095 -1.1537825699917676 11.343993566217165
571 8.260037311311624 5.008447982485513 0.28122605105754883 8.053917945071156 3.3797610690617446 0.16596458919651047 10.60893641720331 2.267998163703999 0.1413766401228362 10.038247127075737 1.2209471828217067 0.15648627561020897 8.079236113296583 0.021552876481411118 0.28497537198114203 9.008074982791682 -1.1427807528822516 11.803262069793043
572 7.552218278936719 4.946012850772447 0.2790043486037914 8.034108829476905 3.413503826368294 0.17715149083418416 10.427013418663332 2.268386059584504 0.15476734732016453 10.332742829422576 1.1748033292275248 0.1462075065057924 8.180104528639815 6.271155309604649 0.2571466869783619 8.90523757702787 0.09225006731835736 11.622762628693852
573 7.783953344940226 4.933338797980886 0.2832241917706078 8.172498209820127 3.3233817885420907 0.12545887440378056 10.695451344792893 2.270589444081945 0.1367681984698072 10.0186984061896 1.288122409084613 0.23105529596896118 7.86476293427536 0.024316595117757352 0.25384196884549615 8.907072848003642 -1.1545724008316678 11.806924433098319
574 7.682341327912018 4.949414486938724 0.2935829882468499 8.001182548092444 3.338868866814762 0.1350211087386393 10.51914872630732 2.265523195303823 0.14632324414865808 9.98035143422322 1.1843527641776532 0.12037033175950616 8.22224086413397 0.05006580881573673 0.27897015055484936 8.881052980133795 -1.1648771833829865 11.164286879799207
575 7.737779739059213 4.930094893079719 0.2681874766573842 8.066715763265512 3.3765753036324084 0.11060922522803429 10.698451125749948 2.2821259397999434 0.1557817544290209 9.359492794704467 1.2141134842884675 0.13630752522998446 8.302661002937198 6.277977375397889 0.29278276183123186 8.833020085143268 0.09365519144655905 11.042830368820136
576 7.460732224354607 4.904351112812946 0.2506133654545888 8.151078051184536 3.3837091286829044 0.09975000705957597 10.267801897282851 2.2756863992706724 0.1554906692832467 9.783508400889657 1.2221140037897025 0.1660839697212933 8.289564629695452 6.27454081964453 0.24087806958879313 8.79053704068142 0.08955808504702464 10.460101783826213
577 7.1894789513955715 4.948275647597165 0.3019947031989297 8.186649223249205 3.3641861311320884 0.13705468343967467 10.5477782694301 2.23665457702508 0.14821895225467024 10.234974516472867 1.226200419927718 0.17412721494496114 8.066777747952862 0.031343280230819524 0.2572851612729782 8.845131741700122 -1.1611901966105522 11.67322112944823
578 8.025128118271581 4.921840705984426 0.23488405298389486 7.9816274449917435 3.4032918600478634 0.14859464912766018 10.173354142641061 2.3109749300196034 0.17772184898087007 9.89394689850711 1.1878853637289353 0.16127720664184375 8.030946837140894 6.253046890821883 0.23302102339522976 8.821000688310479 0.09288574232741591 10.949209497722933
579 7.799819431987651 4.881843497579433 0.29215118875002577 8.268636563002202 3.3989272068487297 0.13546185642779904 10.21116156794136 2.23202923962005 0.18060464648210486 10.315141802894248 1.202198526181524 0.18229775459335895 7.936182095974967 0.043575470508176076 0.27338786630093337 8.906188292360085 -1.1708074196455438 12.19143392386892
580 7.719470277485223 4.913116260737556 0.2714663920908051 7.86579981796347 3.343892861759121 0.16070904249770934 10.318676430547582 2.281973957646348 0.19318340458915334 10.132200362553348 1.1958141105226034 0.15049534772761305 8.440676846270778 0.03379524952051667 0.25921109050020164 8.89536474696408 -1.1688037197558976 11.860974383174383
581 8.228486967234703 4.950433988182533 0.2747271222865263 7.9854615347354985 3.332549786990068 0.14706377605058224 10.622866387720595 2.3438928348458354 0.16561859046239222 9.769026035781545 1.2030828119939816 0.16541419449663433 7.84802291165432 6.253885362964569 0.24579257952508107 8.890772767425332 0.09424674920227112 11.443299442556533
582 7.956365379491471 4.939539923825824 0.28918773565966305 8.387027337148698 3.3360509419692224 0.09003522564419254 10.462563952096943 2.325627145477228 0.18164924376834718 9.694330059490438 1.232492205900124 0.17712578368015292 8.257917536178272 6.239670019468053 0.24402115103996558 8.951640852881164 0.09215383953496388 11.253110422233522
583 8.457419380996834 4.978575172665359 0.2362661321499884 8.07629099424311 3.380187502380418 0.12131816902725705 10.528542432838016 2.301013856297632 0.18192882174614208 9.679785309432637 1.2191060298935619 0.1873931657020704 8.103198455073747 6.261406973988198 0.22985443735139358 8.969047314516867 0.10553569925190728 10.963670320469252
584 8.131995072180874 4.928084182302754 0.25420083245924496 8.475111692111026 3.404028827391801 0.14243824210237208 10.849360386265744 2.310230546127939 0.1397399106821068 10.223630696784026 1.2913202215994408 0.2089836484136039 7.376031805909481 6.272455990819021 0.2310222385030345 9.01122593065023 0.11870174585506499 11.188546471041837
585 8.34973046604942 4.929989052487073 0.2604092294387052 8.245581566455435 3.453916507571374 0.18114770716071124 10.643287620131419 2.3213782448538307 0.15779495620936124 9.739357104632738 1.2187595447545851 0.13938127501496833 8.030205836870259 6.258362121511893 0.23496727441272675 9.001632518827854 0.11395888644262482 11.15778517003434
586 7.754324564651805 4.938505313818531 0.26161076249877335 8.213032477275714 3.392686983273041 0.11798505804948448 10.35421319651197 2.2807127579665725 0.19672330269870114 9.75944396021933 1.2266414182427328 0.16891906338834392 8.112309648525992 6.271821831723351 0.2434577881405109 8.838664769436964 0.09955145321171929 11.329621315245404
587 7.76871815737896 4.951441581865809 0.2791179520541906 8.226878814217175 3.388199069538806 0.16029393322360333 10.259657987435798 2.3181363825651613 0.16483001574060485 9.807885380816327 1.2453734575488515 0.1928680267122118 8.025400463519299 6.265406457289222 0.2775290387770285 8.817708160673511 0.11118918196844359 12.314455456237669
588 7.561659466340194 4.884227975405612 0.2855519100828583 8.560904046686083 3.4155270360019725 0.15360456275707146 9.991378516015713 2.3107691809777275 0.1744935812493909 9.559001153936967 1.2058612999330278 0.157933722029816 7.896074976235724 6.259391693520058 0.2406143293148446 8.713803631842937 0.09263322937455332 11.59893589450101
589 7.383676091140393 4.937975067361952 0.2918445375628306 8.170829230646953 3.3242167691657416 0.11780617726742644 10.38411537735226 2.262205295642257 0.16550285708962661 10.14007163570277 1.2247186972822113 0.1443183093469225 8.283983813165547 0.0021249268070169824 0.24610544181584895 8.872535229601585 -1.1722740565412906 11.064701081235212
590 7.856051284521418 4.912053362013128 0.29020201265440293 8.347795985187176 3.3818187420834076 0.12017857901186779 10.259475855488471 2.265658392857636 0.20956377297099654 9.983886858508997 1.2238953028252153 0.15420450641973263 8.049283184449862 0.0013254855391989795 0.24993518037724413 8.899298633631185 -1.1655719507294093 11.7351388027681
591 8.144506787042872 4.894881057501064 0.2676328980780963 8.272831798043992 3.335295146363703 0.14083797564457745 10.307687850207103 2.2762456594478673 0.2013958859498952 10.008946157847467 1.2151112155672539 0.14085920488719988 7.923812874521308 0.007911211951881934 0.271696584796293 8.931557093532549 -1.1766333496267722 11.716099391421688
592 7.866735986915396 4.857403456706187 0.2797871900794981 8.616081216237696 3.3454156218892495 0.09047630910483923 10.345055458469604 2.278752121524153 0.1712376152760324 9.287338355029886 1.223351206148483 0.15421575992621567 7.727345994947311 6.255402710162743 0.28466354365722546 8.768511402319978 0.06954281549303673 11.234332054236331
593 8.387069086872405 4.902365631665358 0.2605045886945257 8.614630366433936 3.3743767342591617 0.0930559556910672 10.341896768259751 2.2707381436345666 0.175015693708981 10.087729610797762 1.2576794984627486 0.1860098093798256 7.563841816561725 0.06363982613763342 0.3218889891039077 8.999033529785116 -1.1487622409612328 11.877129033320927
594 8.430668590234017 4.916805095287284 0.2510427387434692 7.926319903339327 3.319838108264386 0.10951688096864967 9.991721818853364 2.2268497218405465 0.12493141382712307 9.944446416979766 1.1551841630630657 0.0879908645543739 8.308451912083166 0.012704056457960446 0.25778713457831437 8.920321728297928 -1.1962459788104778 9.52564144240483
595 8.076346079735371 4.960367284376726 0.29104527710461975 8.738140588452762 3.3823987067915926 0.05879416418540825 9.819928233395533 2.254034134395403 0.17450628385654296 9.757988550546488 1.2061464612494768 0.13903419333303615 8.366231487343164 0.01639535117068437 0.23429324512925748 8.951726987894663 -1.1586538201963497 10.286576731388916
596 7.911319765441891 4.941461125003137 0.2760897834562355 8.387791194684935 3.336412686323243 0.10774663450049228 10.09852796597653 2.2565256566368803 0.19482940493798773 10.182031076744119 1.1916610471150555 0.1525467734903722 8.084706608063524 0.008795941606451082 0.2790394081879283 8.932875322182198 -1.175550916456173 11.576635221332992
597 7.967011690475049 4.970649446771999 0.27273342625124697 8.485510390196636 3.359379537154585 0.13163812102416733 10.629391742738411 2.261131147566074 0.16184339347539775 9.843445400972659 1.2108697735181262 0.12668851085212712 8.26018461167727 0.0376463271198006 0.23594762141789488 9.037108767212006 -1.1545869613670097 10.643849256058326
598 8.042148225944535 4.907218519153687 0.2655282274042198 8.541456844050666 3.355458344436251 0.10264687999081845 10.552674206328348 2.263318619938019 0.1478949010879964 9.578084425612634 1.2177150941858688 0.12177976747459301 7.726377031836366 0.00292985025133029 0.268966228679037 8.888148146754508 -1.1731941222000952 10.391345972119316
599 7.997171257986026 4.919434386565904 0.2803140059129608 8.112384019900967 3.31401329846077 0.12073263926933282 10.382556964393242 2.2304741920786078 0.1741165493475106 10.124855406216964 1.2434642759510723 0.12453615944245752 8.004735345304244 6.259223757273718 0.25265701804372825 8.92434059876029 0.07079977427288794 10.913200141781433
600 7.809147774140354 4.925138382610133 0.2714094811565674 8.73396787927442 3.3153340342200712 0.10103104747465522 10.437671170176142 2.2943857912666177 0.1573018517593318 9.992283229946716 1.2157728599029287 0.11323803975469753 7.760965216158694 6.237382697872099 0.2443645690341861 8.946807053939265 0.07508054538124362 10.1682245704127
601 8.11069032811992 4.8806532730998144 0.2662371016488964 8.355998323571548 3.3873761776675217 0.11499993232299706 10.449718581292853 2.257985797665119 0.15690069260710138 10.248944509779056 1.2354001407082726 0.09708455894090498 8.223566944187766 6.235170861002171 0.2794550351214574 9.077783737390229 0.07679504223545339 10.481430017816821
602 8.261100300622626 4.932753900086419 0.2714890642995686 8.555364998581775 3.3375272888394676 0.12262129691257746 10.285151883361454 2.287717545698371 0.15517744757024365 10.181507875396576 1.2336500217942172 0.10918645364690878 8.58664520935401 0.014842260916052355 0.2791793873467629 9.173954053463289 -1.161224004326221 10.744719355441227
603 8.369853960399109 4.937030648174684 0.2676768459059652 8.25182641464295 3.3615708926593744 0.1407224328364999 10.53645600410292 2.2728751988188405 0.18185171651430562 10.013735350735194 1.2418401954899259 0.10802175405380676 8.548571266655403 6.235119219669997 0.3076949254089137 9.144088599307114 0.0871650231694379 11.527540417603218
604 7.551716923088194 4.87767624791 0.32495779731309377 8.756713751228581 3.3203272763958176 0.12438011009820098 10.539047069004981 2.262471771809506 0.17622777533016057 10.048320746720764 1.2313335149131417 0.14125772476856302 8.004105171327835 6.273360296990383 0.27132275852626764 8.97998073227407 0.07051161381064333 11.896278766313358
605 8.13964530980482 4.8352676812968465 0.25735682999601084 8.579851535949095 3.3827529132081424 0.12174541658873557 10.467366284806896 2.2707134098422537 0.18176633582916774 9.83195806215465 1.254245321893892 0.14397723501599444 7.663493578704638 6.235394468161895 0.2280156637647456 8.936462954284021 0.07315255108747962 10.68980514855526
606 7.910745157548722 4.967059594845509 0.2931769528173415 8.017100522487233 3.393672535980827 0.13902688162499618 10.232430999343087 2.2546686223280012 0.20702441373771469 10.207625866204488 1.197708068311709 0.15416841209147672 7.909553481443828 6.280225590443924 0.293925941315031 8.855491205405473 0.09614467458886752 12.45979920801892
607 8.161967316161103 4.903641638116673 0.25939868530806653 8.581604093106492 3.4075808028855668 0.13963417192086294 9.989318146227983 2.3098087550184125 0.21230326740349123 9.568575309049006 1.2285929913488638 0.15431157575870724 7.591974594273933 6.206517388317597 0.26955976328701836 8.778687891763704 0.08870610734429611 11.86260371784005
608 7.89161317128462 4.912290249518362 0.2719332449346796 8.354015823928789 3.4069032251807663 0.1565141921917241 10.229244649861997 2.2808667627802817 0.16607315323806435 9.747234638005644 1.220030577842475 0.14645032813114406 7.77315167327444 6.252487925264168 0.28084996679842716 8.799051991271098 0.09199354032408417 11.709204829133974
609 8.002014723766134 4.884621042462425 0.2746847145178899 8.916014534442793 3.356739527323872 0.0744957227189232 10.294678237805758 2.3098004185307635 0.1879736117734234 9.56588656271309 1.2519440355921718 0.1487970213375563 7.877831734647071 6.206423714262814 0.24836396446610834 8.93128515867497 0.07938353984128285 10.70646164609102
610 8.890505794222568 4.933728453983617 0.2664646843347968 8.680113895831933 3.3469486213921193 0.15364663056743033 10.494826993182508 2.282525838117631 0.22967306973880705 9.476248805520738 1.2168115199608849 0.15569183330793604 8.162853037117575 6.223891767174149 0.23905232791324688 9.140909705175066 0.07825903233255396 11.969415451768418
611 8.035270768192916 4.890411120216399 0.30913835565158354 8.397183887239775 3.3783404517549487 0.13110119191876984 10.497590486174321 2.295180700515431 0.21822177531459594 9.861796462232723 1.2437469102869574 0.15083844744953467 7.617562066214729 0.015426286556196243 0.26660069042395695 8.881880734010894 -1.15790111392714 12.328911115527864
612 8.133638821527251 4.948923182768015 0.2792922728189167 8.284027598504904 3.3817641127005156 0.09842324419759532 10.329811744886966 2.2949222977158357 0.1459651034245135 10.202366837298309 1.262009758000751 0.17440429385795206 7.883763970622604 0.053974739557934186 0.26727158278483426 8.966721794568006 -1.1342033896445163 11.062170601687118
613 8.6288473270085 4.905126410882323 0.24948680195451312 8.453448965206679 3.3426940234435416 0.08674489966500484 10.383471713337858 2.246905309150126 0.16599597540015007 9.608213650750574 1.2318235525238312 0.13877848669765838 8.366614773421881 6.228036035860955 0.2327273587544236 9.0881192859451 0.06839485857902905 10.01224865134603
614 8.141925483179618 4.919923721944339 0.2741643151895021 8.530566551867434 3.399519889041269 0.11802049809579707 10.202058063087696 2.309963461667784 0.15641818432638008 9.946561969187096 1.2531304450052347 0.11618545737435255 7.714650502057837 6.230558899301721 0.23928581958291623 8.907152513875936 0.10009707559894321 10.35992805983046
615 8.331732294825253 4.893338612515023 0.2766583743165844 8.199420925676867 3.3539782983966617 0.11718075811067939 10.134194400613653 2.2744075838581486 0.1725530637934084 9.391017367096163 1.2516295374899862 0.13496752045383814 8.115962919408256 6.209054693671677 0.2278782432573593 8.834465581524038 0.07395953739317278 10.648282653488565
616 7.570735984835869 4.972561667348099 0.31516756847361016 8.338511750828761 3.3739255982337557 0.1257106079444934 10.30074394096397 2.298588035221853 0.1736752523915835 9.554895438185863 1.2899829504702287 0.1704944669608773 8.236996524874106 6.266539172972687 0.28485258944437686 8.800376727937714 0.11779727705619832 12.260156460363012
617 7.929546608713173 4.904985615971359 0.2904616519601158 7.958846629975836 3.37740654229269 0.1769863595390645 10.368277104857032 2.280977295171067 0.17868856446427592 9.617173666669274 1.2202841362727943 0.1412488338623159 8.169027498212563 6.208922913169598 0.2580147549939441 8.808574301685576 0.07599309278237536 11.979403469290075
618 7.717848316289954 4.956387629714849 0.30183574376644745 8.701583294086204 3.327505002445843 0.10278290741341395 10.248179288637742 2.2595102354404766 0.14144895637952226 9.799983599345989 1.2311778614261255 0.134384655443552 8.099303504522169 6.255529303495163 0.22027386208733774 8.91337960057641 0.08349979871136504 10.321561092969063
619 8.231017935272106 4.902491960389094 0.29434884806078204 8.081464474839796 3.3551248306211017 0.08476221851491679 10.142295373274928 2.2703573227783034 0.2299289849808889 10.376273711256594 1.208476927039846 0.14536351220326174 8.186210163908777 0.02631713293268879 0.2693690034808396 9.00345233171044 -1.1699685730409197 11.731569456832952
620 7.978815006946914 4.884966711627413 0.2970882786745286 8.247810519666421 3.357694955179445 0.1586408381720937 10.050926801401342 2.289604142067953 0.2171777901215964 9.87869263849325 1.244521619284741 0.14615758447058808 7.93797191695902 0.010208566644572698 0.2547253090395911 8.81884337669339 -1.1651230088323015 12.30472473032139
621 8.458495897232483 4.927628922543475 0.269414242489368 8.349791389325526 3.364786809080002 0.12428831016433277 10.145230547373664 2.3012040181704956 0.20387983407171847 9.255062654652537 1.2281819696957823 0.16623316597897217 8.19944364853041 6.251880263599586 0.2261292402654205 8.881604827422924 0.09221418882474172 11.343931717624455
622 8.630868772167934 5.026346955298978 0.2964978471026132 8.379610936143568 3.387663798249036 0.1448887101487343 10.07267943673814 2.315565044220146 0.18295644160750424 9.510075578290328 1.2482810293694204 0.16818891476206008 8.317933747844048 6.248901488909699 0.21625915804742918 8.982233694236802 0.12282945541632961 11.55989416341506
623 7.1982769989352695 4.959441503810791 0.3343165230178972 8.394921650129945 3.30301792704404 0.12478735016909671 10.608704001964735 2.2547411296845628 0.16030028163135673 10.44159672129125 1.2537990577528169 0.19098222897492417 8.324650260626655 0.021280681726014068 0.2580703449244879 8.993629926589572 -1.1640661477894814 12.243612229576428
624 8.12903785965742 4.963068912487657 0.2876332256100314 7.862583287860422 3.3604383362888024 0.15091022559005943 9.930754980483119 2.2334280517236653 0.2140974168337136 10.112568566252426 1.204000368958827 0.13652798281925124 8.146329168372507 0.0042598725519227675 0.23659642835941486 8.836254772525177 -1.1694830993909515 11.75440425398661
625 8.110465876296493 4.97700317202395 0.2740299901009396 8.162301620803465 3.380666437181013 0.1296063170979734 9.805298735759017 2.273809173121627 0.23040735572629537 9.701317653768088 1.2048064029184515 0.10917606045860609 8.345694145854255 6.257422622940596 0.22393564946064798 8.825015606496262 0.096219353844001 11.082784199477848
626 8.042927495663164 4.924513648442998 0.28498046030195767 7.861817689086681 3.348521912987033 0.11700167453957153 10.143145035500336 2.3196136126227067 0.22674836128550066 9.788452668657245 1.2499269987636366 0.1646984652478453 8.255941064514014 6.255223633017101 0.25319747282952 8.818456790684287 0.09703775337356868 11.993455481347718
627 8.09053944448375 4.954016741158163 0.2968638166375257 7.56428565588323 3.4020077502484978 0.1744458524636525 10.08419386481089 2.2161851937142374 0.25581186125815925 10.064323824246548 1.227084650454265 0.12839935442666556 8.00795033411316 0.030831909768236302 0.21248564304852663 8.762258624707517 -1.1564969587244467 12.238453307467966
628 7.875674605067871 4.985550161606474 0.3225618696011363 7.811939142359303 3.347318923933878 0.13579819844373006 10.370286843869529 2.292178518618194 0.20344220610043517 9.96790564263036 1.2436583377362374 0.14491966874927295 8.222712060365465 6.218682405649236 0.2702496081379887 8.849703658858505 0.09495546171567751 12.341184905964806
629 8.170066438549583 4.983003351028718 0.29945891241485845 7.674949668894464 3.4013372001054316 0.125393122108303 9.813369273207359 2.3038606373566957 0.2352847864416841 9.733913258166181 1.1809978874151812 0.11745726645899991 8.453391989047152 6.237643673371557 0.21435423791569352 8.769138125572947 0.09884634206239036 11.366890507405094
630 8.113720598133545 4.942064917472727 0.299979553755816 8.509369204723006 3.3862926142555305 0.12819437569010286 10.136598539461948 2.3123018658338417 0.22719494341962032 9.641520158110966 1.2444572926623634 0.166830782688759 8.251989352617304 6.271312478657318 0.1954681387147393 8.930639570609353 0.10876362598322986 11.661613911600718
631 8.096929939308097 4.947871521107219 0.2626788740573619 8.232791101435208 3.3719409537428473 0.08638778857332917 10.472230488499186 2.3202987577005505 0.24655642311426035 9.853773168562428 1.2625964783987544 0.17243256176297891 8.180454401864461 6.268907705549675 0.2504849900800749 8.967235819933876 0.11180087550668287 11.671615959271328
632 7.939702020419496 4.8949352244663595 0.2744461892647013 8.318020197806652 3.351206928417403 0.18446971193232875 10.286661944615853 2.3299945239620596 0.2515353436326152 10.038697160464935 1.2238666177095454 0.09196358734961976 8.396471012951771 6.246378536842933 0.22137379412321023 8.995910467251742 0.08675415848653367 11.731753480125612
633 8.88113902954912 4.978923538845033 0.23663584027334011 8.632537606247588 3.3657584483669427 0.13160723848474248 10.487393454815196 2.3544348450033765 0.22843796635498065 9.00350410625362 1.2233108384730944 0.15180874907630573 8.005044988740112 6.213220404256139 0.24261393726109862 9.001923837121128 0.10460740719579076 11.357212174355828
634 8.416755372905817 4.855394882377373 0.2613356861111622 8.539861231167707 3.453288296720536 0.1581124985533694 9.853720820928611 2.358899590283121 0.26456414576458365 9.708952364605162 1.2143123329958958 0.163071645981425 8.06257917966173 0.00771766983136842 0.3112225527486449 8.916373793853806 -1.1445996533514673 13.273215100653667
635 8.05329267644398 4.920518179154066 0.28250002258171436 8.293392468912833 3.3942046332931453 0.17644964539960314 10.233654120053814 2.317036909531238 0.21720406748745164 9.456623513024418 1.2388924392044542 0.15775929736432404 8.093478911181082 6.2330119256639644 0.3263444858644917 8.826088337923226 0.0982106095762473 13.295571793938564
636 8.266518922520614 4.940957557779518 0.2674457592441704 8.356149349673954 3.4513979685160336 0.17888463717454764 9.59825971970084 2.367427497313031 0.22746707813142208 9.713496829825203 1.247605612126614 0.19490728233823934 7.878952438305557 0.00020987236973285975 0.2748591387869244 8.762675452005235 -1.1210025061721407 13.104276965146736
637 8.2737010949709 4.923683864763478 0.23591906225694906 8.232361240645782 3.3974595213243437 0.1834380576397175 9.641275023101601 2.327350252485918 0.24179134679145592 9.560534020153018 1.2023272321170515 0.10954359939368365 7.46689159131653 6.216841964148923 0.2628303286828401 8.634952594037568 0.09101035917481651 11.8432942504536
638 8.354834453142422 4.934294625626739 0.2501866412232609 8.127193527777841 3.437366455124085 0.1560450731348051 10.035652243480257 2.333435033939038 0.20143938461555938 9.498530275825937 1.2619862547087142 0.18085169218876387 8.055951826932079 6.22777775108897 0.2324178036342322 8.814432465431707 0.11644981630438296 11.699117443084468
639 8.761638714099526 4.885622696141336 0.20205868241743508 8.833995687159444 3.4204810436591297 0.1504925648143394 10.275627605126031 2.34167268301688 0.21634358599171047 9.302185069631486 1.1928993588582324 0.11013302520121572 8.464124682161518 6.20339123236784 0.23102614317009343 9.1275143516356 0.08629119501555738 10.428450684074717
640 8.243149681944772 4.95841924619198 0.25921248574680683 8.456151975791057 3.424997080883624 0.1753108628573718 10.216044546300832 2.3308884186333496 0.19693086579844704 9.245645488550972 1.2474406908751496 0.0947953953865097 7.86334661954907 6.217776845381732 0.23944998535598294 8.804867662427341 0.11338224860004073 11.066102215861513
641 8.514511560242429 4.844225067609923 0.22432129126006795 8.737714750339128 3.398544732770895 0.15011919133549348 10.116120299829952 2.3673982536060816 0.2182176455079866 9.179705945824777 1.243343788710553 0.1695104790794651 8.116036573993956 6.22444530049862 0.23960625506466907 8.932817826046048 0.09306922084608807 11.479494325818324
642 8.2482013988815 4.873671612758653 0.218348935715115 8.51468766963916 3.4186353171408856 0.12431907786415673 10.330243202568097 2.3769416459674804 0.17383074572462462 8.933180184771013 1.2429554088638604 0.15433561743088553 8.125594851040528 6.20609909953151 0.23231090408689345 8.83038146138006 0.10113840905935145 10.349282575647905
643 8.526895210718228 4.89083983169634 0.23423007765323142 8.678197759676719 3.406584474771605 0.12150075564282245 10.01294731974089 2.335730404634123 0.22036877429588075 9.56367193140213 1.2434532224906478 0.18298232103646453 7.822659329333038 6.242686668960922 0.19945643742237312 8.920874310174202 0.10133671271760125 10.984040575215047
644 8.337764170944553 4.954899353792007 0.259288050639404 8.4505842127092 3.4525275588944617 0.14432784127765977 10.05242947659528 2.3171388355473352 0.23688487632993993 9.5230760921509 1.175086737826605 0.15463621245364384 8.482891430185987 0.004975828387917906 0.213649778548949 8.969349076517185 -1.1415965449034609 11.55984474673635
645 8.480622982536167 4.935602951283519 0.24536868757704253 8.597364460777934 3.3468414051076776 0.12216139511804977 10.387502664787252 2.3050425114989355 0.21427184147092596 9.174248319359638 1.2584977322868465 0.1799774072226624 8.255416216842466 6.213709656599275 0.22110597455572895 8.979030928860691 0.08941664356212434 11.26303595520787
646 8.188203764518224 4.880939264812659 0.23346225734314982 8.53457428825 3.4109518223895567 0.15337454577907036 10.163941074300519 2.288958307916591 0.24271266285329357 9.394715556118927 1.209912371626322 0.17594059890659244 8.166487226790242 6.2683375450081495 0.23552347489840617 8.889584381995581 0.08929765455752921 11.929136449079518
647 8.589167312040521 4.892467029159007 0.21573297407193445 9.142217472814337 3.3179062295939836 0.09433332176697538 10.346956633904101 2.3203280206477883 0.1998600439054544 9.021436304414953 1.2037010651514917 0.19440963058240435 7.954195493375597 6.180874147668027 0.21758957019048492 9.010794643309902 0.06053309065093315 10.56448849939116
648 8.230257121299388 4.901377793910237 0.2446799585939969 8.083455469581045 3.4677803132501284 0.15402977851564142 9.454525991375082 2.2770885083945642 0.23091626711968033 9.591894491595033 1.208343876630129 0.17092497159348846 8.078601511216181 6.23899643330159 0.24031424577598187 8.687746917013346 0.09619517730420349 11.927436847911958
649 7.797504891748139 4.894705205553725 0.27562848121529365 8.367668990778387 3.378611653582604 0.1605405909547877 10.15608599777535 2.357485627323544 0.24436653991798934 9.325845221439504 1.2371026498852464 0.1772519163068335 8.105743059113976 6.253808470417809 0.2560025974801347 8.750569632171072 0.10182051355945929 12.763094695196889
650 8.238875038798703 4.932288236239408 0.25650397096355226 8.569601188239561 3.448408121041458 0.13433036974759013 10.147477978432699 2.37191026590704 0.21090985895039338 9.256123639844372 1.2247735921479062 0.1633486013371523 8.157647914461485 6.2134922095000755 0.22387578698558977 8.873945151955365 0.11565227717405122 11.332745232502308
651 8.612852596416179 4.901160137783641 0.24936751968911114 8.391911060413378 3.4456251803773856 0.16982041138723236 10.09476892300061 2.3046704376469904 0.23164849959134312 9.114368790687386 1.2302546061773616 0.1529741241182685 7.921561862709382 6.187377560698373 0.21771433448912506 8.827092646645387 0.09129537674362398 11.705812964606165
652 8.577234018836476 4.975270271296432 0.24813253843572297 8.74936201804543 3.402528485925775 0.13282077040692114 10.17980650782401 2.4060427622503515 0.24809127680163598 9.452718799321058 1.2277773532594096 0.13525735373318196 8.730277241462357 0.011488009776848915 0.22880642585202926 9.137879717097865 -1.117900831291363 11.380183585357313
653 8.256557375889763 4.9305151390720425 0.2569143268633299 8.633631601925552 3.3880677432028317 0.13061562183335615 10.143796495602503 2.3525880624140356 0.3017625510475177 9.084502732306554 1.2331341511928993 0.167025573781754 7.979459508414285 6.202784363483046 0.2106748414610363 8.819589542827732 0.09889568407984459 12.226838159823158
654 8.563969268417635 4.899133229428085 0.2790632116330883 8.173161547735003 3.3949735133222987 0.11561952772041911 10.151153809760048 2.2815795236554473 0.22003886309970697 9.533826754304014 1.2241001265275229 0.15309181912657965 8.230807209376474 6.273940958198692 0.18893477854124563 8.930583717918633 0.09222326243328278 10.96352678473469
655 8.58240184219747 4.948195223119262 0.2748641897712411 8.405319402069964 3.386379102605488 0.1286272438738909 10.130255970279373 2.32553474118524 0.29910229479668754 9.543473563663028 1.225110952304299 0.13741239011544798 8.004118845112705 6.2277837511727805 0.19130882773337185 8.933113924664507 0.10007854628428747 11.817998754242963
656 8.381642013723074 4.8777665722569505 0.22101354896288375 8.878364772617173 3.4019135646372476 0.09580949483080431 10.420412119962917 2.2995747024030635 0.24491089297676408 9.434869956332795 1.2817172346070576 0.14533100118495829 7.582357804949161 6.202396642959444 0.2284940224524189 8.939529333517026 0.0901515355796263 10.720715983403101
657 7.7929200818111735 4.946472728027298 0.2524148878611176 8.607683945609086 3.412628275765083 0.12760838982510397 10.138879277254325 2.3251280059513886 0.2737946563927807 9.385044894983471 1.2398878758465555 0.1472044491085039 7.876362002649341 6.265051283560945 0.2294553999486614 8.76017804046148 0.11531142603712766 11.808405571139943
658 8.103657101178323 4.879650462416484 0.20320871983854003 8.489623242869811 3.4460841195971517 0.13555980295912876 10.705425017968436 2.3519392752653556 0.2180405420918936 9.32933818028688 1.2773028914784201 0.19662020281612824 7.8392828749151535 6.200297561899302 0.1879694651758535 8.893465283443721 0.10853265433821627 10.787634846615205
659 8.012697417374113 4.917590071125474 0.25710121589626345 8.747625298147781 3.4451337892731226 0.12854636587085677 10.359002247977187 2.3423745740245314 0.23187789400868153 9.40009173475946 1.3025683209676093 0.16813193442039168 7.961394372687477 6.225557788761522 0.24852467397157987 8.896162214189204 0.12412270103732555 11.850853734171338
660 8.786381464337772 4.905155152598162 0.1922235705557242 8.628600667646339 3.397051277102294 0.13117138969983339 10.316764848713762 2.3243605442190645 0.26627832970801835 9.117763064967203 1.2268051180935573 0.1349241028669885 7.894276391885873 6.205342261906964 0.2285071792026473 8.948757287510189 0.08922066299088191 10.921773882425118
661 8.7436662526098 4.880267150261061 0.18515281321707877 8.427633054633358 3.416393737877525 0.14862725636947255 10.21360838766388 2.326024438132145 0.23591957227171811 9.275996013710868 1.2547504109893666 0.14878737161431127 7.913216134283794 6.145569343620221 0.20352390811895166 8.91482396858034 0.08207880838293749 10.565466894432456
662 8.29175641240098 4.887210597963209 0.2273652964978613 9.436352263408615 3.381040347077976 0.06085871802826097 10.13050076606138 2.385686762748798 0.21160116570377352 8.984277714710379 1.274211807524464 0.1908823509909111 7.635931898109873 6.1969938470377 0.20234301462226184 8.895763810938245 0.1025064646773032 10.233605433732455
663 8.592022476617808 4.887998909509577 0.24172064019594436 8.49863253035345 3.3707658303444394 0.13007817250980053 9.918271275890058 2.3982827079374625 0.24573476258017984 9.023445673663602 1.2496320646572479 0.1460523654033516 8.15837554414535 6.202801085078196 0.2407598589852059 8.838149500134055 0.09937391171225811 11.508955098607899
664 8.243872326589772 4.854503607877649 0.2969153637734641 9.055564091296858 3.432182431473619 0.10840531225726717 10.480156677301794 2.393375200310794 0.19374299654822277 9.144588639724171 1.2030757986629628 0.1488565142434823 8.071450196141033 6.2714104992627 0.2578149550013761 8.999126386210724 0.10838729972441859 11.524875786899148
665 8.577941925384184 4.90235631648105 0.24528524669942078 8.192393234767023 3.3580556020493093 0.13792576415050978 10.15868610464032 2.3473823300279064 0.2324871460415978 9.201597611489335 1.2228181432209295 0.11855133730933262 8.056324862558329 6.213152633136734 0.2153709765867685 8.837388747767838 0.08623079719005959 10.881849023071492
666 7.867751623747549 4.86951335837794 0.2522991098940489 9.103532620523012 3.4148921224860023 0.09809636629765779 10.07865899676137 2.3664126910512717 0.2702614407600849 9.038534272299053 1.2498282202208961 0.14648994286323366 8.287298225369241 6.223338138186606 0.2123813260944441 8.875155147740045 0.10227469827141693 11.224566193343692
667 8.580195421838116 4.849615041240723 0.19662477938621276 9.00118417908138 3.4151825010405576 0.10687179281188022 9.925184544712437 2.3781793853089463 0.2061261705050798 9.222766649943535 1.2463031468120231 0.18570564077954843 7.60258438708743 6.134090539774428 0.20768192492560308 8.86638303653258 0.08215191504220928 10.347735905720764
668 8.392401742893496 4.845873752191455 0.23723563205316883 9.26654359099741 3.3954415782331138 0.10069481979278228 10.03005173033552 2.317271560836353 0.2453814466718226 9.118437116407545 1.2667199810433198 0.15100812234601654 7.762040858000442 6.189253758359159 0.22254859604209537 8.913895007726882 0.08038991833955386 10.964906659445532
669 8.846433620884692 4.8815774182624505 0.22011749650491266 9.135715764603967 3.401891840849886 0.1441047130175104 10.205043723289778 2.334139302276321 0.23877325358176973 9.0773214379478 1.2626609420688577 0.1447813361068559 7.594115535528591 6.174428736846739 0.2203698650070314 8.971726016450967 0.08841744026772447 11.094143561873052
670 8.608559536000655 4.95463788544747 0.2692155387487054 8.65860308506274 3.3775315536024952 0.1013985547132497 10.10838498082357 2.3262355481604917 0.22510931893475122 9.431523953738782 1.2512273534527851 0.1707293252533346 7.920261197723682 6.21033946731337 0.22986437840750357 8.945466550669886 0.10147215380219596 11.416953161348625
671 8.8414221183602 4.896793094286577 0.22722828324538438 9.180577001126176 3.399075170971603 0.08220176096269076 9.880129787829068 2.3280819217573567 0.23270823340469718 8.75591198134141 1.2996912219504793 0.17520283949621399 7.714375758160184 6.170617911313543 0.16625585812826005 8.87448332936341 0.09632965626278547 10.125275494323946
672 7.810891481865972 4.880295663685005 0.27183380999292095 8.526592652692297 3.3661858182184585 0.12467044613333406 10.470556997396779 2.3141417448300645 0.19956049645556959 9.433992907246585 1.2248198365895102 0.11329921243485856 7.999482470639459 6.151461359347922 0.19315825517386165 8.848303301968219 0.06485867674106575 10.342142826738998
673 8.685547361686538 4.934542221249839 0.25364964338726015 9.098216362925934 3.3964735707684826 0.09118795902619559 9.843770776558058 2.338671450924305 0.226117276861969 9.24382619500076 1.2534728560699382 0.12954957960655594 8.350936702086237 6.186144979058441 0.1858795577257355 9.044459479651506 0.09933880782107489 10.1572126358952
674 8.515315368937356 4.887709528143522 0.21914163186194488 9.16621383521279 3.3498859947313173 0.08173877553419116 10.273089332869048 2.3479637345652487 0.21823801847443788 8.67830147378137 1.2442761689727548 0.13911588644247894 7.93069483612508 6.1228953180045655 0.21354124034432492 8.912722969385127 0.06802394109035528 9.989811969990521
675 8.85776506543582 4.919872877407243 0.2681620576405423 9.049697885994524 3.370343455919081 0.06901096148822551 10.082171694757905 2.3240903369733905 0.19997619831409624 9.302279041976304 1.2501234745984953 0.17416299158125975 8.318496884425981 6.238729337707322 0.1744352061513672 9.122082114518108 0.09810968872797984 10.149917720835504
676 8.476573761603728 4.938033403893676 0.27021567026728477 8.881111612952056 3.3576735991133946 0.04030738075787243 10.56382087617523 2.3255779927679883 0.21929347618655293 9.655983296067989 1.2803361969177631 0.1843816287995962 8.005013515719908 6.2084981919962114 0.20953139431028608 9.116500612503781 0.09950166914468025 10.585160928988929
677 8.758307386707653 4.88882254575505 0.19644438291072158 9.090582133355602 3.4133563999598397 0.11230902316591901 9.849621968516303 2.389179553529637 0.252205016923378 8.85385459089907 1.2163905542384714 0.15790794954868817 8.212288038607863 6.240844637722038 0.20960674588116562 8.952930823617297 0.10719653044788094 10.63951821547639
678 8.5658936169143 4.893030428214038 0.2626065588137953 9.308795035981746 3.3806229908962315 0.09358047086487832 10.132397580364707 2.3553484332104553 0.25552950475049374 8.855981573045074 1.2157655962620495 0.20716268778571187 7.429417986147285 6.1865932517771585 0.21280083171907516 8.858497158490623 0.08374993227886018 11.822182579648945
679 8.731067505180059 4.883336829910795 0.24376765982647386 9.263669928927799 3.395541147992893 0.10658755393726321 10.215266656759539 2.3018114641332352 0.2152900793156609 9.836566419211294 1.2783794086798392 0.18056946918791908 7.792089125208773 6.2329424783881615 0.22549138779071298 9.167731927057494 0.09588005802785848 11.134932265046196
680 8.464898760831483 4.839313900383985 0.2319398752788825 8.96802920567444 3.388743823100023 0.12227726493142449 10.269531269253923 2.322962648618001 0.21636829724657394 9.189212969549393 1.2274947523435664 0.17222017805306303 8.591932490165796 6.192166279063008 0.20393811449744165 9.096720939095007 0.07161407290859026 10.848884001979261
681 8.621049711413871 4.7893486992417 0.2354636973013715 9.138826241909808 3.3851345375403334 0.10023662790468801 9.974647557711132 2.2932856976323635 0.21114063707872247 9.25448643793088 1.2243008930753414 0.14980241566065886 7.504869665903586 6.146197965886541 0.19782630560223846 8.898775922973854 0.045131350882129474 10.24986755393687
682 8.37021696490305 4.828732102469962 0.20937172120379022 8.998816203916622 3.389206936767803 0.11688417820704063 10.12167390121049 2.3461801638082784 0.20252444871491943 9.08857158776686 1.1671524080690703 0.15274708266284284 7.839543444659162 6.209167352600695 0.2105057540661367 8.883764420491236 0.0655655849500354 10.221947335557841
683 8.81028013423925 4.83120914694586 0.22844428321058924 9.197651693348748 3.4199541907689794 0.13639566308823983 10.088933065191878 2.357730377429822 0.18308711210280862 9.498701636874108 1.2074742390356334 0.13762891672499208 7.965641771857252 6.211668525020064 0.22056419950160325 9.112241660302246 0.08308508804694555 10.383372347570978
684 8.314598552551058 4.86456776248497 0.2284934961669275 8.872449997240317 3.341230522726706 0.11866114879357022 10.205687119003432 2.2943278851113393 0.20167816429255073 9.354224006921548 1.2108007970913452 0.12576574148949043 7.790626450249863 6.1921551765066365 0.22139713852960002 8.907517225193242 0.05809422099107309 10.26735429144174
685 8.444409542533538 4.841390011793583 0.2289774389902505 8.826688717146974 3.3980419807156035 0.13620396763934764 9.75669742170467 2.3287700769288824 0.22360365728322404 9.168284013089869 1.1594062817492836 0.10562007797584506 8.460008904753135 6.146821924045478 0.17197758364734148 8.931217719845638 0.052363847253439566 9.928014723250895
686 8.454656854019355 4.908089050622669 0.28347683140893415 8.743182000072629 3.3790512664497485 0.12411028565600893 9.662847267471376 2.308232283020984 0.26139935005508125 9.79605706789235 1.1844864216241795 0.1537692631295539 7.789434080363893 6.201057308340468 0.20535065968714517 8.88923545396392 0.07366105821848348 11.78123140676111
687 7.972768107947047 4.8429147046575745 0.23952637404103155 8.436286673874504 3.3905734149038267 0.14884043740736283 9.784240090253904 2.2975692294248473 0.23139601175339686 9.567050222743584 1.2146712697973903 0.1640347647421654 7.9858864209565725 6.18129585786324 0.22349772614035174 8.749246303155122 0.06288268753624945 11.542754044067108
688 8.431004902678042 4.855592129508619 0.20224600609284704 8.69580337892055 3.4289188762184573 0.11767425062316796 9.655851041340023 2.3129488086876115 0.2703723749194941 9.248823831044447 1.1961263970365519 0.18154462238132157 8.35853919277672 6.28079241666236 0.2321671736160506 8.878004469351955 0.09235351782959342 11.505043263162396
689 8.491198584914136 4.87560732017049 0.2651393206713069 8.694533935925095 3.3851856883947544 0.136352697474059 9.536712605431896 2.3105452932850667 0.2185466877022293 9.012992873599632 1.1471704399967873 0.15949390593259213 7.962283849287613 6.144753712726418 0.17047549581412402 8.739544369831673 0.05013028312157686 10.886291013672851
690 9.100772435983272 4.885963458324852 0.2383181903959872 8.617361825921451 3.394337412488461 0.1442880516856293 9.575534610694422 2.3407691824264156 0.23054772936026363 8.923412430162749 1.1670301001279595 0.11413283943896717 8.337633395595635 6.212483088380781 0.2482276573063609 8.910942939671505 0.07759444055656739 11.178572376215207
691 8.669726933399739 4.841726502777818 0.20674585001165743 8.573138979512272 3.4568991863543483 0.15837877644587198 9.722329162124288 2.2670109912090877 0.25709910622219617 9.102163979302649 1.166669750722843 0.12871132195824295 8.216483773688713 6.138315544285151 0.25169311294877317 8.856768565605533 0.051602187276723166 11.48927248473114
692 8.50857106317574 4.798851460541116 0.23340144617731395 9.091745612568149 3.440458018753218 0.11795011391651809 9.941946263470332 2.367645832329663 0.22714148382263233 9.083227176293793 1.2019237938816454 0.17332652917847283 8.036483139670258 6.174438699363327 0.16929163552217438 8.932394651035654 0.07414135318066753 10.55515694319096
693 8.174349587155252 4.833923567775203 0.2469385741481062 8.836092876441842 3.3976961813813125 0.11001528308310451 9.856329850744919 2.3090281035759554 0.25272615639727614 9.674002444383936 1.232621293686816 0.1457653940830817 7.965825676195382 6.176724866511964 0.23398161074620288 8.901320086984267 0.06747659479312378 11.337998458768581
694 8.615114685784755 4.808300581517977 0.20761600591668997 8.838684879560569 3.354716106037314 0.10878258247121644 9.982360587051115 2.326969069577417 0.23950300767108648 8.89708967651938 1.1884810996605424 0.16188148858974022 8.223515906691102 6.14430933009955 0.23821490061265158 8.911353147121384 0.042033029585433646 10.954929955697445
695 7.905183353743988 4.820028395673859 0.2732414628686626 9.379094970467804 3.3582134561071997 0.06977346455351796 10.370065146125215 2.3696016591731555 0.2072832047685429 9.407616802101217 1.1985472345343267 0.18889129498898566 8.371336882840607 6.20091381482324 0.20603266678959686 9.086659431055766 0.06693870426922972 10.831447337391866
696 8.497065735930496 4.815223836278462 0.2322492790142653 9.283593205898873 3.4195404536224463 0.11185017782932564 9.873229976278072 2.361261031589642 0.21505363195776256 9.092872482253792 1.1929708816534903 0.1535956023951215 8.264519500495062 6.168659530716515 0.21527947676584464 9.00225618017126 0.06900893897898475 10.634419458699758
697 7.910966695303919 4.835741187592196 0.2909258170446592 8.925128449770817 3.3887326780461033 0.11979814709814664 10.410158686818795 2.323356427033049 0.17438299556717138 10.125591194284098 1.257942207485245 0.15401773446431508 7.77390622561409 6.260776963211261 0.2594093744497639 9.029150250358345 0.09078768488044439 11.442357566436987
698 8.662463858631936 4.842376143013476 0.27006222812461783 8.896267187105328 3.4068176113963484 0.1302985547929786 10.030984308726252 2.325156680612416 0.23201661615392274 9.239159205777058 1.2043756620466155 0.16496763263020348 8.121671782331939 6.170020941976382 0.21276385758772595 8.990109268514502 0.06722720001592135 11.574995240986548
699 8.232946974274897 4.865908371403565 0.29806101396992346 9.100863636921332 3.4184133165414514 0.10430418411060495 9.717036199095718 2.3484305552740037 0.28045271951494355 8.961400597397713 1.2156161901892932 0.10233228288299287 8.06417130753196 6.188196903874382 0.19688333737602162 8.815283743044324 0.08479085966341268 11.253275411872568
700 8.394172611508273 4.840215368296097 0.2090657999294171 9.202795604038776 3.4075133513285194 0.06668017946141519 9.471771720438852 2.34314765626041 0.25261719548611367 9.001137417257787 1.2082642000290067 0.1755495795471204 8.103596113668058 6.151748900267388 0.1962601548692971 8.83469469338235 0.06765568744315797 10.315221706904481
701 8.367032434644443 4.813096310774159 0.21992823807701065 9.050368364164491 3.429118764719001 0.08583613483923858 9.903421698728803 2.3823384412471547 0.25479035093565916 8.961951104775666 1.2172700976055262 0.19959988055902356 8.391003133514632 6.164994394887307 0.1538011706131686 8.934755347165607 0.07884139405350318 10.473161714097827
702 8.515649916808712 4.869394537323828 0.18864035720243438 8.550603815508737 3.375653608125735 0.11807616820555841 9.839179956178766 2.308747891686897 0.2159222341277941 9.557261612099055 1.206042675689483 0.18318693591630475 8.296722546632388 6.2113836831009746 0.1979005935031427 8.951883569445531 0.07172227139225713 10.355940438431047
703 8.625623389103938 4.817697997526828 0.2440833119921414 8.684424699809286 3.3651089675224384 0.07527488577774685 10.26320909213551 2.3278656352092932 0.22682550210817184 9.50508273795289 1.1377303426780807 0.13614249817621127 8.353520866142599 6.2438205939009555 0.2259478614548616 9.086372157028844 0.05592249957439281 10.4080540502175
704 8.854416324294565 4.795742409954259 0.22739491031787054 9.061030629821401 3.408941282309143 0.09386071318470911 9.845986585888667 2.3382005487338193 0.2112321965005145 9.087634704919214 1.1595326368579302 0.13823322525487178 8.166644891985715 6.216837176155449 0.17946256821293832 9.00314262738191 0.061328603008993766 9.742386572612908
705 8.199405116451556 4.850705973032724 0.252305317866937 9.011714256792835 3.442456450754641 0.09173483891098509 10.36903946220767 2.342141852805658 0.22175839673561584 9.237919141006865 1.2180983617521317 0.1829151580639489 8.599491593548965 6.176552341857507 0.17378352617193257 9.08351391400158 0.08346878824740597 10.571039667103642
706 8.478415869636782 4.8274574971958 0.25867360695088637 8.569038693460879 3.474812100112138 0.1272500620958833 9.503679506614644 2.3585374642767314 0.2981734368921701 9.298699811794801 1.2262345531004488 0.17869325928855706 8.38802466304155 6.194955056151884 0.15493313892037855 8.847571708909731 0.09387712637427414 11.662252299787637
707 8.660850987489212 4.806848099352723 0.2022032721822293 8.976863774882247 3.4167679297763036 0.07607275104285613 9.906853677168192 2.354509594572268 0.29475618826958466 9.027873551418587 1.2101361817301692 0.2159556160115937 8.444709740792742 6.107131789889642 0.13506272472152944 9.003430346350196 0.05655651127109471 10.588839339877122
708 8.248033680284363 4.864708667876762 0.24341352452360884 8.776629213767881 3.4346498614203758 0.08475165724344656 9.69959784547242 2.3309660879698506 0.2523788470974791 9.013743565602471 1.1471829036073706 0.1706851163132499 8.642018454727108 6.155004587096613 0.15175710775986204 8.876004551970848 0.06398021380106807 10.347460250331956
709 8.153370704864185 4.878374950373519 0.27202931689544196 8.82428616857551 3.463929655983033 0.14205858980058872 9.865455497985334 2.385166193434216 0.2816921455099262 9.331392850284328 1.1766647019732237 0.17904870553776617 8.5108590310469 6.215816293870671 0.20384038244031932 8.93707285055125 0.10146815133380631 12.360637844710197
710 8.199394045324562 4.924972592915736 0.23747112931581663 7.881321556254883 3.459910266312583 0.1471227448871762 10.39984228766233 2.394454817043754 0.28613133065146035 9.289890866305104 1.2649163638443826 0.17465555674471808 8.649984351843843 6.17275937464028 0.14979043377104653 8.884086621478144 0.12088047515822078 11.403821877540514
711 8.25108199570854 4.827949908758081 0.23211613475711193 8.525435376987994 3.424000821754312 0.13540799997461436 9.791089885546649 2.32955568425535 0.2649074392206092 9.142683309679834 1.1957961110892972 0.1516738930784753 8.132659247078248 6.198229706380802 0.24236744751051362 8.768589963000252 0.07258423865444211 11.762513157542145
712 7.940533474000539 4.84535163778628 0.28661580573043655 9.24409847105444 3.422224936578454 0.11096503960387519 9.828786789277048 2.35763049913999 0.2555700621732898 9.397013674020755 1.1904351672308628 0.15164469805005198 8.83388262639024 6.240435952326038 0.22400113118799922 9.048863006948604 0.08869343081919859 11.789142198471502
713 8.860838864932843 4.848038737806559 0.21190574777559879 8.851037748717092 3.456904383225916 0.14759811191831443 9.759510884775953 2.39769718428427 0.24511263214552628 9.659089726380616 1.2214638904235393 0.14891357309768924 8.30455865863946 6.223171621174852 0.18013150854583224 9.087007176689193 0.10693295558990083 10.698973530823448
714 8.559945426334474 4.89901313207919 0.25716520130038256 9.010660770538282 3.4220463793966536 0.13242636638654867 9.829646107399933 2.391190342220893 0.2519698731227837 8.883643709776226 1.215941379264499 0.1669151121851113 8.413256839455327 6.183688709572029 0.1570528183614754 8.93943057070085 0.09985378071352655 11.06415159492713
715 8.130331800459693 4.8591492460871395 0.29564411780319894 9.212684019643415 3.426664811045655 0.16431812766161866 10.061371074562588 2.4299738069014323 0.24806311794605715 9.381304958157942 1.1545791360836088 0.13791232427434919 8.67815238396348 6.220564694254489 0.16521027282290415 9.092768847357423 0.0956641310813385 11.586902120075317
716 8.465775965489879 4.852624351931116 0.2776567126158595 8.949905878920768 3.429045646486572 0.11533500828173768 10.362506852660516 2.3946021852787114 0.2619645106171015 9.255689687317242 1.2289327514654032 0.19726841835253478 8.763833882037439 6.210586519868888 0.14405157619768272 9.15954245328517 0.10063608321301168 11.416484596548239
717 8.045691039894534 4.781468641471251 0.2807344643105088 9.024154109569468 3.3946454945672766 0.13811854819093022 10.143210342643293 2.3814857350524115 0.2544332480592394 9.355008673712193 1.1849129995920404 0.14460730487056755 7.9267952521393825 6.1622464145887195 0.22033877765779156 8.898971883591773 0.05842964926121334 11.897266282596068
718 7.583866443612139 4.833764812362909 0.3156114517525935 8.853888775654571 3.383603636319366 0.13653586540159152 10.353342891041242 2.4013410059146136 0.27745767310389785 9.280514769257469 1.193317744132713 0.15683697748180708 7.881028466157994 6.216911514317514 0.16410884328700318 8.790528269144684 0.08326553481629681 12.038425527177337
719 8.349709849377662 4.867845641936013 0.25991243905534583 8.664601988028904 3.4350883533945544 0.14972691386801187 10.174918159372035 2.3439519735282843 0.24236397057090467 9.673998190205007 1.1965778202050177 0.15881882537078065 8.879468915928738 6.2011554734256125 0.17717381247356367 9.14853942058247 0.08640164470476996 11.321599752134523
720 8.58716278360181 4.82411428258911 0.21564246114609853 8.897763562702362 3.463084907128033 0.12365444417905241 9.281107920596982 2.3378849228851983 0.2719119404324601 9.652576018687737 1.217591292154117 0.16195173782552122 7.799914038257377 6.136851852922505 0.15032310842520263 8.843704864769254 0.07338324374266633 10.582343600247356
721 8.605692697412117 4.810945308937926 0.230301628679869 8.910954930845135 3.4611452795320714 0.17477282750890555 9.94916083615355 2.3875769775806583 0.26642235247502144 9.259579099560822 1.2401474999487174 0.16910261781147742 7.918671442196772 6.2018569902437415 0.1670556871133887 8.928811801233682 0.0978122034554966 11.546877042681182
722 9.063686398035156 4.850172108175254 0.14144895637952226 8.982860511380498 3.445793071032676 0.1425221931138448 9.702146045294556 2.356390564355493 0.26034857060323474 8.84922108102093 1.1829119225491067 0.14484742179393315 8.718859384592418 6.191279532116601 0.20943537548991772 9.063354684064711 0.08278723185269987 10.297226341146228
723 8.250667823044077 4.834574262443912 0.22960027377003248 8.980323151141432 3.391030018166522 0.1295449657162229 10.217078367014265 2.395152592845531 0.24147350576301563 8.943657248340081 1.192051312810489 0.16441138190530089 8.30393840188989 6.129114852145683 0.1849370594160621 8.93913299828595 0.06586239988930101 10.885822093282838
724 8.2796869468379 4.855973587507702 0.2200249355527905 8.906476616039726 3.3734979051326066 0.11936446441512401 10.040043186447244 2.360046570770732 0.2596346757442278 9.265775091534712 1.200553345034389 0.11347516418060352 8.414812772996305 6.200399867821842 0.15170820983286215 8.981358922771177 0.0755720474603279 9.903087898608323
725 8.213265961676347 4.876561163366 0.2114154822033422 8.969097036983714 3.433519400560875 0.1325928344084835 10.442238546368518 2.3752354986890993 0.2680808359947066 8.743346232823365 1.1847568433888915 0.1442366406632689 8.095520523593162 6.138197155744154 0.1872430535270819 8.892693660289021 0.07913180455667779 10.812502520297514
726 8.117756081919671 4.83432904496263 0.240036359766322 8.939756746442358 3.41703985941066 0.13494847158949985 10.642821512345135 2.3932230385666498 0.2363979995762988 8.949962429128318 1.2631720563271507 0.18280010529427826 7.809613971730545 6.198361988381212 0.1701290804187467 8.891982148313206 0.09870298973653413 11.050201737503205
727 8.361203308463008 4.8431639088130165 0.2169112437604533 8.928885215232311 3.445514896323413 0.14613711972835 9.541784961735047 2.3662942320038347 0.2687346526756223 9.070378494976955 1.1788695296550655 0.16353798341327627 8.847782776279564 6.204160302428725 0.20223146569243916 8.950006951337377 0.0850783660516845 11.431109220569942
728 8.57765945905746 4.863152150667302 0.28016423220448455 8.79169362290081 3.4349424067569574 0.14658913722696035 9.649726668542908 2.365236608905198 0.2691227464035901 9.1940023894936 1.1648049338460145 0.12110028236924794 7.986849922267408 6.184536604119502 0.19876334924071365 8.839986412452436 0.08001233306586837 11.63952012245649
729 8.947704320621346 4.840803969159482 0.22567152896608708 9.160947913088508 3.448689471819808 0.11997656178591984 9.798363522507978 2.3697733543262114 0.2719088333898751 8.719437328892152 1.1623403029570591 0.12505237617032539 8.205340139985614 6.190217210261192 0.2226185285002934 8.96635864501912 0.07984265391162411 11.060696171906443
730 8.64384217787199 4.857004297351695 0.22831053978264493 8.418207633817428 3.417469918014848 0.17049973635288485 9.693377242489934 2.3115659501956274 0.26277365792176627 9.302235579201032 1.1999043873794042 0.18013816225238521 8.226700865992818 6.198411234703797 0.21074722586952016 8.856872699874641 0.07434894973594793 12.060410045572546
731 8.347209823609338 4.841286244125943 0.16965669014765267 9.418031173360717 3.370735838777167 0.16460937334279366 10.409921887501314 2.3783144134896945 0.21961463959524902 9.368994532199304 1.18962439669194 0.17870801365619657 8.398932976568112 6.176627674842484 0.21158981352315548 9.188618078647757 0.0687955057923193 10.819488978210456
732 8.665723031754164 4.82156449528588 0.16675502956886182 8.96366898532512 3.4625420823125177 0.17717719429738432 9.876720686541077 2.393294872210625 0.2641617544661311 8.601501019894892 1.1629399691631668 0.15955919492753506 8.170128560438814 6.2046949422197555 0.19839776551190996 8.855548456790812 0.08648506444526269 11.070128317255305
733 8.55662592009323 4.889117517521274 0.2152501775734719 8.69779440393866 3.485650451575886 0.1802153274901254 9.753925842994995 2.3481968651212046 0.25388824812915584 9.26163871330498 1.184720859803473 0.1671044306330589 8.31560825858655 6.224086634764163 0.20354130617600333 8.917118627783683 0.10383225796407385 11.688333176520088
734 8.249782858891912 4.865881498116763 0.22686578534699398 9.15442643209053 3.352376193568252 0.14527995666365487 9.96340808925318 2.328163848046369 0.25159161542350394 9.350454915884677 1.1344101507912228 0.12928725116281176 8.439781787681344 6.2807092718987 0.24801844575270277 9.031570816760327 0.06978598469113498 11.471108425024205
735 8.304490655423418 4.79735722419561 0.232206546323463 9.320434068668238 3.329104288854365 0.1052281095375382 10.375553596981542 2.3484264413106075 0.24325099207304046 9.540920286979203 1.208618073260326 0.14539519321126682 7.878437451164825 6.1701397972620775 0.19368416731531263 9.083967211843445 0.0482069571834709 10.539730625721607
736 8.443202261109464 4.883187983631238 0.2676254600565141 8.642323077482045 3.36852166468233 0.177286392877461 10.071515175791973 2.3203038708936163 0.22827603834087043 9.656754494143987 1.1759957634350977 0.14175051250336035 8.230806350273381 6.250578149810418 0.24403027881841383 9.008920271760172 0.07719527869741372 12.134887229863036
737 8.129019013640049 4.89153926503615 0.22963222299374264 8.878676748629998 3.36685112869845 0.1635760533611921 10.372514585022302 2.3188774065482027 0.20096874922779884 9.617173676757357 1.2455777227215907 0.1758520387261949 7.863492129114758 0.015769801677021283 0.22810187270338522 8.972175230632894 -1.1547991428568434 11.437738018448757
738 7.916676778893709 4.847079894366958 0.23022197559478338 8.745319459154901 3.4104593081319954 0.1703503744096287 9.7008463173823 2.314526380689706 0.23899115034817583 9.49528096858306 1.2100105118153965 0.15975190561161617 8.04065045866775 6.254281037457643 0.24232398225017296 8.779754796536343 0.08474921869921341 11.936308143854582
739 8.06009606450653 4.888975311683196 0.22143649280315172 8.77361716510218 3.3791250407632942 0.1811745036752655 10.105840289166112 2.3173980931855924 0.18049743414289168 9.202931810418503 1.1571674887074463 0.16093349663170228 8.719961601231995 6.215514487576077 0.1992084045775242 8.972489386085064 0.06911387658999484 10.80885260764082
740 8.617591942539125 4.840015805951936 0.24334971168295788 8.524181293739321 3.3954847152475134 0.16980101294231142 10.21498088130904 2.343373930756191 0.2397463605622741 9.1347933026332 1.2444431304610921 0.17403361086130878 7.650539173237017 6.267605129043282 0.21870031210421112 8.828417318691539 0.09566233449887651 11.98204873903598
741 8.4705673755482 4.848533301053008 0.24568036328559575 9.02449659693018 3.4405234408257117 0.15697124528530199 10.068150555491048 2.388194917328728 0.2397016761346993 8.750314597924492 1.1705293283797664 0.13342073312533792 8.542607688873543 6.231689019678374 0.25054870500953574 8.971227362953492 0.09337179365999124 11.76079208742678
742 8.966783173459344 4.864958268855528 0.2705793927727417 8.463582584804419 3.4518772561871303 0.19436180217346655 9.923082078699297 2.3061766157637438 0.21541113515299648 9.449156342159535 1.2307841578524144 0.17944987888194208 8.572484881074004 6.276033128161534 0.2711069464439141 9.075017812039318 0.10344367757094361 12.959264323712086
743 8.606514272220581 4.880387246039694 0.20313693830045032 8.873658960105013 3.42020489872598 0.15674040203867667 9.999140372692667 2.3628205422769533 0.2300218093619256 8.949758977021654 1.217578632516159 0.14995849272584158 8.074292016957187 6.17320055831436 0.20935480086608663 8.90067291979942 0.08831616778150284 10.877173372397756
744 8.60332652550584 4.837205454146556 0.20343542072337722 8.737011705513787 3.4397457196083887 0.1564380792014548 10.169198519420515 2.3283464469672355 0.2360488261309235 9.328949383121452 1.1914065342359574 0.16749351535415882 8.023549760924414 6.17192779994817 0.19657717791653478 8.972407178897203 0.07120418318813515 11.000709673885282
745 8.879766350212652 4.817875526243708 0.25941378940439347 8.570496235604866 3.464906154269382 0.17436616122524656 9.91147902778942 2.3441518178022585 0.25754574515429096 9.188806045061652 1.1694650940457403 0.1485596186215853 8.437040001985544 6.252900317781191 0.2380274020140154 8.997517532130827 0.08733757423532965 12.351969866864223
746 7.821808437522159 4.88558120511129 0.2634996090984144 8.792900075860752 3.4289019147683804 0.17979284647450322 10.012109050085217 2.33896116901509 0.24293601443550583 9.154164714699307 1.2247486132595837 0.15666286995641623 7.873961347085994 6.191451506131267 0.23481899208256066 8.730988725050686 0.09140667386399595 12.34965071279172
747 8.397131590207456 4.822023215448953 0.1923801303951825 8.5746664027321 3.4069825053722296 0.1624603285492948 10.348210743195986 2.3096887706745783 0.2692016442974697 9.373796747200506 1.2324215339615692 0.1657476110126334 7.41807604129761 6.180188923748503 0.21111361673303514 8.822376304926731 0.06773878204804014 11.469507313235216
748 7.96108100785357 4.77933255538025 0.22974401090518337 8.821156778978121 3.398393882033752 0.18172313589635097 10.638768932395525 2.3361239059393766 0.2520250938510877 9.282041249666761 1.2472385804467716 0.20390927068319745 7.795520077963467 6.190348570457339 0.25835978394880266 8.89971360937149 0.06776529105837156 12.900274191797935
749 8.221894513224399 4.7707002111659405 0.2381085344135968 9.420309115614197 3.4051837302813177 0.16786244317301627 9.831660940242537 2.349839664933134 0.24870610731136628 8.845482778293666 1.2173387636880344 0.18885954892415605 8.0571904852969 6.175490626131425 0.20674468855550182 8.875307566534339 0.06118839144684394 12.035337414731526
750 8.314975489642132 4.7856136473440545 0.2659982186750898 9.179493651377431 3.3485303316107946 0.1492209959458544 10.346085358198582 2.322658891217521 0.2559437431085756 8.864369708796458 1.2412881240629905 0.16463301462688504 7.889060661001492 6.192296547264941 0.23891484568607724 8.91879697380322 0.055555300506933844 12.31527881417728
751 8.310638914339789 4.802370961907647 0.23346612193401248 9.483018081574743 3.418922898720339 0.12122701954250889 9.686869066027466 2.3431499576952026 0.24606996452126087 8.577448351308684 1.1830939938835718 0.18757033075617602 7.852764800423303 6.157783214656729 0.2408923110008257 8.782147842734798 0.05854199757957144 11.794058302509077
752 8.610653883026924 4.791692094927122 0.18147363070996828 9.136473570234173 3.4161682606092176 0.19787967438881215 10.221776388700336 2.36866775814142 0.22406257028302137 8.695895744956257 1.1926559296569006 0.1678096354489114 8.183974417892797 6.195044105546116 0.24505023570878223 8.969754800962098 0.07032342198302884 11.645662219644011
753 8.81821199716272 4.779930661152915 0.16568112545800262 9.417086056012858 3.4508976863207437 0.1621316599317555 9.703607216483492 2.3815034030566906 0.24021856229278035 8.85632579104481 1.1788411337554425 0.16621227208020276 7.715896818218249 6.178106263592287 0.20162876396002563 8.902225575784424 0.0713336217824894 10.724307550032485
754 8.49390654025427 4.850193297822174 0.19494667106104238 8.774114934971898 3.399769047478795 0.18516123099767182 10.22235858410842 2.292180672242276 0.25032623482950045 8.623756708991964 1.2090400827810515 0.15987101596268966 7.968911286782756 6.179682288818855 0.2507993234308916 8.816609611021862 0.06365087003550393 11.930178504624966
755 8.68393718282383 4.8327231019772094 0.2038124084382719 9.267527389533862 3.406632464886307 0.19495067103867894 10.49251602814865 2.3394358792764103 0.18002435038499007 9.162456877227807 1.1403058086591318 0.14604212606856345 8.761914291114481 6.210502776660122 0.2375825873830647 9.273670353769726 0.0633977984987097 11.028430792801448
756 8.90879947233553 4.8470745389217 0.2500939378262343 9.094794033937946 3.3824266240470444 0.1389799915922367 10.526244395279926 2.317615892898484 0.1993267397827694 9.082084329782257 1.1924206039241925 0.19216490616075912 8.370130135547473 6.174117288968348 0.2253279125302374 9.196410473376625 0.060208781958827416 11.52669029918379
757 8.575023288846346 4.796448485812438 0.2140544902913589 9.532045878530274 3.3388518004902408 0.1222963216493384 10.002580782333956 2.3339668942658998 0.25587898800759606 9.170518370477959 1.1753763903478016 0.21746832681057152 8.134306192639015 6.219751180574791 0.24248737199746004 9.08289490256551 0.05035674250510791 12.057157668720988
758 8.77206438392648 4.813598620556156 0.23521804406631946 8.552590072582616 3.4660539174432863 0.21880935120554473 10.474341159972838 2.283211089300274 0.19744746400057067 9.138387150519995 1.228021910497281 0.2206440104445736 8.170316480316767 6.1705809858540785 0.21811189625884259 9.021539849463739 0.06977109693708869 12.493124317146243
759 8.81285081325036 4.764359643859082 0.1769541953463188 8.641203855574425 3.3926671691089227 0.1809517418663036 10.128630607072807 2.2971490476587895 0.24366564745332486 8.947605641974148 1.18752092713717 0.12699618725907075 7.954444454898851 6.168991467582145 0.18912034532973887 8.896947074554117 0.03961544327609547 10.51593120560084
760 8.89158404806705 4.8395103443428065 0.16857658565063777 8.787491614718688 3.4027114063217287 0.1816281262711307 10.312674293948236 2.302309983982889 0.21637607099948272 9.346737264075152 1.2337268561029748 0.1710237623186671 7.805289335866336 6.1404197447641256 0.20025835329355324 9.028755311335093 0.061213459309778576 10.747117169574818
761 8.631530759466544 4.850725956317913 0.22932721781490664 8.662947329138069 3.39856139935199 0.16128351667929114 10.007861415020942 2.32483289391436 0.23010309852210997 8.951316583912744 1.2123074159842862 0.12180724124292695 7.967570746174439 6.178970092140496 0.2076885735051876 8.844245366742546 0.07055734374868257 10.888600493902793
762 8.31365881716558 4.824482529089272 0.22840716922580487 8.802924054628617 3.3903714829042926 0.1493584503720807 10.105308550637803 2.3788254729582463 0.23779421650055557 9.179627124443938 1.1602792459520506 0.1702624538303226 8.112964500455922 6.247873207873571 0.20422662559294372 8.902896609466373 0.07784417996236007 11.345124874179602
763 8.613622383746796 4.827651754131883 0.19092789924040093 8.76389405939539 3.3952759031121875 0.17854095060451 9.935818404559896 2.302021189089646 0.22613615217053476 9.024334767289348 1.2261559741497081 0.1583077116114611 7.743683217427158 6.207828831841352 0.22465197312892948 8.816270566483718 0.06926452267182896 11.213525306330173
764 8.578366020026518 4.84363118982645 0.23944872876334342 9.094979107595265 3.4203117787435975 0.14475530664694236 10.136200477334052 2.3368885200231664 0.22890573908546577 9.077097309220648 1.2386781313545023 0.16734435881706974 7.421656958670549 6.194822734689843 0.2083973231498802 8.861659974569406 0.08434426313438537 11.331403004135455
765 8.566875071106718 4.865895099196156 0.24884409394077522 8.60829779578568 3.463582827971294 0.1510017827636096 10.187573548479563 2.3395344265327402 0.19284998973531256 9.217090653461137 1.2226216711881308 0.16657071018515174 8.539050645371075 0.001256623733582272 0.23973180136510416 9.023777542840834 -1.1439440780687455 11.447678159847849
766 8.368977296598477 4.786559073696306 0.25897542102041476 8.804812079067325 3.49544068568125 0.13263655981869002 10.143576232733713 2.3215839380922696 0.15951492137412804 9.984061192437547 1.2197265547654783 0.12454815518165142 7.532040027310217 6.243996039652961 0.18717227712423237 8.966693365629457 0.09093905058452667 9.887502126411617
767 8.278569636156224 4.849371501248995 0.236186416622132 9.175656208238774 3.4846256612565254 0.13767800116295156 10.297446251194826 2.3001981563264122 0.1582396411562002 9.809985620490417 1.1990688661858642 0.17982217550122148 8.313825558111851 6.19508795781297 0.17321451429694446 9.175096654838418 0.08314822077302701 10.142965835564022
768 8.606890846702958 4.820963512493324 0.22202192338183768 9.396262320751498 3.402894469678578 0.12817945542923723 9.951116111099637 2.369267450246527 0.23019298037560565 9.409553013562153 1.230001579983015 0.19352616995238728 7.654832456380307 6.214339198888291 0.22262662738893552 9.00373094969931 0.0849710344648206 11.419589230963522
769 8.06654520278367 4.830589752842316 0.27428493288260747 8.879416790223354 3.3493194592313444 0.16845006738661308 10.5403804398745 2.3513238226300195 0.22252915151949382 9.118456967093866 1.1947963914921396 0.20004099974620815 8.510029148044653 6.124770751333519 0.20544505375766317 9.022965709604009 0.047637827712741346 12.269893535206325
770 8.646390711372488 4.9334792153776235 0.2346201136494507 8.402840511694171 3.440102821576617 0.1999854997929019 9.664628013863322 2.341825392361391 0.22804334902448742 9.298042410230973 1.13515207224565 0.15821770115634717 8.815846139767926 6.267389695265887 0.22880432352700056 8.965549557385776 0.10106763157230736 12.028343488207325
771 8.357310735736714 4.820565443322661 0.21817606783642596 8.975691980382235 3.3814161738892548 0.13692592624903965 10.471016911021621 2.294086299569995 0.17475157367731514 9.548471845648482 1.1881605134586568 0.17292792770300155 7.845906577486518 6.229498988097693 0.23105946035961328 9.039679610055114 0.060223275874525674 10.701029101051581
772 9.169964971188513 4.908816136687989 0.21602681372536428 8.608201373361673 3.3561714561986937 0.12302607202121466 10.694916604652867 2.2758554245651768 0.16736081899792504 9.364282128228986 1.2410398096833761 0.1865054885934107 8.141253750572009 6.23319295659255 0.22173752895597026 9.195723765600809 0.08049294895243068 10.481193978141798
773 9.095822914965956 4.892180206299565 0.24620426248068683 8.826063267087228 3.415062919990697 0.1696058482826513 10.796524704290036 2.314144081536125 0.1677200387504192 9.377115810131103 1.1992583843912272 0.21205957638054374 8.338851864011032 6.238119047223023 0.24109410053652172 9.286875712097071 0.0892307200950011 11.879521588791784
774 8.583074553737076 4.842958662865677 0.25331165978063835 9.080777213134244 3.3931298701492127 0.13386850446569606 10.428415266863407 2.335251360418728 0.16107106788625564 9.60894205387936 1.1642501139967567 0.1896882983622135 8.329151098959057 6.264510214334292 0.30137022546634074 9.20607203731463 0.07749783655980705 11.909612524669022
775 8.963322571640699 4.800492179881502 0.257409515138393 8.450012576183154 3.371778408272227 0.1921464918792508 10.153822024146015 2.3513969191051713 0.16421643534392175 9.54296624580602 1.2122818475036614 0.23079305114511814 7.390330378624158 6.207137449785307 0.27837601124397626 8.900090759280008 0.0660951531164474 12.867961772456539
776 8.975699521199873 4.809551980955494 0.28073769126509823 8.69879005300215 3.361648339561705 0.16169462645122226 10.590117897151538 2.277269659534049 0.1555857062401829 9.651909321918927 1.2373039136515362 0.14926789685098873 7.504098676145854 6.242487166602234 0.26430074289314426 9.084123093883667 0.06313000426787725 11.591929288353242
777 8.584801453254029 4.816073288410482 0.22845560048103788 8.757104187411775 3.3811195787266666 0.1610167969308183 10.451213716870939 2.32719204191281 0.2013696630990253 9.60206823334559 1.2324355770090027 0.18046954197404094 8.013985225320154 6.236328339503403 0.26500645112204746 9.081834563240497 0.07610755731934646 11.875330140978317
778 8.207661256846851 4.793967287626137 0.23989943066857844 8.866808767145788 3.3726647168224986 0.185827947965383 10.587799577539819 2.3200100532318153 0.19707703613626004 9.439407131129471 1.2533736059640064 0.18615542970433818 7.668581610781694 6.177162898036421 0.2291640704601057 8.954051668688724 0.060913504543049425 11.896023787470881
779 8.392291259218943 4.786485236468233 0.24815607882790736 9.104703542626927 3.427332668638006 0.18437187534161079 10.495556167578272 2.351565151718 0.19777534941106237 9.097331613993092 1.1747991101257638 0.16192807829913 7.704155287128845 6.199519932995987 0.24654176976978312 8.958807574109215 0.06541821219607158 11.903463492203802
780 8.532780279952648 4.808358082004652 0.2512475662381596 9.016148287869468 3.469462455901545 0.15557608973431078 10.003011884279388 2.3481640083231374 0.20811191627439055 9.220697013285278 1.21802125998422 0.17955437245763553 7.905743238433739 6.194821869679594 0.23040030873914186 8.935676140764103 0.08524332738550337 11.74437719728275
781 8.155816318554203 4.856624722976528 0.2840235734635372 8.698369432370223 3.4000297152964194 0.18580955856516077 10.12048740212813 2.3184881482812907 0.20656865358723023 9.724941940697857 1.1703511717852484 0.15465362608606334 8.439034142241221 6.268197182442086 0.22967411699740778 9.027729847198326 0.08021598036318807 12.155065039875302
782 8.454401876027333 4.847408421903939 0.2921439453678528 8.751283708142212 3.5005119245339826 0.18693060537487913 9.457172933717256 2.3151375119956357 0.22689254861211963 9.464392323950928 1.13957827686931 0.15228884899610046 8.202424636234381 6.221432234109646 0.18115829390650884 8.865935095614422 0.08229146608937636 11.910809849428201
783 8.372831939578527 4.835365096887038 0.24050775286216197 8.9703311175332 3.457172288689555 0.16122003397176735 10.153098907759007 2.3814158191484123 0.19052324329105322 9.089325096943071 1.189524020850442 0.1916843155668055 8.109507415570691 6.183379896910908 0.25081757559334217 8.939018895476899 0.08684921670414467 11.857395045694128
784 8.723763216940283 4.840354776710989 0.23374652363850806 8.582820989560545 3.3486671436126016 0.14620177860731076 10.731772084596667 2.298837433549352 0.15764695768638545 9.364391506325761 1.2012148160606442 0.17322696393595793 8.215766683754174 6.264379789530756 0.25827228543649783 9.123702896235487 0.06816858409974236 11.105005066491701
785 8.573095474063889 4.841389492443408 0.2605883470791242 8.461006945710311 3.408315515882713 0.1873806875570041 10.143351101865854 2.2924001247691903 0.18047053819635012 9.207713649925578 1.2531500246004534 0.1962494564574202 8.055495397643035 6.175710175880195 0.23653589945767642 8.888132513841734 0.07167085892206568 12.160741906261512
786 7.8303758205389 4.848487227670601 0.2806834736341798 8.958882444826958 3.4124311867225883 0.189837447407996 10.284438172948368 2.324901591026564 0.23115339983729363 9.843706451021157 1.2107510464672113 0.17723197094726567 7.676190150434655 6.233262057376596 0.2560129544800594 8.918718607954009 0.08344441405958566 13.005216580309533
787 8.150339836894798 4.87273877035976 0.2791731146282259 9.553645724177231 3.3958469872342323 0.10892358616391327 10.340154256863498 2.3718593399850287 0.21596896734290397 9.306563511291142 1.2431896957870106 0.17805161970881864 7.751954562948312 6.274005233035964 0.2533145138090886 9.020531578434998 0.10900579748727268 11.865174441668207
788 8.448310532602038 4.841658790522473 0.2175661000119197 9.085420623382705 3.3790980028152338 0.10634636660920987 10.538198707464346 2.3386215609252288 0.19437198596965766 9.372205839497898 1.2644882573681013 0.22405800987136293 7.569568121888758 6.14773274316153 0.25509358653544395 9.002740764967148 0.07179766316538702 11.429775188353227
789 8.415502516234973 4.829937245601389 0.2372584566756108 8.646541127537967 3.458325304127977 0.16102534766815702 9.89100886119959 2.349567902876311 0.21521333873153564 9.0606062034463 1.2310004722720373 0.2005021118388063 8.153649214516006 6.10918646198875 0.2496870898459762 8.833461584586967 0.07308126958016645 12.18894765609007
790 8.152935640502726 4.8217702883006766 0.2656787764928358 9.132363533895337 3.3692768456270894 0.10424348281913225 10.61561068241863 2.336157384600841 0.1425263893751805 9.63551851503506 1.2114669609605013 0.19566260721471265 8.283615325337577 6.238109215243262 0.3489644224145712 9.164008739437866 0.07283393115334769 12.113194998692048
791 8.200769557532597 4.9097223978439795 0.2965272223905773 9.455037576432156 3.393149711433518 0.14380639659984545 10.175988378768809 2.2997435731819005 0.18737556808043604 9.864376041413207 1.2212895101468932 0.1637026459950305 8.159063588630872 6.238125565941629 0.2478664041326375 9.17104702855553 0.08988394391645764 11.909251346254335
792 8.126203063113477 4.845971313464741 0.2607851451505764 8.832383039894127 3.350111487856875 0.16561714428981136 10.650020351005566 2.3564906810607287 0.18928831047605923 9.12126209860785 1.2008413659612631 0.13120009621069223 7.557626018855303 6.174419259937366 0.24778864788465887 8.857498914295265 0.0630446138630684 11.398185676143468
793 8.626985249087785 4.862751239440278 0.2444342795797731 8.576375314581254 3.3979626066644393 0.18144786880133063 11.042953856787246 2.312449820717021 0.14479290326420902 9.467149937287292 1.2075196029035644 0.16305328810631195 8.042617268661887 6.22635568666911 0.2863084590615519 9.151216325281093 0.07888558348575607 11.688760704006016
794 8.361864710162148 4.824441035093839 0.24652809254510932 8.779374937666576 3.3738384228515947 0.17256868475549825 10.15128812430428 2.3184087207480997 0.22209661904048378 10.01426970614101 1.2497238112752893 0.19733318511628986 8.167272248830656 6.216340591387982 0.281407470853101 9.094813945420935 0.07402830847823458 12.83349890607484
795 8.568559151014023 4.830406068699881 0.23970393565578282 8.659598928611894 3.406078962605451 0.1783774279930238 10.970336970764818 2.3457317443039507 0.15807009514976658 9.730386316402367 1.2382895495859771 0.21815926934715488 7.380678259747768 6.1692616463641174 0.24515119223943937 9.061911925308173 0.07543138651874912 11.911356200526736
796 8.698453557451097 4.8184947593177405 0.22915619873203724 8.973444411703856 3.347794736623215 0.1303347905333173 10.548679530909261 2.3414229216721765 0.14413210408861046 9.50214623415509 1.2525047948498218 0.19871112049590683 7.750576716906765 6.126478429435523 0.28194804920994576 9.094660090225215 0.05481692058656899 11.2790439045826
797 8.24602276917904 4.795980473928382 0.21292074242640854 8.969710524106425 3.32577111119201 0.14179185284034806 10.621895401092397 2.3332726169754765 0.1583795322847689 9.547482365724411 1.2229486651913222 0.18268957410596995 7.5762534390567025 6.255842962359477 0.32136442492951306 8.992272899831795 0.06424095813620712 11.655636040302992
798 7.906376430577908 4.8088499560734155 0.26011321322313175 8.940673911691315 3.3758260190566793 0.135137512909237 10.713384773439868 2.3075503870933995 0.15485973312727583 9.488079383877134 1.2140407440660894 0.15298077373837848 8.105951695747436 6.187518878309504 0.25294513129155094 9.030893239066732 0.056234989126691205 10.955369746964857
799 8.060909671658443 4.873180284386152 0.27712889897853366 9.078639755612238 3.3854295060783772 0.1541730698952179 10.14977828923981 2.3599987196404446 0.18847913840666186 9.88871134425602 1.1422700353727226 0.11013844808364028 7.934136372776692 6.184229292872979 0.24289215326727015 9.02243508670864 0.06649935987700872 11.147601033097041
800 8.58987777723816 4.82984069206352 0.237991503012546 9.094247418054445 3.4278017658652686 0.17266689118249978 10.15732455937143 2.361961547145699 0.20302049858186658 9.609018905214533 1.206007648392949 0.18575728412907191 8.10770786721342 6.198031095964956 0.2526484340596554 9.111635305418398 0.08220634209335223 12.056001579798856
801 8.310160423997308 4.844177162884396 0.2795688922259382 8.629736921200452 3.3649419273570325 0.16979995478219276 10.92553831269188 2.356817438181756 0.1835363863752494 9.051274808225623 1.2528465000388902 0.1585468625519773 8.030007800448391 6.171709930245656 0.2625909453508625 8.98934365331273 0.07557638394841985 12.078443538166802
802 8.836394605118814 4.774213842591883 0.21229817563739004 9.269674714404077 3.371573197032977 0.14222394424908794 10.854473606588796 2.304137146346843 0.1908864350651976 8.994551262452442 1.279733433458693 0.16129279570157432 7.774175392492452 6.1270076869531 0.23391141755535408 9.145853916211315 0.048810853483572766 10.778628354894035
803 8.182882996613305 4.800517112779172 0.2586773351492487 8.91893118734718 3.3275138333256162 0.1320846585518125 10.335412730536083 2.350981123884985 0.14878455699467885 9.026900222264572 1.2252778890427876 0.17429537067165643 8.10489790356047 6.159763311456643 0.2190815782007877 8.913805008064323 0.050288446304714275 10.690515826766365
804 8.534053035434116 4.820107426839249 0.23356374643108951 9.179739761602027 3.3867062898312272 0.12769734746608105 10.41763087102771 2.371607953738989 0.1567449840252826 8.99575820272296 1.2475162913819544 0.18912034532973887 7.9381783079839 6.162237137807574 0.23237665431936738 9.013072035754144 0.07511281212667256 10.765912236880467
805 8.586229848657702 4.817060324373835 0.2562823279298448 8.968955139587505 3.412887506298565 0.16573026950270853 10.590272426334323 2.321038987061423 0.17726814140185732 9.402583788420662 1.23409255249526 0.15188440563083264 7.192652516193455 6.173007527160848 0.2575646994167334 8.94813874383873 0.06909517168485987 11.559192544665537
806 8.229781824857737 4.802658985060755 0.2615476098604968 8.897008282804064 3.381796855793885 0.14279050691653242 10.399156899815043 2.3066982848746544 0.18341681701671145 9.506778530085638 1.262905725428575 0.1529385242153573 7.664707354915546 6.134938959646551 0.23514488739334746 8.939486578495607 0.05527755436775763 11.182283735717919
807 8.367486491157758 4.849400457185019 0.21698739319667815 8.988468751155839 3.37784718079834 0.14064804478481277 10.524014529591254 2.341058665071616 0.14845447787238478 9.043898897490404 1.2437651716946927 0.16132842223069646 8.129015135792029 6.174997561873794 0.23208503969512678 9.01057676103746 0.0748915995315659 10.307549440907682
808 7.995954451836678 4.826357446219417 0.2788049467808427 9.220066921995299 3.3888753140735517 0.11510740759371474 10.309386320852477 2.360446461492593 0.20120450091488326 9.56010054203511 1.1874993142595858 0.13976344493150528 7.928365618550492 6.188927045110274 0.2628078453560181 9.00277477105401 0.06789890843795794 11.432664002358742
809 8.143417409492526 4.854659934046957 0.25534691837304674 8.999272046148398 3.394767660757815 0.14476604952695285 10.267159987699284 2.3129446719516973 0.1747478025689802 9.851797032270083 1.1955509676436975 0.15997320093018028 7.835653794921835 6.145062985177286 0.2399528571802665 9.019460054106425 0.05807503612236413 11.170234240508721
810 8.99726202501702 4.8968651846305535 0.247074359274997 8.639693871698718 3.4213094638972534 0.175747412728235 10.002143392812293 2.3207876859943903 0.19098222897492417 9.418297426414576 1.2035883604688447 0.1752093364342659 8.055048344308029 6.202101824171543 0.2609554629487003 9.022489012050126 0.08640829603939068 12.031756176221286
811 8.442907609519423 4.849483352142189 0.2591950446365616 8.682220254790499 3.407042826414232 0.17220730851868674 10.075391372714476 2.346756684017803 0.18860570824206405 9.792841905491446 1.2294485084873261 0.1824686415827387 8.010032727937032 6.208975838237502 0.2681904008182526 9.000678774090577 0.08581923406668412 12.268941262227605
812 8.234904696360646 4.776921866624846 0.23909134261927958 9.317077680905832 3.3694697048570568 0.10214656843426889 10.52501993851387 2.3517499516401466 0.157560371615792 9.216639163886024 1.2053268048571673 0.14401420271348142 7.592051072242226 6.152784530167101 0.2311617250733643 8.97713851038172 0.04872836383613719 10.01500673248357
813 8.744904310012714 4.821551121932768 0.22325718131728844 8.89484649821097 3.406764796603332 0.13248323250563743 10.480186854443408 2.3877398741766154 0.16039473143508018 9.133984772811866 1.2620146826785887 0.16906436406399938 7.814938567133787 6.150201148139445 0.27421868759551604 9.01377220052255 0.08313211691302347 10.994122694285062
814 8.45229734311593 4.744309476140001 0.23537809232870438 9.10456022440452 3.4133389508357657 0.13002163976584005 10.256001449546032 2.3431372278882976 0.11859920337881448 9.458765643970862 1.2422451047231922 0.16955075255671484 7.429249275080353 6.138994459628741 0.27940684289416234 8.940174787223539 0.05388283605007298 10.69089433822504
815 7.937948298285589 4.786362755360693 0.25707542982994996 9.07813910592367 3.361867653404053 0.11124833819991639 10.469743569825567 2.3575072984292818 0.16139853917791852 9.468856814601287 1.2442597207056827 0.19783904262614813 7.662679550097918 6.176734795185804 0.2657468708874516 8.923473467746806 0.06282423682397642 11.382473760596913
816 8.609180999986846 4.845712524077848 0.2437846989769648 8.624041494653616 3.4402990423928537 0.1564227756741507 10.438580373588303 2.3562526559082047 0.14874796212875552 9.33871726048325 1.2472791031834378 0.19809058466615465 7.721380463578669 6.134418905744193 0.23170742645312414 8.946380118458137 0.0822702384681809 11.215688349699759
817 8.149067559227456 4.771148694299114 0.2738215490575338 9.183570125523985 3.4105094200057438 0.10086899258066821 10.568698319756484 2.3463989014351467 0.16721190332936317 9.793508398570633 1.2364296809513982 0.14424866583894783 7.729422288918164 6.182730259423945 0.2586794322377436 9.084853338399345 0.0669211834299432 10.826960494297913
818 8.730181452193554 4.867042278444701 0.24800169164836544 8.18097860230583 3.369931750178586 0.14956219683642002 10.702694180646342 2.3240411343332505 0.16817111045962035 9.20606171906416 1.2366113102259262 0.1472852960254023 7.638858847611373 6.166417464447724 0.2458099709987023 8.891754960364251 0.07028657973291112 10.98738550188037
819 7.952762770222282 4.8830382217434485 0.3132134484621218 8.880635787936267 3.3714574027848796 0.1866687130030235 10.387634878263084 2.3309787179536308 0.21299998805482892 9.268548477264808 1.2665982645710765 0.17352859696798847 7.9476096499884346 6.142031467526537 0.2684206370512758 8.887438312734975 0.07629860712278806 13.233392865210403
820 8.312605684692645 4.771866315056522 0.26662059910864255 8.92760141737845 3.336117471157157 0.18178414047988062 10.27637828374176 2.3248643684671393 0.20775909335016884 9.480185608291924 1.231609398810687 0.13659453263879773 7.464509097924701 6.1288730184729765 0.2837880124409412 8.892256018405897 0.03614390659977009 12.33631278211028
821 8.57735058714126 4.811968411710331 0.27952201535837423 9.162301250861873 3.408241129871801 0.13904924564676616 10.012685033250545 2.2970626765833817 0.21431444488788923 9.458795212396526 1.2336350343811004 0.1387750396424001 7.54611370231819 6.146689927681906 0.2803303793191807 8.951449157193679 0.05699722825257765 12.054930307877841
822 8.225109156232918 4.842378316612668 0.24723101858719698 8.891522471524297 3.3677585533068597 0.1491556309666203 10.125755315360985 2.3432815166762007 0.18855419999816592 9.30800114172609 1.2470885463951078 0.18523762125043267 7.569597730739262 6.17524415939439 0.24202970768764848 8.82399716311671 0.07262801068391886 11.59905132322108
823 9.0137853143278 4.845298459342744 0.22971390934881747 9.166331870805932 3.409495497466075 0.1435516353035764 10.677701091414752 2.3479788162971147 0.16364558156195963 9.54012607860963 1.2747414249928872 0.17588951188040772 8.030036069989084 6.222668690734715 0.28800194843200866 9.28559608502944 0.0975143699735809 11.468352866752062
824 8.453478202559795 4.81749393750078 0.253561268311191 8.795661357887711 3.3877496301183374 0.1657779543300082 10.278777808229398 2.331696601767386 0.1747234598406516 9.271006245645953 1.215196776092861 0.19199817775692088 7.792157207395077 6.161838553620539 0.2722399824869446 8.918216164343587 0.060272892026854354 12.127234348664372
825 8.069503395816376 4.882461283945889 0.2389224016693105 8.975750987663591 3.3764838432120143 0.13540799997461436 10.598647510177686 2.3214414382348094 0.14829925012103637 9.487302753154433 1.2277306425105878 0.1585060848635534 7.979876956037942 6.13525599921018 0.26287873028583764 9.022216320570006 0.06615243362956984 10.817608950696934
826 7.895794930268403 4.833374530627879 0.2594481770634144 8.877720423833406 3.3629215465456137 0.12937136469827162 10.142337300651203 2.3132756295629058 0.15100099029723688 9.211494482272924 1.2064150975187948 0.17285308862019458 7.919417351300906 6.148374573607539 0.25482747666279354 8.809352897665368 0.05035006777941997 11.086745910393466
827 8.254000803837528 4.83896154110141 0.291770985865706 8.845098104852793 3.398105192195235 0.1420535378019033 10.137462133266808 2.3582466922349115 0.12706722899769454 9.488195775225094 1.219162291885522 0.18602108931453462 7.746584797244188 6.17416644252811 0.22651280288002507 8.894268322885283 0.07520622419591132 11.154636224054144
828 8.035738296354216 4.820714425916476 0.2623518082832195 8.75999785050726 3.414888644554719 0.18714472802560905 10.07704810770478 2.3409792185857556 0.18916821456128954 9.47626274615463 1.2161153310299828 0.14486187404734116 7.607204965822068 6.222632274284835 0.3067954378203965 8.79125039330859 0.08054377108122726 12.49417050097546
829 8.522136961922712 4.850723016654992 0.23611584762469814 8.984742688271936 3.3876413058333386 0.15037722777199755 9.978157574664001 2.316675376555143 0.19125239471971053 8.911028066315424 1.2113728913880857 0.14803357772934667 8.165677152071542 6.173981233722633 0.24530782756373265 8.912348488649124 0.06555655703771213 11.127835900301985
830 8.150168052458053 4.890137250755958 0.2742294727750503 9.005441781054849 3.459638258072193 0.1252242961302421 9.988332960276884 2.4022571472801504 0.1511914597446817 9.51141924415109 1.2085282157030386 0.189451697451532 8.392089336733822 6.27336176001137 0.252708992740361 9.009490274934938 0.12426231857141565 11.376717805049346
831 8.490549195209006 4.846796655502519 0.26534418546721067 8.974832542885954 3.4261397212533975 0.12734724731610156 9.911640930589813 2.3153580343355378 0.15697086400401467 8.918198956078925 1.2146714453427685 0.19026434680383938 8.216791885418465 6.158571858969334 0.24697319776847296 8.902402702036433 0.06978533528758506 11.309039142407562
832 7.9388973733968315 4.812779422575678 0.27927238052087594 8.85695265794881 3.3643669125514735 0.1563871892319552 10.140950985545281 2.3156831268646787 0.17867447925916416 10.066823375614305 1.2038273060362086 0.17395442144491743 8.445457167031742 6.2108183399942485 0.26575050210998835 9.089816311907395 0.05897281381133115 12.078396914077798
833 8.552782985372895 4.887166842207206 0.2727402858004543 9.24454929234681 3.360741909841135 0.1028723319399125 9.954862454718093 2.3136525728742976 0.13729398330366224 9.133127887304186 1.2157720156963112 0.2052249293311067 8.154659252332685 6.202399536257201 0.2841205514704606 9.007996374414933 0.07342436758210376 11.484962859590606
834 8.359140259099943 4.88095492086742 0.30403015247247034 8.678302000819114 3.4059775856615047 0.1654927266040048 10.192887036680906 2.2621361917448572 0.1532715120214983 9.542325336593436 1.1949116713653878 0.18594405001473108 8.146103607484962 6.194034486587766 0.24302148423989642 8.983751648135671 0.06508076345226069 12.052280956739708
835 8.751224183885977 4.84663565923834 0.2700771963847978 8.908897445919852 3.4382962401426918 0.17460924419350277 10.230127496100412 2.300919892724618 0.17178626258790688 8.882733063972346 1.2274821369955988 0.17768610713538113 7.6807817447051265 6.179249175822609 0.253797343051899 8.890752786916744 0.07599441319164532 12.008692940383861
836 7.965073669297509 4.811653290874387 0.2721564005417952 9.073355827684079 3.4321105990803087 0.13885214717169675 10.563724542415228 2.341794531678256 0.13122515234556406 8.89174409567962 1.2089590451772558 0.17753834364265111 7.859901684083967 6.144134725821207 0.2186769592472895 8.87075996383208 0.06520823073315656 10.75383343144753
837 8.74688621997688 4.765355982693352 0.2254599285255781 9.65380205151785 3.3659033932289653 0.10479594098864464 10.661232055178553 2.3232836187143553 0.12705452907089737 9.166732888269138 1.2311857092100542 0.19035792983091776 7.721754767416565 6.199053157522354 0.2112262264256056 9.190081596471796 0.05443416448068987 9.84220660783876
838 8.07613138092991 4.811893185896857 0.281215527361385 9.395601378954533 3.3957930589645002 0.14416280914364454 10.47192468373018 2.3725098161667546 0.1688151506736022 9.264239206620118 1.2012260393752023 0.1929280343170297 8.461748284702155 6.2406156908010235 0.23323619830984282 9.13392898698738 0.08188535044774126 11.692438187689522
839 8.191008622915206 4.8704924941603585 0.2944692181780381 9.127292726731913 3.3599845562127983 0.08741175535554667 10.499236590618914 2.3223300927234902 0.15210446391207347 9.346459064787803 1.2107443070069068 0.18635724335944653 7.988841664015864 6.210603829503836 0.24240767711279979 9.03056773381394 0.07230884812835163 11.03230644668107
840 8.210582002449515 4.768908372850758 0.2934655620056217 8.89535014110381 3.3654347929795243 0.12930435557368175 10.127515721663475 2.2983457501517544 0.15376653901567075 9.188988466120998 1.216696993059885 0.15079996675721313 8.449022303880097 6.174178217509663 0.25379995434702846 8.97429172704358 0.042190617517190575 11.242994713783705
841 8.105924665606075 4.738976695038758 0.2680882616853891 9.212634764111629 3.3946024247277005 0.1183137377078836 10.147775648044737 2.327781792662223 0.1753624583607453 9.69867897672032 1.2037847148811125 0.16751675332185478 7.728580539883753 6.24019910018488 0.26966180599379597 8.978718918873302 0.05854673770580852 11.447043770431394
842 8.198250365338872 4.773948172049753 0.26327387554063947 9.204085388571226 3.4125910688002903 0.15901731918975825 10.191521239262233 2.37482612776252 0.17223304663533212 9.764824295746283 1.1693539225379261 0.17516111663245904 7.936624158879381 6.22935675344658 0.265268942323411 9.0590610895596 0.06949300112628745 11.859702679468555
843 8.915594187639098 4.811268019923804 0.23093501737719532 9.316124254264667 3.374916580321139 0.10381010626005507 10.466984906216227 2.2656508349345064 0.16257747168053838 9.050091541466951 1.219542490908681 0.1785506834163979 7.320255731755587 6.197394580258525 0.23812066403040286 9.013810124268506 0.05123229347620466 10.473599084186542
844 8.631687476610907 4.791194216369528 0.2341137132860215 9.297167063597222 3.4064359985059323 0.12430032969882937 10.286902810568831 2.3138048068727377 0.16829321047246695 9.308154447709963 1.264380329410528 0.19550127933562136 7.141891482926781 6.203504556219789 0.26799238733406766 8.933160656282741 0.07334177368257655 11.346866718649643
845 8.779889033161792 4.809121349018968 0.20265923461029467 9.130450838423087 3.3981793138028635 0.12000394847018249 10.313616718069046 2.3603668030567695 0.13797344353612204 8.926863313181734 1.2428846446674666 0.17479750616781262 7.734625536844067 6.148491853441979 0.22451386793069708 8.977089087935946 0.06928658500448295 9.854278208337767
846 8.708951442739325 4.849674386691371 0.22907169211683673 8.693722188635418 3.4028380130979152 0.18097194393492572 9.749114499963577 2.2909702561740053 0.178532559828109 9.254973781533746 1.1642607482431702 0.15782074698897575 8.51731034604872 6.261836987687224 0.284548910988174 8.984814451784157 0.07139387058561075 11.813769266503655
847 8.861008075566215 4.839101334256441 0.2226536215920651 8.882754460196681 3.3884608393870113 0.1447821623628142 10.149005596041299 2.354628582793223 0.18172445512859187 9.144142490078567 1.2215547926719332 0.16300591532525696 7.597104515206988 6.236500694604512 0.26782531494101347 8.92680302741795 0.08552704094949766 11.229875030512874
848 7.942673366580012 4.826919927097605 0.27676222710568027 9.029947344407088 3.308460092794646 0.1096841731574224 10.568802294363543 2.3011209467512734 0.1570173735435479 10.028527873964128 1.1994922265908794 0.151034270332091 7.5468069871897105 6.238432225802318 0.2584057382286485 9.023351573300896 0.05236287601421794 10.919473002340832
849 8.169517551706212 4.826093265090504 0.26025246058359525 8.898684683555702 3.342837826212979 0.11481902353289868 10.579931682846915 2.299247295531101 0.14358996142139877 9.845445138538649 1.1735292086599234 0.11518470722373461 8.478773877376474 6.249933035020166 0.25729617048295966 9.19447058680479 0.05580591830980843 10.211738813479558
850 8.061354594059509 4.845932772335873 0.26654412374086384 9.057954299385218 3.418291648520159 0.09524896720486871 9.812190521570065 2.3047308325665172 0.17409693672229942 9.705683581497729 1.212347808299773 0.17524455252826188 8.221872112958387 6.214341929883064 0.20317534305734017 8.971811021894181 0.07660679052795083 10.477219953872687
851 8.246391482440774 4.812033875764914 0.26572894101602307 9.655479733684828 3.383979665338823 0.07946608242143004 10.154270617176705 2.353409838749186 0.1452433088895227 9.368720249597066 1.2417045083816756 0.1948854305170244 8.26948839900929 6.209462796457976 0.22264606353962296 9.138870096381734 0.07759592914538875 10.40456779540154
852 8.165206478466326 4.856215155247758 0.2834062849266551 9.271454216134687 3.3951068890713767 0.1014533015374574 10.122051184229047 2.3663447668173068 0.19628919051435945 8.817688598178487 1.2551939078563208 0.1938565799434902 7.947472956721186 6.20606686724735 0.2540732827851663 8.864774686745946 0.0932633094548962 11.79237256845646
853 8.413149287061586 4.847150463634742 0.27226791145747503 8.803979002909587 3.4105080360349924 0.13384751355301117 9.936513242367964 2.3245888306182634 0.1599803102958782 9.2995936713366 1.199464349521743 0.16773931853664908 8.42059582712606 6.213815939680723 0.23787517397597277 8.974766206160359 0.07658331610496641 11.134978992744726
854 7.9782077967041625 4.816079030394828 0.29830934471468434 9.040105976492134 3.391498233073265 0.11242649803635009 10.379882443041136 2.3647313357711752 0.1589683777044105 9.44700628762547 1.2346823742093243 0.21558897131605922 7.926639581666967 6.250120737162323 0.23034105347270167 8.954368417105975 0.08890013432905679 11.638311156289559
855 7.801700687848221 4.803640685335768 0.28957081642976407 9.845985290057287 3.350415829688027 0.09350900274699117 10.378792079032399 2.3457422080816146 0.15691785696494737 9.951126741551041 1.261437860371873 0.2161102191619302 7.956359496995217 6.214067673535352 0.23257095079987158 9.186792859096835 0.07253864360940061 11.329425035119007
856 8.201978899230935 4.832172439674261 0.2737549739875408 9.241972388390652 3.391420286402717 0.09566920189061756 10.353267107662456 2.3427933816668385 0.18504172782765121 9.207310220926955 1.211484862305364 0.16389965938122195 8.077059219389058 6.193963760782743 0.2396311183542246 9.01631756712001 0.07184473837325837 10.977833326824554
857 8.140713605246392 4.827009080717625 0.2883249385013747 9.143303052833586 3.407235918587949 0.14479703416946244 9.515882458109193 2.3444390586545625 0.1382172194187297 8.95004521087307 1.1749295633877097 0.1902548914441257 7.910461668822716 6.219051910789044 0.22762772271931672 8.732081199176992 0.07201089863425154 11.335646900121091
858 8.358062184505872 4.838370042322625 0.2898049339906185 8.982222226400829 3.3846051966335664 0.1367358441297167 10.004853248289908 2.3054589400040406 0.16628214836867414 9.66766760386826 1.2293598763697042 0.17445375092493412 8.041000890858863 6.164234873088461 0.20257155977431074 9.010761230784746 0.06188357789055297 11.113642151817956
859 8.608119919644457 4.829872112198647 0.23824672561918514 8.599549603078149 3.3725129836810157 0.16610487961003642 10.251821752224123 2.2686999296772696 0.17271684072182047 9.623094945218627 1.21963252563252 0.15337649651337676 7.9080996852677075 6.112909467196214 0.21046610039113917 8.998137181086612 0.03820319588400691 10.782046330575282
860 8.000334761328952 4.785560701454624 0.25650890467855697 9.150850195638945 3.4039198632358443 0.11051577001439038 10.301596190516532 2.3440245487108347 0.1603447135082764 8.90769075110376 1.235877117831357 0.18549860209104405 7.9444344537565845 6.215883252756177 0.24719837910059825 8.860981270468955 0.07453088900464104 11.00155020373182
861 8.141859948182985 4.816228778673411 0.2779900914192277 8.892386890292943 3.3688075320228594 0.14639967111935728 10.245451997497852 2.3451435899546995 0.15684384621466954 9.294156658734698 1.2114111220737704 0.15754859530389506 8.056871341056661 6.217234985380535 0.22226540517453494 8.92614536715303 0.06924299382792864 11.0127943840227
862 8.393392917131042 4.811252800313958 0.281140991437374 9.315818488362142 3.410485228894883 0.11125800174509262 9.939088744249307 2.340341808234602 0.17060157958495212 9.305488672737026 1.2101605547453143 0.17429537067165643 8.027120226293833 6.201099426971294 0.2935263409311914 8.99618180975467 0.07214575603888385 11.81235326449013
863 8.239156647387466 4.814590055211674 0.2850472363222629 9.080138135866564 3.3364153085980197 0.10395323337541018 10.437927513984842 2.2959349312654047 0.13488554704343306 9.185548009262838 1.2310110236733045 0.16107552770655256 7.665450354944978 6.16086452744265 0.22299185607828062 8.92164413228934 0.0452409614450842 10.40437956893751
864 8.619739872069768 4.849534791913061 0.2593054856347374 9.156486565942593 3.3549979265074468 0.13934480313515854 10.149110995554743 2.3324201847552657 0.18495747921376432 9.44387763207482 1.2126768815294318 0.1467547208535629 8.016546996520406 6.190899768972115 0.2806242959315506 9.077152412432465 0.06558370294233766 11.585055182150334
865 8.450825461647998 4.855163502515994 0.280647107684936 8.99171817613707 3.4155522683538924 0.15077854029301113 10.091941003787346 2.34583585034966 0.18482779183215317 9.100142003684162 1.2066502396535976 0.1731422197189337 7.922124834493203 6.210573500814061 0.27639114970047024 8.911350295949955 0.08423286454431463 12.21301720591304
866 8.266647666445376 4.798994019207157 0.2527266331492402 8.999373032849716 3.3829021245482 0.12279368319840073 10.017218155509015 2.3309965850509275 0.14489820481783658 9.520152334287513 1.215730871523827 0.16093647237839245 8.051313197880104 6.17481893045267 0.21992796486105376 8.970940877394344 0.0581662983634299 10.327941932733411
867 8.305101066409986 4.8129794955533 0.23274854990718855 9.146220379734215 3.3704953947660012 0.12912487833214623 10.134220139429816 2.330118532270083 0.17741849165195697 9.557631005697896 1.1808057333414084 0.1187668349383688 8.441789028202434 6.175657308025904 0.21684088598927262 9.116992323894868 0.05148908499821285 10.025611383287304
868 7.600607123490248 4.787336620356863 0.2991453776574634 9.407724898951354 3.3395090576582165 0.09870852846422376 10.596762197272627 2.373582196554984 0.13409651401483977 8.792008735347281 1.2590521806364399 0.17567751412461255 7.462050632158508 6.189688042511762 0.26257647912728044 8.771830717444004 0.06731141175052673 11.117723630424457
869 8.082684829337836 4.779321511315191 0.2686055408352841 9.579237081081859 3.3354837583835018 0.07709409645860892 10.06179244352384 2.318442501701171 0.17462982905048363 8.828701840971055 1.1696329293831196 0.16683221843772866 8.000288196494244 6.23226977407262 0.24892176923018647 8.910540878281768 0.044507887177994164 10.726726237386561
870 8.593036755377987 4.789541319758392 0.2318104482033571 9.579763395102058 3.3656304066567784 0.09218853252584315 9.858420263143621 2.358404144487033 0.18095704098536386 9.25673308142141 1.1863425802504983 0.14653444569952306 7.636728928783553 6.177022459721862 0.23281779558692156 8.984936484765726 0.05286597438178649 10.133426251700522
871 8.389600899279815 4.777242903749945 0.27056958076039567 9.878662389235613 3.380441716264553 0.0778695297465216 10.411907153087533 2.3650719812927736 0.14532812011351998 8.686866931761834 1.2094583035786377 0.1857324325388762 7.520142617156177 6.204303157865887 0.25548988444408016 8.977435998104195 0.0647814047572329 10.714190993304125
872 7.910176584096364 4.782199390909193 0.2886329194222758 8.974923667293073 3.374089992052727 0.14867957414132896 10.223606912301227 2.3195367192525667 0.16872714771815836 9.310426894367975 1.218584939310708 0.16586714626841179 7.755818017926027 6.210053651740291 0.27196187029657776 8.834990415196934 0.05837073085997093 11.961853692120942
873 8.221198380293227 4.817021755922139 0.25995673368277633 9.20715079281416 3.4246054298993127 0.11733666026197154 10.035067313586868 2.392436668367611 0.16176828677908042 8.845967236959677 1.1949946896073647 0.16928385240421484 7.910840890807688 6.175722746065372 0.24416690880719838 8.844044922892325 0.07843405017923337 10.914988571317846
874 8.304201498967949 4.831685271555856 0.23549052242408097 9.15672648191067 3.402083652699254 0.13153499970642984 10.206931203223537 2.3513711993892064 0.15108774086157117 9.806706052953194 1.2688260584976132 0.19512228607133833 8.097421792806566 6.197431216416561 0.2651757119423337 9.114397405972383 0.08775727191857179 11.211767176740503
875 8.22742591755884 4.774764422624203 0.2871725165543118 9.338327167140593 3.398530259384957 0.10401869596625174 10.332937916955041 2.34652230353799 0.1578014042961539 8.970265993027603 1.1890369075863472 0.1306009766521886 8.170477250097877 6.148755652813005 0.22600931223652537 9.00788684895599 0.048999701396174176 10.377444882341015
876 8.258909826196744 4.781978649980258 0.2497271285498555 9.31171896748658 3.420856613544937 0.1135267392168015 10.290394840250519 2.3684956869116034 0.17073563989084023 8.98778704765413 1.2071692190934278 0.1507201973810423 7.542405838259543 6.156716103766825 0.27811169724426626 8.878243303969503 0.0645210468662838 11.033120555134477
877 8.710130765537453 4.848805682936988 0.2391685984810644 8.950920210161739 3.4256683735859856 0.15913998373747784 10.30279798167456 2.361847937710924 0.1581261258240827 9.07880218615302 1.2322754436669974 0.16008990456561345 7.818302015681582 6.134145963234964 0.26309081475487794 8.97219063184167 0.07802647243404551 11.225565906762204
878 8.09328058579542 4.865264718162762 0.22238164280686284 8.832781647891242 3.365148903577529 0.14214991600541052 10.400826202831302 2.3671973590149284 0.14882998653949792 9.370339039628467 1.228092819939758 0.15851590266512441 8.316339689256885 6.132969463182042 0.23513874735586524 9.002713433080663 0.06921244498227752 10.393639988974503
879 8.594838991173534 4.8351247867587634 0.2543700117917926 8.889768005271124 3.4390319694023086 0.13982418788844156 9.999060259241563 2.370683284141856 0.1814303618504042 9.047856596294894 1.2287943097964629 0.19162048070406523 7.785831464269782 6.123232716312462 0.211357813819604 8.863471063250179 0.07685120548924411 11.21396269427205
880 8.256149377896126 4.842921605051278 0.2698393957679684 9.021735102619457 3.407941775418939 0.10629132204599033 10.31126148207171 2.355877589566226 0.16474317501902888 9.193746150795699 1.1892832627787786 0.1899921619626508 7.971624968033382 6.175206926619194 0.2438565469038688 8.950903416283275 0.07172402409375675 11.169498254678587
881 8.334152357563537 4.776231194286986 0.24175724085936834 9.006472256595076 3.4003137515140356 0.1600315632952477 9.972228791338319 2.3465252323935193 0.1930908636386236 8.936714276303967 1.1846463163994512 0.1660194210256281 8.310709892078947 6.172579366993603 0.19542025913365232 8.912055514775968 0.05353696452439265 10.95861250087645
882 8.180721568350473 4.83756246827421 0.2573582350700076 8.896096601380119 3.451966270116576 0.10941212574478335 9.965758048902273 2.3609111192764956 0.1950241946560534 9.39150202239315 1.195635480762121 0.14484246640598503 7.9578443048675505 6.196217118495932 0.26699768512220595 8.878384509178712 0.08593628359194047 11.157031899700248
883 8.675454870563874 4.80775042907347 0.2141619309890104 8.993761620079983 3.4146790134310163 0.10688911372094279 10.223567678625752 2.3724041766193227 0.13564842364714488 9.31308045392293 1.2098514465644772 0.17560929382902624 7.872302024138478 6.195051375847181 0.22990178438689765 9.015633329466203 0.07742508051396704 9.880205074060413
884 8.450171310793676 4.836274566018465 0.2316845843065032 9.26905421551465 3.4265024726285556 0.10778431791919527 10.448440163491856 2.3843955892637076 0.17748163493586774 9.257290627612957 1.2102484054416955 0.1764289310973551 7.9688403162866015 6.238026969550936 0.2734836606506067 9.078759326739949 0.09656739278754567 11.079435330665842
885 8.728228615817878 4.855351308933216 0.24299374075128907 8.884674519031384 3.462217232111897 0.14564675218677126 10.167557568932999 2.364831429682362 0.16210581061930104 9.190286337074086 1.2182606125760669 0.20225520458919516 7.715257652351044 6.263224407149303 0.2884265865919331 8.937200938641478 0.11025479029744249 11.933886898973183
886 8.474143189861886 4.873286557643302 0.22657038836161195 8.939494675399041 3.3840314401888016 0.1388202754756989 10.182338048776145 2.376137513838859 0.16914298747090017 8.927941270378659 1.2182093654849282 0.1589175380357822 8.01054060316953 6.197785376465562 0.2401514112507298 8.906891557517053 0.08736784293116436 10.698297751303103
887 7.82342376843665 4.842999626005431 0.2616630711052998 8.950956185557056 3.3660855552665643 0.12189060600866444 10.562783626524007 2.4015222520983674 0.1761417390846991 9.565704377782131 1.2561944752161451 0.20152754526837913 7.738076003658247 6.260441358268282 0.26434409085001154 8.92818879239162 0.10292644557783164 11.752132741087937
888 8.764575684734995 4.810491475417233 0.23452702476863915 9.212020239071869 3.4527525406242177 0.15101327306224938 10.620908115616787 2.3792129885793853 0.15916856690732714 9.066349709369952 1.2296533594178107 0.18773519507933276 7.509271450033793 6.162930470237305 0.2546013296676878 9.034625039765478 0.08448595906206413 11.310707001070112
889 8.52171778689723 4.827739168625852 0.22955365149277737 9.277074712383149 3.420757201541935 0.08885414899084455 10.287419465422069 2.420653256045345 0.1513500684635511 9.18137346947181 1.1927361974966426 0.13202218841277785 8.11326433469475 6.236163801591462 0.2887704647913355 9.076169953773801 0.09708771726712104 10.204957272488087
890 8.577110428134372 4.809134150849396 0.2470614421137535 9.023597608022978 3.4469187655665423 0.09735290543511187 10.37116496319504 2.3632046221352248 0.18748048973612574 8.88157720221273 1.1701229854544548 0.16311459540695933 8.748310574227869 6.224630095642989 0.23352897712776782 9.1203521551586 0.08027991613659506 10.64026639969173
891 8.442973061106587 4.8836886915005975 0.2614604624142579 8.788648050735027 3.4319250780365755 0.15485007190049865 10.245055248758478 2.3522078247652622 0.18801443498547896 9.05136015187848 1.164686604035148 0.12335882288962514 8.330856319013877 6.199583265311458 0.2472222501845811 8.971778566298488 0.08389608493668184 11.171600329971543
892 8.635227026566515 4.757995554736579 0.24777114943513667 8.871769164356655 3.4709906616621056 0.08273143109877651 9.786212059869214 2.389825783623917 0.20701136431691897 9.321834826154808 1.2107267016680712 0.1905279644506841 8.427621730942578 6.220255392996922 0.26771154844500433 9.008532961577952 0.0874366111443925 11.410494112886797
893 8.991394025708349 4.797930568516931 0.19915116929297283 8.568835862245596 3.4588748511178307 0.15140382350284629 9.976082247722395 2.3758393607936164 0.19634205506477112 8.997751108296796 1.1865959535608415 0.17295148151963255 8.091171282958834 6.12702371317964 0.24270100635345784 8.925046905386393 0.06673068164064562 11.030005193963344
894 8.480940849571462 4.872521019360442 0.23735531054899414 8.51949567911684 3.398360140365284 0.19698995586685328 9.910029767214278 2.3917233577268906 0.2078004116412351 9.039528276293737 1.2058175339450647 0.1773691771553827 8.395088050949404 6.217881193188857 0.3175499684826848 8.869016524629144 0.09473844112418135 13.029803086103827
895 8.103595113964918 4.838148999892489 0.2731959584435732 8.466689923841905 3.414947244643994 0.15430575866683985 9.526405178921655 2.3810777142405644 0.19978106890291866 8.750822699089172 1.176628976201287 0.1573798322359944 8.067200817616069 6.169608944274961 0.2608179692444798 8.582942746686744 0.07356016805753267 11.980325045250575
896 7.965656724305435 4.869182423246913 0.2857016838333515 9.145747656039163 3.370837616872262 0.1305016209029007 10.372625663299175 2.384636003766916 0.17701276371064592 8.940905620786433 1.2700229558024199 0.18638490749506706 7.753529581902367 6.197061943837608 0.28337644139259416 8.835693049266515 0.09582598091209746 12.180823946197322
897 9.1553525236252 4.823140509788571 0.21699099233711636 9.04635896825525 3.4157661905434984 0.14095512144058228 10.211751299714582 2.353345451779897 0.19633869415326738 8.911723906238466 1.2417559927211648 0.13634392732814377 7.504649680738709 6.109437419789653 0.23740118850704778 8.965967275714442 0.06616690513143038 10.634439578729673
898 8.516282036883371 4.857539365176621 0.2801094753064569 9.071485649479643 3.427382433944377 0.13339070906575595 10.161153958447596 2.3357303282860453 0.17845568215342414 9.035868306844122 1.2222113461533826 0.17396096453144685 7.937839627972296 6.200460149683047 0.2350325509763704 8.944525915925405 0.08614251685556829 11.47003501934896
899 8.643923854235181 4.857106466137968 0.23964015892313673 9.104835205472584 3.441017407059082 0.07865326440946672 10.283338256259654 2.3541298815970535 0.1720440958610726 8.929364562727251 1.2609860091685563 0.17682243105220422 7.78941136864695 6.117107663643347 0.21393604763573434 8.950174649468325 0.08354727772807506 10.096616404896848
900 8.522664081891364 4.84193730696226 0.24284233540557082 8.956018669896219 3.493322115996884 0.13445759533194668 9.972930857967652 2.4104264767962014 0.16092977687163065 9.249388410989567 1.2379007026675124 0.17089973936733063 7.800276839450799 6.121294124884715 0.23351506798333393 8.90025577203912 0.09845393766838813 10.80191045767077
901 8.100436908762125 4.787672275841231 0.2617766400839325 8.96413632692623 3.5092679829399915 0.16051858987988232 10.169202960569203 2.3552962317904544 0.13364145024042703 8.630800879967518 1.246650478303612 0.19893201898500587 8.211232915468239 6.251824151631203 0.25247860324632526 8.815161998338663 0.10762001630817206 11.54334978668937
902 8.516114387182986 4.866756606133375 0.24857870573331284 9.685924314164193 3.4964968883529197 0.12305715369735072 10.288336631665727 2.391405989621857 0.18447686076780634 8.839446872261258 1.2644021817756714 0.1997191886366196 7.754977233058549 6.179051547662038 0.2407766068644238 9.016959887666541 0.11710043491604587 11.420292355275912
903 7.88238042592021 4.8487074458334884 0.2918076603715456 8.928161216886547 3.4418363075656804 0.1377926085981847 10.492306142887704 2.3609241765713667 0.1439182333214324 9.417833337420282 1.2371739151383583 0.19151122428974365 7.952578119965136 6.230079956032133 0.22861240642217312 8.934651848615976 0.10122215243507907 11.386300113490652
904 8.662445654149968 4.816860501096082 0.24699855289679815 8.9230139322449 3.466932124496916 0.1555029850120418 10.051241039984456 2.3669882358357386 0.1773424876264947 8.826757859752112 1.2437769159215295 0.19656222382449234 7.731585541428675 6.200123068206726 0.2002101059252299 8.839008805512023 0.09641396131827204 11.191199072256538
905 8.189571068380914 4.817475663759055 0.2754356844700485 8.889810979876291 3.4226754609933954 0.10923293742983704 10.479296239790983 2.33436882804931 0.1471881931506007 8.513709246357779 1.2840775629888537 0.18826110146893965 7.914884438049372 6.171995093718348 0.27909047496802936 8.797454394491067 0.08359631410866593 11.450084737257376
906 7.830414992970155 4.865462820980008 0.2852862333625535 8.981893916657874 3.438633064862742 0.14443140892213505 10.172882026799162 2.3904630172048704 0.15598599915120553 9.0576728895331 1.189446732553809 0.18040975867793937 8.181368437986976 6.279168265571771 0.2784172204544387 8.844846452789453 0.11011257244151382 11.969439226148554
907 8.04035040330638 4.818002233900163 0.28250023640424854 8.710185234961074 3.4458465439788615 0.1510505115160271 10.380810447397325 2.3480084470458777 0.15085431293949186 9.012732003073966 1.220462986289788 0.17365041586379654 7.667685441487582 6.206094329223 0.2648828513552257 8.762352706045267 0.08516070029441174 11.722009780216682
908 8.237229388385721 4.830672218075231 0.24311113393236303 8.9852209542172 3.483019448846494 0.1411065036822275 9.94800834880832 2.3708855725289877 0.18751854148178035 8.427330505594956 1.2015986614094438 0.17945355220061818 8.189502587561709 6.203619659443607 0.21858929545351805 8.75745835691358 0.09543690426762623 11.112849058621725
909 8.138126676888966 4.831244936356743 0.30420352208980095 8.748511524300861 3.4440712211350335 0.21278841363257056 10.341104704595175 2.3523603261320507 0.18542749089862806 8.609453718626604 1.1832955915617474 0.17263427751462637 8.113500574953589 6.1752547257121355 0.2341473697433537 8.79013943987304 0.07472315238641566 12.710508032928832
910 8.034921843334264 4.83433974667599 0.2903271757238904 8.815341723836308 3.444266461450537 0.14784675861354213 10.744573689008831 2.349780928034772 0.14178299520463325 9.056630179685653 1.1805162866768744 0.17987049141918202 8.740283044166773 6.274137130641319 0.2667416036461808 9.078350096006366 0.09408590290277216 11.76361449777344
911 8.45881950083762 4.868730389398718 0.2674448570608187 8.577412007020257 3.479494656254339 0.16879847618422392 10.070422648603108 2.388140109855646 0.18222540854562938 8.96373353716053 1.2205461646609268 0.14941812179298053 8.202058504689273 6.210589331053622 0.25167061459556045 8.854489239662158 0.11097792245152407 11.683268094134085
912 8.158163267653292 4.7571940735456115 0.29836652974912886 9.197780582664363 3.4721955841808434 0.168776477553367 10.085211548902302 2.369384708202835 0.21003142438183164 9.681226053001408 1.2131341751466098 0.13360521125735178 8.118107209845741 6.278136086685832 0.23605315888326256 9.04809773241342 0.09548671775921998 11.995820280084816
913 8.31503269596735 4.835431282552548 0.26464983899265154 8.719611008104359 3.441062282209738 0.15757518573619497 10.145181302486407 2.362423528106155 0.17681294298411052 9.154772963632228 1.2033350899692368 0.15723867848990927 7.940694657715991 6.225111077947114 0.2631804132328428 8.855058525581267 0.09095044436383196 11.68211738009673
914 7.747196631645322 4.781010903380036 0.2930861900693973 8.794458969722848 3.4742433611225647 0.15609914090811394 10.298088078424678 2.38464036273423 0.18109178575653145 9.493171030410855 1.264523394897115 0.15237015962187542 8.085528879970418 6.235987130724118 0.252926314840617 8.883688718034824 0.10555882277848641 11.866799230153505
915 9.162139118645948 4.816817257444162 0.19354011601947313 9.357218056782044 3.5168481564062897 0.13505741275253844 10.200737740092812 2.4102363929850688 0.20490148267483685 8.564947430884388 1.2467901065540976 0.1601205626802528 8.098442038141746 6.198656755086608 0.2284329653892364 9.076696876909388 0.11534752590211891 10.565943800721142
916 8.520527187611538 4.807661521114531 0.22962620011346604 9.16138383871326 3.4671946291530698 0.17236897810926233 10.54798348421336 2.40018893011502 0.18896746404424683 8.704843464957058 1.2741556829199356 0.17993344945309125 7.726831127635114 6.166389829171246 0.2578836752306257 8.932313820626067 0.10059591070163405 11.788947738945415
917 8.212886304502371 4.827287044922617 0.2866990737436202 8.823886852115907 3.410579781222123 0.15131922981662724 10.486076055726596 2.3827068631016135 0.15603318340193686 8.974710977960104 1.23369242671664 0.15599367235086053 7.733513973536123 6.1403550631691415 0.2242987821288963 8.84621483276822 0.07640202803330057 11.165159127753011
918 8.095908565367791 4.81628390906631 0.28406419755799844 8.827541894128936 3.483668702393934 0.16480022612604414 10.025758524603548 2.3670992994614455 0.18631316536272877 9.081889818613883 1.2330400615622146 0.20559809752798267 7.666270610821416 6.197017546093734 0.23442748468925936 8.739473882707113 0.09689969592240107 12.32092076650196
919 8.367433808209205 4.829428741089969 0.23382036701007083 9.01886560790406 3.5063718687178134 0.1813199965641225 10.795129159531989 2.375034876188492 0.1499556999246812 9.33512433540039 1.2743745195554705 0.19488943173562207 7.883065413122047 6.205661387755338 0.2905186715997147 9.079923664833538 0.11565207086829021 12.037891024101446
920 8.187781477193809 4.890611824710454 0.29762818724683787 8.427919172549782 3.3723140754890024 0.1579617638153285 10.490193307805818 2.316033892935711 0.1843848798389087 9.003263894184407 1.2330322365827666 0.15660632010810038 7.754684665926489 6.222867965156498 0.28120371459267113 8.77276850353206 0.0844497911817601 12.350504804412093
921 8.82438936411175 4.810815201664341 0.2630834805675662 8.954178713396963 3.426236355901918 0.13565415335236977 10.413802818003976 2.401968757672395 0.14176738755658005 9.047317050019934 1.224572713017743 0.19116677324408246 7.789064707524001 6.233314617386061 0.23466036400238144 9.005750530611325 0.09685932133536537 11.073350860518545
922 8.641030081805576 4.809977640303852 0.2522807238665471 8.989591046776416 3.442179574734274 0.1515973429011701 10.031290738907702 2.3703856944816457 0.21116281965837017 8.995060539023564 1.2133142613522312 0.17733775742197397 7.593174827184585 6.160545067370683 0.2768283153054581 8.850029446739567 0.07675823985541075 12.252209237102653
923 8.707097246392246 4.80200299496626 0.23194583914569808 8.956025529638392 3.4258795917301845 0.14424990976582075 10.429316319379174 2.3692499656757335 0.18942320974836052 9.290788751851004 1.31680405943598 0.21355699018839003 7.434876510877646 6.13279245739191 0.2768147935584861 8.963620871627693 0.0868236060468874 12.100762548958716
924 8.226903076043211 4.790879688153277 0.26818972601466 9.304708643821252 3.4114858617286967 0.14121326467681755 10.65614616288129 2.398709516594412 0.1744898046221031 8.490011044525382 1.238472433602864 0.16039585106243542 7.805844120220763 6.192843282793829 0.29334623493115125 8.89672260949838 0.08395594878148938 11.890419874891762
925 8.48842426086713 4.77030282225276 0.20872549706695387 8.943865639903066 3.448813252069441 0.17883136666455368 9.965587876244086 2.3838281046129066 0.22295465881090964 8.282802124100417 1.250666500493059 0.1601512149761726 7.47833290814265 6.132959388011219 0.2306788949876992 8.631802561851469 0.07479180569475079 11.474529878670047
926 8.341851970866893 4.792782797601772 0.2036094098859431 9.143389266070242 3.4525874917721304 0.15157168606549057 10.408398930408152 2.43095597152731 0.1550153896820189 8.215969621517777 1.2927775789476226 0.19020540082110196 7.741619488898321 6.195134990538669 0.26070376096871956 8.770245855552279 0.11032555828437451 11.01345945270843
927 8.339503211373524 4.818942395479719 0.2149276269312242 9.171834840285383 3.429268770273049 0.1624138901813426 10.349227020242902 2.405040630690692 0.1244939252929746 8.36940536679378 1.3040969536887077 0.1859475964491713 7.615081722882503 6.172044497992811 0.2425089671233783 8.769010432315618 0.1033564418318694 10.660361131460752
928 8.100378047562648 4.822830689535896 0.2634570409577879 8.869774057164152 3.4316126642020337 0.14969334538361667 10.508509107516046 2.3695790905566856 0.135011366986581 8.688659460813916 1.2297076475845685 0.14947496785485093 7.842472588245031 6.166485098391595 0.2643251554912417 8.801958652260359 0.08152083026102934 11.023271117181773
929 8.525749423034798 4.8320621335592975 0.23257457132482928 8.737995188714319 3.4433831975619253 0.18026553386286606 10.64109153031841 2.3765048447298156 0.15233913311166333 9.133899816537655 1.2888414990095929 0.14640620848582123 8.154367604283491 6.202754576765642 0.2544230649800483 9.038620712577735 0.1061870425321283 11.06964213957226
930 8.25600107400449 4.819090003207146 0.23600218038331522 8.83582109865028 3.4316170738483223 0.15878754110967064 10.262321094433947 2.367619372516468 0.15625663683770216 8.88029620130428 1.2508981931944356 0.18576309311780226 7.655283419204026 6.227095925560534 0.24637759398143447 8.777944577519403 0.09674190587225477 11.266493635014365
931 8.722241107713568 4.821980811451126 0.23111098859484464 9.064770237048531 3.4282223441865614 0.11868128670964823 10.612416988532342 2.4059884732595855 0.14401378739844156 8.935847087261939 1.2421024290691696 0.13569072964795242 7.86042736888754 6.153535023276878 0.2751438292304736 9.039140557888784 0.08784360845553767 10.366417918540673
932 8.374421751557335 4.823782406813891 0.25724931958996256 9.112416700657095 3.4293784104673524 0.15952355192095147 10.081110751789273 2.3721389999998177 0.19492605450656905 8.833004110449679 1.2362937374008125 0.18128198116125088 7.696839807508262 6.184947328633944 0.29585659880250875 8.819558624392329 0.08678596887003712 12.477158733655148
933 8.5139406197434 4.807721323888317 0.2561219135320698 9.161706587081293 3.498765342406743 0.18241607783178632 10.168690607351465 2.4227829745861396 0.16175903479522113 8.718593815603928 1.2091945854768602 0.16969304694912724 7.238163150534058 6.177395470845911 0.24254073583596913 8.760218956062827 0.10064973164766786 11.60274839589365
934 8.467749519928006 4.835664876491182 0.27442463509749127 9.0837285961106 3.4350524629372314 0.1637534752647452 10.226697846018387 2.351349793695331 0.15347985023019706 9.11908311995996 1.2493181849069748 0.1492025522661115 7.467055121933672 6.20840466319576 0.27850655897152476 8.872862840790125 0.09343578845216963 11.681086198094407
935 8.368876870641271 4.822576582490475 0.2533872809064383 9.249180687074112 3.4317716426126403 0.10808365651320584 10.39402805722714 2.414675543443956 0.15017338361567123 8.78555763316188 1.2252356541537217 0.17337387194342824 7.767880699144217 6.190595472663228 0.25784697992129113 8.913104789449722 0.09444877127967781 10.804439011408927
936 8.606337544784225 4.8270512362515285 0.23808503155585928 9.179601959110258 3.4066472636688023 0.10860070982494105 10.423342794353406 2.345856662596208 0.14448233714464565 9.0284993266532 1.2592402470656288 0.183457988935731 7.886714783690789 6.1574924514907625 0.2645121696455976 9.024899281718376 0.07673536442145967 10.761731473114917
937 8.271717375974655 4.795082484463064 0.2816192337057049 9.391793151066631 3.4105088756217135 0.1210765969826214 11.12130606777463 2.414434276471406 0.12103908568793212 8.863037892607384 1.3292738298062325 0.23098605217119048 7.098532342676936 6.182132220487701 0.24833850339190872 8.949277366020047 0.10376412957689714 11.494214868549246
938 8.38394955487663 4.842061835245879 0.2800161058494509 9.248322287519368 3.4309335876767384 0.11616231747659644 10.453658239341442 2.3774911386104227 0.17328332205359348 8.879504330249894 1.2370435517644305 0.17438952273635047 7.288742126473606 6.214413233641928 0.25531623888287985 8.850835307692188 0.0978664615947534 11.449616235528692
939 8.547881978061657 4.858083308135691 0.26217363799047655 9.2743060536071 3.4288494451913083 0.09632711740548176 10.796320533693944 2.354084749362889 0.12986156090321976 8.810039538248933 1.2869075915443493 0.18392364122567656 7.842033036759563 6.144811227908806 0.19571594533487935 9.054116228074239 0.09202505663548237 9.946569128637444
940 8.494926422620821 4.84102999059579 0.27574256373827616 9.390071510272385 3.4340487047261403 0.14033007359714814 10.230368976966872 2.345596682134781 0.18229216522918607 8.745613743424277 1.2725356502739882 0.18063583577244813 7.584957074056297 6.219462240292452 0.2183836031786712 8.88918754546813 0.10001244581150392 11.42918151834162
941 8.404183391070722 4.8494992951408165 0.265074031605328 9.088941137881992 3.5235745588146705 0.12578997363044472 10.323972334715029 2.365802079501461 0.16191513804613505 8.80556668321581 1.236660516360309 0.19630752663224488 7.81257971853678 6.230618834942709 0.32949926838458987 8.887048653084067 0.1187088491588669 12.359684421335153
942 8.417492488349652 4.828237299642857 0.2687808936707583 8.70650340385537 3.3605531012699053 0.10104877497943368 10.780907571612868 2.345712039667129 0.16988035634738616 9.35261786563777 1.2581423492485189 0.1525063664480236 7.912072964538696 6.21281419762986 0.23645627317609974 9.033918858798872 0.07856958969852759 10.641804846398331
943 8.301996297266108 4.834282138135057 0.2131792411267204 9.256235426227203 3.4728577240303946 0.11883472663110506 10.410086971376863 2.3767149581636278 0.15273768062918355 9.01612577200208 1.3052922842684678 0.20107024540328924 7.564646990336364 6.222079315847887 0.23490863832517261 8.909818291441724 0.11972307629596055 10.550794711810196
944 7.990101480089629 4.804498518503378 0.24598406424619834 9.586544517938725 3.4246815737720353 0.12074451611136323 10.480746161285365 2.4255618260567595 0.1422794403256221 9.012237499965918 1.2202839415099553 0.15989946956306358 7.973114101646612 6.219017575660348 0.27680039873353984 9.008548752185252 0.09628647930736878 10.837014138153682
945 8.33916197900971 4.884759875756719 0.2529529909224328 8.929125004576349 3.4406699285205393 0.12580945100475582 10.414298121431807 2.3600219988746165 0.14384881325235468 9.064947841537585 1.2795806311089175 0.18495942384017108 7.884966710345746 6.239440095722879 0.2813638975549671 8.926499931380238 0.11837229820360791 11.332355490457276
946 7.983020821973491 4.833020173725866 0.24376889458675363 9.227719256803661 3.4881365583485016 0.1517504049366304 10.282939719892752 2.364622058079399 0.12914200412884677 9.011811529896095 1.3007663792510242 0.20709805527032502 7.649464275780549 0.021989444400634873 0.2659018356205207 8.83099112086931 -1.1208152850320414 11.43235516625969
947 7.933164910607993 4.856627869270688 0.21876651098488256 9.413458377955536 3.4627008575023845 0.1509050713833616 10.2429033294174 2.467839185390553 0.1640081175535177 8.62773180929126 1.1922325218470495 0.16762289235357877 7.904932408397365 6.233389610199334 0.23572568867864357 8.824438167133911 0.1200358010488753 10.737553156612409
948 8.403352632585692 4.804165043702877 0.23407054385359702 9.524080274412835 3.42402467679942 0.06759529714578638 10.840590704563969 2.391039510712854 0.11167969928102386 8.820511025920766 1.2752697974295166 0.2048991391441152 7.770101789569017 6.281541772082017 0.2668745337694391 9.071727285410457 0.11268595235221049 10.142719056390826
949 8.574925476778592 4.830386128611987 0.240534526419963 9.192881151156502 3.4395267259654636 0.11947103161103466 10.251854460952398 2.3853201009821583 0.16361557824594478 9.00478247634314 1.242930818130257 0.19755378198708173 8.057648508668569 6.2382429213034465 0.25581751470136754 9.01641841477984 0.10475913120553604 11.195508605026987
950 8.916343957213972 4.861584681309797 0.23360984011771277 9.081165183182781 3.503717133178842 0.1649211678839289 9.956154784151892 2.384062225621069 0.18604976953213379 8.79243198342262 1.2497189850747896 0.21072243554290518 7.911628958614299 6.228490851832808 0.25086944306260467 8.931544973317113 0.12299256761033468 11.988255567754434
951 8.320435837026322 4.849587708991757 0.23475545097662034 8.992377814075445 3.479545741534685 0.1678806366172401 9.746353651077154 2.3715698519894466 0.22745809142526835 8.407805473520838 1.2402179670922084 0.1814303618504042 7.89245942879689 6.219808943788663 0.19578826606959893 8.67188644089933 0.1096238348862257 11.542954497417714
952 8.42788255803955 4.913231263740732 0.260697517406794 9.253682095816355 3.469267272993479 0.1259328963081606 10.19509625971855 2.4492170055761577 0.18551249794885552 8.699617048369142 1.211194143864988 0.17181066862771469 8.172107202488899 6.219775788205625 0.24371307729728436 8.949677032886502 0.13001488708306988 11.317826209126276
953 8.373191560701883 4.8465543979512535 0.2590808351499428 9.59902298674937 3.4700473128645135 0.12366555858141225 10.198885374720083 2.3647938070034487 0.16826545199843096 9.227844141662725 1.2902395319995914 0.20341742364233498 7.89686734307701 6.263035454954609 0.2858784370573513 9.059162281382216 0.12441189316155676 11.921048194668682
954 8.447181380857156 4.8637111395472425 0.25504515869151656 8.920143562235367 3.4712699665888804 0.13221945773867083 9.600680948163664 2.3463991436658924 0.19313496579464595 9.02170725228952 1.239338392924801 0.18722416105663942 7.892995009336447 6.189357613725858 0.22158678995769307 8.77654163057643 0.09949304349740848 11.335517720897968
955 8.624016428608117 4.853734920241072 0.2546346963365001 8.867182871175427 3.4638883539845065 0.1641588184587549 9.693811426391852 2.3369065794925636 0.21099582511581835 9.022130264330094 1.2405977412306284 0.1630051807561173 8.017282656608641 6.22179109702899 0.2071835514389348 8.844884729422827 0.10086153060242568 11.45890462746194
956 8.493308751693734 4.85527310565545 0.2331531442911663 8.621172248516748 3.392919520380816 0.14902120255348178 10.462679455687086 2.3879623700770964 0.17443142827304733 9.040219095892292 1.290546829963305 0.19653963796482762 7.692905851931351 6.228758163302724 0.23999323285927873 8.862057080744242 0.10856979008275194 11.38053057676052
957 8.305567464226124 4.821747386240438 0.234470076501324 9.208466682658468 3.4891398925907624 0.1673375595786409 10.160446863313224 2.348647577373619 0.1641113971285399 8.857080794330875 1.237398123382095 0.1979772782586453 7.602370310370077 6.269668880644598 0.22754133726135292 8.826786422979755 0.11079816425317617 11.361038584503415
958 8.326925553090867 4.8246623312093515 0.18955232012464843 9.049573514880203 3.454720686061027 0.15592843821569408 10.205584903051122 2.357693122837634 0.1495813964354833 9.274953273221687 1.2362851897500446 0.18393667705408306 7.747597678750897 6.256959628492026 0.22742742827212978 8.920926984598955 0.10354198387689025 10.386879828734843
959 8.085553815357782 4.850133063434886 0.21583430418639088 9.73992423456496 3.3878686049045617 0.09462143512229598 10.336028094688157 2.4013563569287717 0.17886922719401782 9.116226422740377 1.2719492353138933 0.15808372604526666 8.188480174164338 6.264630250352402 0.22648838441512578 9.093242548303124 0.11266529439377666 10.01412284776095
960 8.726594618795911 4.853845888128204 0.21522561903527093 9.240540559308911 3.4638393746241407 0.1278040153469974 10.474447250188776 2.3990644110488986 0.16771968169663629 9.068958505260493 1.262456573399016 0.22191958268273485 7.470125656802574 6.2143805951733055 0.23032538878575734 8.996133318071333 0.11619516068158653 11.035101674334689
961 8.262406700534498 4.856744842698945 0.2116791957115971 9.34801899082336 3.4548542349502194 0.16024948738782868 10.04650195099909 2.3828415281442195 0.16742628601663512 8.873799362957039 1.2481422090623329 0.19796727756174837 8.087469233573504 6.275386534104951 0.24022382335041245 8.923639247777498 0.12107166199900714 11.201852818443424
962 8.411528559712586 4.865674401377923 0.21681650482701473 9.359092407197855 3.4922147579254763 0.15968257132383326 10.357025440058038 2.4269489393751367 0.18369536617384052 8.86660821969613 1.2438923692481316 0.18960103038158935 8.217951504688626 6.256146292130026 0.2154964476434744 9.042441226270649 0.13445314421821242 11.061430606823846
963 8.523687891471726 4.800287679858104 0.1882709742244594 8.863595778335966 3.4717669451894366 0.16109373736911878 10.258420353323292 2.389191257992617 0.19447441183507563 8.585808244559306 1.2627010927606768 0.1937166803879548 7.413782775643774 6.181465252901641 0.20823419833541076 8.729059008666813 0.09856023794736872 10.83795508579595
964 8.587043728190647 4.847583702065203 0.19051505967390603 9.064865873595787 3.5010250911125507 0.14549718418578042 10.255346049882853 2.3428856607540145 0.14428100447636238 9.046357567710903 1.3090630401942547 0.2086852224001822 7.640076702017868 6.243142919796078 0.20493487511656164 8.91873798427961 0.12621787499129375 10.24349239355666
965 8.041507501802425 4.8256607513260565 0.20092096882037025 9.16806819288278 3.4523597382411513 0.15600057791047614 10.565663768691474 2.406870235132185 0.1687374407334848 9.01771051356315 1.2812810148737217 0.21668984559686444 7.2598964297555275 0.0009109738549046882 0.2355244966082276 8.810569281339072 -1.1291056651075226 11.205602937692587
966 8.110610362255528 4.829962556765095 0.26911646946570483 9.280000366613667 3.479880222955584 0.15188479957749534 10.986808827268161 2.357235432460688 0.1254988807621558 8.932952501808373 1.2577356416910648 0.1915331431190261 8.121844885861076 6.205601834281145 0.22544259742611372 9.086443388761362 0.10356092983758888 11.040620435938537
967 8.901802363042627 4.8390363290588425 0.2236848198401571 9.05036187706235 3.465163597563467 0.1296980596332456 10.141060085329666 2.352235592181993 0.1618075093652303 8.81662602651181 1.27216365116468 0.2101577487591122 8.034122008997574 6.21611676342592 0.2148641778079696 8.988794472188806 0.10642097888585425 10.774039503794091
968 8.77418108043723 4.852333857498605 0.2222708129016583 9.19260379747931 3.4687780544410955 0.12576716703810772 10.10649497970758 2.4056984138207014 0.15629723069186993 9.086667407960558 1.3007488217073904 0.215151368492903 7.531919373349506 6.240961056597695 0.19757625341586868 8.938373327786838 0.13118183301997113 10.508765970575588
969 8.440021575767187 4.8840792188607995 0.25840153969210583 9.259893517468207 3.4758681614928078 0.10693100758515031 10.05480917836817 2.3670396636831734 0.16527911973060033 8.987378312398723 1.299666928578696 0.23297197544132767 8.181457031740235 0.003555935169670695 0.22832028353692393 8.984711923148506 -1.1164802262360969 11.366381728292154
970 9.152706320711449 4.9074609984187445 0.2216450912752238 9.1030871252172 3.514295068594256 0.17921195654546918 9.969540830160827 2.384114609490673 0.179277483178125 9.366591365907603 1.2412467444001063 0.16783746859810303 7.911194574141207 6.232892362299539 0.18039348094273752 9.100624043227658 0.1334797488475375 10.638284776111398
971 7.86024310210628 4.817102950906855 0.24401152950582614 9.541153901875989 3.4511869607689225 0.136053757881137 9.900973049794288 2.3973467935846364 1.5707945216276524 8.80197365864536 1.2605141129740252 0.19548931252900392 7.736130532079588 6.256044378250917 0.24052426773851943 8.7680948489003 0.1139168315039448 27.351554287590588
972 8.286749402954397 4.771379172900338 0.24623385219762262 8.955485064682607 3.4570110026790646 0.13470636248002446 10.460946716706783 2.3326809100641093 0.15465478692573348 9.40923872939888 1.2471174264950196 0.18616863305818812 7.465678060893131 6.2058386590853605 0.2880804212445355 8.915619594927161 0.08028322645165202 11.571960473958585
973 8.501813745416829 4.846949301268667 0.21866459497654978 9.281538593177785 3.4125329261147055 0.10397965304696852 10.282440440446978 2.3636376473516654 0.1309830476593353 8.947830839267986 1.2918808185325863 0.19818838875257655 7.254787605334964 6.21854578631461 0.23910317165119074 8.853682244728908 0.10418708812332045 10.20917806847731
974 8.68108892383219 4.800523430990571 0.2177041241267482 9.322070060790342 3.4549747236998973 0.15027533999685488 10.115314964182579 2.353109298718004 0.1992830872824658 9.463747130019959 1.2455383778591655 0.16304153799109442 8.348410812430963 6.2139131273317005 0.17944286597609066 9.186126378251206 0.09108958392674138 10.424932193552781
975 8.963731612862244 4.857993066006464 0.19907071121439557 9.244568882177472 3.50135834877647 0.19126587743484533 10.285371378812417 2.3209820198037567 0.21240055360764237 9.266881432947052 1.2428589744680942 0.15908167333143808 7.634201274086611 6.219841764549643 0.20126801771914876 9.07895091617716 0.10608462692775919 11.036162170627495
976 7.607692544188617 4.833230753716503 0.2586169784796901 9.384863882727123 3.4500935409581936 0.13266630293825815 10.483085446712998 2.3698984553772293 0.16966692730902558 9.352405371114864 1.2724119795482831 0.20864925640267143 8.133513529916826 6.222021743506827 0.20324976881912132 8.992312154932085 0.10700908682828074 11.148031041559916
977 7.964656707353462 4.836037326054557 0.2579502746928196 9.699822469441783 3.3997544855983812 0.0997488099877469 10.287012000624859 2.319918080542495 0.16615245791375965 9.60482573434977 1.2591805401522342 0.17352825175171505 8.058656520650512 6.247707817277008 0.2006068321885439 9.122994686484077 0.08999744213180864 10.290168751924437
978 8.554499740714789 4.840583522391399 0.27279161644223493 8.847342176452637 3.448878712531299 0.1429039702500995 10.190408529272727 2.3955788954020454 0.15668655374161744 8.770269942250906 1.252824669835252 0.1799883950057625 8.029571843136255 6.231586009598663 0.24677880500448648 8.878418446365462 0.11136815415860539 11.44940806214651
979 8.09122811060332 4.845049397919478 0.27151373489931147 9.2060234105824 3.4455012672844783 0.13559640454887995 10.174309773608975 2.4019689752854116 0.14989264867418697 8.549059424259733 1.3000300701830627 0.23025018371686842 7.593135305473779 6.2189270933718195 0.2698870169553469 8.722751204905641 0.1197731530157237 12.11393194248747
980 8.375532536738454 4.80713410098898 0.23525180115364136 9.548763489503532 3.44702859243227 0.13343014226911892 10.561692400660334 2.3855334406971416 0.18253826549742488 8.879989988575149 1.1845307720439793 0.13785378060060235 7.805348006680946 6.2405895754767995 0.24485090499370427 9.034265284431683 0.09044108853470774 10.701990967576197
981 8.90351384861421 4.820530465900113 0.21085176955119647 9.079175838001799 3.4465832947325663 0.16055550523768952 9.861068352401794 2.393172922303142 0.21597147062706987 8.642961815768032 1.2767878488587576 0.18998900576695138 7.641057819007976 6.169873549630442 0.2461105794914154 8.825555534758761 0.09886740849187792 11.728197754146711
982 8.869990440053034 4.8274164219385565 0.24360115799434737 8.993660946599968 3.481787919916745 0.15002949233173501 9.788983789006695 2.3898872442773706 0.15782150547804458 8.43819597605441 1.2156587512674617 0.1979381817899636 7.984686492754941 6.173758536765272 0.2143012723535716 8.81510352889381 0.09517956703995475 11.043092400433718
983 8.71878853404464 4.842730453279868 0.22720129423329632 9.11172615892889 3.4597130933752065 0.1453466402975871 10.655352589159389 2.340410249579922 0.1686920048067922 9.010560728143277 1.2420788808004906 0.18293121387004138 7.861111679948161 6.195655239823929 0.27897707707168806 9.07150793804487 0.0935953755787569 11.495231964205507
984 8.949729062855987 4.766061477740975 0.19167774530046433 9.87664136970781 3.4053251061134904 0.05798213935610743 10.10241619571085 2.4557528463918747 0.17399849647914908 8.94990896507807 1.2338770074214245 0.18978121412349439 7.629423764458447 6.215906665804167 0.34270755007738657 9.101623871562232 0.09286241290125999 10.956639204253802
985 8.785624168861958 4.829625919681466 0.21056450785211273 9.181235470671744 3.419824150894521 0.13591306133353775 10.25596149456126 2.3870131865202646 0.20489943208690067 8.685067126794365 1.268833623345492 0.17697586449092756 7.251273400504892 6.198925358068712 0.3204539989846249 8.831832332278845 0.09832223990896471 12.0184413748829
986 8.285462575341388 4.799492331298279 0.21798735589453594 8.933729095584567 3.410316534486966 0.14602819942925585 10.17550479662598 2.3502217866094677 0.18091563753243348 8.886145660390799 1.2286374381286642 0.1806554093085905 8.04823010246109 6.2073621739657066 0.2496287089041484 8.865814446080766 0.07668384510469042 11.17514428815787
987 8.55159421258363 4.849996259988446 0.22289777292623084 9.213022677722915 3.3717773763675396 0.10015022352615312 10.456238156660035 2.4027224322546537 0.18775595272633225 9.019355201429368 1.301631536531487 0.18325890660038321 8.437472659984879 6.248673558163737 0.2722444158434203 9.135536581676165 0.11243802486804619 11.073065675354409
988 8.35962815025458 4.808175212712213 0.2297864082649176 9.013152857424469 3.4153176902673934 0.12026107991792787 9.843278392329603 2.3733837766392107 0.2061616967788776 8.828387980663843 1.2510803402760038 0.18983713153663465 7.816297902206854 6.224064292159426 0.27234880104456716 8.77214905657587 0.09188205461772289 11.669948422387796
989 8.864585313713716 4.802514920449192 0.17324874867310247 8.982929871824844 3.393966246101895 0.1551847747914464 10.40805276608441 2.3830727581165108 0.19614519321416776 9.03399409136079 1.2716652042480927 0.16945075797209058 7.638755024656362 6.187802321252981 0.2370808750058443 8.985663413528025 0.08528208224060796 10.6697386592553
990 8.604093103316893 4.85320084464793 0.1824936041196963 9.310853415474492 3.4222467498572295 0.14866508797270103 10.328253848497079 2.397184110799692 0.1864267176720805 8.590735384686933 1.2595397253745142 0.18440470995164432 7.514053956347346 6.172132437263913 0.23997191733719916 8.86959794166455 0.09833856579552917 10.794089836940197
991 8.810169776685763 4.89308598067172 0.2158181613159717 8.871029844348373 3.441668779818453 0.13744110589785669 10.23041133786741 2.3788348482374273 0.2031180287126198 9.642279372737676 1.2186294876701707 0.17097122109755877 8.207222809393727 6.205334019478536 0.24834626322821135 9.15222262820659 0.10498841538213495 11.18063860027928
992 8.353866998098303 4.816230765220885 0.1818457840034147 9.080671163741046 3.4201142215763207 0.12302558630803277 10.741294329363523 2.369883255116861 0.1886823089942043 9.266363042552058 1.2698385202434241 0.1669316142962086 7.949278443955672 6.227443777598811 0.22746047029320554 9.078294795542119 0.09817990015813405 10.17510894154143
993 8.212113560369588 4.814517445338152 0.24520349675318598 9.009188901257353 3.430394386941395 0.1598751345577103 9.932267270196661 2.3639433195682766 0.18815597266532952 8.851242992956474 1.2692408435331568 0.20703311290117346 7.773901558918987 6.239852198050294 0.25242515020368006 8.755742856739811 0.10106743089312853 12.0629716814544
994 8.36544741364098 4.809085417450584 0.1668699024710543 9.284285419578541 3.463199551386229 0.15197380553049167 10.286835388120151 2.39709458629691 0.1895301750100188 8.857989970214494 1.2894407194355884 0.19642972424001234 7.470571131499138 6.190976921916444 0.2760364263868338 8.853025864610663 0.10743723150402466 11.239598860990128
995 8.395118477400555 4.810010718397631 0.2578934909446761 9.291404909986843 3.39675905878029 0.13390422615680755 10.195937049185746 2.3419712050606485 0.1990655873287969 9.10669336981402 1.2650500465499654 0.16012803938638834 8.050551009996974 6.257571641648074 0.256705238195265 9.007940963276827 0.0917503262941954 11.54735223580849
996 8.554076859017467 4.833434291087468 0.20414402487066585 9.17590857789197 3.4156878876922656 0.14095596997021517 10.245020958321987 2.3941320721765056 0.1933854140776666 8.984803941056915 1.2307910568259628 0.1763256632592409 8.482414164789432 6.259315976973416 0.21966059960020495 9.088444900215555 0.10415004915799728 10.70825657348267
997 7.931166332994144 4.821864963378023 0.2647730894419152 8.810457022701113 3.399915410755292 0.14341616269229074 10.461356324397167 2.3832320301144914 0.20214360786594635 9.417481145400746 1.26403615373714 0.1830812191795491 7.657078603998809 6.199698128144196 0.26218053710590333 8.855507885898396 0.09122712943270224 12.09622327797935
998 8.427933531903237 4.861118168825813 0.22647458152947808 8.643166711358827 3.425084698652373 0.1496177889627992 10.616173366146407 2.3559370000179998 0.19472161870771093 9.667428758187556 1.3014500973595982 0.16886126310765312 7.864639625977565 6.164197646425527 0.24711919862541654 9.043868398714718 0.09903531446313582 11.307831457078724
999 8.214386884211287 4.828389862507455 0.2446127778397773 9.190793339078553 3.4272453084430223 0.15034300749134102 10.363889499407687 2.4208432203472867 0.1862809851339367 9.022430812837255 1.2601508020778132 0.19475611670940995 8.323588815592926 6.272868660075984 0.27784757294342105 9.02301787022554 0.11937736289718592 12.076122128975923
1000 8.266220603377844 4.8224516927830186 0.24209212119783757 8.938543433918513 3.414866864657985 0.10408641228319374 10.54749096466334 2.3493963121701333 0.1533448915862966 9.339085955646414 1.285578663226653 0.18052996961923604 7.487144089920515 6.127146648296761 0.2596701955126889 8.915697009505324 0.07736582843378384 10.768439125459704
1001 8.013470700829611 4.835412185746088 0.22683159804970235 9.240718247704539 3.4422575311962573 0.15723068489709474 10.237660769797696 2.3873938555070295 0.17298680629137542 8.98157154989595 1.277122982303572 0.188747443132657 7.694864409662368 6.159276097655553 0.23229873570174572 8.833657135578033 0.09777032268857355 11.208146164455085
1002 8.145154381974935 4.852057834837948 0.17276920300721854 9.065087351565301 3.4142836728005537 0.15281875429653743 10.539067490330325 2.3642388187526793 0.15561262932061537 8.95717812712217 1.23246624855697 0.17415783193845769 8.255423557374625 6.233911807288006 0.184147079330761 8.992382181673472 0.09686946865410513 9.620024381466306
1003 7.561468358468699 4.870941410189935 0.22924565839576122 9.228757157355721 3.4527536940345738 0.1530601558785217 10.588783191989968 2.3829453212220053 0.16042794375252417 9.230909002921898 1.3001405588851205 0.19732132798222957 8.07488473633787 6.234474409413775 0.24358855465137985 8.936960489414831 0.12572887095595556 11.271725830944959
1004 8.578452509738888 4.85689216329815 0.19446885999116997 8.971368490313816 3.471923753330117 0.13399973515351157 9.894711372943537 2.3536525686086875 0.21687579068385612 8.926217106883191 1.2490160969589765 0.16605476361449328 7.615602389733659 6.183874793529901 0.2562971413142502 8.797270373922618 0.10054966735204003 11.088982662171357
1005 8.205689393263496 4.791478930482425 0.2509726665088761 9.047676944565655 3.419293442747969 0.1296929901228146 10.855701494183124 2.3750432121418683 0.17948393771174434 9.448105456072389 1.263657798138237 0.16121929133735108 7.742584204061783 0.02372656148713149 0.2625583378417715 9.059951498429289 -1.1478822187936002 11.274975451173544
1006 7.684189636575377 4.7930895804977265 0.27759233909088254 9.091038049152766 3.444609911659457 0.12023176376013664 10.266559955738403 2.3478382281157124 0.17098278153794694 9.3259087231485 1.2351057757761015 0.11807363831279949 7.323864261245075 6.2160860652750225 0.20322762110429377 8.738312125172026 0.08482370447167761 10.19988799006219
1007 7.709506618990339 4.801043920147362 0.2218166536898171 8.968101639505088 3.4541466194833084 0.12592435397321125 10.53375549615903 2.3639246482613547 0.17029094502094932 9.229426541006356 1.28558062297089 0.15426929993654592 7.4885949565436984 6.241462437387179 0.25284650833564476 8.785877050440902 0.10670944185689243 10.601412425753281
1008 7.668327819356539 4.8475946174806435 0.2648960562266488 9.305631880510793 3.4065533425773005 0.12241743376543564 10.333099027045314 2.3287096881014127 0.1964923214399111 9.4300388792182 1.2470916071032574 0.15955769432856504 8.311862251794293 6.21307102418132 0.19335718872257046 9.009791971585027 0.08608184809566048 10.734028475289366
1009 8.053603294922704 4.819369867768057 0.2566047413027408 8.74935437136414 3.4318774178494222 0.13305955065682487 10.531221231182238 2.3328884682457462 0.1823799315628853 9.241431040013024 1.261420260550576 0.1767214250322212 7.973132328873904 6.254291151178158 0.2408695743182987 8.909748453271202 0.09744722532526566 11.340384305621965
1010 8.114150480758747 4.78062461543371 0.22126301090659709 8.486858506524733 3.4011619909947615 0.17627570635011572 10.642081245098481 2.3312656951476773 0.17077632867507062 9.127486555067312 1.2221403979366487 0.09197332254943888 7.618690583122105 6.209788931795405 0.22147584019845384 8.797853474114275 0.06647411846851407 10.104273536607648
1011 7.968903013575887 4.817970348377757 0.2749230380516444 9.230395963564495 3.4126515191415905 0.12974091216714115 10.291354822261226 2.3331679315710887 0.19846670317571524 9.192560110628015 1.2283270719428407 0.17264087013084137 8.134333989722135 6.267361048308692 0.22481459469435444 8.963509579950351 0.08937337607526744 11.465872322673333
1012 8.198087007355493 4.85664436479877 0.2384504583997222 8.624829145419424 3.422862337373402 0.12134476197676772 10.480508994423005 2.3149780661031927 0.20477548041020877 9.458011768357485 1.2324410878534782 0.14648095901129182 8.314397625046125 6.2257404774667595 0.20674265599175323 9.015166908120307 0.0880110589259941 10.517148151169883
1013 8.375951952553681 4.7979788421928475 0.23552296404186418 8.37409834390107 3.4954922241966635 0.18620147641148418 10.041591585594036 2.334779469600078 0.20365686282667114 9.242960318327025 1.2207466231266697 0.13284282261215657 8.024394329118614 6.244073814625527 0.24047421923720136 8.811799305898885 0.09609198695523084 11.4442400365226
1014 7.458127143101562 4.843527404013247 0.2668722735933218 8.867098502323486 3.467579194487059 0.15826309092419186 10.509565722996923 2.3687853887431403 0.1726120689732864 9.499770548023832 1.266505108014171 0.14706987736359126 7.7760172165078085 6.239096933558631 0.22483304279596547 8.822115826590723 0.11457659797012329 11.111374573506628
1015 8.323450993742151 4.7690336978930485 0.25285365619170713 8.711146762312449 3.4789911920285705 0.18300361152383957 10.247113504741531 2.348250749421851 0.19184662438450878 9.086702603442172 1.2529039452624544 0.13533733627488176 7.541400302603041 6.2806650519192875 0.25359857006958014 8.781962833368269 0.10344671951191602 11.649833947180305
1016 8.422379143440377 4.839457365252499 0.231896049203401 8.785814794052216 3.418157126107872 0.14337612184574308 10.150649884016847 2.330800944626792 0.2161199477322368 9.029766129920901 1.2398530590951569 0.16460100715938258 7.5439385140611614 6.158832384349056 0.2242119403828106 8.7865096930983 0.07489796809314875 11.232322671536346
1017 8.574159983286206 4.828386964322926 0.2136939093864124 8.318093695959204 3.45946617856589 0.22565980810175945 10.25530722135 2.3429429712260346 0.1616798163398211 9.405841825270384 1.230964034847898 0.1677050418431646 7.6531044875144145 6.127304724954944 0.2531896206253191 8.841301442676041 0.07529076699041201 11.710434522640966
1018 8.547378502477175 4.814569676860448 0.20430390533198656 8.86735235116417 3.4086221985252836 0.18875220817325444 10.224907069778347 2.2954492806352094 0.2059907076027091 9.686239539656661 1.21360646616446 0.1616683375784592 7.8015742350023345 6.259389309634619 0.23456626499898323 9.025490339615738 0.07580517857087768 11.405085000988985
1019 8.530534961684458 4.821938492895856 0.2383174329290969 8.701731119471349 3.4063538242239035 0.1367480872070912 9.805132022093344 2.3218636823344934 0.17368766933707722 9.2625974979982 1.2351570395158242 0.18747665216166137 8.272989656859373 6.186999864730574 0.19978227027431952 8.914597051621346 0.07194037294700392 10.72590871710534
1020 8.018730456492355 4.794659316252848 0.23393121772829753 8.910117274313818 3.3704309421473395 0.14061147404434693 10.60018932036373 2.363794681336463 0.1390694562074783 9.237720733470804 1.2237588420284808 0.142976774103468 7.819552731977207 6.206148096714551 0.2532167454114646 8.917262103323582 0.06923616790281013 10.425604984909876
1021 8.740563955416333 4.752758213597341 0.21571682373669915 9.458951246098989 3.437558757767653 0.09367355303237715 10.532060620759845 2.3320298078725608 0.1328095178794408 9.657574673904326 1.2869028313205435 0.18256354692845247 7.200221782547717 6.232753880229051 0.19324207398831522 9.117874455745442 0.0858784903643035 9.373652732062757
1022 8.358597485961093 4.773122051863094 0.2380155205382653 8.736176347058336 3.3853795562393048 0.11175401487466474 10.758820902611165 2.3614969581147376 0.17662273647528837 9.344318239630805 1.288180565636598 0.17803041670288391 7.781393785567587 6.228978432181076 0.23890728946843337 8.995861352165798 0.08490930501383583 10.809765286195988
1023 8.316894228716176 4.787965856025936 0.2515693476346711 8.86154490027928 3.4033336015581295 0.10761408407920353 10.302725325022271 2.32490565727816 0.19563531952331614 9.077984518144111 1.298873782715645 0.15033504817857327 7.025204235272653 6.1883460547127855 0.22091945328143928 8.7168706414869 0.07816278266500487 10.612017779900384
1024 8.01650382792095 4.776829851161041 0.24433500390752932 9.358597635010355 3.4238004736526424 0.11607331466125374 10.305994609180688 2.371396747737637 0.1305771747494538 8.88238794317411 1.2657962903224658 0.1659916466181974 7.510341797457887 6.27576962941161 0.22407705569121034 8.814765162548799 0.100196390663953 10.096137386351524
1025 8.899799126823442 4.871707917587272 0.20470805245998683 8.461425346726617 3.3898011295973594 0.16550900744185817 9.909486719726525 2.338558625348629 0.17822686954068073 9.416167343805226 1.2338291308388087 0.15162141693592748 7.723635462356972 6.280130898673844 0.21449373629702295 8.882102799887758 0.10028333261605624 10.480075110532182
1026 8.844456823408409 4.821357485274289 0.1987346703928674 8.691081549477463 3.408507962110422 0.15710654215173878 10.46233854792284 2.2891752727937984 0.18372016389302642 9.78626210186296 1.2419890653118841 0.11206677701828682 7.787092612298292 6.248052473252119 0.23745744683492612 9.114246326993994 0.07929424395537614 10.188170504504145
1027 7.791585740731457 4.771877207573623 0.2530646671273178 9.162180006977355 3.352097613130146 0.17097262240428543 9.726573321706189 2.3193853132527638 0.21945206221274113 9.507937036332802 1.1790722317331916 0.12638008942062887 7.9903534729160945 0.023912770397414976 0.20364920035710818 8.83572591573278 -1.1932531805756983 11.155701887304922
1028 8.38255335712453 4.792377356034797 0.21059929616983714 8.82929079714272 3.3987563070035236 0.1278166412068368 9.961100593082321 2.375230116920246 0.22822124689707893 8.826567222888297 1.1950385983491598 0.10557596906343207 7.971257780105798 6.225512650372098 0.22807498527786166 8.794153950068733 0.07486079794283854 10.3165421376662
1029 8.111513806512548 4.805505384599499 0.21685972413035662 9.032540879919283 3.4100211927805466 0.1696888116023117 10.657172187017883 2.347005365276662 0.19359620018039903 9.240699927655085 1.2742166536837538 0.14928112266705668 7.570794078103442 6.2061075518905735 0.20517549358313308 8.922544175841647 0.08604902185308064 10.709742601234918
1030 8.478692872327182 4.847740279833351 0.2172367023856621 8.70580951226538 3.389943364056605 0.13384796020224515 10.445247641180874 2.3047140082519415 0.15040149561234611 9.616124279101252 1.226403248729711 0.14530671609281134 7.774124551873906 6.266983221055181 0.2391849524456509 9.003999771349719 0.08463461659223155 10.152558042860262
1031 8.283251529951743 4.827547775221921 0.21274438011897848 8.162279406709338 3.418982995202565 0.18191366685969257 10.547915577775687 2.3278724141693017 0.15970768502638766 9.73203151892536 1.26917983504396 0.1631454239809933 8.360359052265581 6.281037054069623 0.24261492967401643 9.01716741712554 0.10240180694834784 11.002234501747614
1032 8.35075374847541 4.799075625994804 0.24702999946570248 8.815687304739651 3.3943925246693327 0.11579248485746026 10.663023850710537 2.3487208995018407 0.13054604267353703 9.370861110508542 1.2591182150180886 0.14033390883492564 7.658053837166531 6.233256091063423 0.2342788670109828 8.971675970320135 0.08439046345637147 9.946333069829603
1033 8.092648491577553 4.83925460819536 0.24991469612703482 8.949994155789073 3.4207246700070293 0.11011729733808534 10.435042741478929 2.3210198813348724 0.15055059786192235 9.062904375561978 1.2473954897647128 0.17270747627262686 7.383083150860122 6.251626394064679 0.19946847010662694 8.784734583053531 0.09348200088020428 10.115667707942185
1034 7.970044066731694 4.809600563838974 0.22012295613187416 8.907594277659106 3.371203992384171 0.1332902813096443 10.797389550784374 2.3453664697365038 0.11900253003613435 9.377608405118162 1.2540634680022167 0.1715119815419622 7.927389039879919 6.244931218543988 0.27449852823091897 8.996005068034652 0.08251093470804424 10.524389896073522
1035 8.16298082337537 4.82147363883157 0.26001585899315394 9.20803140161223 3.3804654587502143 0.11014658190870306 10.383201456668603 2.3148292836755733 0.17337594505667406 8.909563385933986 1.2634526714122019 0.18488129877428527 7.263410789071241 6.250312632168712 0.24664237222331364 8.785437571332286 0.08358452917452794 11.173388125386188
1036 8.080540759322822 4.76898402576944 0.25147714324487774 8.994956893524446 3.3754466250984003 0.11443495193764054 10.259415658940664 2.3486026226986745 0.198067262105635 9.156389655459373 1.2418060192650648 0.16729067316830668 7.437070301888462 0.00490157171486208 0.27929011067944554 8.785674653827154 -1.174574034883838 11.580166206246439
1037 8.403580951491742 4.786428100394703 0.19996239533304386 9.106665837267668 3.390094579417084 0.1219548072334645 10.662057679012827 2.3315703113431563 0.17237731827207695 8.887142689164973 1.2664260394703852 0.19477397937501942 7.621300921027456 6.2019804081251415 0.2050628298100151 8.936149615592933 0.07277767995696767 10.245990308154473
1038 8.408293060818087 4.804029413934048 0.22718435834245315 9.279080538808234 3.434784097733392 0.13488377409849542 9.767485245693393 2.334057154057029 0.2081843134959623 9.560453684739091 1.205091888917474 0.13930059508491954 7.2531357560257534 6.211920649199788 0.2299969726408898 8.853689657216913 0.07545443297521985 10.766450084866541
1039 8.566681544247219 4.781579739454642 0.24632822256670261 9.156150752640851 3.4156185361999114 0.12105882991640775 10.022188214984643 2.352211471212091 0.21575162901218856 9.181117753701121 1.2792645608255793 0.17152804557734558 7.983576196982097 6.247149408681811 0.22858110629787592 8.981942892511189 0.09264253548168071 11.267190213502648
1040 8.07168834966029 4.825340418038767 0.22627408101374855 9.4285844769378 3.3817184282367205 0.1173768760337074 9.917524972297908 2.320040003997952 0.20574169294951564 9.090107145135187 1.168488044678761 0.11333189469535085 8.512450044403616 6.24838564059135 0.2612793908706569 9.004070997686961 0.06627229931558362 10.588305152247358
1041 8.441968108300873 4.825012668696125 0.23290871442576752 9.306904011482397 3.3671932853578066 0.13389842202660276 10.200265857041535 2.3311740426822816 0.2134498124056676 9.34722649178888 1.2148026546960202 0.13139631794655665 7.285699362955841 6.191713868370363 0.25846660951576633 8.916412766313906 0.06345709616739299 11.116754906982017
1042 7.894388907502674 4.852902332957955 0.25930711284250296 9.317068975166155 3.3489453482759415 0.11041466335238206 10.52584474786544 2.3739952286526043 0.16125530520122777 9.31468895176405 1.2754700854373795 0.17068687085232043 8.028559474135793 6.244567910947453 0.2676288410004267 9.01611021128682 0.09665397346114016 11.107277233121273
1043 8.567129371043341 4.8686318534688 0.27011896918822287 8.880248776403711 3.4268416571640623 0.19287424597317582 9.551010856833848 2.32185762749942 0.2130978064873434 9.045400003233128 1.2152736354565339 0.12417093873015761 7.758021341688467 6.236414027998243 0.25597905731969645 8.7603620698405 0.09128155252428546 12.10363049254649
1044 8.19427031563755 4.820610901791125 0.26119446414895386 8.78302676363621 3.3316623497404123 0.12234859029806479 10.260114152037916 2.2821102175204584 0.1549466572774666 9.258201003534303 1.1767001546655174 0.12277324317983938 8.078008946960429 6.197122554165262 0.2378986971732184 8.914724236361282 0.03911902778342866 10.30363355281075
1045 8.180296125449678 4.870305035136736 0.26409166260957956 8.722537208999281 3.3830746302951797 0.13791319140240665 10.38659354928301 2.3348460726853797 0.18615124308178999 9.45368263458011 1.218871902191544 0.11833393446858236 7.98719498378963 6.229760674004469 0.24110109027436835 8.94606090042034 0.08484945506953534 10.858594397062287
1046 8.033211572898708 4.810855336847931 0.26557910097174003 9.177299277179936 3.339380530500295 0.1299407048498317 10.522587917777185 2.340794927612275 0.19216178521875948 9.18248848346637 1.283107687750836 0.19791362894896145 7.6612162967202915 6.219418430264077 0.25572068260770126 8.915360709608498 0.07618917480195639 11.932601271732734
1047 8.487875291634762 4.785771666354982 0.20517461591939304 9.411051004410218 3.362369790643198 0.03904971927218167 10.095915180110229 2.294348511827453 0.2385067261997478 9.404642281332439 1.1096856753356479 0.14940050316359016 7.9345385030444415 6.237414132686475 0.24634728792523136 9.066804452106418 0.03539574757642501 10.066626127721578
1048 8.176024867521795 4.844167582929317 0.26395576507377666 9.064830391135844 3.406412527844462 0.12828479282539199 9.512849727584044 2.3338712319819934 0.24213115270571323 8.971682617909842 1.188941834012997 0.20436559089739129 7.813464217144039 6.250617758710155 0.23264697020590644 8.707770364259112 0.08227997930265851 12.27715940111523
1049 8.38288188058986 4.81278296768269 0.29658616844138375 9.533474228993931 3.360788743240362 0.06703259729031173 10.0042707439019 2.322745086101186 0.16115504062183056 9.3659511622362 1.1902447461880137 0.1636309464791708 7.669287674573416 6.203349472786128 0.21591388786299798 8.991173138059063 0.055459995406549514 10.36272828937417
1050 8.580526798710919 4.818388591262799 0.22659002251812135 8.624519193720436 3.4131299385810148 0.11376483966088557 9.903318212131007 2.304740049671726 0.1860452583268812 10.042813879987035 1.2069944953869514 0.1536894656679685 7.056184834206174 6.141423986840387 0.23038934633829802 8.841472583751116 0.05441320455544929 10.433320033704593
1051 8.141305371088572 4.7865972586471734 0.2575431710134569 9.54476285959933 3.40470115194787 0.042960954964829795 10.602452837335315 2.338443186154517 0.1878967255330186 9.189072773672388 1.2060586604677053 0.17378387088621522 7.0939720975311555 6.17523404814848 0.23789212102530052 8.914313187845352 0.059684653280022856 10.314120873117016
1052 8.074671186907542 4.856032575479805 0.24345976621857268 9.132676612792672 3.3750151328192928 0.1004425073413855 10.182912314234725 2.3194591492282193 0.15003268254221683 9.399438831288768 1.219359017776341 0.1604622684226388 7.872480291953417 6.173043874480027 0.2389425498120944 8.932435847435425 0.06605974216361062 10.236919748134842
1053 8.496924641663737 4.829517669419234 0.23981362283674115 8.964143835355085 3.3849856520443002 0.13673890500118757 10.028306728243907 2.290838237850508 0.1720333024158828 9.264055633239279 1.234133350495367 0.15377626777398537 7.583622415733806 6.17077455814635 0.25884924124709785 8.867410650847162 0.059527685798025545 11.014670592113786
1054 8.779737825636877 4.827983503688094 0.2088569118204926 8.964854910956792 3.3948909912906537 0.13909396297260754 10.02376328567461 2.334997625147267 0.2032453394665656 9.398440616222837 1.2153553878865209 0.15912681872349965 7.604745621423612 6.192942033552439 0.2345093260854229 8.954308451982945 0.07071170051986853 10.826981304403853
1055 8.402144458210103 4.849243775874988 0.23391141755535408 8.73455035616821 3.4026544559204046 0.1250571548994613 10.073097953648029 2.3104671721230035 0.21953637638296084 9.48916229324849 1.1895782192985498 0.14238994801011187 8.255197759529864 6.245197944286246 0.2341165395834294 8.99083056416094 0.07690610570751191 10.943624938848162
1056 8.213888663243742 4.856775054366688 0.21417875762171956 8.941167469397818 3.3903832878634876 0.10348056924771988 9.956312996403978 2.3347218548278184 0.18918881683739613 9.267340498406421 1.1824876115405911 0.19668274017563 7.844365926875348 6.239001391262073 0.2485530239087278 8.844615110865462 0.07815163217900531 10.910077931751601
1057 8.108559635219375 4.840311403120622 0.23655370365348316 8.816311142290196 3.414099767044677 0.12869599687651095 10.290220546023615 2.375114790457742 0.1652762214864998 9.070094209722136 1.2008793677910323 0.1888878031799145 7.907632333795557 0.015563713490335421 0.28190327167226276 8.838563573410175 -1.1533283994122445 11.474247575057825
1058 8.430890895145854 4.825400927487457 0.21351733214486923 9.205086821882706 3.458584712065224 0.131111678376697 10.64509304017165 2.364401010756027 0.14879139240782288 9.342686684542407 1.2021718942060489 0.13436107499157174 8.049949716040999 6.1357658601794265 0.2364806980916227 9.134741431556723 0.07474267314571033 9.90371501566275
1059 8.484186203517059 4.7902390451130366 0.24755766810409233 9.202280346974812 3.494431105883502 0.10453978391303133 9.977801156094866 2.326348499044525 0.15933056739322118 9.414095732122407 1.2317129440546544 0.18745746312475287 7.858731535203056 6.195001873448811 0.22064046994678846 8.987418994782441 0.08502448571577936 10.536991245991834
1060 8.516491933405366 4.810712151197122 0.245100104976019 9.165045011058485 3.4339290541579515 0.1753973024517244 10.308931028457875 2.35138522608729 0.17278411124771745 8.92603456158016 1.255575644376127 0.1916940141248779 7.469078329705199 6.1755676568664075 0.26659299804344566 8.877116172841417 0.0829117387438532 12.050087737224274
1061 8.153170684978459 4.769070681499921 0.22339954788834882 9.087423558162422 3.442913458404714 0.13249225664234282 10.21391066334407 2.355018337453525 0.1986549519318336 9.381682720283628 1.2450691703496686 0.18079501726154357 7.5470209749314385 6.2398819893552515 0.259891564683826 8.876641720340004 0.08786851961948958 11.404533984297517
1062 8.132750041661243 4.8575716918002305 0.2950246434823698 8.322860114182005 3.446066347723976 0.1547333170057268 10.053091805992727 2.3334041470985034 0.21823251245185313 9.351497263287243 1.282512853411852 0.17801291392670324 7.756906463586459 6.21803467865274 0.2670819384098865 8.723421137741935 0.10499573594433391 12.755018275258424
1063 8.863218095180457 4.799367437355842 0.2198648430245796 9.000257216690216 3.402783142965553 0.11211207138461642 10.463292624608998 2.3412313852503983 0.1857818097490607 8.856664968087287 1.224996304415161 0.15692548497075937 7.874342914597091 6.1881076310176395 0.2401383798108606 9.01155516383281 0.06877497240779248 10.483094669897264
1064 8.269807408697453 4.872497834167849 0.22707715712647383 9.143946388344345 3.393932852611995 0.12302072907127294 10.399564843731014 2.3285984231386325 0.15972380071316747 9.417192092319242 1.261365716666006 0.23935949414781618 8.141268733544873 6.248919732932737 0.2461761367928899 9.074355893327384 0.09854070411031741 11.405954684071888
1065 8.839726203804243 4.876913193000247 0.2246795306471119 8.878810436754069 3.348712418050799 0.12281557946231768 10.698818196973319 2.3357697997325464 0.19962332699440524 9.220741076956998 1.2501807638060105 0.13591306133353775 7.665499699635994 6.162242656556493 0.2466828948620692 9.060719122824924 0.0722415584360927 10.653742177724784
1066 8.32732596793457 4.828191008684181 0.26364328419018496 8.981391658352587 3.3618408860682436 0.10776326115623956 10.789630239597946 2.3598285013469784 0.16741197845167413 9.235401824714746 1.2770923620961967 0.20729131400792097 7.59239060985369 6.211013631885843 0.26838490012067884 8.985228060090707 0.08507107022316207 11.62525336428607
1067 8.365537989435024 4.877061412033853 0.2571801992891822 8.423069751072038 3.415055614045963 0.14040633266633795 10.040303681743746 2.3438386551600336 0.20045871188265996 9.438972705683952 1.2131589360263673 0.1407708703342784 8.172537375733913 6.263418886474255 0.24810244237763024 8.888084300733734 0.09998449295496789 11.309253602692669
1068 8.584208638827429 4.87035987104475 0.24679271260383157 8.744801753845737 3.4104193388868627 0.13269288587390798 10.825712775572871 2.327151252456466 0.1672240792513104 9.465330125929968 1.2829642984506255 0.1980818011627892 8.018717661474444 6.224068484953662 0.19962092235685497 9.127754191130089 0.10047044136534686 10.82216894227316
1069 8.347705574313586 4.921632148189641 0.23812470710130756 9.09224554844093 3.4004404782201134 0.09836378203590287 10.586512933437657 2.2997072149149593 0.16573460504874007 9.564714571590105 1.2488332862713165 0.18155320555989823 8.488794109502223 6.2200161640913425 0.20476873860033185 9.2159945474569 0.09560365054434813 10.181976120905208
1070 8.2673606230434 4.855228022638046 0.21648681712239468 9.157591313475654 3.3803153965952664 0.09898877149863483 10.183347480834936 2.322899225848135 0.15583092027394135 9.493929058459223 1.259801241328991 0.1876112406850939 8.18537590896388 6.229350647645658 0.17654299968613324 9.057520876955419 0.086996699018093 9.573674976358127
1071 8.30100826962403 4.862523621416917 0.2935998773921589 8.47364172693115 3.3183475030035035 0.1357559257278831 10.493374981933842 2.2851764545990587 0.1929665787020949 10.235190736764965 1.2488788577392054 0.1555707042334701 8.001740264480619 6.25956150409489 0.22014042604299078 9.100991195946921 0.07237538037758862 11.436621611173688
1072 8.434422186331284 4.898503156438893 0.2715390699965039 8.681686800116001 3.383803273790968 0.13911760578514265 10.548332336244002 2.2869378480575513 0.19287020347607764 9.443939598723352 1.234634719753823 0.15261775432381963 8.231147497515721 6.217145557446223 0.20330261841547442 9.067905683786073 0.08168270330436522 10.994455640970779
1073 8.698209922056567 4.839528977433357 0.22234110158319834 9.032321460302947 3.3856768943853757 0.1198460160803117 10.082736868916419 2.307710690569951 0.18252020521230977 9.235065388877771 1.2327123365244828 0.22704829694602927 8.179830834640196 6.247476353875539 0.1843689492047426 9.04563289495878 0.0800988427646148 10.727197380745363
1074 8.717012242579596 4.920786458617069 0.20151801622117793 9.31765244180478 3.373335686276044 0.11036055776198996 10.308637145777066 2.3219360162413336 0.17162300248743623 9.266508439514164 1.2104388789308393 0.16971351631636808 7.943800899916547 6.175741403964957 0.20004189962027416 9.11072223391843 0.07792548101292227 9.77760490099227
1075 8.82430167638408 4.85174773920576 0.22145060438403968 9.04548668145143 3.4203031332265663 0.12470159925515843 10.598189407326462 2.3409217151990935 0.1656406430441133 9.198980330151628 1.1714139094302936 0.1756410195284402 7.766336390925884 6.239166550227559 0.21863271946134352 9.086658897247897 0.08218840166472807 10.382758263379394
1076 9.189331949376518 4.85802287889455 0.18711300956496993 8.775165997577945 3.4371411649596784 0.14859303870946397 10.162952763940057 2.349084025239166 0.2570815249466052 9.058506207949867 1.2368651535056558 0.1742943395310127 7.929915115630563 6.213246462236176 0.24751679918455455 9.023174406894992 0.0963497291739189 11.626444818675424
1077 9.057804994924053 4.753486540177556 0.23019271914110934 8.864494049583156 3.42897722654781 0.1496625677081952 10.79514665318113 2.3585522632004925 0.1865090244757135 9.372131831630831 1.2789854915005376 0.18492927985920204 7.3029253675542485 6.20861586261803 0.21150181377290797 9.078500579374685 0.08320126901575886 11.032822647726483
1078 8.885641606009697 4.901652479225691 0.24158888262006226 8.792942487401495 3.4346643752673964 0.11708079064673481 10.143020045705697 2.289390623847342 0.20424660942977907 10.034492780642765 1.2489090109214178 0.16994873854206266 8.160191451140491 0.010893161570105885 0.26469723211829005 9.203257674180028 -1.145420277626736 11.431221383782432
1079 8.52439955541935 4.881412396872153 0.2839267760056357 8.70903640422166 3.410794642812807 0.1068868789220539 10.39231458859994 2.304311714174184 0.22354639606856744 9.943496165255523 1.262661220878605 0.17800584501517694 7.807040650356649 6.237108585968148 0.20116691828118455 9.075257472770625 0.09673550434805303 11.385047413344408
1080 8.698996558444845 4.891581203813947 0.2613172299609911 8.456246304392089 3.3364581098844286 0.10318355227073081 10.33549801575152 2.3016827337806274 0.2108546174382305 9.437768381558449 1.2190647494220617 0.15338585969541713 7.657068970661732 6.212270532935408 0.2222837909188606 8.917115646161728 0.06968925817416807 10.897944318500656
1081 8.827756443753582 4.888327608309127 0.22006180069832554 9.071367215463278 3.416203685858743 0.08821305754159485 10.332025944573227 2.323285716044469 0.2019662934397123 9.316745439729232 1.1784107091799332 0.125870713919262 8.400302089319277 6.226759404934634 0.20499403100909183 9.18963942656772 0.08407521707225478 9.638363599840922
1082 8.95173725865529 4.923119227595397 0.20465761376478747 8.774667586366812 3.392132351032874 0.14215622672334718 10.625158440507496 2.3626231559218267 0.1915325169011443 9.494359920869641 1.243371666094286 0.1825146225848317 7.990224400088871 6.247686795504114 0.23347436618462028 9.167229521297623 0.11126443143657325 10.93587751501035
1083 8.870783244486 4.8451724947028705 0.23801577334168003 8.920306367037618 3.3774286475537956 0.11349148125634878 10.604523098179275 2.314305665554058 0.1285305562120783 9.178453339222502 1.2751546226714285 0.1980412103272048 7.9797934538776385 6.2172292204016495 0.22130944874769334 9.110771900560607 0.08333592238363408 10.306232693427948
1084 8.506381626350523 4.868498718805666 0.18981343970448186 8.765597913490712 3.4168965290022393 0.15436004306688236 10.903478208325097 2.3365555054663836 0.14384008142758006 9.695851399124042 1.2341054274646028 0.14276872511325894 7.996646505017044 0.04029283721462802 0.23894431269530056 9.173591130461485 -1.1432524042024224 9.966332725056848
1085 8.147634501435203 4.906616605740515 0.21966962634661952 8.958969168361588 3.393985543083705 0.13476537760383922 10.540627255395798 2.3250821336433143 0.18451357547107375 9.429893216553957 1.2491871658110403 0.21455981277614827 8.39121244203281 6.275734538615481 0.236178520036989 9.093667316755871 0.10759898958568477 11.34097662207618
1086 8.445886067431223 4.844087583249507 0.23715065479348132 8.91072472337105 3.388432048411147 0.09276235113145737 11.02337186398034 2.3108616004778204 0.15749578110479953 9.82881646415792 1.2715507249665579 0.2081837367237356 8.323241270477613 6.280004038191909 0.23590146608475884 9.306408077883628 0.09646499126626198 10.674134851906546
1087 8.624382932314708 4.878803419115605 0.23745998068604185 9.02085869604605 3.3778550815789044 0.11982856605161858 10.294356021190495 2.3330425081655903 0.20364684261696664 9.358704170704282 1.192630062184842 0.18690205875524105 7.904988864985127 6.173527684840092 0.20076411056463783 9.040658137048132 0.06864954338388038 10.870173150316143
1088 8.52184071485339 4.883939280092812 0.2254055311407776 8.676672019111951 3.458480833451605 0.16224830030502915 10.560475481573851 2.348902941999844 0.17781487930286344 9.1624716729904 1.2106635207848782 0.16066172977355664 8.18355124885786 6.1862218238049005 0.20363505351245725 9.02100222747749 0.09511947223368153 10.654327749016664
1089 8.130704767398191 4.886259583218166 0.2582038997589088 8.724114593963174 3.343118715136093 0.11068533580239888 10.751412896219803 2.3246124550642 0.16830317394673303 9.214649271459725 1.254230820705183 0.16447582783491904 7.412051246278413 0.00011069544198883253 0.24386938352380838 8.846586555063862 -1.1608557538800004 10.835063009301354
1090 8.569390629508655 4.849485718583157 0.22602846237007243 8.833993263617096 3.3802637983515953 0.0919668325304059 10.318364275222546 2.3371111233526385 0.16491608501528324 9.586157233427263 1.2370801827764761 0.17358520324128474 8.13081230395618 6.2383456131717825 0.1987074971903814 9.087743541146347 0.08593507945400351 9.799916885254913
1091 8.53807411399131 4.847157852788802 0.22722034562768073 8.814354931334204 3.3694199354054457 0.09190450509488825 10.629337617535047 2.355108072392442 0.16568437808370198 9.105587346885144 1.2572390577861805 0.14264048065994817 7.501273436118505 6.248917517249935 0.20971442650997998 8.917725489172842 0.0930462793314347 9.593194350230474
1092 8.765814720219955 4.882415455750264 0.24375531188650498 8.786304907160131 3.4171161325242445 0.12168503380164827 10.516121055845035 2.3641362855423433 0.20503121446423245 9.222022184925953 1.3143549195667596 0.2132200877976004 7.418928102205006 6.243176595251876 0.22337963808329703 8.941838194071217 0.12171766993397122 11.54018687170385
1093 8.490824463474747 4.839777239574158 0.2171235658761584 8.850610515831802 3.382548349862162 0.12523574911340274 10.677776136022176 2.352384741232085 0.18197987793608483 9.624894008370593 1.2814042056038177 0.2172214918047251 7.452489044061316 6.258111201363737 0.1709337319204613 9.019318833552127 0.10032293973406539 10.456415780668953
1094 8.242662880670792 4.800903884427343 0.20307015605737783 9.313619969806107 3.401579503403372 0.14771843752602595 10.482899328437545 2.3489343399031033 0.18748528659504243 9.267382986170874 1.252451073768628 0.21848069827802025 7.718755415151015 6.238391942411409 0.16009850438023435 9.005064116047267 0.08592994098964471 10.506362416020282
1095 8.288351173559956 4.784003665203419 0.2144892558102555 9.451584206273038 3.42403029547416 0.11685555260181514 10.781382917378952 2.36870424954341 0.1694012690734356 9.293424326047218 1.2651202147293663 0.2066778940058605 7.186389570578414 6.238396362532408 0.22385940930690004 9.000226438767516 0.09352874970342633 10.671721450083076
1096 8.689816935773536 4.83721734098079 0.19909753413874468 8.963779509406928 3.452861041708311 0.13465708957581785 10.429891495520792 2.370366038136684 0.15863065071312035 8.445290957325364 1.2289366152157173 0.20535270583256918 7.738704858517646 6.203593651799302 0.2130462247571277 8.853496751308851 0.09607272977503452 10.436818198934752
1097 7.914803906712056 4.84741680307806 0.2533844276800005 8.44563887810511 3.40675325347474 0.19790635345578345 10.28226440739269 2.2716923728435967 0.18988892750146938 9.468148679158068 1.2213975130561199 0.19377704751696073 7.757595730469746 6.250615076320672 0.20923201635522853 8.773690320367534 0.0770527959615114 11.965521935947422
1098 8.05615641859512 4.833511943823801 0.2154802798561999 8.9548456865146 3.4234096337183173 0.15747791909232922 10.170632312014316 2.2928522730599417 0.19402018543719018 9.59198194236683 1.2032569060088574 0.18317253842416964 7.986027389367767 6.188861434725814 0.20398696321087004 8.951928749771728 0.06585623047421985 10.933614788504775
1099 8.281191804791622 4.870485718032055 0.23050938281930367 9.035324256813496 3.376992308092055 0.1342716098335653 10.646312648169129 2.349507247038685 0.19152343651458825 9.08227889492082 1.232505207774801 0.19569571532355395 8.184601655404906 6.230703586376302 0.20308641036716094 9.045941852019995 0.08951660566965325 10.944485732612646
1100 8.282417282743415 4.87000044012526 0.23579177974054008 8.803391252300894 3.4730364386780175 0.15909634697713484 10.694904943471856 2.2995163979749513 0.17979684616591174 9.457891176087658 1.2553058555740513 0.16566594570142992 7.995603028834047 6.245242101102502 0.23467856416615504 9.046841536687573 0.10609803889782995 11.173014852493166
1101 8.323102476634155 4.902716498073351 0.24131243601106853 8.90820295995979 3.464325800114845 0.15268556728031069 10.718142130837503 2.342929612352674 0.17462982905048363 9.302605344924233 1.2400650387565548 0.1611435248047866 8.131320249035804 6.243901845940228 0.20984351417079478 9.076674632278296 0.11626555125440437 10.767193298843502
1102 7.926555443545374 4.8862257554182476 0.22591939167240588 9.334025912415019 3.4565047251108756 0.1406897069074265 10.921492179219136 2.3254545931264237 0.14959659438356615 9.64754051695947 1.2783512770758798 0.16259956477763685 7.914692796227586 6.216500244153661 0.18298494153632522 9.148861369673316 0.11008511118389111 9.875388248866185
1103 7.902121967655771 4.923903761493987 0.24243250693386403 8.350593926377783 3.3978599609028746 0.19432600040511414 10.133295982619957 2.3138834638517416 0.1738228192414046 9.677118589906017 1.1640833486855424 0.12082366536772254 8.349388560539095 0.0029398857926701003 0.21059844078729717 8.882503805419725 -1.1619881236477632 10.794564196514859
1104 8.985400258617474 4.904518269030486 0.24155126025215926 8.683589802709083 3.419156837107099 0.12246965098304093 10.003053459495355 2.330059605919864 0.20384421016719137 9.428047170428794 1.25009241286297 0.19300325097724214 7.899177680748514 6.2193848744494815 0.2006896726497728 8.999853674399844 0.10212019208085374 11.018643547407072
1105 8.693795357207236 4.881678988021999 0.21222857610857676 8.853472901004796 3.391045738340806 0.15073131204450393 10.554207128033513 2.3662421525440314 0.17172767407998069 9.550037600536902 1.2749603213326628 0.18399076598376188 7.29815370934455 6.279772205623907 0.2244621908376746 8.989933339225399 0.11621767337955484 10.807594245920106
1106 8.714314737587767 4.852949604251263 0.1867001849477692 8.465006475436304 3.37135617822029 0.16340503576708237 10.049068868499845 2.3063015537642424 0.15134176636435978 9.87155165243927 1.248690658756646 0.16810486205609673 8.113861278077676 6.232937126645889 0.21089875484270817 9.042760602408173 0.07992481653453973 10.089220735536916
1107 9.297183306165707 4.870566632148253 0.18771794853990145 8.69151845113724 3.3882260389467973 0.16563196696565524 10.190974805374875 2.2748024461893412 0.18855419999816592 9.941106791208924 1.2547074593354786 0.18904867761380217 8.05581172510997 6.206886319189513 0.19169338842607958 9.235319015799345 0.07651557136875024 10.572746437261937
1108 8.391016644532291 4.87018720790434 0.22445629944190953 8.925889497901231 3.414615267003536 0.17935668528056573 10.542421060665953 2.3040403907673985 0.14592001826479586 9.713694824340815 1.2632519761382484 0.20797080015877786 7.62682936335483 0.01871990067209241 0.24724709320087288 9.039970278159023 -1.1483592592960032 11.515888995713537
1109 8.501911636784499 4.876635881161507 0.22128745307046785 9.092752216317944 3.380674357470181 0.13899117779804965 10.408796658315838 2.296903142785224 0.16334750177325746 9.63678152983513 1.2798775330723575 0.20826706398977407 7.843616446685985 6.266520090895793 0.25024754229139157 9.09677169758788 0.09759999328388606 11.254503845628912
1110 9.138054077635957 4.84622436300808 0.16598407098063225 8.790143969736608 3.4044233646844804 0.18916250892361786 10.014408220459595 2.315931300869104 0.14698972675345362 9.570872346796632 1.232058532462481 0.16242642246595132 7.352987187078371 6.22985550813075 0.21280788713210008 8.973293160341433 0.08317640603785259 10.05392667604938
1111 8.17194204801128 4.865923560005058 0.24269480586398567 9.13896520050428 3.364693540749228 0.1282423885585033 10.157600231312083 2.279555650916693 0.1572736932901235 9.560359817023798 1.2241734780277551 0.1727525597458826 8.041072242464557 6.25772176469327 0.20594349344392282 9.0139879078632 0.0758913910852744 10.392388024965785
1112 8.620470063894784 4.858508636950712 0.20590472322454173 8.996742032716048 3.3997341289090737 0.146900167143117 10.578769288444144 2.34211541965637 0.1410976033105956 8.901825277428781 1.27334126913763 0.2029332734231092 8.082784101641733 6.247499091524535 0.2218190920248632 9.0361181528251 0.10171750144253777 10.527009251423598
1113 8.732808244486812 4.907527237639261 0.2003110826410185 8.853776380433995 3.3738570254976197 0.14746673646036526 10.363557548248474 2.2976614576671155 0.13521889235365425 9.611884104574155 1.2776119954873277 0.22247999263557464 7.99021240834009 6.227226843209793 0.1784519885145818 9.110447737216706 0.09425470410709695 10.129076695358867
1114 8.113274639400556 4.8263161573822835 0.2323885598881347 8.99257894085509 3.4074358861442318 0.13616445472171737 10.35845799647752 2.3223639485672765 0.09557431001969134 9.421360717745875 1.2809998261883557 0.23425652785888254 7.6854251642934965 6.257988028558965 0.24265065388910892 8.914219491754508 0.09649856157509613 10.783461118321899
1115 8.297443102507156 4.893138411477485 0.23267178758728674 8.826156981237265 3.396311783244479 0.1774357147526114 10.481153710704184 2.351781446663164 0.15058357935612454 9.067020012912911 1.218112178167903 0.2059959529618335 8.164188986575384 6.211002752491212 0.20763480071852294 8.96719255878738 0.09154710661572234 11.164905810901342
1116 8.297597794824892 4.86401647305562 0.22141885208304843 8.775086118285762 3.3603162050428974 0.1587894258767095 10.27440268240773 2.3030868214287645 0.18056648212432871 9.46476389595705 1.2461562534909618 0.1708534707022213 8.13276341700679 6.2500543120155605 0.19596864652642892 8.988922781696445 0.08220380521363446 10.62947723190685
1117 7.894761578117694 4.838498132747169 0.264835718382484 8.737204975545263 3.350822980049811 0.1566957207053061 10.400269885885798 2.2919421319850395 0.11826019968851396 10.313458078672584 1.2536014197663414 0.1590700087069256 7.737650747038795 0.017882458395485582 0.20973990677129573 9.016669053052025 -1.1719727832043572 10.411806863562237
1118 7.899940994486322 4.866557917863949 0.2218797709840307 9.304085048161127 3.3229292362258507 0.13833959564927498 10.638423882587704 2.3031181711058077 0.14585277469624677 9.472041317595382 1.2462298220530876 0.16278723611034965 8.174918837228832 6.272612880657242 0.19337114682424159 9.097882016011873 0.07976739778806094 9.880434001537552
1119 8.161742054389949 4.838655089141039 0.2304715518605159 8.806010689960097 3.3530342150163555 0.13576341247446327 10.719519314526432 2.3359166399565656 0.10575003600568292 9.387526002749103 1.2594834545186473 0.20350031519023057 8.146132724754224 0.012741834568254087 0.21800830120622525 9.044186157275961 -1.1625559611529543 10.238682652183279
1120 8.530188682903587 4.85182309356942 0.20118809664873816 9.081301918971949 3.367169062976203 0.12894283499228762 11.031454358309988 2.343503889759414 0.1707366923079398 9.474007648823399 1.3131832452955168 0.21521780437634885 7.527081924201056 6.236774033981728 0.2408523330132062 9.128806906641994 0.09996845732333001 10.965698996278894
1121 8.306183154646211 4.851590083437158 0.24402287794263441 8.95462127943952 3.3916579190669505 0.1254140903320738 10.388513365587336 2.2946788119330184 0.14819392600477138 9.774988622519054 1.2236467526001913 0.16451550242944085 7.9296370245192005 0.052363074179272176 0.23500721042389414 9.070788689342264 -1.1597348795498081 10.509806170781976
1122 8.357068924940922 4.824203292441282 0.1766661525955333 9.193845630063114 3.405355595531397 0.1479078443095652 10.272162240819128 2.3440194406089425 0.1663069942625659 9.10504387569125 1.2558142012179654 0.16840170971268523 8.018178903692878 0.02909228860231095 0.2724480526888849 8.989259915041458 -1.1508252441127467 10.67684796441218
1123 8.152546420342818 4.8761832944363075 0.227508571044202 8.964812119944677 3.3376896807606955 0.14925026062000585 10.649242861271144 2.2991151616335808 0.1728198165066368 9.129307159622533 1.2604322255750804 0.16311569652689853 7.78405742278567 6.2239638707150045 0.22051678979394984 8.935993196793369 0.07695463883100735 10.693811880197892
1124 8.387601473524754 4.8078631667850775 0.21371414473095782 9.306905004629774 3.3898783605168847 0.1306604625474242 10.590309998663148 2.3710199263980356 0.16867460815747093 9.302175552608798 1.2565198259198471 0.2429427044398281 7.538072732827191 0.013351729057130335 0.2841139596876814 9.025012952450734 -1.1547956060577313 11.918735429144595
1125 7.8903221453769925 4.947410662528164 0.26092565940031565 8.522091031895256 3.3069157783876433 0.1838212782238398 10.795156805021064 2.321733295285361 0.13255585947542572 9.763839841437953 1.258384994808931 0.21316881694874493 8.179608917153937 0.026899378722211514 0.27324278812953273 9.03020374817704 -1.1502533858466641 12.189269170414555
1126 7.8856069945154506 4.8571784614401805 0.25673880685405626 9.147630888311458 3.342172455995869 0.1271556231424656 9.872235270780527 2.333042677245667 0.15584858549154434 9.585128886428539 1.2093784813868111 0.18278436601614542 7.946345240802134 0.04143665774949407 0.2638689376017577 8.887389456167622 -1.1658804610295221 11.303269202402324
1127 8.124407154039629 4.833163656813557 0.22949811169687465 9.156039967053665 3.38215361629318 0.1380674539876923 10.456942412579686 2.33027290219548 0.14969454438671045 9.53371171464373 1.1927730831719143 0.16339844053200547 8.29644108286567 0.03704630753674815 0.23277981631919595 9.113508466236476 -1.1674402945909503 10.467232653996067
1128 8.43713380928273 4.8561263228548555 0.2157613734988523 9.101041677053908 3.4001621638845414 0.14540671187849633 10.308285754576001 2.3487834961884326 0.16050255331457755 9.371984709558975 1.2371519648485092 0.19348525576258746 7.780992139392974 6.26259419685074 0.25729921550227075 8.999887617972918 0.0984414211322894 11.143514713290829
1129 8.314802894773525 4.876851782485479 0.20595194614532553 9.145896816333691 3.449767575633172 0.144161564470425 10.089227753968803 2.354077744454051 0.20020950650690564 9.33572647410899 1.1807185249793417 0.21159208400727442 8.29467127269519 0.03977930802764744 0.22615741826858476 9.036065042376041 -1.142283220677188 11.322477042878619
1130 8.728281012014643 4.853207822242965 0.18833083675410356 8.7546383474702 3.3997980834178136 0.16296403964665343 10.340687080320073 2.3932740077987797 0.1263848182110524 9.08824570312982 1.2530525821172318 0.20681871852576322 7.781165531081212 6.270174799006592 0.19931770900494714 8.938603534803189 0.11137925112355007 10.12778673287705
1131 8.536644600543434 4.841944586868548 0.20148585240485717 8.925401059181189 3.4095728008317976 0.1561114090224678 10.829528756302803 2.371867280720844 0.13345075047015753 9.101286001711463 1.298120040236958 0.21512735728117752 7.725649502453015 6.239778392038387 0.1968693204226001 9.02370198403838 0.10973441234618053 10.348129885170732
1132 8.130678581341959 4.792367242187981 0.24175002075050503 9.192737964874995 3.40947799268266 0.16830317394673303 10.240168395892681 2.3586280708764615 0.14342742218015367 8.731192262469994 1.2747837604762635 0.22456580099815943 7.800353667100513 6.2264430861877065 0.23180136748860714 8.819026174336027 0.08981782268908818 11.572003210399858
1133 8.394102868377816 4.783348614273755 0.21101574612296184 8.894753921677504 3.3749123297670915 0.15665675743537344 10.764439432021598 2.305472734906308 0.16486924270406153 9.045460839828003 1.2488559489281328 0.21183970655451456 7.653355221807337 6.255219993352398 0.2152147342553394 8.950422456742452 0.07103971645241067 10.996162311217237
1134 8.410397905151758 4.81663680311619 0.2192910102281616 8.819335655236301 3.394223741321633 0.1406412416413909 10.169010018190756 2.3433516747336287 0.15492039196906954 9.281487893712647 1.2380898818293524 0.20208481707403597 7.632864065337641 0.01071203571181281 0.2775836388504522 8.862619107525822 -1.161919380450603 11.396372330627061
1135 8.137331122973507 4.829021714922792 0.20607374366591685 8.826336344963606 3.410289943260718 0.1435162162694826 10.191243737553904 2.341655131104277 0.20039733750169586 9.410213703445791 1.2227633205889192 0.16211245797557497 8.25039531717569 6.282236370702292 0.25526690814209585 8.963104045222499 0.09467108832267335 11.085205412667992
1136 8.69024889804167 4.832554620076437 0.20720412329148877 8.702092494401123 3.412714185606546 0.1582487188945084 10.484316310298901 2.272580069949747 0.14939649864202137 9.690792641111148 1.2273548790970092 0.1579196992853471 8.267357021645122 0.02289225598722208 0.23666990731811077 9.166961473099594 -1.168903005649734 10.42140268252871
1137 8.523238514669554 4.851043591525661 0.1804499484964167 8.765474143498857 3.4272063583864325 0.17989914169247187 10.598549837665061 2.3678717139985412 0.18935577198126627 8.910021140915784 1.2668297843369076 0.17451383632422507 7.824689944410477 6.168571276644569 0.22292554364854658 8.924394716231948 0.09378233718529586 10.853473532981313
1138 8.88117383355216 4.850933693388043 0.14582980642669985 8.48430547560279 3.3783078626448813 0.15777940386606268 10.0308711697456 2.316475723312176 0.24359300296305558 9.310466701278703 1.255522553049763 0.18234180600326616 7.781306547384208 6.263672375082273 0.2073486489941643 8.897624745512692 0.09046023370230101 10.735999149532303
1139 8.178834400437125 4.817304772024211 0.21385377339014244 8.61224913478085 3.429519082689191 0.1627758347589568 10.100563880477438 2.3244668636921917 0.1976770401480609 9.469567622405256 1.2106675460525358 0.1734312190269064 7.572304151617011 7.625616805937654e-5 0.2214720414394887 8.786703837943536 -1.1661153036678886 11.10632744688226
1140 7.92790260886899 4.826050561606449 0.23701132891493795 8.655023653488184 3.4145958977801967 0.18428569763145153 10.06708326109007 2.349656172127105 0.18425349271549363 9.457533288247864 1.200579096236687 0.16875483096706298 7.89212216695906 6.276311256199989 0.25730952146002023 8.799932995730835 0.0909163889969589 11.821435646141547
1141 8.06512303599449 4.882168219478505 0.18431431955301184 8.865889398915183 3.4276563747020803 0.17150639370216797 10.206722279393254 2.3593555909757646 0.19317967895387203 9.135948146873522 1.251054337033829 0.12660640114808125 7.787662308155267 6.247480999556092 0.23088735754262105 8.812269033866345 0.11102089655612768 10.387657799970215
1142 7.793720500098256 4.887988134274211 0.25314559627939864 8.651342337975265 3.387074437945741 0.13130074748900264 10.34612735064556 2.307264556005706 0.19709986558649423 9.81531687985158 1.218146297073499 0.16720402432356854 8.131300577753848 0.02653159596384591 0.2608283704037584 8.947561529264902 -1.1571212035405256 11.568918620124089
1143 8.281271992284239 4.866685957754928 0.2110552980604751 8.210890410446188 3.4094196167814834 0.1633416373085888 9.918026582410807 2.320844417542536 0.17671498311370248 9.128761890042101 1.1659578809154607 0.14720363635293576 8.271401541207778 6.347683792185348e-5 0.24726925500472896 8.762070483278224 -1.1699279378266603 10.835603755107444
1144 8.03374977194203 4.9233820388423934 0.19615864960986668 8.97346292346778 3.3817202038082455 0.11432736978727064 10.387051774420998 2.303736875866204 0.18471132075940094 9.21488963286654 1.242932098916951 0.17319480055663627 7.92423498791701 6.227971314893075 0.20843160370301073 8.906677818122871 0.09342629867224743 10.047659986381
1145 7.598020504503287 4.897773733064712 0.2402072882173325 8.658251326774963 3.4082787205054137 0.14912313840574676 9.873060787916545 2.300150089293227 0.2135932667275984 9.583537208022044 1.2024498184299026 0.16298387682368795 7.8405208514366045 6.274285148214679 0.2566608646392262 8.710678135730689 0.0940652941084604 11.717771115623451
1146 8.534269769246825 4.880391190605707 0.1877489273150971 8.901243431589634 3.430299939756409 0.11699912152042799 10.858224843725802 2.3614373680184118 0.1368481772348391 8.990804057608857 1.330481126638903 0.2316544708246138 7.538075388892942 6.271453568348296 0.2610487796804685 8.964523498212811 0.13229043088041884 10.706283361811
1147 8.1806030394906 4.8880612109105925 0.20010188221896102 9.401515094241704 3.3866150897986014 0.1798118442248774 9.957823712517659 2.331816409179872 0.18262230467310214 9.207242244280149 1.1816765316575084 0.1659963361269309 8.457841043010257 6.266429937186979 0.2755441488159369 9.041005026708074 0.08839762795358434 11.505869335685327
1148 7.675652370834778 4.879105887818962 0.19398246620146053 8.930768072073986 3.333992392297496 0.14041144353455923 10.378335475967734 2.2873395027100116 0.16947514366383712 9.679932462761379 1.225790596704783 0.17179393342749308 8.423344550954157 6.257793017243472 0.2627488750517354 9.017606586518406 0.07428207156181865 10.753407826137027
1149 8.689469714468073 4.940139218586558 0.1974441216623296 8.330242894690826 3.4393740860594897 0.17003012717788066 10.309540141635761 2.2819996519146857 0.1886813556467464 9.096742148306072 1.2492439767788408 0.20421134253424572 7.755089155855597 6.265409256883997 0.2516667848925681 8.836216810991266 0.11271103025158782 11.597052312706653
1150 8.836937449421452 4.86069956640132 0.21900395061353983 8.346097185091184 3.414695075838311 0.20546375215167617 9.940664555153177 2.3149621044036133 0.22307808714145913 9.7288553082499 1.1793165372937102 0.13115999649598126 8.08808596455604 6.263847380755029 0.23258672553959667 8.98812809249435 0.08418192514527019 11.588558557494899
1151 8.539531104572196 4.903400029617755 0.2383505067834857 8.426607563639733 3.4392817894973375 0.14923623032265212 10.070429688119763 2.3343701512019948 0.2611806148423976 9.361678587642556 1.1984672846319702 0.14648953451819421 8.31031183773508 6.2415023634886015 0.26017994983229015 8.941711756341865 0.1008821158944054 12.09441525251476
1152 8.434977227353512 4.895893758813792 0.20151861179964978 8.810026085362898 3.3839843837979617 0.14701983917629996 9.962734060297894 2.342275631757074 0.2050335565065279 8.945780631043327 1.2335417854071007 0.21287250399877145 8.127139656384035 0.0005612757069240926 0.22877120940404808 8.856131532088332 -1.1512708406965557 11.404332102359453
1153 8.697231427976135 4.881231839919794 0.18639391354721593 8.70286719439156 3.3931893122528702 0.1685431882829295 9.996084358556704 2.3237168814785862 0.23391938925141104 9.118877165424315 1.236136145656663 0.1798848171200528 8.160210513135134 6.228785597617959 0.21019488875262632 8.93505413189677 0.09008974759204809 11.217782499613044
1154 8.411587341702058 4.841238797985904 0.16490591881225541 8.942982645709176 3.4282883378049887 0.16681642452573647 10.808391569841527 2.3221661906614512 0.171390754799501 9.221764540718645 1.2709146613400786 0.20301872487905495 7.7458789661951535 6.23965578110497 0.22927424677405542 9.026121012833311 0.09793054598635206 10.71896398598426
1155 8.653615168278238 4.850195544840862 0.12918133862418868 8.764037112533225 3.3907928827092624 0.1644707313281422 10.245420294344772 2.3648676572715868 0.2216849444257357 8.931889363403268 1.2242811186487486 0.1882470876471347 7.7463255224344465 6.250998327538408 0.2542245336767065 8.86825749219879 0.09370489840864708 10.97567848138054
1156 8.434905598255918 4.896518522081601 0.18649005851338984 8.539640265253777 3.385512213648766 0.15727749878083527 10.334906618293315 2.345378806828281 0.25059389692771133 8.994991352981895 1.2232348830497495 0.16863838902277012 7.809639177366254 6.241491586760127 0.20350503399176123 8.822816602430231 0.09590499468057852 11.075330068891871
1157 8.505178041619645 4.888137833670232 0.17000722951504937 8.473440438227616 3.393614534899759 0.17668853490739117 9.846224097317586 2.3139738540714876 0.282871195151228 9.293959425370664 1.2151162783877645 0.20394164611661625 8.189749364990993 6.2217389563790615 0.2450332828064116 8.861710273505302 0.08399408368853453 12.359179647786029
1158 9.033349100609664 4.8780224231689076 0.20613752792106568 8.611009533733645 3.3993502647648457 0.14881149475783428 10.168663685103983 2.339083698708309 0.20442167944940778 8.880957422485846 1.216758827109655 0.20140273909438847 8.092906261377555 6.230946096768552 0.22775895639261792 8.957377200662139 0.09031005431092742 11.327746859061131
1159 8.710012719882014 4.861874168910397 0.15271887483890081 8.627138572887112 3.4171082729256197 0.18237303010619413 9.979616093836784 2.300230512091355 0.2487082866301503 9.273226500258676 1.2516568041538247 0.15845434263827088 7.744337277918204 6.245256227463448 0.24004137402977954 8.866866232956559 0.09270298931580263 11.25628195506216
1160 8.837315769631775 4.902217677918744 0.17802570458447725 8.781001134626589 3.3618982270909394 0.15423904045703957 9.697538444267172 2.320474380577954 0.2245382297575567 9.612548476938633 1.1836264414947213 0.12893912662105758 8.071378645965371 6.222431833964291 0.2324335885796888 8.999956494285907 0.07560750441620345 10.52151837770038
1161 8.827241363639434 4.886316195838003 0.16785495118703897 9.279041607494168 3.3908645840212115 0.11955651714375519 9.597084467185711 2.343082462567687 0.20658085879945332 8.724608718854558 1.224857067810009 0.1496625677081952 7.7111250174582775 6.203482133415409 0.21725025274762455 8.827820234926431 0.08719828093733742 9.86524630355378
1162 8.748433618251257 4.862353807570719 0.17245305646298092 9.11340478166925 3.4086707135819916 0.14007330194587206 10.047830233756931 2.3165663558862866 0.18172445512859187 8.902528162158578 1.2606954903394296 0.17601107490396678 7.255211137288312 6.190118644497745 0.26776404459111147 8.813481586624865 0.08515879458210804 10.748985407316955
1163 8.552272435601525 4.884833646663012 0.1824472893650317 8.836599910418764 3.3939502889830844 0.13847179673458468 9.911312160796648 2.292130827784881 0.17482937766565798 9.217041463674745 1.2170178439738915 0.12670549245896898 7.992663791335062 6.235298671459917 0.2463551091926234 8.901977952365348 0.08212404797983072 9.955818530218382
1164 8.599102216241848 4.854603621807488 0.16183340590699066 8.840604871720167 3.376718066916263 0.14639476790430037 9.973972345597035 2.3116787590551757 0.1830170396486008 9.477117499647225 1.2144368237290653 0.12271531139814863 8.20087596449621 6.264210732415605 0.22591433592177534 9.018334579540497 0.08180739299159305 9.624256968364207
1165 8.77764807537436 4.861963887418166 0.12811835759431886 8.635509434875107 3.413964531105767 0.14643072102928772 9.757711730304425 2.306739206118914 0.18805748122829377 9.10847524621356 1.2139950313712564 0.13703723188289363 7.531659078856755 6.221850673716508 0.20030239522498874 8.762200713124843 0.08118045815299588 9.166708070075726
1166 8.862959301195442 4.824869036272813 0.15467916256242867 8.87649452938344 3.4719259778831 0.1582785961364188 9.937640338315605 2.323105974344598 0.18825313919664763 9.607268187126973 1.3047592871142162 0.14698077323042527 6.883126642695844 6.133064601332357 0.20139380016460645 8.83349779974346 0.08902276759629046 9.735532368116031
1167 9.351920680909167 4.899157371702974 0.07618325411526668 9.361762139086718 3.384553126744385 0.1186299282995947 9.947507754318396 2.381187512058946 0.17948627484798102 8.937109413174975 1.230384227952805 0.1538217902491954 7.4513270546818475 6.133692344605955 0.2287433478433021 9.00992540843422 0.08327270881988671 8.673029395347566
1168 8.512616878924305 4.875721965607922 0.14714632585271778 8.923196200567535 3.395164554607047 0.15418432567795537 9.875711456295404 2.3341287601790563 0.17692100937898203 9.4363245062871 1.250034145781802 0.17023184692116508 7.871516886826238 6.263794527720493 0.20869500409485797 8.923873185780115 0.10124658298613767 9.822542204529135
1169 8.440924213690197 4.912754855255852 0.17106228239113375 8.55913568628627 3.4259656676130232 0.1663635139739 10.388014785811182 2.3160691424145132 0.21121314853779694 9.184179438457294 1.2917281561865837 0.16291259877909847 7.954895447460865 6.220558992547954 0.21047351818491533 8.90542991434116 0.11089315501045886 10.565628930051762
1170 8.429897750468388 4.879657045695246 0.18738260732508016 9.439477361724084 3.420197694385684 0.11480913815819095 9.983800697250166 2.3775239867851456 0.18599014844879813 9.323799061804028 1.2611328961235388 0.14481107837205767 7.872481466008855 0.0218252723465549 0.23539317124213413 9.009891267451106 -1.1304548287258924 9.950972202568485
1171 8.472737344691133 4.871728925149553 0.19080127996114638 8.935958135011969 3.3900545597926603 0.12949650999824017 10.117115815395831 2.3267270664756334 0.21514131760904726 9.417833225928215 1.210727982206994 0.12157499174107099 7.990316010296546 6.256635182063959 0.21442287780444086 8.986792106264739 0.08865253534463347 9.985932180053519
1172 8.82941479355967 4.888138638735233 0.2019808526688221 9.384591887611402 3.392039085964252 0.11443442993742005 10.249095789890275 2.314110025216909 0.18989555890353796 9.10792117646529 1.2838184050401389 0.17375836020080168 7.733249366680439 6.233077657357239 0.2400075257576672 9.060854602841415 0.099714554669628 10.543302662427827
1173 8.538285553595468 4.913262913332444 0.21711609516516936 8.744147521995357 3.399816871450203 0.1497728586120157 10.226461442494397 2.3571047156610874 0.21917398283034537 9.078881554663258 1.26167774025871 0.16109150772415387 7.529658381967613 6.249147306059636 0.24315693687314316 8.823486890943219 0.11367970155928972 11.348132509361562
[truncated: 454,236 more chars]
