# Supplementary material for: Lipid nanodisc scaffold and size alter the structure of a pentameric ligand-gated ion channel
Source: Nat Commun. 2024 Jan 2;15:25. doi: 10.1038/s41467-023-44366-w (PMC10762164; doi:10.1038/s41467-023-44366-w)
Supplement: Supplementary file 4 — Source Data [file 41467_2023_44366_MOESM4_ESM.zip › rawData/Figure4/bilayer/m2Helix.bilayer1.txt]

0 8.948638485162132 4.777358409600768 0.23001161355309932 8.927062241288615 3.523919185725036 0.22891046723114886 8.923184741895893 2.265576493350664 0.22879433722392725 8.94135627720337 1.0062086965179189 0.22971521819271076 8.93275427348439 6.039101125969006 0.23138561551091133 8.93459920380688 0.0 13.16447599098087
1 8.948637891340644 4.777358415586851 0.23001161355309932 8.927062252407266 3.5239191888224233 0.22891046723114886 8.923185108199561 2.265576459138771 0.22879433722392725 8.941356780748968 1.0062087321864515 0.22971521819271076 8.932754295091172 6.039101116256789 0.23138535559897158 8.934599265557523 1.6557830662122797e-10 13.164473012609431
2 9.404591149810747 4.852864120586027 0.3172617835279093 8.657987631185922 3.5907032311151923 0.1950638675822833 8.518195393113752 2.340884972093612 0.3358401572678236 8.492697018327872 1.0970777350839525 0.23138353620736488 9.431846825219786 5.95207636542218 0.2191561629629284 8.901063603531615 0.04428850262751407 14.882068882582722
3 10.171574157706537 4.874330596154326 0.28692262161503845 8.5149344169554 3.552663756319181 0.21027086275118145 8.766733762979474 2.3368685505825875 0.3221571745367591 8.216272798314225 1.1223386176927979 0.1930144377591217 9.594988557678708 5.892204402893826 0.16719363779937746 9.052900738726867 0.033248402495865116 13.516747434487055
4 9.571580156278038 4.891563358749306 0.2869377855509857 8.46901052270624 3.5871791104992705 0.1849393283925404 8.825070054413487 2.3402041902899846 0.33988285045227934 8.415254841150167 1.120193461732748 0.2408913116304256 9.17545995415994 5.957747665147994 0.2317808697339186 8.891275105741574 0.056944775051182006 14.718508204597748
5 10.463697572735018 4.887405863519874 0.28766684124882963 8.359114228309421 3.5813627885826906 0.19841016394016617 9.031267196420135 2.3411312430904543 0.30315467570750104 8.782519512886585 1.1619129522979612 0.2460075612580968 9.01526784636424 5.960235721670129 0.26064756364981484 9.130373271343078 0.06397693159954305 14.849768939856384
6 9.590836704795835 4.841206985641637 0.30025899385973426 8.092346676939268 3.651272783485709 0.22322137378586648 8.882690235432825 2.288547758427261 0.3112788001699924 8.721313557081142 1.1403956906697132 0.2136483729607764 9.152085736849315 5.949351973533383 0.20656807236891683 8.887854582219678 0.05172225611886194 14.380961205013527
7 10.005061291870522 4.86735552034505 0.28195276223231136 8.418472553795198 3.5813419699563878 0.2204282103132223 9.095617914640606 2.2725259523525185 0.30086338280918445 8.512638221050699 1.0978069373244148 0.19611307767805836 9.344481336360305 5.944290010016435 0.20688604859806092 9.075254263543465 0.03023129576628252 13.822532112522648
8 9.687547721662838 4.8688933230710365 0.26936631578171705 8.723009620665646 3.536351548688524 0.21297150809372686 8.958427369136592 2.3215888123456403 0.2449974076583462 8.79811673045403 1.1178014462517811 0.2258339611584265 9.112909028695153 5.937205883416508 0.23058476564935357 9.056002094122851 0.033935420522019255 13.564821158975407
9 10.071549646584163 4.904110326263835 0.28386506416471424 8.361616252410272 3.5676760737035385 0.19001236038865502 9.07940329166871 2.344984160507969 0.2820446508465302 8.592529280691046 1.1228563854864044 0.21197658491662855 9.568259876348796 5.924959580576327 0.2361825957261894 9.134671669540598 0.050484523074936005 13.797754832411753
10 10.281487057877342 4.914126788743816 0.2949383289147865 8.638933158846108 3.5167947171190104 0.21752219028059316 8.94259799622313 2.371288060202959 0.29315343963393065 8.465016825315782 1.09882874261076 0.22539673035117602 9.489859804997211 5.940620570041535 0.20773424068743732 9.163578968651914 0.04589899351093725 14.194971274932236
11 9.905566201240177 4.91756786522864 0.2691368689915646 8.474617261224735 3.5399275782162825 0.18602205613462264 8.836567122876009 2.3819530431873863 0.2901720157086321 8.527810512675847 1.1064324122608404 0.21597147062706987 9.356129231304536 5.941218331510098 0.2557140844691748 9.020138065864261 0.054987063847970676 13.945981762930058
12 9.909847464297384 4.902190398950616 0.23797405721354797 8.400769644508497 3.5377309281105425 0.19190444734876913 8.99180053834886 2.3582152274841097 0.3165299676301116 7.990712276739208 1.102398432357856 0.18654148720765706 9.687547167640144 5.923966772692206 0.20092933120079826 8.996135418306817 0.04246756968638734 12.99329956574369
13 9.86841746996122 4.881628927060586 0.2889169423313922 8.603587714287594 3.5486137199265673 0.16002295991391902 8.59262054733637 2.3217391840167565 0.2901930555486449 8.50812512622798 1.1016286620652498 0.2470665603133765 9.352266501174586 5.976350624588809 0.23106440547777227 8.98500347179755 0.043559441298915 13.948817074992332
14 10.312956656842863 4.939957969018892 0.3225075248463758 8.262973096524279 3.577626078487851 0.2217502666615228 8.186945915781315 2.3562925349014994 0.3172491732437076 7.959662935112315 1.1080293544892608 0.2108022102493893 9.59753748669536 5.891695415368583 0.19421917366643765 8.864015218191225 0.05228748822053868 14.5133458024635
15 10.07613184731551 4.882446640231372 0.3292669008247693 8.113377335151545 3.54847694493803 0.21291171617087945 8.594072786591669 2.3026579411438304 0.3121591824389502 8.354548688410288 1.0222930139355255 0.14589747049751084 9.844434372395634 5.958423312456846 0.19115893055625 8.996513005972929 0.020426788308442044 13.652371884869211
16 10.194541563196205 4.89843577920124 0.2810331273093805 7.494396288047018 3.543762319948483 0.2139773134236192 9.08783209646893 2.3033123666627477 0.25898356709507636 8.851018439612126 1.1605347534767423 0.22727669681384013 9.350141365012023 5.905121086218165 0.2050900502851506 8.99558595046726 0.039800478868796896 13.594692847455022
17 10.109068870548718 4.868340332860056 0.24967864714809618 7.5464132444163345 3.6193765592060134 0.23988111748880223 8.617479360015638 2.211876157064234 0.27452733250322797 9.242446111138742 1.0750776718280637 0.2252745511630264 9.80110711196741 5.9867257323817205 0.23889595470239902 9.063302939617369 0.02984650843533876 14.074795361414619
18 9.594950607933862 4.894992949598171 0.26544621916554806 8.208633833763145 3.62365440209944 0.23649163761565684 8.82066663447287 2.27223332330242 0.27119306887387806 9.157306699482367 1.1195001276742667 0.23059024235110465 9.751866872400335 6.056723502845556 0.25990246594893257 9.106684929610516 0.07098807887129208 14.480060223722486
19 10.194953882330347 4.899494795725366 0.291746326476819 8.239579645688202 3.6538288497876152 0.21172486558769738 8.355244343691194 2.2953240212453485 0.3139071834246128 8.735104527473457 1.0509737687046528 0.18477264744645128 9.373687866639782 5.964117985162453 0.2560779117708548 8.979714053164596 0.05031510189240844 14.418241523984072
20 9.795595334337564 4.891504972597998 0.2945850241812968 8.265712154740783 3.6027058708974593 0.24486000245845496 9.066316972483278 2.2868737212047954 0.28061891553791474 8.84685168417605 1.136641482676153 0.22705332787911972 9.223127727038051 5.976514459561089 0.24512687796806468 9.039520774555147 0.05641531915482019 14.808027156460554
21 10.07679220240751 4.87220551445084 0.248862244498395 8.45825303971862 3.579587327666489 0.2037446662220295 8.993118270240098 2.299844411066597 0.2865190166299891 8.615198282333523 1.0595503981167345 0.21824462552109908 10.333633373931784 5.973394926634965 0.23304838258607033 9.295399033726307 0.0344837333544465 13.64119617083517
22 10.073930568548754 4.899803125199756 0.27115412792712257 8.414649453280326 3.6220562574167534 0.19577539735952448 8.3533502446865 2.3755162732016952 0.33231840439572163 8.211039393815044 1.1047781894685347 0.2057597812981729 9.64682407818926 5.963813824216012 0.24250350646502497 8.939958747703978 0.07076075166787152 14.295425530971615
23 9.754061672117873 4.867407920293944 0.2543918028040255 8.320519499795976 3.6118320991966884 0.21006772886815742 8.984034935527163 2.326028764601296 0.3080129986665247 8.606071644170745 1.106750751798516 0.19721884087513833 9.87398668360182 5.955934187470061 0.21193096847119203 9.107734887042715 0.05115796243942241 13.54039460846528
24 9.682614653219268 4.874929718360168 0.2848165295255429 8.158186347153112 3.556222306034012 0.23010440519138828 8.63136659295744 2.3497477360235193 0.29997713325867364 8.132213544257073 1.0930796400340994 0.21475848148461643 9.846890008297024 5.953354099600441 0.21997577257059772 8.890254229176785 0.043033917777769125 14.319731599099777
25 10.180220822892883 4.925765808297662 0.25312655640385723 8.77508375578249 3.6066904636492416 0.21833380139384134 8.5880948415245 2.3148917038735912 0.2871670451307886 8.460628841230163 1.0964665292371403 0.19081919393075486 9.70123119997765 5.9160450307870125 0.2261521019283416 9.141051892281537 0.04953912493625081 13.471368768319975
26 10.030641347914449 4.88764610487442 0.24744599273293008 8.394880016202602 3.5176688629613686 0.20528195599372434 9.215559406784205 2.3482108819381966 0.25990872817572314 8.66384025823498 1.1374140331912985 0.23838584791141684 9.544571454934932 5.905158130797154 0.23849587736833533 9.169898496814234 0.03678682051980888 13.630876819636256
27 9.83704683673897 4.8665103829593965 0.25508957090988016 8.229377629231724 3.5987794918050287 0.20578953613870948 8.549546075645964 2.3326685009678765 0.30403493087507194 8.835466943961421 1.0638694663541215 0.15902258892044108 9.1761842991652 5.951277837403936 0.21370880503162223 8.925524356948657 0.040188353665393084 13.036456365763371
28 9.783916240002279 4.827139315353439 0.24504630470333696 8.951634955863348 3.5375718620874457 0.17728774476465556 9.504446728940124 2.2980156423658116 1.5707059743605745 8.999921275309111 1.1797732457430234 0.2364743376749384 8.851002831803482 5.908470083663568 0.2598405315422635 9.218184406383669 0.02776124760997889 28.5259058163526
29 9.873176186019139 4.858512884940891 0.22228108722673065 8.527680533946933 3.649967344108543 0.20364183232978564 9.003709412797704 2.300365153714874 0.28962821520001075 8.739794635218614 1.1036528639415277 0.1587709542030825 9.700181792400475 5.911882974182791 0.2063526199267483 9.168908512076573 0.04244346194504671 12.383619969143439
30 10.096657656720282 4.873749554741613 0.26778837416191925 8.515139371388425 3.5602620413284907 0.20672726594130703 8.878741810615805 2.320557707640413 0.2775731982112654 8.500894945559164 1.0585160514921261 0.16931675134938767 9.120793078312225 5.919089407016753 0.22512881132704862 9.02244537251918 0.024002170211200456 13.138316448668025
31 9.540039023262436 4.814438137068573 0.25368242002930547 8.487962884829523 3.5395688696228174 0.19636771833475655 9.28116280597031 2.334863817122833 0.22986882558535188 8.946403455960443 1.1276391010237485 0.2098377913205106 9.577584062445007 5.949914467477025 0.22243163364109997 9.166630446493544 0.030852096230320702 12.744740141611262
32 10.333465738073663 4.892037573772277 0.26533827588361286 8.26533946623238 3.5583950789785406 0.1999933007040819 8.4802520756634 2.3422853042962553 0.32153629086187746 8.519977491665342 1.0852451094745679 0.22969061070164332 9.593785959727805 5.911126590891147 0.22308105075152307 9.038564146272517 0.03538514924987886 14.20522262474251
33 10.316317004530692 4.87795029001995 0.212751155089906 8.196178178061944 3.5521883626102024 0.16549525928301465 8.942462018098695 2.346955244859559 0.32132762541192006 8.208495571266642 1.114397796886895 0.22281902577451485 9.770720092722433 5.894436985920846 0.1711826897709842 9.086834572936082 0.03475295382681178 12.531455071651921
34 10.331613743012856 4.873941770778333 0.2409073010689976 8.789026802116133 3.6211216660417316 0.19815932502114794 8.521686972893496 2.3265681376197915 0.3192785478000725 8.027385061210044 1.0916775724625611 0.23122467513964085 9.78642926635745 5.928418939635033 0.21866157249461976 9.091228369117996 0.045912835074811295 13.845312225688911
35 9.598600491990153 4.891580389089143 0.24445053436126365 8.822060458225211 3.6190277706412264 0.1788886569534862 8.519131096413329 2.3317621302159135 0.29301933822696963 8.972826786482848 1.0950247000297226 0.20852807795788808 9.63502821177539 5.988024381340691 0.17810882170749776 9.109529408977386 0.06265109203066066 12.639396583157582
36 9.717512690647988 4.885075048818425 0.22255075644147376 8.382496198965947 3.5446648831423797 0.20237949219874363 9.52093390375631 2.2970185383926838 0.27083772523394434 8.562415526404676 1.1537434028001734 0.24162375915439785 9.743678440810003 5.949846797091461 0.17269325522177337 9.185407352116986 0.04363695181634601 12.720636945514732
37 9.4187396602047 4.896218167603969 0.28303174007773685 8.626918360069212 3.664249959381058 0.18381279977987036 8.601414576229653 2.3548994762779674 0.32809362102582884 8.131253841429215 1.104704283998605 0.20142061577997356 9.492703399440765 5.986133996953048 0.19008871651994944 8.854205967474709 0.07880839461025077 13.595686794656597
38 9.808012894273478 4.881935769959901 0.24550581379568434 8.412471496943777 3.6463596774905302 0.16325877944296646 8.725161594658774 2.313456981038176 0.29523755725822304 8.460683066465547 1.089265248715007 0.22458159273402392 10.078913231818449 5.969972390794364 0.2037231607877037 9.097048456832004 0.057765231366916935 12.975281342758132
39 10.191627812951358 4.880003477217617 0.2677852204503699 8.408526981135012 3.6562779653525075 0.1864193211617501 8.622901773726316 2.2768566961405265 0.2924409878830826 8.292876020815019 1.1395276271877632 0.24360362916312261 9.55584866905847 5.917254889347096 0.1910001261798193 9.014356251537235 0.051551348816423384 13.5361197148145
40 9.896719534306618 4.872955673040888 0.2949774912941224 8.437063554651326 3.5867409401155066 0.20834747680124785 8.631307247793124 2.3360672699266973 0.294885010754739 8.530517547194075 1.1193941475878186 0.23372876693896977 9.222768841530089 5.950247478087366 0.21965321380894423 8.943675345095047 0.05064831951897668 14.342187391494996
41 10.658679582165572 4.848158066788624 0.21738322339198957 8.692425788459829 3.6211022324444886 0.19213026089785165 8.854025456573547 2.3937175713477528 0.28577083322242636 8.125936615697782 1.1226403447598838 0.2476826665170182 9.456933902782103 5.923446413359284 0.2493187282532168 9.157600269135767 0.05938014350732797 13.662587857507315
42 10.413851773993075 4.8374639993734405 0.21947122732257673 9.375208592016675 3.682334244638617 0.1895548508321367 8.538593908030883 2.329239826147383 0.32506438107663965 8.57177907315686 1.1034150211020284 0.20644190984201297 9.10958616937471 5.935693385572912 0.20326069414843786 9.20180390331444 0.05519651313419742 13.1069030317899
43 10.171311995630527 4.86803954691517 0.24257671890353552 8.94522213126822 3.64590336979691 0.19671964326101446 9.274964160729427 2.3328312329516416 0.27068618745960976 8.952834771923579 1.128110270519573 0.25043857638912154 9.800953146564792 5.949260496084441 0.1951527183371182 9.429057241223308 0.06239620102086833 13.241900839397081
44 10.624177402942328 4.83422202335349 0.18337302097844835 9.248856130273774 3.6766321694233755 0.2147321892608208 8.768463273437773 2.3687710835166853 0.34354926352760573 8.015315076351445 1.0886511030167154 0.23473161870920503 9.549973259468585 5.90828901264569 0.20081162896808993 9.24135702849478 0.05288029615851255 13.48969221823361
45 10.253768358866404 4.880727391152218 0.2312782474743832 9.051957937167135 3.681428762906629 0.17749513863498084 8.519741275476486 2.381134129416285 0.3270163135036578 7.785614365107675 1.1442965918003942 0.2507207762617965 9.567457762886987 5.9426016445015994 0.19029649155516828 9.035707939900938 0.08360492172274654 13.485214507065512
46 10.370050456737056 4.875811773309524 0.20650267501352873 9.211326446251626 3.6094145889307976 0.18098518998226445 9.039066507455063 2.3393612145422247 0.293080619648184 7.935092492546398 1.1127679160565336 0.2083731217661697 9.831938995724903 5.934533939777513 0.19730034825292891 9.277494979743008 0.05194510429063977 12.447415906447032
47 10.807310196229462 4.804533597163864 0.18894207773028737 9.21878438438512 3.6476216527637666 0.17145364958280412 8.951052356749575 2.35317189948649 0.3070824708606382 8.530371789481272 1.161809529716719 0.23376376438397242 9.260239917984176 5.929375235410788 0.21494607123379553 9.353551728965922 0.05686960067564688 12.790572695851704
48 9.961854709995645 4.910187342235037 0.2858219975227509 8.851271260849014 3.6072258452105754 0.18102657770151184 8.824089182926027 2.3501017438741263 0.3236476650065807 8.807594258136223 1.1143724889101363 0.21330598151469518 9.752876310231906 5.948409906095185 0.19026182541997233 9.239537144427763 0.06362668303233346 13.68296607417877
49 9.511775099098925 4.910895706780742 0.29263155298686444 8.930898851416668 3.6224868782150628 0.19995489331861013 8.923968594582417 2.332931084671172 0.28902654400778593 8.562199629325805 1.160055197547569 0.24361820855879923 9.308949475579057 5.951367757880706 0.2106950773649607 9.047558330000573 0.07311454278637179 14.16267188354024
50 9.948316445470146 4.820383718410111 0.22875701619536543 9.142072480235583 3.6180250362782798 0.17832736782302203 8.38066441390648 2.330734370809431 0.3149632945547715 8.447227356508552 1.0894915248648653 0.17820333341409858 9.503541338482561 5.954746298688387 0.1989338286282294 9.084364406920665 0.040243407577536014 12.595730454405492
51 9.91197641136319 4.845660363634755 0.2649110816778027 8.808719106672147 3.604567879698071 0.16629547198648978 9.066259847199598 2.343855080821712 0.3064806849380406 8.404410845854285 1.1350781596870325 0.251955767228158 9.454931252517554 5.931265885706872 0.20723106647584089 9.129259492721355 0.04965269167700983 13.715166590357706
52 9.903642359810993 4.863023788407099 0.24094926839495054 8.82061478661127 3.6114951468389154 0.19567487012205673 9.066871566254134 2.2732855393436546 0.31558744753940865 9.175182195270247 1.1276741218011306 0.18063882170169257 9.275605692635219 6.003906790473077 0.19444757647295322 9.248383320116371 0.05344429514009659 12.917883350009014
53 10.010459172152714 4.870692595864844 0.22982905958239552 8.775951181684407 3.532885656004365 0.17159542845209003 8.739285022590115 2.3361544589839003 0.3047254414252455 8.816732665732593 1.1307285494852206 0.21870250989381995 9.654569732440935 5.952114169963551 0.2207227040079636 9.199399554920152 0.04208230382769736 13.127324165941804
54 10.188856661043 4.823910689756814 0.19358132859608013 9.184018314464673 3.5238279376179817 0.19174906772190922 9.32968413988335 2.3616995887270744 0.30153062702420774 8.6637509732508 1.1356175823864343 0.19679129502683984 8.88787197091983 5.92951660488511 0.21935018570116954 9.25083641191233 0.032481698442004124 12.639477655116849
55 9.941051164657386 4.831282641523581 0.26871018221167425 8.299375166073222 3.549010924041523 0.22045764984032576 8.717957245984572 2.3160681336052256 0.3453630772865834 8.664082966422027 1.1515227947940037 0.22478812307919 9.655198775958263 5.9521601614123005 0.19014170626784008 9.055533063819095 0.037576148842648 14.317765398796775
56 9.309654290714338 4.8193063089456185 0.2347059899649615 9.95739830684019 3.5444642933074455 0.18650098828374329 8.788140529927524 2.3472978371752213 0.33738039903696077 8.277711974968254 1.1028142956076095 0.2272412474349933 9.305694533095833 5.961491744153669 0.18079103941381827 9.127719927109228 0.03264211360523408 13.36847661037503
57 9.585401047328288 4.828239749667892 0.25243875314471914 9.128432247841296 3.59978121924473 0.20130766842047945 8.860602971540338 2.32214169501292 0.2919481009707367 8.50307044509506 1.1360624814578573 0.21478029603053575 9.435939700912872 5.9813306827159325 0.19106730441513656 9.10268928254357 0.05107838338718769 13.195700715676184
58 8.838945391057651 4.9096379453271375 0.2707448067336471 8.784032067713214 3.598334527447744 0.20168352023783118 9.053865443140356 2.3168394873303906 0.30041876216393104 9.289411697966628 1.1784714128188634 0.2696660569556844 9.656549552333194 6.033030357956637 0.2198640231431938 9.12456083044221 0.08482996394347579 14.46577679015935
59 9.818325924197286 4.861114019966747 0.22947321929613806 8.510232592368359 3.579733782476479 0.21558367734119044 9.091965521032453 2.371219356050072 0.3380531991712339 8.635628597071813 1.1525756042846615 0.22346088064543912 9.73177160394252 5.920998406117043 0.16349953849586482 9.157584847722486 0.05469545154632192 13.40802044786525
60 9.765363421859936 4.867929904861603 0.20420575805838184 8.881560959053974 3.5729361015214076 0.1999431896215432 8.775388459905747 2.3468552903997733 0.3281352368092556 8.763752284235341 1.1597984546902422 0.2299870372147606 8.92211869555857 5.9066094547732835 0.18199733260936643 9.021636764122713 0.048393059016583174 13.112351758337748
61 9.923617500770545 4.82888779519565 0.20581432859965113 8.464058530266225 3.5499799538168064 0.1916677330382707 9.27002524624859 2.3086787120586996 0.2896666140229294 9.300771754635045 1.1387220883790132 0.2806567913740128 9.288868066159168 5.9683209670107615 0.21571654527220496 9.249468219615915 0.03648512105950741 13.562163253205068
62 9.352457408075967 4.822445760021042 0.2164832097316096 9.212433899825502 3.5664681624611805 0.1643450893545609 9.017567203175929 2.3670442656249655 0.29742283300498545 8.413290938766467 1.1357503178586634 0.2016382878445571 8.950251275794193 5.976447414495662 0.20463649625276623 8.989200145127612 0.05119840185962397 12.427751554031742
63 9.56616453079051 4.8865546724478195 0.2597658199132536 8.79500972400451 3.4919286354359675 0.16997728180823415 9.109087926326518 2.316260990264646 0.30168573031523116 8.653608090581548 1.091444363775264 0.18882811512523648 9.402691176903346 5.910385752873319 0.19228627197848744 9.105312289721287 0.016882100726724535 12.748806196529127
64 9.438572821814565 4.840915342379423 0.2187415170435452 8.761525638221112 3.4987245496914245 0.1871255053504321 9.334365947584207 2.3513821304750033 0.281292620660735 8.8685852741423 1.175013655702016 0.21841909044843108 8.552457536511387 5.953711090472842 0.2728995570641298 8.991101443654713 0.04151657151146315 13.504366459459332
65 9.556184577373259 4.861542692494771 0.2460479416107491 8.673084274596363 3.5748465455623903 0.23164486485360453 8.761404100188097 2.3387731009239063 0.3348543445784521 9.01145158590741 1.1316184740609478 0.234411831572583 9.112531841933276 5.9266189604091455 0.22336618452443346 9.02293127599968 0.044247172457553496 14.55685413727254
66 9.588028033186694 4.853146795938829 0.2511521283369901 8.3928247167769 3.577062743500973 0.19157509511126508 9.077197200211824 2.3637456254572498 0.3264021180217492 8.962509817490993 1.1090559426727864 0.2108292699113401 9.303090557321417 5.968939578857171 0.21678380766891392 9.064730064997566 0.05195735505272316 13.713657955171275
67 10.030225113094701 4.865454160165537 0.23040526775217257 8.076066375448383 3.536324005630253 0.1896816598014306 9.26141607015336 2.2788254344055843 0.2843422464113231 8.93029481782247 1.114780316059928 0.20432946300837182 9.096286014564235 5.909661451103289 0.23598153101597016 9.07885767821663 0.01857629124023945 13.117756052976384
68 9.717425489877629 4.856658024193221 0.26825180101058954 8.253100287836526 3.520199565998641 0.20324858766774775 8.78330020646624 2.2968737651134123 0.29552810075868363 8.85866119962329 1.1018305872614094 0.18792990847023447 9.416838623856854 5.922277600992936 0.20060055048846126 9.005865161532109 0.017135126479245245 13.24173014433005
69 9.982235362769174 4.857796765988927 0.2805147313150178 8.988613333480314 3.595024167223692 0.19389989144738587 8.830274343909144 2.291099317652665 0.295476523434062 8.191157054169548 1.14868477851708 0.20178406694862644 9.597002242192893 5.933227064871863 0.20143729927457144 9.117856467304215 0.04273363661816667 13.442879171127018
70 9.508974055227126 4.812218909743546 0.22184347392556134 8.751666496209573 3.532424515411125 0.2157880990101162 8.601062974500332 2.3404647783308463 0.2725492619135672 8.270975952149362 1.103689743052738 0.20877870541940924 9.659954485055726 5.977997303913815 0.173522382971044 8.958526792628424 0.030926267857735425 12.518920679193974
71 9.89517179626652 4.897727500603333 0.26320057451185097 8.442062999087938 3.5495939816366193 0.18703929969073035 8.317416734148635 2.298559081935435 0.31273721652592823 8.615373532177136 1.0764618499817442 0.179156775438166 10.164330493861566 5.948305286821768 0.19494297870207136 9.08687111110836 0.03169675796310108 13.029940838606208
72 9.270531342495138 4.889868186820928 0.2747732582071922 8.57300566016224 3.486863037043199 0.19401338414293987 9.011315555316258 2.3587859494292878 0.31675431482103245 8.209525880894846 1.117070540315717 0.18836521736522616 10.104689344029161 6.013080411748344 0.17514504044530615 9.033813556579528 0.050700842838816665 13.16715701256613
73 9.947766559108963 4.867368827191342 0.22876148452104134 8.452148017078576 3.608614342597153 0.22110053880818617 8.449290354857686 2.3373612966805126 0.35456206965616544 8.541166457689716 1.0888656515663655 0.15374941491766173 9.506755597661513 5.957085060348574 0.20178257993137416 8.979425397279291 0.04942625344411082 13.292117650683798
74 9.62637858553709 4.8733894407819465 0.2446469856843134 8.790340861220578 3.5693388432071678 0.1897695231156655 8.833090952703948 2.322321601185685 0.2709205903230559 8.785382802742005 1.0986366865134554 0.2098970153822066 9.49372177863457 5.979947590969884 0.2201707221864005 9.105782996167639 0.04629405029894897 13.01078103623431
75 9.673599871863638 4.886971947353006 0.2310308286850087 8.601726564671564 3.569686702844205 0.19246864639092615 8.181221319414435 2.313306959425308 0.31166117767643853 8.534940537586461 1.0800394531812 0.19692842871887797 9.183980230350695 5.969371738647178 0.22891283126801024 8.835093704777359 0.041442578057500644 13.304101921315116
76 9.755959721147663 4.827538396348978 0.25112670421539585 8.667779659982475 3.5408392622661546 0.1657281016875502 8.662570069766899 2.3005369521938244 0.30012999082354913 8.583772207478685 1.069691656803453 0.22299212560142856 9.785043620226721 5.9687342608674205 0.1839177748048584 9.09102505572049 0.019035323463287446 12.878884552568463
77 10.130628999482841 4.915418002556816 0.2769994624496532 8.30342439108449 3.5683076186172795 0.2494699030052636 8.931532025487586 2.281240146351756 0.2903469554367544 8.729620557317523 1.1609486204824244 0.18297511447049924 10.107260222723662 5.9583372048924454 0.21641549080042108 9.240493239219221 0.05441753634746558 13.936704776739086
78 9.630881260106483 4.877825920556741 0.23003984701319455 8.466897342180577 3.51688542072775 0.20760819835218788 9.045204054229579 2.3325374197551634 0.2987734126430406 8.383207635268603 1.1085534356617406 0.22069112098037935 10.419608256647322 5.97221801594522 0.1917597012766388 9.189159709686512 0.039171260296644216 13.165106571756167
79 9.696545282617114 4.871670967431891 0.25942773088423454 8.494054830183323 3.5435965639491482 0.19742740913342324 8.796880312865905 2.2920526347478147 0.2662556776997029 8.04017640218452 1.0613218377417746 0.17868588165275173 10.290253585707273 5.986619132705069 0.17130441196441354 9.063582082711628 0.028619445082460882 12.29683293405332
80 10.045038795456051 4.8383710823477415 0.24824852044740178 8.805188219990118 3.5724578159283604 0.18034630052260509 8.374173090643781 2.3149719773670294 0.3098864609165749 8.852995986118813 1.058820064047778 0.1873301266669894 10.375461756304762 5.9558519004478265 0.17275013247097018 9.290571569702706 0.025661785795068504 12.588587967218812
81 9.55333410724581 4.825081758942456 0.27155240333222513 8.885373161693987 3.544991208508658 0.20123253424309911 8.927531776923336 2.352298534419998 0.3049210621079805 8.34273595084675 1.070857736046969 0.17586157809701608 9.984507579487552 5.972961518771703 0.18996975185134293 9.138696515239488 0.03080536910527809 13.10397254071095
82 9.085046817401098 4.847750750518037 0.23785341931083537 8.674478292216989 3.5396001231481247 0.20097949827515701 8.551405099236035 2.3005215238842855 0.30443088724343725 9.30571651505828 1.0679017812173006 0.20150759331684007 9.445541145308017 6.038566123381654 0.25180820670793985 9.012437573844085 0.036435278197201534 13.711792241915592
83 9.21213106503925 4.864479406244319 0.29115846050566924 8.336493129687737 3.5148262420070826 0.19548133425613834 8.751304333073731 2.3882642000433485 0.3229856060605396 8.690841935909107 1.0779622727004314 0.17329576679897765 9.434676875348199 5.99218482104925 0.22941766037150532 8.885089467811605 0.04511060617620766 13.892379636765165
84 9.437284016687027 4.8821885058648995 0.272373838825445 7.611053744677682 3.5962201416482777 0.21089192125938977 8.685087590576899 2.267082500836125 0.33959165928791235 9.330812739774617 1.0610400801505468 0.16489502576265927 9.615847048979491 5.9680873792469935 0.20544213198203704 8.936017028139144 0.0324909393166898 13.67300268134531
85 9.375743896796081 4.856665329525335 0.2668598422906643 8.412586682358896 3.4994580239206403 0.18455385586254142 8.947576597957855 2.29162468480727 0.30335167691618475 9.383919153946799 1.108777308365262 0.22426715840723507 9.478043825480862 5.983832177693654 0.2700765261815003 9.119574031308098 0.02563872262975351 14.313735453993115
86 9.566672014866064 4.889227211396591 0.2774239422490045 8.650823683948941 3.55695781433752 0.23035645606121888 8.667093139659276 2.3487228669728997 0.3300775667582701 8.971625087952523 1.1343461910694999 0.19216334569601706 9.535608434022583 5.965305253953626 0.23944898008238874 9.078364472089877 0.056479085313348554 14.547057976554484
87 9.281820224065207 4.910602693034051 0.2885160500106426 8.426214361227087 3.5775010126111884 0.2128186109187102 9.009590493051096 2.340801424954851 0.2914490111027681 8.880937471335288 1.138519974891311 0.21054853754776803 9.649116530556498 5.969816421561915 0.22349933967514274 9.049535816047037 0.06501552317798472 14.058453989161897
88 9.611652413398016 4.880096501922498 0.2609478391017822 8.964942512902276 3.56518148264792 0.1922285624537165 9.124731396598794 2.354324781391017 0.2881574051183334 8.278494466771456 1.1052073555301127 0.1888747876932542 9.394060065365034 6.011982445728692 0.23142667799646613 9.074776171007114 0.06092573121136922 13.311359687992285
89 9.804538522823028 4.8777217179503864 0.25446947764302963 8.034257958084197 3.589613486871122 0.22583609065377763 8.410193847844017 2.2787992873583978 0.2899673728019323 8.719471341498982 1.0734038384087279 0.2013669810266769 9.907064119396459 5.995596028602035 0.2283189668372485 8.975105157929338 0.04059408960545521 13.750515985353616
90 9.29842403170402 4.8806412711738565 0.2474265235635822 8.681859301435846 3.6192998146185507 0.21174897309957105 8.818628236359412 2.2977906183214634 0.3098909563909986 8.629434231239642 1.092288872556135 0.23301327965537078 9.74630133496761 5.9820793287315075 0.17378938622268605 9.034929427141307 0.05198719884762393 13.47446755491644
91 9.811353125862698 4.910091045585917 0.28524175398926 8.12215251458829 3.65421277899151 0.22720473418453083 8.629535027673779 2.2871535800177725 0.28711569298518613 8.477880338314183 1.0650114913607998 0.18249031976827476 10.403287847799298 6.015338239557312 0.19846761009273053 9.08884177084765 0.06392864486998348 13.527763998352073
92 9.817422261015938 4.8548339322865095 0.22963850757293228 8.550641975505872 3.5882027836636703 0.23051903525979445 8.532498404870394 2.3118521813466746 0.2978220293336927 8.400949032255742 1.0526408992445968 0.19572636605028407 10.098746819504075 6.039738411395179 0.24716013194268427 9.080051698630404 0.04702085935464737 13.760911516118783
93 9.395575984098727 4.8931945138957 0.2163674643281703 8.007421484559426 3.6148372459308145 0.24059656978770955 8.338234266685074 2.2670275649240854 0.29268754215566317 8.670297015922946 1.0537220950131918 0.18948302903751282 10.25635510096974 5.9887227509925784 0.2054210939880617 8.933576770447184 0.041068051918595264 13.11564219747388
94 10.008200650872768 4.885205423880774 0.24755037056744852 8.380500329870415 3.6652031476641547 0.23426936670759183 8.590797030372912 2.2442349889753963 0.2827315001747393 9.129852299787402 1.1088709961154242 0.2228284660889841 9.409914963339157 5.9412051373219406 0.22402340142042426 9.10385305484853 0.04651115655885927 13.881657040640993
95 9.805486181692828 4.868241149633339 0.24559138765250518 7.96873772560267 3.6774857185554195 0.2036046934699632 8.38111775243681 2.2625149631773627 0.3172472625523363 8.852548125600542 1.056122031985191 0.20452442015771138 9.24571366866517 5.917718135223762 0.22363886711473546 8.850720690799603 0.03398361748233607 13.689183626323967
96 9.773981332620599 4.891989171188631 0.24541800278624437 8.880904092858195 3.6579360401222343 0.20550406485612066 8.5014915309838 2.2809295453358844 0.3318465217957822 9.061270567966574 1.0811365491898788 0.20189526521271944 9.302903111827789 5.9635355642169 0.2509906663420256 9.104110127251392 0.052672591778027036 14.159557797830423
97 9.35138490003615 4.86765196260175 0.26188279390812164 8.357692350772387 3.6653228859077363 0.2081145126197299 8.901746407290497 2.3057468507880894 0.29251189549449175 9.042955769297665 1.0993994447983946 0.1939026754315554 8.840635580175116 5.9642807110579 0.25416598774394783 8.898883001514363 0.05804758879809535 13.872200489558741
98 9.696787209963862 4.867173277598962 0.24510354386933747 8.268079046397743 3.6221067547003027 0.23760537930473435 8.383466614058365 2.257130855799854 0.30584449737044966 8.420822817343431 1.0903941145148466 0.20698381287665507 9.420313154289476 5.941407065136267 0.20269003040272784 8.837893768410575 0.03320963131736776 13.73067302292367
99 10.126325712577609 4.887104694631852 0.27811365120069825 8.516748129129674 3.6004791474471025 0.17733708166827952 8.313774982386125 2.286078034502634 0.31247130582178423 8.822399798185119 1.0730253756208417 0.19406407903772355 9.304297983280046 5.948183158650145 0.2099811024291343 9.016709321111716 0.03654129993783637 13.429755088542196
100 9.311086376106006 4.854025089325695 0.2763013633899523 8.98134886915554 3.620761104574635 0.19683153068397052 8.56326851152163 2.2561690798356553 0.3079262829624383 9.013654018864182 1.109988008847811 0.20619052104145513 8.713877262600983 5.938014192936287 0.2296013213548125 8.916647007649667 0.03335871287133809 13.94408554193627
101 9.730487690173565 4.876041690648553 0.2238620942529943 8.78017151415942 3.6236507627591563 0.20070731301142558 8.727990930151988 2.2756889929351862 0.3097934099679921 8.573234269154561 1.0614062411691019 0.18243119144413097 9.406229173162915 5.945108098706049 0.22240082978512196 9.043622715360488 0.03394637501093065 13.054211257388197
102 9.57820969902877 4.874384956756626 0.23349677879630268 8.541156387540273 3.6494446336544932 0.19707216551571224 8.803189020808178 2.2780241047866765 0.28303985036807455 8.829873863288062 1.1177430763742777 0.17610533969769773 9.587816462833374 5.926432177066139 0.22601569579158015 9.068049086699732 0.046773007494963756 12.785322069110572
103 9.568862670666698 4.853030448302205 0.21366889364411942 8.466416930259518 3.570392881013892 0.24014314137891007 8.921146301122723 2.271338342297521 0.2677608905998886 8.815661664481448 1.0821211827085546 0.1880950988598482 9.303366259421443 5.979645925542514 0.21860798530742231 9.015090765190367 0.028872973740258656 12.929090697367792
104 9.981925322439556 4.8392924122901935 0.2509393034762408 8.656369426242538 3.6659163701696613 0.2520399129833244 8.432335662013736 2.289382435798279 0.26384219826103006 8.860040542720228 1.069744876178557 0.1866915146291798 9.505508286183513 5.959333155573358 0.227065772348222 9.087235847919914 0.04230106776933105 13.528435398065886
105 9.921483741876223 4.855003341953663 0.2636567783980789 8.853251781607012 3.644910022354525 0.227285161533442 8.463846986495676 2.2700920468835615 0.2943593258570333 8.824427607423512 1.093200961979902 0.19824892468778818 9.348391578518939 5.931125224638255 0.23105295346682442 9.082280339184274 0.036433537329302636 13.918326786252855
106 9.644820683257459 4.877576019673587 0.2690227467596277 8.794373109873762 3.6362039035495695 0.20593737230870773 8.50747476412514 2.210319425577176 0.29464557886788306 9.141669789758987 1.094656893452241 0.18519295615560652 8.978345323093793 5.959822201163292 0.2525303753220273 9.013336734021827 0.033282906450494344 13.834971573807954
107 9.221224995297556 4.89423083482937 0.2676290663952054 8.636358279804142 3.6545809564911815 0.1965335332386295 8.506215096892094 2.2859225480393586 0.2823038809742921 9.031063228528641 1.0701064070692548 0.19020035647641814 9.306360667631504 5.9665843318596625 0.23534384178257892 8.940244453630786 0.051852233425086866 13.430253088669733
108 9.500367874511001 4.86483319107818 0.22962829504594637 8.756471977338817 3.660626642915262 0.1950866220998071 8.598588133725505 2.3255366974195613 0.3284860868253196 9.089711661744685 1.1062568362637406 0.21505307333761423 8.986197759054905 5.970169027374395 0.24500846561576614 8.986267481274982 0.063051696777549 13.902964630176212
109 9.772064142721826 4.8771743133654715 0.25714457766909304 8.66654964744268 3.638153665635445 0.20646807882345758 8.530038615529842 2.2758629286185927 0.30397479733777444 8.827135640960716 1.0927306169521085 0.21348835749933143 9.103430687131917 5.976041850336358 0.20280961645571918 8.979843746757396 0.04955989274891648 13.566327687828405
110 9.173494961014622 4.878980850839523 0.251375081106144 8.868888030708225 3.622698085205719 0.18152448334836782 8.543104393826695 2.3105072758773084 0.32973939371324323 8.870204273663413 1.0660259438687762 0.17357968148249311 9.543228765617982 5.97630056485268 0.2097287416389683 8.999784084966187 0.04846976189612269 13.131589698388206
111 9.488279822289716 4.883090567592295 0.23907548578238982 8.39061516224532 3.710994904178262 0.2453264797851096 8.005655996051807 2.296147444224911 0.3254963441275976 8.521537584607087 1.047386044845424 0.16993358401463537 9.473688657073474 6.006371495725344 0.18678237264705003 8.775955444453482 0.06636530908056852 13.3684147563989
112 8.756994435196145 4.871449820862127 0.29154026890211965 8.940022952437195 3.6401978532430657 0.20130051397639712 8.217476252078606 2.279853083552359 0.29677944803734857 9.118626272439789 1.056452527169333 0.177011071252454 9.692578344957838 6.0443963022871605 0.2215200638905335 8.945139651421915 0.056037135190130316 13.615211739575118
113 10.303532711572304 4.920357640844014 0.22581186647937881 8.546559937267626 3.707114932146606 0.2521300045162341 7.660030102985196 2.298845821652887 0.3101174075492971 8.871194831915979 1.1161580027418385 0.2159083235100183 9.632062122055258 6.077420218713518 0.24352429237708148 9.002675941159273 0.10154654098709401 14.29520410554676
114 9.4760947814455 4.866901591232596 0.25154947260234317 8.553382143585651 3.6574513409110265 0.1922232585578485 9.494347968889535 2.2326484471308716 0.2834934531684537 8.921163978709474 1.1092331502978838 0.1715957775179286 9.36057601383132 5.9531253472497685 0.18374919912113225 9.161112977292296 0.041439193131750554 12.405810075441554
115 9.230720241209024 4.886747122379099 0.2559390341870147 8.47628388088959 3.715337185896004 0.22130048780544342 8.71476562727464 2.21445074162693 0.2680097192138335 9.421090683760289 1.1403319197610027 0.17981117767075624 9.548349193914886 5.988095437687482 0.18471424153426758 9.078241925409687 0.06655969923742475 12.717080850426507
116 9.623736844448537 4.858974499677573 0.26288698750990275 8.470912023206665 3.6256598195248597 0.19164989741648505 8.513035335320689 2.2924588567226305 0.3236216126003602 8.660234858940798 1.0716938984881095 0.17360625335172702 9.515406307706918 6.003867694295014 0.18601174313093682 8.956665073924722 0.048098171508958655 13.037958227186218
117 9.819888143933538 4.8942831843336805 0.24706899751478786 8.69857066058445 3.7103263688925248 0.20968922954426986 8.569919921567195 2.236334590434759 0.3391160796608911 8.681115959274573 1.0786754957099167 0.18667899013301278 9.946536351126634 5.998643750657491 0.1926679718220717 9.143206207297277 0.06121989577299578 13.467043737817917
118 9.870936218421203 4.88772893827329 0.21581482126333948 8.559558000701537 3.646607057482309 0.18932727001741945 8.953899276250242 2.302182124656904 0.31068800332296787 9.085411310978634 1.0755283906376718 0.18548373561551826 9.863142980026792 5.984087996958036 0.20240351047642274 9.266589557275683 0.056794119368963523 12.647669079452907
119 9.50121953231056 4.908597078650365 0.283121580934471 8.555805106171666 3.7141213155479242 0.21462474979139204 8.621572810420416 2.3115970196747915 0.3220332785644998 8.48569254287013 1.0915583431309512 0.17002977492927435 9.378026484147204 5.960432869035997 0.20626591118822155 8.908463295183996 0.07482854297532704 13.706013281346696
120 9.96072644814074 4.8326457781422345 0.21700178940590312 8.562743149899514 3.674988116067786 0.1863080168953126 8.397936640504014 2.270082707861201 0.2980912545038575 8.720845939911731 1.1279262218534825 0.2053354591203875 9.24012963361774 5.954907669781524 0.23169912047386074 8.976476362414747 0.049677316508566924 13.04551148843084
121 9.567993120981395 4.8722387623036205 0.2625875010825319 8.587007184711068 3.66799619382752 0.23657761007671593 8.480297909730387 2.3265502606040123 0.3332469379615022 7.99155010012787 1.0485066032340207 0.21650124609388305 9.089595740339616 6.006310444721363 0.2774082723637566 8.743288811178067 0.061887670705428555 15.198525619883425
122 9.997865481168882 4.893737003108793 0.26605761900848873 8.627145179953457 3.6895869577121054 0.19128343491235328 8.861440691360986 2.2861570996103597 0.3099796802323179 8.779395303621781 1.086772289903905 0.1654493032755688 9.545198152522783 5.975721294861252 0.23832753229345185 9.162208961725577 0.06396214680660432 13.419789628621723
123 9.781488368111535 4.893958864105972 0.2373028317197351 8.66672725734367 3.6772664822563392 0.1978420751316068 8.388845899163046 2.296693714092726 0.34972210384420216 8.968727627423455 1.0697235354807841 0.18853543736867176 9.577237115703127 5.980257604210688 0.21119267719881424 9.076605253548966 0.06114725779662318 13.574460221868542
124 9.375642107153729 4.837082752324988 0.2548017020380581 8.605938806427638 3.6651414089430103 0.16850907356587452 8.87820264368799 2.290758192704075 0.33827759899386334 8.729906594253778 1.1565591995413549 0.24862424823981583 9.610304025604723 5.99798905630936 0.2505095161951093 9.039998835425573 0.06707333973187901 14.44681154105606
125 9.505235421848008 4.874255836432463 0.25870762481390513 8.242160645660514 3.612056807985503 0.20953597919901293 8.373604474175808 2.2645553149637374 0.32843804653162767 9.043961733464894 1.1036718172047453 0.21954486078481306 9.698091936967721 6.015554601773509 0.27888875143206704 8.97261084242339 0.05158609343931277 14.840927707841267
126 9.64064019250539 4.898295464889608 0.2811828799868485 8.346237193487044 3.6714464442331876 0.23218737885064578 8.128349527319028 2.248520799778183 0.3503007533680683 8.567205126875173 1.0475205398876488 0.18316664821850082 10.034153869827875 5.9904388075988 0.24671950609656343 8.943317182002904 0.048811629044806806 14.823073240106671
127 10.09438050595002 4.890644017023222 0.2373449170956712 9.034535043480851 3.7141645881481007 0.2197199506075342 8.495290670866604 2.2999416097981977 0.35059606909964647 8.376027068372066 1.085608930924838 0.17933095674692723 10.133891262277087 5.937537947695796 0.15765948597407883 9.226824910189325 0.06314663648535226 13.116738612108897
128 9.617626616044946 4.837234198187679 0.15194742420514573 9.087259841922604 3.6469633260304635 0.18676985417271488 8.36731390094409 2.305593491015866 0.3308254030001948 8.211003188966075 1.0827246142554297 0.17857618760593658 9.374548140794422 5.933842057809309 0.19540276178221164 8.931550337734429 0.03883875522707077 11.9578770547025
129 9.315167521882437 4.876023853699268 0.24498364596161631 8.505685015723559 3.6012114289763955 0.18541326542497855 8.889839819883608 2.3134548610773353 0.30129310690081357 8.825675046883319 1.0820965314977269 0.18843809648898496 9.86446409192507 5.985731687920948 0.1961406055982488 9.080166299259599 0.04927089040165602 12.791497295987208
130 10.076370154941579 4.874091963272091 0.25210873906458314 8.461437111302667 3.6358887812457166 0.20709718563906962 8.332462599469142 2.2945862618346133 0.3345957931010922 8.513196926818562 1.070804866907879 0.18023993366618152 9.31657728990415 5.994986443610477 0.2292755580835493 8.940008816487218 0.051638881141476786 13.788999504586144
131 9.926696720440717 4.884247967813473 0.1832857248884319 8.81401650797593 3.620698100621267 0.1918647545173955 8.469054810709462 2.3025089236246576 0.3183029452933009 8.48581756880938 1.0969554053795363 0.2072055719376236 9.904851848537392 6.023086840505097 0.21223197172910624 9.120087491294575 0.06306666535612745 12.752791109118176
132 9.76111179858701 4.858297011336978 0.21992222724882055 8.962643287631156 3.625872816279024 0.172699151895752 8.365372014584068 2.3708691260381123 0.32377845874075434 8.480170408468586 1.078494863993647 0.18978848114812988 9.331038913956387 5.93118548515349 0.21952351231961106 8.98006728464544 0.050511078327571554 12.899707376894698
133 9.734369071141023 4.881586307530411 0.27866998488778627 8.588907204373124 3.7391624324020043 0.21626693566196925 8.847637534442576 2.2471798732741557 0.279479020164165 8.903413516721832 1.1121489733895313 0.1939493786144312 9.787261280294103 5.9775933585017444 0.17061000529302847 9.172317721394531 0.06910140678689074 13.051695814069591
134 9.354735732621002 4.903703722295128 0.24529457382506334 8.724055850733714 3.660215489837243 0.19535302402012975 8.61479918485875 2.2899965627107823 0.3041119725719199 8.903780240667093 1.1333529014908423 0.21313021494532913 9.879421298346369 5.984185602130139 0.21341942166010036 9.095358461445386 0.0718580734601482 13.422214813441379
135 9.505605417712372 4.815773090851529 0.22745095467475923 8.730306736408417 3.608606361683523 0.18717227712423237 9.12805540746008 2.3090477897601613 0.2958277722439804 8.842801107421147 1.0989252803819252 0.2118691866864877 9.778800499079216 5.944039445255033 0.24049423986339044 9.197113833616246 0.03284561135375563 13.324871845975661
136 9.075162571797804 4.829548943755159 0.22993761527800105 8.47444233852368 3.594686876961658 0.190140444776722 8.983495081044644 2.3156541973976 0.3014350786140932 8.435168538396129 1.0628785387512094 0.18427724031351797 9.572171772959106 5.932639530251688 0.2452219112331913 8.908088060544273 0.02464883519078418 13.189629279407335
137 10.248025226562087 4.83888567054654 0.19183130622923586 9.037699782805065 3.725859552313231 0.20799793409962558 8.690859053212199 2.338700800888169 0.32925528751591515 8.248312730307303 1.0833139951188795 0.1895130898890035 9.720175030874131 5.867750794139559 0.2137186412179756 9.189014364752158 0.04846938036859698 12.975388542395605
138 10.064011897056956 4.774276196865951 0.18602495656508636 9.188929844406893 3.677389012499896 0.19695310277449504 8.32908332590001 2.2890685968990105 0.3238065596227602 8.423406493634882 1.0583085723063983 0.18880588608607574 9.728721053018981 5.922409576753032 0.20384273797293623 9.146830522803544 0.02185760883217882 12.598576936300905
139 9.823085748158903 4.853638809937824 0.25303871683168666 8.648026632567017 3.7015433942502924 0.20520035918444743 8.759773874569069 2.2338058933707323 0.29714691313940067 9.02893269198583 1.107904934567479 0.1805724562026351 9.414994554808503 5.928082471033333 0.2146258692254626 9.134962700417864 0.042562318399253396 13.184725039918952
140 9.916203724041736 4.847111266760476 0.2430643319210208 9.047815180082639 3.643631592218788 0.1753850053196038 8.683187991146921 2.320547322141407 0.2821881016095593 8.58953977501103 1.109978378890436 0.20133866811353923 9.318011574493015 5.91861719959723 0.23311728280266972 9.11095164895507 0.04554436968898856 13.007212117362492
141 10.149402691318015 4.858572782080306 0.20430508046670764 9.048528073616014 3.67088198924612 0.1881419511056678 8.401228710838609 2.319652803130734 0.3189825584400165 8.88255802538276 1.0806062614195373 0.17994843624966425 9.338959544646102 5.92065746972341 0.18326185026060454 9.1641354091603 0.047641478887342756 12.314465884241677
142 9.371810032811188 4.842238053367474 0.26327822716227545 8.934430974170287 3.642162400326916 0.17833140002933992 9.299191445960052 2.307742519442034 0.2948333242200972 9.274011957523381 1.1256223176745932 0.20197193897795998 9.485071142418894 5.935053987028342 0.21301126621066346 9.27290311057676 0.048131073335193085 13.194371838833732
143 10.117103195478073 4.879853781183895 0.2381429000870596 8.67592854215868 3.6702178510257184 0.22062603503124043 8.521429718856375 2.274274877913713 0.3233559124433194 9.096787264792788 1.0935147048432212 0.1705187048289242 9.709193482408853 5.951456035687912 0.23833611642306854 9.224088440738953 0.05143066789821318 13.647621701781704
144 9.300440068749769 4.830993376093204 0.24612427944591014 8.997617454921985 3.6798317878638827 0.17498077440782117 8.307271643284789 2.275722026160998 0.3201262928580152 9.110930802898972 1.106993663555877 0.17666683088863605 9.024547906573845 5.962463042366928 0.22690129237285314 8.948161575285871 0.04876799697549927 13.118435603656003
145 9.746924787830979 4.850179041241926 0.26530804408024045 8.77369128537215 3.674053910414576 0.1759392367764167 8.62236771149509 2.2567603129458553 0.27702365456043354 9.317258107628419 1.136186880849736 0.22799931472692894 9.59866566292907 5.971664027539034 0.20538807174160162 9.211781511051141 0.05533605236554675 13.197032257032987
146 9.805843435176408 4.841202183901503 0.23462908724512507 8.56818782958497 3.6818983482630965 0.19726963482315174 8.330537999982427 2.301823628541771 0.3110636833832523 8.76846430844591 1.0884693382755055 0.23263094093215944 9.713940760700153 5.9326707262404135 0.24574480800600113 9.037394866777973 0.046780062811779155 13.995504320965313
147 9.902862894064054 4.900391092639898 0.2538481398936169 8.337386919027066 3.654383827218201 0.1763351772729769 8.302694866436147 2.242614340165858 0.31638478749561955 9.495168296794423 1.0939644071427 0.20648639516525824 10.095311431315304 5.960262873547423 0.20143551182248945 9.2266848815274 0.047890525910137385 13.229481031510401
148 9.921782883214176 4.836414614100143 0.23751141212977445 9.294267880430983 3.625409441743457 0.15631254641007705 8.583698837439451 2.337632256439387 0.2879064521338158 8.442721680466425 1.0775134214274595 0.2295924167345089 9.542587901884799 5.8893242022556835 0.27178829779747493 9.157011836687166 0.03082600496054728 13.557454833851544
149 10.277808107526008 4.873579588474819 0.253755796183872 9.057898258834939 3.7448396501073624 0.21590470660487876 7.762718340702075 2.2876007452309337 0.33850544559082785 9.071965280691416 1.0405939172480068 0.17159333404229327 9.957599227536914 5.903341640129529 0.19990717400567123 9.22559784305827 0.0475583260054516 13.51798183729033
150 9.926063800974916 4.875864808934479 0.2856107286589132 8.523541128948827 3.679087384048728 0.212280353508745 8.38433495745909 2.2726479143720573 0.2942559701909799 8.884391504235149 1.0823117419310053 0.22183913955806855 9.973158585954508 5.941179772401021 0.20044015183048905 9.138297995514497 0.04778554210477957 13.916300805243608
151 10.25378596869354 4.90225987663218 0.2817138010658933 8.817500424726287 3.7201282785507592 0.19315577110553311 8.281342396933464 2.3255171006311945 0.307827543784939 9.151019198684676 1.052712404890881 0.1812833035684832 9.581506256141793 5.911480860775418 0.2033805394713249 9.217030849035952 0.0599869220634079 13.376971223765018
152 9.453122531432074 4.836480188621479 0.2635160852851389 9.08097747859695 3.6864658197562394 0.18013949296452378 8.571627439938101 2.2936867294227805 0.30404608019815055 9.02237878313679 1.1007611680423095 0.18706878708490146 9.303580602379586 5.934428695768142 0.2308008680307122 9.0863373670967 0.0479317380895115 13.356463397740772
153 9.40251856693014 4.839481762566598 0.2739751405885493 8.654921641399357 3.6376255659513537 0.19052702022800344 8.735288641092042 2.2672515724677393 0.2737510054385854 8.970688404569618 1.0542489116498106 0.165012632989742 9.112357872085056 5.977981130080876 0.2870230681751669 8.97515502521524 0.032885006310596675 13.6397057009151
154 9.772315149347966 4.845177638087941 0.24906810209512134 9.048457341193043 3.7041717928155125 0.22378958959119155 8.376008680690147 2.3218005058631515 0.33036432900745677 8.866613872140267 1.0909734787009187 0.22065136360756077 9.264156309249746 5.962102046428504 0.26711220001347563 9.065510270524234 0.06241231014652695 14.793605078693775
155 9.712454660855805 4.815968247971064 0.27054460316257406 9.020630024194583 3.6933064730798297 0.23879543002544185 8.48148667322527 2.2523114472448427 0.3174961320472508 8.91818141019344 1.0310319786556084 0.1555995529729612 9.285217575252922 5.912440308345649 0.24085683086164553 9.083594068744404 0.018578908826719996 14.017900034300782
156 9.606136211875086 4.868307875414087 0.30220705706403533 8.582704485387975 3.68327201008144 0.21470869140004098 8.30570244988115 2.2703069631803583 0.31117856002203387 8.775646377779724 1.0194962642945187 0.14763215327699647 9.167470350825903 5.950300524547751 0.2754085070830728 8.887531975149967 0.03590394527095229 14.336950663223561
157 9.606510223116832 4.8172873805215914 0.21476043928938557 8.604994765034625 3.6635564599689374 0.20170762025559094 8.004620650555282 2.3125429624854714 0.3159221950371609 8.952507892159987 1.0543976570444742 0.19097720490031064 9.096393055011642 5.945648597773878 0.2772894143243829 8.853005317175676 0.03625382932619177 13.75851430250058
158 9.783662593750623 4.854928281631656 0.22973144724840802 9.104293765803252 3.629341645187609 0.19399576151257028 9.088010796730662 2.2862981710045958 0.2943439172078249 9.019602619007665 1.1055093210605869 0.1788373980763095 9.354966648329325 5.9187570519288855 0.23014412445933652 9.270107284724306 0.03653411192998788 12.915072009669279
159 9.76229558792154 4.876387442036156 0.22492499374594696 8.965111029634414 3.6791584275708438 0.18945771098116249 8.553417106874159 2.3061248540042176 0.30646408952776677 9.048852235953987 1.0451883051185409 0.1974228509286538 9.47324358548755 5.931647234875798 0.2295125218745449 9.160583909174331 0.04526847048843261 13.152614794561455
160 9.563374827767086 4.855491649190333 0.24889902565314118 8.757070462007288 3.6117384074403973 0.23208763110654684 8.673479821839916 2.2667010285124563 0.27452821197664384 8.830318032134025 1.0581764895464238 0.1947622764319905 9.622089479280104 5.971802065261628 0.220141790822357 9.089266524605685 0.03034914575756913 13.412013058891675
161 9.42275930452036 4.811017863596937 0.1718845631303917 9.057477994708687 3.613953760960484 0.18730900230133135 8.587232273720064 2.263509747843204 0.2666246711608272 9.34481365039657 1.0907254463130058 0.21435479832892884 9.240744443786358 5.948196345258877 0.2081690284998336 9.130605533426408 0.023047850561822746 12.01311514401546
162 10.103864526062472 4.823716124026184 0.18949916755404442 9.112211902703422 3.6573035299992798 0.16946383478966665 8.494172657051216 2.293733849962118 0.320722775482821 8.668302840643346 1.0713187236299033 0.17891846752525503 9.663550901287737 5.919051967162827 0.18891097490195077 9.20842056554964 0.03059205672338372 12.003640219251206
163 8.94816004745581 4.798399600924747 0.2683307239679396 8.741585700773205 3.625069116205247 0.13222488303228402 8.432322425567044 2.262450276415251 0.2918801674028276 9.138240112397057 1.0354819895593086 0.1908603583377549 9.342101874752885 5.945837889320926 0.2402270801389881 8.9204820321892 0.011014992252417333 12.874627656598108
164 9.437299364891473 4.8438465166457245 0.2563521551268079 8.674981385337256 3.617387534885595 0.165938609959164 8.506277454483689 2.2853276509631106 0.3114472889565735 8.84422366868865 1.1229387739788477 0.20930632667651408 9.341879828609239 6.025122594434508 0.2723443693451278 8.96093234040206 0.056491831948878524 13.92732916927168
165 9.337199875491905 4.836575845913683 0.2973432975324351 9.190178360694143 3.6524013970972184 0.16815935859711983 9.058769032203001 2.214137352339942 0.2602533871107882 9.545541398561697 1.0946948570031343 0.22044920000143636 9.065773632476654 5.951234765256037 0.25893817863171015 9.23949245988548 0.027376061289324218 13.809926356261006
166 9.915737570825948 4.874929786963925 0.214961160867869 8.836232902895686 3.6862710930328944 0.17845098114540647 8.464101685441397 2.3547390366594803 0.2927916419593794 8.369637231674963 1.0114520933505777 0.15604200490267006 9.513411557984867 5.916312121562171 0.254088459263395 9.019824189764574 0.04630804408113089 12.563065070799396
167 8.98546625642926 4.838801427631166 0.32071975035702577 8.492571049595895 3.6055858712825906 0.1527506082774286 8.31204167080554 2.287861027048134 0.30742361336696766 9.106937539420802 1.0254164694647008 0.15531159703528502 8.998235286896936 5.9651243950754465 0.28002947700765496 8.779050360629686 0.022125055867728883 13.93702700684826
168 10.116543209607782 4.86249013466892 0.24306086475395905 8.458523247510826 3.6101826556432424 0.19096495817143638 8.780444410293255 2.2847114783591347 0.2964609199907035 8.992160057784478 1.077737760050848 0.15358703112882427 9.575471274022465 5.930698256769402 0.2228063481620437 9.18462843984376 0.030731274865630633 12.683911885876798
169 9.506112356485884 4.842731444211323 0.31728031594551653 8.548498089041223 3.6964868177335566 0.18474539362571502 8.330191770262456 2.2967212306270177 0.2649584291716905 8.980807316968457 1.0851321959935984 0.14614980820369752 8.832889336256335 5.985157665704962 0.2772813580460878 8.839699773802872 0.05881308862141301 13.64115456877216
170 9.546181802876166 4.823501947421576 0.25378571059966837 9.202263405721345 3.6018935864060038 0.10425436582962956 9.174299518094621 2.2613277920470525 0.27876682595417207 9.250378059483861 1.0842418812246362 0.14951578770280127 9.157999605912817 5.898297332026054 0.2753420868237932 9.266224478417763 0.011419725592385844 12.165782194928957
171 9.59101072413489 4.821311374810169 0.3307441035863293 8.765780500974955 3.646749703737278 0.14322921029714725 8.14921303691793 2.26088342294886 0.2741623338102304 8.93716546752968 1.087676318793762 0.246914920067765 9.175464203788248 5.940641497562605 0.2835445910969434 8.92372678666914 0.02901968133785613 14.651621261689245
172 9.668793605732953 4.779817472296437 0.2208228690314786 8.951294363800502 3.6335408156828057 0.12584127343057744 8.17572336503404 2.2675792030541597 0.27006826020742136 9.134558590644513 1.0808690758663628 0.18280502354388908 9.186110928351889 5.929189842287797 0.24660086637447987 9.02329617071278 0.015766499604833763 11.98786179046113
173 9.257952517679323 4.858792760827851 0.326437807857209 8.783577172747062 3.630001576968861 0.1373884557408645 8.505874894297621 2.306244277634429 0.3058993267646202 8.878721874702087 1.067653818838153 0.18647366267064408 9.243770162731613 5.936485594818641 0.28516336914955703 8.933979324431542 0.0374028235849083 14.224967819274571
174 9.804265608946768 4.831649262685258 0.2962590680969887 8.627983931433834 3.7080496041566606 0.17403120127490837 8.399191075162342 2.2202265605284364 0.29831157553592363 9.327891845709262 1.0042664325687176 0.19502696279318177 9.167755389230996 5.9415648509449435 0.3006527253912564 9.06541757009664 0.018718559944124545 14.48759919250315
175 10.115985890188547 4.837736399306483 0.2708865117072441 8.892223178990902 3.6184734925602435 0.14316739595955774 8.618212796038781 2.292950924613451 0.29336293119191315 8.842069905061388 1.127271711402932 0.21147796246812944 9.20061879608525 5.923893045110526 0.24664041916032411 9.133822113272974 0.03763233236604826 13.35604980155292
176 9.585951075879755 4.810536258393433 0.2575043218332745 9.37286462019237 3.6070042637176503 0.18231485042009452 8.833562775890043 2.32587309939083 0.28546112015599073 8.592600768053165 1.1051471552960757 0.22591965776146375 9.162262614701385 5.944653766893316 0.2778949421650841 9.109448370943344 0.036210126505582176 14.084389990386763
177 10.081084494840535 4.850114161921012 0.22318771494129866 8.997413684789858 3.6827874144344555 0.17285100929885852 8.052286215328426 2.347328666198567 0.31175291185404297 8.764021220390832 1.091527812482894 0.18145480505565326 9.547117202990291 5.948890579380826 0.27906689017092895 9.08838456366799 0.061696944650872346 13.387884606710047
178 9.66155525391492 4.813446816437729 0.24454311716001081 8.977672656248998 3.6799308911961357 0.19412433949186794 8.138134215663424 2.3243341229609724 0.2732529482546778 8.756393554585173 1.0408046744386978 0.23018958430443892 9.589728257402456 5.952425277213205 0.28169021572828284 9.024696787562993 0.03975557421666931 14.023717342053173
179 9.775336910428507 4.845699165036522 0.23402531034942878 8.963715170859734 3.6951776663701197 0.17535357543763005 8.810020244043864 2.308489697662915 0.26681214604812026 8.744876171406313 1.0850012947337186 0.1415136292829864 9.027455409755087 5.928293885166801 0.23545296641243202 9.0642807812987 0.05009955956133658 12.0682974439028
180 9.949690236616739 4.866573976364027 0.21889116407873035 9.151115980000677 3.6202525620851906 0.15454679183286799 8.89779750071197 2.385072854788583 0.2637347571330981 8.452633925191565 1.1508981791639266 0.16678375514289956 9.419876488639172 5.927246383912463 0.25840317246424177 9.174222826232025 0.06757600903015933 12.173744746877015
181 9.705892859424177 4.8328957018238015 0.27323019789822806 9.038339137232603 3.6863651107888917 0.1408197159531838 8.414279430153112 2.328691247807086 0.2958226608674665 8.810138064458249 1.0233670463515312 0.12314647003850143 9.059362014438642 5.91500490437654 0.26374961855962686 9.005602301141355 0.03483201999689132 12.568043102053847
182 9.871969960857792 4.830479734030507 0.26490083714228885 9.83056016096842 3.611345515198909 0.13705904598384555 8.17493167363722 2.343909140853105 0.32523753115501175 8.380367692883777 1.0479981009957657 0.12648266467726516 9.285165173764126 5.90415061701544 0.2830204279792946 9.108598932422268 0.0251438393860667 13.02562832358234
183 9.723120494078081 4.825605844022425 0.26417864685505216 8.937106377945886 3.686039758854793 0.18313326684799572 8.737133359871986 2.2926251099314063 0.30481224449536665 9.067064714393275 1.1013359706170414 0.15393612111257893 9.361162137498138 5.873090321354123 0.27691488285661525 9.165117416757473 0.03330661872327902 13.555896812201624
184 9.90067652419184 4.887761553096397 0.21718913126330597 8.814584297817007 3.670850911616169 0.21212866432030542 8.324081822251687 2.2657977950082326 0.2897930447497078 8.762956406631117 1.051060822736632 0.16602230641434731 9.570623448241069 5.897942389008414 0.2997246924282224 9.074584499826546 0.032249912060490396 13.577470701553775
185 9.425229569351067 4.842008704019157 0.23432328233147492 9.238093032927328 3.620076728170814 0.18282797364556086 8.558851896716613 2.2765035285636204 0.27405862214055327 8.825675797697748 1.0614531434160395 0.1972310082661187 9.08835809866126 5.910930555708966 0.28467457998828366 9.027241679070803 0.01976174974304068 13.442913020927273
186 9.767079771497116 4.854904477154999 0.24910316110314978 9.031191869127365 3.6340920109427572 0.1852997462866119 8.723440823930822 2.283911719645942 0.2498604651750289 8.80938510593401 1.0607567411432322 0.1349196717201647 9.245935262686809 5.9293096549257545 0.2810866346724774 9.115406566635224 0.030162138529858405 12.608161786094989
187 9.74192090917478 4.837218971263379 0.21641521322090065 9.170584013327728 3.639225020799929 0.1575960750974045 8.548242755370898 2.296788692928679 0.26608074082793637 8.514292938393087 1.0832168338544896 0.151224302529175 9.496787611743166 5.9158152621332505 0.2519447688757434 9.094365645601933 0.0320201739632668 11.954891598350972
188 10.09485582561118 4.834905934907037 0.1667421014610231 8.189781410404334 3.7014538368667775 0.22944648976510415 8.416394223386273 2.2693808937912205 0.26128031383900696 8.862637571235013 1.0747112883875087 0.1653033905482713 9.887618200692481 5.917539408755666 0.2277813933434048 9.090257446265856 0.037165490308963364 12.038458505824936
189 9.082508768554673 4.883741440060247 0.2904901631393714 8.82142222043265 3.6190339691449225 0.1782779659729217 8.877749757721032 2.317523428942131 0.20474499396190027 8.81991908687797 1.122412208899668 0.18780225007620735 9.557453912450251 6.02018264455545 0.27962526394285486 9.031810749207313 0.07014595608780497 13.074216636082168
190 9.668370558137031 4.857947843121714 0.33703630500483234 8.554590265542865 3.6595360099477627 0.18832765305046703 8.88607612772143 2.2540109563309687 0.27507317729077213 8.760073662772548 1.117783139544776 0.20980946094669306 9.306125438501056 6.059042563293454 0.28601600265409904 9.035047210534987 0.06723132021505647 14.85407521206291
191 10.608830495460408 4.852376851200824 0.2206587165295029 8.886174811070553 3.7056414208692785 0.19214992518256305 8.765909382775106 2.2939913525528355 0.2316059177195447 8.861732701134903 1.0665911515844162 0.18437382607401606 9.505928973013201 5.948676837117124 0.2320469426679093 9.325715272690834 0.051022740432216954 12.15627741254385
192 10.515783391143911 4.838166467313302 0.2450487615889816 9.20180362108145 3.7003823393067217 0.16191624725084558 9.009331089630006 2.252769131768889 0.22122335463547277 8.741854064583642 1.1184281003011547 0.19883367060578117 9.102905134019275 5.956228220156003 0.2801609988189307 9.314335460091657 0.05076206953653539 12.68738298673297
193 10.11676418829479 4.858965211286345 0.25151402897112135 8.853573422382393 3.704771730158828 0.2135280208422129 8.763777632641252 2.2688107403828255 0.24769166207334262 9.071167166505598 1.1392480121241138 0.19984413126833633 10.101624268205606 5.923546541154238 0.20906350241736832 9.381381335605926 0.05663566478859141 12.853063045734428
194 9.833197930889813 4.8279808487306095 0.30599550263437547 9.047120199667765 3.652133869486244 0.1460261512828376 8.59590592624947 2.240105214114654 0.2739086019120053 9.124826326379853 1.1167822011599549 0.198882549111876 8.641527814260167 5.986045366514977 0.29854410058995634 9.048515639489413 0.042176717768609207 14.018637505022753
195 10.650521849968491 4.846177388981095 0.26759728390256815 9.451486465786667 3.6950634819804113 0.11669440332956788 8.694593457264022 2.3537151821291817 0.2966383741332911 8.772258912692996 1.0917573394646884 0.15642545389862397 8.792608383827558 5.93211118272846 0.20664419824650537 9.272293813907947 0.06133213282408865 11.96335547940439
196 10.246129179856934 4.849885010133083 0.2650929147260252 9.363112480382675 3.6908812439571643 0.16041525670562137 8.3676369535684 2.310557330905055 0.30105540509337925 8.872863803891944 1.0985553800180958 0.2293605152366427 9.352414156155161 5.894908343081038 0.26870412038456043 9.240431314771024 0.046524679386208675 14.033205605726106
197 9.80911038622793 4.892934251347078 0.2965745433038282 9.051999041882281 3.615904276435689 0.18665715056329626 8.253340849709224 2.328778811508137 0.323900774078425 8.779095461347431 1.0591798910498798 0.20050181256050217 9.754269927327716 5.906407863557302 0.2395025051439479 9.129563133298916 0.03820823654693837 14.291134858651317
198 9.923950950239714 4.860470237594875 0.35911017065091094 8.714472910709713 3.643063669189637 0.1526996748910106 8.756460803011565 2.332230519398697 0.2838144081409842 8.731449359846762 1.0793822573195553 0.1965362803885815 8.984292021049185 5.948420080109155 0.2537113930305136 9.022125208971389 0.050280570489705224 14.276640647355041
199 10.092598217066952 4.795311202150584 0.3031389022639406 8.98947501019744 3.6946295758261845 0.16242826536814634 8.17693261772396 2.2849874566260877 0.33367360290369125 9.178576037609767 1.1025008391217594 0.24502492877962814 8.719068312510712 5.993337969347644 0.2937909473721573 9.031330039021766 0.05172062638177333 15.33299972092499
200 10.102003964312695 4.78380899136523 0.2888824219856677 9.148957209308449 3.631952775934521 0.16378857124508758 8.858983301208369 2.3060085721456605 0.31174183517236637 9.086048721045847 1.0975731752825029 0.17538398052007403 9.20203297394639 5.887135056119161 0.23514386406469498 9.27960523396435 0.018862931936736427 13.463828348093351
201 9.926280590531617 4.811172912976813 0.2654269061481094 8.950880191022751 3.6417581601968423 0.1796084317766094 8.924604514015778 2.2708775410236726 0.2998290434862953 9.254905419845779 1.1217899959748958 0.24233987900322423 8.685557606118163 5.925443553916705 0.26177295503113823 9.148445664306816 0.0317756505851071 14.312224630604364
202 9.303143099350503 4.802450579032557 0.2653803220482344 9.377822270271363 3.5675067652000445 0.13235186211865294 9.173339191200746 2.322092754745049 0.2919313261212199 8.82081720701805 1.1570007794428492 0.19138623961635984 8.892165037378055 5.9777787020369395 0.2805663976211761 9.113457361043745 0.04293313385880926 13.311140533493074
203 9.780294375230856 4.846503666580979 0.2474323644719428 8.799557559693014 3.631915892875296 0.2019906572806411 9.010821289114167 2.300447822618265 0.2837049781304373 8.678356893456554 1.1444881100072053 0.2321796078109061 8.93468007488009 5.9268445396668135 0.2764791607577869 9.040742038474935 0.04760722411703315 14.229828177494484
204 9.3976331504919 4.785212096604889 0.26827361389407395 8.541414374762597 3.551719911492972 0.23269505152200987 8.305224373698374 2.29370099856858 0.2562352957627608 8.949961765345416 1.0871874642583657 0.1933609109803051 9.015957852425583 5.946732787282904 0.2531810543125886 8.842038303344774 0.010477869408863416 13.793912238579145
205 9.929297425825634 4.848030753474827 0.26309127313495373 8.627516140246003 3.6166200423345294 0.23026193609926715 8.419262607931264 2.3194822196603297 0.23183094338981747 8.66898430655162 1.0857162692709386 0.16903141646607486 9.131714702337232 5.917168392642003 0.25178117267712763 8.955355036578352 0.0349707532438468 13.132155327801314
206 9.898405621959926 4.804927909266697 0.2625158502924431 9.43787480280321 3.7219820910301524 0.20670955146632775 8.055319540667487 2.3790483425261653 0.29540528323360027 8.612927322465179 1.091970030409837 0.18282797364556086 9.430443672617193 6.04328300203763 0.33060127832258807 9.086994192102598 0.08580949282141766 14.64548807051877
207 9.780129201712382 4.82808395049582 0.2772881079163667 8.8102478809607 3.672665233520506 0.20124446215054767 8.175765162012507 2.2836820251139014 0.23584739442285102 8.571135413085749 1.0922699292506897 0.16539102589789517 9.095376397256471 5.9560264713105395 0.2450806989060938 8.886530811005562 0.04411273970561265 12.88985087493863
208 9.92581339070858 4.8924340397280535 0.2612143135704409 8.698832001705485 3.701386290196237 0.184110617952531 8.555235747836859 2.3532715902584 0.2294396758659612 8.740958698288145 1.1109653175432925 0.23324935016475723 8.995742511789308 6.041177824633835 0.26250666291198654 8.983316470065677 0.09741423023928494 13.413178277143547
209 9.974704914281057 4.871214675228373 0.23796697740098544 8.61699433849766 3.6633242271777293 0.15935761420162134 8.524261540513205 2.298277207940651 0.21824187260891126 8.974692956378759 1.055457403448055 0.16199239463356455 9.062145703367948 5.969210136657257 0.27735821000778355 9.030559890607725 0.04906394785773447 12.08845915631618
210 9.621137214226804 4.872502707582089 0.28586173884837146 8.433632164095973 3.6675182601448424 0.21851864459299464 8.832356710944966 2.3082878145604804 0.2477587539676842 8.464952288136995 1.161975170244936 0.1939199971129611 8.5011463951625 5.99846315386506 0.23538320393100048 8.770644954513447 0.07931663904680289 13.53833194628483
211 9.645321133405245 4.846657917416693 0.24646726873919064 8.810942237198446 3.6912032933787 0.17297433954039215 8.878772382418749 2.3057064121008097 0.2491365231204334 8.510283667715258 1.153740052357068 0.21587688226327503 8.93515341623554 5.9613848864776955 0.24787126310490012 8.956094567394649 0.06930573011351457 12.975503338115946
212 10.060563460352263 4.835824575645092 0.13933493264308255 8.607340929358937 3.675789327800927 0.1340791256971979 8.615497885040304 2.3391125949869433 0.25247168361046685 8.65468525457145 1.1305396299046666 0.16649663810604573 9.22546264507844 5.926183099902522 0.2144564894495549 9.032710034880278 0.05905706341535146 10.391607984225708
213 9.683529349147245 4.895779869004309 0.1910990019278928 8.335817410732066 3.658754086567482 0.14237188603969628 8.409278868021818 2.385269033729557 0.2538379338500519 8.692153299558722 1.1226949809792002 0.21705299906931036 9.830637287817064 6.025252659952803 0.2343938677152996 8.990283243055384 0.09511734381399144 11.903263380422917
214 9.70017741382936 4.8395075971830686 0.16855171589355317 8.28729534471698 3.593063113096224 0.11909838371084265 8.630443594814125 2.319155638469186 0.24802937174532327 9.299254613182539 1.112439919724725 0.15555762439003434 9.500466117726996 6.000796450405479 0.19251351238358247 9.083527416854 0.050559761543057836 10.127035997517414
215 9.579496293123178 4.870842831283001 0.14756771126054713 8.534593637767056 3.6314159561596413 0.15117998288579793 8.72882853909474 2.346382243583089 0.22076108773760864 8.644338253240413 1.142244592508168 0.2008591362813206 9.204821241516042 5.983054799356828 0.25794092841413074 8.938415592948285 0.07235530234546679 11.210593593862294
216 9.686308727059092 4.885983971709205 0.17968582204190872 8.732770019135097 3.6525417314219975 0.16085127005129857 8.545834648286109 2.33994334502428 0.2465158801091688 8.673009322666863 1.1331273241385547 0.2211584227664189 9.571271584219138 6.041064891859025 0.25329834056514194 9.041838860273261 0.08809947059793384 12.164005551628556
217 9.668427958517404 4.860502999202825 0.18486249201842786 8.679426382818065 3.6595426831281324 0.1746720205005746 8.848470038808818 2.2537272155071584 0.2176547213927533 9.23463498871714 1.1336065144116123 0.20173469219669402 9.054936204371256 6.027392839611085 0.26950626532098854 9.097179114646536 0.06452166813948397 12.014125016599959
218 9.636813041433859 4.815941789854409 0.16367850575653808 8.862637719581796 3.615620219720249 0.16087955176561838 9.107517239904057 2.3027536835547395 0.21930114788262814 9.302456805341729 1.1019594757270816 0.19868605796516758 9.420849356830608 5.969776846219475 0.26919043858514785 9.26605483261841 0.038777620782512214 11.593637140946598
219 9.003460644563948 4.817963171895932 0.1858198826604393 9.19067949719192 3.6513458712282443 0.16819532385392852 8.479357597784768 2.3102053198061325 0.2688742498858912 8.866164070121101 1.0918990710752203 0.16783497093813696 9.725861459123893 5.942008852051331 0.23148384169438257 9.053104653757126 0.04025167497869338 11.713643919790323
220 9.59262832842387 4.867454573468294 0.23981337189249607 9.62217643970464 3.672645681123025 0.15772704578083332 8.439120911575767 2.285382528688435 0.25675171673381625 9.276915221844257 1.1377154943112306 0.19125521676103155 9.74595767939544 5.977239645499476 0.2362554370309587 9.335359716188794 0.06565480238541337 12.396546805859076
221 9.375527233282604 4.833383917571979 0.1355412779296697 8.806109023708002 3.61126742745494 0.17675261419366073 8.716208126093676 2.3502435114810494 0.2403402892597541 8.696552885903408 1.146602302539384 0.1502283530092651 9.767259209205411 5.991603711002188 0.23217054127505962 9.072331295638621 0.06418739177722946 10.71468978817582
222 9.300099038382973 4.856482703764627 0.18049079353701258 8.946236102810813 3.619476988007384 0.1981787013094751 8.989669161224237 2.3245556706627664 0.24236943431119293 8.504969050384952 1.1749781714543686 0.2361181408055272 9.042595925955395 5.992294860087414 0.2709653539156191 8.956713855751675 0.07112489656263325 12.927330732465053
223 9.50643590694734 4.80973219823293 0.17140193776450402 9.150336003305478 3.6253883441269963 0.1712981180893323 8.90517193743362 2.372258523406494 0.2251931511468932 8.704301540684286 1.160477811901216 0.18774701124876336 9.432116738943236 6.014182210222469 0.27055151682996703 9.139672425462791 0.07397503534534233 11.759291078252023
224 9.804889767578779 4.876177654453274 0.17324459940843945 9.666065270878494 3.701845712289132 0.17646356677514577 8.286568727188536 2.4069770154105106 0.201870592739442 8.08373852994698 1.1625305978031146 0.20966231130792334 9.386327635470549 5.974128249165956 0.24204462868689283 9.045517986212667 0.10189906359171874 11.49680723876509
225 9.70500992171387 4.834464899701099 0.20630577839186579 9.070764846213647 3.6873817089804235 0.1928036457243648 8.57584518110704 2.348930529598741 0.23494653577898417 8.61558262468781 1.12949540866025 0.18013550079893667 9.47143742844802 5.987103074197057 0.24069085567185852 9.087728000434078 0.0750423419948354 12.088060922151291
226 9.639822424132626 4.84521778548255 0.24212493791037848 9.286318357659503 3.690641900821676 0.18089509794238715 8.966454029148753 2.314255764874989 0.18896080046302707 8.571144460169835 1.1551565941019089 0.19648285678521699 9.721417595284557 6.010531918215084 0.22577938610532272 9.237031373279056 0.08072801046656286 11.851552685827471
227 9.513692451203472 4.779738173243927 0.20035631111223762 8.694208400937969 3.63310055713423 0.1919906809874839 8.154770970065385 2.3002171929646584 0.21581008943499963 8.978211039345565 1.0768338546120568 0.16821027746093795 8.777971461933303 6.033737459592612 0.2694966390641194 8.82377086469714 0.04229266527681821 11.984718606700767
228 9.608921612390278 4.808929749088807 0.2114998262653742 9.641796633032682 3.626999413491395 0.15947288774515378 8.09419427741592 2.378364360362325 0.243826180724237 9.157696938832439 1.114416993198413 0.18636850250907494 9.804193505563656 5.990962384701603 0.1868844154312741 9.261360593446994 0.06150179793582979 11.32223976130693
229 9.088240872348878 4.843457702333895 0.2506441275159707 9.449124296364614 3.620143902072768 0.16278870719481434 9.069754492811365 2.392922609808507 0.21511144141937086 8.460044414895163 1.1566733708430237 0.1911366555895219 10.001000439371467 6.015024448490587 0.15393728731984258 9.213632903158297 0.08321162447707749 11.156842961601651
230 10.128049671648823 4.8179180972384605 0.23875863618464926 8.781578529239018 3.701563776493549 0.19256366283173665 8.75841569549862 2.306161494364295 0.20942648797350916 8.56645323254781 1.167218018297559 0.2198774141625231 8.86759109688254 5.993395695033097 0.14939289448151555 9.020417645163363 0.07481863405271354 11.573966281488934
231 10.110290048296747 4.856340351891554 0.2609034778563167 9.144148611728555 3.66078441575956 0.20258903848796322 9.23275082115407 2.3453409721369454 0.21748876885265825 8.333172572917906 1.1807513574036426 0.24105815017414708 8.947794442784293 5.9840903771661935 0.19777686615144424 9.153631299376313 0.08302871263890052 12.832149581438033
232 9.52206090331039 4.863250128310231 0.2805592940533856 8.796841742491843 3.64727055042835 0.19937850845162963 8.878229806525344 2.3109606085461687 0.22252374996667254 8.553911845147406 1.1405434916510246 0.17309931311381546 8.857256873001607 5.940496795299646 0.2781436101916694 8.921660234095318 0.05807153261440532 13.220479453477022
233 9.587540398054895 4.830754781603488 0.2656964826745883 9.009164794376339 3.6452091226353267 0.17755488030631358 8.948763460196405 2.288729147466423 0.18264002680301678 9.007067502350662 1.117225076614386 0.1824807948185882 8.561309455606748 5.974749769756449 0.26469723211829005 9.022769122117008 0.04890079738253594 12.296469740533327
234 10.431137696130442 4.900217940979407 0.25730647655996863 8.606226238554035 3.7062059659360393 0.19430037962494223 8.702059643239823 2.2894006630752677 0.20557736726000408 9.058081654280404 1.1429795164390195 0.19882673010357294 9.14433799680728 5.963209892689269 0.2341925801042929 9.188368645802395 0.07797001359112184 12.492812257710591
235 10.683073067758265 4.863083161034606 0.3014176117600139 8.55931792215566 3.700628326168468 0.2097084138686945 9.051453003110593 2.2894766604315353 0.23333881503207515 9.052684516960099 1.1853654837274297 0.21146376400475797 9.087693818057291 5.983161244052633 0.23160098395693904 9.28684446560838 0.08191019285025565 13.608086694995
236 9.36317467234284 4.845933875110039 0.21592445974476993 8.66892180788063 3.6417699674502932 0.16896869216749485 8.283513467269069 2.3010580879474745 0.25095202514472453 8.547210782393952 1.0553092952543435 0.15234816679324845 9.411142507718727 5.956074185728778 0.2650433152897315 8.854792647521045 0.03759630006550703 12.069203079435825
237 9.41850116020676 4.837599617603201 0.22986673280630437 9.671246446415836 3.614859324170804 0.1367865583608007 8.716675120986979 2.372916829317641 0.22206766387389548 8.570345061416944 1.1333673999304332 0.1604570455728667 9.178512000441069 5.929343037799727 0.21908870870649996 9.111055957893516 0.055184459531682474 11.095519177415508
238 9.70993099324844 4.822010782163452 0.24146228914750098 9.069359481410336 3.628563554599437 0.1321317180944074 8.923895009156661 2.2883942339121672 0.20307340702198132 8.806800581389211 1.0974282089327378 0.15036290394390045 9.109558898289484 5.967167293255299 0.2585964680597534 9.123908992698826 0.03828003233993989 11.294451005634619
239 9.562701092427655 4.854018772123498 0.3052815990843075 8.675295448849694 3.6712377217337693 0.18885891394907772 8.439003660851721 2.2985923737472618 0.21089021282947587 8.498085208721417 1.109289349769825 0.18689532240763335 9.05488274622028 5.963985445113969 0.22684723472874388 8.845993631414153 0.056991950264986005 12.820197469570322
240 9.621493636066232 4.822461807260342 0.3427997728949411 8.667725256922749 3.665655181514197 0.1609792427108746 8.397861889356891 2.3535215559646296 0.25915108794980996 8.6900578102119 1.1404514529656398 0.16443687198808213 8.568518276191838 5.976372506754439 0.2819156986685856 8.789131373749921 0.06925971865917076 13.857358694131626
241 9.430898603118655 4.855379946305438 0.28817166696486946 9.408909078349414 3.6696522848430737 0.10174654928847011 8.697233241572887 2.370184984418436 0.2145514143353517 8.308375833068807 1.0665440721957737 0.16960055138697583 9.15447437685641 5.893176808628629 0.2459446528618739 8.999978226593234 0.04855483704559145 11.688509015384964
242 10.160788816906177 4.874846542737086 0.24485533082874017 9.525355063413262 3.712824637075057 0.1382051056697691 8.335974658972933 2.4147495992259236 0.24759780078988647 8.420086915468964 1.1007774101467336 0.16349221463863234 9.274634058785994 5.930492452728952 0.2478664041326375 9.143367902709466 0.08430534615007183 11.940633606741969
243 10.01707855894253 4.897146060541895 0.260867197817679 8.402697433394316 3.673379812856602 0.18030043742770108 8.78259753616876 2.319739051458754 0.23664143370043292 8.851240083193703 1.0963540936887526 0.11836674688906718 8.976084671814906 5.9488996739499385 0.24519613058175138 9.005939656702841 0.0646709562665098 11.93324348659934
244 9.579665629907243 4.854100113877404 0.209494138424243 9.191007448541061 3.70132274710679 0.13990200322540786 8.140650796703401 2.3569675590672983 0.22260988936635515 8.804637366173544 1.0954117229411997 0.14682236913423538 9.28986450644098 5.93418688244623 0.22176788145154971 9.001165149553245 0.06596502285510582 10.778439432296263
245 9.711006606301464 4.876207242387983 0.2092899748987963 8.683278871161876 3.6959110955469408 0.1470291971956214 8.56278767616156 2.2859469999178366 0.20833364451757042 8.589026182777056 1.1058549724100097 0.18447296143695335 9.061247905014188 5.948907883585182 0.22986987196785702 8.92146944828323 0.060132856536911826 11.21846378152584
246 9.871326329094488 4.817392711520905 0.25484237276002963 8.917102113008102 3.668643146133563 0.10671130172548475 8.464609575264056 2.278723112064538 0.22297730135254645 9.019578489349952 1.1146253874527823 0.1526040313031163 9.361245593149276 5.944181157554973 0.24002407438668133 9.126772419973175 0.04228032071267358 11.197418256885241
247 9.785778410232789 4.869684679507735 0.22978195952016126 8.61512130752232 3.710783646655386 0.18984913428335473 8.398545791287034 2.277574591969132 0.223429140320457 8.772028990463552 1.0903727731478916 0.13004876014780142 9.187551969208377 5.943636732130559 0.22711845533475314 8.951805293742815 0.055977702449462055 11.461762283117652
248 9.836831362702233 4.868538987460276 0.2757683956183739 8.512763063208272 3.682296136080876 0.1811030375888598 8.040353448172203 2.288973202857219 0.26450464595998596 8.728499053991428 1.0941143032612124 0.13618157838491232 9.826914516688568 5.934212176989405 0.25020541859408646 8.98907228895254 0.05119417909711901 12.694029792721512
249 10.382574068019323 4.913901592436071 0.2730523280483637 9.28162935346762 3.7677351451551973 0.15190646508273373 8.041643949031702 2.3390058780819283 0.25216177995355576 8.363171438332115 1.0697836398167087 0.11052225499715333 9.742321867021502 5.872125569827612 0.19931469865595222 9.162268135174454 0.0700775828308248 11.309700168148733
250 10.386016121847964 4.9063888004615706 0.2569391905343393 8.92027592425725 3.7725677404710867 0.1787220962466286 8.367302757832828 2.3134927743008027 0.2210733580984378 8.317231092300403 1.0955831540579528 0.20869327794627465 9.754233041748636 5.919325628007744 0.20394694343230702 9.149011787597416 0.0790388372271527 12.254133310789909
251 9.70997642531294 4.85223516400851 0.2660358555038574 8.929296386433208 3.713645110347165 0.1645118629534209 8.386290862017006 2.3331264742347124 0.25355675372142883 8.85757208554962 1.0894869321837028 0.15030997360932855 9.346190648350284 5.952844296883123 0.2566573426070818 9.04586528153261 0.06583481329876402 12.502761724166211
252 9.830167972512147 4.8467075847922025 0.25044434849828723 8.944220724151771 3.7135413896287046 0.15659179728458147 7.982961117680363 2.290098288090862 0.2405367782682174 8.636579681861111 1.0425818822268245 0.13426003289778068 9.29989727622332 5.942242336849005 0.2301767832861222 8.938765354485742 0.04460151408484099 11.59677738831913
253 9.547911892359364 4.9266335992163235 0.2983138063409785 8.51612366399665 3.7083757702737925 0.2174511982380977 8.271220652302391 2.284245378961871 0.2004000323759084 8.558154772910976 1.0556977568585502 0.13605859175430984 9.606603977276867 5.978668669596861 0.23151995161257044 8.90000299176925 0.06829145274880104 12.418786645368
254 9.984907093211907 4.912591254891131 0.2620073156276627 9.045888540236389 3.6819176388379176 0.207870316463392 8.558112308079215 2.332462760711329 0.23129202867686063 8.869331317304928 1.1858232520356806 0.21412715182218947 9.381768606450656 5.915766051567533 0.26481955011381014 9.168001573056618 0.08327940937603961 13.52313738345284
255 9.658920434281809 4.903539370357186 0.3212066301147969 9.013239558455819 3.667650143696524 0.1683668552132335 8.054617611801001 2.272020636333753 0.20625543387438747 8.851540135211303 1.0763729264495747 0.14870854227639188 9.116703640292538 5.942781992917325 0.23625339981156046 8.939004276008493 0.05004023171819401 12.384950977649478
256 10.083177438016946 4.899588663540702 0.28517862405798433 8.826929575626206 3.710833212176062 0.1574288832401365 8.293168105723044 2.306400060308308 0.23470342693945323 8.532444831211507 1.111990857949687 0.1925265963530147 9.646415929064903 5.925412174178834 0.19945463245795808 9.07642717592852 0.06841221139803992 12.253185601819283
257 10.172624851453723 4.877191660847465 0.2808237300699582 8.600537020639278 3.7532479561912457 0.18055918020755982 7.929998287541954 2.31271355123122 0.2421744033499988 8.37952970811132 1.1483545612930297 0.1466283067642689 9.438738118246247 5.933262465466827 0.212656003742263 8.904285597198506 0.08252125677327866 12.179267870742152
258 10.046821163578706 4.858810925618737 0.26423935943569554 8.591296609756727 3.6655448900580305 0.16751925568175635 8.212057589057556 2.2693889264402527 0.23576524342932842 8.782640285630023 1.1324564332600044 0.17099714343124445 9.421564139352709 5.880901886513157 0.22671283072035825 9.010875957475145 0.03898783014535767 12.206680561632435
259 9.519270259613858 4.871822786917493 0.2687562028431987 8.982234257745857 3.6882969101671295 0.16442121425830333 8.18691975850952 2.260326645434741 0.20826850534883998 8.751734833691318 1.1374801434847817 0.17991746217564544 9.709256363577062 5.904561416669905 0.20145130044128237 9.029883094627522 0.050064798302131265 11.720592935671407
260 9.83210877464317 4.85767596816946 0.2546439246599608 9.258743221382217 3.6797456158163047 0.15363845161042103 8.561008089006258 2.36024213581452 0.21343518035641132 8.067359913079358 1.1157685242365343 0.19279213577481635 9.385304119491073 5.939946660496811 0.23631705477186088 9.020904823520414 0.06824299867404723 12.041587522500132
261 9.944431629682885 4.801546649251298 0.2833983980042472 8.62948507806786 3.6774736458565442 0.16075447951586638 8.750107796174463 2.334131500445482 0.20442813893634268 8.681055063720608 1.129251950622565 0.18140987990038682 8.968417709209765 5.891020730907263 0.2070499302623319 8.994699455371116 0.044252113183951766 11.883612509607378
262 9.741955085281372 4.823131085660238 0.23257043357750273 9.153911741462633 3.6474450247090857 0.14107768141007013 8.553974632842998 2.2669335756147873 0.17713728470540638 8.705966271027656 1.1045024756953634 0.15735549122635248 9.407237322740558 5.894351419491932 0.25074311781606456 9.112609010671042 0.02483993400160265 10.988001348624755
263 9.335183807391257 4.8648850969386 0.24731186839074254 8.729915127191939 3.651781475512559 0.13810296212000972 8.506814769718567 2.321915405644882 0.18566140987708452 8.799150914459561 1.1100308444531672 0.19652040744343233 9.941633169790883 5.953288089961501 0.23944998535598294 9.06253955771044 0.05794740026946319 11.539904370897737
264 9.38781135768014 4.882328338794521 0.2192351078512197 8.836754652592134 3.672809869785125 0.15687932991622597 8.312653052777623 2.2783032981697184 0.19767188061364876 8.592420636469116 1.1435620808552842 0.21743848908426378 9.5223178876274 5.941264915658434 0.22929339116123051 8.930391517429284 0.06122091841993771 11.694277139519397
265 9.39339792683857 4.8045977436506195 0.28714242247042143 8.613021784830433 3.656684416275239 0.13455937857186842 8.435809948177944 2.2380855473166896 0.18408229034745097 8.597198903622074 1.1414517271950202 0.21554020618106676 9.380692775901798 5.925566534755482 0.2319992479357532 8.884024267874164 0.0308444116059313 12.070198723856407
266 9.78444376280133 4.8581623699126375 0.2492793501286869 8.556650425417633 3.653897723656665 0.13959476710419433 8.408172669365232 2.297547458759709 0.22985339089986595 8.476477749348668 1.0814936437220393 0.18290041170822355 10.183748609290577 5.870438150644891 0.18714985374276796 9.081898643244688 0.029875087106509747 11.330558660538065
267 10.36318666209948 4.92180792118284 0.2776260500137926 8.974725294012872 3.623216860915531 0.17874187707912204 8.944219960479801 2.27293193200135 0.20732258957415423 8.742352553312484 1.203174351667585 0.2174453963237799 10.076584891435001 5.878173779541339 0.18405591249549863 9.420213872267928 0.057428186829050355 12.206199194440684
268 10.560229095631973 4.848229892736189 0.23811358849426537 8.75421253612961 3.7175912452684106 0.1922017294964244 8.297718434702178 2.2344784695376507 0.19421546765185352 8.62952744260352 1.1555486509269 0.2087318252469251 9.703813428801935 5.905136547197772 0.19722705394531495 9.189100187573843 0.049764178900705766 11.808541725376772
269 9.94052355275349 4.846142452693206 0.22882403207915275 8.898692181029801 3.754899357592059 0.2131857207681368 7.682609806075952 2.2382842461110433 0.2147128876323051 8.657637502013342 1.0472032647111968 0.14850363332025013 9.415252385918794 5.9183152451001275 0.18163274593113127 8.918943085558277 0.038536131008847854 11.308571361000512
270 9.744974023658788 4.86061730903149 0.294984052036776 8.857368689718381 3.6997762527293965 0.15203796799604138 8.56381675329522 2.251724666333809 0.18861937784914534 8.795606151810262 1.080251850210009 0.16817182266756686 9.26107894671768 5.926133920578114 0.22733832347064134 9.044568913040067 0.04126801754388496 11.816126302150824
271 9.885913053330514 4.877486258985754 0.2943202890911061 8.745353035831966 3.667558828414204 0.14406071047376492 8.268002662810478 2.309438716830038 0.22777373862780878 8.379151930869776 1.0732305790317844 0.17384935432271864 9.681096123896591 5.943846895643124 0.2586349237927498 8.991903361347866 0.05187947354830218 12.589475768572264
272 9.422458141292141 4.828939683595402 0.27286505598286925 8.927842761968778 3.6682819256088512 0.1587042122355218 8.828892872422127 2.243752282202165 0.19966480249438284 8.940467832486558 1.1149922429747834 0.17473237446873488 9.435302869524044 5.955536689856645 0.23234481692138967 9.11099289553873 0.03986778261489059 11.89817062787958
273 9.442808153326638 4.893758340014542 0.3024927052221565 8.405633846687698 3.623198499995495 0.1514816556887263 8.576163210401704 2.2308391051387364 0.17704525580333733 8.644330605630843 1.2222074367576539 0.2723530110939003 9.437137194886011 5.984721412068789 0.25381372255937357 8.90121460218658 0.06851217656236464 13.260378797240872
274 9.933908042874489 4.862415940212767 0.24134959612569482 8.68387477731832 3.67695756572096 0.20410668205637245 8.910868735242117 2.2657120480596884 0.1546358254619397 8.44637882462579 1.1435407861856892 0.2194438480901101 9.700593995847957 5.919688659628569 0.2527037480620865 9.135124875181734 0.051230217728856074 12.286961884939373
275 9.977753963059955 4.938036132104626 0.3096475235785731 7.910620010119464 3.738829592036489 0.24113953028137933 8.604525904189359 2.3012075579381013 0.17750256523621064 8.420076773619906 1.153029366951885 0.22674889155099964 9.952968679429878 5.950820138270812 0.225427398307149 8.973189066083712 0.09395177522770401 13.52714288843131
276 9.760444437925775 4.905345815775243 0.24937162547261352 8.777733577542334 3.742922753208724 0.1949780533249957 7.69773290865989 2.280971251699203 0.19520189189453108 8.522231263539664 1.0626121367047248 0.18763329003706047 9.74096596104586 5.95028686662416 0.23216820982393163 8.899821629742705 0.06599498256973235 12.139291991383804
277 10.26740657049373 4.931124779416371 0.3224779982123226 8.52940133775002 3.7329238670113436 0.2261356204928982 7.927813925223225 2.264565561302291 0.225700562166663 8.73542576633194 1.0622900312449515 0.17834887188114407 10.234495243101303 5.938036361715074 0.21757466001275935 9.138908568580044 0.06335533790532759 13.409936393704463
278 9.854539206222894 4.858962146450649 0.3273558996991101 8.64961132084343 3.743589075093009 0.17174336937081827 8.237331341909575 2.229052510529458 0.19778899966125377 8.52872981212636 1.0326687984196632 0.15659714795392338 10.03700853931276 5.96109862955881 0.22635934825858273 9.061444044083002 0.04264144977763924 12.374109512113957
279 9.506984012222679 4.898607047264374 0.3294515547069246 8.383907848383531 3.7363818872003813 0.1913812260182962 7.949720270246899 2.2273816897481136 0.20493253196234376 8.991549437378033 1.1254206040127788 0.234217493516423 9.997127599937714 5.955495504415696 0.2268008516591895 8.965857833633772 0.06622456429559001 13.599538958131584
280 9.682313808548605 4.900355693130043 0.3327213976623972 8.925464059658339 3.6997793280979394 0.18422323454237982 8.164058341332758 2.2770150611172175 0.20760299314841027 8.414861232153775 1.1329112238993753 0.17291164600269154 9.410958881889293 5.933894559652055 0.20116661997861035 8.919531264716555 0.06635839094664742 12.589325367452888
281 9.857160837820384 4.9248463835596805 0.33080173089074927 8.73630930901374 3.6748696766783815 0.18099181264637756 8.382937375801955 2.2229145711056066 0.18626972075565704 9.080241456413232 1.138039606499867 0.26439495880895597 9.635417512738142 5.957367015685452 0.23746910233041743 9.13841329835749 0.06117466847311879 13.75015429393669
282 10.042782335611244 4.900511584643675 0.2660904876738655 8.48434276155335 3.792438279617085 0.22726823178441297 7.782133899905694 2.219658406241185 0.20852519876628453 9.078113991842976 1.0941919952514922 0.20890951239243094 9.757149034308936 5.98330810809711 0.21419446130459194 9.02890440464444 0.07558889253743066 12.891411642085293
283 9.771642832557653 4.890824584282462 0.2981584224917757 8.50860094140942 3.6626021085828135 0.19827343655208282 8.51124725716511 2.190946266169377 0.1912025318724072 8.829237876269769 1.0871126410757719 0.17127713685174767 9.786471321699059 5.922941485290794 0.20847307862475314 9.081440045820203 0.028452634847564974 12.231326612707623
284 9.528308489866522 4.898158631489592 0.32671297655597276 8.649781752056974 3.6744170849344493 0.18569886153599036 8.554959914898982 2.267107984955111 0.21534308435574442 8.55538642531195 1.0883278852964657 0.15371827534531513 9.203246115751627 5.976150295581974 0.25042991798115977 8.898336539577212 0.0583995942188396 12.970654270313691
285 10.115763496224313 4.897024867919818 0.2804245083409163 8.957823347113091 3.7369177837141017 0.21412659082230484 8.26280946396283 2.245442423724017 0.1664243324098555 8.650664012854289 1.1049702338798726 0.1837710541093225 9.521213054841448 5.975105560737098 0.2352055118161109 9.101654674999194 0.06945939176230267 12.375338306677493
286 9.86641439015073 4.914696439615853 0.2850925929392791 7.945960443921236 3.7097257503075416 0.23071512863602742 8.619743859863625 2.1946347392196777 0.14446577707726926 8.567867020791722 1.0467151302468363 0.1507253578616619 9.523925946159634 5.942920063556161 0.2167294864047707 8.90478233217739 0.03930564235653531 11.776899307046593
287 10.02929030463858 4.881561305175065 0.3019451999436414 8.856831243479432 3.6874891431878405 0.2498648040752847 8.189910442086175 2.250758424537578 0.21772702779605724 8.06525282782582 1.1586841090384274 0.21198395064079145 9.102675189139415 5.906628675629538 0.25154228847752047 8.848792001433884 0.054591549281011044 14.129864259414836
288 9.821421266867484 4.881955824020446 0.3187599167340204 8.62535541489622 3.668720085181196 0.18932600316507447 8.331805553610108 2.2966995460412596 0.16043727182892323 8.57490709234792 1.1127337087511862 0.1835102575749017 9.203070902533167 5.948789660066721 0.23969665490194442 8.91131204605098 0.05934698257948305 12.510305467663256
289 9.696856394743328 4.900192880027184 0.31092421861131997 8.32164632138455 3.7207809921633923 0.23188437816703653 8.268688818132592 2.229895565146878 0.16607820101709714 8.608658108554934 1.0836795389586509 0.1904382426462082 9.336788916855754 5.969395575046484 0.24116573593248805 8.846527711934232 0.05835612803583916 13.069061611967474
290 9.977569382198803 4.907364976595884 0.3212878018634171 8.99774623154283 3.6865530829394557 0.187610921110442 8.555217992445838 2.3430408752704426 0.161098196567274 8.28924502806294 1.1386381768420095 0.22529643082627088 8.872220396883577 6.007801868449101 0.2420227442460298 8.938399806226798 0.09424701378669993 13.032682438730236
291 9.905456836332597 4.896677401334179 0.2860206504441876 8.213384796362018 3.7172894708045012 0.19705755294112914 8.047250712390744 2.317342963046126 0.2077160328072729 8.416265148391652 1.076258897317848 0.15072178523990895 9.540498692582977 6.036435473859119 0.24255885210337813 8.824571237211998 0.0863680590396759 12.422582985956838
292 9.65658490985369 4.883452988537286 0.27119128883527344 9.064361501128204 3.7391475779381014 0.19484233532948383 8.410847552946626 2.27405565044142 0.16234383917409825 8.252669294968168 1.0908474702376658 0.16487505331951766 9.232402950067335 5.956634675946712 0.2549693096993843 8.923373241792806 0.06639489038755837 12.011737328758906
293 9.960825199172811 4.851200807390338 0.2835448041528709 9.093963841963546 3.7490486862031123 0.1736221255345583 8.532577474040728 2.2697484211736225 0.1862159643059769 8.605775643344211 1.1767627799066585 0.20685644924442434 9.259342125823782 5.973493699689786 0.215487806388498 9.090496856869015 0.0816180966400247 12.212333557219162
294 9.74623897986493 4.902752335224186 0.2732951309221212 9.202757705946038 3.657267268716479 0.1130041199906892 8.654519491354169 2.2783976487344946 0.14937367083438666 8.402927768503114 1.1556109462284547 0.1971467338780765 9.37432947695214 5.9766350034062325 0.2270766276143425 9.076154684524079 0.07169985822929062 10.999601159984852
295 10.868276316265238 4.888335246372687 0.2576222558546949 9.030500338787377 3.696447445314954 0.17407250390185428 8.384480131158666 2.3208504961387186 0.1929320756174657 8.07961972945054 1.146566830501142 0.17152944237958861 9.961547657120967 5.953749186295853 0.220312595490277 9.264884834556558 0.0787570586919922 11.64787528865852
296 10.050584254107045 4.897264217604437 0.2789528335299257 8.445359680743831 3.662401665274827 0.1613933463655483 8.791236361263218 2.2177712822587976 0.20119346546290381 9.024312756891561 1.1381233745830908 0.23776840562139853 9.771096437504855 6.01124702767744 0.2603087412610673 9.216517898102103 0.06292873124703982 13.059046491527505
297 9.991157880600227 4.904279072655253 0.3097953650980109 9.038443350275472 3.6509139254190606 0.14504137558171082 8.289450510192648 2.233065782524071 0.18204244362461813 8.452886743423974 1.0858612160976433 0.16303309207734415 9.304381426049007 6.0419869596650315 0.22808579334284745 9.015263982108266 0.06078860903953327 11.779990148562195
298 10.391591355796885 4.843859107684978 0.27383984341517736 8.731825610859632 3.727707878951622 0.19968884237056955 7.823588982404699 2.23726668337269 0.22936235038951677 8.875451238879895 1.0390142107164948 0.1309898928812641 9.301810472744709 5.906524212613879 0.21213630793538912 9.024853532137163 0.028441636435254037 11.98647459551449
299 10.200823855425272 4.85063703607073 0.2660868609812157 8.379241798917237 3.693083329718406 0.18192882174614208 7.415952993090742 2.2716442616176913 0.25216775234258326 8.023147704044783 1.0065363647865095 0.14324883498375876 9.07602350853411 5.993043253994977 0.25042558866727477 8.619037972002427 0.040556067004984174 12.534687738385863
300 10.406652836680715 4.863228187324925 0.28355673503620166 8.592639234204917 3.663949212663784 0.11068425658420471 8.193492593966367 2.292170788135167 0.23198991523146306 8.646200327136784 1.0361789727817043 0.1504265550409194 9.757548985386197 6.017427659776546 0.22329379069849706 9.119306795474994 0.05215818190374653 11.458597298460163
301 10.21095002223707 4.865635034876464 0.2650521892490447 8.961521192804158 3.6839029977481728 0.19254123689673236 8.156151597496496 2.2537892904755172 0.19896006662978438 8.696515082972624 1.0927126240843754 0.19478999280369244 9.716049418579924 6.002539557990461 0.2180623089256831 9.148237462818054 0.05728311880231925 12.254487722393497
302 10.127245694174134 4.86287130971686 0.2510218630597635 9.15513999005857 3.6303586078380823 0.13095292445633275 8.184015706804827 2.3233682830274036 0.2045241266853221 7.993179016356114 1.0826491643714984 0.19212963660229104 9.664422268086362 6.015761395170033 0.21450297700995974 9.024800535096002 0.06056896979209685 11.380449009020515
303 9.693005588182933 4.805287074115791 0.2502282866054921 9.465949485369306 3.632695620504725 0.14981679267274609 8.643309682935078 2.292329222094458 0.19586821720130543 8.61425192710662 1.1029420592547592 0.16733111794240174 9.850489045884128 6.029566460630984 0.24780347201292482 9.253401145895614 0.05013130508746468 11.585755355668043
304 9.458370743261176 4.866011158294407 0.21998014305117783 9.568300488568994 3.650474514740975 0.17307335642732896 8.604955444197193 2.256757532288497 0.19463288183883648 8.836253708471492 1.1244882183411777 0.17224035000180477 10.057307874337933 6.125994799805613 0.23759398361203543 9.305037651767359 0.08231246246145543 11.430745388485867
305 9.167437715372088 4.881720485694254 0.26193804173456997 9.00813969392119 3.6945326795307905 0.17793345684091466 8.741495001224578 2.226877962392033 0.18243480538538148 8.670879719288207 1.1462150517349603 0.18813334645551932 9.470577960892895 6.088229433953458 0.2784740360440692 9.011706018139792 0.08508234042842058 12.478031697643171
306 9.874733741727773 4.812516490418579 0.2587670290886067 8.981199160688385 3.6629386661796235 0.1760570224690541 8.295288684486655 2.2580933592245476 0.1816145965983195 9.169278628787254 1.1363741549777904 0.1829665972579543 9.964042571958622 6.000062107046623 0.17039677835294445 9.256908557529737 0.051564173336754004 11.113112585017623
307 10.037164135798834 4.852861616936229 0.21127000311572855 8.9347415709633 3.6714009723281684 0.18010422580685637 8.18634788417094 2.245768775395351 0.1913743321091209 8.831734784753612 1.0880612510789647 0.19697411900818584 9.249152695894086 6.089284421118642 0.25704588995488703 9.047828214316155 0.06704262513879242 11.880492678502899
308 9.742907806422108 4.877004398068817 0.22192066589609286 9.254955351490656 3.667219805335074 0.15784577521983292 8.179011979938041 2.2828101662521796 0.20125251309383857 8.940666792470415 1.0845845781098125 0.21303663991138683 9.160810654411145 6.024761944724556 0.283937840197283 9.055670516946474 0.06484339626540922 12.352894825851878
309 10.22778893282113 4.794129649600986 0.2024687311230089 9.899286503916588 3.6880774631278284 0.1712652463540116 8.487659428663115 2.2353553052811432 0.18946783860481456 9.139019762726239 1.083747902443274 0.1946082256187878 9.289743567403297 5.955151665245144 0.24739293571916712 9.408699639106073 0.02885961490699649 11.51877763202763
310 9.463691197949379 4.886800707714498 0.2822242742504436 9.161974556520763 3.6759261743004323 0.1555026001601621 7.811042921013026 2.1971247899818804 0.20586244673865126 9.248379556379492 1.0208783249427462 0.14451834878483447 9.492010460948515 5.98960759149341 0.22531590730574247 9.035419738562235 0.03163473545391469 11.612978766978536
311 9.422318922842708 4.888306656018534 0.296391542073606 8.912955403464348 3.6388071974144336 0.15631139778284125 8.262077319989134 2.237391802740525 0.17758558721072665 9.228030428586552 1.1464918367931487 0.21741527917753659 9.834192878216447 5.994430496588001 0.24026615822503913 9.131914990619837 0.05865281567824976 12.467217440222957
312 9.62636957707211 4.875766290022723 0.23249464829341596 8.69208374870122 3.700133333182818 0.13084926625478424 8.308055053137668 2.224772111241762 0.19045870918937471 9.078575938291676 1.1019987363856998 0.14258764082262662 9.74988919328062 5.97328133019544 0.20000650156220506 9.09099470209666 0.05275757797300984 10.271950293597886
313 9.245758189453632 4.883414862493797 0.23779092703153573 9.12270802512143 3.6811516541731857 0.1973745275705215 8.283367533095639 2.2573537824347705 0.15461260420124942 9.096160832015105 1.0789050077035698 0.190667029449872 10.155208144921016 6.011711249235527 0.20804699726292794 9.180640544921365 0.06007452897549146 11.327284916431553
314 10.228232153210614 4.868713876622619 0.2292766071258395 8.828834706077233 3.7304582376078987 0.18652991697335727 8.16228513280027 2.224408809476476 0.1647806056606458 9.233025395988998 1.0881135625843072 0.18343054200498018 9.675974195981295 5.951610412850305 0.1734882020493728 9.225670316811682 0.050228197595642364 10.743025967655546
315 9.455205281141437 4.898240246341701 0.28107374223883147 8.411156515850749 3.6974099707874646 0.21783047868609767 8.447812192580876 2.186214379548308 0.19056415616914785 9.386652625619666 1.0889725798063101 0.15784084572803922 9.55395388670596 6.004539182810793 0.22268789959147092 9.05095610037974 0.05264248962623661 12.261263841088288
316 9.633508654729798 4.851252643934391 0.22081606575743412 8.768486307241506 3.6493220470975696 0.17720221780876963 8.026584583332669 2.1730438786429316 0.1802981107313114 9.559761313659846 1.0672540816559566 0.15564839141068126 9.82053354253187 5.948364097649666 0.1346366649211953 9.161774880299138 0.015414567563424209 9.953439440001016
317 9.44948336777551 4.827753352289234 0.2503296033883512 8.855233253074475 3.664423847603892 0.16642613143649104 8.921265188197236 2.244375606746517 0.21166302454695066 8.95672840290187 1.1569822009695105 0.2242063106099226 9.857640605584995 5.991618734107689 0.2434065998922821 9.208070163506818 0.05459796611068981 12.5595977792912
318 9.355102545333972 4.844469387917737 0.22644166361893983 8.895146002737558 3.6562787369038157 0.16800829252863156 8.402243727796654 2.248779308479424 0.2059589412257928 8.913886349658036 1.1138297949032672 0.1535371525270528 9.366587063712926 6.025308914262821 0.22612578423499083 8.98659313784783 0.05530044626073431 11.230795943120903
319 9.723661378555644 4.879406967634715 0.28607198251272054 9.505225677563253 3.6740837242217905 0.12949512528422258 8.174208705125091 2.184299795165429 0.19832698911031407 8.822454854720357 1.07998726793117 0.17558779900290455 9.71769169801863 6.045960759845073 0.20347907924786973 9.188648462796596 0.05031492072695678 11.378494619549958
320 9.6899887432447 4.8648419481367275 0.24154851932534593 9.01126323431005 3.668943856761392 0.14200090220015052 9.050626497491036 2.2051418697966216 0.18899665414006725 8.686505908619957 1.0951094080859363 0.19474472071552498 10.121436456169336 6.0397570745201765 0.22288294250616172 9.311964167967016 0.052326049227492136 11.346555244585648
321 9.710058177891932 4.845770170618179 0.2145939631013225 9.06045507675032 3.660716647337196 0.1261344231291743 8.482150057154719 2.206022940552417 0.21764947687925962 8.94698749906 1.0750548394440633 0.1420451174074945 9.630468356123947 6.012405764438357 0.2186277728508426 9.166023833396185 0.03756129024536392 10.531545865262096
322 9.780788784386129 4.870080273296146 0.17889334658264025 9.008846297077715 3.711605360058246 0.19594844227018599 8.245549704128688 2.236745986230477 0.20406550894100284 8.934420647028377 1.0826187001812237 0.15554454345559282 9.676937018616183 5.957698817611676 0.21575274268973552 9.12930849024742 0.04931704524287506 10.888542466739617
323 9.609720648362853 4.79239613347581 0.21627943482282802 9.18944635699806 3.6739220861387754 0.20305005804578435 7.63924583422213 2.181925307172076 0.21815926934715488 8.675948901149631 1.0657351658486358 0.19347099577981736 9.559442829839691 5.9986022323108985 0.22951514181135702 8.934760914114474 0.020083402756560443 12.152147207699318
324 9.698153431435836 4.861329998540155 0.23746859558141523 8.729364369084092 3.71510631817414 0.20333036640984367 8.23629232801685 2.300794900491355 0.16893643510366121 8.595460635918553 1.0988117666748558 0.20255852383308204 9.999154300473775 5.940791722079847 0.20607723919758295 9.051685012985823 0.06093415895939196 11.669673890607475
325 9.249197129809746 4.881365898075957 0.27407051459213866 8.698057017609152 3.657644258251658 0.2309113188856839 8.119623413019493 2.218079423139367 0.19851053282098277 8.748886730604575 1.080786330982514 0.2131445858386348 10.630166221451827 5.975235990117151 0.19912796931845783 9.08918610249896 0.040189597880650754 12.78572418563375
326 9.105216803811905 4.8436467998049855 0.28881964744584143 9.34717550855817 3.6771967413687836 0.18379975526485248 8.083308797922179 2.246047489216302 0.17289120512369693 8.593897521275677 1.112225308662707 0.19779051629832825 9.565883797265391 6.045313647928791 0.2724402999238824 8.939096485766665 0.06245321516363509 12.785454925271905
327 9.187048456333013 4.910891763539521 0.252437559932981 8.405564483642966 3.6691247639786146 0.19565954136932343 8.109871511445252 2.2602303301012485 0.18488778342401094 8.546760935362487 1.0916054177832732 0.19512566766560482 9.804109490293268 6.035254722453092 0.2429942361979564 8.810670975415396 0.0709886173384712 12.273956760490444
328 9.657019389914158 4.86239343463018 0.22912051023241822 8.476069625640392 3.70207171450487 0.2014751300071946 8.03411512426672 2.2253585681942165 0.1954478833820744 8.759017704578609 1.0506970296062168 0.1782261971225968 9.606529947030168 6.025540120080416 0.24442639809226696 8.906550358286008 0.05077939117050119 12.01717232021684
329 9.813784680682804 4.937463663955852 0.26671243175422144 8.6103934954864 3.7291526661850187 0.24301851187176093 8.413334180291722 2.2534400438720668 0.19679373378266027 8.94946068977628 1.0881607166747758 0.19139219309556882 9.647348789391657 5.933631540241253 0.17975684529028046 9.086864367125774 0.06593694395311456 12.34923112144107
330 9.364443595893308 4.888502468185309 0.1747306601521426 8.139937109562268 3.566229984052683 0.1964736970134526 8.088275197948668 2.24587817177635 0.20030059778215695 8.820187304132663 1.071765789842513 0.19101645200960737 9.47504708732207 5.99138979515007 0.25322435887546785 8.777578058971795 0.03032045956870637 11.639589088100925
331 9.266048519142661 4.903863009102793 0.29512507375608216 8.705843475349598 3.678427294047335 0.19260477034816204 7.943224268051797 2.2106822015418555 0.19349579508285703 9.177073510906862 1.0693314829404816 0.18259768778212343 9.297879506132746 6.0196154648911575 0.282540432242703 8.878013855916732 0.053951108272045765 13.13636103791896
332 9.317645882847868 4.917982419128202 0.2993396814129888 8.266666714686533 3.6873815887176975 0.28465271915896306 8.099799306082552 2.206978019601756 0.20314373350955672 9.134532199430613 1.0816590815626148 0.14727757887553927 9.922166522248054 5.976800629005251 0.20489884620091678 8.948162125059124 0.051727565370425624 13.055560237200062
333 9.563392831737493 4.898459993909263 0.27524297542468584 8.519698267378121 3.715216626316673 0.23527097919902093 8.338372938401502 2.237566942867593 0.20482178779863489 8.89722930096361 1.1013724864063619 0.17326845633693483 9.427466494233908 5.98496017460102 0.2415582370191755 8.949231966542929 0.06508246258750354 12.95070754686605
334 9.762769111790218 4.872218752853636 0.28976363248530373 8.479310017053653 3.614695396959596 0.22509543293098647 8.504037373869906 2.187721998002796 0.21130922398852092 9.230309765582092 1.1274638727309023 0.17789405196119046 9.461891662182014 5.938099783460948 0.23081389559555965 9.087663586095577 0.025607178568896938 13.004723729517236
335 9.277281273279781 4.887234302350347 0.3227930651237171 8.456910185274506 3.6573216391414536 0.2368040948361312 8.068213461728076 2.2308225915631437 0.20622254334183357 9.235485814895736 1.0648753048712758 0.19072017488922657 9.456700594054078 6.000006195225808 0.267092101261939 8.898918265846435 0.04561922439772688 14.021789619977366
336 9.599684830483124 4.886433355688609 0.21883763221280694 8.793055042172005 3.6795256924070996 0.23637789318621466 8.03324986504203 2.270868806994642 0.15870572083594697 9.114679020819548 1.0725279549055546 0.17785834435581727 9.610726357324998 5.942690454654849 0.23507785013068916 9.03027902316834 0.047976470697472 11.766919502989127
337 9.848268427258306 4.8693053350961435 0.2558660350639176 8.811579361564403 3.7307128598949104 0.2617252750900978 8.025485149475553 2.1984089415793897 0.211429683860586 8.935676040116913 1.0981407373359582 0.20481797808678903 9.428946085990972 5.968289827901572 0.23728787190037456 9.00999101288123 0.05053875812891602 13.420125087155416
338 9.527866059613562 4.888388043513014 0.31047385617621714 8.883523205369405 3.737733206917115 0.27233373297954594 8.21393077007871 2.23846229169721 0.2232582581480507 9.058335229945309 1.1162006134614166 0.19483494663808817 9.831489780999423 5.997245803251044 0.23791235475677588 9.103029009201283 0.07317320953528114 14.195753005149342
339 10.241397782291543 4.886932037312036 0.21753240904715246 8.530089206500673 3.7309624191940705 0.28048329644574616 7.971873404684936 2.2592252464982603 0.20978398900913725 8.844177845655402 1.1082456973596677 0.19993808779846434 9.207336573713407 5.900696627836411 0.19358070892225038 8.958974962569192 0.05477962340741045 12.620180289355842
340 9.910233137314052 4.897921328142943 0.2763848153453131 8.763632273951275 3.7532340529423944 0.25535281786164377 7.8944451934769795 2.290642022038104 0.1814465475802987 8.27522868766541 1.0911964190582772 0.17355068939555296 9.985318306958494 5.983987607855911 0.23588259339604237 8.96577151987324 0.08096350377484733 12.864248534149915
341 9.658457355179047 4.890708105705003 0.2474355282409151 8.821550196426234 3.7402465766265207 0.27886211850436887 8.376800855176008 2.2491842245580855 0.1826866213278648 8.612508697851188 1.0452282813049678 0.1456258054189441 9.454135078469864 5.924374952705434 0.2615780356189431 8.984690436620468 0.047515645947323513 12.790573558950038
342 10.139530794767156 4.899836726351997 0.2161177240970305 8.251309444740958 3.684423869748575 0.19095553708281224 8.49701320081313 2.2584522813382906 0.20065349017256326 8.89378448033678 1.1425083469100004 0.20674497892014368 9.823208247596884 5.925006361777726 0.22707318575591035 9.120969233650982 0.05961273499263906 11.935225572347697
343 10.05059718844868 4.897018328956621 0.2252572060431652 8.546224420606649 3.7285539453624894 0.2511331804100459 8.175361870540153 2.244532309353727 0.18967913076551401 8.80460573576694 1.0633626287395104 0.12422819513776256 9.51882489937597 5.987196751579592 0.28522777336417354 9.01912282294768 0.061700010565709375 12.324614218110355
344 9.371735395323327 4.875420252814431 0.3067099681403954 8.32544707198869 3.68607938344222 0.22692646195666574 8.285493600667937 2.2600895826637935 0.20696060885974898 8.945257310029234 1.125730540079544 0.19904689911369353 9.534500713152122 5.962954168524293 0.22739438153289063 8.89248681823226 0.059622003272177614 13.373274048662838
345 9.280733736903283 4.874521508505175 0.25362565205878035 8.40115176812844 3.6503175994650734 0.23977497438845274 8.137075599884033 2.1917595628697404 0.23700879035771147 8.803330801915227 1.0429721481487804 0.22294899782216812 9.682865326366166 5.9775770723928945 0.2864506757635971 8.86103144663943 0.024996796043654124 14.20716565626825
346 9.562384826183266 4.879055107192466 0.30547766747399013 8.335829172145512 3.688134702473139 0.22574556968854498 8.450709246556643 2.1872249699227666 0.18078905045749274 8.89136752472401 1.1151799023248974 0.21443828378570418 9.526670596317123 5.999275743029192 0.2649065285986692 8.953392273185312 0.05134130275581343 13.651946744639469
347 10.193295111574475 4.921610787153066 0.2807320978541911 8.303759397336774 3.7148613220817532 0.21920057290484227 8.177445802573965 2.2541604561048 0.19383584891422392 8.499253548000594 1.1002043189881856 0.1400955000051612 9.607760581617246 5.928699398709667 0.23919929271204765 8.95630288822061 0.06147447437481559 12.296399790060384
348 9.405566534011339 4.8472505034653794 0.27935107676220583 8.569047380367818 3.6826644156598225 0.19085407426275477 8.432408608291862 2.2105847635256564 0.18757640388102897 8.818182864300937 1.0564350938304305 0.1500845140297717 9.467484190001617 5.9775393547965905 0.22970553257441972 8.938537915394713 0.03246204402289719 11.889694741832608
349 9.275837923700859 4.896388517873987 0.3175637125424368 7.837069489567959 3.617519313869879 0.15532777971573614 8.332744316886961 2.2300179933278104 0.17795332440323317 8.965021474651786 1.0789283163596308 0.16036039243311884 9.812159540517461 5.998109346344435 0.24140669704564932 8.844566549065005 0.04175991532246988 12.062043937410547
350 9.548679200503658 4.902735826172027 0.25161627534704095 8.999146936363887 3.6732095463832493 0.1508467770382442 8.158595977451865 2.273417914495241 0.17286071258657137 8.301404417892966 1.095398444194519 0.16925307023778882 9.424384456206116 5.9916812044291685 0.2300348802623282 8.886442197683698 0.06485580490216222 11.168227592109824
351 9.115595666790684 4.8944925338566545 0.2993621165258918 8.7612754809644 3.6435826409982672 0.2177441350140545 8.23424298573802 2.25121132741273 0.16380465441222733 8.120315847254172 1.0366695299398128 0.14363535639467181 9.765854648898596 5.968112976651927 0.21163692115218202 8.799456925929174 0.03638101953919959 11.873784643384798
352 9.863089324157944 4.924602099300418 0.24387851686938203 8.344996387021611 3.6717492374350433 0.22846402227830248 8.23800434260507 2.271877442520358 0.19414225955050218 8.512734930974128 1.096638910344904 0.202897485628884 9.980500889568402 6.002888010453476 0.21865332915312438 8.987865174865432 0.07111835777816111 12.467969722468505
353 9.380504918259133 4.885569343927417 0.23645321988757842 8.651891775943689 3.641120460405886 0.20647127703029985 8.419266839971334 2.286776944842827 0.1879477738076572 8.46125065050761 1.0941567862591666 0.20127875100035184 10.033534671996454 5.970667691130733 0.25797901242558463 8.989289771335645 0.05322546308052711 12.491970015466327
354 9.350809104444341 4.855655512925108 0.281199418920638 8.683561363957429 3.7129426294125 0.16913873848247368 7.689490746190058 2.2344514898430763 0.2207717033548905 8.86739350481775 1.057739059891527 0.18102128059576048 9.717768906419467 6.0325236518591225 0.2525785593494008 8.861804725165808 0.05622968655358811 12.659040687490323
355 10.213686502381012 4.918170165254281 0.2924928781819415 8.639995323704593 3.7070388472163813 0.1623464205322471 7.855210607970999 2.218760760251976 0.18038484318711895 8.219140812697974 1.0128225083475153 0.15033982381641836 10.3578878511095 5.911091138768021 0.21309160605530036 9.057184219572814 0.031143901734956313 11.443749889963696
356 9.452232235996252 4.900700107445778 0.2768950422460912 8.308286558878086 3.6508003088352554 0.18386366464543236 8.625973672826662 2.273427429471274 0.18611935728722537 8.341111818028246 1.1359300141356756 0.21568424098914613 9.59208290006639 5.973473664736288 0.2341666365698627 8.863937437159127 0.06443352269217546 12.567587926284535
357 9.840397005590614 4.9374876366954865 0.2952322311091972 8.587821804957683 3.6688594730017003 0.18233194466168712 8.134018963838463 2.3294710108733003 0.22441210912681894 8.232073058396995 1.076288110033449 0.1734764616089384 10.167429727141274 6.019818205864129 0.2425149240677467 8.992348111985006 0.08395210506093438 12.810965831196881
358 10.195675680272185 4.904109260496211 0.2706716978978438 8.525757368809623 3.689573176159006 0.22041321647490125 8.502850072737274 2.294632416036829 0.21814990570227674 8.423670835058648 1.1076766754857852 0.17689323679467261 9.754462701814074 5.9904879106875315 0.22088735383026029 9.08048333173836 0.07486310554039388 12.685462177809777
359 10.088962234622262 4.863109020736159 0.23318384155101077 9.60291373156369 3.6449078986761267 0.16755642923936068 8.277532103728864 2.2862157565106918 0.24937814628683558 8.218580872946227 1.1399360469434923 0.17908484754472442 9.644559730886678 5.942241046381795 0.22880222118299315 9.166509734749544 0.052849171616974375 12.1238498076621
360 9.901985244551561 4.888262546908496 0.2674786869038519 8.592278968114405 3.728426322026629 0.21079224003762279 8.189613682886769 2.3347742595518097 0.2336064928322189 7.668459407999221 1.0532591182144257 0.1372695928318273 9.719272296621437 5.932464122652736 0.16215381323433214 8.814321920034677 0.06500449163814079 11.588653827743657
361 9.44098483263536 4.888535174548688 0.2762633431001893 8.580282616096294 3.661438139530352 0.20571980978702936 8.270392266723857 2.174609947936817 0.21558479187285093 8.657420297472063 1.0516987842209282 0.1392507906831053 9.962926484830833 5.944000415129051 0.19317067504232197 8.98240129955168 0.021623710040488485 11.802809232797333
362 10.18871816067141 4.889209523736202 0.3061403048824161 8.482013324905731 3.7101599147861957 0.18724401411084166 8.314747632558147 2.2162005363992083 0.22132709804477302 8.42493756605636 1.100123913128294 0.19074941436501158 9.56815655283894 5.956452930810287 0.21687246666545812 8.995714647406118 0.05199658153935878 12.86099223726466
363 10.366539481167317 4.908655625207909 0.28538088843203513 8.768092647681403 3.70063507148749 0.1824551735485476 8.418777045160155 2.228641597655297 0.23446391911862133 8.81518784951892 1.1171078444763098 0.1902772683781031 9.776703016848614 5.978815486271567 0.23085245295556683 9.229060008075283 0.06433834278703583 12.873556105808325
364 9.903085688448629 4.890022904331053 0.2819947475927255 8.746397749315918 3.706874461668796 0.12866998652345002 7.961609884221739 2.271679109091028 0.2571598111892304 8.489458062084966 1.0638436136815295 0.16573857920055243 9.3997590523493 6.005992405313139 0.25088072764913977 8.900062087284109 0.06524971658443031 12.42681116947923
365 9.975414397790304 4.9053510030428376 0.30495242954227236 8.173305869016202 3.6739832566073036 0.21093348885243907 8.3987681222246 2.3182329325205693 0.2564149131972759 8.188569879077853 1.1048244723110978 0.15503198904439613 10.23168680736943 5.974268957673448 0.20811393565685762 8.993549015095677 0.07289934219837249 13.01126139948441
366 10.010002080691999 4.875864707575012 0.24440324478224149 8.882035704897211 3.7349356068510566 0.21584794120247325 8.166467177054022 2.1879235745423116 0.23466036400238144 8.759438071269242 0.9978446166213587 0.17116064469328915 9.792298835367738 5.990332791476708 0.23322124041343317 9.122048373856043 0.03494747718061062 12.59697485546286
367 9.723484098068681 4.878684285181205 0.28370306167489723 8.836383699076578 3.7375279083082615 0.1872289644056975 8.141197918780204 2.282057305454736 0.2422755405264904 8.208622525801049 1.0843826820514126 0.1719368279812195 9.30510513410991 5.978543125958292 0.2405400309014217 8.842958675167285 0.06980627915810271 12.89939332883402
368 9.446272328393707 4.915501376254558 0.323729932344517 8.44627210992528 3.6935333420328873 0.20000590154184866 8.272669870107794 2.26041096679659 0.22479026231342536 9.162786677900757 1.060782936200747 0.20836563030027683 9.719180889758478 5.965277167772892 0.24352775307678112 9.009436375217202 0.05666837557885622 13.755793965008834
369 9.277537147031422 4.860217552876069 0.2963382736242658 9.033679803025777 3.639449229419824 0.18968893059412625 8.278928637693003 2.2628678859560574 0.17957506372824114 9.112377278577164 1.1266245213842947 0.20135327210651774 9.358852137428604 5.992165117036387 0.2498901128566399 9.012275000751195 0.05383207910184766 12.798108455852772
370 9.492007088318244 4.87187146736911 0.26535395872730383 8.391315791293808 3.656964126558679 0.16984968125009692 8.300397815573936 2.2325998312669206 0.21919755769511584 9.369624485994743 1.0639394992241875 0.21580118218692665 9.245444991414288 6.006733505439404 0.2779053710288958 8.959758034519004 0.043988903738981525 13.156345710431824
371 9.480560064740986 4.87516381730753 0.2733196425403382 8.382551846318433 3.64977054363493 0.17281184412101552 8.539763177430599 2.2632644287812744 0.21779103511785589 8.609217194818836 1.0905741149810089 0.1958620918176147 10.106200779306835 5.983791722751373 0.2298008006830279 9.023658612523139 0.050080143258544485 12.485729131449775
372 10.081552421590173 4.919976478367219 0.2946525572755669 7.7723461751892415 3.7047518337150045 0.1602304354307766 8.7197625811375 2.1789902269328234 0.1774509102325094 9.202464347475706 1.1075376928097003 0.13648418245657798 10.078634668235612 5.966964394831836 0.20417048420486356 9.170952038725648 0.05321134309863784 11.149627710513565
373 9.293286591036463 4.883344182123985 0.2804701616829874 8.447904549296078 3.6690739688823197 0.18449180744794536 8.387588810576792 2.186430349982339 0.20716384693189066 9.085465476112633 1.0637356042694515 0.15116256806929984 9.8121012515749 6.0138181430918936 0.30718301890518773 9.005269335719372 0.04084766743731918 12.95424805085412
374 9.218729711703238 4.88532532873575 0.2805638145258766 8.348567127479605 3.6882777954335357 0.1622453484096744 8.294920944490563 2.198704414881678 0.207113128306899 9.048460983432372 1.1119549278223428 0.17575934388664313 9.512939834862502 5.968887448846293 0.22459872151830398 8.884723720393655 0.0481972009112412 12.035326348278145
375 9.622802413438054 4.913011661379572 0.33002717475908366 8.486743164326652 3.660251838184679 0.1602550904772499 8.503988268844541 2.2072778699834186 0.19287206925436665 9.21851026416446 1.1488359151099423 0.17933697153636186 9.449679818194728 5.995165825012051 0.24415704633591412 9.056344785793687 0.06247583970125379 12.681255999100983
376 9.7140259291715 4.926640301444808 0.2816784223386086 8.312463754104474 3.7085262786134447 0.20611888978573611 8.47600740537713 2.203243728643258 0.15313207288731243 8.506922470309323 1.0519336203125018 0.15633513437800403 10.048858173755702 5.967683670310331 0.21866706788573323 9.011655546543627 0.0491727376321899 11.64171844498135
377 9.139920301291669 4.942529060593391 0.29190378020130364 8.50429191785489 3.706645373324287 0.15440345695496158 7.831801955054365 2.1717365638760064 0.2154546319506564 9.483791696564003 1.0685225078038536 0.17224035000180477 9.888500966493039 5.959916594982486 0.26749311969923983 8.969661367451595 0.04743723788332619 12.622206813405828
378 9.77908798897704 4.885910438896653 0.30351245933771975 8.376598349526553 3.74859413188436 0.18551508311120996 7.80712667975708 2.1972227656306043 0.18306910535936408 9.159306631591454 1.110552593335904 0.1633339398820137 9.606765916350398 5.979642381903635 0.257459146604287 8.945777113240505 0.06195168009755263 12.523593849650842
379 9.976869280615585 4.930471088468295 0.30933460175077704 7.990629986084183 3.674281007588672 0.2046540943286544 8.372090377721378 2.168756118928585 0.15718233410126464 9.200929769223439 1.0795962797910827 0.1698976307117167 9.786793671969589 5.972191489909168 0.2605874217158638 9.065462617122837 0.04262641470448179 12.624048801673965
380 9.91590754785814 4.886573200918372 0.27056066044796007 8.554669997078978 3.689133596298178 0.1879748876314135 8.317852306827149 2.1951159323477567 0.22371679316067805 9.068796823852932 1.096713345043852 0.16429371261693176 9.063863399545953 5.967210661779917 0.2636531190185337 8.98421801503263 0.044516565044936396 12.721945404936399
381 9.530093918353161 4.917403529475332 0.28471214284200813 8.619753943386618 3.63902750519402 0.1724947331602968 7.9155148830173125 2.108542952212096 0.17045687395171114 9.46276851976846 1.0708982346673956 0.21119381454670574 9.534104540709196 6.013625395067681 0.2522702169762972 9.01244716104695 0.027466741090626322 12.50340335762119
382 9.689751789630687 4.906435063841449 0.29406601618433736 8.725817495002428 3.6824615162463648 0.19061764453602761 8.35448452356362 2.2039021248381743 0.15583437666846028 8.670147964154426 1.1214185250455484 0.16523346653495677 9.326186265977485 5.943265799069357 0.20199451957459416 8.95327760766573 0.049063823575499876 11.547918793509687
383 10.08389654834759 4.930006076809154 0.28437029169367284 8.450865024510312 3.7667997836399585 0.15655510209448856 8.227762122630098 2.236667260201272 0.18796404256571123 9.16816439843411 1.1377174097876221 0.22939669130418314 8.850079497466094 5.998420685051728 0.3180123695819144 8.95615351827764 0.09148946086526819 13.479387867886281
384 9.771691326329067 4.9894680389217765 0.29009242587334566 8.128046959546634 3.6513884289970933 0.19221733050317866 8.551605898514563 2.231357226665491 0.17975317810277291 9.29888525687841 1.1531197441218777 0.2703005071499071 10.029218610144659 6.021417108376458 0.2508689628564106 9.155889610282667 0.0869173271838605 13.558844592028407
385 8.884672166615406 4.939655944258302 0.3181459709773073 8.652754122181191 3.66855965682124 0.17292446363855046 8.55688132134252 2.2358710668083357 0.19280582320605388 9.22488298334416 1.102711003931367 0.20176265285720954 9.32789127904215 6.0405570935354485 0.28470789869336427 8.929416374505085 0.07503817083825996 13.411186548729061
386 9.525613945753147 4.957742117450145 0.33373456416076935 8.675113139715705 3.7126652105543103 0.2105682150735316 8.544717833960993 2.2235589135783407 0.22046582680042212 8.940654047552592 1.1486071338658013 0.1985878915106063 9.73136233845823 5.972933983291783 0.19324238436163566 9.083492261088134 0.08066868951539749 13.253646904563801
387 9.306593967806542 4.921646334760551 0.3206724791878345 8.22303126100207 3.7531595608304555 0.2459250672639684 8.31107914269082 2.210903291354965 0.19247487839645072 8.876175639626332 1.1137722175636215 0.20725684758078036 9.309241040811603 5.985217755658166 0.24102718870445233 8.805224210387474 0.07450704980087308 13.835285918159917
388 9.474475119947325 4.923446680134008 0.3354203097755707 8.79501956854185 3.715449877017194 0.2448275451210668 7.513549669014923 2.212870560032542 0.18226224280940184 8.797193116272783 1.0728734028292992 0.20319513348277252 9.566085987369247 6.019957063962594 0.2543820918176344 8.829264692229225 0.06648673456244873 13.981170849136838
389 9.362711631607255 4.944679503498086 0.3334986664632261 8.694595153798884 3.703375578741789 0.17702697972733147 7.92156145557244 2.193737765425382 0.1871652300618617 9.301263871216008 1.0747064722833497 0.21051345572501703 9.687851425277966 6.028242680769364 0.2757197947021429 8.993596707494513 0.06651561791091538 13.566771144490344
390 9.812054949267472 4.913354977559415 0.3108367300662574 9.08063832343614 3.697512443570064 0.2069701808274335 8.428254226710191 2.2372216997468644 0.17917751212899388 8.603397269918542 1.0928006405566644 0.20445456201472814 9.369143805648674 5.976868612915275 0.32302297434098043 9.058697714996203 0.061118892636977715 14.03130048934024
391 9.31662962962602 4.857927376088732 0.26668099498867476 8.857497681718378 3.6926228672845616 0.1954693662440606 7.760386845180227 2.1914949330797575 0.1687729291211156 9.382322983998847 1.099878692492943 0.22826339530852185 9.70748258792676 5.999608178794531 0.2630225074034961 9.004863945690047 0.04587362731542619 12.859570098691211
392 9.071979017577101 4.906979712444648 0.27590342732146783 8.512804947779346 3.6939263733934817 0.2446570748727865 8.190786209754146 2.143455545673483 0.20948983924806472 9.655343530430036 1.0863111917461359 0.19585412853608722 9.78736161583228 6.040420547502519 0.3032321337346881 9.043655064274583 0.05178589191937486 14.084867967560859
393 9.460273209772735 4.933063010129834 0.3356701075325029 8.734318763758042 3.702933332964889 0.2064390019755554 7.916459493074928 2.2116188364638067 0.18810721142993916 8.71074824069306 1.0860247089245922 0.19064406860962674 9.204729946570197 6.027401778021888 0.25506618456758234 8.805305930773793 0.0697755510683232 13.475125942815826
394 9.477471190081609 4.936007838742612 0.32864161701917194 8.621720368155229 3.7546152824787313 0.16888147770365125 8.396339327264188 2.219628456329877 0.17464560914778385 9.019528959121148 1.1189348033212714 0.1919400702293672 9.280044595204537 6.0243812528969025 0.26010278411623466 8.959020887965341 0.08828074452120024 12.882515513122923
395 9.4641369865367 4.893924638490007 0.3226528631767583 9.106315231465432 3.663509949030399 0.13054970565384247 8.205601571612505 2.2375886441103217 0.20172636275035571 9.102396596570834 1.0954748248715818 0.2065419158761406 9.11676789673332 5.967104363616275 0.2737970812468649 8.999043656583758 0.04908770179103814 13.009212186259173
396 9.954702608177072 4.922444141445613 0.30936749349341847 8.403516740881509 3.6914890458397798 0.22708351117740339 8.121190199341273 2.2092228103771476 0.18646433890887942 9.419750972167884 1.1309805943681253 0.20555137851992308 9.238683095638553 5.962702799898763 0.2684604142116002 9.027568723241256 0.060935096153207136 13.715774659062593
397 9.814484430909152 4.921231272960188 0.3042025271298602 8.582121493985865 3.6904765389524177 0.1829682352138909 8.202308545367641 2.2010252985792036 0.15198758501304072 8.90006387351029 1.1171014510565422 0.17605906430762197 9.459404346638504 5.961246932950685 0.2681733052831527 8.991676538082292 0.05578351666712864 12.41474312894959
398 9.701837724021724 4.892914215502618 0.30329201081911283 8.54286350491217 3.681638991135773 0.19505710222034503 8.24205709995706 2.2146428754570247 0.20209758620519455 8.643336647743594 1.1028510310084427 0.18210729191816713 9.689667301669418 6.0229985321278035 0.28104086392696515 8.963952455660792 0.06057634681365363 13.333814851956255
399 9.419394167390712 4.872119491062698 0.33321450231369204 8.622555783868568 3.6716784558128057 0.17801930936925 8.55426134367943 2.241952352078631 0.12743122727483638 9.05644127067837 1.1242756822549356 0.18434261190652237 9.192040293163206 6.022296316881544 0.2678856708795363 8.968938571756059 0.06403167738544413 12.500716646985772
400 9.42817258717578 4.931480363221906 0.3281283936743704 8.989770094911213 3.670489689012152 0.14908181055265227 8.69714320862427 2.1891564497811578 0.15186510100214862 9.019985580328974 1.1110301735102754 0.16376224995865032 9.212165190895249 6.010410708309572 0.253638241844659 9.069447332387096 0.06008069453433409 11.991729306510019
401 10.253368606741779 4.910665024066544 0.3150312077197008 7.875683454861701 3.7355368724738174 0.19914514358195812 7.897275185309438 2.2091138969821675 0.20400285126987194 9.184832751958357 1.1171848106071638 0.20009498512287963 9.517742649890227 5.963827300394112 0.2419580743339693 8.945780529752302 0.0648327986720822 13.29528237382856
402 10.26672731415181 4.881612017685549 0.21721955583740557 9.13166703313255 3.699455876055516 0.19468372555555366 8.251574874488048 2.2146621926311645 0.17373663872204614 9.299186947228739 1.1129181014692164 0.2170784610697506 9.315924205905906 6.0260523168523505 0.2561294425043886 9.253016074981412 0.06450731870608055 12.133502288800058
403 9.85317562656648 4.905076810581933 0.2977686029112964 8.143753211520071 3.6658496773454283 0.2392385354455759 7.8713053783236795 2.211327189009216 0.18253563865668054 9.075961281900838 1.0665160174446173 0.16548693747919002 9.791654727496104 5.98586343016497 0.21559036444607005 8.947170045161435 0.04449384267655425 12.612177074109898
404 10.027015077061199 4.9369718487779455 0.2976966758520585 7.839419544664238 3.787391895840411 0.2675729373736764 8.659254199373457 2.0859057028269925 0.18638812399163804 9.635146156859443 1.0692343988682411 0.14601754875639603 9.281843307676413 6.018392802281671 0.2484277271775092 9.08853565712695 0.05714654748637353 13.133373108158985
405 10.159873167608158 4.912116278447793 0.28864087659815785 8.947069586164561 3.701134320951224 0.20767585430016325 8.203272325237263 2.2183135413068693 0.2181554137765747 9.049468553580798 1.0495519494223187 0.15616928628943924 8.950775215761883 5.945584175918701 0.2488907987517336 9.062091769670534 0.04290727097670253 12.828894358320262
406 9.81883633791711 4.88747274483503 0.30190531103052104 8.565989307145685 3.6656918897466446 0.18886939076813916 8.171715879655727 2.2382901062610188 0.228707070248583 9.002960615071762 1.04496394058571 0.16312927640045818 9.181438208993939 5.995697541968027 0.2645734912895965 8.948188069756846 0.043990462446607335 13.145766489921009
407 9.57697185952351 4.874285617328624 0.30957749012985386 8.925731116927093 3.672874133591449 0.21830352965382321 8.408182226514027 2.2018473558469487 0.2049486406141744 9.374257538230044 1.1018333852131827 0.20023048509486416 8.904588352395747 6.043842322286957 0.20917490310872863 9.037946218718085 0.05650378062075365 13.089049499356644
408 9.522348645834894 4.84073550633845 0.2704377539363099 9.227692510036375 3.6426723934451912 0.18497433197119828 8.282110965061246 2.2758412304048807 0.1910418798837531 9.337657825874544 1.0850220864067293 0.18845623237889478 9.072410994341256 5.971417580231044 0.2315879998778945 9.088444188229662 0.04070497713258039 12.221169121292142
409 9.957173059811087 4.88433327919165 0.22274025124511806 8.937645185970556 3.6739552590857403 0.2166904000629756 8.041849546324471 2.290504754572884 0.20035331616069957 8.398768325343486 1.0769498998645133 0.18045858316961233 8.773119401045589 5.940644405224672 0.26825607377356997 8.82171110369904 0.05084473735521331 12.473275436920394
410 9.74467744684929 4.894402185730859 0.22913992965215021 9.342020321229565 3.6629913493629913 0.1640033717136711 8.474601492775005 2.2610703926597924 0.18942890762762024 8.378918696163149 1.089090688156906 0.17282466908483898 9.365779208604884 5.9615088988685425 0.16363387359950682 9.06119943312438 0.05137992072313948 10.531316662774563
411 9.353781177503302 4.883222248186154 0.2954018026816065 8.644355241429182 3.6786707132492515 0.21791237749237669 8.280875126576914 2.20938215883745 0.17999338923328861 9.117415382133688 1.0710432964814063 0.17990846871450997 8.872569077088007 5.960728696739733 0.22345039068953218 8.853799200946218 0.03817664046612035 12.566871580914484
412 9.516011646671556 4.887418458040054 0.27561117869570456 8.780243228222114 3.6899232288971424 0.2163274805324516 7.941520322893728 2.2231236128706384 0.18299575070603055 9.065396948421252 1.0583156571965702 0.1280492961523502 8.981330071542635 5.992790788995426 0.18969999431561327 8.856900443550257 0.047881566967287494 11.375317284894454
413 9.561350599769867 4.844301497672342 0.2496581422894071 9.226598273799596 3.6431389322436005 0.21242373744667936 8.121538170953611 2.2262209703735913 0.19040706635088372 8.634096890758048 1.0828639036386924 0.15868723950080346 8.86986637432192 5.930396458309899 0.2140354091069663 8.882690061920608 0.022951570214946492 11.748059496777069
414 8.95646043574385 4.877316061919973 0.3000991430702679 9.162274092027015 3.592347409869761 0.20128083796168722 8.75774281923545 2.1957721485317556 0.16975480053175598 9.117139726451779 1.0888041430538329 0.17575286707154275 8.728887199363923 6.019721436491666 0.2538538361154513 8.944500854564405 0.03235945774071887 12.613568282235853
415 9.21170107616674 4.936340916695527 0.24268488475781247 8.379540460664865 3.633978724367271 0.1875990964701127 8.616136733577466 2.186170003816259 0.18141979080693402 9.752770518802084 1.0817400053442063 0.18134875080615773 9.032222319897823 6.016338013470481 0.2229223083996774 8.998474221821795 0.04848075050607017 11.642213984321568
416 9.678869764537946 4.8732684898146905 0.25629855206909385 8.953433749294959 3.633826853835533 0.18105041278050155 8.795071511955769 2.229866099155451 0.18094611138412214 9.220243823757482 1.0644661704532936 0.1610706962290385 9.178068342909816 5.966562399885614 0.26561724990403485 9.165137438491195 0.031165220396237724 11.974623368888404
417 9.156478664289448 4.87593253905909 0.24575950790399412 8.951667028725353 3.6556393250185697 0.19219923321927723 8.949211629388808 2.17570554850107 0.1877208230718789 9.089261242367774 1.1206171776392715 0.1886727753054306 8.609529450515602 6.004678403258515 0.24866614981886162 8.951229603057397 0.044081816462624615 12.181294596475327
418 9.144875896648585 4.897449594655736 0.2539793585965512 8.801530528198303 3.630417539098115 0.18588149281621433 8.47234942266655 2.2198239681234186 0.15909371334467168 8.897413651641413 1.0821805193284535 0.17629066090767218 8.975274792269865 6.059451921246029 0.24995903643200537 8.858288858284944 0.05543192625767177 11.747975471397712
419 9.22789982861162 4.903104977260346 0.2590447710169621 8.696131187903585 3.6837493580477725 0.21089733119750514 8.208441728971316 2.2145476323744515 0.20985896509850765 8.902690629955902 1.0722607809458302 0.15351805411926076 8.885558136914511 6.012163799741895 0.21854723753172073 8.784144302471386 0.05473252744138044 12.053500596085508
420 8.744405314093337 4.903949484111319 0.28563801816915624 8.595286700062772 3.6168671274412985 0.1782836798046221 8.608634758878043 2.2050613620858455 0.14502364157810585 9.669390668707743 1.122929910450042 0.23110500357100203 8.678889213210596 6.0602829162261385 0.23627759067890514 8.859321330990499 0.05938537783025 12.333809595775781
421 9.21842223429495 4.909229448993027 0.2977490989341466 9.006957216573202 3.612268773853125 0.19092255965627195 8.312455627171918 2.2095524669191575 0.16999348945120135 9.25025322001556 1.0471609229727483 0.1859682289236079 9.152860911269263 5.980788570197591 0.24355988584378946 8.98818984186498 0.029367254354450978 12.469776250705419
422 9.52857108602203 4.910572478989808 0.28057285525812603 8.907748798720144 3.6883797224814634 0.18954978938377792 8.789057783877652 2.2289499724193553 0.13425825174266648 8.792676495911037 1.1230326943116913 0.21721264152977376 8.884727141045637 6.002375947176945 0.2569328575584534 8.9805562611153 0.06822938084317384 12.35900211080977
423 9.259157251034646 4.917501343455168 0.3296889519150847 8.376226299814789 3.6462860647749675 0.216032931201083 8.491665018826051 2.216870526167976 0.18231353541278242 9.180777502388366 1.0816683378500447 0.18074462479239212 8.918489774494036 6.002827982620864 0.27412094180705027 8.845263169311576 0.05059806874112529 13.55504680594485
424 9.255885391031706 4.94890144082583 0.3240237937104683 9.00002804708868 3.65715926656876 0.21259075707610142 8.72306491218297 2.2311950816549335 0.17653994522817298 8.899622219160365 1.0653389615940994 0.20382065380079517 8.829712202623647 6.018430009995754 0.2904279345014166 8.941662554417473 0.06177216989519674 13.835820180487953
425 9.13559317141106 4.876625427783072 0.2691823701904433 9.230798977745263 3.6445556373841024 0.15402667046280952 8.01740197062491 2.2306453837088713 0.17858390526879575 8.927148453900386 1.1105296870974026 0.2154401339787261 8.3441851146245 5.992921018450086 0.29876470514585973 8.731025537661223 0.04862264865202812 12.788392605824042
426 9.635563480552332 4.878771471481793 0.23416149890162172 9.4054853773212 3.6865514116589577 0.14057319221835776 8.528083140611049 2.2332162579400117 0.2255108477185164 8.929627831068592 1.1495218983125395 0.20161596554137337 8.700146528619157 5.98619517041256 0.25497474509645834 9.039781271634466 0.06441845972849362 12.110451346285707
427 9.161319290743998 4.839858974098274 0.26934638119648546 8.950564955135196 3.6214711957677306 0.17149521748173885 8.34515149111299 2.163415789815781 0.20472505809471545 9.5431986714135 1.1249931984821178 0.2101068850457668 8.614071692582487 5.985755788792418 0.27452579341814176 8.922861220197635 0.02466620715858552 12.951130383512533
428 9.181045648615335 4.85339147899939 0.24341847057062865 8.857770559268088 3.638156903446383 0.1903377676335625 8.49739616591488 2.16645633440654 0.18481579120365302 9.4623423166839 1.107098413513166 0.17284996962890406 9.114144190978651 6.01503860423076 0.2654871127918094 9.02253977629217 0.0335955646865691 12.11128628733934
429 9.483001425015392 4.9209718950950165 0.26856488613940716 8.632810735518799 3.680498896416605 0.1743568844717842 8.161405743112114 2.2282100006728895 0.18843809648898496 9.33778864228949 1.1057930126210658 0.15930426751991164 8.746305646221968 6.011848189515755 0.2678575214404603 8.872262438431552 0.06703161663158763 12.129764683093589
430 9.128883500086124 4.918150126476671 0.3113083796431645 8.545254088186507 3.6875076457693576 0.20001820160419817 8.420508809028984 2.22784989458559 0.17868219272183636 9.078362388379384 1.1309936069813438 0.19562857367206288 9.26121868676086 6.017697880035354 0.23337979777111686 8.886845494488373 0.07400704853698455 12.822991926981286
431 9.660367728288946 4.97728939137021 0.2791421816294284 8.720688606262398 3.69021907484459 0.1992544822519536 8.29406736447335 2.198538708078806 0.21188987705829448 9.442182614559098 1.10891143379956 0.15288804432544337 9.300565231875124 5.964376288088679 0.17812429677103891 9.083574309091784 0.06543419700369024 11.703223112420245
432 9.282843202440754 4.918203873463872 0.27969932949036913 8.50964060579441 3.6498148133883026 0.17546731152960957 8.115710132180459 2.296304921783663 0.20029939947809489 9.679275339137924 1.1133419154874649 0.18206087998104759 9.072361188670717 6.04267528257052 0.21248988250825235 8.931966093644853 0.08163537910608576 12.032306245799232
433 9.623379388827743 4.914682958075444 0.2725410690947684 8.91127436091287 3.682093202700689 0.18658583320315192 7.95033742477069 2.3196296333042246 0.22816696955176702 9.147886291951654 1.0873845735982721 0.17547311591916454 9.086131731651966 6.0600047989863155 0.24187099191321082 8.943801839622985 0.09032625110031037 12.658218825128031
434 9.08006426404569 4.952587958072437 0.26366089514077184 7.983729003287062 3.67436480341152 0.20948754631855632 8.488953999414422 2.296652134578014 0.17341360234255118 9.18073705514499 1.1364794621544556 0.19008303818139494 9.24000210659317 6.00789358586801 0.218444670774846 8.794697285697065 0.09116280658420868 12.09043796810836
435 8.92279658927962 4.898962141381814 0.2749985566612118 9.353910585327233 3.6416883174571937 0.1776604765272782 8.210165021516895 2.3137564945672784 0.20545148151984374 8.965150865512129 1.1301101836856695 0.2011684097875102 8.929021635890653 6.026187400413338 0.27833175894949364 8.876208939505307 0.07970812526838005 13.036058178082188
436 9.212181416057897 4.930175417079485 0.27734906723568475 8.482906169273717 3.663417773357627 0.19303059531375558 8.67343574139226 2.2957856984195217 0.2143063172481435 8.811918647022111 1.0608526268635121 0.15427705782903833 9.029446054742923 5.985641634869782 0.2218862713330856 8.841977605697782 0.06474184788530687 12.156437620552232
437 8.76672863764072 4.913875097814232 0.2660630596130816 8.174471305723634 3.6210256376043013 0.20935996314584845 8.664764242217858 2.2531101368261073 0.18979227253011513 9.361913131446034 1.119253270769482 0.21106980809156628 9.019469309918177 5.9805163315017555 0.2540659313596629 8.797469325389283 0.05512331267049699 12.952868731772643
438 9.069263966100536 4.958385445469557 0.3251431306079972 8.680075531279606 3.6464720056869866 0.15606118037188876 8.503090260277348 2.3235528863207877 0.16170832460720005 9.177404377807575 1.0922351301037843 0.16790738813483683 8.940425655544548 6.045373031164638 0.26008447425107956 8.874051958201923 0.09077091751647197 12.271661599085853
439 9.244125308653306 4.9053237364530125 0.2877430925713796 8.730544518003093 3.659553701856545 0.20233322685183658 8.42217225999365 2.3056774107303957 0.17480778792457605 8.928843546156578 1.069538358066376 0.1807883874672414 9.415060026690126 5.998787010869002 0.25601271909824846 8.948149131899351 0.06534326136238752 12.624382621839668
440 9.293828182371152 4.911995368223289 0.2717203486893448 8.824219952643558 3.6620112419332327 0.1825366237263403 8.605391928920714 2.299672146054492 0.18286304901101338 8.871819298830259 1.1029247506772313 0.16996072024426426 9.222473613781675 6.008869852553417 0.2160437753980553 8.96354659530947 0.07466188965565382 11.724143348883057
441 9.373882594878522 4.882238847575537 0.21383607895162757 9.223646264919502 3.575108167324033 0.14250246904160882 8.920326481416893 2.2847843957075016 0.21465861012912893 9.005905598350129 1.1250539559560166 0.15148679042707572 9.201909851539476 6.0643224880332625 0.3021641972785233 9.145134158220905 0.06386878868659145 11.741602848369533
442 9.451470617113037 4.867211842053616 0.2761372278190936 8.687353740523374 3.6411324495689446 0.18416465637378765 8.529955396312108 2.253707732885859 0.1777110597392831 8.953431327095663 1.0757745639200926 0.13844718054830804 8.94450727510842 6.038618161983237 0.23368218147587347 8.91334367123052 0.052856167849671246 11.575378167782269
443 9.133019477585888 4.818013956039798 0.23668973517348083 9.032788332242351 3.676453744937733 0.14303908838197474 8.627458450227076 2.3268960437347848 0.20356577892639477 8.86948765158678 1.1892452620555878 0.1840748007200301 9.313242301809286 6.0796176826444785 0.256407392423114 8.995199242690276 0.09561255564979772 11.731617910547927
444 9.414698595216265 4.948327138374709 0.2663274780968776 8.6442643905494 3.6809626004760423 0.21514243439674893 8.093431121732273 2.330609502906051 0.2269791767203053 8.836797354940517 1.0810115621457603 0.1604040614262987 9.4687328440655 6.055158467189083 0.2556407868020927 8.89158486130079 0.09678107198565034 12.885751340698627
445 8.845432492228538 4.916417399027267 0.2946305952739351 8.728380936736144 3.6101537370150334 0.17379869296010367 8.826283577293506 2.333112630118708 0.18265741909196984 8.776547102985722 1.1520591773440036 0.19277191394973303 9.442253888306782 6.075641256482784 0.27108780450204256 8.923779599510137 0.0950440577648807 12.776344916052626
446 9.573074008449993 4.905783441605067 0.2862816538595318 8.909377658108001 3.7054761010484776 0.16586461921595472 8.699866387101372 2.263704130196744 0.17208969947050468 9.314910061567026 1.1458476626756897 0.21726186668156122 9.089332404823018 6.019174563728492 0.27762431019278766 9.117312104009882 0.08556439761821535 12.824195184278915
447 9.243825817007364 4.894008388718848 0.24486098594831834 8.642267821033569 3.6421566938144347 0.14225842161444513 9.310142447642157 2.2567083642771584 0.14625741162266245 9.11614788490752 1.1322759431406237 0.1815796128233853 9.274977701897399 5.951166479245858 0.26537873123067984 9.117472334497602 0.052830391606705794 11.233813472378289
448 9.204091707193154 4.923658869405839 0.211586123935276 8.920950171661001 3.527706095909153 0.12919012941220212 8.795966958374427 2.355023262170892 0.1773198490880986 9.253605076047835 1.151470395508512 0.19757109128379224 9.095933011242812 5.995098671211576 0.23559268590576635 9.054109384903846 0.06815867660851574 10.900635264528598
449 9.05781334215904 4.84607122609542 0.22559613204155624 8.602665072514176 3.6337347302496172 0.11441250378697458 8.599256159165977 2.25345961691375 0.23752129179630074 9.426775098434788 1.1083990184739425 0.19093826389440358 9.538691325966964 6.035369186231111 0.26305918464543554 9.045040199648188 0.052973973360089445 11.82043302128786
450 9.164285338360658 4.896425491437811 0.23393738887446683 7.991064311233275 3.7090760708807045 0.1600091187294353 8.382581211863295 2.283258145328256 0.17834517605372016 9.323169433224324 1.0936186585320962 0.20307990879721305 9.438467448839308 5.986682599868543 0.2747176744760227 8.85991354870417 0.07137941097680356 12.033136621424939
451 9.414430487983791 4.976833259293071 0.2479744942201433 8.630872454860794 3.7010035105735715 0.1505434443025127 8.4616577876062 2.329480018447484 0.21558005507411818 9.324179559198672 1.0653617894882061 0.12589777413301406 9.92963669423652 6.022630208021124 0.24763889978522532 9.152155396777195 0.09662897493201265 11.317459629883317
452 9.211483230088128 4.9517449699460006 0.24509101624464727 8.561265513501523 3.6243502013163695 0.13438687980219904 8.548371682205476 2.283005651357231 0.18951846870233674 9.079207533577225 1.1208756073282926 0.19136399078539343 9.971286050463194 5.999196326799123 0.2124904477632549 9.07432280196711 0.07340176911672472 11.148049024975514
453 9.079949482234106 4.897570741621993 0.29487373071380646 8.23934065569554 3.666695577628306 0.18465873900193727 8.248050181482036 2.273741657995595 0.19596803430645202 9.257476949122337 1.081492987624443 0.20332328217056006 9.842511670503022 6.006965983313363 0.2782701414002689 8.933465787807409 0.06286060740406141 13.259319710259279
454 9.201756412813506 4.877976045008956 0.27442859414987536 8.809488071759704 3.6477118698517668 0.1501925056694228 8.551716774317356 2.2438617099214753 0.20989901784045834 9.392267956182241 1.1509304772748299 0.19643766448734595 9.29768113517477 6.002655794809961 0.25192970515227636 9.050582070049515 0.06219439714071906 12.408976541956191
455 8.655021328701284 4.910861069869337 0.2927519891306998 8.193501424968112 3.6852365706482986 0.1923642306565744 8.841685098865241 2.2796489613221205 0.20266574948973914 9.377291793389796 1.1461620779989803 0.1998059958990964 9.5238977632406 6.079980378143361 0.3098594867445212 8.918279481833007 0.09794502936374072 13.721737036749342
456 8.791008471188311 4.894966618306174 0.26823830763880613 8.315079828330402 3.6226362282425084 0.15167192061708684 8.795288887761263 2.256728852328905 0.249748833653436 8.688301185471301 1.0838813694941194 0.21859204406006444 9.868542984635937 6.033241018328612 0.2972128634949298 8.891644271477443 0.05585803510738514 13.584416443026244
457 9.100013420697797 4.896660978467326 0.2865282962658578 8.736325579713501 3.6546996667214153 0.15302809510506382 8.390207407380828 2.2394088746007172 0.23088397150372375 8.804934849416364 1.0975490610096108 0.2171938335169784 9.759968190096245 6.004296856149487 0.2626285998059496 8.958289889460946 0.056090305157032595 13.181040710607542
458 8.71836730459122 4.931539917520148 0.3046932566256473 8.162805200774802 3.6466300052112244 0.17814952500086917 8.57586770911172 2.261862697270934 0.2221239471470587 9.323946909963055 1.0991989977542844 0.20585865601493397 9.593589018941575 6.050658413691832 0.2652030021957013 8.874915228676475 0.0755452240570059 13.476292632354633
459 9.531478375351995 4.8910247301383265 0.28273449129064876 8.388922849573934 3.587602083899838 0.17057173522072316 9.096586444426121 2.2686272759343193 0.24775729563746204 9.167939089923768 1.1413812407889243 0.2251723294488029 9.666983425824231 6.035609061541458 0.28082265474329415 9.17038203702001 0.06241609622789461 13.83187160774009
460 9.49196413726395 4.858078929882882 0.2672214752575368 8.799238421617742 3.619112822001982 0.185461110457751 8.884055779590266 2.2376411086056387 0.22172750089422447 9.521256859293876 1.1268852907472426 0.16431120435742932 9.499182153327379 6.0290673471774054 0.24329775888775726 9.239139470218642 0.0517243174503514 12.399024981885931
461 9.380349214159677 4.919883133312487 0.25451872284156746 8.43615569774147 3.6120500442650845 0.19714216926817382 8.901616618652932 2.2154275033935074 0.22542926491987703 9.465113655580806 1.088386631742343 0.16291259877909847 9.14196217093443 6.102300630799253 0.29621966181603043 9.065039471413863 0.06517680646985631 13.020149823609774
462 9.512168535812402 4.901391865698906 0.23717577058583078 8.464042192985149 3.6442276221067194 0.2104609648445628 8.954975165631817 2.267135807461652 0.22271677545376595 9.319350644427248 1.087427226693399 0.1844079605886673 8.916727602718854 5.934282731780492 0.23638552872186547 9.033452828315095 0.04446026851555489 12.503623587903258
463 9.65408069111561 4.894976245459511 0.298334896788976 8.906634679812345 3.6718467058326936 0.20709602612513003 8.727110150103028 2.2667722051900223 0.24619081145753952 8.92732525080057 1.1133065478461832 0.19968343364739952 9.296884573712775 5.9901275388043 0.19995759407579725 9.102407069108866 0.06497306639386338 13.192499475721647
464 9.263623474179745 4.937031126995847 0.2548066679898048 8.53458624321566 3.5922119016210776 0.20749481146393872 8.443225297504902 2.3009240226219294 0.2353019165447916 9.30133096106136 1.0645232930321065 0.17494858776724026 9.83391472319484 6.042094430891206 0.23188982472245753 9.075336139831302 0.06492417279975457 12.655970868834336
465 9.297146599545657 4.899419474990813 0.24927886692368761 8.90220222938717 3.612322334514081 0.23685312582286952 8.890371478288866 2.2781254576565546 0.2116851532023576 9.570008033106305 1.0971336822910782 0.2217258746800152 9.272245491132477 6.062250977342053 0.2484805677731408 9.186394766292096 0.06741760312623732 13.384564397432852
466 9.73894184187069 4.93802767281005 0.26219686430584677 8.342555662645655 3.6625881187739404 0.22185485124396784 8.670463599548102 2.2461778492583155 0.21449177609540127 9.710339351704288 1.1062156088231736 0.185567748041993 8.951858510328327 6.012981090163206 0.23349033860691137 9.08283179321941 0.07076528573305843 12.806770722682545
467 9.673480180072385 4.908452846889213 0.25704260754162833 8.217513310084923 3.602596409544268 0.23080816355600356 8.795511810291828 2.291444371735281 0.2205080696756219 9.181264759543662 1.1089762299727626 0.1890854661656681 8.737304226946101 6.008127013113146 0.24166784599491195 8.921014857387778 0.06148659201825537 13.053263751033889
468 8.906043037537314 4.986108886358429 0.30601805816709093 7.953932655444997 3.588405523301113 0.24792154798937957 8.620849782691566 2.277563157616257 0.2060752001445478 9.235806063701382 1.1201730501103344 0.1987612362018066 8.977977754433205 6.034625155242343 0.22925142880927257 8.738921858761692 0.07894237229301657 13.613792010356535
469 9.04580211064605 4.953162713716691 0.28869824571350333 8.066966300651497 3.6300266499966978 0.20585953080343802 8.64495267633326 2.2336458027471067 0.22540099744286454 9.863017428400829 1.124230340871735 0.1773360680329604 9.124005667916396 6.029705790417004 0.19556478336182156 8.948948836789606 0.07172147731716812 12.523248826613244
470 9.11774225750277 4.9167736507324165 0.25613791233952476 8.436482221763137 3.6228219837784663 0.22515631146992054 8.557200372922711 2.296471592334754 0.20180339718936197 9.385418892521209 1.1211842565859667 0.19764243837409615 8.776764640677063 6.050929085564856 0.21893837123951682 8.854721677077377 0.07920333156661315 12.601386579132328
471 9.374467835275535 4.904718501615049 0.21139673457674177 8.341114583343098 3.590642386637715 0.18977141900311154 8.32725134894436 2.3078459666278697 0.24247694608945075 9.531864098010509 1.0896306656619443 0.15614590796843217 9.329664741787445 6.032959752118584 0.236284720155024 8.98087252147219 0.06272667229955378 11.872553291694057
472 9.584302206644292 4.915300303802958 0.2776906333535613 8.276875691720383 3.66259353092926 0.20439554583437747 8.962371737372395 2.253381785154656 0.17797790326521165 9.358468953995493 1.1559900245705526 0.19112410518316414 9.080632564267374 6.0281507438666315 0.24562619730803908 9.052530230799986 0.08065049543213294 12.568567033309739
473 8.601446748959582 4.888566277198874 0.28666682335465377 8.619829491727385 3.6176949010850312 0.21626554682242347 8.875192978174042 2.2535997191541086 0.17847280621805292 9.693192592414698 1.1302002484218279 0.19351253283825526 8.489241254907425 6.093546620518588 0.2563961108573434 8.855780613236627 0.07428877104300727 12.963901439204257
474 9.109601966969024 4.953227501402919 0.30054663830931294 8.251493333565367 3.6126031885521073 0.18729811913344513 8.723915627152623 2.2123496444971433 0.18362617608884127 9.230583727707367 1.128658981884102 0.15556108680769565 9.215307586067656 6.05879163274759 0.2490127231963113 8.906180448292409 0.07069340758409362 12.330564474365465
475 9.044663346614483 4.962147876538984 0.2773172829337338 8.22752695600593 3.622868674871089 0.2135865180634284 8.58634221773236 2.2799212674674596 0.21207939895870961 8.805810639434938 1.1092747103587326 0.1721081463863717 9.26852589426579 6.040153065436723 0.2188563011983561 8.786573810810701 0.08044033670191904 12.53571664246826
476 9.304765260883308 4.95735613648145 0.31085524299279677 8.105229939172464 3.669316539114591 0.2363834926026902 8.5906076984203 2.303570444549777 0.17723839427161148 9.026299866388173 1.1818057383534821 0.24216918384648337 10.03656390100033 6.031670571280692 0.16589674604263657 9.012693333172916 0.1063111037233198 12.977987488172781
477 8.900455053698018 4.974239641834675 0.285656421290814 8.44386000861489 3.6328499930247498 0.22409958671858043 8.683630291899712 2.2687082758934456 0.19132356031317202 9.388921491691692 1.1024849734931337 0.18443038844033524 9.952908775058427 6.039803972574779 0.1829685628033383 9.073955124192548 0.08118458913147793 12.243861934306379
478 9.040037884188767 4.913323933117017 0.29044854006702386 8.339749835534418 3.6861966911765673 0.257117155108785 8.40647185393058 2.27246106212581 0.19799242987980556 9.316285155915407 1.0813065546365186 0.17494071142009587 9.431074020742953 6.101373147108815 0.23743793529270665 8.906723750062424 0.08849949540026678 13.268977993066711
479 9.154806602454999 4.985755634297563 0.31336642960648214 7.917658690780664 3.6635862074379317 0.25881454291141026 8.530012546923004 2.22160302080918 0.20951821220452352 9.423797967116286 1.102284240664067 0.1896108341982179 9.85506241172305 6.0308960285752296 0.20129961965325005 8.976267643799602 0.0783922441241156 13.43711666132888
480 9.565029814772513 4.930301837202342 0.274638783880918 7.9996285117973445 3.6758058460352627 0.267280384511673 8.276352112214445 2.2629393382222753 0.18176732502167808 9.473305361659726 1.0845038573026289 0.2185299172488082 9.979328794179834 6.0335828023363005 0.2074288338489169 9.058728918924773 0.07499395398708324 13.173964089564567
481 9.227690985385824 4.97205647262037 0.31328114814486774 8.570247803974056 3.663237413690447 0.17897573023110339 8.582889088108805 2.243086830484179 0.17989714298265871 9.856277125125187 1.1298499970221871 0.22785871819267742 9.809328068862667 6.048423930187693 0.14858901258817586 9.209286614291308 0.08889814656829645 12.016090957523124
482 8.878153223550878 4.955622993251546 0.2770482804509768 8.383718590193858 3.676762806866728 0.1561758009407613 9.098960139381099 2.2424018081186605 0.18176996284234503 9.40699540656718 1.1235089249156438 0.17467133454141368 9.892667475366192 6.0228304295416235 0.21255402949886804 9.132098967011842 0.0817926103061617 11.484588448043967
483 9.754117130689602 4.971925284128946 0.30192675947304876 8.050550734318874 3.7147216630312956 0.19315297649095337 7.964018039037178 2.2417583868465782 0.2456864899219552 9.241866290482108 1.0544367757720188 0.12270459834027253 9.30416057975196 6.038097781234432 0.2052424776603807 8.862942554855945 0.08175519596997546 12.246552341518685
484 9.087692734541436 5.003646684833772 0.31359992020198924 7.649953595359095 3.7130758930559415 0.20011477616078224 8.23186663916473 2.201507366529465 0.19525781195269104 9.618672998490375 1.0771298826040416 0.16676616131053587 9.384676244445485 6.057192058749018 0.2254119315028793 8.794572442400225 0.08807759492176884 12.618256410595649
485 9.559513014138561 5.000823552568312 0.24161230026616487 8.089641191678117 3.6951627768935245 0.2586906164290358 8.782968682769908 2.233873496519492 0.19559760113460378 9.464427941507711 1.118787772932399 0.16855455833546315 9.866522267636379 6.015488537686435 0.17993777909892789 9.152614619546135 0.09039444508735381 11.967860552051167
486 9.375626160165217 4.894985095419022 0.2294708609311419 8.629224413154592 3.71824299262243 0.18992555524528226 8.803293490613632 2.2742295350358823 0.2064773825623074 9.07649033171248 1.124742127439817 0.21692232167729075 9.358857613862297 6.048441484290092 0.21948436816055647 9.048698401901643 0.08969546472877003 12.172837730906604
487 8.9654801202776 4.939199176372469 0.2643844666492046 8.221670937193933 3.675769797532043 0.18229249402000525 8.305113611495358 2.241882185596219 0.175100566787284 9.491708820063447 1.0988473523171867 0.16126569947287064 9.258829802596098 6.029160859251468 0.20757494066902443 8.848560658325287 0.07453909198119853 11.351648022474185
488 9.174671319831408 4.919965626796907 0.2908320854440407 8.102362165143704 3.733641746290863 0.2072217960923738 7.861288960560954 2.3167898475807154 0.20715486338178785 9.016291270308143 1.0682742662672458 0.16001697468251067 9.755253676287687 5.995946718107224 0.17775893205690937 8.78197347842638 0.08449085877591242 11.951723727380818
489 9.240007272609944 4.969035253892113 0.2621809970406254 7.60968479508506 3.7013397801755943 0.2652323361600951 8.474985297226917 2.262831604624295 0.19742558586397987 9.244771734492463 1.060773817022674 0.12007462716632643 9.61901684709377 6.045728878157623 0.22735868575269821 8.83769318930163 0.08550908454178115 12.287334676348033
490 9.2301175400099 4.935840791068646 0.21504636978439745 8.026435365318413 3.716730552682205 0.20554174142221532 8.395242137325031 2.2682698139834954 0.19743834840110797 9.083323622871132 1.0835243931963447 0.18490140045662948 9.270701110665524 5.98511731060011 0.2327028056594435 8.801163955238 0.0754637900734815 11.867453256059429
491 9.228285495193719 4.951863850879483 0.19769798042337153 8.242091915622227 3.608904444536708 0.1855076506734566 8.140380846528744 2.269537795871736 0.22235488641488388 8.464884924207807 1.0590440944155035 0.13829160931697895 9.611173796475923 6.046672228209592 0.15914261661069 8.737363395605685 0.06477170054992572 10.347557544315023
492 9.276603234547055 4.83893807635785 0.2531870031709637 8.431722741910455 3.693843785820553 0.1994444040218281 8.316255352921438 2.195182454519587 0.17889401651973388 9.100815398732681 1.1038453881658965 0.15848229307396355 9.249566908343724 5.974002477434608 0.18674770407099095 8.874992727291069 0.03872965422702004 11.192792646331624
493 9.474123464237794 4.891963350901532 0.2436409408254506 8.205743205152652 3.6773209552860844 0.18673582541063335 8.356274998913436 2.245176309913157 0.1812608213478431 9.20576287336233 1.118389213152956 0.18229348038894422 9.655620440594099 5.98952611999728 0.20293977962607 8.979504996452063 0.06204240761752335 11.423298457409686
494 9.34637039889676 4.88936906978356 0.23724881987559757 8.849710914739273 3.687183023412871 0.13901268721863114 8.61720870750586 2.300765031370208 0.18521561369380038 8.950670611402456 1.1613274216632052 0.18975277529710882 9.861835785065312 6.011275869465953 0.16954262796899874 9.125159283521931 0.08755130090648064 10.55127590398202
495 8.99914734016955 4.947232490784669 0.30545646069864185 8.551380133685841 3.6690285282071335 0.17455365307757734 8.084927288688222 2.2235766791840943 0.18680227210457698 9.048454419242548 1.0889887846514799 0.16605368180909208 8.931301686580493 6.0099516012273995 0.21410050272916156 8.72304217367333 0.06532283457827663 11.997353155259571
496 9.664155794395338 4.972154292580747 0.23772892484122574 8.428283710500335 3.7019653219751647 0.15617695055713288 8.468056088151489 2.210367863961465 0.18284010326283792 9.135674966044277 1.1775572209807428 0.20582628626358082 9.572726475633477 5.987423421111627 0.20741465174874885 9.053779406944983 0.08746084188927057 11.344414419712512
497 8.81955328085564 4.901375220729329 0.2695290983561753 8.657706572441322 3.6678321632361794 0.17095020013170734 8.237635637538117 2.254941480166078 0.18084639001655495 9.165478989745944 1.1077826497815115 0.17595898664259338 9.337372667671781 5.990071494202102 0.18985324031407327 8.843549429650562 0.061967819390361265 11.311767270652624
498 9.409543635040993 4.935684032370284 0.2512365375407779 8.8458724791622 3.6631309536041914 0.18035959201686877 8.271945097564311 2.184376325221499 0.1680282523618474 9.522679888202868 1.0975716274150893 0.1667654431558685 8.95258482530404 6.016908999942617 0.21441727535921062 9.000525185054883 0.05710160547805745 11.239221474272979
499 9.609003716730854 4.9347184487550635 0.21183687171347965 9.26898668696948 3.669331324555705 0.20729797493493676 8.31146107836385 2.2203668569083517 0.19826405582147924 8.893064641044061 1.142574131960167 0.2081246092148317 10.05915618851943 5.985890298794801 0.20156148888756623 9.228334462325536 0.06814342996213893 11.769527146796833
500 9.545642688631188 4.950572623113963 0.25879288325575145 8.816266802085304 3.67927930577051 0.16632067593821262 8.367870046495002 2.2225484929805246 0.18467269733110844 9.251525033288718 1.1033698759275379 0.1691178460848029 9.664052591114428 6.027551153816955 0.1787750637805286 9.129071432322927 0.07423150808921938 10.974194872355415
501 9.568718890259962 4.957392509475097 0.24926485357971803 8.608235918791383 3.7129465753984277 0.17576207089601945 8.135514400328343 2.1990645989525017 0.19458140847805727 8.735157897419809 1.0158374087933268 0.0884367183171489 9.435332281576956 6.041589598718876 0.22137189389054246 8.89659187767529 0.06293335603496727 10.650333673139007
502 9.765353617011614 4.973365892012767 0.2978782896951767 8.200613298250703 3.695070892611967 0.20880084766056856 8.313508702903865 2.1916487018420323 0.19838929785319998 9.563979386271063 1.0996160283412038 0.17116239440534434 9.347720148918333 6.051675953367944 0.23351481039891445 9.038235030671116 0.07984271140250412 12.716748301160195
503 9.191050126521523 4.944670487208844 0.30575243383369227 8.89237373604929 3.6715342213066613 0.19868273619082005 8.03040923046249 2.2139116105486494 0.21306398379008112 9.457741746541345 1.09589867301249 0.1668131937703231 9.676192333444932 6.070605302976848 0.2678120258432101 9.049553434603915 0.07689127677801984 13.202372814317211
504 9.811178671832996 4.898660222758034 0.22961782019578353 8.600815614551005 3.721274754753707 0.20964140437081819 8.01346175699064 2.2108831982115404 0.20942419436055948 8.996657069469277 1.1135742898401415 0.17800719149592872 9.38989337039405 6.052322088629533 0.2591036344568817 8.962401296647593 0.07691012860591248 12.442285530243312
505 9.550640869955567 4.965614382495778 0.24617907179438056 8.91481949934007 3.657766636892293 0.18141714795087993 8.588449278419954 2.2127683490792625 0.20442373476253603 9.399661743482861 1.1180980020766276 0.11428033622653741 9.499903935520312 6.025981482314185 0.21539551880867883 9.190695065343752 0.07361298833895047 11.020222212446335
506 9.229465108365602 4.983087966004787 0.2690160190242535 8.606714816457194 3.636591337217199 0.21559928026828634 8.822297813512288 2.2570542299241723 0.19603536718877412 8.9715424458682 1.1638130760137597 0.1363088411367596 9.66224624680104 5.998188364902899 0.227572777900676 9.058453286200864 0.08531421257988465 11.969458305075646
507 9.36256693260224 4.901638920045658 0.24139547738638206 9.386568735507275 3.6464918978463707 0.18116259459720782 8.247201421397536 2.20165210604274 0.25239531668061743 9.01309824458392 1.0709067661087388 0.12675359472290135 9.575872083015142 6.0141200420188135 0.22768846383982233 9.117061483421223 0.04452916417978545 11.796002915217002
508 9.078365854645885 4.911061043290737 0.27630617018999853 8.65720325989554 3.675768354737519 0.18949853469662523 8.037021335213222 2.2010185911560045 0.24845390646288312 9.106555345661162 1.0531263047781128 0.15027414559306324 9.643324098779962 6.075903796607096 0.2768093410590902 8.904493978839154 0.060942835881215275 13.078817039220384
509 8.851903668779597 4.97214295823221 0.27118327852052376 8.670676062870847 3.5846406370275594 0.17168232414798393 8.507794567422236 2.1951012872984776 0.23315004854891289 8.886654671608554 1.0973303243524866 0.1292095595699807 9.65323223905184 6.023152819626089 0.2398678207593786 8.914052241946615 0.05204082307468587 11.975883981232618
510 9.399060138532631 4.941325594939608 0.2350850153137526 8.35213660255751 3.676590409841218 0.2099416371312432 8.53381035974711 2.2625404141938494 0.2569978219515581 8.74249219001115 1.0933893260181056 0.17261692733342907 9.753446958439445 6.009170812334897 0.20811364717483036 8.95618924985757 0.0741705292328569 12.407458909745369
511 9.52691960460874 4.929807630418156 0.2732326276360345 8.966482105425566 3.647646408576799 0.14255869647827143 8.595862888137662 2.280889310290668 0.24244938978825925 8.564732892012373 1.1096229231318409 0.18771858732854454 9.608587425413482 6.006327936180635 0.2559187848586423 9.052516983119563 0.07242605948694111 12.626592774179112
512 9.178145473776862 4.9595785281299865 0.2529179780003973 8.947831526298716 3.675654804557751 0.16579240159478179 8.383805451972634 2.229876084054596 0.23662109334363507 8.814149904276674 1.1316506115151546 0.1920593905557567 9.70190582335693 6.036475622342165 0.24399228532198927 9.005167635936363 0.08421434788725186 12.506329651777428
513 9.82003196337558 4.964156051689115 0.21573798600293287 8.07373206547673 3.6398793486752536 0.2232062952406374 8.545957484504829 2.2109231255250514 0.22072515422944042 9.332714135617486 1.072127688398852 0.16061328511555856 9.607957976503288 6.023168126312618 0.23797380436665747 9.07607872509558 0.059618085887499415 12.126726504423074
514 9.514750552410343 4.950055653300055 0.21897459319930834 8.58856826107652 3.6774007851507875 0.21742301608405573 8.743340142555706 2.2397671212331645 0.23650766439374468 9.246146366915674 1.1219718736059623 0.13712490363577787 9.761874493639253 6.048383685417315 0.26045367294892513 9.170935963319499 0.08508304150877817 12.266841331383239
515 9.713012038319425 4.9747932744322965 0.2832917970189084 9.02522517772515 3.6335083924549 0.19270314406877728 8.2441127175992 2.235323806389016 0.25415745363181885 8.917742552920402 1.1077515561503228 0.11809792305650789 9.996280833715003 6.056107711184189 0.2441042754810637 9.179274664055836 0.07906416588946619 12.517461585072033
516 9.472110110015988 4.968123899903903 0.2514539073091418 8.794797457478296 3.636691167906614 0.17066265663553512 8.665117368636666 2.233843566072389 0.24263452901378707 9.21292664978885 1.0967186526979897 0.13631366602026002 9.417333103162393 6.038752409224875 0.27913872038694026 9.112456937816438 0.07239315692847544 12.378220076599892
517 9.585715028611439 4.9398553601182265 0.21340619472691177 8.816755091615258 3.709356846447645 0.208494964888837 8.259334611121599 2.294315528412155 0.24279449091449543 8.782989026752597 1.1269350097206312 0.15213868429298735 9.416364324120275 6.010137870301954 0.2502809955962767 8.972231616444233 0.09368734076744371 12.228240937349229
518 9.570781780238073 4.953771390578065 0.24566173739173944 8.58261484615883 3.724528679671434 0.22603404752529557 8.163689698368199 2.2325344184465594 0.25103362083777375 8.660061967980244 1.1041376063128165 0.13905827625797101 9.749721736678724 6.008809005350137 0.2377565114479667 8.945374005884814 0.08232343783912359 12.599848334683376
519 9.503683233007004 4.939339056394408 0.25059125293949425 8.07702733038374 3.6326368772284603 0.23969339104533133 8.577836405636587 2.211307677954224 0.21432957830495225 9.049276191977535 1.0736684442395152 0.1008044533006738 10.275852389447177 5.9949112312115584 0.2251942188752671 9.09673511009041 0.04793987517295446 11.809953832929478
520 8.966943661308518 4.957811677435703 0.3394443625534469 8.322566620263142 3.665333133523383 0.22117526881813446 8.39434372505518 2.2407350058812914 0.22453234032331434 8.728443856353458 1.0951027134333247 0.14243404326172462 9.760030518197942 6.060701259524203 0.24288794020402943 8.834465676235649 0.08150397572690223 13.412643532137999
521 9.488243274311417 4.942954102749572 0.24813569346056838 8.254635184186782 3.6667323721073215 0.2054853700786436 8.368728337198716 2.2443016888113707 0.22436094480338914 8.783588559206265 1.045528074047407 0.16161759918122495 9.99094581446788 6.051764306976095 0.23616858525539164 8.97722823387421 0.06782332670567448 12.32739543613302
522 9.209701888495298 4.957965176891565 0.21218640936222813 8.744078998394947 3.642744685258246 0.18434228673144526 7.9906253999300025 2.2478232320492713 0.24632944474843452 8.865611061378637 1.0263635820868255 0.1380947354334358 9.61053550051273 6.038042796630274 0.2721337825562317 8.884110569742322 0.06015511235055766 12.067484202518791
523 9.148583404169289 4.905430264199013 0.2421562588868958 8.395309401523054 3.6395817993860935 0.20560831591591197 8.598732473942619 2.184938627577769 0.22514830206038147 9.06994478638117 1.0371000204850913 0.1436565913524335 9.473734475605317 6.016387958995762 0.23740448327418778 8.93726090832429 0.034254951896067046 12.077651827418462
524 9.20916651818012 5.0229153432419995 0.2802782397080787 8.827748462321157 3.688592499015011 0.1548589602511368 8.212274455262092 2.2493525438007635 0.21505335264786699 8.921895801377605 1.0920150025539772 0.1528089650567876 10.274194917916391 6.020485442731399 0.24093428088712388 9.089056031011472 0.09223938403595136 11.962600149606446
525 9.668661338360877 4.9489959834826935 0.2766943780085661 8.412850509912989 3.678228589906557 0.183069432770331 8.468631051123634 2.2009927349103373 0.20984923686730717 9.167485180538874 1.1057924150723515 0.13228499855755516 9.270228145107117 6.067623239465529 0.22775922036937069 8.997571245008698 0.0778938103348151 11.799003143923418
526 9.40603239108381 4.954834588277327 0.3153102150126482 8.817619333106663 3.6549080964766913 0.1221251939483295 8.220351821405941 2.1777534450199174 0.2281985889652625 8.940114175390372 1.054814623683162 0.14033177816012668 9.19149403552985 6.0211855654191115 0.25230937684530685 8.915122351303328 0.05026648154256321 12.12693996530933
527 10.005402664937623 4.994383803673494 0.2511780295681626 8.511925430255989 3.665020882228329 0.1708117481620002 8.453096619445933 2.3031832407751396 0.23923073771275372 7.952299883708724 1.0913042034927347 0.1492562732038531 9.992557895827122 6.030073354074168 0.24002833673111187 8.983056498835078 0.09436031461609433 12.0379020082028
528 9.418763557842343 4.9531004065526885 0.23274854990718855 8.902837025338261 3.6984554145829005 0.19608279255958708 8.309885465359491 2.249466369840055 0.20446689163240472 8.915770868985728 1.1270847477739938 0.15641091441902552 9.672211245573374 6.0069458160749765 0.24632700037902985 9.04389363261984 0.08457776873224417 11.87209975095979
529 8.987633945435045 4.949100473443611 0.23540773810564636 8.500174223956863 3.681440336982813 0.2407663582978578 8.150985154001113 2.2497955129795733 0.21917453111135166 8.710094185678443 1.0894167775050827 0.17331581480583924 9.654677911039819 6.053754089465782 0.2477614275512556 8.800713084022256 0.08226865584269372 12.793298096576883
530 8.874426362327917 4.892332434248456 0.3052282489626462 8.582212455354863 3.6891030206474715 0.17108258951679056 8.546798550777451 2.2072843787084135 0.18549181536789353 9.046051576035067 1.0813007511723598 0.13237173399966295 9.318577774423435 6.071532891491243 0.251774712797907 8.873613343783749 0.06587791302091017 11.98569381049139
531 9.083577269459001 4.884522787130031 0.223666816077194 8.864177609643411 3.679209413649975 0.169219097273155 8.019207509912112 2.268791828907035 0.227247596976971 8.349117106555624 1.0536873393346393 0.09847842701729705 9.76711450388392 6.007751294657322 0.23385946642278171 8.816638799890814 0.05635975050312179 10.914518308554577
532 9.223378541223761 4.972908501016857 0.24064559296470645 8.611450799700304 3.663849073914744 0.1841037806493069 7.922495544794319 2.244454105424111 0.21454077584564465 8.825659157371947 1.047864500977006 0.1147378343037423 9.802460226946014 6.01236695724625 0.2550425598699956 8.877088854007269 0.06585584548311493 11.563096676233036
533 9.483770961733276 4.947401389778625 0.19572422065365153 8.560611624767356 3.6858456382054685 0.19747237785344934 8.369624626859608 2.21583231679594 0.21120006985226075 9.209111140781847 1.0919940170773126 0.16157833089777568 9.791536647460742 6.037691325647674 0.22233785797123806 9.082931000320565 0.07332015526832522 11.32523111154028
534 9.545890175740409 4.945482952446974 0.28144309733932876 9.104647470375435 3.6170560646636343 0.1654891084245107 8.191723130089438 2.2099937356394426 0.2154649472305096 8.409866369614964 1.0914079745727174 0.13463710896817357 9.86414848159365 5.993687482377695 0.24846457132319688 9.023255125482779 0.04909285970741388 11.980534126624681
535 9.262252757167937 4.961544167942435 0.27950667610348673 8.373625137428164 3.646401886914717 0.2366605012269551 7.838442788210807 2.238381857141987 0.24138724931128083 8.870275364584122 1.0086304795497607 0.12091808228474799 9.511314621031902 6.034880082326702 0.28315849086978184 8.771182133684587 0.055534912542441674 13.311310727977494
536 9.454048972946186 4.995872482906954 0.258006579016478 9.05846812603057 3.6964977474587615 0.22390236464555133 8.205194057631909 2.264168534198536 0.21728481623048113 8.417546062395136 1.0574919034425687 0.13113128125713572 10.069120082916362 6.036147531657017 0.22723727888271683 9.040875460384033 0.08760285770008865 12.118771501983614
537 9.45011439894078 4.9389399407631025 0.2596342114020797 8.677999900278905 3.7176622317130605 0.2624108657568278 7.92224574463753 2.1923803047045745 0.20779087736969162 8.97190236806673 1.0671777627169345 0.107616858766124 9.006775897925877 6.0137700976186075 0.284649323155417 8.805807661969965 0.06355328527057721 12.85834332024117
538 9.598722974261404 4.943350003750018 0.21943453838540478 8.909118647965599 3.696855763232996 0.19457370172814126 7.942790253081544 2.2351376653936685 0.2274197618490333 8.542778435444799 1.052331745740303 0.11502642101908973 9.523027607887038 5.980533653904354 0.27798314094978427 8.903287583728076 0.05920898417158922 11.85378131661331
539 9.516395476910757 4.967399378974724 0.23146929225028937 8.74120417079608 3.668070909831427 0.21956784915571417 8.14785182581707 2.290266366768391 0.2247851815994363 8.056026186164683 1.0596039058729583 0.1598837458255715 9.413989333485524 6.005451914655233 0.2807049897872578 8.775093398634821 0.07572571298786798 12.793128372111836
540 9.89722690740273 4.9890130585156545 0.25686811171386303 8.642039467263217 3.67793788534955 0.2666588287636249 8.008908250570531 2.2635381192562023 0.2305138177736925 8.132478213243408 1.0738385072263579 0.14150559960402642 10.12636385050042 5.989709894678802 0.29338828300859104 8.96140333779606 0.07637471077263461 13.624187407679576
541 9.604940937725706 4.947877355707541 0.2949067492884104 8.535020376355963 3.7504125465396325 0.19096150382558383 7.885644299665282 2.252961651402881 0.2560393159036125 8.425744238594747 1.1152886276717129 0.17962311177530668 9.61348537671239 6.061782003753855 0.2848004071839813 8.812967045810817 0.10323165478244575 13.823536007300175
542 9.987916095895958 4.95359820960657 0.2581714512130667 8.745260834639351 3.7779834900575318 0.19609778274075654 7.7714404112778634 2.214310506297117 0.25788110438800954 8.691944767595247 1.015009615040207 0.10757190006039513 9.674494225974545 5.999700817752074 0.25847034063301133 8.974211267076592 0.06968774551802119 12.355176856208931
543 9.081956037032795 4.949171889710569 0.29762595145600895 8.521536969230109 3.659841425920251 0.20648436009526105 8.173686555799065 2.22032205694458 0.21985609746804932 8.4791537814709 1.0527190849519001 0.10581495539000309 9.499337194935901 6.019001776045917 0.24354456150399345 8.751134107693753 0.057778464481964734 12.299409119360856
544 9.502069063138773 4.954285955083107 0.26808871172079723 8.939558466717418 3.6747608375115353 0.19309179547717245 7.381750764955668 2.227006256152517 0.23827450594573799 8.40086195706575 0.9913895699986597 0.15059986877446238 9.575976157464519 5.977139920819253 0.22835635820561564 8.760043281868425 0.04248372568033574 12.357682527712422
545 9.524772744846446 4.947318024534796 0.27483256472716916 8.82285063395697 3.662189141749871 0.19089460295483315 8.235036015471477 2.1946722325319157 0.20826475779482073 8.683996767722943 1.051628749379381 0.13185772429127654 10.064632415036986 6.016797035679963 0.2669147617784312 9.066257715406966 0.05208825454250667 12.292974638690305
546 9.276985105792178 4.9522329840354296 0.26996949623571354 8.782924379820619 3.7106382624613525 0.17039256032978878 8.370795632426587 2.281961827717529 0.2094583092993819 8.533088437404519 1.1255838667057325 0.14796001027313618 9.36284294797529 6.0412004818456415 0.2669344216297437 8.865327300683838 0.09989070232045835 12.20073285944357
547 9.285896867153687 4.933770225589173 0.2611935408841742 8.793329314074878 3.7276024430999346 0.2039448833812165 8.184159058957233 2.2251815515186717 0.2052202495267751 8.64399029982803 1.0712058253356946 0.14533388219968546 9.438400174379307 6.028902042182102 0.27887749228521724 8.869155142878629 0.07489963531243649 12.542848829541358
548 9.041882213980932 4.894298873907849 0.2517321213852102 9.220551650988124 3.6508912817280237 0.1832157275444646 8.001089384924375 2.2407043207097423 0.24217688878910087 8.740199114434388 1.0541397460191722 0.10249203204272979 9.805390376924306 6.030739864354316 0.231718587152344 8.961822548250426 0.05172203511114195 11.589049524704066
549 9.133157417987182 4.944694312752109 0.26787688856439507 9.360676484174812 3.6960771085001216 0.17895463555371716 8.084717133254792 2.300044573142687 0.2626122988295325 8.70251937106242 1.0940613931877494 0.1481664730348654 9.430458622483917 6.055542357194854 0.265529817347258 8.942305805792625 0.09565116672282548 12.870237659128136
550 9.463571127132857 4.9350049301369 0.23647077576826656 9.029311432545816 3.6943419999921208 0.17410622718579963 8.056382358442232 2.2753538147326955 0.2363302928898415 8.43170528134601 1.029395516571674 0.09681485439298639 9.678868471062078 5.992147769905792 0.2844461279577582 8.9319677341058 0.06281602403515771 11.781940593957259
551 9.109690688760464 4.9440927760472215 0.2797876217605281 8.812958781997995 3.672589764215335 0.20418341864884612 7.996030060132063 2.21667027966505 0.24813812037602218 8.536964850237508 1.046253437350896 0.11212112807133957 9.834208068028627 6.016250808294572 0.2614694551304826 8.857970489831331 0.0567386308819362 12.670385747832649
552 9.142273902854207 4.981364618557441 0.27638416005911964 8.628119292754374 3.6259297119809903 0.20323943351507007 8.250000864578528 2.2242754190903327 0.19560526805515557 8.543537001463543 1.062834447315535 0.16865401390812615 9.83596587973691 6.025822682692149 0.26189269331435705 8.879979388277512 0.06161259369461085 12.67125463677751
553 9.726474312005688 4.950160802402257 0.300191273969174 8.192735810208868 3.6303432171493064 0.15546064563981238 8.66928043416811 2.286567937952755 0.2613689039723795 8.668204211877182 1.0794884479177824 0.12074204186514671 9.735017681996005 6.020489494225585 0.2333663953887521 8.99834249005117 0.07097719769685851 12.274237191765634
554 9.59504573763585 4.92559309568381 0.27218655500475836 9.109537943768295 3.7140203955911777 0.16268937940301886 7.620430294297205 2.2449505400001524 0.28048997125961417 8.42029311130149 1.02382920696151 0.09942447457394044 9.402527174001698 6.031772397853709 0.2969787161427788 8.829566852200909 0.06560034498539324 12.739935403176554
555 9.446280759344145 4.9791762021947985 0.2943079606468646 8.778071287278376 3.6520929724377873 0.2067359774293179 8.126629540787254 2.2366859886163666 0.2540369979217484 8.651814389327155 1.0393302063032732 0.09588236628366195 9.86175258556525 6.047455058757315 0.24098373619428085 8.972909712460437 0.0685153034292294 12.512791351295377
556 9.2159346175771 4.929616608292793 0.27313387495541397 8.846521462438922 3.651592088655395 0.1414468423903187 7.925776037197727 2.2800466291632584 0.2330408978377962 8.527405932472426 0.9895685896590705 0.08377433820861854 9.483640557460054 6.094838166863323 0.29027136905373435 8.799855721429246 0.0666996342940894 11.707445128516083
557 9.395324352781586 4.926519892429128 0.27382331242100344 8.934271478907126 3.657433222646734 0.16897436310869468 8.440080597053916 2.2502001519104797 0.23469189298466958 8.709429433394703 1.0160624418831607 0.1428030718404891 9.831245078214987 6.042642347757249 0.28494484020005645 9.062070188070464 0.05613882909267152 12.665088599093783
558 9.253855375576734 4.951686927238605 0.2610804168154641 8.429194027145545 3.70266213908529 0.1758482909761085 7.947575133533654 2.26924894438649 0.24284060027464155 8.280104566884528 1.0685714848142487 0.156238634328423 10.01610430800356 6.090708432745784 0.261472222059292 8.785366682228805 0.09414280342140487 12.57619630450673
559 9.28800437015783 4.962259874796084 0.28942215439224456 8.886103358576277 3.6758316150380246 0.21153304361842698 8.270458156972856 2.2278181534384993 0.23119112120761917 8.81352138185904 1.061269803931125 0.14725808112962063 9.576393844723059 6.093234736189288 0.29029406780051836 8.966896222457812 0.0816500544459255 13.403757105564516
560 9.369690527596797 4.955321253768834 0.26591363020200187 8.54579237815726 3.7084627887146326 0.20047756955407825 7.858413654639586 2.223049381674903 0.21306116499329392 9.072292251354352 1.0677150046030641 0.17225460807178994 10.236024981530992 6.064965674145916 0.2675846600463648 9.016442758655796 0.08147003834879123 12.826137321523163
561 10.233012276042869 4.956648631303865 0.21207741678301484 9.196291068403943 3.6894669769733235 0.21203437075260836 8.214635555903008 2.2401298179591285 0.2425471883572735 9.032396946847216 1.039124737350079 0.1467021294192044 9.454673496420918 5.966429243519235 0.2593642912350843 9.22620186872359 0.055927099188447384 12.292527559730267
562 9.830365889083554 4.944601729083276 0.2782684055022008 9.291674526966036 3.6851085353843964 0.2374964652011675 7.996566003452581 2.2480802827032162 0.22099288392489133 8.685181674899393 1.014938464350151 0.10973153549910035 9.65774078767585 6.046745600291903 0.27162505879244836 9.092305776415483 0.06546214012990981 12.812646641224587
563 9.392654983478273 4.99059320112077 0.23590911675267232 9.368228696458713 3.6563042416240514 0.15628344527265237 8.248243295104883 2.261570113771548 0.16671875652853785 8.171907300367254 1.04732858702014 0.13830544491170738 9.944776707536096 6.044788754625222 0.26065843401367733 9.025162196589045 0.07768419739966777 10.976441223164228
564 9.649084814483041 4.9140930695397635 0.2683419647111849 8.944334739057423 3.6996398470450034 0.1781347248679752 7.856152331698682 2.260890553931707 0.24146777289002375 8.679780007464608 1.0157422953525885 0.11659453314666225 9.790410687279332 6.0348989195592875 0.22271002908659476 8.983952515996616 0.0626201548529913 11.771406724875982
565 9.632816430609013 4.950186341506178 0.25506878315364023 9.120076138450157 3.706466337378589 0.17662545029220325 7.835636089723436 2.232935781034875 0.22753552423859605 8.760710854148277 1.0585216274215776 0.12174394419239051 9.571822958716634 6.013613420157249 0.24042491147533687 8.984212494329503 0.06991191926701505 11.704365949118754
566 10.048914725800273 4.93926733442292 0.2855692606722872 8.91735543544583 3.713414147371081 0.1731432576515465 7.625702829412694 2.2316931877586943 0.24727412547006006 8.353062093780247 1.0156066439295668 0.14050723811877228 9.596930603311804 6.012407806108384 0.20805190295210507 8.908393137550169 0.06004504168545046 12.084204555212454
567 9.605101292287296 4.953645946151323 0.2795250399034295 8.846738801673709 3.7024298125783637 0.16608469079535926 7.979218158737584 2.208770885018281 0.211809655338057 8.5748242600326 1.0762881326470106 0.13504457463676756 9.49224535978557 6.0528770982836315 0.25103386078681383 8.899625574503352 0.0763695927030433 11.957604220155675
568 9.336888166680277 4.913884222663847 0.24109584798961164 9.201123459771232 3.6767671661816257 0.15279760875909176 8.099810938143333 2.2270618128707715 0.26934055733808887 8.583512924949922 1.0591730273091313 0.12831740200905178 9.82200307617194 6.047544581053416 0.23580249549698326 9.00866771314334 0.06245337978307965 11.77260864010506
569 9.626836838475054 4.991246691353887 0.26902319526948215 8.373952917257984 3.742083517563875 0.20133837006198593 7.895613249627503 2.192831938185091 0.2576126639882086 8.697628232358682 0.9998391089131311 0.09209784247706626 9.41000785358972 6.026695148890264 0.23542588155808636 8.800807818261788 0.06810649874857093 12.095115602385588
570 9.635203656774076 4.905382694194743 0.2841097068456292 8.817231973059563 3.731285223349896 0.2211891251081937 7.999268388505526 2.1773418894755556 0.20793009270440665 8.761457562491415 1.0270897261971939 0.11976722159427977 9.901555119716178 6.109167620514191 0.2627004500768685 9.022943340109352 0.06762064851363729 12.555758119304558
571 9.483462686801369 4.955703688083103 0.2958103932140585 8.783043767501601 3.6837115720799067 0.17646119003187147 7.972829572991296 2.2207607194038372 0.2692628194620991 8.580038284601436 1.0400996614598232 0.11892116979190802 9.572925275168245 6.031238438910016 0.2904853767809649 8.878459917412789 0.06387003375465858 13.188811772515244
572 9.378031418150279 4.917826111573659 0.25532780311413894 9.195738895976042 3.665591691400828 0.18469087405674892 7.630159715734959 2.221351644414838 0.2646657895274575 8.549150753162548 0.9886488042031059 0.08836042630618092 9.534848506289483 6.055983027856078 0.29009471802396647 8.857585857862663 0.047447473657022954 12.411865667074855
573 9.227964535546603 4.884920199073858 0.2490661676643583 9.325884688733316 3.567745347711266 0.16459009411292944 8.371539554545587 2.1973284327664637 0.2135356151227817 8.59213213883391 0.9886301331386803 0.11188595079852677 9.881997816184743 6.085196454849103 0.2639036719386787 9.079903746768831 0.022331331275195532 11.493321371783594
574 9.318668434449807 4.923714967480433 0.2580061118101145 9.112523287674339 3.664629888412672 0.18256092044742916 8.081655843395867 2.20049429986099 0.2728674888908072 8.803207743525666 1.059852193595958 0.16159277976234804 9.676105572375002 6.062417532690911 0.2846310689610117 8.998432176284137 0.05978899417551413 13.288706054133998
575 9.79138093925325 4.934947691666569 0.2563601476260584 8.800673400060953 3.7270281549532527 0.22365687308987126 8.079859998618648 2.2464988035124955 0.2648124904265661 8.405758118609802 1.0254221301563093 0.13221312794972512 9.778178961642741 5.991829709103771 0.26755309786248627 8.971170283637079 0.06271251564580083 13.116100995234177
576 9.623685916701973 4.948161246635025 0.26291657381586486 8.668675680419076 3.679083848327754 0.17460444071456896 7.728612201123737 2.2134434784045243 0.24588246331091182 8.444170283336865 0.9884582710604315 0.11722051747492743 9.684455874676988 6.019190442273867 0.23776536886665514 8.829919991251728 0.04723467510764179 11.89906561179096
577 9.45140029545985 4.974340331259191 0.23462780532351143 8.619142918606824 3.6947495186696955 0.1743362677147081 8.162026394860728 2.2292849687234892 0.21312767880627267 8.524732431800631 1.0319302172895741 0.11057628179000341 10.001202837999381 6.049633655001454 0.2823997224467756 8.951700975745483 0.07355495595600217 11.631819668654348
578 9.529577306226217 4.968661331503593 0.2948111701549721 8.210200596918984 3.740043561462986 0.18922431094439632 8.155373338603049 2.1942544739288152 0.27178652156111194 8.551222197770914 1.0663319541733143 0.12935149662738366 9.66314073100012 6.043731150101611 0.27250342332679833 8.821902834103856 0.08017171200138518 13.266000341102673
579 9.725153561615453 4.97347168679441 0.2463196671282304 8.486741200657075 3.629799039993992 0.15707301454791237 8.404131940664495 2.247369207322015 0.23180525926627538 8.321345799916273 1.0262124159754717 0.09080424055330233 9.759937475981678 6.021743873847116 0.22806154039707097 8.939461995766994 0.057286462553922265 10.932764930200014
580 10.0343840486815 4.932634679048217 0.23048355406659496 8.439770039396121 3.7025844446574174 0.19582686719083525 7.890221328030877 2.2306441859739077 0.22533858331307344 8.337310161746656 1.069688758590389 0.13326875128853607 9.794874007936961 6.010426109252251 0.19437322033339713 8.899311917158423 0.06676285327175764 11.221847970214602
581 10.435165467477514 4.952832347979986 0.2034215542587847 8.719262846309919 3.723232611263356 0.1782705713335188 8.269362939910915 2.252833513658047 0.24545283653467168 8.251387315677729 1.0847460135935185 0.15329454446701316 9.718377231843785 6.007302410880273 0.22252429012775723 9.078711160243973 0.08175659724235743 11.493118511314611
582 9.20983899571836 4.973382726721402 0.3208433799318226 8.96157576476346 3.659773166785781 0.16176347581293607 8.41086816013015 2.2518530909440804 0.1941481295593975 8.629249351795973 1.091432622990783 0.17429296466742789 9.833974026341268 6.068555982566332 0.28882278648781057 9.009101259749842 0.08656673576899707 13.06195647791845
583 10.299515435032864 4.932929199948105 0.23355035441227467 8.751833788760813 3.653412009915363 0.16012841321260965 8.37040493091075 2.2554759345979014 0.24745597010070158 8.545468584347189 1.0506095244761304 0.13658709116731 10.361929151797659 5.99061621201931 0.2476770745234192 9.265830378169856 0.05417579395868324 11.750205896619516
584 9.684720418311649 4.88307628005059 0.2638796783012658 9.225136452072828 3.723935618335572 0.1326140227372982 8.290819127297505 2.2121306876929254 0.2196540344644837 8.46295120039807 1.0630340171048756 0.12131619894839275 9.031360392407107 6.004576755916035 0.27009015332965597 8.938997518097432 0.05491788958732084 11.5457193722021
585 9.810125316701495 4.887211633641719 0.21816284945979514 9.381815896760884 3.669569607233938 0.09754771559344637 8.173067587704022 2.304297509304615 0.2519306616053726 8.35913168495874 1.0694748809534262 0.17202216009171287 10.022424853724194 6.024141050312558 0.267835450260988 9.149313067969867 0.06850615405657257 11.545086245017433
586 9.635993663830822 4.932437633478769 0.2650412674117661 8.829675762552974 3.708242303429227 0.1424840014949369 8.101521149006869 2.207916323943114 0.22413096550993192 8.91339454856526 1.054287841215923 0.1377474715255528 9.443712307004121 6.01626551074642 0.28367772068935815 8.98485948619201 0.06139714033001194 12.067424245920645
587 9.660277894877817 4.914825665269337 0.24040638721563554 9.213791309367487 3.7139298563202034 0.1169322126479835 7.94834539305632 2.2353550898916077 0.2425640633866917 8.581381787117643 1.0465086876340066 0.12268073409328538 9.4696460566674 5.993154351606035 0.2320052103038212 8.974688488217334 0.05832194791155918 10.938779677893333
588 9.906086433977173 4.932790258169678 0.24297838141342243 9.529408462256802 3.7213804938844226 0.16801363914284484 7.829286926452084 2.3107798612529997 0.26367370238323334 8.154197201155712 0.9974671767198464 0.1337653048623552 9.226154715485285 6.003046729848746 0.2725100670661098 8.92902674786541 0.07066012174245997 12.386672527636954
589 10.234590164977607 4.965366132043615 0.2215092122548283 9.091633202243964 3.6937302079136733 0.14294079519265138 7.90911330613916 2.264903744911316 0.24167930230097656 8.20922451464001 1.0423081680662025 0.12956019093425916 9.602489545815951 6.008744612282364 0.2592134159071319 9.00941014676334 0.07257779081075535 11.400747629170885
590 9.95254185197557 4.88567523903609 0.20360646213858133 9.630039192562041 3.649406127705651 0.12392477383196861 7.982619527413247 2.2583289775336866 0.2687205094616547 8.09991890576227 0.9909441302055837 0.08749569374622465 9.280488716233332 5.991600776396533 0.24180827353183285 8.989121638789294 0.03275826794283003 10.60608720850419
591 9.329680079347616 4.909531120179906 0.19968583754220953 9.03376096458252 3.6851332592205366 0.12131373630504293 7.668433600421005 2.2662307823027 0.24119094063872507 8.473832797474007 0.9907095427511303 0.09780625041232445 10.0347186076236 6.062029466224363 0.300205383501381 8.908085209889752 0.060294051903048596 11.003106116539238
592 9.401954897631601 4.89215031025242 0.24264866934575594 9.226556990787929 3.6942005172677677 0.12222056593676596 7.826731433352997 2.2562427628316066 0.27243742027065937 8.627178907117102 1.0705951215879348 0.14093051187358713 10.01927916451462 5.9770480122718945 0.21644213680286928 9.02034027868085 0.055614562609646076 11.39818522027349
593 9.939884575471346 4.928493409191701 0.21492650904461902 9.049869668174201 3.6703229158237622 0.16254911451188994 7.9940277531183614 2.2921730565735783 0.2795850921284641 8.051386308460728 1.065319516051228 0.1123334850304892 9.459820805484675 6.025442553298033 0.2690328380548835 8.898997822141862 0.07391750795498195 11.899497330761744
594 9.67100569623058 4.93675486416746 0.1836020187628164 9.029168345160251 3.6803452864337576 0.17292411722832685 8.388986418636042 2.220106813927526 0.2510194634469917 8.68069703668689 1.0880301897773734 0.14361828289315853 9.466290475773537 5.969556497495694 0.2791190337753384 9.04722959449746 0.05652594812768359 11.806172559468214
595 9.66030898887391 4.947251329654689 0.20472828314418 9.015354248986926 3.6662446372514337 0.17878713016094 7.683751547011136 2.2646554664148297 0.2578233706855297 8.121593590384448 1.0223447534277783 0.08574431234231798 9.954108938261772 6.022684464111471 0.1961222540752527 8.887023462703638 0.06220334793936164 10.579154040457459
596 9.72289999676067 4.952317694886492 0.21756941359995077 9.042151715902387 3.6865884768533834 0.14811801429578703 7.787706346185004 2.236520310031796 0.2789205777797271 8.21301548618721 1.0259233689993912 0.05523571056231034 9.637218929680579 6.00631706295097 0.21437329115643994 8.88059849494317 0.05910060051172783 10.476155216553783
597 10.135055669238302 4.9327337727147444 0.1925241042360661 8.582833507985807 3.6850170728440865 0.17016639317298504 8.699329106812437 2.237457775870938 0.20624582920912324 8.738151337599938 1.0423562214895 0.10530979498677624 9.376661481422708 5.965835459012245 0.24579233456613808 9.106406220611838 0.050247278153624196 10.542864105667071
598 9.224361253586098 4.916736608280546 0.2305897207659662 8.368989219620534 3.7022167691267835 0.1894390367726646 8.592884436817553 2.262480085213938 0.23508194454725848 9.050935129158521 1.0616525720476384 0.09713312481511974 9.438208534238997 6.039812285361282 0.28790771162602574 8.935075714684341 0.0741468817733589 11.919258642327668
599 9.874806314170979 4.978946306032053 0.2476187159064616 8.866943309231772 3.6981625477452935 0.18699570121190998 7.9725677684577505 2.315432561389923 0.24910702938735466 8.214017838021205 0.9953473290007435 0.16546486459972068 9.825651266318204 6.009414571944715 0.2162349901308818 8.950797299239982 0.07702788098986688 12.20882879283559
600 9.500555749747177 4.950549919209562 0.24347880441449418 8.872551124349746 3.715818245010757 0.1708054363108004 7.912362922836196 2.2438463529351513 0.23976568781196667 8.583428836282403 1.0011235076667804 0.09526463403405694 9.429630817403629 5.996200762099946 0.24516126109424582 8.85970589012383 0.0590749751517607 11.395853504766619
601 9.68989734128204 4.971381081783752 0.19866522047423996 8.06506650365702 3.701815101883389 0.17145120410151202 7.906277796788184 2.3062179625216443 0.289984258026508 8.396863955406102 1.024568059634637 0.10683658363532915 9.491136117436506 6.02459183764654 0.2593456979879148 8.70984834291397 0.0832820264613138 11.760336487259403
602 9.813648271963125 4.90339556826836 0.1977246836856836 8.73136116138432 3.660718658583045 0.154807941962967 7.916340223367218 2.3546955669915404 0.26836511919409817 8.10825451493705 1.0108796611130633 0.09676057677038728 9.257617990039513 5.925611109453333 0.26788657161391916 8.765444432338246 0.0486273306491896 11.293512580516323
603 9.364785478157849 4.965277876197777 0.29091999864217183 8.062907146305998 3.6680713450602895 0.2135046737954646 7.8493802386563525 2.302693487688777 0.2544067238568582 8.67476172047442 0.9773793514388026 0.1405821255706839 9.850710960792494 6.056476398276839 0.26599118953454715 8.760509108877423 0.07154690949981835 13.3545542775732
604 9.6989621990928 4.954332374992186 0.25066335192755024 8.891512054799836 3.687869544576264 0.16651390053672477 7.973900052188068 2.284392779595533 0.2640857256569201 8.821132806535658 1.015556496669179 0.08136341451754396 9.540466314457694 5.96831347791607 0.2194654779625256 8.985194685414813 0.05966015251716761 11.253943855912127
605 9.653946527857643 4.929668235363888 0.27388943056157056 8.15124821769523 3.6859120134423806 0.23796571312699713 8.19861185887797 2.32827817681099 0.2319608777933928 8.480291179370859 1.031045688968731 0.10868591451437323 9.796162897463013 5.9736501002507625 0.26613672377576764 8.856052136252943 0.06727806073467169 12.818654801022447
606 9.849166742976633 4.955661816476814 0.2687779757791943 8.714498722670694 3.721215087305402 0.16416720697309356 8.645581302808594 2.297767911645759 0.24276250680032935 8.427556897120432 1.047277307264466 0.10136027330813828 9.537484012155977 6.041650680613987 0.24322525419330454 9.034857535546466 0.09028177842860705 11.691699040604576
607 9.608541078314353 4.911085498262678 0.24183515479086307 8.441255588561352 3.679723136504206 0.15089476244581496 8.577047884851895 2.2670242684274524 0.23227672745805528 9.093399980971554 1.05270005556137 0.1031511409636226 9.103554810260228 5.9943713335890125 0.2535303774406958 8.964759868591877 0.05854807623626508 11.249317708705213
608 10.167553274729322 4.877538405184678 0.2135550215204363 8.722907634301265 3.69536930885823 0.19601547575904676 8.187013522506955 2.243155883228227 0.21414987110141057 9.043870702216926 1.0328642863645079 0.1264552563532587 9.300538432935753 5.97632018643025 0.2439920385920256 9.084376713338044 0.04261683178049993 11.392322247394588
609 10.156231535177506 4.92496900576338 0.19523108290870567 8.44882274221481 3.7553721603565755 0.15693158711064506 8.493208099139244 2.235821881159768 0.23787972703096188 8.819431740548916 1.0551557889160321 0.08893404521780876 9.246134730535266 6.005668610927101 0.23479234786728892 9.032765769523149 0.07296470719189259 10.471019025106893
610 10.07245565362758 5.008376289776376 0.3000916826943164 8.511547273046093 3.7140196077800844 0.16767718691882508 8.374707201695596 2.214983427596972 0.2426114562113936 8.954625727363558 0.9925547742443134 0.07670383496032902 9.552222183755987 5.9832846848251 0.26711016762254647 9.093111607897763 0.0602109746118906 12.080177160874577
611 9.871725191761664 4.926055012219816 0.23879517803174805 9.06069177673481 3.7386788938056674 0.14499476766299088 8.033856082354967 2.239751759681757 0.23066638135014997 9.140839976809987 1.0330099099458336 0.053542821908101244 9.730243581543188 5.962701138152829 0.2232375282586748 9.167471321840925 0.057606560528501924 10.212820030298335
612 10.170721254800448 4.934263858654613 0.2960284793432137 8.617217542226813 3.766970997642794 0.19745202164454603 8.278566472433088 2.254784847597436 0.23105009037698088 8.661388164445265 1.0100640528542275 0.09706426475745716 9.220367582016763 5.962421942984852 0.254100789498948 8.989652203184475 0.06326835771410577 12.326564106938381
613 10.02634674923337 4.978173616860646 0.3225067726078321 8.364617112659717 3.7382032896499293 0.2109810254538612 7.771738850801936 2.2111296928291075 0.2510353004763397 8.8627947900754 0.9818732245198578 0.10531716626112084 9.795945789409242 6.0091955195750915 0.20823448665284877 8.964288658435933 0.061282286454247756 12.583009769615323
614 9.724766406301834 4.911126972895206 0.2564722520079611 8.06070792967517 3.6934904436311395 0.18360887453956615 7.979567091005911 2.244241770515894 0.29454930151263553 9.507396047287754 1.0109897187526378 0.15275883439748877 9.47609973986513 5.968546972023152 0.23546957353716813 8.949707442827158 0.043246393330927016 12.86701445829509
615 10.113799460736853 4.972721281731053 0.248153409408843 8.43803971318739 3.718476127451268 0.18424047904961338 7.87148685145866 2.3046925476043896 0.255773697319635 8.864844659211847 0.9998564177902429 0.09328339335374151 10.075176164759466 5.992214623137936 0.22217751146588968 9.072669369870843 0.0751594173102991 11.500735342066944
616 9.783983148036757 4.908919643686124 0.27057716280041366 8.45170265969315 3.706212453025862 0.1980021263168451 7.837737962833307 2.2971000682111606 0.20888824378765145 8.75048503921658 1.0550286559672637 0.12892011955356025 9.535060939183317 5.976560430260971 0.217743307275895 8.871793949792622 0.06633146799759757 11.73567633229232
617 9.482432736513585 4.985875040678461 0.30987903347272366 9.472064676054757 3.684293444946273 0.1826839965965957 8.490603173046207 2.303588032210067 0.23182134459997025 8.86963457842544 1.0244261705879605 0.11341619268719134 10.014793065194239 6.032649824237874 0.23057146455600605 9.265905645846846 0.08373372029944828 12.242641675680321
618 10.187344648978748 4.920944957827902 0.2613169992510538 8.619097491662501 3.699840032629683 0.17295494504835543 8.090067749562705 2.2757331766467264 0.272502316021557 8.583359074473403 0.9859362838237251 0.07293373879093476 9.51051035667724 5.937508726597744 0.20241952109993577 8.99807586427092 0.041559853272477375 11.25435237035754
619 9.582033028214804 4.866036020643156 0.2802183321327911 8.829521722309874 3.6549916333585815 0.2162586024929974 8.506601835018703 2.2417300048334856 0.24833341087027969 8.968578715087869 1.0522155322734943 0.1162995471231441 9.178584840433338 5.9633007554205015 0.22762164773123458 9.013064028212918 0.03322200707316507 12.475944456971538
620 9.530731628758698 4.89877420589217 0.2944907811558501 8.395853133675926 3.669455440198999 0.1578184715000789 8.452478341175768 2.242759043343564 0.23541131579644525 8.696017514824062 0.9903153968459768 0.07294028224805843 9.107663297224933 5.959783234822624 0.25174121452611953 8.836548783131878 0.029784681987988205 11.601273101561945
621 9.797579631548228 4.947210099702875 0.2841949645035113 8.383133399008166 3.635442370641725 0.22246999748990007 8.034959423456963 2.242046120287987 0.24087332226796873 8.994262501865872 0.9865396892692461 0.06334708785190081 9.469583623608486 5.966884071668189 0.21361491727442436 8.935903715897544 0.03319168808132582 11.7399085383694
622 9.924693643591603 4.907628253406761 0.28795871655965805 8.518912060289617 3.716591163974803 0.16601906034854466 8.460381793863387 2.264214635683401 0.2600921228289721 8.246324252882172 1.019395469295158 0.11337457835371963 9.081430676876208 5.960283343058288 0.21512959099357257 8.846348485500597 0.0511897908510035 11.947018797664137
623 9.942548917599108 4.979158877922676 0.28096198368884984 7.871517519510768 3.6923311788923048 0.2126048814034506 8.436878639419133 2.184466887428351 0.2415226036009371 9.298418125058085 1.0375604168547565 0.1224823359338514 9.422118944051695 5.9817728754653 0.2109072965151224 8.994296429127758 0.05262526507999885 12.243868598676107
624 9.634781785080401 4.940959224770531 0.24753845080442838 8.365971392637594 3.6723241742977595 0.25699688395185216 8.497280544481445 2.2391486068689144 0.2390991448111552 9.224887135740126 1.072475285230586 0.17162963356310476 9.692849948958115 6.007788132485318 0.2287567533500081 9.083154161379536 0.06410630249794327 13.109513464846982
625 9.783195992812471 4.933855932423335 0.28373862052068655 8.42589181523961 3.7393653642279756 0.21948190431239956 8.465111736891538 2.2223287309390534 0.18870741209788142 8.730365843281247 1.0951402605729474 0.16816648103514023 9.770669730874783 5.956208419136221 0.19835542365112466 9.035047023819931 0.06694695922722786 12.12894175019157
626 9.455400076973168 4.938797580565987 0.2848918260756608 8.4541579165247 3.7327741977520295 0.21981373133369594 8.197954690736054 2.2554724213714206 0.18695722362122774 8.43223476003673 1.0275428610182382 0.15394272950451596 10.033958303246113 5.982473337272302 0.19662905075676163 8.914741149503353 0.0649792973633169 11.943128324938522
627 9.447886404654101 4.929392501254478 0.24153032876554856 8.381390729381398 3.664536580509817 0.2467453748265662 8.11103470884395 2.254125161830971 0.23005866742905626 8.772429158886014 1.0290991922405315 0.12175866735856453 10.26152911808035 5.949305015147485 0.18869374879246956 8.994854023969163 0.0428589079639778 11.789028184758203
628 9.338893325518827 4.914300620238601 0.23951531926294956 8.72221777811214 3.7194461311482963 0.22333470008252426 8.054222925601689 2.2647500857102014 0.26633698966557273 8.439547794178297 0.9782813407993689 0.1640749099396728 9.735746644290616 5.987922972615353 0.30631133136311767 8.858125693540313 0.050507447869685376 13.746096891954624
629 9.737264738510753 4.899469382507485 0.2555035635624233 8.214079886115037 3.756113138098286 0.2615257103940418 8.250349235403787 2.2183388634553953 0.23466651632543684 9.156103774963048 0.9932989727941292 0.13604980276703807 9.790318093113187 5.945517819313719 0.2476671058802899 9.029623145621162 0.04011485300112423 13.010871130840576
630 9.769166083889782 4.915560057777107 0.23920029901486745 8.387851141551064 3.6652274332252945 0.2206053342855996 7.968453894337763 2.2913118327283684 0.23747518323568992 8.791316271760703 1.048629079860937 0.11763667534838133 10.24997135057376 5.9527248150024485 0.21067854676974795 9.033351748422614 0.05225786148615237 11.752464900045327
631 9.31341344832996 4.8987673930963975 0.21685639986956037 8.601988141622703 3.670172875436117 0.22864291341562878 8.63248075915372 2.223288667982353 0.265905464776917 9.001278802329917 1.0404593093609789 0.1375346084192784 10.15256021388151 5.955739921450815 0.2239834207745669 9.140344273063564 0.03525285123265354 12.294789719818866
632 9.329245767121359 4.942940805683788 0.21295374146589 8.352259368431051 3.6910062135464585 0.2071629775728559 8.544504838250312 2.2396872045749436 0.16526897565591697 8.874242207286523 1.075982511877279 0.17970182970464635 9.775028883922337 5.962842020641031 0.24044668820696216 8.975056213002317 0.06005896903202146 11.522573307669953
633 9.175672506014893 4.958560603468024 0.22678415147181727 8.087282063207617 3.6395407513225857 0.22069792804320626 8.371377402596764 2.275733468266248 0.1879366081684373 9.159320493941493 1.053076444726669 0.15918248055603834 9.992245080998723 6.014804191074088 0.2648644089934733 8.957179509351898 0.06591030953884425 12.140581222968175
634 9.522652513661622 4.948279650129201 0.22591433592177534 8.197777477809383 3.6391119892726786 0.2420205059552227 8.722188836324616 2.2823456464676513 0.19751551401871623 8.601489027372507 0.9998207592207425 0.1476933270860969 10.133061867659645 5.997502510183359 0.24838457393977142 9.035433944565554 0.05097932882204763 12.164217791097121
635 9.270234038386837 4.956588409644086 0.2657834078556828 7.818340441451159 3.678760302805106 0.26597871803242173 8.028984166646369 2.2757172295593397 0.174825608218486 9.07141125956743 1.0052562354144248 0.12839469943321155 10.190563802930432 6.009044216882022 0.21835636491326416 8.875906741796445 0.06264049662831694 12.070373509748388
636 9.85158798888645 4.986804819291671 0.21834700958610126 8.09424266529295 3.6808041417203876 0.21844494581610094 7.877107355915677 2.2616147727890508 0.20989186611741317 9.034285179884622 1.0178001138005517 0.11250881703940661 10.400468404418175 5.9791906849465155 0.22443246451643234 9.051538318879576 0.06281012427695667 11.271513405868822
637 9.283963612511304 4.917028545267329 0.23275604388581403 8.86639783017234 3.6336417037829136 0.23706970836964203 8.019308078998948 2.317072666526653 0.22942604747125298 8.687518906510391 1.0267442425070161 0.13991824495811384 10.050165954520518 5.971129444088713 0.24854745109423818 8.9814708765427 0.05069053820184628 12.464324362135828
638 9.79923623442534 4.968067106224887 0.2795593878576505 8.036568101582386 3.7149215363615578 0.19317719515759732 7.916013793645784 2.2409463087316177 0.20849006947371648 8.938031673119923 1.0033019572808628 0.1611015408855927 9.525939429258052 6.00221624508982 0.2600404327071148 8.843157846406298 0.06345784850507044 12.632213948422992
639 9.426528220520373 4.948404535149841 0.2116110983697188 8.664116975910835 3.677672964092486 0.1903188636571386 7.740910186986657 2.2332213520633144 0.2466294328986939 9.01528608184925 0.9924321804077 0.09620122996170268 9.816084329612355 6.00290589283677 0.2738598997152184 8.932585158975893 0.0484946026773436 11.6725313970247
640 9.665437456676209 4.93968589114249 0.23254095003525008 8.314533841609785 3.7033697749685923 0.20745806332636169 7.893406474243921 2.326882799515993 0.22247161835433465 8.461566870949008 0.9521898362692893 0.11309711193168433 10.114083532000818 6.010445469909883 0.2293319374233971 8.88980563509595 0.06408197212857095 11.515302111882471
641 9.270383466649584 4.944738323297632 0.2281835702806561 8.459515425826533 3.6437497413085627 0.24619032231585794 8.147129095215345 2.1869739764223204 0.21173053818667395 9.377127792008825 1.0687514715557038 0.1689105541474594 10.223936587427886 6.028553564046859 0.2768719294586851 9.095618473425635 0.05212063309353687 12.970468616118856
642 9.605029714483056 4.9554032900605876 0.282502160799968 8.285741849645232 3.6393965135588875 0.19406593348104695 8.211022577008457 2.2791382123293924 0.24133338602732385 8.505654181410678 0.9584432670762764 0.12294833362782613 10.42064697501496 6.0014902738400755 0.25283483307880156 9.005619059512476 0.044341529140365175 12.532702878442556
643 9.503994286676269 4.916271186007654 0.2681600330159774 8.16208607318486 3.71859715567269 0.24246949874323126 8.167140405704222 2.2791013310871193 0.2557956069281792 8.662446798218472 1.0661856109375267 0.1958878171584699 9.215547552260375 5.983677496239405 0.26867515647962203 8.74224302320884 0.07033377375620029 14.106084693405224
644 8.91499607040617 4.969801694955924 0.29497687621723556 7.617386681438093 3.6412094213246995 0.23092694453295862 8.795487599657191 2.21003247136191 0.20067352589318413 9.438052344911897 1.0849170857801063 0.16489756753801052 10.155132864664369 6.0289381536312625 0.2911786005933082 8.984211112215544 0.06454698317810181 13.552211004580577
645 9.854818337393759 4.9951671811950815 0.27396897210233384 8.422447098820012 3.6574336877236604 0.18952321458885052 8.260916543650389 2.2907488492948955 0.2416685931615383 8.49449538186466 0.9544492827774189 0.11657147408576055 10.179072455422054 5.969872493078808 0.2771038443160652 9.042349963430173 0.05110151658129412 12.591734161321654
646 9.28255263897498 4.903700609100514 0.3062134720412311 8.684931780054002 3.634029279553954 0.18156013783425054 8.22011081335438 2.331486467659592 0.2754722821440137 9.314435638204161 0.9643713596692737 0.17789000994674856 9.488111887457015 6.026739446074734 0.3113945727326358 8.998028551608908 0.04963265017893474 14.35294198235267
647 9.703319178472446 4.963747846233976 0.2543650375003693 8.01054518169869 3.641159133744897 0.20024696674995715 8.220299807682073 2.2700662090459565 0.21901739337046314 8.42548034045181 0.9938305879800933 0.15775170934471872 9.882439090129925 6.004386380885522 0.22684617464838447 8.84841671968699 0.052205249345410154 12.126391400415613
648 9.454461158076763 4.953893464866754 0.19892206565689646 8.895157403847138 3.6351188810190753 0.20564305469056313 8.43618658355046 2.3192908967963097 0.24527150082815197 8.206668216778926 1.019583519577687 0.14362911022549227 10.090601774515983 5.997774278879204 0.236867604572057 9.016615027353854 0.06269942599512728 11.806750328579358
649 9.169779239235439 4.9998882243376315 0.2781308020222311 8.602604768206687 3.615834155740487 0.19007988347645202 8.4265908717843 2.2330013898061427 0.2435215732220722 8.784403682677047 1.0487064029230595 0.0886349056918536 9.726227124926808 5.968786409045753 0.24643086513109178 8.941921137366055 0.05081053413793617 11.995421819092982
650 9.491522212656822 4.964374699465887 0.2522398878679417 8.286745072183853 3.616085882853813 0.23902262220733678 7.967075803821896 2.2547020781205713 0.24672853604945807 9.002635603352092 1.008118454609977 0.14422419977859124 9.953782191113904 6.017832644077531 0.23732159357501098 8.940352176625712 0.04978996959287731 12.828947182304786
651 10.140033248285716 4.9964144485856234 0.2630864601052489 8.393093432499631 3.693224415129601 0.23817321870039682 7.832546721638965 2.3244599356990427 0.2845070801059243 8.851049392594769 1.0032471946275159 0.18536864216676488 10.315347060522445 6.027095801890286 0.23371332525410518 9.106413971108305 0.08645557695373514 13.80654939411231
652 9.375180293559154 4.9149900877813595 0.23997091420806 8.593467774111371 3.674216592808252 0.2013794970628302 7.811575035396748 2.300370428803914 0.2469512537721971 8.528085034391255 0.9707184874113085 0.17118129016709047 10.050693757540794 5.97579443227995 0.22789539229596478 8.871800378999863 0.04478522358427821 12.460438009202353
653 9.25786688028692 4.8760275186538875 0.16779000676090583 8.691809585985746 3.6669359125532845 0.18048083217505306 8.0605755777898 2.3508526077093466 0.25284841444992934 8.111703518271755 1.0767669838441198 0.21509803768908065 9.83269961174055 5.98531002327704 0.27684205448598787 8.790931034814955 0.06874582697485701 12.525537451594928
654 9.660550506681677 4.921489327762453 0.19170840464052466 8.718313480677297 3.6459544944786755 0.18040377927055617 8.426797459058658 2.307992273092734 0.2111645259155701 9.09716061912656 1.1048397637373202 0.17436203828402233 9.897425928430806 5.964265053701723 0.28051085596854997 9.160049598795 0.06647540032190244 11.896318163383377
655 9.566839108756959 4.950456225886504 0.17772623192514614 8.099557229728857 3.66282029171212 0.21417875762171956 7.9882373502147255 2.3282511409779456 0.20298265627330958 8.86923917160369 1.0612679262014333 0.1606799859255649 9.066411510894383 6.010390153630165 0.2965570027855735 8.718056874239723 0.0802043654489549 12.056460216077694
656 9.504585536951389 4.91768048035602 0.19304830494511668 8.313678505547998 3.630587311304478 0.1792173065467621 7.720007026619333 2.324172193385575 0.22824969791363464 8.84619321361668 0.972676356804133 0.13631629770336315 9.720195403395836 5.961634036340684 0.26302709233195043 8.820931937226247 0.03891729340549932 11.457536717479773
657 9.2169821333685 4.974319513142854 0.20064840616832247 8.288467533155462 3.638779643167497 0.21404607232824355 8.26923815444749 2.260286107451078 0.22477555467383917 8.453780525359734 1.0171539323736118 0.16455625911121932 9.700819376256886 5.983313800247535 0.27888290539184446 8.785857544517615 0.05233781704383644 12.409225324517593
658 9.120841855725542 4.948981272408467 0.23063665878829523 8.281600358906566 3.6383026948920696 0.1789844352539902 8.166808540499247 2.3296634355084374 0.23366081603189015 8.943017097768491 1.0609638201096054 0.2152549215186157 9.88681910354705 6.016049567230216 0.3048984279669029 8.879817391289379 0.07635937579708049 13.331986021895588
659 9.321109156674897 4.90460272146468 0.2319046075968127 8.56342056338508 3.6234848329289053 0.15893486299329318 8.231440124147035 2.3384294733115634 0.18146372271163028 8.433965105577533 1.033013191591815 0.16355079639545123 10.056941065884207 6.022623004694543 0.28051817602367346 8.92137520313375 0.061997862565622563 11.646767102075282
660 9.45945684098038 4.973359661067956 0.25347452690366135 8.30457821914872 3.654379432359054 0.2078503872846519 8.274968784954872 2.3324485802749493 0.2315843642076506 8.529576714459875 1.0222229495332067 0.15783022784252415 9.858797214459305 6.002849026853634 0.25800961583767845 8.88547555480063 0.07461914778508141 12.705329046759926
661 9.343645670969162 4.923249343352368 0.23721534169091718 7.82036122561861 3.706904744908056 0.2164912569067517 8.111067899918954 2.2982671711217204 0.21812208783609285 8.604184142389443 1.047168169787061 0.1569617129775496 10.103282783327941 5.962679635913264 0.24492170894964724 8.796508344444822 0.06522103078381516 12.303834444235246
662 9.226822476966797 4.987276136464722 0.21955827095563435 7.8260438838608115 3.6625919187045985 0.24525726323708744 8.107123890611975 2.281111924823568 0.22184239034149672 8.909603822621145 1.033597478720096 0.1336155023322083 10.454881537857677 6.005370882652147 0.2370991465701897 8.904895122383682 0.07155688604034763 12.116597166160966
663 9.281156572816153 4.957845781259639 0.23486253873810373 8.123747570907286 3.714623975450532 0.20098069257874435 8.058147055473068 2.254524252088117 0.2013431388346108 9.3200035518768 1.0571153654913987 0.1258004252774215 9.493883194776764 6.024693451744321 0.24273845400886 8.855387589170014 0.07932778297412288 11.5247624285049
664 8.680067618608454 4.927264583556218 0.32284567267292164 8.79273396889053 3.5516231271366756 0.15967657344245575 8.40087161814182 2.294097999361509 0.21169735135864387 9.014123936172174 0.9833130856458593 0.15348218951494738 9.992186425435433 5.9905213558879336 0.2625620121250648 8.975996713449684 0.026931248084960325 12.722685967078956
665 9.648105212402832 4.921135844072626 0.284193689011219 8.729122219602457 3.636030904160733 0.15152272876073858 8.231023342226184 2.2746392014486654 0.22197319550327763 8.718241233946813 1.0386251648767786 0.12946327279695888 9.649123730133363 5.977079256912836 0.29515908955021797 8.99512314766233 0.047069292061648935 12.40238166392605
666 9.210544511065665 5.003855474162435 0.2820761304526346 8.578688022413182 3.6218633606644137 0.16853110676958669 8.577991445353533 2.341927008549166 0.2768256982433638 8.636870318020001 1.040081198087953 0.1913248140980084 9.500784160710998 5.990933520212402 0.2753122693522491 8.900975691512675 0.0772993301025953 13.683034505396831
667 9.468104136634567 4.95649766782775 0.31104751947785453 8.303057650242366 3.6034263140994613 0.15391551667211148 8.243244822757338 2.289669365991516 0.24963449934677517 8.487417940454323 0.9772864623402532 0.13724824763573623 9.838100549790504 5.977687902562754 0.2593310548886424 8.86798501997582 0.03848076033166825 12.733148622260416
668 9.385900087154125 4.945925165722024 0.3321396732404009 8.57491881732238 3.6564836173863693 0.1452453679966614 7.73088433465687 2.293523851970126 0.2623115866161176 9.214458742854609 0.9791634624626562 0.07088882767591263 9.529854257210458 6.029497458351592 0.258775181576053 8.88720324783969 0.05848592894587479 12.25397025670913
669 10.043921474503613 4.927124581381703 0.2942097261252061 8.710463609709809 3.6723421626016632 0.1986344132755082 8.057555868439566 2.2715018054613916 0.2589337557502267 8.808679932152094 0.9879651684510966 0.11971333237430383 9.601326178656866 5.962003169998887 0.21680015685468743 9.044389412692391 0.041754595346269595 12.470900641083944
670 9.660683068857786 4.974753410111335 0.31841282091306605 9.045652999505624 3.6655382706549915 0.19376157053640908 8.22742241177191 2.3633876719577795 0.2763363200773197 8.36055490493193 0.9955296259865075 0.08249451213743722 9.802368084044414 5.983778334833048 0.2101594630549998 9.019336293822331 0.0741646804760537 12.389234701519166
671 9.796346555466346 4.929468291905884 0.22840611626037075 9.061964120682418 3.67515350656263 0.16585956499659454 8.17579463217352 2.2631610831304547 0.24763768393452476 8.784650824107281 1.051971612874819 0.17466207383175303 9.586171881947445 5.993405808681846 0.2125938645074157 9.080985602875403 0.060199278398448144 11.793296907785997
672 9.793186605698134 4.940298079025561 0.27549748138026436 8.409627356121781 3.657984306646113 0.20178793314289628 7.6412124573191 2.330854444035213 0.2681033374702275 8.346033407690697 1.0117266381114502 0.11344884139251853 9.535724057883309 5.988362692916757 0.2779572924061154 8.745156776942604 0.06341244991434011 13.02670982558786
673 10.069383223266433 4.8872140259232 0.2145785681253744 8.949744038476508 3.6339658430116817 0.18414154547390996 8.144678842051254 2.303894616807618 0.30269012399522427 8.556987999258132 1.0796484838130869 0.16803217276739746 9.638179970332791 5.942193733271237 0.23339087993962546 9.071794814677023 0.046950558332686 12.637538608160732
674 10.208747047113281 4.9217783505233665 0.26686187654250826 9.104000968937273 3.6259797666742335 0.14520624000310406 7.814759949573608 2.2978912114924106 0.27443761178358994 8.454301470020384 0.99929699543605 0.13035221681552742 9.494120074966627 5.912530320231796 0.24999758696005278 9.015185902122235 0.02906254663889265 12.225263867957546
675 9.555480082462434 4.912066132941403 0.2904618600807658 8.884808955248348 3.6691873644162962 0.17846038303892506 8.341158525802676 2.3277315551475177 0.26295051378918355 8.921295584124486 1.041184036500551 0.1303182792865235 9.756945825858166 6.0371549854820925 0.2590477959392512 9.091937794699223 0.0750320326648934 12.848450581498557
676 10.055798383755853 4.931025214543121 0.25365344379002647 9.06483483795334 3.7024167057905695 0.22257505951347378 7.422636767392022 2.3458954264162024 0.29817952360229255 8.785022348530408 0.9995520003715442 0.12315908562921969 9.535464244293134 5.961363282146609 0.25678011623502944 8.972751316384953 0.0656177436209305 13.227844860229187
677 9.75225303558445 4.948354454820281 0.28206670834408953 8.743233608145017 3.69283644231084 0.19845219194722966 8.29363502889153 2.304127819029418 0.2236684284125634 8.64576554735882 1.0651885229033593 0.1810898000672837 10.533053560804378 5.96987138359314 0.22397429669088653 9.193588156156839 0.07364294229872899 12.711085019569207
678 9.602677506289304 4.951366115813644 0.25544105830044017 8.683122156944586 3.693910239593564 0.17963145215494739 8.105861775776193 2.3140066024283676 0.266435935605296 8.83805001403084 1.0389655512641303 0.1060894361861331 10.08707928884094 5.964445746095672 0.20067143270126309 9.063358148376372 0.07010606880639689 11.553915271814347
679 9.625285349818636 4.968241096192384 0.26992568916455173 8.65812713174971 3.6952030299032677 0.18415782105414683 8.31981771813659 2.294934247424243 0.24377309272585299 9.09710828219156 1.0545810789533172 0.1783576071720388 10.209950963490687 5.98496795694437 0.2532165074871051 9.182057889077436 0.07715269965083764 12.942322674224737
680 9.771626180129756 4.941495280510863 0.2964448012329834 8.619744896768179 3.7448983288877034 0.2295520797932804 8.277557261528507 2.238934481379016 0.24717840360119706 8.830580756204386 1.0562871308472483 0.1226441982367065 10.231773471526978 5.981671046197229 0.21638995201736638 9.14625651323156 0.07022447133173326 12.744981310668448
681 10.088608574401384 4.947155695267877 0.20617625498376002 7.922098655532255 3.712762380138167 0.23312811921913798 7.880915300476814 2.2845400320658595 0.23662567007350227 9.050482061533886 1.029337167524279 0.20991532287134151 9.851375415021339 6.007348052477454 0.27486111526982265 8.958696001393136 0.07379588326204849 13.300716539200426
682 9.75584620337111 4.873762026898812 0.2766075249628678 8.893368416458472 3.681800220768051 0.19818778330107337 7.963043711300098 2.245735839888645 0.2516466780159326 9.125802458414084 1.038702406245385 0.1295338917126595 8.897056152961829 5.977460962099871 0.2840929075139594 8.92702338850112 0.04105950894747408 13.064225952825508
683 9.6879631238104 4.904609616529803 0.22923726481227916 8.35291199522186 3.6920585665461068 0.2179366379886499 8.305411425684737 2.2705986619559773 0.24857991707595853 8.374185296496627 1.0331329856917122 0.1705453976632332 9.381145569858841 5.960099993367975 0.30801358848833044 8.820323482214494 0.04966718258563616 13.456633522719029
684 9.308187321413037 4.920826303416119 0.2750981927326581 8.607374567537834 3.6446959476718295 0.19430037962494223 8.004305009264371 2.2887927530562555 0.2665927717936799 8.598315226761036 1.0242854096294556 0.16981900066523606 9.941767770188243 5.998828221019675 0.2551521603967382 8.891989979032903 0.053052944725988205 13.303650344330862
685 9.546254588528525 4.960069594868297 0.2418232079263147 8.382039887008853 3.6901225416977352 0.21980853751286678 8.134140532472523 2.252355194188932 0.26533213887231166 8.7423682979446 1.0367322974838442 0.11315097015737588 9.26169173021054 5.96520459963678 0.2676538586898789 8.813299007233008 0.05846406334243901 12.694094388126912
686 9.364136342795586 4.962242517459347 0.19791150695738413 8.659143461680848 3.694238241535598 0.19131070855063975 8.446941767903953 2.313345081534422 0.24358657759841112 8.471831541291463 1.0691996229792384 0.16793770141842643 9.514006971438683 5.9745845076893325 0.2577705344401769 8.891212017022108 0.08028921200690893 12.129711660484762
687 10.434005636351422 4.977814881370714 0.1445245567877203 8.480019523304405 3.735930009153549 0.22998625282105692 7.873156365965674 2.251318490135712 0.26530099708628757 8.852429303216367 1.0853267895823646 0.19043698309565552 9.582798100200574 6.003912614082786 0.24016394082741838 9.044481785807687 0.08842777463234634 12.266026360298653
688 9.803084480229279 4.952466638369442 0.24079285371531622 8.41046943934951 3.7051836851591986 0.22806839474733567 8.416981969817307 2.3036093557683657 0.25107776768187257 8.53648209432024 1.0597318679972756 0.19126932635071245 9.699135572476825 6.015024208688352 0.2698458798859626 8.973230711238632 0.08477036896384815 13.533884463709622
689 9.338203141296635 4.971213665091301 0.21339465567904267 8.564024213208517 3.677715526508801 0.20652709241406933 8.091845740882544 2.284536340451712 0.2807342491789188 8.62864196548274 1.0302259360104953 0.1669151121851113 9.96846945469231 6.015009128313445 0.27744962158541275 8.918236903112549 0.07330733704247216 13.120971068744511
690 10.33844767181666 4.961414480081112 0.1826114736453529 8.700238995683208 3.6662417238828997 0.18831014172972957 8.348003083755241 2.2833665850960445 0.25337277667908514 8.618819604717569 1.041612568837896 0.18051137862871833 10.01954265054528 5.9564627354137 0.2838559126769957 9.205010401303591 0.05938683642965179 12.475143954825764
691 9.792924630131642 4.958156347104722 0.21702974858810076 8.526205496414061 3.650007937393771 0.22843480786281534 8.567727042741303 2.259142766871116 0.24274415745938352 9.145760435037834 1.0636699821962057 0.20725337166111035 9.943104395818596 5.982849248443747 0.25755487145090855 9.195144400028687 0.060332474169233666 13.212601068879176
692 9.65409692717265 4.875636462525697 0.1640077524937459 8.40105205666986 3.6450510503210034 0.2317995513037362 8.151264236043838 2.25505919572346 0.21937976754821314 8.641288277284778 1.0178438592753996 0.21600651360681034 9.643069769432778 5.936860038635965 0.28129283537657446 8.898154253320781 0.023657339063626236 12.748155330094638
693 9.856612927826752 4.928088881779809 0.20235932653532812 8.891574435079262 3.671969481033384 0.23363738906366172 8.439077176512685 2.289471280863633 0.24049824379250112 8.460181287129432 1.0181987854154544 0.22457677503202808 9.894705595478612 5.945133018718835 0.2579883573553222 9.108430284405348 0.04813950732954435 13.281850292194688
694 9.782153981220764 4.943408059317124 0.18838431502565064 8.626055180467834 3.6840895250795516 0.26502533894457264 8.005803064960382 2.2746131957683358 0.25085455625214054 8.345714087550903 0.9918481892238379 0.18749360086319414 9.98736031276689 5.965365461659114 0.26691769954718864 8.949417325393354 0.049432103976914 13.277443316884384
695 9.85060811474795 4.896050718353042 0.190276007774873 8.920748781625173 3.727075891147891 0.23542613708986965 8.113679234825135 2.2720460291650095 0.24508438371871988 8.569789385952944 1.0157897002977496 0.1515945800643645 10.239799598266183 5.9253426255255786 0.19651033357181885 9.138925023083477 0.044828210665175436 11.675635884236655
696 10.097911676890883 4.878856814851291 0.1904385575325605 8.864793276562741 3.7245334275879545 0.22343936226502673 7.589908880440907 2.3344645139112754 0.26893145981722183 8.092090604723392 0.9870132002045363 0.16093014885147341 9.87947259063663 5.94307459155991 0.1933739383251837 8.90483540585091 0.05115572739031473 11.884444904666456
697 9.221301489246704 4.934122250156967 0.2201786367193411 8.551173002187754 3.6742060694555096 0.21649902631372692 7.601386094207182 2.244430348751348 0.25157772821170993 8.76243510614886 1.0207301325862619 0.19114826399071036 9.576120518502728 6.019706326600929 0.28413649871658936 8.742483242058645 0.056206243277524326 13.333188023091221
698 9.555162469341605 4.870038631064791 0.1362952428245595 8.951774578193703 3.7225682033687066 0.20603849378822017 8.221501874196397 2.2630935580021343 0.2536332535120749 8.68691501404557 1.0414279395244526 0.18985450369049017 9.928033066604218 6.015783133621801 0.259794593337489 9.068677400476298 0.060149510883698284 11.981877756968126
699 9.444625941030555 4.898133748652853 0.2005422111461007 8.371801264517785 3.699205381583938 0.189609885463658 8.274270491032784 2.231306237317381 0.18173072135239765 9.03222311574336 1.0374248481110935 0.16652289068386925 9.969462936231873 6.0016891255200875 0.26579407300245095 9.01847674971127 0.05111908600439188 11.507281855283303
700 9.795066792078588 4.898046601993201 0.1762804647546129 8.531126453797425 3.7307983417814707 0.21445760974839523 7.968548947238932 2.2806538254087614 0.23396695673262377 8.476120599103098 1.0421008763876367 0.20377294393420345 10.163053959748828 5.949959821797353 0.2754429167214485 8.986783350393374 0.057879111241005796 12.650001604337639
701 9.248315269748492 4.921725029142724 0.16545509370512917 8.361568446471104 3.712187894363017 0.2089764658245938 8.102555534786166 2.2645750622566077 0.25088600962530494 9.197481587682333 1.0302026962853748 0.16909093007582277 10.257362087687138 5.988995829300619 0.25029206551010336 9.033456585275047 0.06110452003698992 11.971386642918056
702 9.770447687148023 4.914420575566046 0.21782192857923058 8.378049946329988 3.663008092760549 0.20310059489822346 8.00963675163579 2.3273131337340436 0.22989916877856606 8.471586490017602 1.065618472313862 0.18888812061973834 10.59728413995803 5.939608616159632 0.21098614852950112 9.045401003017885 0.05956099587414796 12.040088827992362
703 9.371144175990814 4.921575785514712 0.19797970259493333 8.332303727853503 3.6977694807795594 0.2066407121691708 8.430985972049081 2.2894985273249 0.2294593308039391 9.308032779075177 1.0298498097217639 0.18439040647568475 9.793412890465554 5.997947660981134 0.2524158425148605 9.047175909086826 0.06489547063173502 12.271449565575352
704 9.813151263413724 4.963943751633416 0.25452890217667384 7.805418124212747 3.6626494683653474 0.21947286996965928 7.936857944033495 2.2532684130835903 0.22127441758022304 8.777178191990908 0.9970360076822634 0.19555956882263148 10.057708457075805 5.955680399515192 0.2161210595413945 8.878062796145336 0.044082825823283156 12.684790755964237
705 9.616590275296463 4.933297300147759 0.20496269805389294 8.554900268771123 3.690895033104039 0.19577907421903912 8.042427382537312 2.2777441957056306 0.2458949514256971 9.19145655459388 0.9807607954316191 0.17735802884815063 10.103296244855365 6.002510057503657 0.23093553819633797 9.101734145210829 0.054608694145862155 12.0886106680179
706 10.265577843168751 4.883573814183871 0.20476727296052863 8.154739932006525 3.703649224628818 0.22976337855385415 8.531263884313121 2.3209884158014993 0.2454930610343928 8.23564966601868 1.0667126590440008 0.18934183821745051 10.22495081985083 5.925559689893522 0.24612794894971807 9.082436429071581 0.05766397847766345 12.78261392160026
707 9.805364750511 4.917460502952306 0.1889277964475188 8.261455795138758 3.7221724792310646 0.19016125832297867 8.455404889843805 2.212128064055695 0.2188928110087853 8.708965871599219 1.01994197934608 0.19121068642397343 10.145611039562997 5.925455359593457 0.24596178900660082 9.075360469331155 0.03699889480304171 11.861994979193993
708 10.036016580017662 4.942317637905154 0.17320102618829053 8.882511825217147 3.7054841623735495 0.21056336715566262 7.731337167676484 2.314349003187641 0.26400990387563006 8.409573148458634 0.9699178791971315 0.1965371960968092 10.706395396668396 5.985896474508785 0.2502451354099847 9.153166823607666 0.06116024920177332 12.542695052817843
709 9.485539781548534 4.928542418230458 0.16814190736093432 8.882765508478391 3.666332494116252 0.20501686887958076 7.797368512416243 2.2513343172872577 0.2549449671828234 8.506929087232587 1.0461591558843888 0.20139290625010234 10.050776334013023 5.970965455307205 0.27109492723907197 8.944675844737755 0.050233985932433535 12.611850464946983
710 9.572829890719754 4.960256747844041 0.16733791744011814 8.633957513529854 3.6463114251568407 0.22125920855351625 8.281097439787878 2.2576624112052306 0.23257482993163717 9.002686213271833 1.047762092685684 0.18999058387127604 10.448533175258548 5.981871723927895 0.2832105408561573 9.187820846513574 0.05634009793125969 12.540591746826008
711 10.268089772827183 4.925265386996478 0.13217016784944347 8.571830260400976 3.6999885746267855 0.21531909419209327 8.698223564687911 2.297923800636583 0.23924230845260822 8.25198653799918 1.0073734035870485 0.1998213109653225 10.224009151216476 5.952212240974038 0.28828070546603773 9.202827857426346 0.05411989913150803 12.31668564194783
712 9.89591485956761 4.88164768784203 0.1462075065057924 9.23521488003787 3.7130438666891545 0.18115763225282328 7.8764761962253775 2.344256100436594 0.22547805812040214 8.695617236097037 1.044812871810925 0.15512807629103273 9.946532521218238 5.967960123615991 0.2694399940599047 9.129951138629226 0.06791134784626011 11.20030809216198
713 9.405586103914771 4.8736515165219645 0.21921784104716902 8.616461803147594 3.67976451703681 0.17809065363092122 8.234298686902122 2.245385446016722 0.24164891701819044 8.82574748509739 1.0368722896138092 0.10704487626202296 9.705501674592227 5.9678932055188865 0.29165782611427116 8.957519150730821 0.0382806127089597 11.890709021084419
714 9.86954122561881 4.902952641298692 0.1481676843017699 9.05224246401331 3.6364384361742075 0.1839669818250403 8.240745602947177 2.2942770169940827 0.24982213501833092 8.988225312357327 1.0534034771450576 0.1606103034326707 10.027865419153382 5.9259130315032165 0.26815575875957237 9.235724004818001 0.040164138390372625 11.582030865321999
715 9.93150930620839 4.959469673000309 0.22362999797614086 8.486533396473769 3.7103804246211403 0.21899133014364916 7.94148281625965 2.2574953764160717 0.2608477848166953 8.90973653475038 1.037842512209083 0.1302379866303058 9.90786291874315 5.958929168033005 0.2278500105391709 9.035424994487068 0.0623906486232431 12.164548424235212
716 9.760176008754735 4.926363951444167 0.13747633984831312 8.732069081015315 3.7271029255859176 0.18770133928111324 8.318530617531133 2.26824841768705 0.2528124341703046 8.631690868136255 1.0540375545298155 0.16151644562858308 10.073820896199981 5.951760078168563 0.2818904155976789 9.103257494327483 0.06306980325042408 11.704347169554131
717 9.87876473912605 4.974259382597363 0.18324287918557441 8.494850405008872 3.6897929629135633 0.24236446727955693 8.120362205085609 2.3347105868727946 0.28688639350204986 8.349539808219811 1.0398976952746342 0.15930689770096904 10.726007225863802 5.980838869059877 0.2910932554733756 9.113904876660829 0.08146711711096763 13.325782419709356
718 9.756091338803376 4.917748112380964 0.14821209063581472 8.23997902560773 3.669723473492941 0.18610453982809685 7.7792736947527095 2.317344840936151 0.3410172459896853 8.608071899454082 0.9940353789458082 0.10624468045043635 10.06563356295978 5.967341361612658 0.2864226176690124 8.889809904315536 0.050805851241025726 12.238391963610033
719 9.974728709267946 4.949984512356431 0.16668822365244376 8.703622628585633 3.6143803881370915 0.15547296372772146 8.347091900650781 2.251056684478345 0.3426702994892426 8.68114629603322 1.070782554901338 0.14787062951625432 10.323920307825757 5.948910138884335 0.29275550026873076 9.206101968472668 0.044590073518829286 12.667611172977514
720 9.961144623289725 4.9610562952724395 0.17815860629834124 9.07571477365571 3.663425604280803 0.20238453330493986 8.408903431220292 2.31603582406036 0.2992800486347156 8.500541502002763 1.0449332380778062 0.1939029847606934 10.384336900611556 5.916504211911952 0.25482369339134525 9.26612824615601 0.057958252487993356 12.932228862840397
721 10.100737443435948 4.991160022891031 0.1913389186182312 8.031216117086478 3.685253338512086 0.23291826921163095 8.091196387851202 2.2633368435756163 0.3045080306691375 8.68666610499168 1.0481594466495416 0.17958140412939014 10.403094207429858 5.958392900244765 0.2509858665100775 9.062582052159033 0.06682772814192925 13.284971736006106
722 9.736695118636362 4.955065484737034 0.23284052856454013 8.601973606451413 3.6329919862182773 0.20790092863527806 8.16502424854144 2.247823791081068 0.33429327065306114 8.894732834547407 1.0623820625812546 0.18985387200331996 10.213616396692316 5.92172806895483 0.2597375075360154 9.122408440973787 0.04156549648181414 14.03318148702172
723 9.614652331902073 5.003874971246255 0.20726872320615045 8.112599788402454 3.677764638882218 0.18692098340023142 7.886813276752699 2.2645955096014485 0.2747570016491316 8.644427051341019 1.0521697588051684 0.16680134713674252 10.534291519934984 5.975801022024353 0.23080920575541328 8.958556793666645 0.07240839787920979 12.221845934558765
724 9.387495889734415 4.944057693916227 0.23293711941732537 8.839738010385163 3.6625250364892254 0.1891957894133753 8.054183827248934 2.292941937009781 0.28830481433645533 8.582205245923507 1.0042871076198083 0.14466974853503603 10.118570577914202 5.962265043950877 0.24521086270779224 8.996438710241245 0.05078258156450506 12.608719336511289
725 9.486287727068772 4.905041806123396 0.19314024496366483 8.927003804984322 3.661538763182288 0.18637911766297846 8.23240001584135 2.3145014243575455 0.22314947243690703 8.75680955218574 1.0169560415746877 0.19162486219924063 9.804270742243125 5.974940050237803 0.27815099090974277 9.041354368464663 0.052162834862465514 12.289310878701965
726 9.56101936122628 5.0024404348406435 0.2696559887821033 8.187946952969527 3.6403619508695884 0.2405880647702066 8.219703288133465 2.310197112909647 0.2601398635286879 8.820784569343079 0.9953139210621467 0.13663129635071297 10.187117437199678 6.031009175267794 0.27381846314482317 8.995314321774405 0.07343173675728525 13.531357194950287
727 9.067997432538593 4.928208265243786 0.24119193879174589 8.42041712858005 3.6687800670740107 0.18955548350379295 8.183956006181264 2.2818720438462856 0.24242480995597382 9.115638810765336 1.0208753314604628 0.14924184259869613 9.23196197255939 6.0267546259917895 0.32131724532521744 8.803994270124926 0.06286528449058819 13.106195508595556
728 9.908223524051635 4.915547500795637 0.19110778843774803 8.368058218246043 3.6669130298810724 0.20948697308231534 7.9317611114032225 2.2559655985090554 0.23825607026550308 9.153692533398246 1.010414454286389 0.1143179646164483 10.02528873153561 5.960686552674861 0.24192846975899046 9.077404823726951 0.039472644996724385 11.402974711206388
729 9.433658582734111 4.917379317533305 0.20791074669287937 8.598099972226914 3.707075168505953 0.21436068258080235 8.014817440622952 2.3040049032419385 0.2698901466993294 8.743428639038756 1.0328691345084158 0.16559545019942076 10.039612954174922 5.970183814649967 0.26017485248706596 8.965923517759531 0.06386968545523705 12.810555686064099
730 8.88491860977332 4.881383598177581 0.2512204731554235 8.591513368429135 3.6544542755879976 0.18175050802489168 7.868968523675897 2.3206964565038093 0.23135702347840256 9.078345166560814 1.0004408044640707 0.18981533515856513 10.048500602775395 6.023140583886435 0.246895165990506 8.894449254242911 0.05359036149129999 12.616971892835338
731 9.275107681378126 4.906336486684708 0.22104535853034885 8.798380521664654 3.708368283946734 0.1924873418096873 8.103866801453448 2.2932045340680602 0.2809329623729058 8.787045713418495 0.9995794170410665 0.12623009543846622 10.016174387870963 5.952809033484712 0.24554259697098618 8.996115021157136 0.049626768812377466 12.218191540696857
732 9.31475925629905 4.9228293621528545 0.20606383934209105 8.35318263080776 3.6492784456298883 0.17143722926007104 8.011327207687499 2.2560545037772153 0.2862746883287642 8.969744956094999 0.988253705055755 0.10638735075311916 9.94762279502409 5.962998236453932 0.22872152938781817 8.919327369182678 0.03345006838125031 11.446374784934951
733 9.661586392439904 4.897939255183452 0.14852296874186935 8.657326524223258 3.6797985702454787 0.2031443243867113 7.85137215659788 2.3072502925946035 0.2593814888288161 8.940699472205534 1.012197982409093 0.1339948274623289 10.039321583487501 6.010770761493819 0.2517189596907693 9.030061225790815 0.0591585901526106 11.422057677329681
734 9.47196997155549 4.872831925875827 0.11349253389070126 8.700778227080168 3.685026007871085 0.18182996303854151 7.525652738807737 2.279324479854664 0.26681915407451395 8.78902139104894 1.0609554369297058 0.19268478058939784 9.33057093328398 5.967075262838257 0.27541683591489563 8.763598652355263 0.05060984044122914 11.805718219995747
735 9.277646264605941 4.948183629812298 0.15439764329728553 9.03204216350251 3.7073712789138353 0.1909357513020444 8.013656938575275 2.367252841171035 0.2365020678621803 9.115547058562724 1.0777011463977473 0.1982038271492221 10.041548971573533 6.014701461766342 0.32740149818417824 9.096088279363997 0.10060928937957284 12.690336640258279
736 9.579585543652161 4.936118366715242 0.1863527395113324 8.758406879938587 3.726196902408052 0.20249007156185006 8.353116002189031 2.3108477558013254 0.2592176015882196 8.946337160176219 1.0672371295644976 0.2161274523347924 10.567600511910195 5.986617961452283 0.265262803745854 9.24100921957324 0.08297084095560128 12.942551297429558
737 9.573711447038967 4.936840951390165 0.17724887393790512 8.537323064861896 3.7304287171240293 0.1748208106239193 8.227275810353463 2.3226849032468566 0.24515954205015972 8.70163871010059 1.0005290241661093 0.17116274434563003 9.868630282066961 6.002737162402837 0.25950207307880496 8.981715862884375 0.07621136943332071 11.778798101984238
738 9.198326012005172 4.887563099169319 0.1749410538772702 8.707729301273918 3.6605548881093943 0.174886252286673 8.200536283687418 2.338362569906464 0.25423946433377237 8.868195104734031 1.049342569555963 0.17698263556021757 9.602654203944867 5.975670697587316 0.2861739863309366 8.915488181129081 0.05986598263301257 12.229479236303282
739 9.095390657409515 4.862558444622648 0.193524620328117 8.473710794243278 3.6627063000127187 0.20206313742416698 8.203625697944933 2.284111273340189 0.25254468834865934 9.112016874870516 1.0336691968655194 0.17416127171713788 10.223576539039763 5.966087275419992 0.26435139087550774 9.0216641127016 0.03939371581953464 12.452035711335448
740 9.361464861327867 4.932187164515885 0.17913235661288082 7.900081625332782 3.6644984677974253 0.18091364993097173 7.927955349334077 2.24960223575392 0.2688755961383757 9.112461734912422 1.041673339658474 0.22133470039230385 9.810958370066865 6.00069899845042 0.24786494642276655 8.822584388194802 0.055299259002546196 12.583542597965534
741 9.729418366499619 4.9196472356520236 0.1681358524312006 8.573290524280184 3.6507105059897875 0.1744719503795264 8.53586704241337 2.2859700681611352 0.261112050204691 8.866559385183205 1.1140031601282583 0.20459953543543957 9.86246888287269 5.949462005107387 0.27571059899503336 9.113520840249814 0.061525812775039636 12.422068629253834
742 9.56795920441294 4.981393836846719 0.20099562078290428 8.882077583536674 3.6657582847323056 0.18399923631989476 8.962759256588752 2.314686330912127 0.2320396853949015 8.66306280442553 1.0798566622821983 0.19868817179303702 10.444331133268278 5.981120298001903 0.24939191190193857 9.304037996446436 0.08213030032237185 12.205314555698934
743 9.156819771955798 4.95366620655947 0.21154666976416336 8.356152755438815 3.6568339630971294 0.1961369354292483 8.457904712744474 2.2805023663291175 0.2343089060225497 8.856078698686506 1.1127104988937992 0.22717641921650186 10.42827049187744 5.982954360394393 0.2717718671791203 9.051045286140607 0.07490069682210314 13.074218475486713
744 9.32137047039302 4.9434925990558405 0.1713568520215191 8.77078384140268 3.6597463365374265 0.20127815472176394 8.19364260495695 2.282754046805103 0.23699101971005873 8.984723198723584 1.0600223016694759 0.17546560432004538 10.925786204974235 5.992928341138714 0.24086807512241845 9.239261264090095 0.06535594280863326 11.75663221966257
745 8.815191938729459 4.955260465164688 0.24078635510395613 8.26475071209383 3.639473765805008 0.189505496013392 8.920281469231854 2.256633988372825 0.1868885858200497 8.902861849237713 1.1081020076077046 0.24621624551307983 10.135272421899318 6.000415256874961 0.3096874240510384 9.007671678238435 0.06954431453235857 13.442553663282409
746 8.475172978917199 5.005551568160473 0.29991822865555223 7.521267100963256 3.600714388983188 0.2276248173101117 8.554947017790282 2.2156339288009725 0.20029850074540678 9.804665070346832 1.0803751930680006 0.23988964708558375 10.647547607331406 6.015984385011724 0.27468141831005205 9.000719955069794 0.06121911057219296 14.236999817507707
747 8.593507839873338 4.965591913358725 0.2670521251993635 7.829728102277057 3.6437069227546552 0.24371949939316123 8.266130014730729 2.2780262315182083 0.21653786923262758 9.40007278743362 1.0451661224732411 0.18457529188194544 10.860930648725239 6.04994250300495 0.25519490156632957 8.990073878607998 0.07405395638927739 13.37374808724307
748 8.941144533784732 4.953883972643747 0.1940480064625666 8.204970985248444 3.6796194998349767 0.22606888519360088 7.859232578875129 2.2880385465939668 0.23837524611273783 9.107758311494734 1.060300945019027 0.19608401629024963 10.09208168434624 6.024340886209553 0.28246089040571354 8.841037618749855 0.07880398782757551 13.029484759573178
749 9.349630490460795 4.910394348622653 0.20104517457902693 7.952067241768734 3.713698360485006 0.2597532885773621 7.8955319790330005 2.244811943383699 0.28705696380664547 9.26519038438387 1.0192222790053544 0.19213744015280104 10.232491056025806 5.9660130756283465 0.26950872779793084 8.938982230334442 0.04839521919233301 13.859867340580113
750 9.36860693481425 4.876504769685995 0.20805190295210507 8.344692658837623 3.660351670232881 0.18091828763411988 8.167045668863274 2.2918423047706833 0.2264785632159575 9.214461982872413 1.0400984121381738 0.18575179769705538 9.462092535656444 6.019112594721047 0.28976947344953324 8.911379956208801 0.05514916807707735 12.501595600969342
751 9.9596153832438 4.92412928449418 0.14525566309759766 8.56743240078066 3.6504158149225368 0.17953835178935212 8.374260868814568 2.311282913084905 0.2550260213078825 8.601983370887945 1.049061534907184 0.17978484682762427 9.846557052644112 5.9736656662392 0.2919818549290908 9.069969815274217 0.05927826049692246 12.050296375310666
752 9.623815141818667 4.969502709783798 0.21325613914568164 9.152840885262457 3.6404051404098863 0.13100084449662475 8.328254527269554 2.358564780389857 0.2466665401240973 8.785183672761718 1.1112748475510537 0.20950502928151277 10.44004689641489 5.959714423282975 0.2300570991188329 9.266028224705458 0.08545959805083533 11.808495743588184
753 9.445117249502715 4.933717008134638 0.18871376679060123 8.395429231057854 3.683057133518389 0.2038144698097405 8.086111999101638 2.324916742296564 0.2413012120544468 8.979001680857143 1.0146726663965175 0.2047549611777992 10.263625276433645 6.006206852605103 0.3072305216982969 9.033857087390599 0.07008129835756369 13.130071935958215
754 9.537798619231785 4.944486809046403 0.1769643530847738 8.37295279194195 3.677883626493413 0.20439995060708274 7.844531108036236 2.333409799651455 0.2667572059379646 8.831901988114362 1.0134791798716085 0.22188789639108425 10.275716007762973 5.979354406168451 0.2738669521397744 8.97258010301746 0.06728998201358731 13.10785752148038
755 9.218199936363145 4.896155913835816 0.15913697468663324 8.230473401038411 3.6817487080410536 0.18666325305025208 8.184771937658269 2.305766494530271 0.26146507410135544 9.118807791498915 1.0193990950382257 0.16224830030502915 9.710836913297463 5.965091931847594 0.26084894039198614 8.892617995971241 0.05119964642591342 11.807085011127787
756 9.47314169164974 4.9413327277465005 0.17250619250439328 8.446537377820087 3.720249135521418 0.1976120810175729 8.03551509389111 2.3597283747349582 0.24132141480782762 8.781124340552672 1.0032468763356408 0.20826850534883998 9.98485599462499 5.986799074229545 0.27473437271701956 8.94423489970772 0.07983845548093375 12.541387994787463
757 8.83871237003203 4.944632500542273 0.2310464463940566 8.198147571261291 3.6641673909119503 0.20582016169200446 8.098835721018277 2.2997919246204432 0.21604683392083746 9.12448051805232 1.0356362941934127 0.21451585734979886 10.315970147066196 5.982898187894496 0.26224790914350143 8.915229265486023 0.06299247739983635 12.945147251836342
758 9.628656930239684 4.924693900149638 0.16187705078134862 9.039655046008328 3.7053384065313564 0.179528004356124 8.040626836591754 2.318770401176973 0.25587286487778593 8.719396655745074 1.0242384232777093 0.16863803389507412 10.360278190756405 5.974976346351239 0.25351540592469257 9.15772273186825 0.0671707132647045 11.68182288436586
759 9.389428812271586 4.876884611989862 0.16232945657672573 8.576713671758803 3.664763601874802 0.20526558070476061 8.5174885183092 2.29592453646401 0.21061412225673018 8.900162313140004 1.0506014298460955 0.1939583468287875 9.919354065340707 5.966184305383974 0.2520745673023482 9.06062947616406 0.04843891487907008 11.736949604196283
760 9.742101524594517 4.917115449385453 0.19157227772441235 8.867619461105885 3.6956630268279542 0.19840169680365205 7.962540068021905 2.374583433121545 0.270005475428368 8.811403851834147 1.0602960882701438 0.18866006297988933 9.773070757577806 5.978690970083653 0.24705193661031413 9.031347132626852 0.08283701130507115 12.555699141518723
761 9.0748601962044 4.929269395425656 0.18247751023918135 8.57201751196327 3.6885843935735645 0.1915159213903267 7.989293121048126 2.338893880076675 0.2224121790623111 8.828209319330615 1.0550356410063304 0.16511891620088662 9.920281566567185 6.038909345089985 0.3008631816764483 8.87693234302272 0.08770574880176367 12.174066381517404
762 9.585943702237282 4.932772803283228 0.16033164657639667 9.320158939241011 3.689875493547727 0.17625871101056145 8.373880576122552 2.3386950822814363 0.2285724256856381 8.930661671115292 0.9876667802171191 0.1568949707406305 9.880184147085535 5.998990979776784 0.2765715102544339 9.218165807160334 0.06716744558858027 11.4434484281583
763 9.310266597728262 4.9113686357290955 0.18359059190572186 8.55967571509747 3.7110641988972315 0.17342189276763437 8.218527362660367 2.3366919871773577 0.24802500140484324 8.486616582931227 1.0604736704623139 0.1985878915106063 9.708398077545702 5.977480331029239 0.26646989047378805 8.856696867192607 0.07698298242636877 12.26238850738142
764 9.484470797123269 4.898889550655815 0.1605871935293395 8.541936163647772 3.648565835863959 0.17976051240378343 8.308430325185903 2.278314384892273 0.24574970806772367 9.295908453343511 1.0672689532266384 0.19558625354768655 9.489496341293346 6.0067762713129715 0.3127881642312169 9.02404841611876 0.05753021695765268 12.541723351386377
765 9.059581445471583 4.973863708371583 0.22102279323298657 8.03426740659147 3.6196528174872427 0.15660135192406055 8.432894196525163 2.3011472384834812 0.2346765135127373 9.291678527161762 1.0494798573697863 0.21518151837127417 10.925415506463615 6.0253319744868845 0.2572460397149843 9.14876741644272 0.07146233700711693 12.430069747774642
766 9.496837890949635 4.968740807825217 0.1986960229594082 8.239217980197552 3.6372648041867714 0.18609777494818272 8.657098179068653 2.355673938433125 0.24040087973335386 8.42397757713856 1.0835894126566699 0.19493713232581752 10.53648759912291 6.041667236872999 0.24668997344913077 9.070723845295461 0.0949544577622777 12.224877136470054
767 9.415508930401174 4.9960067323682384 0.2359828057196263 8.480130738274598 3.6430798512797744 0.19352338061987848 8.2358422505054 2.293880958418807 0.2423319307544885 8.799554316089354 1.0086158497205293 0.15337220486540898 10.927660977845173 6.066349724837393 0.22336241738516296 9.171739442623139 0.07915384109226986 12.01575849538299
768 9.024339371506265 4.950217065295854 0.1779108927100132 8.748649274883679 3.6483132039195985 0.17291303173840386 8.50434473563483 2.3304580070159844 0.2488014955405132 8.60143570765941 1.067778950611763 0.23074510189049066 10.220737604210354 6.080804689092407 0.26484346059237945 9.019901338778908 0.0930816009544427 12.550227771869816
769 8.933849623362569 4.903339443703653 0.12339369541071254 9.043498344545299 3.670485319066938 0.2022519406538515 8.10557828695565 2.3370928920528184 0.2283171234451685 8.66513691331479 1.0522287125120335 0.17262317359755205 10.385225841096743 6.041559553171871 0.28847708331228544 9.02665780185501 0.07850840186878423 11.631765356131988
770 8.956701312914934 4.9973121194419035 0.24669436695481448 8.6238515150335 3.6576565879793543 0.23696512299685282 8.426221451379993 2.2877075395831525 0.21603042861799138 8.42031698696154 1.0180540279998505 0.23422468453301096 10.277772675179605 6.081468778901782 0.29158775346001303 8.940972788293914 0.08600702854852993 14.04322256287565
771 9.284409176467397 4.94828240730671 0.17202146367272572 8.939376709247144 3.6359119257117833 0.19849269984190301 8.397123153799535 2.36532744980204 0.24467725202666032 8.214983668174156 1.0877758378666795 0.19533920575624591 10.73466381846026 6.0249742865611156 0.2690579525640809 9.114111305229699 0.09002159921698696 12.371173778563625
772 9.38497704690937 4.961842842963374 0.20347288501963845 8.797047812453597 3.6975069106188982 0.23618412409184555 8.450576617317473 2.3026387803279693 0.19493897856859943 8.59922949669112 1.0482430560168665 0.23179877293451365 10.613575838256804 6.046515212167119 0.26777192941054145 9.169081362325674 0.08891657818616663 12.996592920552546
773 9.587789833254103 4.886700393528685 0.15052675135181795 8.512975651469716 3.6420064862013484 0.21956128129138675 8.541718786003088 2.270287533552706 0.24309602948659653 8.907428096771797 1.0457586453066747 0.2076374029435449 10.480835034574646 5.992541386147574 0.26189430481100257 9.20614948041467 0.04502610671471881 12.407008805326166
774 9.720700162567613 4.9626658836794615 0.1945758596484975 8.561447561511509 3.7298194324784495 0.21875497566882102 7.803125979723625 2.3438096385005456 0.2481563215009732 8.28886325475406 0.9648873751277499 0.17714134371437767 11.335078198071523 6.026050073046998 0.2373390864263336 9.141843031325667 0.08301369833396229 12.329680325125254
775 9.646345617553768 4.933553330012121 0.1843712250929412 8.982554712562512 3.7007570357203705 0.19256148264569684 8.166632831041 2.3385442842054647 0.24246329245008166 8.703970227938028 1.0379576853169614 0.18936020523913205 10.887973127976622 6.015584374654592 0.283018080130141 9.277495303414387 0.08284655974922321 12.510811748676748
776 9.281241359596388 4.960481820859609 0.19657015878868317 8.478504602949384 3.661266712696614 0.19594507469420183 8.479246346626443 2.3143378778809316 0.2696799280607985 8.673216173573776 1.0571488145776662 0.2057002588876221 10.750242178050488 6.055592241766691 0.30546954168188206 9.132490132159296 0.08733271132362375 13.44577203152268
777 9.368589467434132 4.891620944359383 0.14637392742103428 8.679636627457814 3.6434117559281423 0.17862651424983905 8.309121779116756 2.3283868164162964 0.2643278932153905 8.195472444770289 1.0144287511195371 0.16875589561757728 9.855363371399132 6.032445408378532 0.28993130609736245 8.881636738035624 0.0596259530076995 12.009373422277445
778 9.561464343496276 4.964227098873732 0.18287779834581308 8.235934244175093 3.664731970932557 0.2354363581379977 8.169782544077986 2.2899300180802915 0.2346160113220766 8.556460080592084 0.998835651210984 0.15609799072336236 10.619079682728714 6.0398026890392265 0.24832880326258028 9.02854417901403 0.06907270339467948 12.116418269889463
779 8.688414390337712 4.956610216504785 0.22837004931464552 8.326864634727539 3.6243393438340212 0.2035852371150935 8.52098383838297 2.3231704674505758 0.24556098653413277 8.622354735536835 1.0779745388100606 0.18310773585744095 10.73032371845795 6.066612980418649 0.25206452997931594 8.977788263488602 0.08730872717093958 12.75047143717091
780 9.2633922308207 4.859863543566652 0.16533164167955947 8.594019907840972 3.6362115009519638 0.20531324091159922 8.306274297464686 2.266223406426982 0.24049574134446747 8.77188788315784 1.0721318552007704 0.09344770098366911 10.338351623181557 6.041731253366538 0.22927608260528382 9.054785188493153 0.05279952966990251 10.701297837728708
781 9.065230764708492 4.928713916004595 0.19029775202434784 8.330965550474486 3.6123550167351453 0.2253769940190806 8.775098333607874 2.3543391888365153 0.26319965812280455 8.013128969588363 1.0265133448336423 0.1601485985438401 10.71949362734165 6.055174365235496 0.2376965255497979 8.980783449144173 0.0729863840964001 12.338296937721516
782 9.286163434835284 4.917006143711979 0.22218048688899192 8.259598322901633 3.683294866443389 0.2147282731265066 8.383847416492278 2.2736330201608452 0.2463204004629352 9.391531132550847 1.0458176752982271 0.16443104602867575 10.317581017619183 6.041707050997676 0.22688830909376992 9.127744264879846 0.06985896908974461 12.313418965195577
783 9.023566366936864 4.907931509745833 0.2099513611440657 9.249643325842857 3.6442925922829037 0.17590007106957625 8.61970087900893 2.367073007822875 0.22975997624521163 8.3742471655182 1.0863183304633217 0.1631325794435347 10.710266025355837 6.030882330796242 0.2465119720044876 9.195484752532538 0.08486677198955639 11.748567884659586
784 9.375644809683902 4.912136736781536 0.16280635918075703 8.443612252543724 3.6598428542291526 0.20839328977827454 8.259654334003885 2.3376473587541167 0.267889273799333 8.903876238026548 1.0357194206338374 0.15004384774875745 10.572339991737154 6.006280441108847 0.2482383316860876 9.111025525199043 0.06789258006881908 11.887397188901067
785 8.87118671047242 4.891453921785111 0.16966798629080457 8.630963208914638 3.678629818914461 0.18945359648126286 8.296137347356632 2.230771360110163 0.20920360515304473 9.166783525967292 1.0641321992790997 0.20658434587238872 10.388101652779952 6.015693010678474 0.24190184748642463 9.070634489098186 0.05370327992078296 11.651800141687296
786 8.880312814707997 4.918755026377209 0.13154681503424362 8.782430106129052 3.6416629329302896 0.21384534764684698 8.544491539261438 2.357182314413043 0.2614420148710147 8.577588977686395 1.0812665893166986 0.1619495198904686 10.780527373455282 6.079472925231772 0.2626244672575699 9.113070162248032 0.09323517542112376 11.819066958530469
787 8.971981517441467 4.938260501458162 0.1486638807287356 8.955452016404127 3.657293979660563 0.16993041196741343 8.952790205986483 2.3735837098657115 0.21865085609104223 8.593409118956165 1.0238006017942953 0.14681747993474184 10.974133670655384 6.0856093111540845 0.2622019232366507 9.289553305888726 0.09327683855388455 10.84339302601293
788 8.163263404843681 4.85776030184863 0.18232504140875358 8.841136006564744 3.6249135705672635 0.1352988974931276 8.455212317426435 2.386412127022757 0.2484194849914499 8.301819806176843 1.076167007333433 0.22021984235173486 10.87099955933574 6.088109008907129 0.2631277118550479 8.926486218869488 0.08423962090316386 12.025134820848384
789 9.23846072652515 4.907107032717168 0.11466075571635126 9.169948302504494 3.673945956139624 0.16945959376914868 8.146482038151452 2.349047826030502 0.252646049568982 8.567196790912426 1.0471889635503675 0.2441491560777636 10.640542238743121 6.0669421076505134 0.26386733788657346 9.152526019367329 0.0864135949849564 11.972330055489305
790 9.039517252994845 4.904104985299929 0.1808301511576208 8.908880358887583 3.6098614288306394 0.1594593746027194 8.568263302397849 2.3405118598149848 0.21584794120247325 8.77343363526784 1.114234616372735 0.18893255699362355 10.669782655339585 6.090044317664213 0.2781014930322988 9.19197544097754 0.08931865936382155 11.724681928290515
791 8.754217339992678 4.867933502685146 0.1376823440810472 9.035932456046497 3.6287412172269375 0.15472442149510912 8.654230489563295 2.419987147979354 0.23046033185180384 8.020884042814009 1.0869191836813763 0.20396754281477558 11.132501460261663 6.099394691192656 0.22163126302507735 9.119553157735629 0.09816236632041528 10.868618653861816
792 8.917240219550113 4.935347489306616 0.15088009082952336 8.70572077112819 3.6405728952527494 0.20201323581351513 8.275736006190025 2.331379507016581 0.2542996522516657 8.647621453675663 1.0144191780154301 0.14753811531492128 10.783486210697045 6.11650231148715 0.27361626196807637 9.065960932248206 0.08521149398302663 11.783992676483749
793 9.004084186359872 4.948443472017568 0.15263696449616104 8.23207116720512 3.652166923687156 0.18155122486200048 8.233888871654793 2.3692401820423 0.28141069029434995 8.32458194368303 1.0450847550725253 0.18793724622262356 11.102957105119872 6.058363463425275 0.24321065170922876 8.979516654804538 0.0922269770162862 11.994834514900626
794 9.07286427055565 4.965823718139076 0.15444995840111497 9.002382490966845 3.6676205894167366 0.16806175108869437 8.33013258627827 2.3483442918541435 0.24079635289635198 8.325160660689514 1.0594817512610801 0.19762392093406983 11.58118697911414 6.083531650674319 0.2483307433181323 9.262345397520884 0.10252761803639224 11.565298931248789
795 9.025557923009783 4.914383196555456 0.19827222615984227 8.782420890262772 3.640030856386493 0.17727422543365584 8.514216414448969 2.3554488801394116 0.251189780190516 7.888036934654954 1.0295955661677363 0.19060852109888035 10.899019643044655 6.051802909239668 0.2626178091293343 9.021850361084226 0.07581949946507435 12.375459367087231
796 9.588099116089515 4.911897416600227 0.13100905761079337 8.915136817759302 3.6802812589162976 0.18645565775092204 8.628841695114517 2.3417395896260595 0.2679171948244315 8.380860346695348 1.0954068296696107 0.19284376970180228 11.017508517485528 6.047818267807062 0.253342338937705 9.306089298628843 0.09299589029117272 11.820898751876367
797 9.12239354557412 4.9875899397806025 0.1877313626503266 8.783623575700428 3.6361978817829232 0.1905761136793261 8.432996588545462 2.402760728806753 0.30280147952003555 8.528983336807594 1.0645726607021082 0.13180240403965082 11.160358235359793 6.087829205142336 0.2931140406332654 9.20567105639748 0.11335730101026593 12.674117496842342
798 9.192983591745355 4.921364060300201 0.1690193695197578 8.856573102472927 3.6328422965570515 0.20120837809410722 8.767918304428187 2.3093959476885177 0.24197946702647008 8.620774490298913 1.0801503096244147 0.1982921966994412 11.159442675919806 6.044663755448761 0.26287116094119883 9.319538432973037 0.07525049169111053 12.29992072904835
799 9.201594700876988 4.923597410156581 0.13528564022391013 8.646648129771515 3.6258475115665902 0.15418859489954842 8.968962862327249 2.3473204258700333 0.1827013847464902 8.65571104911881 1.0486633189780075 0.19152218401410515 10.94513017648555 6.038311302358251 0.2566021579313402 9.283609383716023 0.07431521155321379 10.54586073961458
800 9.222744062621857 4.961154193186168 0.10687793926098679 8.703896736722845 3.7087200625432506 0.17506053093387547 8.644181125494608 2.3190763425668486 0.2545731658166165 8.729556794105495 1.0830976182854772 0.19868937968471295 10.956973758480938 6.085595195276611 0.27235434056997887 9.251470495485147 0.10909590013899248 11.545733907970323
801 8.990703360404572 4.9320890087574885 0.1631399193019565 8.623606201694656 3.6863180664586888 0.20492169453046633 8.83860717817976 2.3388262884533075 0.27657172853915735 8.353913679285599 1.0457707394490312 0.18080396710243832 11.155424925915579 6.079316846427046 0.254264109890889 9.192451069096034 0.09403140767643374 12.372466892778755
802 9.552957519614623 4.917072772000382 0.19242657513981115 8.692111145502116 3.6542141741184437 0.18282469523402248 8.250830205275452 2.35363989959315 0.2801459092058833 8.243124970521675 1.0134557507034827 0.2003658946603628 11.060606498848546 6.057068086071268 0.2349155524973717 9.159926067952483 0.07665735426466651 12.498256423436084
803 8.969164236305755 4.981900096815524 0.20278949297829885 8.033515276007964 3.6741423749511926 0.18936590499142567 8.723867245915331 2.324586929537651 0.23172585430061116 8.657829478778611 1.0762488735009472 0.19800758035674615 10.459765388470123 6.09845953258655 0.2907676409327974 8.968828325095556 0.10863477924569427 12.75010399657811
804 9.256034515153653 4.991205249478167 0.18684302735679792 8.935126039362178 3.651880674207678 0.1619765027219554 8.513573220165984 2.362324608368514 0.26386688082335247 8.628468399274515 1.0488551940522828 0.17625055267151052 11.181830241104304 6.053793425312187 0.25119409661053155 9.303006483012126 0.09917904805108702 11.919023977803898
805 9.192133259738995 4.983527437259174 0.16350612968939135 8.39389479207801 3.6795189573244134 0.18663819947837498 8.626416085597016 2.3049072331047267 0.29291077559297296 8.922990888780497 0.9835244699351372 0.16107106788625564 11.356949289910801 6.0670470475236 0.23289347761968093 9.298476863221063 0.08127224679673158 11.88336984648264
806 8.5012011750113 4.942561903042977 0.17562191656090384 8.898957266834529 3.627481289961797 0.15769288991553806 8.837581588920225 2.3994755974463784 0.22761979879019392 8.631593403968822 1.0241355147288707 0.17212415533040729 11.44203553021515 6.095199487896232 0.25448273688282846 9.262273792990005 0.09533797638257231 11.316391979925173
807 8.47914795446665 4.925763268309353 0.1835553274558895 9.059452598658643 3.617827145292929 0.15585933726036458 8.477869841643122 2.3322662448816884 0.24003861619759018 8.429571384418875 1.1046826056577548 0.20496211234621697 11.603293884048613 6.106239071172388 0.2399473394892905 9.20986713264718 0.09492288483014408 11.738332255405068
808 9.143132509810135 4.944559625075987 0.15036171023043088 9.020435439117875 3.6467419147164257 0.17516487893346325 8.484655840920157 2.382075695025766 0.22603564325901612 8.949427101409505 1.0551287300816397 0.20780907878670962 11.126522106470746 6.0603214769614455 0.19764395612112215 9.344834599545683 0.0953327061395742 10.966587149527147
809 8.930878069689891 4.910682935446745 0.15598638282008004 8.782016753012263 3.622687741555565 0.16054133670155607 8.491835487501556 2.395123253400299 0.2712306695266124 8.438539797533792 1.0476098045067432 0.2307617810020129 10.995332444467035 6.0459230184781445 0.2369293200259087 9.127720510440906 0.0819725684448207 12.09456025411988
810 8.806212825062229 4.932430408644615 0.189147927076984 8.454640664203998 3.6314879609664947 1.5707962937211928 8.04023067384387 2.33356482189946 0.2693703473205889 8.200079614687153 1.0818218071849848 0.2010502486852382 10.511893552712651 6.061675622071999 0.22967071338980374 8.80261146610198 0.08576334192083213 28.189930666466594
811 9.198541853756499 4.890530356280244 0.16196726252792729 8.367278576477048 3.66456216913639 0.17616044615372678 7.99196761486805 2.290426738204431 0.2610129813235733 8.873859915889817 1.0347849342313364 0.14575020998862664 10.322409548054834 6.019879285395758 0.20842584265395764 8.95081150180925 0.05760391441695312 10.924205178575773
812 9.536622606257119 4.893459095582462 0.2028605082282793 9.095427545812408 3.6624620636713145 0.18473630813550218 8.67024125544383 2.3695919804708616 0.27443651208762526 8.44204764331385 1.0849154466454125 0.18948334549206655 10.507698414278213 6.033976192834437 0.18471618869214668 9.250407493021083 0.08644817360821891 11.874353924356123
813 9.40308451705566 4.903242351897395 0.16804535892117764 9.123957664801148 3.6920727980192725 0.16150161932010915 8.133071424021246 2.34471738889384 0.2912958845225267 8.467953445701632 1.0496890587828243 0.15616813661710738 10.236458389537523 6.030003510317702 0.1609926293694748 9.072905088223441 0.08151223934952805 10.748729819070757
814 9.11585073848156 4.864134989729584 0.12675500922050942 8.926401555287793 3.62451348543141 0.15986277845703914 9.290525475409012 2.356118317134545 0.21345262614805438 8.789646577651038 0.9973585480160272 0.17478242517498 11.323285580446454 6.104149836720395 0.19236267178880936 9.489141985455172 0.0668222531737134 9.937557739302816
815 8.96044429253153 4.854566829494014 0.18657201636537613 8.982350636400971 3.617546475839039 0.15495283670819718 8.480874961719401 2.3386863636803916 0.24602591676881244 8.750213938846162 1.0641713963167618 0.20800457272416903 10.28284795950031 6.033600059420887 0.18227473847649417 9.091346357799676 0.05928144271754001 11.205107344940389
816 8.938151670742666 4.909372192775521 0.1817683142088646 8.992053514699847 3.6868620230052156 0.14934122536047847 8.518401451039145 2.3399703517105728 0.23990444773883968 8.932885754857692 1.0671752952448985 0.19205252069148243 10.883285689482424 6.114079944370323 0.16424560081195436 9.252955616164353 0.10105917918862746 10.626214025256392
817 8.846415466819657 4.862478607161801 0.18782427726876766 8.942179736039103 3.6449397482210584 0.18145018091524195 8.66727451959667 2.336475880971866 0.23547723797626874 8.858517533239471 1.1013999338706806 0.17642112016183287 10.69791649772726 6.095569845272246 0.17596205108038074 9.202460750684432 0.08574002086685181 10.967957665395293
818 8.603343454630844 4.899020732127602 0.16866289104515825 9.089505276929028 3.644667396961566 0.15306641086232875 8.443754488998618 2.340966726980196 0.27585134816939144 8.290196663560087 1.0121922314687175 0.10457005326052378 10.583515608622367 6.060081670308624 0.13134399030772265 9.002063098548188 0.06895296933666244 9.551145638483034
819 9.297954380586596 4.924954361157646 0.17918219427899626 8.278553999435884 3.730735790566895 0.22223728290735945 7.934295020574643 2.3308690345889755 0.2573294295536366 8.461370571151742 1.0181560409261816 0.15444802111816142 10.273985885662183 6.041279465204156 0.14532318100196148 8.84923197148221 0.08676615625609219 10.983831363220965
820 9.330319268308937 4.955473098693004 0.1717827757305215 8.842141318517557 3.634061492546604 0.17217565236882132 8.549351747867199 2.366369799854281 0.2762106743906194 9.092928163949178 1.0651425704852786 0.11316944503977043 10.84453227065486 6.070278126580703 0.14501250517288264 9.331854553859547 0.09583223539929545 10.06516165014656
821 8.996522519555898 4.962067269554726 0.1916020147441844 8.497472183836987 3.5939221364201175 0.17699143756708552 8.538907988298162 2.3636571147681167 0.2331936432016101 8.294255029501544 1.032518410062267 0.15293891546776067 10.112891644388732 6.040555318082846 0.11185177984771899 8.888009873116264 0.07611126754493598 9.930250006847134
822 9.602963703953339 4.895129222460393 0.1299425448364113 8.60750170166848 3.6324003248483234 0.18087588139873023 8.08717416793198 2.379024511844187 0.24860559617983918 8.091791801791176 0.9919714637135028 0.13918851028230858 9.845222208660061 6.023148287284621 0.07681964551674232 8.846930716801008 0.06190197979752672 8.885798222060064
823 9.027226836261754 4.950737123210805 0.20426335910185323 9.231034864375824 3.653981223309199 0.12752265122184475 8.455906269324725 2.3833993076491353 0.25652182587329075 8.382427827259226 1.0339603595695706 0.14906575783502096 9.963867374931697 6.003885068315971 0.09836438897359226 9.012092634430644 0.08275983417825757 9.576851840999423
824 9.038221756671314 4.923396533356078 0.14890553795243486 8.961293516759758 3.632975935139856 0.16412489535102243 8.347814126671212 2.363419970194008 0.2583908097957056 8.250895983093773 1.0691583870522745 0.19298802349511782 10.476214972820932 6.048239002330923 0.1259480812584121 9.014888071203398 0.08500518338194914 10.202743658084124
825 9.230270622610325 4.8829756387452985 0.16670905845066317 8.571703540147427 3.6287399427275404 0.16865507918900627 7.986653050492573 2.310274927705027 0.3097883265740552 7.966968285159626 0.9810070611323342 0.14818221873799753 9.953003376222345 6.036168748576747 0.14551486088426044 8.74171977492646 0.04540048154471081 10.758423291916875
826 8.531065850591606 4.8278543437922155 0.13664967452073468 9.191963844588633 3.632136570556289 0.15931253365825312 8.882968674386083 2.328383295766645 0.2475878290204765 8.849009595513257 1.0211833026484425 0.13191528726439444 10.659282334606429 6.091001471983187 0.09535858111955148 9.222858059937202 0.057679014716677114 8.832991307544011
827 8.92594082350878 4.904422967727506 0.11216799810282982 8.513216306958581 3.6066614120541707 0.18047651541598053 8.240342031721005 2.3373469299380645 0.25316772837346363 8.890627763350189 1.0419216859077454 0.13029304975324524 10.424819621199735 6.017130416177139 0.11568099570747667 8.998989309347659 0.05906390012824647 9.07320250833186
828 8.851798973612567 4.910902920501853 0.1570970179859424 8.747520831940788 3.6249801072966994 0.15445886959223365 8.377295320326285 2.331189446182222 0.2580855250131682 8.787012406741187 1.030156590162929 0.13895675584443976 10.375871451746319 6.058205619587618 0.13479997603068547 9.027899796873431 0.06865415451358547 9.664630825418719
829 9.012881790571813 4.953601704082732 0.2159987267616344 8.750555201790913 3.618848655370173 0.16639410588099615 8.514562165950911 2.306288012739229 0.251769209809871 8.483750214478514 1.0561215099258523 0.15593534664072148 10.682321296258142 6.051119592643503 0.12630393165359913 9.088814133810057 0.07476311271961915 10.50118560380147
830 8.434157695459064 4.893295841167573 0.1862597431725915 8.958850905331099 3.592146727047731 0.15951492137412804 8.80328974436563 2.354767337048917 0.2423572649064211 7.905840777761467 1.1019503748977986 0.20427511244906432 10.376165984534339 6.038778062241603 0.14506240614401708 8.89566102149032 0.0737548862480458 10.742608559101464
831 9.01380910977824 4.903410259516252 0.19366961209844588 8.380298909533641 3.6237649261212495 0.1968601784005052 8.916528075552712 2.2840371968666195 0.23106310414096592 9.02079389768945 1.0375759788534469 0.17114594641270958 10.595987857482939 6.079220936812278 0.2123086419150035 9.185483570007396 0.06316907740129048 11.516995796858339
832 8.57866937273939 4.910986252227322 0.1768817200673778 8.817803002742732 3.63750972666175 0.1314677231159751 9.225302769087753 2.3653594777193216 0.24703316828228145 9.089838193069511 1.0996733055293666 0.1721926987039777 10.319491581466451 6.057810537153659 0.20570930505386112 9.206220983821167 0.09183507762560521 10.694653907359198
833 9.0567548686748 4.881016434805808 0.18478659726931354 8.719916199226088 3.6319333862735923 0.17109869347114334 8.723660150545903 2.2815379501896125 0.23645016656036744 9.078360672901812 1.0747126052557394 0.12484959064134231 10.629984579437869 6.078464276855737 0.23905081754099808 9.241735294157293 0.06710014844341913 10.957655862244971
834 8.821194371779233 4.969435485937193 0.17035072600171125 8.870787271780593 3.6354387588213473 0.14634450054594514 8.54887388620405 2.3466122894841006 0.2556551651353739 8.347006363894403 1.0827254967431061 0.1579670684626909 10.980482742315846 6.078483084442089 0.22048763056889178 9.113668927194826 0.10010624085288863 10.895423767500139
835 9.216446824511918 4.951624618108513 0.1796447959656376 8.73677109566143 3.6421908923765174 0.14015225991923197 8.65204679787718 2.340210882647586 0.2577658581562359 8.494681585009996 1.065687435024594 0.13006898185710397 10.809659266673131 6.074124510530607 0.25012572563758473 9.18192111394673 0.0923348855048848 10.975093902097804
836 8.604554800752918 4.919606851828766 0.15014071118228703 9.106269744154408 3.6597576544129815 0.17018011941167602 8.835568153749408 2.37047429203783 0.2768405279431807 8.393063715643022 1.0711701111023135 0.1469042392104552 10.365645463215875 6.089126372919199 0.23316784851578115 9.061020375503126 0.09959427422753926 11.19827041398324
837 9.041920993443147 4.9002923993572 0.20878963304840012 8.457915964547308 3.672957692172948 0.18665875650003413 9.107495237595751 2.2473408932855596 0.23352665899351024 9.119544175002396 1.097259563332593 0.1515033784015047 10.54312029230353 6.058784355826591 0.23734263554614585 9.253999332578426 0.07289419856229959 11.663370236035005
838 8.741615122317917 4.941870613754663 0.16251412163660797 8.4605738353238 3.6086150277771196 0.1387448742792664 8.995603695628574 2.3624218189243305 0.2846253377580854 8.317082639616892 1.0971457568024654 0.15609760732657718 10.751136242277719 6.0516397310677075 0.19573647975030373 9.05320230703298 0.08990580743257848 10.745461576139187
839 9.264672778496708 4.929990437697809 0.1767532921584259 8.547631887297348 3.6738503321442586 0.19770587039408266 8.354216221138671 2.3399067503405298 0.2831318223107307 8.900899664839157 1.1183973719334082 0.12553506606292145 10.923390302894505 6.035100326568406 0.15739884605228266 9.198162170933276 0.09701626150420357 10.777621424768272
840 9.07016952971849 4.839424736895552 0.11782443244487878 9.19110640769695 3.6153687834904042 0.1348119503529535 8.720213776056 2.367992020374646 0.2687586720255603 8.34551272575462 1.0685555340668311 0.11958749687553402 10.494750184678484 6.044739697621512 0.21381669767404743 9.16435052478091 0.06478337225711046 9.795277864004438
841 9.02334554403478 4.890103654776187 0.1443129214573388 8.673396080103746 3.5996126208251535 0.1693598995074722 8.915617105368824 2.3401081078585726 0.2183137124274006 8.786177207480595 1.0811353122035299 0.1362781333551347 10.112077833783244 6.047462115869099 0.19996419577518765 9.102122754154237 0.06925158007382963 9.949169894797075
842 8.891610133767358 4.893535517495925 0.16053499774455138 8.873360679694128 3.6186889648466183 0.14275112970849468 8.598498845748756 2.3299050987288004 0.28894246388794725 8.970296735436017 1.0491622964855558 0.09983855067759635 10.808080599105228 6.011124565492324 0.18182501870782358 9.228369398750297 0.058050506377166 10.014066511838333
843 8.983734411074177 4.900274651443952 0.12707710584578225 9.144796902675195 3.6424305531574657 0.15370737501635529 8.753678263151095 2.4092898031635483 0.26759435341632576 8.451193918769928 1.072663505434905 0.12633752238436946 10.41546701808831 6.100033543977397 0.21443940417819407 9.14977410275174 0.10250562920277488 10.188974485186886
844 8.875645169495296 4.875682601001517 0.1175498002630294 9.145129849576664 3.6639373352146443 0.12550126169298045 9.1783518377867 2.330176126293856 0.24883513918811104 9.004533264493668 1.0869425190151993 0.12679790818940373 10.013789138411845 6.036010600180845 0.20586273832993313 9.243489851952834 0.07611705410853364 9.44861087638651
845 9.098506361110164 4.931530886499453 0.17521720082973954 8.317411132684384 3.5842587036498315 0.17376939230350927 8.699132567205595 2.3264859595894256 0.244139046319275 8.905161941679793 1.0784962528486535 0.1618962804135073 10.517638369013497 6.0229343542608476 0.19659365663582345 9.107570074338687 0.06630844913696352 10.904711250492996
846 9.22995619761016 4.897647486600364 0.12763508359206904 8.655717587394042 3.701636332792991 0.14652873048999931 8.113454220063124 2.363503790413213 0.28909972873639467 8.192476287974634 1.0480042236853715 0.13773661907646606 11.029634528204596 5.987026338594653 0.1539419520612486 9.044247764249311 0.0771308521846397 9.796914971536332
847 9.364000560046485 4.92062137124797 0.1803861720992279 8.849926052444834 3.6859721748583905 0.17799911246025257 8.949102164799646 2.336834953758309 0.25212761522718374 8.838094244224996 1.1044877478148225 0.14238238746221732 10.909641695960486 6.082425715363469 0.1913132162785858 9.38215294349529 0.10363561037591337 10.819832446497436
848 8.790696738894082 4.900235619175999 0.14480488256705595 9.453421929962946 3.6008337160384456 0.14868601198881146 8.537388593032542 2.382785189961822 0.2617957554819362 8.140889036486925 1.078126065145426 0.16679452596957114 10.601291600858266 6.039291040447637 0.17465006848472683 9.104737579846953 0.07782154392118716 10.275783133382273
849 8.745556996603952 4.866751940608389 0.15685720123016725 8.714982160299826 3.6304287632739456 0.1678788530325922 8.266609492501189 2.313843385518574 0.2550406698017095 8.565491948694289 1.0499146006135338 0.13115498317454707 10.9155082066769 6.054403196908201 0.17220383010268794 9.041629760955232 0.06063559515184993 10.11998780553955
850 9.60761276098223 4.9619460313589565 0.1823549536383735 8.657909204256017 3.6905217943820308 0.15433018899096373 8.352913416391559 2.3955027653303476 0.23297197544132767 8.51188164656193 1.0609034278611014 0.13178153959028152 10.360643001247539 6.032699277566863 0.1735417146826384 9.098192005887855 0.10588187706718113 10.026536498414542
851 9.322630010010556 4.876223237779685 0.16016915508493504 9.519073085887575 3.6421522295660456 0.09973204947847468 8.47180176011993 2.3742206804685035 0.24205532151498754 8.743321070094678 1.0712203268879432 0.10217871291516883 10.669184740971152 6.06308939928261 0.18194199889352738 9.34520213341678 0.08294839256427888 9.007781620446334
852 8.81052760771402 4.849468245922794 0.13943961030892554 9.290364935239706 3.641274207390604 0.15569413962120132 8.21095945063409 2.3526184606003557 0.2504258291866351 8.430553885615439 1.1081905800549885 0.1533729851739015 10.50571636043544 6.079526267456596 0.15068883376597578 9.049624447927737 0.08378277005238895 9.735944058529991
853 9.057165124008185 4.82194389917565 0.13238347508089895 9.023327976010442 3.6987375451410203 0.15649545420939548 8.700737589829485 2.3553465964502984 0.24341847057062865 8.66691786374363 1.084643758368652 0.1365349895814428 10.12112305611602 6.062615988521394 0.17257042033153683 9.113854321941552 0.0822247752987241 9.641765974098695
854 9.106347167518296 4.889311788011974 0.16157351432495418 9.210974302484296 3.6078314357506076 0.17322938459623885 8.444382969936006 2.3679137012269815 0.24867753229046896 8.264124204702028 1.0805223554074264 0.16931533647129315 10.572303654923543 6.082094029225696 0.20550377276311688 9.119626459912833 0.08310187969185848 10.98130383537725
855 8.716878312569225 4.854539965351114 0.18868167342976122 9.311557575913723 3.6548964908220705 0.1429458160457191 8.193716267732665 2.3013567926401115 0.2982450495472837 8.78802832626726 1.0513605218215272 0.11690564283207637 9.945729051198903 6.085544752692553 0.1115427012460418 8.991181906736355 0.06710692243279652 9.83563281392445
856 9.100141983077867 4.921688999013149 0.13747764463711795 8.767238529719517 3.6956730229667736 0.16352297265438723 8.898981770234979 2.389635442304459 0.23215966097309246 8.745305154190152 1.1049877071493515 0.1218724667434936 10.636621908247413 6.075116836007278 0.1363211223245861 9.229657869093986 0.11498761925552356 9.068247339903618
857 9.218290215302034 4.904711365704715 0.13965258560150978 9.086968078039966 3.6326019006287766 0.17315052300737077 8.662663546621866 2.374665714283977 0.25243875314471914 9.08873989959226 1.0801735930510075 0.10038483214663878 10.208441212320887 6.05482320365377 0.1344909388857973 9.253020590375403 0.08696237323177063 9.168672694527613
858 8.89558015213023 4.837088169753226 0.13035863644086793 9.013682238613892 3.590332878825799 0.1599548648044336 9.060896790419129 2.3575598807934703 0.2374181687498033 8.674066669421645 1.017098220793549 0.13458114758088383 10.209588834687873 6.054345519614539 0.21744567260886896 9.170762937054553 0.04885215172343793 10.081289695678759
859 9.316028161365184 4.8848122793392905 0.1460003421937205 9.171358562112653 3.62710790383118 0.17024134620028153 8.958278983828789 2.3630975443773465 0.2355679152554061 8.16279173528787 1.0889870010911613 0.1264992013254217 10.802524359337816 6.030897900988558 0.19660250575571225 9.282196360386461 0.07654774369282862 10.025745110623799
860 8.899857277652327 4.898945141106273 0.1510219892618051 8.681993524230014 3.608760477363546 0.16793984097482198 8.708987162501877 2.3505572614331247 0.28846032186830056 8.632323438745148 1.0980584101419473 0.1365481262975043 10.201665418315276 6.062790297921805 0.17761426473931632 9.024965364288928 0.08138953536066054 10.560580957302863
861 8.164829183462182 4.863101121527312 0.15164745998077392 8.795938748269638 3.6167191484316965 0.13070757456704132 9.024141849084605 2.3540619961821108 0.2316388933771545 8.679994413360136 1.0739274716768499 0.10157211269004922 10.223889102451206 6.065499125708858 0.1915635122591329 8.977758659325554 0.07222899047268685 9.249023379994025
862 8.684417119391268 4.909501134740819 0.1796321193687699 9.22012805088432 3.581383213492795 0.145031890219719 8.816310218376543 2.406517167059421 0.24379976160173739 8.175747289781125 1.0666978557186184 0.09813774163647167 10.151863590788123 6.061965844292095 0.16349441182994276 9.009693253844276 0.082780260828071 9.512198614767016
863 8.606483588191809 4.880025959248449 0.1479454541666252 8.980997851431052 3.6740236279669336 0.1567182538970525 8.71880214184948 2.3504687238337687 0.2792950835758599 8.536576888262648 1.0673197332006665 0.1207138318912415 10.170042755578276 6.039640097217368 0.20469251161018936 9.002580645062654 0.07986284606075852 10.42055685598425
864 8.637651120267844 4.845353879661998 0.15880751851173538 9.346217437887047 3.647860260936828 0.15103228958133352 8.66847866348353 2.334468106831161 0.25934593041154624 8.218509421975112 1.0459422377600263 0.12725616768791753 9.963772531657373 6.004119637255713 0.20962565121181326 8.96692583505418 0.05311604225646653 10.382769398599294
865 8.909349595080505 4.8690369654495305 0.1339292257055104 8.975895945646831 3.6371846753820067 0.12775958116071737 8.601823504487937 2.3762709338417762 0.28095617965913794 8.892205329331299 1.1137062849932566 0.1393563893482632 10.133326131879063 6.046017650495281 0.2085845022066617 9.102520101285126 0.08601051979969147 10.20536242159063
866 8.872709577609308 4.908937386222182 0.16500936724389784 9.26626017067168 3.584280931383534 0.138819413977606 8.831460622477241 2.3965680826139524 0.27430737791387283 8.010449438608735 1.0524283083192016 0.12647037891780963 10.636314748144894 6.023050428348483 0.1884899541858683 9.123438911502372 0.07062024514479201 10.234131940647224
867 8.771344273134398 4.898330913305469 0.20841460815691812 8.581998476194327 3.6768299923032934 0.2003266591458899 8.499689732965907 2.395971118671155 0.247876850807674 8.785769948174325 1.0878085092096117 0.15997843944053747 10.641800865588449 6.0431874337543094 0.24605944270493474 9.056120659211482 0.09799281121608905 12.177140777783821
868 8.506633350773374 4.842916785229927 0.14225463791884663 9.157955411621975 3.660113733465964 0.12994576475058747 8.375909283927134 2.335787533612165 0.2468034477695009 8.423258980661183 1.0501032858420187 0.13981991107353797 9.744957383062486 6.08616852855662 0.26506970877847885 8.84174288200923 0.07258519110866017 10.587039313473369
869 8.443921217448938 4.923046681621757 0.16820529307158244 9.123278863889114 3.6071128180001883 0.12307317713490887 8.722446050283345 2.396149219323392 0.27625613178037306 7.959308303271948 1.1013629115664885 0.15847096240543457 10.259106262057173 6.055873324517565 0.24056580024001425 8.901612139390103 0.09427620877319942 11.076091958326423
870 8.897064331845508 4.914860201240527 0.15993615232359043 9.618445379895524 3.685636696184818 0.1421987116482707 8.431571293287254 2.4119935650005875 0.2745855916823446 7.84322330660044 1.0716058358169118 0.18918374571356789 11.030758395103863 6.062057590105199 0.1967004301106576 9.164212541346519 0.10679799543692998 11.030636544692012
871 8.50515574793605 4.852476733048362 0.15471552547712406 9.242615692267877 3.6077165966882974 0.13856331353888465 8.643776271117982 2.377265806296657 0.27010735385409645 8.635672581553042 1.0491113499419666 0.14621364329265282 10.61447197093314 6.051970320035753 0.2081906578865233 9.128338452761618 0.06527537896952854 10.517104357250103
872 9.162208129077747 4.886799662204343 0.13268027090355528 9.12614763218717 3.6591365325601646 0.12170074601364092 8.633146034537976 2.3467503738008 0.23895891895111399 8.799973363396003 1.0421863376481522 0.1177047082969678 10.003557715864192 6.1001477836310345 0.19412619336678286 9.145006575012617 0.08457135573622017 9.226578155520155
873 9.23329714198024 4.876520555432024 0.1399605501522689 9.43096784828412 3.6631685449970144 0.16151755754733269 8.392582421044654 2.3331449056560625 0.28636185112837587 8.11606177814013 1.0377156109589791 0.08659341032874794 10.416288969270964 6.065543691094156 0.10520484031788734 9.117839631744022 0.07278587939496854 8.933995790006339
874 8.580185903701652 4.867380633666803 0.15890134127304603 9.393721005837493 3.621735306614643 0.17132504028317733 8.791413020066223 2.3444095514467738 0.25898403257749175 8.033840485086833 1.068705045448749 0.13269423740716155 11.014391837961597 6.051658901770299 0.16359398712065149 9.16271045053076 0.06834510555677498 10.147066951977095
875 8.85604104840811 4.904681822122342 0.15147217571797808 9.371767840836302 3.641678046490168 0.16484854073709657 8.394446760222221 2.3977671151248727 0.3153223236382367 8.707565872420222 1.0488095216943112 0.17097647593914247 10.511059838085027 6.060083563186173 0.18027816640098787 9.168176271994376 0.08817123149089463 11.263177779325217
876 9.21911789943274 4.924350355927386 0.16438006015557668 8.981801074551 3.6338893728357995 0.17375939448988528 8.556105669505492 2.3559650202811375 0.2715277361590735 8.575687621884528 1.0287687870461257 0.1847651854858874 11.045875092034903 6.037023026577567 0.18009690535205733 9.275717471481732 0.07356653030092448 11.16728297000601
877 9.686214955574956 4.933546709126798 0.15230810033005465 9.317132318497386 3.668198706388333 0.1470881797950634 8.812116031326804 2.372138900079257 0.3045016690412176 8.098472090582044 1.0972188951041892 0.1286323551515063 11.143858988331518 6.011193750908229 0.18313457603469308 9.41155887686254 0.09402661008868263 10.492746618510349
878 9.307728846167556 4.928016374968678 0.14016249987768412 8.37193527343152 3.6461897948421926 0.18357851132068173 8.591283656591676 2.2763240189699103 0.25951182894644714 8.757160392304508 1.1108260371444683 0.21903824175482967 10.425887787741079 6.02262250604739 0.20268292409100283 9.090799191247267 0.07436296416184911 11.516153812723818
879 9.115491250047553 4.934631106727833 0.12570347685045724 8.746724170044402 3.6448197258634263 0.16679129479392332 8.324347400975906 2.3383709025277923 0.26486964584095374 8.507348291142407 1.0433212328985904 0.13068699372308087 10.623349935024068 6.020754172061597 0.17544375058549402 9.063452209446869 0.07394664578316919 9.894925680151434
880 8.756590360761747 4.933924274900691 0.1198061265836886 9.769169430716495 3.6593247047256408 0.1530714928499398 8.498787653142886 2.396772367763032 0.3365529219567897 8.147740154043161 1.0658342061908885 0.1707766793987159 10.71666367659391 6.095276464341622 0.22234326396531823 9.17779025505164 0.10779362135169616 11.48838230504498
881 8.94228616247958 4.901058752897243 0.18723985154604175 8.872668392413848 3.610560563577696 0.14483709787905844 8.772138386633403 2.3442556754669432 0.2782831602995817 8.285023129005575 1.08455925070895 0.12514266344437572 10.896022871215342 6.087795368901823 0.18989903240379205 9.15362778834955 0.08321314007785237 10.604323562622055
882 8.714216872431376 4.922692663373377 0.18960071412110133 8.865890323376972 3.622793610433868 0.16591118305820282 8.685210143736638 2.363295343148029 0.2577658581562359 8.365406338268619 1.083951113610952 0.14085665754590387 10.845370022047957 6.070836339888719 0.2055510864932039 9.095218739972314 0.09028103185831035 10.997185754814426
883 9.238899155860617 4.94060395827299 0.1620459722497336 8.918502259001695 3.6201003022342975 0.15834891794781847 9.083478997932362 2.336084557048675 0.22913651824954231 8.624659960905575 1.0893517393652812 0.17484034287279612 10.416352772553395 6.122176835001308 0.2491116228984505 9.25637862925073 0.09923069615183158 11.155297753773095
884 8.524447556049807 4.938978035658593 0.14126619178155234 9.082087186339196 3.5807194065615264 0.1611472396736136 9.178385289929576 2.3677347881506656 0.21304058666400671 8.983022344275161 1.1267122484777286 0.15491305234329922 11.277724920803786 6.101640728621947 0.17723670394543237 9.409133459479504 0.10072425926141353 9.712823794586331
885 8.940289313227291 4.91109007329735 0.17865603268637084 8.988119501739975 3.6191195635555395 0.18734868856023473 8.66967297640246 2.3378168533121175 0.24581021594042532 8.197562199171596 1.120600024833308 0.2167150723913122 10.82466993264021 6.053341174627025 0.18099876618575295 9.124062784636306 0.08596075569238941 11.568347629658316
886 9.352368998742284 4.961663336834247 0.17156331138651737 8.763553874498712 3.5937381744190358 0.16991137845248844 8.534211505567557 2.348703005932066 0.20068130041745727 8.88002996790815 1.019767250403537 0.12037380633462827 11.374286981933343 6.067067614955668 0.14339948035563757 9.38089026573001 0.07575509427623221 9.235269231015527
887 8.53450692457901 4.8984608659292475 0.18138708278282684 8.476098130800722 3.5977833088895386 0.19370893966895691 9.050145605115482 2.3660118135797643 0.245442779400481 9.182395246107644 1.1000355027053619 0.17402259533958792 10.569112260010046 6.091069431452442 0.23391733206505708 9.16245163332258 0.08823940227859213 11.785498101079797
888 8.782265759969658 4.902444536758151 0.16789811475354893 9.035470231365842 3.6127411466250785 0.16154053550286657 8.371986501936995 2.3369272791021904 0.2728710276282331 9.042531450188601 1.010406590664631 0.15007693976706618 10.172672662005507 6.046025068060874 0.1905783162977308 9.08098532109332 0.05927614200950617 10.805582188827135
889 8.32617387864846 4.884890838855446 0.16904594253509694 8.709778486747334 3.641614615776284 0.1755297840920083 8.248799899099112 2.341515411335009 0.2127342172641532 9.305212626716528 1.1222278656860505 0.1647206398894906 10.831826965687451 6.164860318347602 0.24258813312828112 9.084358371379778 0.1085890277673995 11.053716263642432
890 8.54646657841588 4.940204640776143 0.14988227062955897 9.186975965011055 3.559838102744041 0.17137188190752797 8.650225911972253 2.3427642196766003 0.19862323694973114 8.255572307333546 1.057161382440379 0.12243646877557829 10.811044374597856 6.0773190254202625 0.19985223786231818 9.090057027466118 0.07302469197880641 9.650512591390989
891 8.921776915249598 4.950566693665365 0.17732728295336822 8.591230931057089 3.580539599315172 0.17689831746790416 8.720869714788561 2.339138370368207 0.25003757698211665 8.716399172887822 1.0335992323827974 0.09381682127601357 10.552425255964497 6.112077361181832 0.19982341294284744 9.100540397989514 0.08075146914999612 10.289215179270569
892 8.812374731549776 4.885942628607971 0.16298571347829463 9.03520623261531 3.6243655577137797 0.1817472103940864 8.556614418373107 2.436701237939289 0.23318435743744276 8.695705471740682 1.0668857308728665 0.16066172977355664 10.345395861273653 6.134351548235327 0.18999942101618947 9.089059343110504 0.10721655844116795 10.640725021236129
893 8.713862801401586 4.899711644811251 0.12904384731698423 8.966934382341444 3.617441207608159 0.13523436662952287 9.021231102490058 2.4192864606739066 0.2447116970580574 8.436593881257252 1.0730241755554701 0.11635244283363158 10.401393923588213 6.092154005591768 0.21376079125411848 9.10800321821571 0.09789071661543232 9.615413757988636
894 9.241897491995644 4.923174574352201 0.15589888208084093 8.81366608973215 3.586414708368921 0.17774342552001193 8.352400771758901 2.3438683049981632 0.28277721815601203 9.02892790059873 1.013750937611506 0.16784246380758125 10.122898795702762 6.083886454409818 0.21218725843853598 9.111958209957638 0.06778621371544306 11.418467281911111
895 8.392072957442123 4.885733176472398 0.2067862066188201 8.521799243706276 3.595229408949878 0.18076882817285844 8.696598204288307 2.363832476795167 0.2744851145490781 8.756635873984049 1.130953913711679 0.20891640986009297 9.927584380906564 6.066940000903585 0.22159221397252257 8.858938132065465 0.08610501313386276 12.519686723006025
896 8.296619794235562 4.831492925795226 0.15031116773056988 8.75863775310784 3.5692810897662066 0.1665178562607122 9.114477371003547 2.3489125634029993 0.277417630871157 8.997103555015983 1.0935311980145717 0.17889033183500327 10.240758649879274 6.094299416940799 0.24464304832942263 9.081519424648441 0.06507065655128179 11.662900095943293
897 8.69137967895395 4.885249258126411 0.18607135737488126 8.655109228675903 3.6234261426357426 0.17884510458737804 8.677752812264632 2.3279701277246803 0.26393383234609624 9.524531645086226 1.0833482500146125 0.14938328296487605 10.450231413660873 6.116248457852397 0.23775752374077308 9.199800955728318 0.08481566503808988 11.642400422190434
898 8.936301058592774 4.893540444549993 0.14717721937134082 9.120149348677849 3.602042506368802 0.14368073712444276 8.747009559813128 2.3919861207161794 0.23780231346487674 8.321639111663716 1.0397420981403553 0.1753897876390497 10.227128490058005 6.0971830876053295 0.22802383785172053 9.070445513761095 0.08246606924345316 10.680780080736982
899 8.921227893911885 4.843168994077677 0.16920954115964504 9.465212196045243 3.6194513947152127 0.10435855631858183 8.807026387291135 2.428667439102326 0.2604916292456729 8.174059115407614 1.0389675981001472 0.14146079413915102 9.775118350734143 6.079976324015923 0.2281964811382946 9.028528788678003 0.07961356776957854 10.355834017778573
900 9.257562836914504 4.8913722723551665 0.17687968762671094 9.480700703548452 3.6673577451363313 0.13704988448170013 8.615011050160241 2.3628453327419976 0.3173842309539776 9.000694857074352 1.0537799847213527 0.14208426803519986 9.744679797176543 6.111603350171181 0.23703950510875738 9.219729848974819 0.09495895479252706 11.57876171561042
901 8.634617148182814 4.898966714727061 0.18877222004593602 9.156934637356487 3.6038132894975567 0.165537223802328 8.568613654533989 2.312133523563528 0.2947488018845723 9.711063745329055 1.0634439115479208 0.17859262918601213 9.357066241546638 6.052226734269261 0.24390394036328855 9.085659085389796 0.06368405248838678 12.279113686517396
902 8.47848307379231 4.874443936125619 0.1979005935031427 9.013556027446617 3.5912972396543914 0.14199795403343857 8.884791867629804 2.379742938057115 0.2666015953956548 8.298933853849425 1.0220666207217108 0.15677590896089835 10.232669155854069 6.102785183800036 0.2917197998316149 8.981686795714445 0.07163440143909586 12.089361941527546
903 8.71615599176419 4.888701542679385 0.16636423384750526 8.565558833372368 3.6581944875431125 0.1724370777514852 8.47575454831922 2.3601158072085187 0.2702650127731037 9.181563685689156 1.1223294543419204 0.21056194127653874 9.952364353246985 6.036115250410684 0.2146255893674839 8.978279482478383 0.09065852620404544 11.85167616751177
904 8.76771253232414 4.8865875971395605 0.17808291481919164 9.00981031474916 3.629919419011835 0.1921979850686956 9.067796077808309 2.387694119301213 0.22649342757096322 8.505587489795719 1.0906457303039532 0.20184829577743607 10.373935045457696 6.1023474096380195 0.2897575827945771 9.144968292027006 0.09700607284623759 12.471918462229494
905 9.119898864597893 4.856792709887262 0.11238930203235653 9.205620995598684 3.642337079295541 0.18540453562288364 8.516112961428043 2.3098020453491146 0.24554161615637984 8.550987211344408 1.0638934200921357 0.13557303358275294 9.513944260577981 6.045226340416332 0.23600065086135458 8.981312858709401 0.06117753677539848 10.484086452000863
906 8.877748256962619 4.868657156581222 0.13546229778620486 8.594109663138799 3.6378573316737555 0.17685326379474056 8.846547835573626 2.337931951542583 0.2702114277410702 9.501227407162808 1.0287268123617859 0.21489101316815662 10.211927892783565 6.1381708136610085 0.32038492554479886 9.206312211124283 0.07983603093139222 12.809078020753907
907 8.432758743670894 4.906811894854283 0.1634870877450971 8.313631617064912 3.5933321919077637 0.19913098245285818 8.443437023641515 2.342291149060942 0.29090316619829165 8.564513327392346 1.0093975801751685 0.14589173051337834 10.361683519634132 6.134794886780308 0.2575719531563128 8.82320484628076 0.07489275832301448 12.112154985750186
908 9.061913191822196 4.775078130512444 0.13346418889708717 9.562747669455684 3.5967696102272293 0.14949297797502428 8.619614877580352 2.3343105058063807 0.25190722748130684 9.127971315492864 1.1040548862413857 0.16722443735336612 10.017537537595627 6.155481261939045 0.2537617318582162 9.277956918389346 0.07070609671261821 10.953240627495154
909 8.601553811053474 4.872216556276757 0.1832118016767917 8.870095679024049 3.59466192765129 0.14136056485308784 8.887182753274365 2.3795820223339637 0.24138500524307124 8.570524194838384 1.0703660548422205 0.14186690978634064 10.048437588741505 6.140991799859613 0.2653212282877636 8.995558805386356 0.08913088996009008 11.15142611326859
910 8.473382331252884 4.844647885051128 0.19616017868808389 9.15859066367111 3.6158078601253294 0.1701920849816652 9.032229705187484 2.313446900579495 0.2461849416945183 8.571686038208343 1.1050198021333304 0.1487970213375563 9.684861057323038 6.093670953157866 0.2561237957954426 8.98414995912857 0.07208589797675095 11.659210104164025
911 8.594267931133324 4.83990387281163 0.1826216482652603 8.713276349196512 3.6361528418490834 0.1858702045076944 8.838929707811982 2.291525494385322 0.27051783895414927 8.760289184536251 1.0178949802560087 0.1403236813027783 10.185425087561708 6.129992271130587 0.2884601123442594 9.018437652047956 0.06066110985384747 12.236012020700505
912 8.918831167574707 4.903480164709623 0.17905606838377475 8.900307849988325 3.5981803649524826 0.18141681759119585 7.9652119423885255 2.3207744772857817 0.31706913728032865 8.931780251259507 0.9715650735297747 0.10111374932993134 10.153411854050072 6.104843725390696 0.27721885970849713 8.973908613052227 0.05733597894099285 12.09943202507166
913 9.180419712120655 4.87686400919861 0.14719875972596863 8.78475187266346 3.634900380018535 0.1807330192948844 8.141086422951663 2.2852267339255468 0.3111555879770268 8.980882950040007 1.0464438031327696 0.15133425455183358 10.491890089148283 6.103629560934507 0.2716550486387586 9.115806209384814 0.06698011520931493 12.17050214422147
914 9.277188088259198 4.901750827670932 0.129455885599843 8.778114664287935 3.6204234545959553 0.21144729261067097 8.480013418634083 2.3142378632701193 0.29806649401904667 9.41232194338359 1.0388758140111503 0.1484302971342659 10.354214987157437 6.13314716578791 0.28218724539770507 9.26037062034445 0.07925424283453456 12.256566645397708
915 8.84465586413202 4.921904735783475 0.18729523819027383 8.558413885639178 3.618644757532323 0.18592728414676735 8.493518208296825 2.3319164856194248 0.25494898503639396 9.026961933894194 1.0627772891061413 0.12305618251320422 10.656412946834845 6.113583716862654 0.22313735198855544 9.115992567759411 0.08733261474812481 11.165400920907276
916 9.679643952316576 4.965836220442009 0.12905820506986934 8.964880651026817 3.574569157064638 0.14175515334191158 8.906481140637169 2.3367927249776463 0.2372155953309552 8.448782250312332 1.0492602338043402 0.16584728982849434 10.128377720030889 6.047812670749363 0.2659814391361239 9.225633142864757 0.07242141917492066 10.76997571241541
917 8.915013637369455 4.863146480581588 0.14589542052891785 8.149680654711567 3.5727558968950603 0.1819854767852267 8.40677792855402 2.320040749179875 0.2585694291669807 8.732557533424815 1.0987431230915037 0.17809368177102863 9.820551603867239 6.096545355095319 0.24349759393041825 8.80491627158542 0.06781353873599065 11.55130587573338
918 8.718079694009296 4.832912267496595 0.12605574726505064 8.57759126234467 3.5844633696277604 0.14783583336495476 8.83523197509739 2.347667962209959 0.2330401235400208 9.113922052983447 1.0579178136923042 0.15689954825036334 9.948626547076405 6.102336566525328 0.2581476375131856 9.03869030630224 0.0626268136777107 10.565099838670102
919 8.711518418214155 4.895170013779894 0.17691931605222763 9.325243348667993 3.5803792322339874 0.16118698345737262 8.795328280360543 2.4020809580185762 0.22305276016713005 9.087701485681006 1.1275738157801447 0.19618586544311617 10.245288759822987 6.1076971033704455 0.2599442113423921 9.233016058549335 0.10014744240393085 11.65727481275887
920 9.044115647176966 4.838080620997466 0.1529608240175933 9.23139759224416 3.6640564025106084 0.19329762297238895 8.466700737840224 2.2680421136661133 0.22046364630690202 9.030561408090247 1.0762229296422294 0.17792638480601178 9.88121562648494 6.127744051785642 0.28696284645917425 9.130798202367306 0.07239644148773312 11.821394999061438
921 8.79104380300135 4.882994142271651 0.17877003588421728 8.819258756249862 3.616420985859573 0.14851249569867553 8.270065997972477 2.3840028365677925 0.2780378713149748 8.59364805567789 1.0502150274192112 0.16729067316830668 9.543018459946211 6.067763760900316 0.23135260440013922 8.803407014569558 0.07784656837103018 11.504576335028107
922 8.58066021742121 4.838693392718649 0.16217596353732477 8.605492982827618 3.628397310131898 0.14400880352518558 8.745824654611853 2.3311603043301568 0.2414926974536174 8.688529938272051 1.0173896952463963 0.12802829039584174 10.388737047053375 6.066417692218328 0.25970942424767257 9.001848968037221 0.053978896696406986 10.719068371664251
923 8.699695418253292 4.867485171803812 0.1859965948820412 8.4086195484653 3.6419409682591395 0.17825376420615358 9.004305563284708 2.286439754061907 0.27780041319760795 8.870910474402317 1.0512242350934158 0.16671121362738225 10.196105832858473 6.062218363029344 0.26302342439543264 9.035927367452818 0.059428916216845006 12.281756110876206
924 8.82157220471089 4.8492637563129986 0.16032604613951693 9.025499011745886 3.576866294249782 0.14967775747590897 8.644714430539418 2.319369321021947 0.2921956799853414 8.800986992606651 1.1020169625306653 0.15112258561715813 10.120830428411267 6.096394663908713 0.2721878852736795 9.082720613602822 0.06634941737214248 11.751478448204416
925 8.798513285835806 4.886931933509153 0.16300334431891406 8.935859868167874 3.620422178297865 0.17087730762448872 8.911429617463567 2.3301570950736648 0.23465549330100582 8.78839951280055 1.0916435920970649 0.16721441020862374 11.21022994499235 6.087964641845972 0.21230128728652206 9.32888644585203 0.08099110593206534 10.86387386971538
926 8.949472758272195 4.882933820075534 0.14143458063400055 8.894707799987094 3.6451015155682085 0.18993092251799734 8.684633999748614 2.2763435356939543 0.2718606698014585 9.256413438280164 1.0654485631375852 0.20738628468073264 9.66241387735448 6.051286898566852 0.23480105880264068 9.08952837472851 0.06179008437574818 11.97955646755213
927 9.118794738860215 4.890361723864348 0.15408415937216038 8.494358634607718 3.6238498429376356 0.14719144448476837 9.357833513954423 2.328289325253783 0.21536233037550673 9.097767398325896 1.032943120389757 0.1673343387912283 10.84398563720132 6.07876830635132 0.22228297981461756 9.382547984589916 0.06840968152669 10.384920229838967
928 9.242263739615057 4.880316450045003 0.19665742253647595 8.64547084090776 3.6032217204973853 0.20683613354663183 8.458358659720153 2.3584893002648863 0.22748769337438357 8.521521659347627 1.081793851786151 0.21858572221416264 9.594383373378076 6.012304709350653 0.20915997651190238 8.892399654593735 0.06479242415613702 12.132117157536715
929 9.173139780349807 4.844368667009707 0.10341130282457384 9.095606788737228 3.5770069986589967 0.194998049225262 8.50301081306275 2.3585458255163974 0.25503098298667803 9.00167615861164 1.1050564849411597 0.180896091846624 9.924210101523851 6.0817429322172485 0.2578712882129713 9.139528728457055 0.07091139943602323 11.369862895065175
930 8.915078931593113 4.948163956751876 0.17821342070206686 8.440743699856311 3.5363175181238504 0.18293874978829608 8.633065624936304 2.355144844703572 0.22302096272753755 8.287548947025542 1.0553523668727172 0.18837667619106108 10.279775399973293 6.076842053924097 0.24390714896919072 8.911242520676913 0.07193136584254392 11.647738754354581
931 8.830095304156368 4.9637588668640245 0.1953223154563983 8.445829030585285 3.586450438393329 0.15690145550699464 8.377181446202387 2.329399403957897 0.26100674499008597 8.55700662481235 1.0622589106932543 0.18726898757938962 10.453422719584959 6.063574178145758 0.25931292421733154 8.93270702506827 0.07865557737817377 12.144555837119992
932 8.756410125720135 4.946652545690206 0.15779268035163474 8.663557836624568 3.612815516583817 0.17556937279326637 8.189918126278599 2.36627977722134 0.26887761550476985 8.960255975959 1.0367320772564979 0.18690334184186505 10.381975962289497 6.125573522919832 0.25870902271473095 8.990423605374358 0.09517790570165996 12.007499811384257
933 8.829374405134683 4.875201296122451 0.13309189485247197 8.502587359506101 3.6080449824027916 0.19706729477634705 8.434995093626078 2.325251644276462 0.2474136244124769 8.440584664944135 1.0470882625617084 0.10928923844848443 10.104665457300658 6.064777141191855 0.2185895703157031 8.862441396102332 0.06163988307837487 10.375711308005112
934 8.644605272556113 4.940649208517987 0.17527771079641888 8.720709423218837 3.594605917020004 0.14031260064054385 8.17402348115551 2.3036585723546446 0.23175206608306967 9.276286111199774 1.0588385716340234 0.1696722221524613 10.090737754829842 6.06685906496721 0.23483589937243632 8.981272408592014 0.07048948466609524 10.907403264539138
935 8.908384237393134 4.88324080196398 0.14809539483091638 8.987008596408856 3.5645707929562134 0.18643668642275435 8.914835168845435 2.345219060661969 0.21556054952908532 8.883476316317102 1.0128937310972908 0.11692761445607934 10.100701416081968 6.0481442453137415 0.22393564946064798 9.1588811470093 0.0483809441659603 10.209602499716517
936 8.470284715986645 4.898890383027924 0.22455884158154046 8.911702390139027 3.55787357455491 0.14798911822235924 8.644604302212006 2.34564740770162 0.2472677938468053 8.910819462654555 1.0923923637629291 0.17404359308174733 9.61487957663956 6.05975481508563 0.23452035585354036 8.910458089526358 0.06847892659392393 11.784363339019242
937 8.558188645861428 4.827714553142231 0.1835843884602308 9.559958620463764 3.562242086694134 0.13109389649961745 8.865487107161568 2.3110782227837356 0.19316508619910397 9.236367355417174 1.0763349131400335 0.18333215713918125 9.976684932661055 6.095944849159902 0.25394448414902293 9.239337332312996 0.05223014275132849 10.830277569314779
938 8.540548909246967 4.791184997809717 0.17041751546299452 9.157981615528097 3.594551930414419 0.17004562540114834 8.77191318744274 2.396298171521197 0.2129455626862262 9.175138401240018 1.0989939267112527 0.1839598134001953 10.809326471023422 6.068389255758403 0.24194638219508163 9.29098171689625 0.06745087421031899 11.222122107065077
939 8.509045994403447 4.972238193838438 0.2032338227043754 8.880933159899703 3.583770712942554 0.15816851433177667 8.783265773307571 2.3477418484321477 0.29580446367121715 9.355836938318738 0.9967370020041545 0.15375097173203248 10.38562100974634 6.082540298151437 0.25643065911951296 9.18294057513516 0.07417282884106739 12.231370445882867
940 8.567033065981796 4.899727767052713 0.16258962325216894 9.098789249206575 3.562516371830312 0.12777221138740869 8.8160240929434 2.304206303782465 0.26803042599966276 8.67556692745544 1.0426430463221152 0.14947496785485093 9.563798862348047 6.055463839496167 0.24495980694428116 8.944242439587052 0.05047868346407589 10.918593547316174
941 8.199843822724628 4.8283037690454735 0.13241869211490345 9.35946259854302 3.584678355887851 0.12602824659083156 8.914850567958737 2.3934672316900105 0.2925431060894283 9.515023521322782 1.0521068872475197 0.13849856729953486 9.933245930518106 6.096456905578614 0.23213504891889053 9.184485288213455 0.06856984765721501 10.561029215094859
942 8.442162712620865 4.953275866206531 0.1795940842673964 9.175940659610006 3.6067582100272553 0.1359887037097798 8.599714828650457 2.3622304987563982 0.2833937083815606 9.058558029184512 1.05832899223824 0.16406250246355486 9.417366263647551 6.126617405225322 0.2791902020564013 8.938748498742678 0.09900941225807065 11.943066899128317
943 8.931625769142352 4.8804397141184666 0.16120443793681777 9.268160440372077 3.632750130444111 0.18880461577715957 8.747202920175447 2.4115870927314442 0.2406160801845269 9.315388269683405 1.1119045157976717 0.20586769531942933 9.904854851461918 6.137084144907526 0.26683814266238953 9.23344645016704 0.11232033736716521 12.184875382857308
944 8.951739208006904 4.860875285148015 0.15007614245418505 9.322990292357675 3.6380473408175966 0.17327779077163108 8.513660064457227 2.353739189733956 0.2564546287081444 9.424872595770145 1.0724362138835521 0.13442958039388403 10.173012895998172 6.149706639257781 0.2483996056760854 9.277255011318024 0.09252815153550142 11.031016032120656
945 8.486340553477019 4.838612736540805 0.1704723337530669 9.218131071907292 3.5787171449067174 0.16086541152461328 9.395295316303919 2.4130186062340875 0.2404882338471521 9.51978192131156 1.1202026720316376 0.17668175268494943 10.036573031805178 6.113542258993902 0.2298094357088823 9.331224378960993 0.0903859015087511 11.210688944802518
946 8.140599812366439 4.8771437393530075 0.15051403167996244 9.435090068790005 3.570779803950372 0.1716568532158219 9.4080282189449 2.444117398405479 0.26242717895663725 10.167328955232547 1.0871836762049032 0.17826115953534943 10.169427375486732 6.199763554659748 0.3116640933593673 9.464094886164125 0.11336485228202334 12.31313020760199
947 8.67950029779801 4.8914089121736595 0.16129205339926544 9.03339196554702 3.6097616849037832 0.17438436972814778 9.265678906116943 2.392571299408599 0.2306523027108475 9.335470039322496 1.0844534414487623 0.19683579762598055 9.35082166691065 6.081787743226908 0.196901618878591 9.132972575139023 0.0895638339996637 11.001547601930085
948 8.627827339961508 4.908400852578508 0.1410933648423669 9.12458512067793 3.606589936282105 0.15875134927974763 8.788111266059428 2.3562663278859373 0.24468217303635897 9.638864909359892 1.1093707733157578 0.18743155484524668 10.059257175639456 6.137168375931527 0.25143378376968367 9.247729162339644 0.10112647096608818 11.268844828558443
949 8.905801788436603 4.88526300431726 0.1512587205019578 8.86874477609417 3.609262167275536 0.18531365688440965 8.725525556106122 2.3319281248369426 0.24071610913465855 8.925248914280981 1.0879670347074102 0.15590387246758622 10.262283454258261 6.166825170830898 0.24935544347161312 9.137520897835227 0.09381631816093057 11.259168450164928
950 8.846928004251508 4.9180997517447445 0.17228068688382772 8.669970618856146 3.614687960635979 0.1833203866829947 8.504451097839166 2.3581924009056667 0.2707534982716107 8.922359927123441 1.0556799762843307 0.1606993575523848 9.841117585135605 6.105142137647583 0.2681323616516684 8.956965446641174 0.08792766321098214 12.09154421535948
951 8.693360649158183 4.896081436291482 0.21426763673418606 8.733581072987045 3.5969060589149993 0.17420770214905923 8.532687725487284 2.3600566912620686 0.2747838025003674 9.424285220030605 1.1222993424896193 0.177318835355305 10.615628047222605 6.147223879627378 0.22064618918466372 9.199908542977145 0.10208069948443077 12.16073316494244
952 8.487298470908957 4.935377198165236 0.23087329213848135 8.726811316763833 3.627039756136365 0.19929392602501592 8.517761453389271 2.2987972316609895 0.22125160365452642 9.140231963558524 1.065328306810385 0.17146343116261237 9.510012002870571 6.171658137855654 0.32514089153895426 8.876423041498231 0.0972073438930472 13.155376192861977
953 9.1385401228918 4.861229206886483 0.18533274183896783 9.203568321319844 3.6326299704313216 0.14123994240012283 8.149060460809991 2.3636725624842807 0.2454709874134455 8.30626838625589 1.1008472724452145 0.18559940450945034 9.543516004169023 6.085757938451679 0.2762963380118686 8.868190659089311 0.08639460790711709 11.848072940878142
954 8.765757285342293 4.872369421744169 0.1863958433595776 8.941336603007814 3.5632603614628584 0.16047532480978474 8.6746931467242 2.3337118088657265 0.24985998307044666 8.84046057938252 1.1454308557963186 0.20733330328205338 9.179042209592494 6.09266832639375 0.2854560401696387 8.880257964809866 0.07905537261988589 12.484985207765726
955 9.130981447390216 4.9271764590916245 0.1369577993982015 9.037128941543692 3.5663617861776986 0.14776905053378045 8.980463176143669 2.320187207511913 0.2653555496898679 8.674995527941219 1.0222053904808253 0.14266605486799708 9.861596360466514 6.076882468052738 0.23434304834264422 9.137033090697063 0.06012988003028128 10.623686066948508
956 9.218821487327888 4.898613809198237 0.13728091751498833 8.696510668946182 3.623443244970114 0.09186812795144314 8.484158397451345 2.3211424304229284 0.27114233330705917 9.03445733018129 1.0733411384513434 0.1852961875957752 10.35966692214638 6.1487113175289645 0.23965447247317467 9.158722961210618 0.09061760588163885 10.602492770750244
957 9.35202240232869 4.898491441051304 0.13487535229370884 9.23412200075893 3.6166361685057193 0.13207424890197056 8.443439167752238 2.3940036904927213 0.2514845687193701 8.36625406219581 1.1168476150400537 0.1834690972534864 9.230293273566593 6.100124276930232 0.30685325988319045 8.925226181320452 0.10278785617132731 11.559498311267674
958 9.522418803838356 4.913645290829814 0.15569337085387816 8.609976896399365 3.6351991582376755 0.1870883359768835 8.251609372173677 2.327810517236395 0.28234988027535607 8.613873941059063 1.0408088197049032 0.16325401201486367 10.388378600581744 6.079553673817005 0.22713751355738357 9.07725152281044 0.07697070973247984 11.637037670891733
959 8.935980996649851 4.906242202736973 0.17523224478683153 9.336784196101803 3.619876019450432 0.15328322386356413 7.9976091209068345 2.370964983922483 0.2961232685346252 8.953608049264961 1.0850696867488576 0.16526064256158188 9.869259497437337 6.103375801843753 0.2740740381848906 9.018648372072159 0.09467295670782097 12.192237272316685
960 8.394949447390728 4.891352892290189 0.14978044813632782 9.425116246399785 3.6003386270662987 0.13534219557806565 8.838732452370184 2.4164851313528333 0.22819727157564942 8.916094911673838 1.1274848401275028 0.20173736944668758 9.768368358914943 6.102430003282133 0.27838815773407505 9.068652283349895 0.1051855165911126 11.384046206016755
961 8.914303506274413 4.901644023356645 0.16169018355899534 8.565916763473473 3.6477532293694215 0.19984863497171435 8.609884955436746 2.2935920801016634 0.27527323878784526 8.786594510269037 1.0627212379587465 0.13890381555823175 9.806294049399678 6.068907331783361 0.26823695826519517 8.936598756970671 0.07249079828128875 11.96281824703381
962 9.145741670802956 4.92018188578829 0.18569918436265945 9.249028679972286 3.632038845004138 0.1727657357920068 8.295280931048078 2.329893894136313 0.24780493007698307 9.09175191853926 1.0782876259648733 0.18669215688864924 10.564063922052002 6.062899625841459 0.24867583706107638 9.269173424482915 0.0822275931143361 11.936290450539692
963 9.154337722344035 4.892094815812779 0.167336843853412 9.190849439193364 3.673428078969037 0.17226816954186902 8.28501659021155 2.328283497233143 0.2755535690070054 8.626055956827882 1.099034380717013 0.1575299793528479 9.710315473093528 6.101839507636535 0.2583737810224091 8.993315036334073 0.09650327384102271 11.81510413120485
964 8.962067678057348 4.9216412206963716 0.18627036445255366 8.806855033080629 3.6364937788336524 0.14037097743326768 8.332866214180779 2.3509939588287656 0.2834094822667881 8.662956198742581 1.0587863517647855 0.2059717649317291 9.867302958128299 6.102566972902022 0.26509314222549596 8.926409616437926 0.09166367437244083 12.388673713850606
965 9.045376995477387 4.844767830493707 0.18288107581603194 8.905171592392797 3.632761012469169 0.11231859583168263 8.879159511695667 2.345177561958921 0.27078536491595134 8.8649157210763 1.1441890629872558 0.19424851048443964 10.018895733142509 6.056466032265449 0.2726105897137466 9.142703910756932 0.08223951780222168 11.835521986257383
966 8.629105780428437 4.87170315286143 0.21586436015769864 9.393624026392434 3.6222052168210244 0.13847222855869218 8.547092944999813 2.3415506382297706 0.27803179068154027 8.724267170186208 1.0837439403833282 0.2073272225958857 10.34964999442019 6.065517495959902 0.25139449041022083 9.128747983285416 0.07451130661841247 12.502971472658071
967 9.510133077223239 4.879236443682975 0.1666501395947177 9.431092438711659 3.6378268102220743 0.13945204631642075 8.585836337291505 2.349096247625196 0.3134932466893649 8.934533796747782 1.1062454808791014 0.1789248309434454 9.366253527571441 6.051548044621214 0.3134478224928041 9.165569835509126 0.08235782317343351 12.742215656629188
968 9.398782489840874 4.87650621625834 0.14702390795301226 9.290395750553627 3.56946811353442 0.1710083518839301 8.831842310569904 2.350843451614537 0.28340777702308523 8.873798732116311 1.1825515063843726 0.2090250153913515 9.854207374328027 6.130529336360334 0.27610705674759306 9.249805331481749 0.09954694259772219 12.451199196453995
969 9.385413221781194 4.899583240849868 0.17016322542372214 9.03796126507749 3.601664406137789 0.18936558834296727 8.388674038662833 2.35125442534465 0.2957973071727568 8.516037600969941 1.068155399592081 0.15110595616030467 9.702903911115088 6.03849584119534 0.2875851065801414 9.00619800752131 0.06939788039126697 12.53651346792928
970 8.658818751782054 4.894682289092406 0.19308030249134744 9.1081296912292 3.6565929739374705 0.17420563883442078 8.545072478093982 2.4113101773514094 0.2744444298027003 8.771707173532581 1.104330607166335 0.18601786654503574 10.2900215445382 6.130755395505017 0.2755651795083807 9.074749927835203 0.11710150637784897 12.64304045693574
971 8.85389148126697 4.915316853640762 0.16330791258628372 8.96342468930443 3.673732124948522 0.1384532270320203 8.80656323452276 2.310890426209189 0.2885336461975852 8.676163473698175 1.0906298424241279 0.1574440897756078 9.975348490327372 6.10079155076831 0.29919351007350053 9.055078273823941 0.09583937736550356 11.996961426833392
972 8.903703394136878 4.898979913587528 0.1474131798026624 8.922820119862157 3.6259884089152528 0.14491265204209122 8.948235339165617 2.370142535342367 0.26261597237528356 8.30257557361921 1.1371671098391738 0.18822001257161336 9.795346581216984 6.097431868777872 0.3298617854186531 8.97453620160017 0.10350918505976003 12.29594474491498
973 8.70395831860807 4.966498095948285 0.21159804391390857 8.836380452933058 3.6358510995347384 0.17653010273008515 8.553217981396124 2.3339626871214496 0.2930292431382958 9.004197143735214 1.0973163847764003 0.1591050000365992 9.885098100364216 6.128233073834166 0.31650832876311236 8.996570399407336 0.10993948601032928 13.255616007812828
974 8.566800228212795 4.842504841185324 0.20501950385707937 8.567152001195698 3.6263715750704826 0.15469425033283477 8.760935621331647 2.327203801957306 0.25562970787460737 8.980240322304127 1.1215478501920153 0.21372819594358808 9.822105357963018 6.106671428046278 0.2667264527421865 8.939446706201457 0.08242711705760244 12.556921388880225
975 8.454445779854263 4.93960393138371 0.20378472517225482 8.734950684660292 3.624840214274183 0.13213940893524304 8.621959541242736 2.3259480774907777 0.3191436946445328 9.108680757367367 1.1376797590346464 0.17871673157972479 9.941274488359255 6.142461477356642 0.3413544544973198 8.972262250296783 0.11167390967531313 13.466101178173494
976 8.623666967076492 4.844954435203211 0.15478861249782808 8.812278316384953 3.5733126248487395 0.13519987869063435 8.423835711094602 2.3624113566662417 0.319757306946572 8.512585213906148 1.0765110632158053 0.20019841694851956 10.082339333044057 6.118961200922302 0.28088630717728563 8.890941108301252 0.07279735393858107 12.499997017919503
977 8.79737041338671 4.9371538792233185 0.22870522993007023 8.762062928526362 3.606883675617186 0.14691767623766905 8.83662090323266 2.387319623404392 0.2964433729476039 8.36969698567031 1.1167692051612064 0.1772830131148466 9.526403883737128 6.078668069416331 0.32904765604947706 8.858431022910633 0.10292610833180804 13.503434345504175
978 8.647196452097567 4.854036684947664 0.20268825384783362 9.495603583253983 3.6178661356033928 0.11360090321222156 8.404063122997403 2.3983152159561345 0.30575124574161905 8.251173133513156 1.1217006379189352 0.2564816506169653 9.347259873310595 6.0713315633780285 0.32834527264440305 8.829059233034538 0.09021726532815225 13.829680843130266
979 9.069701068960189 4.853671742538912 0.15766973565698314 8.661922246211034 3.5975550666683453 0.137320546597572 8.250220945766786 2.3426322919016638 0.3368922617248695 8.834411373763537 1.0996836966382089 0.1564220104588046 9.19131810381525 6.039106670679892 0.3249589174578837 8.80151474770336 0.06409711145272587 12.757059685145641
980 9.576166629053613 4.872103657478058 0.18264954354136903 8.697212940775703 3.6629086320284214 0.16254322149789274 8.290121547497417 2.3097929602484406 0.2848163173952337 8.817269944168903 1.0487852515127796 0.1663779108596811 9.371438411302861 6.110114802339965 0.31460271366922554 8.950441894559699 0.07830827848885429 12.731004258295805
981 9.635922167966973 4.867152172959653 0.16228482560552426 9.107016939131851 3.661601178137619 0.13869228477950007 8.281267215459723 2.378118430240305 0.2800631178173026 8.665827879573367 1.0543832660008 0.17286140565791658 9.483382957731104 6.016978734275101 0.28204101012724825 9.034683431972603 0.07321397409001684 11.87102826362137
982 9.694806991266095 4.8470483949608525 0.11689797734494621 9.018933804410269 3.6350218249276955 0.11887896118043517 8.493228763160884 2.418342014979979 0.275442259251696 8.703951233246409 1.070999512687998 0.1845593774968257 9.718389576798256 6.027083288102793 0.27643395749606725 9.125862073776384 0.07726622489918503 11.14073498348871
983 9.332344381966545 4.884155552855478 0.16192955711991877 9.192692963321633 3.593291531995953 0.14726945512618106 8.770665358295288 2.3320169746772876 0.28173845640937206 8.656520199875471 1.154740003612213 0.20443900216507654 9.134495485509692 6.0698020225468365 0.318877435507744 9.017343677793727 0.08436843490487486 12.768409227715305
984 9.12555699428569 4.933738451636078 0.17268978649690278 9.368869789909828 3.6256471718424264 0.11841922793908477 8.81104854463335 2.4435610840460686 0.2688782886236126 8.183853521566844 1.1492214755602534 0.20733909424832514 9.724137639818137 6.065636694754571 0.30187403775696625 9.04269329804277 0.12112819333520072 12.252134476553945
985 9.264403117322466 4.8136079038874495 0.1418635372870063 9.452263260123125 3.6626685678689928 0.12427244260792267 8.774744705287459 2.344868630486667 0.2494549344283968 8.51695867794014 1.0746406049107753 0.24167008748799643 9.64034024640603 6.079650454105923 0.3068929201116606 9.129742001415844 0.07265445001928272 12.194305695696212
986 9.431998970167738 4.896142032499532 0.14626068349868587 9.196331864679092 3.646531103694154 0.1196619155243334 8.69699890311619 2.380060244225337 0.2980971398993418 8.432230709569579 1.120231319426373 0.18664366015551578 9.158071376695512 6.039596529944313 0.3051102119456039 8.98312636484562 0.09407946372526318 12.09827440658642
987 8.707836513562095 4.828352564670154 0.1499712591595237 9.35730399495077 3.6489009626331796 0.14248987779038086 8.425940746507164 2.3825212544015324 0.2929799217121959 8.431590507435939 1.1173239400570287 0.20765793048074768 9.46572169645721 6.144456850013481 0.31721019293927266 8.877678691782634 0.10187833212239643 12.723206017585591
988 9.285612087502896 4.87109262179493 0.14662789880179844 8.933326064297793 3.6461484883462245 0.18041706657632464 8.28352356254009 2.3266252600300796 0.2911364502022408 8.651853627955665 1.108257401167145 0.22432129126006795 9.083315159369658 6.091684994439865 0.3203633489755347 8.847526100333221 0.08632897092297029 13.325463427455862
989 9.639451541841572 4.8723532905236056 0.17815322484401583 9.738318288278737 3.643382554159212 0.12711425477080926 8.846513079225979 2.3603047626934726 0.3313300199101047 8.583601484742593 1.1642401625628287 0.20368220589313304 9.139796109525454 6.063418627928015 0.2772142861204336 9.189536100722867 0.09830709734074809 12.805537869276794
990 9.230785863542886 4.817236731738653 0.12882643426071297 9.40207020742325 3.6308325103659698 0.17462090924069099 8.489847166383363 2.3327480209470495 0.2940037001256942 8.957182171958044 1.0820017143649587 0.2076084875264041 10.52588807488267 6.107894020405714 0.29135295302438574 9.321154696838043 0.07170981733179041 12.563961589769427
991 9.166038078136747 4.895222299839935 0.1447329919814667 8.492320676544978 3.6488856206941978 0.16868987470031024 8.296393543967955 2.3841996031026667 0.2932825333108781 8.773145085338797 1.0504537501339855 0.13230578407318228 9.506349362847313 6.07353191690364 0.28295147869549936 8.846849349367158 0.08802585590220624 11.710829479235212
992 9.122893304379954 4.908363583429642 0.16620722833544127 9.310070011307877 3.6318585706244555 0.18018007501484248 8.766032260020875 2.374738266214467 0.2554696002947052 8.716024483640597 1.053951148729723 0.14793291860226396 9.78522091798149 6.072922971006545 0.27728767244569547 9.140048195466159 0.08593412576828778 11.76944113575523
993 9.576780865734769 4.895686606087278 0.19009344834073888 9.05409076997752 3.6299656334909 0.21940304679776526 8.465683848571842 2.337039838058347 0.277262414006664 8.508955025252439 1.0969752541275382 0.1715870506610239 9.90095151505292 6.062854745460082 0.273306834935128 9.1012924049179 0.08207163321215027 12.967785802572418
994 9.476555689129555 4.893612625304769 0.13384572694125946 9.220600849491278 3.6294852316263873 0.15356871819708778 8.31412729313022 2.3698415542994313 0.2688787373685943 8.341878499713916 1.1133819546354247 0.17584420243131213 9.926985548009656 6.017062299908711 0.26229779494313743 9.056029575894923 0.08224395092226602 11.395387761307308
995 9.148049035665883 4.863088856196996 0.1580844832830646 9.233400965558683 3.687467304194668 0.11564225916941144 8.664351752805864 2.363299780409274 0.25926015226300164 8.588060131210728 1.0652971704552114 0.15765227283811162 9.649130337117228 6.089058521821778 0.29399012462957247 9.056598444471678 0.09120954438290693 11.283020565409748
996 9.291903040894992 4.95639873469069 0.17097332305338386 9.008493296728725 3.639473500747129 0.12814214721830608 8.436459849543198 2.3994519359924182 0.27521906946120384 8.411907173567661 1.1144965021990383 0.18760005525217324 9.18344630480879 6.041301698161499 0.2941669697766333 8.866441933108673 0.10779169212547615 12.102032479601524
997 9.159590363716504 4.918474694574917 0.17221322166623937 9.151082431791675 3.632091060702121 0.15550336986297672 7.641675348281826 2.319002267817419 0.27498714235429933 8.620004778914323 1.068015847659633 0.13929029217752303 9.36365235856898 6.083351317301521 0.3270270756804543 8.787201056254663 0.08175425537844357 12.250079468042582
998 9.456460149693577 4.851538234764179 0.12782271988216706 9.270111114956183 3.677956280515095 0.14492090695669776 8.213728620144659 2.3806622202315495 0.27507976051675903 9.171002642668121 1.063664273297771 0.18901346815142814 9.443560250863944 5.989966273965235 0.3021449685439302 9.110972555665297 0.07032467432208737 11.905854701785033
999 8.79556390518662 4.883564608044819 0.17870398985727068 9.121599220293744 3.576568394313693 0.19061670075218892 8.492620516622479 2.3997316595771965 0.2680810610185857 8.132941989290437 1.0842497114614569 0.18025223550825953 10.003595944465904 6.1064527550495775 0.32096035089414526 8.909264315171836 0.08768064345666979 13.04755921244537
1000 9.350680432121829 4.899219563580317 0.12058160299988357 8.71093603795053 3.6111867821797627 0.17987748783269744 8.302962095291683 2.361033540642297 0.2700117322018202 8.591719056948921 1.0766743009635076 0.16763539593541812 9.51450491892089 6.080318376701264 0.3112025037123858 8.89416050824677 0.08325373058075103 12.024192243190733
1001 9.304687850207838 4.881593915900882 0.1397510364543466 8.73575247646264 3.6389989297754135 0.17550111089441484 8.456754264419283 2.3111877268650955 0.2640546687031738 8.808197992697359 1.121128939206879 0.1543166170623625 9.316593659321516 6.11602200172827 0.3631384596932126 8.924397248621727 0.09135352046262932 12.567965517729988
1002 9.058786363672692 4.880046459451748 0.17461027349340025 9.00936195166302 3.7271198053525727 0.1699039759597361 8.225044178562355 2.322418191125317 0.26571804634002877 9.21161362601297 1.057669788533661 0.15628689174052282 10.012147911140424 6.119201723389667 0.30242226830823826 9.103390806210292 0.09885841133791443 12.249166793262445
1003 8.71545552146457 4.854456153208973 0.12827873592647007 8.992814531489344 3.6031525306550387 0.11045738810626075 8.541649077850039 2.3482143450601387 0.24998264932117997 8.932785379683896 1.0505806297649949 0.1767129487753645 9.194334994576524 6.066676813568233 0.3387326067010002 8.875407901012874 0.06218331221879714 11.506875595912353
1004 8.993708553746266 4.91361969109818 0.133726864008164 9.115406850430833 3.6056895315328403 0.1374706856212877 8.938560943478326 2.360057955794121 0.23732565000102418 9.25228907490371 1.115123075800863 0.19204408916268173 9.830133348908598 6.099969466521158 0.32779994640328725 9.226019754293546 0.0964591619167539 11.784220473258715
1005 9.073544707788344 4.900744488698963 0.1336047638014402 8.895364467358853 3.5754938899175914 0.13621801393172991 8.497554735410036 2.393919354245262 0.2645338275738417 8.48671827413685 1.0697672157559257 0.15076742908483262 9.622029449764698 6.077213050255474 0.34153370552825335 8.915042326891754 0.08099481754196444 11.764631100372268
1006 8.87657886083808 4.912745392660458 0.17266029954994463 8.578875780964099 3.5892229505570454 0.20777671962558106 8.565234627987676 2.3792685962505282 0.2884500550162948 8.777387277686142 1.085300984263559 0.17340634789873116 10.174614898699614 6.070842228311439 0.3036542224871146 8.994538289235123 0.08504324817592726 13.131592715451598
1007 9.541976374423887 4.866217048013501 0.08895954322313619 8.930227285143543 3.6565784414779707 0.11882316262681014 8.542408430124706 2.337287197362779 0.2620809426720553 8.709079373122911 1.1537130946831637 0.16712951371938556 9.75200811929667 6.0924685815573225 0.3153769029745443 9.095139916422344 0.09882009038626878 10.913357054294368
1008 9.011359669382575 4.8368854428276 0.14164584260184682 8.848682732248248 3.594168564211293 0.1694083397927429 8.636055431287511 2.3346747318454097 0.2780587182176801 8.86637667853856 1.1023259435063302 0.15811136289490335 9.965753246390232 6.078116867528276 0.32017004359769535 9.065645551569423 0.06680152775110319 12.231437774679963
1009 9.032988753926144 4.863302549919183 0.15080948866046026 9.140559322560291 3.614837469778183 0.13443669584850754 8.855218448530168 2.3981203050679354 0.21495724884065806 8.600963706860604 1.1501178411233548 0.18315846706657213 10.1148013141596 6.103764416168131 0.2970550882191358 9.14890630920736 0.1035957341786788 11.234751122346045
1010 9.530032676801502 4.841497513881842 0.12510206607729768 9.041260829982544 3.659382068492766 0.0988795467333008 8.783550126936854 2.421696737006801 0.26476261191587624 8.83222739237999 1.1218586396184065 0.16522150768006588 10.323021496826422 6.062488663165302 0.30358823384001926 9.302018504585462 0.098951942200345 10.972760184388076
1011 9.28558830258837 4.844013487837912 0.13335081596793893 9.590914914405039 3.6960618845320803 0.1315027293963404 8.79461482275064 2.3377259527160863 0.27367206375505665 8.741844332808695 1.0608686634436673 0.13321939861085608 10.019502686617079 6.099822432110814 0.30108012812730073 9.286493011833965 0.0852657018954333 11.147754897775053
1012 9.809053659766512 4.837416413954227 0.14147009454574533 8.656931902800752 3.6637492044628273 0.12956664958018818 8.535225013133802 2.3676515274830034 0.27718684304810715 9.220060879441043 1.066617866743194 0.12846962443793986 9.749386378250723 6.133867208182232 0.33320466168475127 9.194131566678568 0.09142766193241796 11.57257717582806
1013 9.01718395388115 4.891006479579067 0.1705928023674848 8.971852750702954 3.685030268957104 0.134164708090522 8.61425245647945 2.3553044905803775 0.28829265532504855 8.652058664810475 1.0980581299864836 0.18636399892990277 10.338232124737695 6.0968087185272255 0.30073664334185857 9.118715990122343 0.10280883529337284 12.377616507837296
1014 8.878785466537886 4.851007843112519 0.1384044157803842 9.180513862546457 3.6281681424100425 0.1485112872234389 8.546165638269724 2.441420601194472 0.2865858656574628 9.145953391838143 1.089453947187252 0.2035878903623659 10.147553808802163 6.092344651398041 0.3097679921909645 9.179794433598875 0.09804625482778669 12.454468977388657
1015 8.76817624710685 4.857510918202039 0.17106123195763542 8.96301504259459 3.607938513687843 0.13943746605832982 8.302857171791132 2.303310878022006 0.3100267681462224 9.264928728043664 1.0905785642552672 0.17683835631973255 10.29313864993648 6.079319780901051 0.31833608322032786 9.118423167894543 0.06529894878096262 12.78497915997655
1016 9.175023354722448 4.934155515954975 0.1519619935586308 9.4333159007032 3.6475565075116445 0.1629868154612123 8.578848781596783 2.4125559789261914 0.2739431951770552 8.448157985367802 1.1030993916177647 0.18584601299297085 10.190782474214236 6.1134568481240485 0.366574768553508 9.165225699320894 0.11973206619424621 13.078481145482861
1017 9.075210731134584 4.8998872163124645 0.15626008389203722 9.246486736527293 3.6607835603344268 0.15040428019792643 8.720982923433636 2.339389387725227 0.2471852246812158 9.02808385764699 1.1315133591094204 0.20152367414655853 9.648574393662875 6.104039023362063 0.32183510000700605 9.143867728481077 0.10468972713604163 12.343898570356899
1018 9.199325899539168 4.901733345087656 0.14022477695296076 9.409704938183502 3.6784115662600403 0.10262826398564241 8.436068224159586 2.3717447951137762 0.28048867937222555 8.702560863189543 1.1011077016490787 0.23647586419025265 10.06696648884573 6.107641163052058 0.3109000593450717 9.162925282783506 0.10969493199984326 12.269520408515238
1019 9.355229574201704 4.890072372983452 0.12768330562073582 9.426505177402017 3.6773658836065675 0.12072769024198772 8.373160359173204 2.379480387231199 0.2666794117465316 9.015868094006512 1.046848766680978 0.19980269249766774 9.622616084789808 6.089799326313288 0.30196484185280603 9.15867585791465 0.0942805651304182 11.652333687730255
1020 9.456372161563209 4.87923283057702 0.11760315218330693 9.513479892160762 3.6655853937051344 0.14005494321820589 8.585951070313465 2.402236063251059 0.27681043156734086 8.973275630723498 1.1469770071713195 0.24256331892436667 9.26385553640498 6.056473596593716 0.32309995111774586 9.158586858233182 0.10766819602697102 12.606581775374272
1021 9.23817685250896 4.83581469797757 0.09843052281803209 9.327863117118488 3.6776288632491614 0.13533689451144812 8.397678167762653 2.3963503779590085 0.2954583055444294 9.058071045890165 1.0984646627420693 0.21883433752326406 10.724682405576583 6.070063132256462 0.3010192214949692 9.34929431777137 0.09323156460417556 12.02156304540699
1022 9.241668222451777 4.825130357715512 0.14001352056213706 8.948690933377671 3.6282266891230712 0.15227313183104368 8.514702313701925 2.345673124519066 0.25684300667651244 8.75541023814463 1.1179611671537852 0.26312885764680966 10.415657321214441 6.08317677540925 0.33561636181828336 9.175225805778089 0.0776008405514581 13.153677189827052
1023 8.886806411707374 4.914950242662036 0.14215328175627218 9.217763884947685 3.6359208880838123 0.12620736795874363 8.26539956237932 2.3396337851021087 0.2644394319280581 9.33669634962201 1.0966027778705987 0.20758217104688065 9.862354563211204 6.104206373004029 0.3357008673469397 9.113804154373518 0.09583003111183834 12.33100423667672
1024 9.231214076078821 4.813447530956733 0.11625690499254744 9.490522216360207 3.6801004196882006 0.143815130455692 8.404286698735795 2.376802090775967 0.2782822923914179 9.388694974108937 1.0735506139548454 0.19378571409291923 10.3033508623562 6.167035654664098 0.36196842575560967 9.363613765527992 0.0997544797752901 12.537559505611735
1025 9.135822677192227 4.900342985190846 0.0941914705766153 8.952495127839006 3.619484933441811 0.10564156028623407 8.615219297853773 2.3729321052541366 0.3122579539170829 7.99678488853192 1.0187388681025336 0.11798961522043305 9.923454129802218 6.036752451864618 0.2798489138833551 8.924755224243828 0.06721748653811033 10.427024159985564
1026 9.02434076861917 4.921477251811762 0.14408022268240883 9.15584703235413 3.6289308856168736 0.08609507490729172 9.009143926791554 2.381970050809696 0.2868676458132255 9.045804125134058 1.1357608065124807 0.22792441085754606 9.461744300954175 6.039110271291943 0.33199486600191125 9.139376030770617 0.09901707097587228 12.341077983214623
1027 9.12111344764102 4.834958787466675 0.10198510912925834 9.17732843219721 3.5893337542841843 0.1043888780247072 8.82997227073444 2.410545013314584 0.2662434448328965 8.634803245902674 1.1170187960987736 0.17003083167292515 9.27005028445514 5.990581985834223 0.2894133826842661 9.006653536186096 0.06605488516700934 10.680639716305878
1028 9.240597398850477 4.852322205417386 0.1350281932104665 9.35451024157318 3.670666540419944 0.11078835289560109 8.587897761143907 2.308047984906833 0.29293224354762354 8.739255599733267 1.0858494308580355 0.17262490863120805 9.416222313292893 6.0606944115471055 0.27674521181304473 9.067696662918745 0.07308333239718223 11.323008641135802
1029 9.216474096751192 4.921387287819058 0.16838641729179404 8.516773919994263 3.703701300044194 0.16109745337607878 8.58430276803285 2.318393220721018 0.2668908064859375 9.115832688427465 1.086938536010353 0.1625826270026874 9.581350565332903 6.053146686404197 0.3050596111080388 9.002946807707735 0.0942806239670853 12.192735715037378
1030 8.853830321875877 4.954452371516608 0.12827640627422812 8.724614846480577 3.6196503335541044 0.12075391778687597 8.633882480995213 2.3165261945418543 0.2417447922638286 9.257093742177942 1.1122817795964826 0.19354228531849899 9.900307426670476 6.116011534016623 0.2942434336081807 9.073945763640017 0.10135166041245572 11.213481171342812
1031 9.50998242291831 4.961483380610986 0.1351556505892908 8.959320259648024 3.648274647840892 0.12901281061627706 8.52306094591568 2.3327665168662213 0.24390394036328855 9.170006012310633 1.0840128677706915 0.18458795746390597 9.901612200636063 6.08728897433237 0.2652296075528574 9.212796368285742 0.10033249525155345 10.976610464656694
1032 9.199654640286703 4.987427283115381 0.14921939223744013 8.3123815944858 3.670243041892465 0.13892060367285405 8.30274083477279 2.3183838830551573 0.22614386135819808 9.002800478337061 1.0899339702508652 0.18526156771383998 10.298090724592988 6.0975117675931365 0.27515765036796563 9.023133654495068 0.11026720694872241 11.169274499198787
1033 9.323386371341762 4.907148992820199 0.13693422270990455 8.87265313178339 3.7160556177292934 0.13403051568743388 8.373729577946333 2.362078160525161 0.292842233047997 9.092082007698547 1.1115999934609138 0.18804122045882146 9.859544891439322 6.081935016559289 0.24433130802018016 9.10427919604187 0.11333077398629246 11.415376196623484
1034 9.434952292111706 4.926624109252404 0.1348948546243768 8.924488055048425 3.673599483805757 0.14469662001946126 8.253445593033428 2.4412911328783964 0.2850080205039655 8.80774284859487 1.0512159750577041 0.17999971505805162 10.85353866189381 6.110546639732174 0.23577851195131544 9.254833490136447 0.11822268591260846 11.234301161651025
1035 9.338798310795257 4.905775346171672 0.09498663618208082 8.72381987254772 3.563273713030017 0.14577072866236987 8.65088745105039 2.3756606161261944 0.2785436305971328 9.136602372312577 1.1018471375278558 0.18441218633210832 9.588185796234066 6.029531198460468 0.29396173753415306 9.087658760588003 0.07278482003056275 11.432512440478895
1036 9.609230526235534 4.857263094977714 0.10399975049115374 9.474791213514264 3.6497715008438236 0.10645019997529642 8.400458659304283 2.433199814076751 0.30695111892333526 8.807303727768383 1.1169150891526136 0.18309922474500967 10.120765983733778 6.051182508685468 0.29291242702835396 9.282510022111248 0.09923361931459537 11.383671247450984
1037 9.66577121523911 4.9444124181349505 0.09031586329444836 8.739812318104757 3.607773872574126 0.1458794297922558 8.412020457753883 2.403601616938432 0.31363817497778945 8.68549761787846 1.0719642629383859 0.1931045301589575 10.161020123145232 6.042835280526871 0.26693826304481294 9.13282434642429 0.09168470798987446 11.572329520224475
1038 9.254825691153904 4.88986161836695 0.1210884402522211 9.395431725730695 3.6466680633358832 0.1453445826150735 8.79197600265456 2.387836737324025 0.2947970153226985 8.947208034134654 1.0633838633814134 0.15196514350687357 10.250549591034769 6.104337537423071 0.27575066381887997 9.327998208941716 0.09598478173358985 11.3324846230098
1039 9.515094547925726 4.915270071553046 0.14012793703855364 8.68507928210199 3.667497478390226 0.11573985052638129 8.238186037072502 2.378096063522384 0.31846346181283797 8.335986077450347 1.0555296703810317 0.15995598748426598 9.938066487392888 6.060805423994763 0.2897323396568329 8.94248248638869 0.09300695933561146 11.734399974661041
1040 9.538127157648189 4.9431970141524575 0.16794376342475387 9.512490281591733 3.631827645352973 0.09831035689316359 8.71474224479024 2.403347838001154 0.2356097940378367 8.013779632037592 1.0919610830278312 0.16516278812962862 10.184028794903734 6.063774458960283 0.27761996059380534 9.192633622194297 0.10438882566626102 10.824853385110824
1041 9.76579579773362 4.924480153028927 0.126454311133247 9.175597950458107 3.6053440820633824 0.10211441386987284 8.653284309502288 2.372962785177977 0.2520714605536869 8.560361956293233 1.063398363135096 0.15272984516244792 9.651693813985565 6.074402813567394 0.2890409732796713 9.161346765594564 0.08568485716187668 10.570051501112673
1042 9.535711008479328 4.934313125343339 0.1765446965846252 9.34533748669729 3.650545230604073 0.0978843490206237 8.587845203644417 2.3743084497370552 0.3034643928487025 8.582796408900558 1.017570001436702 0.15212767167061708 10.015435719663392 6.057008678921925 0.2796030189551275 9.213425165476997 0.08431631497594001 11.569440298167608
1043 9.391722827858143 4.931184974897382 0.11844999932502068 8.851744065276275 3.58616734381322 0.09193307706668027 8.733865971780148 2.3530723903453135 0.30177799313562004 9.084618258682053 1.0618536014202427 0.1791731643098957 9.836152514840434 6.015606183011194 0.2660476442846219 9.17962072768741 0.06714411646479182 10.970788199737903
1044 9.471301409375016 4.938895668419292 0.1431176746595865 8.730594078942092 3.580236121247078 0.0902742198101428 8.766661218985528 2.354147996782627 0.29200318216323246 8.120958505697754 1.055797760534175 0.15250283523091704 9.368146994661373 6.024648466697033 0.32556679339703093 8.891532441532352 0.06831242050336228 11.498858500357846
1045 9.266037481544583 4.887412469335928 0.13827301557047147 9.05212647925062 3.6294704413410623 0.12434166807024774 8.637449087804129 2.4035493957875755 0.2683968129468269 8.703989601493909 1.0883831091760112 0.1813461069261799 9.462564936163592 6.067850227126357 0.2731904355590467 9.024433517251367 0.09290034632070805 11.293548629252845
1046 9.296222601702555 4.9259653626747815 0.14640171407751118 8.883052610089358 3.6202274696939107 0.1359073424764913 8.47784090219687 2.3621923818304165 0.30269152368265795 8.513537205157126 1.0173835784788143 0.14678814134256407 9.545245238423695 5.9874945925119025 0.3150167797611277 8.94317971151392 0.060219894805286424 11.995507439575682
1047 9.03822807566349 4.892696373239187 0.14906455381202688 9.589399182749508 3.627772273643327 0.1161983108909122 8.73222355889645 2.439798275700213 0.2900180256095512 8.847045356441996 1.062061469118847 0.19537543826270684 9.587009788499408 6.040497926887712 0.2589463258516546 9.15878119245017 0.09013248148517845 11.56919421677271
1048 9.267762796476672 4.902309895270264 0.09840565198275711 8.566259272383697 3.6586362863098767 0.1593377051875683 8.779912259096934 2.350545117877514 0.2730149720777779 8.52351080063456 1.1108059092789198 0.17354240506148236 9.912517137289743 6.029103655627351 0.26855140811922384 9.00999245317632 0.08784739064010631 11.148064370286166
1049 9.090928625205617 4.966485049577298 0.157738429439373 8.474181805407412 3.642802999197021 0.16236854479062457 8.755722244942246 2.328845226416125 0.29270344861957315 8.94175632275223 1.1127281394725268 0.20463796281608326 9.713262923251841 6.034343282082077 0.29836328549270097 8.99517038431187 0.09460815711633086 12.786259897762605
1050 8.7667361069944 4.961410974276044 0.17751843012707583 8.798065310229966 3.582767978158101 0.1616757433234221 8.730764570103402 2.337403816552096 0.2608484781624701 9.503466572246644 1.1153746699615077 0.22971783585852035 9.86621705932285 6.0528595680539805 0.3088547413489154 9.133049923779453 0.0875306191676671 13.047569420146324
1051 9.222381538675924 4.917045915528719 0.1529189603288272 8.598410963965733 3.665286852819542 0.16201900088641075 8.820539259244404 2.3364775585222457 0.30277809215556767 9.005906238484394 1.0556269549739674 0.18024591844984708 9.649388188610644 5.985300492193385 0.2820508613797352 9.05932523779622 0.06951477257489329 12.376035432469758
1052 9.289029768389225 4.944772223783776 0.18433870976816816 8.543699083581991 3.6667522855812495 0.130883980292803 8.185614530424623 2.3411763828727885 0.29896815326123405 9.434260468702044 1.0950949963107923 0.1978372231008529 9.612618764766884 6.049733825339647 0.27913244677839255 9.013044523172955 0.09707316054497199 12.503778435554413
1053 9.52161603879061 4.836827475115317 0.1746833384417936 8.858968566367613 3.6491491323982252 0.16629979293270908 8.429289982243294 2.3540813786352235 0.3003631648911599 8.855344799276471 1.0781466852656263 0.16746169203238584 9.610970285167959 6.0781247480043765 0.29683263964845197 9.05523793436919 0.07683310165107508 12.669708327905713
1054 9.685680794052463 4.950971469450735 0.1466401371857399 8.748701767916543 3.65176703757435 0.16768932937244677 8.3282775458582 2.3461827304225493 0.2980003209634497 9.040567808920354 1.1284629831969006 0.1779600586720722 9.740312586687807 6.005758028799794 0.2580934650195234 9.108708100687073 0.09419566765618707 12.013587808893702
1055 9.49001843986637 4.884499742300312 0.11167595546660863 9.180419017519837 3.635174828555605 0.13540799997461436 8.555008327590668 2.3598942050050358 0.27412534550124673 8.942369547420968 1.026914482239845 0.1536411779774206 9.48229388776811 6.053436243808471 0.3124094482784908 9.130021844033191 0.06955111814917503 11.31316542217203
1056 9.255772177627017 4.889388910704129 0.17489652887951965 9.100837313845792 3.634309047520698 0.15477044061704928 8.347144132064676 2.3910953466482563 0.2948370164071596 8.66736880598681 1.094805617284296 0.18344949389104925 9.674634241635447 6.057244558346695 0.2558361230888402 9.009151334231948 0.09093591386813622 12.190130907025836
1057 8.703846828379891 4.923837694603631 0.16728530366469774 8.763437382150666 3.5849267180286373 0.15011321305689496 9.007772610193545 2.3245035428239316 0.23404355898894527 9.138580012121736 1.1431622706065632 0.19840472082191363 9.849584317198646 6.1153353124090275 0.2968601489213824 9.092644230008897 0.09592032546167947 11.99437807230695
1058 9.445979290200953 4.905281179959466 0.1250170079271124 8.524448822953792 3.6519023132578927 0.1738142030929236 8.378148090286135 2.3569248885700227 0.3037227881103107 9.2146603492133 1.0654939184940955 0.18633472304289359 9.843583355145975 6.0821097980800465 0.29075974032813257 9.081363981560031 0.08990963743962607 12.371860051823397
1059 8.890048610474766 4.916522877163352 0.1432070771272896 8.582993922955202 3.639348271973091 0.1679234370190236 8.655942823606988 2.327646753452753 0.3134955660520035 9.449772204830257 1.037590115275715 0.20654743807428605 9.84038890361396 6.077832550556423 0.2785728942757673 9.083829293096235 0.07735533145158816 12.7167571537611
1060 9.33688940516422 4.870996348391036 0.08923619762719233 8.737547203215051 3.6344771741343567 0.14121961696977 8.185831297054312 2.346364898341375 0.31722051170555776 8.334168528147158 0.9359410942635289 0.14290899238812346 10.060883236000054 6.05206786866264 0.2754291095354433 8.93106393391616 0.04553669452590854 11.069709937219633
1061 9.264424961877458 4.824023919424928 0.10035984913374886 9.11688770202614 3.6328654502731865 0.1932842802417361 8.074969427615073 2.3509415186996514 0.25872113754592413 8.650615054574295 1.0478320697640024 0.15649583663944122 9.750890913168567 6.095036353030964 0.3282532130213784 8.971557611852308 0.06770708000586771 11.884454642551287
1062 9.373885353113714 4.895068965472937 0.10858311088565911 8.778645490921816 3.6275228344949126 0.14450841542936432 8.427976326114548 2.327222829083999 0.2910974090832955 9.052279435867572 1.0936551311128495 0.21947889290547365 9.197598074745542 6.025413690184052 0.3138685742387277 8.966076936152637 0.07134390783707137 12.347657627479231
1063 9.598272502593389 4.868018453591356 0.11033403637645796 9.15400356435852 3.6331619561971356 0.12600690574793824 8.228431151014142 2.3177819704734737 0.2956901440666079 7.997394096280078 0.9949456018130578 0.1612055519889186 10.06717006756546 6.02694796366713 0.2991745006890122 9.009054276362317 0.04573840691575186 11.372193959792282
1064 9.373451527072177 4.838789330157304 0.12334235190039196 9.034565983034874 3.671949592744615 0.15015386069289638 8.11602238641135 2.3063757605802744 0.33034154385867104 8.795402747449609 1.0587075466516815 0.16408841113666775 9.472799223581722 6.058250669245207 0.30376125004623716 8.958448373509947 0.06438179764313774 12.280633197550351
1065 9.743521337316151 4.90842326227339 0.13367812667123347 8.629978256542364 3.652473759576861 0.15932718622207745 8.330663686199118 2.3034763580107467 0.277775634906586 9.130384775022796 1.0953034335995546 0.21157306796156425 9.924463366567153 6.076617306898126 0.3188915045306932 9.151802284329516 0.08482604183905695 12.619344104085778
1066 9.200305723880177 4.791921810384924 0.08586185538652102 8.975651434461028 3.6438638860438375 0.157738429439373 8.464442972736018 2.3650239275031018 0.2496323279462018 9.124650652599822 1.028852098909881 0.1770070092874598 9.926971313709922 6.082595208936434 0.26831228815415076 9.138404419477393 0.06001860412295694 10.755012661837352
1067 9.488292846157455 4.893033968930734 0.09782761167411257 8.527651371823573 3.6225892423093593 0.1557352631852454 8.179329078132747 2.3140369334396116 0.3222110116412957 8.821534196596977 1.0139966859035414 0.13146635904735157 10.580249496847904 6.088917080261725 0.29096280281677916 9.119411397911731 0.0640819999363155 11.438564353679068
1068 9.678209234961093 4.863240678628413 0.10976255496226174 9.343872208728607 3.6597057636126777 0.14302905300452728 8.751455473225398 2.345269517205354 0.2764014154239525 8.779760411441227 1.0793185454478302 0.15988898724174638 9.50548554602918 6.075537291708026 0.266777103220563 9.2117565748771 0.08218157708778166 10.953338606578933
1069 9.49262299005432 4.825190215959164 0.13164856495887706 9.504321885781676 3.6559492791659522 0.12641413278452593 8.27952967083964 2.3711632073648152 0.29053677410131856 8.764630572257776 1.0617058637331451 0.16232687495118633 9.98148913959148 6.0993833863463705 0.2501579910373791 9.204518851704979 0.08024560828121081 11.013215262794548
1070 9.826834713133659 4.851940642431186 0.11525210769153134 8.981536774954945 3.6136633678674883 0.14799841539735967 8.770823635315512 2.373858671568613 0.31803676874732695 8.79523466150314 1.0764717100231251 0.1803639115439006 8.715807219950895 6.075490989209427 0.29740717164116315 9.01804740097163 0.07585229398728921 12.135915029340524
1071 9.388420966008283 4.850128163944804 0.12332200236249688 8.960844287844115 3.587934095887673 0.13092735997107874 8.640408954453724 2.3510357957626944 0.31887800588519954 8.93898197536942 1.0940682671245734 0.17620295490997967 9.284481973576533 6.135156110305331 0.3170113978308469 9.042627631450415 0.0812317043723366 12.21937602594042
1072 9.331837985785219 4.859738409968023 0.16354750172362514 8.894766148181766 3.6196965506821694 0.1707380955207466 8.728799354590636 2.3299644249700173 0.2917801031102552 8.790514404942636 1.0818205244192505 0.20144474682317598 10.064916771366503 6.103924725696049 0.27860280516397756 9.162166932973353 0.07659614491442324 12.675124204534608
1073 9.781176004342218 4.92130531833198 0.09323218808357397 8.774489220420419 3.6680882805041333 0.11698533425868471 8.563945383971365 2.3203133739622253 0.2850713991321707 8.506694753807508 1.0990045351374882 0.18169345066651857 9.78481361629962 6.043386915169611 0.2583348206607672 9.082223795768225 0.08798690238840882 10.717945530712436
1074 9.192512633487416 4.843646935665401 0.16654806053808097 8.905746627850922 3.6916239679989946 0.1559576050565649 8.536093424082738 2.387055036985337 0.29877705756876727 8.474726675256028 1.0519539094978934 0.18515022305462922 10.10428415218046 6.131163105895274 0.3119215413225609 9.042672702571513 0.09865580897590127 12.815398427118517
1075 9.192850536623807 4.872396526081706 0.12168061437827919 8.872879005698277 3.5765030978220613 0.12658279660673444 8.526975892667796 2.367127681836213 0.3036847200962873 8.669111123221318 1.0578059410485359 0.1912041000820802 9.220763724868785 6.117864269257867 0.32810767848167954 8.896516056615997 0.07590672097659792 12.275734316845577
1076 9.188200428127793 4.888856193752342 0.12271141584840972 9.476487301399057 3.6681700099913144 0.1603902528481734 8.573947056630738 2.315432523419795 0.29328933703740834 8.674925800330643 1.062471928688896 0.2259569071896082 10.089914129189939 6.096662153361342 0.30916695789686954 9.200694943135634 0.08388577961005908 12.737022192808357
1077 9.20586211865629 4.903189401113609 0.13549363058079894 8.496921693188165 3.611925058810898 0.1370887076255634 9.073887656549035 2.356499954122855 0.22873914203507192 9.170283193360676 1.071743399287047 0.17638240003708616 9.240038335357793 6.086135144144653 0.2989782715511387 9.037398599422392 0.08346580926313382 11.191953045118987
1078 9.453350718806012 4.955786679751546 0.1611216053503955 8.489204181740797 3.667164617747433 0.16062260252090912 8.766744925700024 2.3677343382456373 0.2827599145326016 9.23915231083049 1.0037480276731103 0.1943198270281713 9.5729239021557 6.120011745414841 0.3176141025120292 9.104275207846605 0.10045629953383486 12.79343769284094
1079 8.919407290647436 4.8690813377377395 0.1755454841169776 9.02162202710235 3.6179015057586676 0.1419377138862196 8.606154403165652 2.3165975766441624 0.2620926751153128 8.582785990346947 1.1002847804539264 0.16236227655413835 9.784165587939498 6.086577415596466 0.30618124102844124 8.982827059840378 0.07565574100551369 12.010563502599162
1080 9.766455967027612 4.91574692550304 0.17242561385969052 8.334355950418097 3.654129740141461 0.16866395627050304 8.677813796301418 2.334852828575408 0.24071810929790108 8.932810044371593 1.1026946171784275 0.23964794358944183 10.025665212330006 6.1700183683950165 0.3204714070080533 9.147420194089745 0.11305571372599195 13.085519866475027
1081 8.772135179215706 4.89521530171511 0.23215655222341786 8.665760330716319 3.6048188208589917 0.1729847285613144 8.622122510387346 2.3793066631335402 0.25786848352442693 8.68307428816822 1.1059658032216781 0.2442211454220488 9.811585460052585 6.1226827719780035 0.32489823758469305 8.910935553708034 0.09916508994878606 14.119159991250797
1082 9.063846373957482 4.913883280061217 0.13611790266654267 8.77164560255161 3.6439859485181576 0.11342777878272156 8.501176815013203 2.340567683561989 0.2790288041983968 8.691402747448342 1.0820610594997677 0.22418325389932273 10.690442983039352 6.1044836636553415 0.34794793176064626 9.143702904401998 0.09456354482661586 12.613157890408246
1083 9.075667381764593 4.898169895389065 0.14595977589886666 9.102930124877073 3.6312725063045113 0.1458564656903263 8.787653964225349 2.3339844100261335 0.2733490094949328 8.926586401705498 1.0904006199928407 0.24481721690213723 10.558611572233438 6.104393187328367 0.36867122399585206 9.29028988896119 0.08921134157550488 13.50637641161754
1084 8.997480981145332 4.971184276781289 0.1410814964584057 8.228484477932051 3.6782759769022983 0.13717416728442972 9.310255273764124 2.373164817552719 0.23799782364458455 8.547668878486139 1.1332777294505956 0.25955688711229974 10.738605929139725 6.0932415135752604 0.3287176938381459 9.164499108093475 0.1273960806197537 12.656959333899414
1085 8.400317313063004 4.933875673303769 0.14389703670811604 9.25972454646057 3.628163485591807 0.14171422438008474 9.142564126924201 2.358249145887476 0.2537797754740739 8.633368837081974 1.087458090110871 0.20465204129668424 10.731568125905365 6.161337998048753 0.368624910453988 9.233508589887023 0.11138409635585642 12.750235945928692
1086 8.891673310987228 4.886767885898019 0.1327415324526152 8.6663803588785 3.6204442435925825 0.15170268811658286 8.379532057673758 2.3134534639003683 0.3642073607079692 8.729598203750404 1.135814825765863 0.25698468965100557 10.738497792361416 6.129090614910712 0.34433727040506246 9.081136344730261 0.09468142458083029 14.32364168428315
1087 9.261704438900708 4.885597377035147 0.09604907778712692 9.049687259564672 3.686138331046769 0.14806590359257957 8.096723178057813 2.337418892982531 0.324263337345671 8.564214783231394 1.0779973712642141 0.1607071800531615 9.809551731137484 6.053455042971745 0.3058037155459841 8.956376278178414 0.08568862082740245 11.858956848880975
1088 8.602889136181702 4.836681826308252 0.13326157384643 8.951913117890182 3.639381547978216 0.13743632034815126 8.737438049835426 2.297322429206921 0.28221057626644275 8.767628576439224 1.114344130291537 0.20844514155063812 10.119632552967094 6.109938378022307 0.31923657827851865 9.035900286662727 0.07710088012876785 12.382651457373173
1089 8.896715910227964 4.84706802560667 0.12513502258806486 8.739112541453384 3.61940050281736 0.1692109569138931 8.351313029078243 2.321579383139632 0.2971446738348167 8.779975545886908 1.114730991457079 0.25484946584029605 10.32368929090998 6.123759368922309 0.3372300120386552 9.018161263511296 0.08287487215593133 13.562714655281228
1090 9.073861457460252 4.914971191350242 0.15341394583973797 8.587722082630556 3.599909310282828 0.15761696171305112 8.81093658730465 2.3614061088452205 0.2563493341865331 8.930771982753953 1.074328893863678 0.1800263476977801 9.885326150696159 6.121825189731102 0.3137930800121232 9.057723652169113 0.09205535658193545 12.160452456023732
1091 9.020094243778285 4.882988355197661 0.14517369401264066 8.962688792315795 3.621203426128894 0.17678040863924896 8.629697344277279 2.323592386007703 0.29409994527978 9.129066332706893 1.08623440346998 0.20595806685354273 10.611455533515667 6.1485544315733165 0.29776210172330936 9.270600449318783 0.0900818182428321 12.831667322701355
1092 8.9620985630874 4.842058660501286 0.09477524239583683 9.300717136232656 3.6450130103341065 0.1764917457453698 8.014460001168697 2.330089019927813 0.2844474023487418 9.052313626571861 1.060365315015787 0.22699533310803124 9.650789455967764 6.095783467542442 0.3160238565931619 8.996075756605677 0.07222911243160826 12.59055939085024
1093 8.811725909449821 4.873219630670267 0.1100532781193241 8.793407741781811 3.636231560399731 0.18232274026700376 8.181504310407359 2.2835689533521695 0.3137216242859056 8.917800434047043 1.025966526599116 0.1879120414543477 9.820165602415253 6.129827569722364 0.2975173943684894 8.904920799620257 0.06733006591605081 12.507978964402493
1094 8.966844131532484 4.835513498699712 0.10781534147147472 9.260365883261924 3.6252790539405133 0.10381240704473363 8.267746585719076 2.3187970341298105 0.29849890677721935 8.875432177524821 1.0708141326258964 0.19334229898396996 9.585207626225515 6.069806309923137 0.33396811944380017 8.991119280852763 0.06160922363113519 11.888153166925415
1095 9.53529106748531 4.914535984436282 0.11884025684595258 8.706024764845605 3.6383537310321254 0.1534236967800653 8.524107896817398 2.3506782641005084 0.26806013300918385 8.308715730108627 1.0774386127028595 0.15306523807218284 9.919139155881618 6.0620384997106385 0.28704580604712726 8.998655723027712 0.08617623616380402 11.23495901571811
1096 8.322639483456333 4.792645436224256 0.1179480878536765 9.38339359890405 3.6034006253452335 0.14205437981407715 8.375543124965347 2.3550325804425003 0.2778806018548046 8.741400714891228 0.9949821484429757 0.1578294693950242 10.162249488633801 6.12583641687462 0.3030316616922981 8.997045282170152 0.0519466592332384 11.444765501622674
1097 9.02485918340732 4.876876072725581 0.09976078006179502 9.018577372213707 3.6051168423590036 0.1833874029075081 8.358550611356447 2.3424488826802614 0.3122389393609611 9.627177367123211 1.0249177345929597 0.20419194318156816 10.780918038060731 6.10351709026274 0.2712437951844739 9.362016514432284 0.06814254229143044 12.270726104804726
1098 8.969247806769092 4.849952997378496 0.0999980905068183 8.863365047597759 3.630762340883279 0.1417340574049952 8.564019800926467 2.365730898202737 0.2838629359373737 8.537967361811061 1.0565448453306927 0.17467750807787463 9.930320901921679 6.091102797612278 0.30405225197450364 8.972984183805213 0.07638599364881796 11.508714963138983
1099 8.980042059914897 4.904555752108379 0.10005002062505051 8.951996181023747 3.6346144377896636 0.16058085636696048 8.205514022960925 2.360368987590955 0.3088547413489154 8.798095936458301 1.0164516063787692 0.1888392286752541 10.592745485403443 6.13457163740612 0.3193115879281755 9.105678737152264 0.08767970202209878 12.348803914367181
1100 9.324281769997615 4.860187303022833 0.10783472667682435 9.259827049761988 3.661603142973801 0.13797907729088568 8.203378475401042 2.347364871649419 0.33456602466272284 8.876034477993421 1.039245060568167 0.22430119392774778 10.14886401362605 6.137700084038025 0.344059774393743 9.162477157356022 0.08678731021777045 13.163599883967978
1101 9.107252592646413 4.862491433412685 0.10400549190733752 8.632419709014506 3.5976349843637565 0.16195765217180225 8.598087020700861 2.379396775287276 0.3139664395928379 8.560962887615183 1.069245969922373 0.16239324668165714 10.647016736330372 6.104943228332968 0.3218367959504737 9.109147789261467 0.080309696031133 12.194371063088855
1102 9.045632505329179 4.8750117917416915 0.1233772290533568 8.799623170543459 3.611609140808948 0.13716980837860873 8.148560920467817 2.3117276143795236 0.3028584414158273 9.22789451571083 1.0347426804435451 0.1622671173866511 10.502965639777482 6.091326320663766 0.29419245986459863 9.144935350365753 0.06245072737481623 11.686792677469615
1103 8.993929838103305 4.879567591381887 0.13533821979744953 9.466057731833645 3.625599444042458 0.1516012897242191 8.91831402653168 2.361680314866803 0.27890044315447576 8.722708946542213 1.0746992083865325 0.1544937345690916 9.567094609180296 6.069881055198603 0.25416883238569105 9.133621030438228 0.07985274054257804 11.166976299943354
1104 8.91170361503486 4.846464201941213 0.1420139576362835 8.967769967689064 3.620782048393797 0.1536832358440433 8.342858573989547 2.3355967023355513 0.2756146830889557 9.095187420382544 1.071937383631148 0.2156001161080098 10.224428387692841 6.102503039672561 0.28131709723885157 9.10838959295777 0.07302389296217542 12.241003681059196
1105 9.060260497749441 4.818629794857162 0.1446221945324393 9.30585081145696 3.6355201057890367 0.1575318790396408 8.265389342627097 2.363455127215792 0.26503853688377715 8.636907631672116 1.00157598643849 0.15398936897452223 9.850106468721377 6.078930457233748 0.2617096102622893 9.023702950445399 0.057189512074167184 11.263107961658827
1106 8.681850557238997 4.8542918915315845 0.11674763265325698 9.202195290599974 3.6195578756136966 0.08659478869520972 8.685620258549113 2.363063567755208 0.2663607671366357 8.702428610857547 1.0764334317262765 0.18581052647318022 10.397987614511385 6.123020856352281 0.31167925448524497 9.134016466351403 0.08484074236313063 11.083215024767943
1107 8.925359736845413 4.861521919624362 0.12018653336072618 9.150712513057636 3.639081866749537 0.1376024125850024 8.296717433547645 2.371804776941045 0.2975340666810625 9.207448232676489 1.052219467095885 0.19966510301046114 10.849388692490411 6.096598167262789 0.3057468893657568 9.28592532172352 0.0818124573020449 12.155127793692134
1108 9.217856040912107 4.872141930882058 0.10861885575630625 8.731966648984155 3.6491630280816247 0.16585270545479652 8.607549484843481 2.3968294918691018 0.28623964709797434 8.850254525315137 1.0639577518972525 0.18860984101721337 9.99625416074248 6.099284515297894 0.2906541016775035 9.08077617215947 0.09384256137290747 11.917237390199574
1109 8.557728210530577 4.76859121811036 0.11853470564626034 9.09835275951208 3.6110275210110974 0.15352584967244737 7.785181670958731 2.357884862300359 0.32084016690125133 8.271121158316202 1.0498590629787128 0.14400132739411917 10.33944278302522 6.089429740359428 0.31362619669484726 8.810365316468562 0.0529256987193127 12.038166954556248
1110 8.505873129852988 4.8765908049485835 0.09946589947470875 9.212652456809755 3.602154458871948 0.1401087318012659 8.654147699584538 2.377425787899524 0.28659978184434554 8.524180230611629 1.0982976658337056 0.17361798510360776 9.33636752892607 6.1203942230286374 0.3049101423308589 8.846644209156995 0.09253980588380104 11.513043047972143
1111 9.036210242895882 4.886992818246476 0.12184353641066038 9.024598794875129 3.6268077628627804 0.1386263043566055 8.27523497590705 2.3707439320531907 0.267977305457668 8.220143480785046 1.0230452392262723 0.14245167756638788 10.4558333663447 6.125276905597599 0.2974496791956878 9.00240417216156 0.08414054936458504 11.096456463793407
1112 9.289786082381417 4.856546961959343 0.08722242832877701 9.1278221175381 3.6253970544908016 0.11734124249805274 8.46405823102771 2.3204490666669657 0.2978738217401215 8.55954718222867 1.0702466358321499 0.14818464100645273 10.978624613508126 6.0944464118780814 0.2847789800664989 9.283967645336805 0.07098444393278966 10.718907192680707
1113 9.290748321141576 4.946460144152099 0.15164864365008862 9.41785628988629 3.6390081151349745 0.13706646199227124 8.24576494762979 2.397002137381424 0.28219345287636144 8.506538280958324 1.0596987858785052 0.15976052346498562 10.747321734590672 6.069727466675954 0.2612812368041712 9.24164591484133 0.09994654761191275 11.366913350640395
1114 8.99861429032032 4.799077825340008 0.11820916459354414 9.237259110128647 3.6142153391977643 0.1223715424023249 8.54209846707926 2.3995303643531734 0.2583327208374256 8.484065206745235 0.9298768493345604 0.14920495809180204 10.72825351619351 6.090674893518862 0.2998177421714143 9.198058118093396 0.04424227211619507 10.86254787758053
1115 8.758057043324328 4.861923003676462 0.12631055588127024 8.835189311561786 3.611395000969383 0.12559741375123137 8.819282004457248 2.367154690364823 0.22978012765949252 8.450658414124662 1.0740452246771355 0.1481721255296587 10.82299210188798 6.100445535821455 0.28418433523088776 9.1372357750712 0.08055990886917304 10.474179092662228
1116 8.5848482526308 4.835531422348147 0.1708324353885569 9.319470771415505 3.6553071034726634 0.18849504375212503 8.866418643235384 2.381036657280863 0.24967044540248612 8.755985137788693 1.1175235181822327 0.21591694819696625 11.07077432121575 6.125139302757552 0.3025193150317287 9.319499425257227 0.10047481857561302 12.919444127617544
1117 9.440868650491256 4.831134853468118 0.09602607881473588 9.386430164269866 3.6457361386967193 0.11337721262312149 9.041029373217478 2.3644899728051025 0.28076716244605077 8.804686529302433 1.1081972643000946 0.16145639074367416 10.928921445438604 6.160067101569316 0.32253159558577 9.520387232543928 0.09949228393519145 11.163033440254484
1118 8.78380858897933 4.871275014702262 0.1691203249775018 9.30774506845033 3.6083582954701274 0.11202892892239878 8.71261743275301 2.3857739839890035 0.28037324738029923 8.888529650878574 1.1412475179716595 0.18548341241818667 10.876904503789998 6.132920205864644 0.3374230719846107 9.313921048970249 0.10548222136686065 12.426640812257704
1119 8.88907791342019 4.893888893280453 0.1755738089075386 8.774152488128404 3.6472838842497257 0.1603600191430468 8.472530451661369 2.340784341468054 0.3049951080562382 8.778248433466436 1.030007991982354 0.1535959919868597 10.821007426995502 6.102804320125849 0.2786491825304599 9.147003342734381 0.08052110398860846 12.297669444293822
1120 8.632447258673373 4.882362722111295 0.15606501518530397 9.003003447410524 3.6272728404877403 0.11883724039687976 9.053093216702589 2.328872216139687 0.23796824166838415 8.950028290256938 1.1498352786750936 0.20293209045501379 9.485027714172643 6.109024408167351 0.295982299799251 9.024719985443214 0.09704071088355475 11.59420076582914
1121 8.774735735081467 4.915726860904402 0.17736546113001242 9.05799023965983 3.607403543755307 0.15284302892667453 9.016194324915357 2.366362443571367 0.2451784508855317 8.670815617201582 1.1256489683945339 0.18573114145736824 10.077343928491604 6.101059180416837 0.2176171789758339 9.119415969069967 0.10080741717581079 11.21547994748902
1122 9.268723158213486 4.852467435461833 0.11389235817641717 8.970579056025535 3.5924291933204677 0.17678108649853344 8.832990560275569 2.364962082055473 0.2932256234129178 8.802054418502124 1.0633728637554185 0.1883053656357079 10.396866534084268 6.079606023131498 0.2666167532258329 9.254242745420196 0.0681347373122592 11.904013936194366
1123 9.28426211824623 4.899429765340107 0.17915543750560736 8.861154186586875 3.5869277830525417 0.1952261668291324 8.156203230717752 2.3164977242128058 0.2875655625554745 9.582750526651731 1.0886061738908517 0.17621281549111759 11.245982766110245 6.158332190399054 0.2820795565979744 9.426070565662567 0.08752594514639349 12.836999525439065
1124 9.058005196245965 4.82270247183931 0.1280651648958247 9.120263086774726 3.635271841482828 0.1668630840803007 8.228458869800384 2.3575998416636503 0.2818970579741382 8.74377514367322 1.0686373190811536 0.13364323956674043 10.733935581527364 6.1516031750594555 0.3204931657535046 9.176887575604331 0.08473014759260082 11.813950990536176
1125 9.089523369925482 4.8878945104647125 0.1513868294719098 9.195707361419105 3.664166065443585 0.1508253571734885 8.364467841068436 2.3615543488443964 0.2848008314675026 8.715982791494572 1.1224943508391583 0.18684238560989494 10.8012012742224 6.121768675275089 0.30818557320252465 9.233376527626 0.10914280794070948 12.399276247606673
1126 9.315900955333984 4.807124624276183 0.10255725957516745 8.856078247697818 3.6556423543532253 0.13886032927233316 8.374866584987128 2.3208063726251025 0.2546070094027797 9.510999961767642 1.1187394612135708 0.19433587740546784 11.164725090509757 6.132084088046883 0.28864234237045716 9.444514168059266 0.08444659787031425 11.218545920863143
1127 9.151509086229156 4.793849913062699 0.12576289034403504 9.306969056226412 3.6764635220078103 0.16312010093298615 8.055640569437394 2.3705061517190362 0.27740109004482316 8.981822718309198 1.031047067581138 0.12055930301977565 9.89157995387366 6.138429088857103 0.2976186342084431 9.077504276815164 0.07962636641287872 11.281103750769677
1128 9.065422796503483 4.912256863967852 0.1398673764362135 8.742630463256212 3.630058684489795 0.19208936530553702 8.880593804914103 2.292078831071187 0.2646090469261573 8.978732651408784 1.1290914574284119 0.17478413898902934 10.514850183073005 6.0889321989455665 0.26952618836839315 9.236445979831117 0.08805082494788383 11.927561688844163
1129 8.858323280758093 4.881255561476105 0.17055207022539212 8.730854418225247 3.5945861479423082 0.12233149552205204 8.617534486103581 2.3559680694717047 0.2744035192110789 8.724847361913733 1.0740036081818418 0.15149468968730603 9.767574136434614 6.071876661016688 0.26457736616883876 8.939826736687053 0.0731052273850509 11.268465702858256
1130 9.255971707018595 4.8317900618618115 0.11338880268455359 8.601522934383803 3.643550270074656 0.18338282696014233 8.135697734107987 2.267644056661634 0.3104301510422958 8.978371814229018 1.060128210999575 0.1254083720714567 10.315868027526449 6.018030675970133 0.23405538130556475 9.057486443453168 0.041795872880883114 11.077171060525535
1131 8.80672283601655 4.852734388811852 0.10486657384009793 8.766646084469592 3.615229786941927 0.10730954523768937 9.105054591483425 2.351604781543403 0.2548288953754207 8.729925872531338 1.0822798241307006 0.12955327060117572 10.284801895664655 6.089307285178968 0.24288893151947197 9.138630256033114 0.07579843108869144 9.61935652673726
1132 9.084257093762735 4.905855186263417 0.14894450438985501 8.935366277068265 3.5485710105687813 0.14613343577255725 8.777299712818158 2.3643486872781714 0.2868956615823017 8.704545057779388 1.069900034595721 0.16142264649471527 9.462023315658247 6.046958265093862 0.24101720030163043 8.992698291417359 0.06469385452731177 11.280547179464314
1133 8.78165048170698 4.918267606614946 0.193306931315644 9.021371901314238 3.6059292274713446 0.20070312730131204 8.19007066910243 2.3283306122348626 0.3051721125019893 9.03862248658872 1.0516048782519531 0.14565003768287385 9.963114030339389 6.127541655516803 0.25549483731103967 8.998965913810352 0.08390201378530326 12.608819165272706
1134 9.314885239250074 4.91589895160356 0.14814991806858413 8.942384129759732 3.609705196414332 0.17985083338806665 9.210864472649309 2.359193160560874 0.27752838612322467 8.5474654591295 1.105115491773348 0.14781883694053424 10.269139740170589 6.0624908866486935 0.264670574504849 9.25694780819184 0.08804795516748269 11.665633265035842
1135 9.236036329637942 4.9528181906568856 0.1991599062544053 8.945750778538205 3.625560651079068 0.17900887404119928 8.323194564995784 2.3804916137449204 0.28092070805202657 9.154402386170196 1.0710016996109573 0.1335510582728578 10.617832194073296 6.063177793594394 0.22396409875310297 9.255443250683083 0.09617720750456642 11.649431122660113
1136 9.025532215105525 5.000326349980044 0.20756481772298707 8.702106210349184 3.6312685602992714 0.16628935045558996 8.54705667338217 2.368971052186855 0.3120522267716317 8.830362572552769 1.0862406142251648 0.15892846050975967 10.367368747847465 6.108473405747167 0.233567609373349 9.094485283847423 0.11662321425502173 12.357581970290852
1137 8.932281682436747 4.932788559904943 0.162849377951422 9.074078895599191 3.551379356021951 0.16358666745417488 8.363127121015294 2.347046362624972 0.3228221881821505 8.891925539614457 1.1182433513626016 0.15674307488034106 10.3655990760013 6.067128688365176 0.26273005690300283 9.125402462933398 0.08088448142325003 12.246759333803496
1138 9.293481608980061 4.934356539060637 0.19493928627405135 8.56701439751372 3.605839149019864 0.18019903238242074 8.7876786100709 2.34906628241786 0.2674410227484344 8.926392257889736 1.094801890567064 0.11269288831483243 10.128671909759746 6.091119509108972 0.22811557881992675 9.140647756842833 0.0926038918022007 11.268794210788379
1139 8.609658606559927 4.831426870527036 0.15680072089246122 8.977047381578469 3.633922567292405 0.14811276365420795 8.46011922660948 2.373019186974302 0.31675737651888464 8.398051421020527 1.1097339820736007 0.1343668592567424 10.653294611799938 6.086567412435834 0.27935021208566846 9.019634249513668 0.08450122162795695 11.864671737150585
1140 8.987336741658561 4.859056436057052 0.13289771229916345 9.480766267288214 3.624762899952464 0.164379695914399 8.58841190533533 2.448124590447891 0.28350964781690763 8.554531748823454 1.102088261485427 0.09297060379331802 9.921019275544477 6.088715936474131 0.31090473547384945 9.106413187730007 0.10211684265071423 11.283399899159388
1141 8.580583260922948 4.877396606003357 0.16023865419749123 8.8650288275721 3.6382618420288133 0.16371361766451817 8.449232547987387 2.301756345078239 0.2748134562107408 9.198443256402049 1.086880803640802 0.16832950317383763 10.7775368343605 6.112438500375536 0.2783734083575061 9.174164945448997 0.08091403719267069 11.98018813251966
1142 9.048780593767551 4.862238523195269 0.16806745234095144 8.716942699909097 3.5906514801807843 0.19333857637238389 8.910060554923973 2.338824493448059 0.24859760202030984 8.774781432860992 1.1207809304369434 0.20425924527278122 9.373553494976727 6.08380048025931 0.24347583751890114 8.964823755287668 0.07682639927139441 12.120792822519704
1143 8.626257218168641 4.885481991174091 0.17411070019691413 8.88687474375477 3.5772383545239244 0.1633442030375579 8.413923182974239 2.3062325666547467 0.2810339869437959 8.658776893024024 1.0932690743632552 0.17340289329607472 9.888138875591437 6.0714152093098805 0.21659584340312416 8.894794182702622 0.06429465697250084 11.556416942248594
1144 8.855092193472096 4.85219134593269 0.1726734825659317 8.850916695010499 3.6384645058061684 0.13439399750396114 8.519833901844573 2.3661521556101794 0.2505813978337103 8.83877724429364 1.1332319471968557 0.16779250508388652 9.75451813274723 6.104111903609209 0.22213720414617 8.963827633473606 0.09639758939834189 10.858450759945645
1145 8.879289963924576 4.871554883783185 0.12373463888473758 8.816471022833637 3.612737239763806 0.16841237802897918 8.993191936212726 2.3482076050043377 0.26189407459778924 8.912205142787327 1.10257378740448 0.17578252213176632 10.259884424139374 6.099834778825637 0.18917392002893216 9.172208497979529 0.08454887672361049 10.530936012469816
1146 8.907644148548378 4.903779160587767 0.16670223354227512 9.332790555482193 3.6241099321213763 0.16636423384750526 8.195485474470397 2.3443241660160283 0.32160003415730415 8.818401118621756 1.0605377125585962 0.12093488179350094 9.91988435737513 6.075125659583021 0.2351203262991535 9.03484113089957 0.07914254394067913 11.582017644920818
1147 9.105476763403045 4.824476234156062 0.08288492210738417 9.182052154767153 3.5917013013426864 0.17228033919204336 8.546366072942492 2.365441405216066 0.26458169685064553 8.872031603059986 1.0321232734467298 0.12667860386916577 9.59200239821375 6.059689225463725 0.2681213373237379 9.059585798477285 0.05225350569237519 10.479935499825658
1148 9.26067380960324 4.8749166453968815 0.14198489713568763 9.415470485914192 3.5602757917241608 0.12530206049324913 8.702899913162748 2.401149676471612 0.2987049610259678 8.719641758232772 1.0641176864888269 0.12088645337758436 9.925058991970438 6.049817050638823 0.28138192868188405 9.204748991776679 0.06762258791138209 11.095445740200299
1149 9.34110287983093 4.84929916637426 0.11411242600607029 9.420008007422068 3.638563368505636 0.1941311369477609 8.585256724442539 2.306383784532227 0.2682029968478445 8.631934597752725 1.0711054648699425 0.12820090276119417 9.588159719225914 6.073461452977514 0.2481271990733997 9.113292385734834 0.06532986521923738 10.917993387752663
1150 8.944001695249325 4.896923212245528 0.17310831053239265 8.940148926147408 3.6378186406592747 0.17403842993503887 8.603552522426428 2.339024800234896 0.27605610844287615 8.186180901100151 1.0910194519035776 0.1783871696317526 10.755691587208476 6.058483480309921 0.22917797653053298 9.085915126426357 0.08222113483796067 11.811731154964244
1151 8.769068005552322 4.866627272245978 0.1687335365595026 8.794775085013056 3.6172708333165904 0.17655793183896862 8.413861265361975 2.3869293662482036 0.2980892250309987 8.295454060589899 1.0768874401697568 0.1739365128042941 10.026563068696493 6.067474440637417 0.212004629980476 8.859944297042748 0.08060508829091048 11.795159395146428
1152 8.865002316907466 4.9298424418419655 0.1613736863610507 9.29822965893535 3.6225032708737714 0.1562911039877739 8.604796241876572 2.399118708686898 0.28163253075745986 8.36082137778824 1.0882098651271392 0.16974703844695882 9.888417104676583 6.109419518242195 0.2746686726103025 9.003453340036843 0.10738597872171515 11.960070353154622
1153 8.909294285556133 4.873887969392895 0.14838635878599246 9.332558092630709 3.5763890842187145 0.1720333024158828 8.798529952132059 2.375447294240498 0.2668062682100132 8.767192259743114 1.102566626346469 0.16487214803715528 9.596851732770151 6.061774828517342 0.24159560919303488 9.080885264566433 0.0755803783105049 11.386890874677292
1154 9.222286026301685 4.8882408406127364 0.11328392234839774 8.33171035494333 3.6173599654895305 0.19674190380145923 8.59146367340913 2.2781678406621597 0.24564212969273083 9.032251723401933 1.1224459154907087 0.14812932274245313 9.524554331917633 6.031801441266321 0.2965255905042285 8.940453221994742 0.0651704184716126 11.462855709846538
1155 8.715582343961948 4.914436080359583 0.1393087510163805 8.46084888150246 3.5846397061713207 0.19556110252487763 8.313113809604463 2.324183282719938 0.32041463834812717 8.444046669095336 1.0166773821573587 0.12853102122964574 10.251896086024244 6.062165498817545 0.28230109938731934 8.83709755803769 0.057987607812470365 12.216796473079615
1156 9.194893409889495 4.880204216378352 0.13527459151314428 9.376452041358897 3.6242918658543064 0.13564621985031783 8.213201327334774 2.3952854649967996 0.3034266923897245 8.799353843804266 1.0111746077234682 0.12080487209199028 10.204795760452306 6.044460556720009 0.2827646143841059 9.157739276567948 0.06865056010190825 11.206103250854813
1157 9.246893599201353 4.874883866832428 0.15871590351690887 9.01337625094075 3.632015267699743 0.15243337146606528 8.235778731559886 2.3276896804093026 0.2668162152466116 8.959663519778786 1.0627751604693194 0.1282144220715247 10.06572944978241 6.068690828069291 0.2296466249043308 9.104288310252636 0.07077817846333793 10.72378218764286
1158 9.394526427659304 4.870318579312478 0.14603803013506117 9.08824999563098 3.613295624622403 0.16048763415314587 8.423099311847585 2.3054908967912526 0.2831356627338888 8.774763578371076 1.061182279154666 0.16155906375241932 9.590802961276378 6.062307726228503 0.24612990599649967 9.054288454957065 0.06008623898918182 11.428792540219858
1159 8.680585127806104 4.907626090448433 0.1893830032313853 8.981755488383298 3.5925134716956366 0.18587471991241844 8.836577362629365 2.3246705994210717 0.28252375592147283 8.5599959778187 1.0796075589658125 0.20974591852307026 10.953843766858284 6.116011419406147 0.23363610180076844 9.202551544699151 0.08165304575474144 12.61840421377058
1160 9.026707818832318 4.942818007671114 0.21007487469240346 8.588273509886474 3.6052697266591256 0.2077489792480015 8.152114523228914 2.343286013471279 0.27264733566786925 9.243914109332199 1.0569551565334072 0.18027550699204226 10.127074479591252 6.100629213410662 0.1982398454604941 9.027616888174231 0.087358841316439 12.249683443273701
1161 8.928507118504319 4.8816568569387355 0.1755093037096639 8.859699093629306 3.584783747093295 0.17998739614380785 8.360258454871214 2.351105640628277 0.32047083936951615 8.076323259753336 1.0724155221910625 0.17320828914523612 9.868122429384071 6.045831179519323 0.24428917103124284 8.81858207122845 0.06472580704145989 12.53018590217291
1162 8.769546518437012 4.871708823828015 0.16257599870159167 8.619872101554206 3.626309029062152 0.1369652208542852 8.81776367700335 2.3541240230622646 0.33829502037236425 8.795429937314934 1.132498326132619 0.16611533357648334 9.960812898860409 6.050558645661389 0.18642800399209522 8.992685026633982 0.0846069873166091 11.34891398130348
1163 8.38368966804087 4.838789668925048 0.17563760843505002 9.086467934359451 3.651711033802041 0.12116687281785261 8.124689341720535 2.373976184377786 0.34066615895745944 8.220496490300713 1.0815159177324305 0.13201267951081616 10.060346140251625 6.057871803490219 0.23460549878678594 8.775137914934637 0.07834013943282611 11.506010311356729
1164 9.028421130415827 4.872288395910602 0.11236272595117122 9.120935422083516 3.65967711429529 0.11948253320816236 8.43289098037579 2.3670963221056853 0.3150140864714424 8.426695354020133 1.0995778505516833 0.1600263265090527 9.621061282808816 6.056771239861822 0.23586754519052333 8.926000833940815 0.08864940231233795 10.803156095081766
1165 8.343269514666872 4.816947388066335 0.14543797226623803 9.248606229925342 3.5509597206346943 0.07619421732226163 8.628769142732011 2.392787495193298 0.32803683039291026 8.610297978930443 1.1521228825696468 0.16503295174726249 10.254918104243114 6.081215081569633 0.25571644096633595 9.017172194099558 0.07637373137404287 11.120175881841707
1166 8.53587441856938 4.830885211173729 0.1275212451933241 9.187830608931176 3.611057472837612 0.10809304933551185 8.76279549919083 2.397497823805864 0.32285788395664106 8.809521081365776 1.088157354809695 0.15185879692252915 9.856262471669302 6.084278385942367 0.21893123591593708 9.030456815945293 0.07994246748117466 10.648560553971192
1167 8.083598658205998 4.878952406695591 0.21280280725794426 8.749915885719298 3.560397753192718 0.1395249249008002 8.857546885390033 2.3741493605905513 0.27678185886920814 8.01093426403045 1.1441439527518675 0.2228211835953555 10.507439557440051 6.092006358419262 0.2708640130744548 8.841887050157165 0.08749718409731924 12.86628051887382
1168 8.583983698044756 4.792919097706396 0.14291108489390048 9.390447120595796 3.5635408721829154 0.10253920966436045 8.986452513574623 2.3883231113167396 0.2700801005803386 8.434888419287779 1.0725963443350053 0.1699801006386908 10.281915608105944 6.09010700206845 0.24103942394479524 9.13553747192178 0.059064503289222615 10.61747998165215
1169 8.505655312411287 4.855574851207661 0.16103947398721333 8.818012873346946 3.601607509795977 0.11126981160972521 8.458949933657419 2.333962099916188 0.2906701162338704 9.159022914282511 1.0626938536298076 0.1783166148318135 10.196339758882251 6.133225150861509 0.27146216863218436 9.027596158516083 0.07497991084954983 11.605353936944125
1170 8.786245799336593 4.933332154083 0.14183107290800342 9.21611975774578 3.5753120185185545 0.14423912871233274 9.171692794199313 2.349993279673062 0.2986926057107482 8.668927971803669 1.1669759864974085 0.09721421889008316 10.385866674515773 6.100399154188337 0.2733788149124374 9.245770599520226 0.10276973635939371 10.947571526025266
1171 8.783629301085984 4.962079122610444 0.15003308131379328 8.846233636795038 3.56875094476604 0.1979075660563104 8.903476947604398 2.3206285603904915 0.3002416622029697 8.731912203038366 1.1135764625474658 0.15554685193507778 10.640949099782514 6.11436423240993 0.24893023706345235 9.18124023766126 0.09344708231219548 12.062588160586488
1172 8.771547547249924 4.904441878893956 0.1327550422461786 9.057694962014926 3.5795874998691204 0.15518978795559507 8.691570751127248 2.333756201437861 0.3128263213238406 8.527575785026034 1.0957367650652097 0.17811353165026797 10.612140348359715 6.110486233984435 0.31878140792074283 9.13210587875557 0.08236893361743784 12.578326866891834
1173 8.6429529296329 4.906429303299964 0.14938848927924658 8.725216497196595 3.5404018498777114 0.13938813924966503 8.799661976545378 2.338133162919588 0.2804094325349219 8.928348450712653 1.1253303536957613 0.17065458447386567 10.766645785884199 6.096873423703355 0.308857094404648 9.172565127994346 0.0790008364665972 12.017190896720894
1174 8.625128860748955 4.91270044754473 0.09423455504987559 8.922671215371746 3.6075797583826303 0.13893566821353773 8.972523597526314 2.3669126307572244 0.2911401879148939 8.741596309589454 1.0895348462977326 0.19508723705040099 10.411889242262204 6.094786704590497 0.28044475175342126 9.134761845099735 0.09187009528188424 11.457349939441432
1175 9.085453914949078 4.925565769655732 0.1292849395833439 8.691191322607022 3.601805843969673 0.14199205751761318 8.995359790645322 2.334148174452575 0.28213972167461226 9.114414186385295 1.0768425152080832 0.15823245424711843 10.203758829123508 6.0979338632479205 0.29270365519150393 9.218035608742046 0.08482645107411799 11.509035639740196
[truncated: 454,407 more chars]
