# Supplementary material for: Lipid nanodisc scaffold and size alter the structure of a pentameric ligand-gated ion channel
Source: Nat Commun. 2024 Jan 2;15:25. doi: 10.1038/s41467-023-44366-w (PMC10762164; doi:10.1038/s41467-023-44366-w)
Supplement: Supplementary file 4 — Source Data [file 41467_2023_44366_MOESM4_ESM.zip › rawData/Figure4/bilayer/cAlpha.pore.bilayer3.txt]

228 12.250317185727535 0.2110252526097086
229 9.520724872248984 0.197020991963215
230 7.9899440287936985 0.15212024249602102
231 11.468054645807396 0.13958959637426321
232 11.430254618264984 0.16828298556312
233 7.835502439883518 0.17577753421616116
234 8.717207213281457 0.13483078828739894
235 11.545878733559624 0.1434462182818507
236 9.635440005833184 0.1743157819122881
237 6.972395818798958 0.15371808819219182
238 10.144982477591235 0.15501956073941187
239 11.098568617453449 0.18863379192664922
240 7.759690236001533 0.20593698268146607
241 8.305242711559725 0.1531726894270902
242 11.423414744180779 0.16262774158657026
243 9.84296450996884 0.18707328068502949
244 7.022862024900243 0.18371734908860216
245 10.088396061092178 0.18644373619161314
246 11.295800522018121 0.21346247323551815
247 8.0544721059841 0.23064467871234978
248 8.294734205540646 0.17436375277050692
249 11.733338229046458 0.18034956059038687
250 10.895826188440056 0.2366310066800389
251 8.771617181265515 0.2649020251680617
252 11.605232975744403 0.2657653017654798
