# Supplementary material for: Lipid nanodisc scaffold and size alter the structure of a pentameric ligand-gated ion channel
Source: Nat Commun. 2024 Jan 2;15:25. doi: 10.1038/s41467-023-44366-w (PMC10762164; doi:10.1038/s41467-023-44366-w)
Supplement: Supplementary file 4 — Source Data [file 41467_2023_44366_MOESM4_ESM.zip › rawData/Figure4/bilayer/cAlpha.pore.bilayer2.txt]

228 12.325282897755205 0.2728037783518571
229 9.400874176014318 0.23179071498533665
230 7.849600346259105 0.20052342458239145
231 11.195961466327196 0.16401168194024923
232 10.974348032467574 0.16167259928378153
233 7.296747665895676 0.1641816464526896
234 8.217569473346162 0.16802953813523008
235 10.872510774301185 0.16359172320398227
236 8.762044969060007 0.15480734475310548
237 6.3196221583878405 0.15238412685588515
238 9.656054267208983 0.14250006249420497
239 10.264296806705058 0.11207251591715951
240 6.793191034021112 0.1046374016419608
241 7.744730888434527 0.10498830027642661
242 10.61891308261248 0.10101838513873253
243 8.757514997133182 0.11104032480782647
244 6.082066123510835 0.1267251201311182
245 9.290072780496907 0.14849481933790964
246 10.146539801347492 0.20038454315994722
247 7.203774297321667 0.16764970867219198
248 7.81712706894505 0.18390404372827276
249 11.154607833022391 0.1987964834793212
250 10.413266422258504 0.2503114555802777
251 8.901108116768993 0.28737209458025975
252 11.018421419485563 0.34059094210849983
