# Supplementary material for: Lipid nanodisc scaffold and size alter the structure of a pentameric ligand-gated ion channel
Source: Nat Commun. 2024 Jan 2;15:25. doi: 10.1038/s41467-023-44366-w (PMC10762164; doi:10.1038/s41467-023-44366-w)
Supplement: Supplementary file 4 — Source Data [file 41467_2023_44366_MOESM4_ESM.zip › rawData/Figure4/bilayer/m4Helix.bilayer3.txt]

0 34.88367110246108 4.601659753247332 0.3182863750799938 34.8623165911557 3.345756707005232 0.3171385258913977 34.866816331667295 2.0898505494042485 0.31623360149872237 34.885559107352265 0.8324802848402855 0.31681669127123896 34.857364310842065 5.859637393837639 0.318540931144302 34.871145488695674 0.0 18.185865195030956
1 34.88367112880707 4.601659746454513 0.3182863750799938 34.86231647030809 3.3457566902631704 0.3171385258913977 34.866816331667295 2.0898505494042485 0.31623360149872237 34.885559107352265 0.8324802848402855 0.31681669127123896 34.857364310842065 5.859637393837639 0.318540931144302 34.87114546979535 -4.706976053370227e-9 18.185865195030956
2 35.8306369324962 4.613788905391177 0.26721470326664143 36.535933548492885 3.280019711519968 0.660235159156884 34.79391841656175 2.133716665692106 0.2733289166478124 37.12254012710175 0.8398375488393623 0.32318085153261517 35.74610702771719 5.87493492234384 0.13804796396085653 36.00582721047395 0.0025826130903432885 19.045204137450728
3 34.89794427461879 4.59698928812888 0.28252739058594895 34.70166691932528 3.2708816721015785 0.7070210650309834 34.094204859502426 2.087244667330557 0.2624878277999447 36.46825846793243 0.8551893678804685 0.33289654491533033 35.5234355271845 5.8964969380420555 0.1284952099800071 35.13710200971269 -0.004516550970239485 19.63443901893396
4 36.070749677928575 4.602820716601227 0.23931146990793678 34.74023356975098 3.2480741557644137 0.7065865631346296 34.12193155444949 2.1362398446002153 0.2402030289871112 36.1020169736663 0.8304003782890278 0.37311369320356724 34.14621200501993 5.952254518104521 0.15726037335343013 35.036228756163055 0.008080985004933549 19.669356101438353
5 35.45745689398292 4.60484377392512 0.29153943941076 35.95790015379547 3.2519372973213234 0.6823006014111944 33.65544649441266 2.15003305014562 0.2997535590116556 36.199932872327274 0.8639724111678235 0.3448106904314974 34.25844531786799 5.902193888853303 0.15703490638067027 35.10583634647726 0.008719146615690797 20.3450345499801
6 34.97299919364654 4.606995876211773 0.28466672725697945 38.05541432211492 3.310467772154288 0.585444645982612 34.55403340777439 2.174474805862109 0.29451439599182805 36.32828927527962 0.8213875730500033 0.35887876415009884 33.975689641130735 5.9326718478526 0.2041801851135963 35.577285167989245 0.023322637359207254 19.797808539803555
7 35.20241809694455 4.601911317174965 0.2633718845158381 36.84344848061508 3.272499452760518 0.6699583797166905 35.09914925029588 2.172215327526983 0.24841754561463214 36.29672129492877 0.8463934524496715 0.3782717227337844 33.93580659825915 5.926788845240474 0.1873230854733545 35.47550874420868 0.018084741363574873 20.023071475570234
8 36.27744411514784 4.629566790704603 0.21133508310480498 37.248898539932796 3.3134694362277495 0.6461472412398639 35.19218313311764 2.1568645809972526 0.3514279554523207 35.6720954499738 0.8429562162490041 0.36656229597254203 33.949393150459706 5.906722880917032 0.20140273909438847 35.66800287772636 0.024039043352180833 20.36149125253638
9 35.05729628653273 4.605355562245482 0.30988274721618553 36.639652498754785 3.3142675945833693 0.6450680482687478 35.324579460791355 2.1433393484689813 0.33026307051024745 36.72833961357687 0.8188787403298017 0.3898240711757154 34.39301663434047 5.921511595531522 0.16924599309381103 35.628576898799245 0.014793630564883743 21.133937085593512
10 36.12110269725565 4.616005756777567 0.23295080424471343 35.52981102110148 3.2957445300508934 0.6539797904360701 36.64356814747909 2.1483020485578415 0.3127501963611259 36.245741716957205 0.8290876794365861 0.27974919960872696 34.17542755889129 5.919055354482528 0.1924870302340699 35.743130228336945 0.015762136194135867 19.158757798555914
11 35.7699305264121 4.613383507992035 0.21603738016722712 35.634760672883566 3.3226433782671503 0.6826263585786472 35.36197328807335 2.1564538041089034 0.3122315660684479 36.22296821932958 0.8190860946570716 0.3274515382557937 34.271058101415896 5.922753024736221 0.16180084959041605 35.4521381616229 0.020987024285328927 19.482257467670692
12 35.80441820868816 4.573563597404542 0.2852851744082503 35.53239662861654 3.258586872957873 0.5841656070892296 34.67577731795831 2.1329562431470563 0.3053628960268045 37.73592764492591 0.8198477567742699 0.252459991390182 33.88253563683295 5.906158971099365 0.2274982645817545 35.52621108740438 -0.007654249390326173 18.96228956920728
13 36.25894798209897 4.609183158345771 0.28820396331621256 36.824916285464894 3.3115920558894665 0.610410844775996 34.879018663206196 2.1446156990716374 0.3273568265585479 37.058480164517654 0.8505715815008242 0.2707156100877792 33.47477791415287 5.897642593393408 0.20063793870058497 35.69922820188812 0.016844079973273973 19.449913894465972
14 36.35019543419625 4.622926328142509 0.3042080988649157 35.75207740217591 3.3134502530931256 0.5862293531091973 35.050734571204366 2.1331040005390522 0.2874057995179314 36.736823746722884 0.8148157403364419 0.318039437296336 33.59667905091376 5.917585455391015 0.16509135437186523 35.49730204104263 0.01449941783348152 19.03336051077246
15 36.89780776939874 4.603662725760198 0.28081727804984014 34.84593199479664 3.2903020958455382 0.6232545046986959 36.031099520722016 2.1178904654068162 0.25523362232605845 37.30061116509059 0.7957692871687971 0.29135523553856957 35.27719548362093 5.8846216739896695 0.21244635342481147 36.07052918672578 -0.0074276880327436064 19.057802327412993
16 36.70872823846286 4.6011245095835775 0.34511333088327945 34.75522392789658 3.2717260676174575 0.5685334235866994 32.90811954904341 2.1068509473725388 0.2727245749714281 37.60962178876422 0.7895913238753283 0.28749746360582 33.93967881624893 5.950190317135269 0.172080997415501 35.1842744640832 -0.001980304550113088 18.8611952567913
17 35.36227319001483 4.6100767046748965 0.3001066032663623 34.88878309227759 3.311907482561372 0.6412356692419457 34.155981409924436 2.116715028550796 0.2841841226414899 36.830702417490585 0.814270001879704 0.27009819526630285 35.510667774079096 5.9285637080558224 0.09364041105732585 35.349681576757305 0.010429647477570825 18.21163542245598
18 35.71228379077514 4.589827253308976 0.3210498937343078 35.30986744445958 3.292745204846907 0.5136912687544649 33.891499154876776 2.120178886177227 0.26471841963330595 36.856015574633126 0.814311486921917 0.30470676669571767 34.32047777533594 5.947251764470631 0.1048956106954029 35.21802874801611 0.0069859814781843 17.292576260769646
19 36.806084205978244 4.62580229679996 0.26641148548402527 35.37589286292038 3.287328791275689 0.5275809792304714 34.0391538896111 2.101137535994142 0.27524538784069696 36.94570233032755 0.8222045800880455 0.28552291961493886 34.83989720343271 5.944986740045808 0.08951466630261512 35.601346098453995 0.010415051173781498 16.550177415778972
20 36.41237374038572 4.618749601865377 0.28740853303260183 35.21887194192209 3.3182870238176765 0.5425693170972407 33.869827599554405 2.1070193600791876 0.30226693073034105 36.28588955448699 0.8382308585319148 0.30298751661906576 33.645583355577166 5.95525676797809 0.1429909958440455 35.086509238385275 0.02163178478750194 18.08510676733243
21 36.843281897550376 4.621570702053936 0.2537852357946186 36.4528428484057 3.300955196307497 0.5550303437635871 33.188543324396626 2.119837553658639 0.28629094097750524 36.723521474428416 0.7863927154433817 0.2547588963379965 34.83756044336494 5.925026646772248 0.11820411042061144 35.60914999762922 0.004879625180193003 16.822837589146058
22 35.670641800634215 4.5976251277800335 0.29652518253127935 36.34118382033132 3.2916251940580246 0.5247583832622763 32.91871319905727 2.143979161074322 0.3113255033585532 36.6096530951748 0.8096713199188978 0.2873927624078733 33.71382045453022 5.931572358767705 0.15106873126952772 35.050802473945566 0.00901769465284934 18.003142513474753
23 35.99425359448704 4.6015978361300025 0.24309330563617812 36.59603198671143 3.2710759675628758 0.5192001416202073 34.289402053608434 2.160374588873718 0.3066236855092374 36.46497988674248 0.836773530974832 0.2309524641905153 34.6719379026689 5.938322979482608 0.1344638200858697 35.603321084843664 0.0157520429378599 16.436250242216968
24 36.00359671310582 4.64275823429722 0.24826962443598496 37.344971530943056 3.314798067946955 0.5464720964836858 34.10584363074359 2.132206203483996 0.33376240260232953 36.19161688053386 0.8115204387217664 0.259872544385214 35.026099518073174 5.905584923100649 0.12508295689846807 35.734425654679896 0.01549663584316987 17.342969792963736
25 35.10176524686497 4.631089788033707 0.22993656919832844 37.304593190086585 3.2944914917666748 0.5070217218674062 34.104683895782536 2.081675121135986 0.29688867444349576 36.29128995293985 0.8315914186498058 0.27260571940555284 34.47751333852623 5.924554470356454 0.1564656218094804 35.45596912484003 0.0068035203215780935 16.76380894954503
26 35.74764462330264 4.627550863482857 0.25566435742576904 36.73763427057704 3.2812225703070226 0.5808941333941172 33.01877682352409 2.1133330829810077 0.29496354924559354 35.564606669982155 0.844673517635408 0.23448803462767534 34.60560644975104 5.900904985255467 0.1502610065294651 35.134853767427394 0.007660066265405141 17.37518671035884
27 36.24331566948055 4.6121978333868325 0.23596521421232655 35.33484059807995 3.270978858514774 0.6134867230731472 35.117971755315814 2.1103650827056755 0.35699710437603005 35.75088957946251 0.8525159675501232 0.3168838379269581 34.34103605450947 5.917066237442379 0.17756669127597144 35.357610731369654 0.006747858253009409 19.49087335722898
28 35.48423703457334 4.599239386802249 0.23943088444979407 35.884734231886256 3.340542154925679 0.6524393080208141 34.610704362528296 2.1107939663192337 0.2930323383564016 36.092902612628045 0.8273205413939622 0.2744052789287763 34.44444203594036 5.875726701364181 0.18051602655389207 35.30340405551126 0.004847612494113607 18.790996993099224
29 34.8485567770412 4.622732439265617 0.28107137856354836 35.98003965032892 3.295433546845045 0.5683086474962147 35.21030391788855 2.0929205479157087 0.32649560997371674 36.49913193182749 0.8167934695969643 0.2905334449878693 33.85641405656661 5.884240151170003 0.19428988340243464 35.27888926673055 -0.0034529067082798457 19.030208340645853
30 35.619986672466176 4.577596824337517 0.2426898453605964 36.70914770719304 3.3319956669085404 0.5992088727600154 35.34435873206955 2.073827300152071 0.37945184778460556 36.55601476681144 0.8214914072957644 0.3110843252615754 34.39109455453062 5.89392931723062 0.1869854412862093 35.72412048661416 -0.006108834482044712 19.703105651707585
31 34.64351123104958 4.623483850760503 0.2658192592438132 36.781972039813276 3.32374145911793 0.5170744073488611 33.148067001911535 2.128606617887126 0.3152508185770496 36.615355740568084 0.797055592611296 0.31440405994326187 34.02047743390029 5.911289521791107 0.16382914168403725 35.04187668944855 0.010958470766645089 18.063957674412997
32 35.50942829255985 4.59394359568019 0.2665730873464817 36.41481459101847 3.336290412463678 0.6163892210181819 33.718499992631244 2.033079321075524 0.3250220129345514 36.2286455239619 0.7893769293032055 0.27584412635410027 33.76755903873218 5.896012136866025 0.21682232330406148 35.12778948778073 -0.016136458589222948 19.48802232030546
33 35.071250661413586 4.621069086937905 0.20540122282088852 36.52872479409866 3.3130504397781957 0.5673719298682287 33.56124042428942 2.078102604021277 0.3368962286658441 36.472631385619295 0.808534342082126 0.2815203445188015 34.433806103298764 5.855160570952551 0.15107586014471375 35.213530673743946 -0.010693528912536453 17.67306179342587
34 36.23613810431227 4.605868105250258 0.23900852331704936 35.7202246254331 3.3503939657034483 0.6416969702503823 34.66848348975761 2.1184527628953784 0.2692816398615722 36.57191546663413 0.8426664524702799 0.27989034340661356 34.531831293577945 5.906808657610721 0.18571338818694108 35.54571859594301 0.018961051119069892 18.513307597136492
35 35.847794405106605 4.591807655937405 0.28831131291399137 35.267291443007146 3.315138946580475 0.6575617191439372 33.94486490591289 2.1452267697391183 0.31301316797827644 37.36222285681336 0.8621840858578063 0.2961594195836413 33.8099750171975 5.879707459880135 0.16315496498861207 35.2464297256075 0.012936045932040497 19.68912837099508
36 34.30339874461078 4.6312316009714145 0.26490083714228885 36.39248735676759 3.346762436660197 0.6202071543537163 33.73114141540639 2.1322145341657395 0.3080690268563981 35.75327880413691 0.8243755256058143 0.3467991882292788 33.58481635029406 5.862239823535003 0.24341970706699204 34.753024534243146 0.013487846520686197 20.43621181058929
37 35.55817838548666 4.616290677606192 0.29633255844936796 36.241532991501586 3.2912162671855327 0.6101037095883179 34.762424696685066 2.1451158491958022 0.257119264638038 36.4620399853713 0.8154780063237095 0.3126368473723492 33.885225227095916 5.85062350486896 0.19778444968116404 35.381880257228104 -0.002132076630908175 19.182361469234987
38 35.66112298099483 4.635650257362273 0.27500909253467787 35.09978052603234 3.2815747946545084 0.6007026681657459 33.90487951754176 2.1527196587916113 0.31635068572770775 37.06936793077936 0.8294891931960915 0.32707550125112905 36.760583656861954 5.8301977959835085 0.12870435623696408 35.69914692244205 4.9402330651160395e-5 18.882881863502718
39 36.54314560696882 4.596093947626533 0.2026533118133677 36.58897817737884 3.294772388845277 0.5845435511229765 33.43538107072495 2.1122712496212435 0.285268866029118 37.23346054044463 0.8410469837261427 0.32437818286826964 34.00959646702717 5.889089682622277 0.1679177309231699 35.562112372508885 0.0007779128213472042 17.930847614785584
40 35.13293535296071 4.645081797462378 0.3004630716852258 37.48229194196194 3.3084812898217786 0.538421111540871 35.11075436872927 2.118718314783531 0.2888786558872005 36.27287736613148 0.816991894587769 0.34433373902360853 34.24506864602082 5.912440995460629 0.17352307342602746 35.64878553516084 0.014465920756269757 18.857412143669038
41 35.10368711490604 4.641306501774597 0.299530024917959 36.02614598409941 3.286885315286101 0.6111532159088152 34.46705994082712 2.115580861218975 0.3095684903068308 36.08126818749082 0.8325879853142674 0.34135623499187984 33.81865572948471 5.903333306965092 0.16863838902277012 35.09936339136162 0.010061856444859196 19.82716273357775
42 34.693652452120176 4.587796144461488 0.29303440181749846 35.681856892080006 3.3152189546576634 0.6011712485886984 35.00155000631221 2.11317098763553 0.29835193032568386 37.53246505570067 0.8095494892317266 0.337258293319786 34.460889616848505 5.919982793098046 0.16350759436330342 35.47408280461231 0.003266736149943461 19.40405761812639
43 36.19812577270447 4.596576375182184 0.29174197460976486 36.09248283599742 3.3185070605391336 0.6457165023202904 34.343363473203354 2.1246545174843323 0.3246625092583896 37.390425183109315 0.8293116363939018 0.3326547819209577 34.98636166183323 5.891911248897575 0.06735395572904677 35.80215178536956 0.006315230032477914 19.046603635837645
44 35.53696251031176 4.599195749175757 0.3194835711313949 36.53638484394605 3.34651358392381 0.620539351371881 34.0831903383411 2.1194593122607506 0.33472808660534303 36.96141908730494 0.8176569828320789 0.3147159555910842 34.32502686392575 5.898743546554187 0.1476329636905636 35.48859672876592 0.010436897282369384 19.905698897847962
45 35.491922996642536 4.631437026416057 0.23501130604841253 36.484340338280944 3.3265625336672775 0.5731345988937938 35.09148539560676 2.103310100246966 0.3153548032870622 36.73408972510176 0.796613999317501 0.355999352070965 33.9521617809348 5.873247820725859 0.17431736690042693 35.55080004731336 0.0003573584077846803 18.951351732756425
46 34.896019789445674 4.630880459173357 0.26473140471111883 36.56571903141901 3.306199009461068 0.561472045014172 34.07943736059789 2.1426077838667563 0.3859345907135203 37.39177675554398 0.8013692388601018 0.332917520146335 33.697047930686026 5.870278831260764 0.158495133527285 35.32600017353851 0.00439012685746214 19.52125299184484
47 35.91548760314412 4.595284831715542 0.2730823860397499 35.3422083079042 3.293741488107654 0.564847176041701 35.221962589990795 2.1168160996788807 0.2781737830996147 37.356161759416224 0.8102620230663219 0.3477055650205009 33.979660584777164 5.886002063129598 0.15546180050168146 35.5630961690465 -0.005455636527347996 18.55547552248908
48 36.136789448548726 4.604544018977876 0.2658451237694154 35.80626745066971 3.308342160986354 0.6044921082017579 35.00176213314505 2.1205149865147024 0.3261709724148514 37.46827776090219 0.8346849729244272 0.3439220947930801 33.59372948710609 5.897009064392353 0.20809085584919282 35.60136525607435 0.007142103092195251 20.036576514492275
49 36.58957922398729 4.599425659468478 0.28146927786194426 36.222262513797936 3.3050121048577203 0.5135291930877992 35.096953511100175 2.123141036554363 0.3120403837642904 37.1024515671816 0.8121821164698054 0.3614617812893254 34.96994067529788 5.892202024914914 0.10812785094295693 35.996237498272976 0.0005156507861088011 18.066831632424144
50 36.25234105897622 4.569623544601611 0.37511786006730063 36.28097840333988 3.324688161737271 0.5421725441160152 35.64814296713285 2.1059771842844794 0.2600592092041125 36.79093985393715 0.8217938700279654 0.29436014762965984 33.136733477960895 5.900988661257069 0.17896300675183213 35.6218271522694 -0.0012626532852682449 18.91531659006748
51 36.64802214989205 4.6251219408620905 0.2778530055929568 34.38286967396985 3.275088082853139 0.5131524541150145 34.97571048771813 2.1085715249634474 0.2833184509243387 37.32630543146157 0.7888409363555807 0.3925885552690238 34.43173970301301 5.8899404264251265 0.13996781340259665 35.55292948921092 -0.008364355375070586 18.41349163738363
52 35.71307428863907 4.624340235790729 0.23575478119334212 35.91520866456503 3.2889301796359445 0.5162789038394763 35.27671296808984 2.1034054873182217 0.2803937097822803 36.86505050137541 0.8373405555162193 0.3316679118693179 34.89692712716769 5.915070326555232 0.1472109509926767 35.733394709967406 0.007940419296321966 17.31829402332166
53 36.20041090626862 4.658509203050541 0.29574250327025453 36.61661871259757 3.2796084246559833 0.4824626816754663 34.96242806456791 2.1346075402393074 0.29145938270525173 36.91730335827901 0.8231058747904589 0.3568708678429726 34.203721367200224 5.906291121714667 0.11833040028314278 35.78009648178267 0.014547495223244278 17.702858460795532
54 35.99545045378095 4.611469167465714 0.2755835800812236 36.78159701039142 3.272625710951566 0.48390314857438904 34.07848539745189 2.153879562392237 0.3316496064400398 38.30771641193159 0.8270695465220558 0.2990909668480048 33.908141036016445 5.918988077359035 0.138289447381061 35.81427806191446 0.010929475271174272 17.515511730272475
55 35.65977966871161 4.605792454418134 0.2659385785953575 36.1218618902095 3.3134245704356577 0.5272709422313371 34.259463034031334 2.135801649382918 0.2606797108905044 37.370953873223435 0.8402169694282567 0.378197798111074 34.62962915606464 5.850988447211856 0.19716438272164888 35.60833752444811 0.003367880508417209 18.66984594096765
56 36.4237774423184 4.626129262250162 0.34216756822255584 36.585072746471525 3.306197741273479 0.5287380754132082 34.112565031943575 2.1293796086468744 0.3108844717576416 37.03725933847589 0.8264344887612809 0.36583219329280225 34.059518842521996 5.841148788968737 0.21052372417173598 35.64363868034627 -1.8959686840736012e-5 20.146869490085827
57 34.585933137065695 4.6409934509928 0.33576274064212414 36.55776727536931 3.277986780354684 0.5186584786206684 34.456496503220464 2.1133873578963507 0.2921207653724831 37.233579240747325 0.8385871958991606 0.3117303694341656 34.57211521240179 5.879219958491291 0.18456814681561942 35.48117827376092 0.004158011059909894 18.82556542277443
58 35.56394768900189 4.64619568359247 0.26580133413990165 36.20351551393424 3.310967839941336 0.46912980183667 34.43872712637351 2.094881232064518 0.32241479868534284 37.63703200739168 0.8158731815482297 0.34467347524536646 34.06641641132597 5.847674448924028 0.20830568901473456 35.58192774960546 -0.002758460452830991 18.452966362443657
59 36.69007477955586 4.657233817964075 0.25857712154710644 36.6267450282486 3.319759757811735 0.541767302711808 33.916119106660055 2.1448426515110226 0.2720645867469909 37.93659909120087 0.8314234312279487 0.3110461562197561 34.09213853232084 5.82374614634131 0.17102096052371837 35.852335307597244 0.009524223304270807 17.81298429477569
60 36.12871994109494 4.655977588332048 0.23632010978675397 36.923521263891494 3.2933502464710855 0.5810837472103092 34.458153629331726 2.1470524644445135 0.25736198189732784 37.34410333456623 0.8269667572250043 0.3621486532054443 33.18178208632827 5.825956530450265 0.20808508550308258 35.60725605104253 0.00398377971763586 18.850306619490066
61 35.56632825189556 4.650046913882443 0.257224953827936 37.153640795314345 3.3185913454335965 0.5185367831470734 33.98478871395195 2.134088726547261 0.31310064870416976 38.48670258441486 0.7997840189740811 0.36555266840260103 33.89996075440458 5.881708730156926 0.22422319951166092 35.818284219996265 0.010967009331914102 19.235777452023072
62 35.79353426534338 4.640040584461529 0.2605596593246338 36.92267726644865 3.311742465371687 0.5340435743049905 34.0165957462859 2.099366122249281 0.27183824980924554 38.02358383962416 0.8093868323817917 0.3066771953561766 33.191973109739784 5.847987740020008 0.22666801197875247 35.58967284548838 -0.004172188770088026 18.33220510050784
63 35.86760546850212 4.643584242433808 0.25212498698363306 36.908324176204026 3.332420668817413 0.5907872068611477 33.742291795859096 2.156280153533497 0.30105078186856327 37.64511081449621 0.8200187971462055 0.3538803779044202 34.39144055580747 5.860039451798675 0.2355020179872239 35.71095456217378 0.01659172507897233 19.862674846300227
64 35.727830477928705 4.661592259704363 0.28088609215892035 36.844390050921994 3.318746123794466 0.5159132959929356 33.89122008767723 2.142152273573357 0.33610194425183265 37.8689870068868 0.8117072515158867 0.3244230629650769 33.79413702397101 5.871912084222439 0.21328063937065633 35.62531292947715 0.015345060895154949 19.14372354477503
65 35.64387058560356 4.6762864223208505 0.2657825001643238 37.32156762164532 3.314129862346947 0.4877702222684768 33.71906220158965 2.142921538712353 0.32143687978192526 37.04606534969812 0.7937774852204292 0.3134010385810876 33.18594060159907 5.8540618873144386 0.21440186789158147 35.38330127202714 0.010358501516056263 18.366649236594615
66 35.501393168241975 4.6503984922391055 0.32532910801032094 35.855536505579735 3.280417216218714 0.5320566063568103 34.2155108911469 2.127207782348952 0.34671307381599537 36.99365167139843 0.8022592458422031 0.34438953078546936 33.72900431537756 5.883234639450509 0.1544278719462345 35.25901931034892 0.0028265375529494376 19.513982120782828
67 36.4736625852793 4.612725573605054 0.3415509672401246 36.33327811204482 3.285527770155701 0.5167623957732085 34.74439494735193 2.0615192203125257 0.2722774421334298 38.290878565766725 0.7916356005768579 0.2893024609404089 32.58528898188143 5.842460864616409 0.24911815037680485 35.68550063846484 -0.027103131813637837 19.125462024507442
68 35.155087483475036 4.660940301848058 0.3291553598822401 36.346790487521304 3.2476516062293674 0.49296120821796374 34.1706809577587 2.107314277713742 0.3122080868307415 38.57146055385465 0.8129891748277821 0.2656342789502864 32.96291675192942 5.843623513544697 0.23091340236532323 35.441387246907816 -0.01137316283421821 18.688420358313614
69 37.10134140211916 4.629009660684893 0.29693430974738544 35.566230971763524 3.2922472325414276 0.5948009278267946 34.85812225930436 2.1238663373876854 0.26498323778061006 37.64405647496969 0.7960491901694688 0.2696799280607985 33.11619018360119 5.8730984847438386 0.23907875791256816 35.65718825835158 -0.0030227565614846076 19.08496244390646
70 37.27072729132386 4.634696153229237 0.23226041414431953 35.47470182788498 3.2831874261937766 0.5838806556814524 34.81050612887876 2.122223490868177 0.29069964732341713 37.677255720481796 0.8019176377577052 0.29482532432746195 32.84312623803782 5.86728400194342 0.20323825230446063 35.61526344132144 -0.004015195668484073 18.390848511216333
71 36.202389009414965 4.60815100796327 0.2824983119957706 36.12849880730812 3.2963163312138235 0.5202700604383103 34.555388919613826 2.094083016261928 0.29894083221910384 37.325341937501854 0.8235906408621237 0.3599842919565329 32.68393499943779 5.840962628108514 0.21505614573075116 35.379110734655306 -0.013256212785015431 19.214135561235828
72 36.69564902284135 4.6511651867912285 0.3080017918444399 36.62725041634454 3.3062590942209016 0.48979237469243286 33.29557766135684 2.1102190490182826 0.27779584893734943 37.47820591246983 0.8011546912656978 0.3198985442431903 33.55322219108606 5.883635750144296 0.21362644460609131 35.52998104081972 0.0046098166211339334 18.439099699782396
73 36.19235807827033 4.6186850723781685 0.3006692290363808 36.14120324651917 3.2807997847304633 0.5185859695214137 33.68149133877981 2.1266248931378664 0.29431207018399275 36.686001052668274 0.8201372496739693 0.3461137383183732 33.41365264876948 5.863214370259364 0.17770869950628876 35.22294127300141 -0.003984663630981111 18.763103920884365
74 35.68960754704746 4.645167703413991 0.3051362037249004 37.483820999649055 3.326679030683006 0.46986202040152253 35.43676153773203 2.075862411587253 0.2710058799021535 38.53316856052974 0.8027831659303777 0.27013036067726265 33.61133656860861 5.837046196674477 0.18787055797965807 36.150939042713375 -0.008369236009126535 17.234628033271324
75 35.1179468789874 4.610658250696559 0.29280919493149055 36.10249227614987 3.3343583630550135 0.467928533903358 35.08485958181905 2.058876614328481 0.31500523693431376 37.91377044808227 0.812138038877055 0.29938374162263276 32.77041746597899 5.828906528952511 0.20369546556083512 35.39789733020351 -0.01688937848502332 18.091969422371886
76 36.3621193215502 4.604467943561129 0.24216818964283313 37.00426429811222 3.283536875788909 0.4498768646158182 34.5806946614943 2.0477423897146205 0.2739636847206713 37.17682656325491 0.833618738338443 0.3351676147620338 34.39747808646706 5.816216271215255 0.19672330269870114 35.90427658617574 -0.028760493943275865 17.16466568962226
77 36.034352499472014 4.595044346198154 0.3010873637648682 35.4767654485429 3.335647708612522 0.5172760925601091 35.36878415450646 2.0585577097170615 0.21729200475511465 36.727967246381134 0.8420225330890176 0.3398290303550405 33.52880770523201 5.847522647276526 0.18850776707371567 35.4273354108269 -0.010117948688291056 17.92203112073812
78 37.53874255790606 4.590503641578095 0.31961430206107766 35.022423729488224 3.2907796349983127 0.4349358639714416 36.25381295844699 2.05223769200185 0.28152098815860876 37.59579132932104 0.8424580115357082 0.340192023210413 33.352273423317655 5.818481651761083 0.2154744257076972 35.952608799695994 -0.02698481129193773 18.23996935008581
79 36.074212204988214 4.603265745184224 0.320878343256278 35.704206006999456 3.2857716334381473 0.4755321304665313 35.056953816250754 2.066422579471583 0.2986362916011873 37.99130241691673 0.8172636438833799 0.3557988642020804 34.309246088999075 5.847022793170828 0.19645384939507812 35.82718410683085 -0.021927658637315006 18.87666154725638
80 36.95385970120302 4.611673505559866 0.31047717284064974 36.37543869700081 3.293017939514055 0.4383289971430947 35.3270344706549 2.0657021956750343 0.2831806772482842 37.76255395889217 0.8158335250309354 0.3113097417902493 32.97606356168142 5.811918230858939 0.2349309166093919 35.87899007788646 -0.026247858339181418 18.08515503683081
81 37.98643777748917 4.590437944151625 0.3217753596054935 36.446583087937725 3.2849982902864 0.46680016827828213 35.15561893940557 2.083333939756388 0.2722714577935097 36.94574095415501 0.8482676318310202 0.29829839317566426 35.57663682827319 5.807197690644342 0.15688848570843064 36.42220351745213 -0.023029838332992304 17.37246840765499
82 36.09437169802866 4.619303811022822 0.29780801341550883 36.57852006453716 3.3146309073189313 0.41232827280425927 34.816207346808895 2.0858382218083804 0.30030937107441263 38.41203122373111 0.8302559678846488 0.2699509461287236 34.36543037817946 5.821629378522566 0.2369112895697945 36.05331214225706 -0.011545280355477727 17.387067698073835
83 34.554915554319784 4.665258958832168 0.33704928221692526 36.52790402758399 3.291630409904197 0.4906151570501625 34.51537412935635 2.0891353650930506 0.271029257590359 37.10346506637069 0.8187695301336226 0.29269373957910005 33.90014366685351 5.789218309184199 0.2345139432596228 35.32036048889687 -0.015074423037499906 18.631457392217616
84 36.480481370199975 4.648654098173805 0.3119349424159698 35.357115035473726 3.2749729477300673 0.46113940637761597 34.14966034026236 2.080753628898206 0.33839593963334236 37.9730467717088 0.8339820244325867 0.26242671944344237 32.20950946484432 5.804021682438198 0.2132873975656712 35.23396259649784 -0.017400061332374796 18.187793548093225
85 36.79877179823145 4.609268000471523 0.34652060143074337 36.25651066205301 3.283055816926908 0.4606787984047569 34.24370550790953 2.116668353675543 0.3431771061421211 38.74803770195848 0.8298541446598466 0.3107039903658534 33.32760635879956 5.807928141915298 0.22963405601345974 35.874926405790404 -0.016522046137123648 19.37416164228052
86 36.360135265717304 4.643906437724574 0.3052474877802019 37.67193276306997 3.297093946628878 0.44944394696708867 33.15007745608323 2.100129957010824 0.2976602995353523 38.71023129863174 0.8038171391184672 0.3789771886515953 33.94661560561126 5.830253006175006 0.17562464568217134 35.967798477822704 -0.010836840335397512 18.414331471041322
87 35.99455517925074 4.642537430230613 0.31902380007067715 36.56912307160351 3.2749841437965346 0.5055728495127957 34.50568564931028 2.0999578370946663 0.31913856533972734 37.726585654049934 0.8214091855580958 0.3620752936499542 33.26923379397201 5.858678951733509 0.2099919684018943 35.613036669637296 -0.006363427984263615 19.66164808175258
88 35.63583663372644 4.63949576677528 0.32738852362870735 37.58779044066978 3.315431715595208 0.43774638923637443 34.08402337633822 2.1254087339723977 0.29667996916108413 38.44437980580673 0.8104612987457892 0.37115229799208105 33.69768784307433 5.820377776092284 0.16922971455022248 35.8899436199231 -0.00364187943075549 18.359824001548045
89 36.34626398348519 4.641519994816001 0.34244440666196974 37.6257196965008 3.291643647570144 0.40695084111392194 33.06287526995665 2.1547893118654358 0.29592752915091564 38.838566565130634 0.8305857774139765 0.3175146512488393 33.391767955933446 5.80945400175842 0.18259046620489972 35.853038694201345 -0.0002783909821520103 17.709299177958968
90 36.35565897048732 4.593691998582788 0.2945174760522902 36.310068090947226 3.317030000958143 0.4678168549780053 34.29228305041082 2.0892155198580253 0.298249714948766 39.0712873911359 0.8416714720371271 0.3378187649101576 33.89884231892648 5.788025767730972 0.2204671895980988 35.98562796438155 -0.01994998583353629 18.550883721652966
91 36.691183736060324 4.629314307546787 0.3314137454708347 36.66516079633742 3.283962484689809 0.47092237826135674 34.452345097471564 2.0819420644760114 0.22959765478753943 39.22920129346675 0.8219629472072844 0.3808033336794645 33.43601129375005 5.787393645261448 0.22374634433520052 36.09478044341722 -0.024961847830679472 18.75271906048032
92 36.050476299036866 4.656332899473236 0.3058239091465922 37.64344993008672 3.2857176728801822 0.42889997359877113 33.68671525776107 2.1456207316832563 0.25038589987512433 38.86091051923316 0.8067583035281497 0.3120318409972613 33.54168844549326 5.820005002008794 0.20536439770655535 35.95664809032222 -0.0029900157522236405 17.217450742975178
93 35.021031182244215 4.664562720386477 0.31397493144758826 36.932310375626855 3.27906567649701 0.5503031500741892 33.92993155533366 2.0967584221191617 0.2917222868041463 38.86478922761491 0.8063841483949429 0.2941412719525654 33.67830700387108 5.802590716218678 0.21278643796209223 35.68527386893814 -0.016004600943693537 19.055752103397214
94 37.331267946807436 4.602705320736325 0.2504402599344153 37.001967041979114 3.2981035811689816 0.503339145180234 33.842676928729595 2.102764330907343 0.23645118434040335 37.59396211157268 0.8298067601837957 0.3863913146703434 33.97391374420166 5.813676610858933 0.24686687350421732 35.9487575546581 -0.01646561689587167 18.60381100900597
95 35.5579420154655 4.646309157857349 0.3197802502558529 36.55987740217757 3.307099154454375 0.5404115103662073 33.77048682061806 2.1504681580888603 0.27243786329616404 36.6613517853907 0.7916732227597635 0.4111342332063899 33.5192880625116 5.810614752981269 0.21554020618106676 35.21378921723269 -0.004644048438624071 20.160139541526423
96 35.55883490838477 4.656824089198646 0.2700162012391184 37.12091052930498 3.2991205985253806 0.5225224161433198 33.43056773541651 2.115084294079454 0.3013599842587097 37.199743768867336 0.7419548004788917 0.35600892899016207 33.69174158242765 5.827363127912186 0.2042548375081138 35.400359704880245 -0.01780755562803569 18.955304464750906
97 35.90359181447564 4.657628205674429 0.27306978859781855 36.65949066066351 3.2796364107703564 0.4358204225168588 33.546380453542135 2.165919469469654 0.36099698503809763 37.446783871415434 0.7864592974155173 0.38050685761191727 33.363486000750214 5.854402631513362 0.18093054385502627 35.38394656016938 0.002932265301716441 18.693602891897424
98 35.872541937041674 4.6406519031018245 0.2729199018621284 35.92497949378623 3.2781257679647533 0.5156914249244616 33.75544365928722 2.1041215592457077 0.34012181287945575 37.29989978570726 0.8063497961039245 0.3467732332957678 34.698029598898735 5.860770641942194 0.21523259617325916 35.51017889494422 -0.007873003995266536 19.374441437947844
99 37.0908169795305 4.6617416364030895 0.2824555440703761 35.93621835195963 3.272779845089848 0.4784770504807478 33.73488194708838 2.1552277437854332 0.31556997136211384 37.357972465101696 0.814927139075713 0.3343410453100005 33.448863054804235 5.853096758348272 0.23778561317957955 35.513750559696895 0.005677686873523835 18.891899308041552
100 36.23770439484455 4.634605320320898 0.2484202122539338 36.27108446987382 3.2889116014407036 0.49178530146415816 33.69967102530971 2.1413444369907237 0.37171607127775147 37.47249904487685 0.7736119926309856 0.28145661708553976 34.083643352248174 5.839714469250922 0.21348948280055807 35.55292045743062 -0.010239373540100627 18.41334731593855
101 36.01721342618294 4.631364155817005 0.29737055753846736 35.35332071048596 3.309371001962186 0.41829208829996845 34.878122975926104 2.1170213389431085 0.32885189481555527 38.00940671849576 0.8110704978969154 0.34873302499613706 33.746043916651196 5.826922472941217 0.24239948272467515 35.60082154954839 -0.006727044154861028 18.743134528981326
102 35.45303735821661 4.658369136875936 0.32058699583125627 36.81988125853729 3.3000794031730796 0.4531579593615411 34.527459644977924 2.11491904311925 0.2645755427031577 38.09814934150221 0.8008058781887143 0.3215436464800331 33.856583186772525 5.870093168329883 0.21552069708557497 35.75102215800131 0.002976388270425212 18.052580504926773
103 35.6674947402018 4.6541256623882905 0.2622805543555736 35.95475963781549 3.322265709116598 0.39605562116778675 32.705925434620966 2.1123841199729454 0.34912249713583055 38.26246745338497 0.8241001721026475 0.3226248533304044 33.29088508909174 5.838640657268207 0.23622156601912 35.17630647102299 0.004426326502790312 17.948534240389893
104 36.07861085336669 4.590894053914942 0.26242717895663725 36.20575690123575 3.3398911642035696 0.42548814455058737 34.62739982405491 2.0973046514886526 0.317037400959717 37.09600717805584 0.848821478984149 0.34334287202526587 33.45092884560427 5.8052610568276535 0.19666077807117754 35.4917407204635 -0.009442456583153968 17.703895958862944
105 38.43946027437965 4.564422843516808 0.25248743147779773 35.860665085356295 3.305184187488325 0.3252614069474784 38.00649205336538 2.0856737275968964 0.3183874975454774 37.11963705281654 0.8496426809377979 0.2976586736774845 34.37354343325841 5.787496378216709 0.1560661656111035 36.759959579835254 -0.02739297411564019 15.46826965418588
106 38.943271986190126 4.579190614988572 0.2879927149697467 35.242881833181144 3.2944665825271513 0.36505111220204844 35.94662862704562 2.050457474297625 0.3477947664286944 36.630534172700806 0.8305677102765401 0.26496275377133743 36.589652232680365 5.805655464263946 0.23858467217336995 36.67059377035961 -0.03380936839618052 17.23899393568503
107 36.61944172670672 4.603560387306157 0.26446474413386434 35.638096635972474 3.3150193984642256 0.3587460312111533 36.27927158034592 2.0471271767155375 0.36926949284368854 38.02321206455198 0.8191629530528556 0.24598993870532757 35.62784761328268 5.815316292115245 0.22355096674204877 36.43757392417196 -0.025839696136143276 16.753528561622165
108 36.43218972495886 4.602219545294632 0.2828684189937934 36.957167257613314 3.3234333421479785 0.3847627387752175 34.18285828352693 2.0830932531050745 0.3122049820102948 37.371744084081556 0.8089894677594842 0.3290186956287011 34.86903986361694 5.833958340788713 0.1510564529796196 35.962599842759516 -0.015538147847770878 16.729351057623475
109 37.282925973876814 4.5872055631498165 0.30924922405047806 35.84227694737089 3.2758388203666353 0.39155058747981336 35.8376188240882 2.069741963180583 0.24052251621343937 37.75216575725384 0.8610613290212493 0.2931757153270321 33.69339446494219 5.832731540240201 0.13248142760496562 36.081676393506385 -0.020561094475250362 15.664430870149301
110 36.66060126180478 4.59556889004158 0.26846625669984114 34.92597192756857 3.2922421744493784 0.3792876809671937 34.36819020206585 2.104276830121981 0.3325058081982963 38.353148048363614 0.838256548981971 0.30980044838017395 35.14588200288755 5.815301330442499 0.17525138979273142 35.89075868853807 -0.016747782859465477 16.791233887404037
111 35.98625412009756 4.589709116721205 0.3066511326488875 37.04236297346264 3.3139226615811856 0.3910867621049386 34.4696978594222 2.109713285601676 0.3444694956139719 38.07897546238758 0.8292902618305847 0.3715585005522978 34.35943747630152 5.832517516520452 0.23522980843953964 35.987345578334306 -0.01084636921592661 18.896098801706128
112 37.58097350618519 4.566319948957707 0.27894309224328856 36.64555688471965 3.2755969120218107 0.3824084809527041 35.35925992013677 2.0730390883099608 0.3082480543446542 37.03199218829783 0.8552390971419178 0.32801647965146913 34.916022159508046 5.821605513157507 0.20910772515496176 36.306760931769496 -0.02751682574916676 17.265783297052916
113 36.13083025720865 4.619860896249921 0.34594731376904664 36.164813915620535 3.2797257317711215 0.33812669734805345 34.13620096822376 2.0953612128619303 0.31180906671571496 38.599189366152565 0.8321017434765327 0.3017256473703908 33.58010579442988 5.820373548022249 0.18170631485497465 35.722228060327076 -0.016392311190596566 16.951701673112012
114 35.39369537431041 4.623197424533952 0.3797331884076287 36.075919059619224 3.325384096391554 0.3797931627826065 35.757118882253806 2.053206223265235 0.3018263199157794 38.43631139507046 0.8041028203377851 0.33093896973385756 34.326003528280246 5.776462215355347 0.2026947678073666 35.997809647906834 -0.029406381690172623 18.277197919243044
115 36.760902205296 4.642801095884962 0.3058363810194208 36.50165189722947 3.2996565163975102 0.36912810727180506 34.014837359467826 2.123343037538694 0.349021943765451 38.74912012266308 0.8148406545335078 0.3899096989262538 33.49516678635604 5.81786706203714 0.21302564500651308 35.90433567420248 -0.006175264388584489 18.643150272424695
116 35.6342172362555 4.647908224527785 0.4080894440227938 36.24411017737608 3.2940753170554142 0.3823643927405585 35.391829750347604 2.095840110761127 0.3157051473135906 38.18771421876238 0.8382475546029287 0.401461537553077 33.67038877249271 5.826530304416518 0.1773083597806222 35.82565203104686 -0.005356635394192866 19.307862736905715
117 35.72510523282773 4.649598494886202 0.31515737704690566 36.96070557987625 3.3016640629974683 0.37051116985606164 34.268161455625275 2.14076017433042 0.3596399681879319 38.33439982237839 0.7995758749722778 0.37179171542193007 33.32251790184608 5.834882860372968 0.2154150390649304 35.722177998510745 -0.0005806441550800789 18.70724698749349
118 36.93522299428167 4.648129042460386 0.34426116143323887 37.74551731191677 3.304234691546149 0.3582487986048393 33.816145426239025 2.133915256305718 0.3981248642494711 38.443338455540385 0.8184607687207576 0.37770919463796054 33.08310765055751 5.840198121335983 0.18865179951438746 36.004666367707074 0.003110638406851396 19.10236497251251
119 36.14295233747962 4.655890837428562 0.3602897551643212 35.62533899884626 3.2867727865334952 0.3967287139285884 32.79174130625137 2.1151802427608972 0.38005755360526045 37.80841705910761 0.8301084416263357 0.3800737810179725 33.66538148133362 5.836031218136618 0.25408774788579014 35.2067662366037 -0.0010802323697655992 20.296887244375217
120 35.83617452469688 4.6513740117064 0.3707060214733402 36.54145541783093 3.2891166596965893 0.3615047578687164 34.581982678852285 2.1219926799949684 0.3643047347127813 37.966368838723874 0.7975943304007642 0.39442257615563797 34.36986353166513 5.819704698690843 0.2017001822815521 35.85916899835382 -0.009920461569034433 19.39620585122156
121 35.707455191851565 4.603260019234492 0.3397129584713806 36.94166587714046 3.2949135330468784 0.4171403242266519 34.683066616671944 2.0856012537956006 0.3517645759289942 36.82343166473087 0.8269107764812079 0.38896822451541335 33.94888050633571 5.809974490563906 0.1813196660293768 35.620899971346105 -0.02174492304253033 19.238842725558943
122 36.54365858267395 4.590360069516036 0.26312358696435106 36.693470656521754 3.3114443011463646 0.3407845938341242 34.25206335744106 2.1046180918214725 0.37443578458033777 38.33150047937486 0.8308304688830187 0.38780003485422854 33.008451332893465 5.795736089888303 0.1792654494505367 35.76582888178102 -0.019279133415908433 17.709087817300837
123 36.92204954000677 4.62619312609263 0.3135415633166284 35.95012123867513 3.252376502013997 0.42031626747182943 34.20141825634092 2.1109221214913783 0.34200321017822966 38.23750434582988 0.8360607426519169 0.34302278267197084 33.36605772852626 5.843963359501324 0.19435902468306646 35.73543022187579 -0.011973767316698015 18.48640130769969
124 37.00774226131854 4.591588412865806 0.2501693070408373 35.75422821867243 3.307256777255964 0.3782003808624946 34.23642010177362 2.0828808443614797 0.32010110041893275 38.0471198434734 0.826767709414179 0.3769311951408493 33.11480516726267 5.848376621917232 0.2072846528699363 35.63206311850013 -0.014502864504015145 17.563295115597246
125 37.50987791692278 4.603216518380297 0.2803402890863959 35.02278852769027 3.314071542875499 0.382772662824948 32.98981543362118 2.067470982150265 0.3114566252476423 37.81774809865812 0.8199681286379065 0.3771555787977731 33.226457622701275 5.836378428059049 0.22162665341977741 35.313337519918726 -0.017655817646344097 18.02928367330944
126 38.11383491910175 4.620329114303747 0.33033511229268986 35.82788024469105 3.2912514933721266 0.4081411069752967 35.98673910113374 2.0616854311832102 0.318058307132776 37.06945388018172 0.8196435551399386 0.34683443485043347 34.14970067419659 5.796720942204001 0.24151562582466043 36.22952176386097 -0.027950830426342766 18.848988925113147
127 39.1006504209516 4.5870723701917795 0.26652398317287324 35.22340068999151 3.34241791336476 0.4777033685684084 34.24064894691101 2.0830487838457747 0.396818018081806 37.08566131213883 0.8258410832346702 0.3207191831428722 33.79598687369815 5.823796496552678 0.19447410340340857 35.88926964873822 -0.013441608229014902 18.979096975276608
128 36.2916535687085 4.586954566120257 0.36032458185425803 35.894298631666715 3.327117729242758 0.41219171263625015 34.468255810080734 2.0984513243260396 0.38190981062901025 37.28243043606118 0.850919929652982 0.29411927288333123 33.51763549393176 5.823494464373233 0.2056739936018699 35.49085478808978 -0.008489334923893366 18.95595767634672
129 36.7247012109718 4.610038155160143 0.3363758150627468 36.81092856798323 3.3278679430651246 0.4596371355987432 34.05302204014213 2.077907554649049 0.36056321023799154 38.759949889276406 0.8075622984736038 0.3646557105528292 32.93851987833298 5.845077909104576 0.2634430789755723 35.85742431734131 -0.012186165576448027 20.450868492447423
130 36.555919206277416 4.6510724426513566 0.3639884293441026 36.127052203621766 3.3029301879754716 0.4167065542063912 34.307257410566564 2.100226257671941 0.3855821225390045 36.72814741002368 0.7925535665506842 0.362154541544673 33.17446296835252 5.842093502041575 0.2265576517983322 35.37856783976839 -0.008101746288741784 20.110695989620705
131 37.11663085100475 4.633226415216722 0.32475741816218534 36.098991654270726 3.324607582987345 0.4459875143155271 33.831397934512665 2.0977025533013856 0.3933157957048634 37.3600459284007 0.8227195935884453 0.34170166019717835 33.656397458715595 5.803867938498453 0.19435470406454478 35.612692765380885 -0.009452120948477295 19.48190681502223
132 36.68625410869204 4.596385997409426 0.3611189735066808 34.27524756609949 3.3091128484789216 0.37689232790834665 35.013990272999 2.100474874558944 0.40982892361835316 37.4621396986599 0.8575636010582575 0.30420053720051893 34.19229442294158 5.78272927065451 0.26866527662136264 35.5259852138784 -0.016623619234935515 19.717838761816076
133 37.30424598349512 4.614860769343653 0.34488703556406397 35.14032234793291 3.300685837417759 0.4586815938916138 34.73037553081956 2.101849778259946 0.4278553746257238 37.82781699895665 0.8394726676254524 0.33941536130442185 32.83307001711883 5.831954310815791 0.24939819070736413 35.56716617566461 -0.008112264974427075 20.858385935069418
134 37.44139156544184 4.605559466807964 0.3219545487105548 35.07256267053722 3.305510691231712 0.36385010968674253 35.72102112511154 2.0991005265593286 0.4427867265324744 37.82044384920169 0.8218267587166436 0.3334571493257268 33.34720012066711 5.796306935677226 0.1706310677606568 35.880523866191886 -0.020216061868372548 18.709130098524927
135 35.93828411684597 4.6406103126403435 0.3333812037903903 35.877001118396485 3.30811047785643 0.35906064401809945 35.8122169864526 2.0617542306432686 0.34678954303244447 38.618850833858076 0.8168893846206938 0.3359162909865727 34.06284802764131 5.816279038669449 0.2160143001756666 36.061840216638885 -0.017148248780910414 18.23337321809058
136 37.0337941991384 4.601802462032392 0.3728424881804499 36.80696889522247 3.3174736026078095 0.3820123123263389 35.2031182929321 2.0708535550631257 0.3372060522258186 38.19191291585617 0.8202618435512079 0.2984881646704998 33.893501452735464 5.816787456429022 0.240637589849658 36.22585915117692 -0.02044115373023585 18.69202163876945
137 36.063699591433675 4.600939438631832 0.32945431822897214 36.053921965562644 3.302673726539971 0.38891431125199477 35.17308103152029 2.0714213892364968 0.39701460523917487 37.60516605320578 0.8358240385789226 0.35582196345277606 33.296319289292306 5.818471025986897 0.21506061458908074 35.63843758620294 -0.020011013872123628 19.323182841692006
138 37.724006160273795 4.609378276806952 0.3411938171674665 35.713800420336575 3.3157498209134753 0.39851933713523585 35.571585078739425 2.0955212872182196 0.37178301955325443 38.242285968270195 0.8182832531115981 0.3403134738496726 34.18611834012467 5.772667090515264 0.23078783974358683 36.28755919354893 -0.023556991953845575 19.28114693003132
139 37.53786156683903 4.621680000250407 0.304521747491175 35.99323968059017 3.275910094303726 0.3892310876199574 35.419835979175176 2.0775102430191406 0.31995009507150335 37.68674654248437 0.825586551948252 0.36687764473557694 33.182571486798565 5.792889676862552 0.21040703414977024 35.964051051177464 -0.027161624390131745 18.23137505144103
140 36.75964441462788 4.6452197072221315 0.3279678179447605 36.66769905413432 3.304904340131689 0.3631117783569735 36.44107465011159 2.0709843262834307 0.3035234278345642 39.147110228290714 0.8138931872444702 0.23362348625591772 33.435921409708804 5.8057755118783145 0.2805233430094366 36.49028995137466 -0.01772152311494015 17.28899978817927
141 37.02745919658131 4.59585716174138 0.3084379767463732 35.69870267979429 3.3189841161572713 0.4158024699333738 34.95570299233912 2.1033230201432014 0.3789501218378404 38.175143993530725 0.8179879389878788 0.30716527744858535 34.4546277071066 5.77765123082273 0.21010774239987143 36.062327313870405 -0.023116244096455008 18.56914489359981
142 36.051480020137994 4.6448464040443795 0.3257665061126749 34.726900027409535 3.299926925041 0.45229990656403074 34.767417008963406 2.1161877772097872 0.33833901898253865 38.13036415567549 0.8370069050726465 0.27616258652488385 33.65485661442875 5.758317216055411 0.2236332231574649 35.466203565323035 -0.014619892182302552 18.520301994535572
143 37.08798032668265 4.586951420454008 0.3456629665256911 35.04175976197133 3.2965827971784494 0.4963324221372701 35.63662658457352 2.1096427353700724 0.31048848826128905 38.10653782287449 0.8277966752895978 0.2622757267926466 33.05137461705463 5.781467617060536 0.23359001320168218 35.78485582263132 -0.0253886885964147 18.888695242288122
144 36.97894004705636 4.578872221665226 0.27748334939923386 35.865960013819425 3.322011599265517 0.45237995740328835 35.84162291509018 2.1132364808255883 0.3590806589921454 37.8114934764441 0.8281940645513162 0.28603417087043975 33.88226378388935 5.7806526378096015 0.2039663657624705 36.07605604725988 -0.021283536843497507 18.093371214896795
145 36.632197524854625 4.5975527989271905 0.34920507999555755 36.811211146667446 3.3371275909285294 0.3779656047246023 36.096505244518546 2.0614396836053004 0.29886796426242807 36.76706633740958 0.8350153858770168 0.306350071333161 34.34040367772609 5.79355461683476 0.21470253677998824 36.12947678623525 -0.02093892243238802 17.728359910634943
146 37.06630936801235 4.576290520962679 0.34987602481924573 35.53785045746532 3.345578313876994 0.3951356232643504 35.436716071229334 2.1142876466709426 0.3087543281333959 37.444820747605725 0.8283103188210141 0.31609595959216436 34.73588046000759 5.78892626414597 0.212689325601157 36.044315420864066 -0.015198324771427352 18.13470162838313
147 35.66310810151705 4.61912816598444 0.4392018341837691 37.115230262189314 3.344744880741026 0.38571253181462123 35.82142788302146 2.070229462495158 0.3145734338364916 36.902506742375174 0.8558640662454495 0.2681978235484123 33.7247187152494 5.798261625202055 0.3158598397619416 35.845398340870474 -0.00823129753332168 19.75037616742856
148 35.519097901091115 4.643292934146779 0.3844602666763128 36.28621576548748 3.327392828016951 0.3840562472505407 35.87489848061747 2.104711760600884 0.28968247296271105 37.857074103109724 0.8393410882963919 0.23056989967194563 33.2150657167865 5.7710621940451245 0.21921153695985277 35.75047039341846 -0.00871677664572119 17.2801827712249
149 35.93717151656342 4.59528914567343 0.3442940085858323 36.691413719863604 3.3158049462212404 0.3989880134062206 34.17205326330762 2.128426423593571 0.3353496823093204 37.74620165881951 0.8283862370677328 0.319671397626812 33.262563777343196 5.806341944853159 0.2295622956510547 35.56188078717947 -0.011027198185120702 18.65396337933525
150 38.25742249484531 4.572699660812534 0.3872221042597951 35.85218023376667 3.3054201553546174 0.33547173205572817 36.34644538077893 2.075538745299016 0.368430332909949 38.118993166865806 0.8353873042034088 0.32073506477308816 34.05762333908898 5.768594831711618 0.2848434688256639 36.526532923069134 -0.03434879819070855 19.44278079205352
151 36.73011445162815 4.5816554554755 0.3059585001586959 36.101065882678526 3.2944397726908337 0.39566593672850114 36.706837324026566 2.0838700415308278 0.3714902001130997 37.307017919827786 0.8413201618647219 0.38188582049509195 33.82301408592236 5.783934183326498 0.24528426487650518 36.133609932816675 -0.02883301468927111 19.483827712496485
152 36.6856875787135 4.606854106297288 0.3383788823602656 36.22568146015149 3.2941724846212357 0.3872341002201841 36.12038976178062 2.105162971457256 0.32894914369306194 38.354424955533034 0.8107441334432303 0.32276807363918647 33.453311249199515 5.7754301804741655 0.27040294654987423 36.16789900107563 -0.02740416240831236 18.881631011223387
153 38.11173395112569 4.605214505807618 0.38994278472445826 36.50961908102387 3.2912956938229434 0.36879210926144107 34.234651645581124 2.079705667803298 0.32392755387858163 38.0288199355612 0.8121828297976382 0.3699326220058997 32.5508689002859 5.795574116533444 0.2813241821771823 35.88713870271555 -0.029082374913959062 19.869251031761156
154 37.87193271941996 4.577625391568357 0.38630415577178484 35.10594661294852 3.3237009306087177 0.4096344125935627 35.07123131267625 2.081234119792042 0.2724214708845883 38.06085053434514 0.8070093165246572 0.2885763754521489 34.36748904583675 5.766234810648882 0.2468976048492489 36.095490045045324 -0.03471602383841623 18.378584071958752
155 38.45941588673564 4.573759877785083 0.3720546328620286 35.26097366738279 3.31664913667361 0.3845289146278114 35.6215122539839 2.097142679293312 0.33037461857843464 37.73459513126832 0.7995307740038439 0.3205213553983554 34.10445150456989 5.7845891729316286 0.2484776594027115 36.23618968878811 -0.03154260952945187 18.975871503639034
156 38.99005252146791 4.574370761609213 0.35483545877371675 35.5921052796861 3.3340073998716107 0.41831967400885434 36.468115716248754 2.069818644281237 0.2846055960885966 36.54502031393317 0.8264741197199756 0.36139014279875864 34.170085514939686 5.7751914376354 0.2394313871243679 36.35307586925512 -0.029904465043460025 19.005952680837584
157 39.67545680093177 4.578688511836898 0.32965581092006235 34.481980818222794 3.3184222537938233 0.37527693321843847 36.845976966378586 2.066946064341022 0.3154718185239779 36.55838323175035 0.8448277315089244 0.30510326721396935 35.01464224079449 5.7806643907616255 0.22940376857491487 36.515288011615596 -0.027967147218488742 17.817974421440738
158 39.19677134653178 4.61319599734371 0.39993559412463525 35.368618573631174 3.3311105252117463 0.3792258594671405 35.77287338818419 2.081348981492358 0.29525271578724555 36.673948236504486 0.8592367786679018 0.23154488760784833 34.05992940555535 5.799824746718021 0.23805065768682426 36.21442819008139 -0.0089335317802 17.69304803560022
159 37.87283986848517 4.633801711800924 0.3954294138179207 34.77870729087587 3.323827734475309 0.4269828522858884 35.74099155378241 2.0680980369642388 0.2463499765133366 36.63333962071624 0.8746336960016505 0.26679677297373583 33.376867640514796 5.806576220497203 0.22641644106972703 35.6805491948749 -0.004489457719082201 17.898920273934458
160 37.611850660580195 4.587383973026171 0.3092157325304086 33.736543686929345 3.254412753507894 0.445437648506228 35.370470865334006 2.0587484460709518 0.26708148671881193 36.97790638634368 0.8350896490722856 0.35829877253396336 33.69349072433314 5.803909858150226 0.25734113949346354 35.47805246470408 -0.037968001701441635 18.762932872544276
161 36.392513866468306 4.604682843477205 0.35807417743908887 33.58140290548524 3.286290202985492 0.40307076808138315 36.150692242190466 2.0883205953212056 0.27721472170341643 36.884013178094996 0.8583592483610237 0.29773487650261604 34.32719360888417 5.78597628108987 0.29833286892413946 35.46716316022464 -0.021151103419988028 18.729158533073782
162 38.886257625670034 4.5626682346483 0.305329388364002 35.01172690853275 3.3319252177299834 0.4403438505380341 36.967689584692046 2.0703629383880653 0.2962829544021079 36.379032136844735 0.8406098816347113 0.3218198361275979 32.649749356057434 5.806193096190806 0.2237627301506908 35.9788911223594 -0.02352506394857412 18.191854147501452
163 37.785280348610875 4.612062000544725 0.3518074750126941 34.449209109793976 3.2959536023467337 0.46504126639153054 36.546234435499514 2.0942264649607525 0.22279744643576235 37.401899455430346 0.8365963102969287 0.27839813482193027 33.2619469323254 5.794412601980407 0.2356044319186694 35.88891405633202 -0.019226741641037926 17.80350329664485
164 36.81275866878875 4.595408486468383 0.309123857644938 34.983744235528455 3.3274326251105886 0.4228378131025602 36.831375857139435 2.0714487901233274 0.25181275197396685 36.37217886731101 0.8762534110273368 0.30921827879267805 33.464112451802414 5.82632192029834 0.2449401441882718 35.69283401611401 -0.0065038910613522734 17.623412246658564
165 36.52883568001475 4.598873524174741 0.3749269850755764 35.06104583552473 3.279406555868882 0.41274824793976217 35.46977554002098 2.093936765395881 0.31133211909546 37.14810653479049 0.8600247686337671 0.3036113613526667 33.364070516782846 5.824389119495186 0.2388327222164694 35.514366821426755 -0.014550790953255866 18.809647908029994
166 36.997307933865024 4.624721233077988 0.33716839778274926 33.813590669697774 3.2342648783417416 0.33845931362716597 36.55764839157242 2.064046392166401 0.28058727679153256 36.8191982997029 0.8496603232203154 0.3335551072228403 33.82590328733502 5.80825564848571 0.22945015870538196 35.60272971643463 -0.029687242608516073 17.408981742484492
167 37.58430941915671 4.58848159351057 0.33276665253891086 36.5563653745225 3.2541900057639737 0.3660587304558126 36.08894048626097 2.0777715647288746 0.28715357657947116 37.84476376909266 0.8515076135251556 0.28341566369151805 33.797553611873525 5.859171491104008 0.25175198230354784 36.374386532181276 -0.019652483940430933 17.431056103953992
168 37.5917872492802 4.573549098068706 0.3578069019881602 35.4335238542679 3.2941107898705084 0.334635540883257 34.62106057078409 2.098789482000735 0.2975015344981134 37.62290668386669 0.8540304598795057 0.30179523923757917 33.07333298364949 5.871977120168606 0.22833160684616333 35.66852226836967 -0.007385547669335191 17.418728548969643
169 37.53486977942017 4.608739323692568 0.3726773503428127 35.88812697156781 3.2816802418738313 0.40110064223025604 34.65353311366009 2.09435836561037 0.3808677977787629 37.16593281025476 0.8261945565804081 0.3477994882444507 33.604583685582455 5.871168261911375 0.2483758454259673 35.76940927209705 -0.009448787733236852 20.062932217765155
170 38.14320058040263 4.584970312413924 0.3294438167263597 36.120267910709934 3.286118316453623 0.39752684063939814 35.026310459407235 2.0992129546330087 0.2932711934260149 37.144217057319224 0.8585305114061919 0.31940100757629464 34.00785488911404 5.831737775741264 0.21245879120209474 36.088370179390616 -0.013762963537345074 17.785774779132673
171 36.145885436411014 4.614112544480678 0.3096479147838291 35.72408833395592 3.2711143439241415 0.35379987352897563 34.39530823764682 2.1162727254707274 0.2641779620489907 36.472744451761635 0.8367884569176703 0.3030266682183998 32.98581024175864 5.856440721463785 0.2824938216597042 35.14476734030681 -0.006931179215546979 17.33937867036695
172 36.908729808287575 4.610312629425173 0.3654611158919636 36.232480024542824 3.2666272248469905 0.36393669094598685 35.44177848994109 2.0825544069738875 0.2746370256216281 36.7934920452167 0.842922864450176 0.2852072248720109 33.331655378290534 5.818643578572169 0.23232022412883901 35.74162714925575 -0.021664796813268272 17.435819398795843
173 37.951491705493694 4.599003037117876 0.3274802616331957 35.457815077080255 3.2751006643548957 0.3839673119441237 35.23418405435232 2.1109073236186173 0.2729650089662701 36.38786118410244 0.8555669862699746 0.35145392689725474 32.58007403054275 5.842616839293588 0.2660861809709713 35.522285210314294 -0.009237967535957115 18.357025628044884
174 37.927273191664284 4.575675997362642 0.3000971267701798 35.833178957928915 3.289295219597192 0.4022061636241799 35.72060628228592 2.0777382007867757 0.28565367147235576 37.52713586149542 0.8647897443149968 0.30106706335463934 34.069518919258094 5.807697605648747 0.22811874165498544 36.21554264252653 -0.02283758412487664 17.385175492162887
175 36.762098765772876 4.630092689401826 0.33623240289388623 35.39561017864941 3.2948625928899706 0.4069934555921998 34.956705951417206 2.113077640848726 0.304031944381974 36.791475982721764 0.8355537857734747 0.3026311314634357 32.69442311683365 5.822157929811879 0.25957662668358866 35.32006279907898 -0.006728009921772138 18.443116783563923
176 37.30028809242409 4.62305712818727 0.3234590673621979 37.15089335123577 3.2813315649950106 0.35793520442842386 34.73811225347638 2.106924507472471 0.30519591716969985 36.51908510957107 0.8617972119826693 0.3023558189160512 32.857679301455015 5.803672897896185 0.21179632939811285 35.71321162163247 -0.010520275560226278 17.197240412485353
177 37.01418209680902 4.6503250235760305 0.32420851937944584 37.243694544455344 3.2778297312224485 0.39848431515507093 33.78822305736388 2.0850842405819234 0.2879736175777665 36.29781036848932 0.8563128808384555 0.37215725871271804 33.33367855485672 5.863358844728965 0.22997527103325963 35.53551772439486 0.0007052065226171855 18.481314972694914
178 38.6995124938306 4.635255070472615 0.3344589098026824 37.02124583146508 3.314841942896635 0.3897953677714756 34.121610324925804 2.156204532344621 0.3118018778850611 37.59488163122363 0.8376285858073547 0.3082953982391898 33.14632887886079 5.8697880421581825 0.22853033327548747 36.11671583206119 0.01686669706893431 18.023898759235447
179 38.74252947601462 4.649512669956571 0.319167630347609 35.30833779919998 3.2828465265128663 0.4063411281878977 34.01586885645757 2.115210409099703 0.2839889002621862 38.04124172340155 0.854811290515202 0.29623272974764425 33.25453362100375 5.844169181397398 0.1834158366215483 35.8725022952155 0.0034330778294006993 17.064358755980145
180 37.60606406523879 4.6465970495278 0.3369216520845021 35.615005498529285 3.2673351098661834 0.3616112513221172 34.11335340720133 2.1253654282194026 0.32017913393610653 37.259544601065706 0.823035635948611 0.3295552635919705 32.559219132733 5.861030587689601 0.25077266333055637 35.43063734095362 -0.0012041754166276287 18.32364824502979
181 37.55512819963113 4.640405653168165 0.4146359112497455 36.01734648544629 3.2846082153701106 0.35204713329561205 34.974494300890825 2.1156654122379663 0.2779751042584574 36.39199336193653 0.8039419528119912 0.30080323831140066 32.887517829862645 5.844225353477723 0.20239342907259156 35.56529603555349 -0.00810762025375602 17.737109653311833
182 37.451935026096784 4.64341439014343 0.39738501788578173 35.91329341524628 3.266714689076878 0.3401473617620563 33.7435564375393 2.142237397274817 0.3384882141249533 37.75846727244559 0.851508443369383 0.23477108160434432 33.39380470445731 5.857789534849626 0.2462235817815381 35.65221137115706 0.006455953275879644 17.842080574533707
183 37.59312599143504 4.647291675751304 0.4167336496748081 36.203977010772405 3.270748222651326 0.31007892800378717 34.875180380793 2.0881118553332065 0.2733189800923499 38.48776860090236 0.8105311085565492 0.30239925280173163 32.84805665919634 5.832391341226102 0.3015816009314338 36.00162172861983 -0.01606209696324985 18.38177420874766
184 38.256840766642036 4.616263417992332 0.30661045474309667 36.571769844022924 3.2784538155672727 0.34449173431886526 34.250727744569815 2.116487976065599 0.29798874936363157 37.184206424202486 0.8308503376730825 0.2742803116245031 33.915553764712186 5.816035889979156 0.22668949423749668 36.03581970882989 -0.014258650211458824 16.6164721370556
185 36.77002893267698 4.636102673033616 0.3828707966593382 35.97503576973341 3.2842647310486957 0.40622816266576345 34.453193150539114 2.1234426386632075 0.32335159800047875 37.52980625875669 0.8299118357833761 0.31915927204512545 33.469357329618006 5.865843010528594 0.22600691835768963 35.63948428826484 0.0020360401445504105 18.99488873900775
186 37.22652751776797 4.609305673399701 0.32308455717820345 36.08794140074049 3.254324855128971 0.3381040565154271 34.01323758468958 2.1219730656131954 0.30081430255571984 37.449644300494846 0.8324676728787475 0.2785915347617563 33.354888419150726 5.819834871904733 0.18726354492444527 35.62644784456872 -0.018295709881877766 16.362047382222997
187 36.577534604757425 4.634818046434082 0.32840607750667405 36.436706807285326 3.218569034930524 0.30996678357951063 34.59397860247546 2.103343716893052 0.3186398826883292 37.44592625436207 0.8547732128812966 0.27991580233865443 33.73995091202904 5.872260918992219 0.20290517609325393 35.75881943618187 -0.009123951640712714 16.499279096607957
188 37.185059447481905 4.625853876980955 0.33235055886682846 36.33690879233779 3.255428638426985 0.31239626081261535 33.88162139247479 2.0980602162883413 0.28489267437719645 37.463130563553875 0.878068797600927 0.27983402368953375 32.95755317059827 5.82950866855719 0.3015529040506794 35.564854673289325 -0.008492898096067836 17.31508734034285
189 37.064644095623805 4.606261623696929 0.4154461067372564 36.272803380489485 3.2675073969774218 0.3335540149082894 33.82502281441942 2.1383099604023514 0.28399081484086003 37.434932182950746 0.8328054416803441 0.2311822767391741 33.92948570230615 5.8663906797143275 0.21651484175853777 35.705377635157916 -0.003621917172672662 16.967435265204944
190 37.35078583210197 4.619476039265374 0.3778066402906892 36.02017988472595 3.2811837209496892 0.34232492549388105 34.53519973284143 2.090273531150361 0.30238684373718994 38.03354816579836 0.8469907397838092 0.2720397430390932 33.03640236108718 5.847612837956543 0.26097463711674884 35.795223195310975 -0.008769563845792128 17.82509274854755
191 37.13657843898152 4.628831055171466 0.2983342884309292 36.18180167110559 3.275661902618311 0.37949674046747034 34.883979355677944 2.1182538927352876 0.2916103526414606 37.949062926568786 0.8451178737014824 0.2859870579444783 32.78851566809032 5.88112612591233 0.22407330030342032 35.787987612084834 0.003921232360828242 16.953841094420227
192 37.91006850462929 4.635880227609652 0.27070803183029896 36.3514364186326 3.317806752111273 0.40374356213194806 34.064014908296734 2.085994388658702 0.3293778525442006 37.17953056028665 0.85465545260819 0.2947089943824045 33.20150636551748 5.853672693536932 0.2054877070175281 35.741311351472554 0.00372496523800252 17.234870110470904
193 36.843986698694984 4.653791034807819 0.3350653978388159 36.151205312452035 3.2570474090928356 0.3196691215801136 33.81512934889717 2.164499441128192 0.3351377139794348 37.99496259129931 0.8375737058131821 0.27864744893240617 33.35454897222387 5.88667385577875 0.24045019232794484 35.631966584713474 0.014040151657208377 17.291521046065842
194 37.50392328604359 4.652930059883278 0.30697893220843697 35.342494244548526 3.2713203148217502 0.36797858789070986 34.52718602334106 2.134585613046543 0.32949521574406226 36.04816661280681 0.8064417934762477 0.3273703584182537 33.127028253801626 5.902562145469263 0.20041230857269873 35.30975968410832 0.007691047672469043 17.558124360585
195 37.33536896707351 4.629282716811607 0.31179896344857816 35.68564366321776 3.269083635171549 0.37543821789865656 34.283883753326506 2.1137526551303165 0.3108523199700558 35.81007753425818 0.8524968194225161 0.26865337541225276 32.825647684873154 5.836182531085278 0.22249538969856822 35.18812432054982 -0.005717266142694011 17.065413471142005
196 37.846006528844356 4.627727131807297 0.3284164261898685 35.4949709760384 3.2660496608033887 0.36518532542003634 34.05588023831982 2.1684092771068095 0.3196734839892046 37.240009846285545 0.8337445144898449 0.22721584752335294 32.83698902749292 5.864478224812246 0.24895878368009602 35.49477132339621 0.006204824136969855 17.067838232821845
197 36.998778171287434 4.6501128544152115 0.29045707326915393 36.01246137907472 3.2793467173724125 0.35377785218214486 34.49671889210552 2.1247161017486684 0.30989447454435004 37.4248330332126 0.8204019128425829 0.2794472557581529 33.48922458825942 5.863995731323623 0.28738098645935306 35.684403212787934 0.0018377258735523094 17.428890743396494
198 38.11459878862629 4.646326764764995 0.2737732726821958 36.16257231228909 3.2622037665274157 0.3575825221550091 35.14875835593513 2.10153619940814 0.323004384612364 36.629408428513095 0.7823296803817111 0.323740799869318 34.45852150438884 5.878247978223206 0.25217444125394217 36.10277187795049 -0.01174805980585376 17.535664618286027
199 38.32563516031033 4.653067056639882 0.2776636710450078 36.181414346121215 3.2866723822716915 0.3577713302553478 35.704503594376696 2.091404705197572 0.28026531107068486 36.400580053877086 0.8022146228961965 0.28981348560764586 33.23365608222811 5.868152213580914 0.2489094298824134 35.96915784738269 -0.005574741549696083 16.666462516447012
200 36.98749366748759 4.656003839500492 0.3298282930905207 35.831820216546355 3.281202513864886 0.39153809228203723 34.24974954158775 2.1325648695774273 0.36062064777204766 37.51215140800365 0.8043660251039731 0.31648515635574936 32.50870000064625 5.867042997908229 0.186824415812057 35.417982966854325 0.002359111524054147 18.16616095216357
201 38.46170582667277 4.669527761892834 0.3133766773416895 35.819631936415114 3.2802261339014103 0.3803633536086474 33.774651476354165 2.147973343033484 0.32864789584576415 37.66545287027015 0.807823414080573 0.32615590434702935 33.23155839861733 5.88882879658143 0.22106221305722526 35.7906001016659 0.01299895223099894 17.98636036618099
202 38.13148940156218 4.629860747408689 0.330614131357964 36.023244829913416 3.268966131140677 0.34151644297809286 34.8575738047724 2.1295741687712786 0.28462321506184374 37.017191856574485 0.823605082192538 0.2797157379308858 32.82116574375769 5.889415816276936 0.20615034067550936 35.770133127316036 0.002407451491076307 16.531205975673213
203 38.06906580170088 4.633018472429529 0.328134127121051 36.47898779505282 3.2627278807630398 0.34829371464801256 35.27027823781902 2.124663743623156 0.30327963716088463 36.21214396115498 0.8217728619816749 0.2841528703166964 33.11940139957993 5.849424503113827 0.2296804004505041 35.82997543906153 -0.007555445284702022 17.114716297690304
204 37.134162887046024 4.684235940552517 0.34590354207278307 34.94443911913682 3.2829404110336404 0.361525317485152 35.553873670884585 2.106522389413259 0.3189627910401777 36.879874275856125 0.8321539531755832 0.27182049011960796 33.886152614943214 5.7902755495082 0.20571076407620334 35.67970051357336 -0.006651288930307442 17.233687031549394
205 37.052621094034386 4.689058200820822 0.3812356218778755 35.6012309045313 3.2720904861285085 0.38578017602053283 34.854982560199765 2.109680539806436 0.36998833982399876 37.47501154062101 0.832248860111656 0.31793591986134423 32.89441801668276 5.793942129350091 0.25192683577166325 35.575652823213844 -0.0064728944234445866 19.559253835974328
206 37.62629494272585 4.669801205476756 0.3275012003713106 36.671733080063376 3.2788308782068283 0.3631938300731624 34.59807585939332 2.120083218274055 0.3566988444178217 36.625014016683124 0.8006389835661674 0.3128050158880812 32.32800949585492 5.808165275344208 0.25218136887193815 35.56982547894412 -0.010373025493344467 18.476516769313307
207 38.90639331880194 4.629425638130529 0.3447018749790417 36.01463940555634 3.258022793402845 0.3556835175682244 35.61121949009131 2.111180558110758 0.4018024657398226 36.22808696626405 0.851762430328379 0.2847314529412708 34.275916048521935 5.791338567713977 0.23072894287190043 36.207251045847116 -0.01753094012964971 18.536883539330212
208 38.01569642888564 4.641863697015394 0.35123813490234695 36.52030718822895 3.286251941220859 0.41333731809768404 36.224829094209575 2.065870141118845 0.35637523203678234 36.79134736275779 0.8361265184875826 0.2677599894528794 32.62418582282347 5.81391963002255 0.2567599317813387 36.035273179381086 -0.017070552093901313 18.85570421043258
209 39.32420685951197 4.639785005423128 0.33931956864648505 35.86670933240191 3.288039064344457 0.36619242448757455 36.06763443313852 2.0913553770920057 0.3305733672167625 35.96520267698686 0.8556057961916529 0.29038089020950486 34.66495972812728 5.792541028059278 0.19096118979108195 36.37774260603331 -0.012411683444842914 17.388437609895043
210 38.76894820953687 4.651222279109474 0.33025075573144796 36.03320300907423 3.2803306499271256 0.2990231927473904 36.47504835319394 2.083396047041906 0.3449984386069727 36.10575193043669 0.8369748051959394 0.22351816340143957 33.23509992765537 5.814461066036705 0.20641602841095705 36.12361028597942 -0.01259996820471745 16.09102210707427
211 38.57409951624489 4.671054498591619 0.3610638051800468 35.518032891963486 3.2565960354614782 0.33942395451542917 37.26823609944222 2.0672205385207714 0.30516298690240695 36.31307633629376 0.8345077003543642 0.26881096859800097 34.476774523560415 5.803483271416716 0.2355707244267388 36.430043873500956 -0.019304528797957587 17.303697143643916
212 38.153800419584584 4.640150786131551 0.3819780946992469 34.934143573989445 3.263152152471134 0.3200410475611708 37.43557861639729 2.0610672617639363 0.32478973339490796 36.217433352919876 0.8398605227360373 0.22143242199043514 34.5447013661094 5.811013870696777 0.23924155385587081 36.257131465800114 -0.02282801890706019 17.04529789782569
213 38.28265054774901 4.639510847609931 0.36940752517782677 34.34758983409692 3.2678567220367283 0.3914056199277299 35.07965746869735 2.100237999850018 0.32397268143646013 36.04485203303292 0.836561262589025 0.3195080515348659 34.02475458848338 5.810471943433877 0.26020682512958276 35.55590089441192 -0.014949182563031438 19.073773058057625
214 38.51334650239446 4.639062430765783 0.3541979238727677 34.609861761702454 3.2493077640551484 0.2661385367964385 36.69788064708359 2.0693328740472796 0.3260933926004733 35.372253366217876 0.8630464210552041 0.3134219181860077 33.91815632611792 5.80679632154323 0.22101626790533643 35.82229972070326 -0.02036777537361838 16.969497734239944
215 38.77499377595117 4.649534782248885 0.33181779673487977 34.16309390247719 3.296083389811435 0.37616821360317865 35.74185469128025 2.1056364537938115 0.3035262197542469 35.692038834329544 0.8590010180050085 0.28249424931375106 33.13727735777972 5.801470906884424 0.24662552655679884 35.501851712363575 -0.00353162751823457 17.6543423448891
216 37.13962857187152 4.644213300958602 0.3327111779990827 34.671729024832636 3.2530158428777893 0.3409204598336883 35.36155655668584 2.1045239681782926 0.32615292785917605 36.062360935399006 0.8188327660099753 0.2855335004094544 33.1952285810883 5.806246362108111 0.1950764751386905 35.28610073397546 -0.020510489640393304 16.96407184545259
217 39.34405148656814 4.631224129180627 0.30637615884357416 34.43527805673779 3.286492435571917 0.3659043332607935 36.93361575005377 2.055100623308432 0.3523419094441342 35.77851756287284 0.8336229717116392 0.33958557534134676 34.763077689675136 5.807834768291105 0.2233855573967931 36.25090810918154 -0.02302195205420334 18.192481819376507
218 38.30858147679611 4.631420907257963 0.308192450658384 35.449699514285534 3.293474760213499 0.35896784879498944 35.7653589208591 2.0881560541138877 0.2598356596847394 36.41214578106534 0.8204919981212487 0.32239673948151526 32.59210023150161 5.849709461852319 0.19869994842779598 35.70557718490154 -0.009226301355163825 16.593919403948988
219 38.78281252888188 4.629950338062629 0.33529480031966785 34.79347781273584 3.252563380519339 0.3791825465055508 36.95368771924863 2.0711730763388907 0.303888559267728 36.45747447900497 0.8380125552758455 0.21411340690836175 33.175250589669105 5.834661012193834 0.24412696338676879 36.032540625908084 -0.020604865188839794 16.92066152791295
220 38.85451189036591 4.628707224211461 0.3731687945311982 34.13131794611605 3.2526277768875183 0.3856212655671186 36.98413112044495 2.0594641151607815 0.30248270094748936 35.49344920378929 0.8373253230679962 0.28582347734928953 33.00355879938404 5.84539533992546 0.26283193456286336 35.693393792020046 -0.021172981816303872 18.448417925939737
221 38.710671891386454 4.656875571801153 0.29275426104821367 34.61324448048031 3.261591763758179 0.40401474856109676 36.23523467451104 2.0447995702878927 0.3742677300130122 36.743273923200164 0.8712989285308613 0.25651054922960204 32.66547613457268 5.817057682635223 0.2290120991661908 35.79358022083014 -0.015552234264285425 17.83685669898086
222 38.46515077372147 4.640931492510382 0.34876651436675704 34.5605937194039 3.2755992126132094 0.35620981642757826 37.09930166427516 2.0726586444681616 0.33119147072648353 36.505582697429496 0.8393350905421922 0.23645779980585227 33.59972663799542 5.801180626237847 0.2691252123043906 36.046071098565086 -0.019935924392588934 17.66716293638412
223 36.41135848408959 4.6225591300259055 0.35019670233235983 34.636762737834836 3.313946534346298 0.4679278731539006 36.282454991544256 2.0457156230953855 0.2882530302593258 36.28405295126766 0.84734399232935 0.2629491379275464 34.187743349653466 5.792444803104546 0.28093102751473276 35.56047450287796 -0.02147492108665037 18.91056107954612
224 38.50453055635638 4.676022681956372 0.32570243206458954 35.35443669682877 3.2715086460723892 0.3696671105989997 35.23541579858804 2.09598610761244 0.32663254859923274 36.08110247694105 0.8455301517703939 0.28134157174398616 32.95945577974974 5.811518045823632 0.2955315798667619 35.626988261692794 -0.005763811019901821 18.321760676922008
225 38.75311211761527 4.654612331363504 0.3354663004829959 35.015990972378496 3.3041791400698104 0.42677641180848636 36.39076565332064 2.070843099043408 0.3197650813038187 36.9474980801035 0.837450638119663 0.27778563342347634 33.601459886474935 5.808161347123357 0.2730549803538455 36.14176534197857 -0.01082762652299889 18.711064465421885
226 37.82679526413762 4.640839757417986 0.3495714244786108 34.74141228641949 3.311619576520537 0.41517236491295745 35.28151405113543 2.085720992473052 0.29307174802433633 37.839008155050024 0.8497008630782387 0.24497553603559202 34.19030104865692 5.799835613581166 0.2830720758661388 35.975806161079895 -0.00833357705275144 18.17265306824512
227 38.89773475995896 4.623895651067194 0.33167907770340416 35.537237636645024 3.2965087119509517 0.3733727818004316 35.67981687339651 2.047335879661539 0.26923637911372894 35.85464267408302 0.8717070946706448 0.27225705052314886 33.90463706984858 5.793314127485628 0.3360527837625063 35.974813802786414 -0.019324644699755856 18.135238048578373
228 39.34694464531703 4.631310808058919 0.2899371437788049 34.44230323388334 3.3073134258712584 0.3771212657229411 36.24514556685335 2.0962246580907555 0.289815779902199 36.804155736897016 0.8602632321412064 0.24907148731355613 34.426956785873166 5.821028473457662 0.28230281113630556 36.25310119376478 -0.0026488181429870973 17.054071444149976
229 39.83654923562379 4.643430665342516 0.3468244398891148 34.90202488770727 3.271192862581814 0.389687908259039 37.26324722731153 2.0867360146904215 0.3235213200617962 36.07505655530023 0.8613545102843524 0.24583838264368832 34.149772755129156 5.798556775081483 0.26083553541103566 36.445330132214394 -0.013622772070830024 17.953146484818834
230 38.87250973543952 4.640658404749067 0.3377545558538621 35.012756802616686 3.263538714748591 0.38800693825082266 36.29240311236582 2.106616783453942 0.3794357559868958 35.83809492066517 0.8512733887846711 0.3073335842164284 32.95289115908631 5.814352636043546 0.2507892361516437 35.7937311460347 -0.010588952110983828 19.060244003348163
231 38.20291838073778 4.702845170367481 0.37417332059676084 35.32384885838469 3.2767785399034017 0.3666293105473976 36.4353616935109 2.1183742628892346 0.3377786581081772 36.55078677149428 0.8416249964671683 0.3107885914635961 32.86478234267167 5.815113183821534 0.2734211993832456 35.87553960935987 0.0050702930228165854 19.054182220336497
232 38.529720577896626 4.666412830040757 0.2597771904289557 35.38139861902068 3.3139087662542006 0.3977060139261667 36.077358449908225 2.099037012780985 0.3814989015893196 35.71450309958035 0.8505159330241605 0.3200967436375545 33.345221794233815 5.7917526424176256 0.2684898501016593 35.80964050812794 -0.0015515007634015366 18.65056347189377
233 37.13132605400871 4.665921695596337 0.34550724537676986 36.18468680858306 3.2735054586029078 0.34790107982852675 35.56001660012184 2.0782839354921405 0.3391662462959677 37.08075291920212 0.8269922560551456 0.2806443101141928 34.25491580322293 5.783917690101935 0.26147729468780506 36.04233963702773 -0.020152730497254124 18.044688983513105
234 39.32818683438216 4.648312807173045 0.3641156524781683 35.22645199046575 3.337906841433689 0.37263151181800785 36.64342140604306 2.1156684436899087 0.36852647573569686 36.41353923619584 0.8819357485684175 0.3197425162019836 33.79936134754774 5.790839826240388 0.2917668415721445 36.282192162926904 0.009055795754142282 19.672884022820227
235 38.845390790244586 4.634244965640228 0.34703567807300245 35.947689972728945 3.2880004117269093 0.41910573436367626 36.366829885550246 2.081693328080351 0.32972669191703197 36.96848605268324 0.851239007391587 0.28182184022558443 33.759389175188694 5.815031359109673 0.2962388551479861 36.37755717527914 -0.011835123277197735 19.18181108595457
236 37.355727124406194 4.668737924513968 0.40910160470831375 35.98922895417335 3.255087971895123 0.4229532745768978 36.72425069800894 2.117364217812125 0.39858276865664405 36.842841265755396 0.8345577446487721 0.23197124871673971 32.410930649245884 5.802892893119272 0.27662869511364596 35.86459573831795 -0.010148787269095405 19.93019471580933
237 38.00929016470578 4.6757910923409876 0.3853154691669578 36.01797473835042 3.272728453054043 0.3918296004629367 35.73089466333137 2.0980975140456843 0.37659648796585005 37.099416203412964 0.8212824259677292 0.264035027905774 33.79365755373196 5.799810924784028 0.27578634519728584 36.1302466647065 -0.012334855628452957 19.40680165376964
238 38.34244829263811 4.686983165149823 0.33236681765790776 35.21265938551378 3.2772296588544187 0.46587683860069085 35.70876124898817 2.0790232918584293 0.39258170018760014 36.92528105047419 0.815754087045211 0.264727304227425 33.60759167279382 5.814849986521441 0.2619787797132006 35.95934833008162 -0.011108899781082671 19.68146054303804
239 37.56375070344548 4.674352296364292 0.35329132715335376 34.3351513437625 3.2974498708714064 0.5041045035004542 36.04477187305124 2.0919715296975068 0.3794267442965229 36.84363430095052 0.8308719423553891 0.22119700379431528 32.07970214230877 5.76920106750415 0.29182382059687384 35.373402072703705 -0.013107596308398573 20.051728318218842
240 39.665463854952044 4.693886828483686 0.29555163512640686 35.71081828199657 3.3117874532787455 0.397543160271171 36.38791511627261 2.084367423793151 0.38584289922089976 37.09838073556557 0.8259801427343639 0.31142997720038174 32.09901794782649 5.797409686265469 0.29341486921381343 36.19231918732266 -0.0031906307558641654 19.2947266437971
241 37.80618574130333 4.69817066917759 0.3766955039450722 35.68424099517145 3.2823389227300854 0.4648651301146364 36.55764299619972 2.0838189317512956 0.3499615663710136 36.418174137572855 0.859422896421732 0.2941844430519806 34.499032988496225 5.807315798845043 0.2887746508661614 36.19305537174871 0.0003365061182017515 20.33405779822029
242 37.82691635164299 4.671996957454116 0.31464797664717764 35.686204774390276 3.2892567937150083 0.45505550975994863 35.78908374769983 2.07355684519237 0.3583206977651688 36.43278919193877 0.8145794806211324 0.31141305357250854 33.26226500407881 5.794155257900035 0.32433423196845673 35.799451813950135 -0.017167870690415123 20.211332248031226
243 38.11219824631926 4.663371480262031 0.34208051232960307 36.25952567646084 3.275401460048274 0.3873308442135741 35.99586725893468 2.0683177259895027 0.3415426034225556 36.91396840621946 0.8145427506575879 0.29203237524406184 32.9273270614991 5.862790721122823 0.2512619507834856 36.04177732988667 -0.008992110050903635 18.497922774728412
244 39.60643146772769 4.6610859478083935 0.31586003164257465 34.86040663876414 3.263067244694944 0.4077479227757063 35.978914451091605 2.0813217986361465 0.35540390150573153 36.99999760103273 0.8330745154720319 0.24328786188431573 33.4285299648291 5.809436581172385 0.2903409175579938 36.17485602468905 -0.016279720110167272 18.479500455557154
245 38.313070388928914 4.655719237770849 0.35839173349579334 35.48782635594893 3.2703046440795642 0.44490099856553206 36.65701753642137 2.0760593044066726 0.35899991408999204 37.12362173097737 0.8029046963230662 0.2604367760292996 33.21641356238004 5.798955135858958 0.275718262105047 36.159589914931324 -0.025088333979125375 19.462776806667332
246 39.12235990073959 4.66177821807565 0.32578587494405564 34.78929578174413 3.283056691004348 0.43531623668004327 35.825124578775934 2.067059843453263 0.4194218487935683 35.8905196058934 0.8184239605706707 0.2761186445680713 32.43296146110386 5.8233903005387075 0.2795459948045902 35.61205226565138 -0.015135134938419448 19.89525584134276
247 40.0370090536365 4.686594352813156 0.36077349035719863 35.53814543283827 3.2911026671086168 0.4574117176957144 36.93238493660922 2.0967150323537327 0.44625247386970845 36.869114592773116 0.794942065456398 0.27076397232754523 33.34061054967698 5.805629183270087 0.3034819449529383 36.54345291310682 -0.010880277466549316 21.069762018852348
248 38.923611669889965 4.654648441420567 0.34589440032459284 35.37226204074864 3.246575522921977 0.4550580864468582 34.29946181878237 2.0901861705415397 0.4927246200494157 37.03461141470297 0.8028196152637349 0.2672018360224078 33.51861595554018 5.833226398031186 0.22168087810057505 35.829712579932824 -0.020385708031146633 20.426630893935663
249 38.72281628640065 4.656801182264521 0.3266448090592765 36.733334028176856 3.2782261683112237 0.41630832454926253 34.43967738881107 2.0973194230448766 0.41312283794629645 36.49186777939657 0.8211767411588962 0.29584494584119164 34.19487119795388 5.814042977901671 0.22416260812187014 36.116513336147804 -0.012363639130709503 19.20650242471663
250 39.54225045345114 4.646761916725105 0.3178518237234255 34.93501475940109 3.2721149416258353 0.41746004414077437 36.034678716173836 2.071492908394303 0.4211868863650575 37.112837375572674 0.8178725561943126 0.2751624766375374 33.48563384228256 5.815896155980618 0.2797761819940897 36.222083029376265 -0.021049241882912482 19.61162813154345
251 38.3465951621094 4.6400580865387475 0.33687206569234984 36.344753014230264 3.2836251031836503 0.4036576808856893 36.442478226726436 2.072051546676576 0.39504750768635083 37.98759838187203 0.7915839007367697 0.2451335093673498 32.33109390721267 5.822177099199292 0.2843354471496991 36.29050373843016 -0.02397779039994019 19.0800241144053
252 40.33759231228458 4.678170346146155 0.3099915994042414 35.888397290726864 3.2621277030953983 0.4037476585090868 35.52541825404528 2.0920043824365933 0.417522666946533 36.06418530651364 0.8142233457844146 0.26662308759219167 31.93137243201849 5.826700255539221 0.3006336042161087 35.94939311911777 -0.011231731066590988 19.463589631896916
253 38.5590742731829 4.616334371054095 0.35480303332483587 35.96060193449241 3.3006238479495225 0.4641816674257095 35.09017391591667 2.1192585374420814 0.3749388666126707 36.21895055769032 0.8137955262739126 0.2662672304590126 34.284286507907844 5.847173881853196 0.28143022080275926 36.02261743783803 -0.006439704752385755 19.95750677569743
254 38.98596042119553 4.655363964714303 0.35801039574686183 35.21094628002294 3.2720483536922065 0.46243077129239524 34.06002838166728 2.1226197919410734 0.41963066297360613 36.548506960117734 0.8099494608254194 0.3101217044706178 33.52530021015608 5.849686976653004 0.2872002929871647 35.666148450631916 -0.003943228101746188 21.05498232349131
255 39.87824568330919 4.6732956869016204 0.28373116842713797 34.78440471545397 3.288292628408962 0.4300457114807461 34.54090223160492 2.095375871549754 0.431691595887253 36.772489521967344 0.8241336994886919 0.2653746405142116 32.18853912805755 5.800638121474903 0.31887401322231684 35.632916256078595 -0.009529736102161079 19.82109825472959
256 39.1809294163489 4.645270641775552 0.34952060399890067 35.480439700714726 3.268314122634543 0.49542633635785965 34.75813262535108 2.088918138397971 0.3832407775529382 35.56601218036842 0.8141322700086778 0.289979672010645 32.837054837802484 5.812770030583775 0.2891503202206363 35.56451375211712 -0.01999589698684361 20.710335406065283
257 39.243514806261274 4.672717988876701 0.30154447509317245 35.638018313712074 3.3186135456784607 0.47366696728999197 34.35561568938075 2.082146565349072 0.3449804613391238 35.63130557913393 0.8277072870250967 0.3130362017012666 33.88901736240626 5.826704297681923 0.2789149488872704 35.75149435017886 -0.0002990007446967313 19.619714186929677
258 38.69501160215344 4.647036230633931 0.3145693883892848 35.93154036484887 3.306304356673247 0.48102906320475963 34.08909290921876 2.1490764742406205 0.4113632557391237 35.993318866088195 0.8361762206929141 0.26958684408185474 34.078773224454416 5.783695764661151 0.2658682636310212 35.75754739335274 -0.0014191282865747335 19.966625930953057
259 38.87680981720536 4.6478017991915745 0.31169791335312386 35.2152438523403 3.3045532808714952 0.517518068673673 33.424586056353554 2.149109240633176 0.40213961794298425 36.10115598555937 0.8115324963960787 0.32615441610637685 33.02639768544971 5.810685602447677 0.22809027458806058 35.32883867938166 -0.0011404537589470242 20.461472110478553
260 38.80037180970226 4.645718907504117 0.3242111388713486 36.72188327877912 3.284541536709499 0.4754663779444315 33.26437296422799 2.1516696245277327 0.45971143043964074 36.525838493724365 0.8439828576580184 0.33416153841528906 33.48945303555342 5.841495692506386 0.3005414034715836 35.76038391639743 0.007604786114203144 21.704694251562884
261 39.4341103253158 4.671389779228342 0.2847486399799725 34.93794256855573 3.2816671083713933 0.44371093388033617 34.0442526751944 2.158104764243985 0.3490243838641463 35.2324922917488 0.8356790679813135 0.36115456714060545 32.898223876297656 5.833874411766109 0.2824427124637082 35.30940434742248 0.010266088651281136 19.722138219618405
262 38.73026665640705 4.625527155058344 0.3218469714301353 35.924670141988045 3.2736796207599337 0.4647481148474655 33.97434799341788 2.149466232121931 0.43014477680828744 35.64301386875572 0.8450401838371315 0.26917206023157975 33.553546137482265 5.8098553477058195 0.184377727477613 35.5651689596102 -0.0051632297703154695 19.140109510987646
263 38.36171344451086 4.637490154061131 0.2731608310422803 35.35177238748657 3.2929120885351577 0.5569673551334363 35.01032996038085 2.1411872517635264 0.3932224714593268 36.22556679018402 0.8199745749163736 0.2942015042190572 34.95855400736856 5.816862040937913 0.20913614919192136 35.98158731798617 -0.004191715624127079 19.786390551501878
264 38.61916247107969 4.623840963105832 0.3079569606076291 34.62216687594223 3.283794290569066 0.43555631930008837 35.3539600846686 2.085165944969492 0.36077501002776174 35.45689828964527 0.8297500544848637 0.29210958866486153 34.54716570667309 5.811906198611933 0.2419379237067301 35.71987068560178 -0.018985447318710102 18.773945379474952
265 38.67151844703842 4.632915238838972 0.2972307734850332 34.69473254748924 3.3140093731150833 0.45288777535408214 35.4163426561479 2.085998282952219 0.3282358335134472 35.555139327544886 0.8238953757438653 0.2872836066175498 33.74476829095367 5.820756895523834 0.23826213146546638 35.616500253834815 -0.010361904432152591 18.37934153229662
266 36.81482441309255 4.647025521138886 0.2853292236788716 35.366028659163106 3.294288662334863 0.4443853732874598 34.5054992623893 2.1571241208930654 0.39713343794022926 35.62671452129744 0.8156355827195818 0.2813930902444223 33.587153990940394 5.828570317770262 0.2583231547643687 35.18004416937656 0.0026519033043841842 19.097419905281757
267 38.47966335671163 4.649824421345098 0.29726740429435733 35.058943065946735 3.295297770712229 0.43648397399391925 35.39600047247578 2.1290942578121506 0.42278856957610644 35.64035738344892 0.8151675203463928 0.29186276731118166 33.40067921721014 5.847436335116117 0.23205290383257704 35.59512869915865 0.0014871233994501409 19.256602925642152
268 39.01799047485376 4.675089945522184 0.3303297831894897 34.9606523749364 3.3022524326025304 0.43895688531713384 33.91666244350528 2.0929203122559215 0.4302023763913832 37.223631594221764 0.8131966559387733 0.27529494746401667 34.47390587141859 5.792740585506595 0.1936293473609386 35.91856855178716 -0.010636951301746444 19.11860856989043
269 38.27725836070688 4.656725763982866 0.37675610051768016 34.11728275097801 3.28320596689363 0.4098684136806481 33.66732424600822 2.131541196224533 0.45127690383553193 37.36192726065671 0.8567763552084549 0.2455337695013278 34.56522215697908 5.843027495827637 0.18197625506056936 35.59780295506578 0.008378417960476846 19.084209362706172
270 37.69733008878908 4.654817701547123 0.34402319460380065 35.525251023096715 3.2747425113629323 0.4928411634559918 33.34362832925765 2.0927143889333277 0.39641792898669004 36.401126060701095 0.8360163085164112 0.3287893234868082 33.46174790523621 5.863449324652864 0.22667490773665 35.28581668141616 -0.0015288906644157496 20.49752522311764
271 37.33484828500487 4.646685140763101 0.3535847650823922 35.192173339565684 3.2692780573504887 0.46320828220270677 33.60383636144048 2.0989458584760285 0.4032863416297966 36.90666383394462 0.8128092672583356 0.3029531550531874 32.637805972444234 5.890574996002556 0.26943954622702226 35.13506555847998 -0.00221827369684533 20.540217132634513
272 38.89321454270369 4.653974476279272 0.3281108228331461 33.93566395583704 3.2999657671846396 0.5117164976710341 33.561904385370845 2.1263596192747736 0.4041286016423367 36.8463565832989 0.7922119433079673 0.2571663730490581 33.2917229598029 5.876173978357802 0.29550742994377843 35.30577248540268 0.0038602192139435944 20.587860119646816
273 38.689633161060584 4.661067620132173 0.3246105595891625 34.6792689441457 3.2884797540752873 0.48380218304702977 34.44174960035836 2.0845707143307184 0.3925150130190153 36.22702426444449 0.8064922875641435 0.3150315924565186 32.44446705417687 5.860140889495532 0.2692352587040335 35.296428604837196 -0.005726684547376526 20.45682331601189
274 38.31677258499885 4.696226540809153 0.36897857215164287 35.12343161555329 3.3125864749532594 0.42189369354465345 34.634568351782896 2.1074046351601936 0.3187821686450695 36.70966215425088 0.8187517457556636 0.27449808844820256 33.121911859741985 5.827556459157172 0.2723756113266305 35.58126931326558 0.006628233500141056 18.982414145907878
275 38.21418702127936 4.657940119553999 0.30834882355876514 35.36110427418894 3.331967048584204 0.469128219795968 34.04460710301869 2.105199776044949 0.38858297403181324 36.608351802308384 0.8161594369021536 0.2880896519739164 34.14061476838179 5.808398536684989 0.26393977263560575 35.673772993835435 -0.0019439541128884574 19.687854770472278
276 37.617749484799845 4.68980050392569 0.36883360834149437 35.137883295171235 3.2752350810542428 0.3835178812721051 34.80453127331632 2.08551930106817 0.29680125567881094 36.59188432370037 0.8220640612956223 0.2701658723118957 33.20442301200334 5.8061271479150625 0.2195760587143122 35.471294277798215 -0.01012771861518993 17.634434013641545
277 37.90281670244132 4.640333384340827 0.3321321783982816 34.95344828621267 3.3037192895434964 0.40968020533661254 34.79012377169231 2.0924918401521655 0.3656051886458696 37.207204963014334 0.8525113206178717 0.22574450452366768 32.40205741695238 5.848423080052686 0.262982844513465 35.4511302280626 0.0016188452744618554 18.290473497697178
278 38.37030093286204 4.670259635623044 0.3184474707901507 33.512919382453774 3.277242539193433 0.4778254829141821 34.676933725453935 2.0674230635665642 0.2514749874217621 36.233022153918725 0.8904878011126005 0.247543802604306 33.73421828580919 5.81826964055874 0.27871353492567663 35.30547889609953 -0.0011404016560710773 18.036771879661263
279 38.769711330462286 4.624966317968231 0.2861731417240274 35.38682746287466 3.280734458636789 0.39480459013173813 34.74937004105293 2.0719904103323747 0.31280695280387255 36.11509935029043 0.8597553039335757 0.2849418716627067 32.70513554277194 5.847776009512161 0.2794701610575376 35.545228745490455 -0.00883243759032104 17.85561911140128
280 38.50802280117854 4.614252350592691 0.27813622928281595 34.08064636792882 3.2857651770831326 0.4120987142567133 34.94956798384585 2.0820476556589123 0.4105708567214479 36.5997127794586 0.840380347825162 0.2917997871262988 32.481065975219025 5.861741479716783 0.32929362836946274 35.323803181526166 -0.009039535491611095 19.731511561949493
281 38.83189962813418 4.634499840369255 0.3036291045799948 33.169111050750956 3.2563296792112064 0.4779079132609987 35.53511966021231 2.0831438581473574 0.3511057565541848 36.18082567898457 0.823686009968476 0.4089821647625332 34.28212645994357 5.7993843235611475 0.2788757600694839 35.59981649560511 -0.026468195415458907 20.861401333266716
282 38.3730738806908 4.607253169830611 0.2757824051433449 33.49553474671787 3.2729378903486572 0.4434591440764862 37.225137284367875 2.0292556307001584 0.3045565338483642 36.26527589995937 0.8449954378907261 0.367979250660908 34.56725149433752 5.805935363103561 0.2900403267946418 35.98525466121468 -0.03380143929220458 19.272210771715287
283 37.80639972579505 4.597193361187249 0.2829877698301325 34.54195837769662 3.2502772022037227 0.4285502703089449 34.00503203772546 2.1140301762853344 0.40659756596751684 37.57386256469408 0.8333066193759896 0.33903776961670273 32.926562391218326 5.858254988671582 0.21503994535283635 35.37076301942591 -0.015264468122171925 19.162153148643455
284 39.039783738016645 4.624898928057106 0.3065622663832705 34.68929162744946 3.2700504719513486 0.44353582007610454 33.75127190172916 2.132808960509001 0.43146175724467356 36.40303533765255 0.8457641974126339 0.3352333874501862 34.53855694132709 5.837930407691822 0.21182212993769695 35.68438790923498 -0.0035863445425651673 19.808472918410104
285 36.89798022151338 4.679319309422092 0.28885940619409445 34.8559912663104 3.2596039923124422 0.5009486721970596 34.375637613707745 2.11984053186898 0.376390922297437 37.86197540682321 0.8257819679809799 0.3293017383834215 32.93273906306979 5.877995772708899 0.22009538365321793 35.3848647142849 0.006631377191731236 19.65928343623275
286 36.51486307170892 4.688765812258701 0.3347997472563835 34.94760217890456 3.265788925570759 0.44446397948892713 34.97168968541377 2.1358792756780947 0.3885881655284169 37.06121328151755 0.8390488459314245 0.2669122759494453 33.23864473122776 5.8773319150038095 0.25492251333134125 35.34680258975452 0.015486017221610382 19.36238311050784
287 37.241439606113644 4.656976487403565 0.2550359445710469 34.38319994566541 3.2536358589880643 0.48386996534436877 35.236760753038 2.108155787829617 0.35170298621983853 36.90392238383504 0.8549032380454546 0.3378049168907586 33.132401836633434 5.907982356380891 0.2925697668838511 35.3795449050571 0.010453808062570947 19.72101914803013
288 36.05127952706656 4.658177996939083 0.34324405931174173 35.02778947275041 3.2937287628752903 0.45217087012509377 34.18302963571013 2.1365568341375862 0.35881715610841786 35.99277882958092 0.8307050870014552 0.29742751091948916 32.95275304201982 5.867817510217609 0.25603154897431424 34.84152610142557 0.011520300567257325 19.56869906910384
289 37.20775366680452 4.63438797370545 0.3234513787268334 34.34056983230918 3.247814570829366 0.4528121677914251 33.55109028246569 2.0789682407495658 0.3163039337104886 36.08979761583322 0.8456831838050723 0.3029697369780607 33.09546184230265 5.83351904135697 0.21430911991682283 34.85693464794305 -0.01780233557766253 18.447480156355745
290 36.74830547889766 4.658117695336305 0.30103771586101546 35.12724163977553 3.286444132616091 0.44032679038763933 34.75457714046883 2.092136162352271 0.3274053904541663 36.66655493373335 0.8439658556390657 0.26312106616671865 32.418126155407975 5.885766893606625 0.24420339655675277 35.142961069656664 0.007409210243124242 18.060710981900314
291 38.12048022176549 4.671689627856699 0.30410878776027267 33.42796350036166 3.2869198049057466 0.4617109205931636 33.75797234990427 2.1164971142617746 0.42833061905061615 36.75692976728838 0.8308042351828122 0.2609120272113172 33.483379836938745 5.86082210173599 0.2549891601658669 35.109345135251715 0.007469639121657101 19.59574690938363
292 37.55823958167486 4.6613645459616535 0.35876521419451723 34.856002677630585 3.3192331968614393 0.461339892700255 34.05080237855822 2.0979268086196257 0.35989121680728303 36.915110221016946 0.848010838251472 0.255387504158225 32.5381086514137 5.856146985933837 0.21666600223285776 35.18365270205886 0.010659537458658063 18.93109656192831
293 37.17744039915114 4.638601290016597 0.3411068788651779 35.24199200284278 3.3009144005160818 0.42218602569510477 34.9099509461276 2.098666399247827 0.3638480998299447 36.53672191795882 0.8301982129113946 0.3073664862320037 33.469005624602985 5.86578833122837 0.2798996210751842 35.467022178136666 0.0009567891171067489 19.645658373495078
294 37.83908115871092 4.660947212515182 0.32618920201937657 34.00355483040423 3.262339729955148 0.4210251779875581 33.87850792439792 2.1080164528410457 0.40737830089367777 35.93470079835636 0.8377552714865422 0.26104162039286977 34.060699502339915 5.83850922190636 0.2680268249316682 35.14330884284186 -0.004363359926091803 19.293335332588818
295 39.71598319159607 4.6483961237841 0.3662415282733767 33.71061565507015 3.254982452320381 0.4462668366171859 36.31124095039117 2.078950889413958 0.3805514714064706 35.82210828918706 0.8209869488120054 0.2787546955354433 33.937722283938655 5.812026688927642 0.2515525856607319 35.89953407403662 -0.022808317015329926 19.74833247679742
296 39.218585838191586 4.638635698228037 0.2674962767719141 33.39320563191962 3.26232617902619 0.4608838934158635 34.81907137493329 2.0764230032434896 0.4341617136124563 36.130679216937004 0.8351890618179164 0.2873504929836295 34.2429891562888 5.821998757054513 0.3040158168280062 35.56090624365406 -0.018962397792918105 20.098307429474836
297 38.25703011188765 4.654989660151727 0.2922033359528702 33.98658570108801 3.2651648818195946 0.3691781597073366 36.02915497190717 2.0622347834192944 0.3480311314693828 36.675369573955294 0.8320824066420252 0.2707033510384732 33.40513653606157 5.805284955819689 0.2505253847816578 35.67065537897994 -0.021925600096481458 17.5398580090342
298 38.059628663175054 4.65144218976262 0.29582061629285766 34.305342277951446 3.265294792476022 0.3986314493246145 35.9682647883022 2.0812676938694836 0.37947855873526726 35.70451435772035 0.8131800669602547 0.29585537219598135 33.12706838522625 5.83893786958947 0.27241017285183977 35.43296369447506 -0.015852415135377208 18.818181927840584
299 37.69790934773678 4.669500971839872 0.3223630639834412 34.85024584479483 3.2595110775843974 0.4365154138719075 36.5971856104397 2.0759124204636663 0.29720553637893793 36.608453596791435 0.8206925852085192 0.24385407824718425 34.19900445076832 5.826949131271531 0.20969037492561174 35.99055977010621 -0.015363700393350133 17.29906796304572
300 38.55320517836736 4.672229881023151 0.3290255209172522 34.363572980858784 3.1923470153925946 0.4804828317738069 36.98581199939351 2.0662080281283353 0.4329717777506938 35.795245116676746 0.8242314382055677 0.280797706039229 34.16879437182293 5.8026199691313565 0.26032101489087706 35.973325929423865 -0.034349671290746356 20.438537305597784
301 39.18194699236016 4.6234106166808875 0.293151789517195 35.849760235847086 3.1895432529750676 0.41583257195366596 37.04075476229881 2.0706900907904613 0.35382034532216844 36.11762584289566 0.8412717974914014 0.26140926734897096 35.046803349876484 5.837568243528821 0.24047471977277718 36.64737823665564 -0.03338013737361958 17.93001168263077
302 38.96270899684826 4.627650618293729 0.2993061267589998 34.18791643442105 3.217263177119235 0.4274036489178121 34.71535307834383 2.102096849533659 0.38609891850318373 35.10017150987099 0.8458246180953197 0.312349130614537 34.12308099962739 5.805092031579125 0.254767174232033 35.41784620382231 -0.026291478742733788 19.25052246854823
303 37.52300259817344 4.648113014092063 0.2973589621606238 33.59838646963725 3.2294570163453313 0.38532339837078455 37.29786698250277 2.074274867786425 0.383088839439272 36.53309956896672 0.8225664596448488 0.2943889082683899 34.83476351409151 5.807486767726358 0.20945888261291762 35.957423826674344 -0.02949731254794217 17.986508723880455
304 37.616599151425156 4.666375572300044 0.26841389458957465 33.8127322855779 3.2568056131255103 0.44415336079780526 35.596888814655046 2.0842359947906672 0.3682041953293168 35.8113485661693 0.8484248305280593 0.26303855431154466 33.87136752057755 5.805030749414392 0.28899099063972716 35.34178726768099 -0.01370238563521271 18.71052116730664
305 37.804429674902686 4.647812167551599 0.31177700717996554 33.36485239678298 3.228959170426581 0.42973822969032355 35.48119612127603 2.0844642468330696 0.32723761167074916 35.85191002593294 0.8270955722496944 0.2548643606802697 32.6770013468924 5.829844247648515 0.22806892199666426 35.03587791315741 -0.022241856725055565 17.781013289554533
306 37.56985238717945 4.641344791055078 0.3554337052819731 33.49216854671097 3.281342131052424 0.4330077178360872 33.86981515422009 2.116105732149272 0.40122992839941424 37.24135720319738 0.8248394976878947 0.24750025512359117 33.763180068908945 5.809809195225078 0.24926847779435388 35.187274672043365 -0.011188668232998045 19.32517984796715
307 38.041517319857036 4.667135106350331 0.3268149235947837 34.46367482810997 3.2648783146977842 0.41890341472836795 35.01622646541349 2.0691299189146406 0.3492113513462272 35.33246265414246 0.8415193053751621 0.2896728742315405 34.6309394423674 5.823066197040403 0.20129991776140121 35.49696414197807 -0.012731169191283054 18.17310378371488
308 38.523212360521924 4.646934150591139 0.31275310222300007 33.44047451561698 3.2104589901429343 0.44970275690597394 37.572941909075546 2.096650331682529 0.3358551683174451 36.49826674910829 0.8464534530094878 0.2441353475246314 34.51798604664421 5.785742838936683 0.2719225928870465 36.11057631619339 -0.028628984794392888 18.49930568703196
309 38.692308080071875 4.6316480148652595 0.34251398199575317 33.684964185210404 3.2052136177049846 0.42321095909818934 35.44661277434178 2.095457715507902 0.3360963417512341 36.46133155385662 0.8207980729727448 0.26606963353205393 34.58398989276188 5.829598333952821 0.2949309469584688 35.77384129724851 -0.029333786666205054 19.05453497024299
310 38.494874803324855 4.6220823806614035 0.3607064499088326 33.30725671366114 3.2577871126095004 0.4239731325954475 34.47641704112346 2.10382850459784 0.402921671468802 36.74176664633482 0.8487045856532827 0.26695362816550927 34.17003402412408 5.824980437946504 0.21375179993319274 35.43806984571367 -0.014400333373241248 19.117386363237376
311 36.62982170647617 4.640520510338901 0.3694728917422577 33.8427051387838 3.190563122179043 0.40492427229702793 36.2047686664011 2.077566142467777 0.28194612113323947 36.284379394374724 0.8424806748508414 0.27439450048522257 34.665861247151106 5.812928108676376 0.23152228947417233 35.52550723063738 -0.03306522596435964 17.902181761369985
312 36.512022659888046 4.662297553518345 0.29759688469210077 34.098297324774606 3.208791586665006 0.45152995406431845 36.483752637557714 2.0496099798811196 0.31211395868810987 36.03996013406824 0.8248337217898343 0.33714605543580406 34.599777210436564 5.82821976485806 0.2578219680901559 35.54676199334504 -0.031126416324474392 18.978755086789434
313 37.65002693174871 4.660587130808323 0.2921894723010525 34.265814001343564 3.2057291595386657 0.4521886044368014 36.843510395853954 2.0540025250202447 0.2790580183227985 37.26676671235908 0.8519139444512792 0.2628197755185157 34.9298342542998 5.848428101652587 0.30291059741287046 36.191190459121025 -0.02174476537272747 18.210506311931127
314 36.568676186050446 4.667416872544571 0.32348344479623387 33.61228356233254 3.283553074390354 0.41088016971686175 34.174825350608664 2.1165384056735514 0.38619577428585444 37.42807244523336 0.819017896532533 0.28240506981064506 34.671702326097964 5.815757196437396 0.2595067187747729 35.2911119740646 -0.005420248551266349 19.050516405253823
315 36.77218866311346 4.727731326928668 0.3075874521285833 33.385551967001746 3.220770033927746 0.40350985186854577 35.136113155373344 2.0841014790424293 0.3752087901128945 36.59029976086366 0.8145984984166014 0.32534812900409993 34.422696211257666 5.8566441324526295 0.28587928251105504 35.26136995152197 -0.005107843513332644 19.452301090873984
316 36.25851505961474 4.689432605784768 0.2923967396877439 33.768864775494066 3.225879405807327 0.45625856756268496 33.79439946637262 2.096962201774285 0.36383001064138426 37.12765490388629 0.8050690158993334 0.2738283820293141 33.63658280648541 5.830531656939431 0.2895069342520715 34.917203402370625 -0.016301960425918426 19.203489911812277
317 36.582308030870216 4.720498163347884 0.33519026516129735 33.10649299015447 3.219997698268091 0.44171391788916436 35.32668675345337 2.0611279689285906 0.3910023172824757 36.793582908536735 0.7992828923112323 0.3079546008938149 35.67554954749373 5.891120485297509 0.2653837309116406 35.49692404610171 -0.007471496036286052 19.95319599609908
318 36.80508491502599 4.7257102359776795 0.3046127802124186 33.742171671929846 3.2615950343836557 0.4210593034613279 33.80433828039968 2.100658773077159 0.39841042150745803 37.371996527076156 0.8072862396856826 0.2609062506500961 32.79718298358992 5.858754972286335 0.2504202971841285 34.90415487560432 0.004924113415155018 18.74040730305416
319 36.82863023733558 4.692565841798175 0.34901584344713227 33.38362875673167 3.2556142206853895 0.44176006679894386 33.87397722583181 2.0976550706314474 0.35361884661545284 36.53032883901136 0.819538049143638 0.3275779029556197 34.528302373926394 5.8338523624192415 0.2953604424870861 35.02897348656736 -0.006031828731369005 20.25214555115904
320 38.45002431462497 4.672108820197588 0.29609365007622473 34.04452637682302 3.233262060405957 0.40256992512460904 36.48257156900569 2.0674364859251977 0.3557803837676739 36.36731636297982 0.8203861002480214 0.3068013586530827 35.40428250680985 5.859650985349111 0.25855334437645927 36.149744226048675 -0.015308047241772394 18.561525398685202
321 37.44682229169387 4.676236736681982 0.40538246745710604 33.674360011446154 3.220013765761708 0.39499871864593444 35.2937155661867 2.103600882883959 0.418683703723752 37.13173673599166 0.8337245128215586 0.2987693626749745 34.40773351084366 5.8344028624017845 0.2425747337672249 35.59087362323241 -0.012281185556748864 20.172801026023386
322 37.9562965997899 4.659544747334593 0.3082325334446191 32.44383263737158 3.2613081761448623 0.43064849256792337 33.8963550894843 2.1109520585570065 0.3789589831996676 36.02911282375277 0.8306557868727545 0.3140920577882794 34.44342446067027 5.836681203410136 0.23586524961872068 34.95380432221376 -0.006048543203076862 19.111549465104922
323 36.339994818090595 4.706905390307002 0.361333833844043 34.04225186920922 3.264200553160366 0.4173681519531651 34.436372979905734 2.112699690825463 0.39799001016015856 37.06734638590547 0.7925416383152935 0.2773473257219943 33.056672842725774 5.838333217045139 0.2358116800507183 34.98852777916736 -0.002940839736294709 19.364266081017583
324 37.87350144862155 4.648305493428632 0.38588787656310886 34.647706547325555 3.3101034457981005 0.4517247073317841 34.2953543663547 2.0705472414075716 0.33356257128011446 36.95268881691828 0.8181594800973301 0.2945948779704554 33.96174706300053 5.863287547553002 0.23304889876690668 35.54619964844412 -0.003796296010020206 19.467030991100227
325 36.30135416831103 4.6733649395310675 0.3317273977959282 34.04554558359043 3.2456487400972724 0.3987797601452531 33.672089016222074 2.10419023501216 0.3718906377861266 36.38678800567835 0.8077234596200791 0.32036675589554225 35.35111482138803 5.877447323062807 0.24150166967908077 35.15137831903798 -0.004201998202270208 19.071086093357223
326 37.15042290563179 4.691428654209632 0.33821886283465064 35.21362446753329 3.2940741444123773 0.3719196699362819 33.77306922290368 2.097235979491874 0.3762838820747322 36.81497793704594 0.8217944824733026 0.3419210915770681 34.47848146003959 5.852994694569093 0.2160782508236883 35.486115198630856 0.0056286533643084 18.843685285941262
327 36.87987393522327 4.670199366802633 0.3590267178954706 34.26045326554395 3.2975914372900235 0.4047649234081752 33.84837496859921 2.1315681014194228 0.3525064734719612 37.09034509607182 0.8113295239986241 0.28521188548103865 33.34528770272592 5.863488779553112 0.22645891956175002 35.084866993632836 0.008958504145815716 18.65514965681312
328 36.16436028821416 4.720527174742811 0.3154723948498714 34.79169873179979 3.3064273999035865 0.4331280186608375 34.0319536533033 2.129915207644361 0.3503853272841497 37.55239774706781 0.7997421425847604 0.29049931943758245 33.70002045292066 5.861251737305396 0.2321303852935455 35.24808617466114 0.017695794769235506 18.582344204373136
329 37.18495792267535 4.718395808213176 0.36789225233134804 35.07916248523608 3.2697108765532064 0.43447659805183714 34.35295684656205 2.146847100367401 0.34477630337399284 36.009639655619665 0.7999814625926462 0.3563873619000186 33.576597336399274 5.920680064515429 0.22495144952688603 35.24066284929849 0.025246124781424316 19.806967232217094
330 37.12922989747588 4.6946949361759795 0.32034385314928826 35.04853481385871 3.275017979671888 0.40915899011772733 34.986811725153196 2.1305989629135116 0.35796072353841707 37.11186858886798 0.8134582360857232 0.31721974736362174 33.44210440063312 5.892163168729577 0.24124408665361688 35.54370988519778 0.015309719048388537 18.860938690415292
331 37.396812995152985 4.727859612783234 0.3801128205085295 35.16406489518634 3.293651370494494 0.43545770117529853 34.625815007801755 2.121179824276737 0.404815170859958 37.52760000571987 0.815831574796596 0.27531577745343255 33.35704417354279 5.88323207027893 0.2418309236758464 35.61426741548075 0.022473952859050805 19.91065458494602
332 38.242944359726536 4.727442731055454 0.32676534662489226 35.203409939205464 3.2946448096818473 0.3927320185476843 34.62653427551713 2.1480747784790486 0.39718074587016117 36.71942396183949 0.7781073968697292 0.3218352884455951 32.810427787540156 5.883179251215937 0.2592324834748335 35.520548064765755 0.02041285579345593 19.45473475590017
333 37.37277385483958 4.720494195584111 0.3657788709595624 34.90841483454138 3.279038816247466 0.42814345192819686 35.25949471305409 2.1248938757974054 0.34790230365000635 37.20927537724586 0.7982755576799834 0.26070006109781035 33.081070994130556 5.868306011854985 0.20462036337224976 35.566205954762296 0.01232475376584281 18.416525697617164
334 37.25493952490065 4.7210405177549 0.3866093673930099 34.97168143814676 3.2919448062463554 0.4011597188402717 34.280722344734144 2.1446383544358616 0.4042234813198516 37.502156310809724 0.7978397254610594 0.2729983923876199 33.73570482196294 5.898224434915888 0.21530347127543348 35.549040888110845 0.024860630095865498 19.254755849604535
335 38.161247906329 4.717585054725244 0.32392193591574026 35.286713772828676 3.309510821004429 0.44075869752147745 35.19321357838066 2.169781140155776 0.33538572221486884 37.71017564721114 0.8269204712750512 0.25798134868904654 33.226282136959725 5.888770001367895 0.25475416599469075 35.91552660834184 0.03663656003873157 18.48134807220963
336 37.45430202938675 4.729378183938399 0.31406292486914317 36.101184649582954 3.2977388133967658 0.4154019472638414 35.13247082184259 2.1453792532075657 0.37111762056137126 37.64027668709605 0.8103743713179143 0.3217951486213307 33.02547547868454 5.898290535952433 0.2046077495193235 35.87074193331858 0.030355293895668246 18.64387924485776
337 37.09625031532991 4.7356779611054645 0.3296003846381579 34.79743010261359 3.3032984331301574 0.4568388588994952 35.58160672291013 2.1558698883314977 0.37300035956390193 37.38044006164055 0.8201650339286377 0.2872196507745323 33.689831367374 5.886634519416167 0.22652262262015685 35.70911171397363 0.03445222951543747 19.173251976202828
338 37.39730712808023 4.715624201662335 0.3607317814533934 35.33305641678949 3.3133202596962006 0.4093719839000759 34.28107956286215 2.1502445209001557 0.3718689852843063 38.302183754370716 0.8024032697977417 0.2645630060443564 33.12569384550504 5.889161403994867 0.21969287537663543 35.68786414152153 0.0282737935433127 18.635207428060124
339 37.26336655362627 4.7082769178861295 0.3391803991635055 35.9513036909855 3.2929003035312787 0.4127121384803575 35.094289623450585 2.147213039477469 0.3428437476928136 38.09408700951719 0.824709976404413 0.31151652667384083 33.429063014528154 5.914606296695192 0.25554341759915383 35.966421978421536 0.0316643691319491 19.04278207347745
340 38.01434502327266 4.707276909197297 0.32111089751368743 35.774368605239864 3.296200293761728 0.40016990082799353 34.71734538273687 2.127845882957889 0.3692343164484289 37.74079616001328 0.8041396992391212 0.22593376004073812 33.34459791867928 5.89272742303481 0.24017020537536996 35.91829061798839 0.01976110397122164 17.837540721070496
341 37.73435754907168 4.719499333997339 0.29604850192796106 35.65640092980696 3.274876903773118 0.41397998204484066 34.24619959527061 2.1061670476588796 0.38019393976166715 37.716850479894624 0.800419912630163 0.2686441684635818 32.84010508738603 5.88243122717511 0.18927975732112454 35.63878272828598 0.010801947379974619 17.740450379206788
342 37.914539096235586 4.709033989626222 0.35154273533881436 35.52408368668525 3.270725622464137 0.3742064235458118 34.03616112051252 2.118851283207503 0.39983669027586854 37.76922773460854 0.8038923340134316 0.2736747102045913 32.75497972932885 5.854600306625873 0.2249974058339802 35.59979827347415 0.005543769520485809 18.612625249282686
343 37.56238051916147 4.760720187611026 0.28674354398373597 36.40998784182982 3.2678753040526534 0.37902342353639773 33.78337853571643 2.1466946541640186 0.39069472932761157 37.56317823354871 0.799365278316186 0.29258774608730104 33.15511763494887 5.90544480414993 0.1930629064168229 35.69480855304106 0.030143107991815476 17.671305830573214
344 37.48471939465005 4.7582305572397186 0.3285376302254495 35.67416951491696 3.2954759823672584 0.420399520870092 35.12055829150129 2.1313367654938804 0.42853592661839957 37.4652181390417 0.8012709987738859 0.3119623255273166 33.987523605828834 5.866715194515945 0.20271045968030427 35.94643778918777 0.024728962011190236 19.390563253185647
345 38.1977758644372 4.700255062209145 0.3068943012242094 35.21428631398944 3.275802577199571 0.4287258006063775 34.415998180953196 2.110426617859381 0.31061000633301267 37.577052525742694 0.8243425374980922 0.2551901791292916 32.64861053102305 5.851661504465427 0.22833924318505797 35.610744683229115 0.0066207221793757485 17.529752953260186
346 38.13155317356415 4.678293416230955 0.26700717338410285 34.89564283623927 3.2615097078751676 0.4123377917490503 33.778303406487886 2.115111378755495 0.35763190408822987 36.586521979353066 0.8301644245554997 0.3032724522315796 32.74487680990715 5.838316026738322 0.22469049922006376 35.227379641110296 -0.0011979468358596312 17.93288938330486
347 39.249172525717476 4.6460607385513795 0.2685464660130972 33.70525607742067 3.266068669882705 0.3792609572245905 33.325358568712005 2.1199520131497707 0.34618576736652584 36.978133011966825 0.845911662136082 0.3123027695114735 33.18305034618057 5.8403261038539105 0.1844320135422048 35.288194105999516 -0.002213100152177816 17.082484258537313
348 37.75598055860404 4.6553943003498945 0.3418238400711288 34.620300497768085 3.258337962390586 0.32661898727053335 33.08700504521408 2.156218008125155 0.4120454358716168 36.41013680341475 0.8119863492626721 0.31920391052850394 32.48796710163716 5.854539662711801 0.21524068937437155 34.87227800132762 0.0014183189010743779 18.50576745070679
349 36.46126595587129 4.733961595941832 0.307676031641662 35.82947143087964 3.284418909360939 0.37681701178234983 33.08116834016446 2.142019934963801 0.4491968027087353 37.671918966439456 0.7762375783973654 0.32488161872808907 32.58788443268958 5.830635541484186 0.202789197030113 35.12634182520888 0.007577774362677347 19.037790835082465
350 37.97430307376193 4.732776149745542 0.23987058051738513 35.237659887992315 3.2900667282320275 0.39452245455001683 33.730129252518545 2.150886077090565 0.3829832621345114 36.22617020178483 0.8138896261554335 0.3203287099694722 32.4385137820517 5.836056313599152 0.24076960788966925 35.12135523962186 0.01885804129759656 18.087986702307138
351 37.614049856626444 4.710295332530989 0.3307274008718876 34.84648835341561 3.2943175759544334 0.3784705085302023 34.10597025406496 2.1272273201261243 0.3649136784445197 37.270975758385255 0.8225883884112012 0.296429089726457 34.01991143830037 5.817755523021385 0.24742068252015956 35.57147913215853 0.008559890341879251 18.540471469717655
352 37.34457544318994 4.723879437178976 0.32212272176332807 35.32054705471288 3.2930828719415373 0.3612876340052648 34.03955084221977 2.1411782628560516 0.3478717068739217 37.08701939479679 0.7736569403463829 0.30249810739712557 33.91094221451777 5.819433881770307 0.2230454848750922 35.540526989887425 0.004369341151703487 17.8399078928609
353 37.32952516030904 4.741778669980446 0.33881690254154656 35.613008341595126 3.29187834679636 0.35929261652612154 34.853233422137286 2.1391121385623117 0.35438210275902254 37.95845262006721 0.7847140330374858 0.2819928198268047 31.897760318627732 5.829407611426694 0.22696990615148038 35.53039597254728 0.011501222293712221 17.89294880631553
354 36.3485641844959 4.7112894762809425 0.36640776866039054 35.69460318951573 3.299789374709185 0.3809516497205672 33.783114701757555 2.1475990288319244 0.3409728666651027 36.611636567757955 0.8224116843351665 0.3476249150479093 32.52649544418656 5.840699330898763 0.22467685530555828 34.99288281754274 0.018480841344249033 19.029464538017418
355 36.84316508222712 4.698257011115519 0.403759037128389 34.63247661943677 3.2611035380430007 0.4175745519171891 33.47615144221413 2.1437412537891563 0.4225783160754201 36.541628843511404 0.8126713375007508 0.35492362792062937 32.407987326942276 5.819495394663778 0.23280849510424653 34.78028186286634 0.001176769355493601 20.989094476619993
356 38.80772302613223 4.6441590361354175 0.3441429927571195 34.5096844928443 3.3050248082246 0.4078929482686238 33.816314415763735 2.156041403735629 0.35545614217829485 36.01875770660861 0.8201743625207503 0.34693173976745817 33.06353865455005 5.817377472022532 0.23367085545527252 35.243203659179784 0.0026784788608383626 19.344140098469552
357 37.650980511748564 4.657407542429602 0.32832290703209116 34.57263720989936 3.2629751191210854 0.3909932462542371 33.36308574594723 2.1367489533327695 0.37979830761760947 36.62885445785052 0.8234968214874547 0.274723826574645 33.34429114298864 5.833872165669188 0.24577175716093877 35.11196981368687 -0.002976817258927467 18.55936400296789
358 37.13984711316389 4.651801446436794 0.3887567747206065 34.01710547315902 3.2803929893517223 0.4167452825463733 33.99987847624262 2.1308666485170895 0.36948130936145496 37.35824009182682 0.8067918448371204 0.30088007637180547 34.233075505960734 5.81349846207131 0.2964427608232539 35.34962933207062 -0.009206659424140073 20.309133096787775
359 37.22787039463338 4.669343729466391 0.3363149533558257 33.327221443457915 3.261548362954307 0.37338046193785657 33.75724144120363 2.1188660628169877 0.3301049665958538 36.366775297210395 0.8561741131069371 0.2941170112062048 34.06789860273906 5.819035686143086 0.2132347343816921 34.94940143584888 -0.0008833467694056463 17.729057433828647
360 39.316370272947964 4.621405278109914 0.25916829937250097 33.47585708896226 3.249835527583464 0.38634212201593865 33.613925652400155 2.1072191253040664 0.398971903156154 36.42259924252643 0.8322885064497751 0.3157187770101288 34.16209850387693 5.863954480623186 0.18963581585395334 35.398170152142754 -0.010936354052866193 17.75982286021653
361 36.652330743809955 4.639589299027445 0.32604408202923996 35.103260304888515 3.263040677168158 0.40058814693307093 33.26666214057531 2.0862364632898567 0.37753864755412203 37.069590425609796 0.8395604111414079 0.30304923808602796 33.98306347221763 5.829772484496777 0.21395513754578652 35.21498141742024 -0.014237070642218307 18.577299959830324
362 39.119533524730336 4.639062730948524 0.29358525391869833 35.709889362483 3.267034586452366 0.3718865370257788 34.02525479446298 2.1440354656128995 0.39846158002957616 36.729095613402215 0.872760942505643 0.29761253636879226 34.39269384279055 5.8111033028404 0.23038334290167228 35.99529342757381 0.0009224680050191169 18.242165464487268
363 39.20489599708024 4.6445000833251076 0.3322579239499383 34.792291810511045 3.247140411471166 0.3535467208663962 33.11769925724369 2.1048825561193714 0.4005074354440524 37.39618535643172 0.8264610882150365 0.306004208469404 34.354973319855326 5.809918717221891 0.19381511569535073 35.77320914822441 -0.01929636639643282 18.175727045343702
364 38.5690932881679 4.655331368124183 0.34916605583087235 33.594577320845126 3.242722952294704 0.40765938069106505 33.43327029251858 2.1235557042579494 0.397075644140011 36.915350601928075 0.8589769750577542 0.33951059104324455 34.553678355778004 5.841311782957592 0.23147890537651525 35.41319397184754 -0.0014971811285107827 19.765790037733375
365 39.436436628839324 4.658716479121596 0.32775143886499086 33.951625326036456 3.2384797691677205 0.4025236731312294 34.389845291768594 2.105529092379509 0.39816437430319634 35.59069336395013 0.8387250500738448 0.3307753042829287 34.55414089861709 5.8001122334068524 0.21853349138605294 35.584548301842325 -0.01756441283704282 19.2255791284228
366 39.17060777054311 4.632819231707806 0.35399921020786573 33.916969879197865 3.22474528008636 0.40442711359738337 33.68922278294855 2.1159769638980244 0.4019796829942515 36.5747755078624 0.8456051906390257 0.29376295328428015 35.32320775061258 5.81118861111628 0.21614134906962754 35.7349567382329 -0.019809882177448147 19.14034623833641
367 37.52386494189725 4.682026783488618 0.34992279697325235 35.23075073476643 3.3035494185767713 0.4195639467156717 34.95899099605654 2.1151502944084175 0.393974068674634 35.916446524313216 0.8279222893522684 0.3089400285350815 33.648065657716636 5.811270778472318 0.22623927440238406 35.45562377095002 0.0021069751927312195 19.464981903672836
368 37.38511274391413 4.682177291291602 0.3159089575272596 34.06855380762231 3.240521103643024 0.41698170228011383 34.05120680504195 2.1445987203427226 0.3679799134299667 37.54103422877085 0.8249630186237076 0.24274291759000965 33.88893994614232 5.806545393871792 0.22957277298999057 35.386969506298314 -0.0061158321123777615 18.02738666093762
369 37.59766315144171 4.66338474189652 0.3154391583936809 33.58375159049783 3.2541359467574793 0.47692904804727426 34.403903588762375 2.0954635291901225 0.3640239221748248 36.776733298090065 0.8192718051787692 0.35812247420735 34.02205685480475 5.772538948752204 0.25335803384493344 35.276821696719345 -0.024917943311928405 20.258328159548974
370 37.63184765449696 4.674845184894549 0.37240764436306206 33.75982442010743 3.2671293147537495 0.4031399032502324 35.33968550679064 2.138829261744372 0.4171640096443968 36.961725943207774 0.8067910768801874 0.3431703747062027 32.39603007167352 5.820741578624186 0.2238604832891373 35.21782271925527 -0.004209654287538678 20.165162684831326
371 38.00955171938234 4.702120536025759 0.3421951018815016 34.82361001664231 3.2677882648766867 0.3912523175903887 34.8981970778278 2.1244926653539853 0.3393954887028956 37.18003628945026 0.8232899051266955 0.32708496291169037 33.78977521151042 5.802386152768445 0.20578136856562293 35.74023406296262 -0.0018614328366330479 18.40007251144515
372 37.37395300155959 4.708179923674173 0.37926449902841775 33.58288395753514 3.263956458319525 0.4793727525550751 34.305985476207326 2.134604427916129 0.3792421207390548 36.5584092903707 0.8088305757865709 0.36059801167083966 32.88639722714294 5.841072610970125 0.23002599212943367 34.94152579056314 0.005451861666357183 20.953105255451955
373 37.62190684416009 4.647967765437445 0.3589327265180128 34.984384618887155 3.290311807236142 0.4356841526684071 33.80657545499689 2.113406890366119 0.35665275322882395 36.8677014482211 0.8183357296042446 0.35416063022822125 32.70583060667229 5.835765663828516 0.2702931407663826 35.19727979458751 -0.004719366372453982 20.348291319598154
374 39.03044379894491 4.672659725111842 0.33980274314361913 34.124158217104856 3.2001011131341386 0.4026534398473631 34.05215826640747 2.1178432713432516 0.37389028244082395 35.12289508384312 0.831210787181575 0.3916627149572253 33.907380792034125 5.831042872290535 0.2676031447810879 35.2474072316669 -0.015305383854678922 20.34701845673172
375 37.472794539426175 4.6819455876264495 0.3722970553143358 33.8509497607835 3.2696729294429683 0.3963685278092848 34.27768910097254 2.1160813021018656 0.3307857650583652 36.333412014982976 0.8299389167050302 0.3438720645774824 34.28434313433993 5.81519130285185 0.21207854945707483 35.243837710101026 -0.003310929921314676 18.96950916653658
376 38.99962481078479 4.652627471869206 0.37425794770778525 35.18422880233617 3.2848225738804184 0.41398842798395646 34.303055373098374 2.099240184155529 0.3515101920516363 36.6551276588331 0.8118285045324417 0.38007056772126024 33.18719188811377 5.831895713582467 0.2285858410407638 35.66584570663324 -0.009794048062934935 20.0353368799331
377 39.44857538667549 4.655003731431465 0.35737300205936984 34.94791115207138 3.2518149876763136 0.44337411925844333 33.45408181389056 2.0786312467802386 0.37569123030501533 35.687802697641864 0.8361061266651794 0.3205527584926532 34.811811648059326 5.840673235450336 0.2232065645091572 35.67003653966772 -0.013431072066240701 19.71201333684205
378 37.72871417719168 4.63955792553726 0.40033419008716764 33.916241434809606 3.2374703383603722 0.3643644518259223 34.29146303508479 2.0706743330199013 0.31658357990286945 36.88519407757733 0.8286221097037924 0.3221584923317939 34.222478993312365 5.820060859620144 0.2378427942299987 35.40881834359515 -0.026599824418653405 18.807723602893976
379 40.0597794800114 4.674897861786553 0.3159686180091554 35.063421148568814 3.262125042713677 0.41044225997444045 34.08984998752913 2.126163701189175 0.3288749639443617 36.828854165453386 0.7972842838462834 0.33923037753308266 33.92527217561509 5.839102131756628 0.21244380924565065 35.99343539143556 -0.005962333408483978 18.414405498223
380 38.71896956606246 4.642613530080304 0.3482533699044186 36.54828933877547 3.2935572096558206 0.4212616695061019 33.82255099101978 2.1120715788958253 0.36903707122684065 36.889704163448414 0.8034059228279864 0.375804927391104 32.900785310331734 5.854686125373297 0.22526067517217024 35.77605987392757 -0.004610064300300776 19.934550586519215
381 36.84120577162459 4.712881381330537 0.367706092803507 36.03024439572112 3.3022056283425374 0.39411068964504087 33.21198308050804 2.1004575839099617 0.33703288038260376 36.983201697443405 0.8203040692541334 0.39032911126488296 33.733211766920114 5.793171797144056 0.25684605694929974 35.35996934244345 -7.284567070227066e-5 20.00797074878806
382 38.49360291286504 4.656218474582521 0.2992998601241088 35.27440256123002 3.289750416826697 0.4578432844851952 33.97986046497848 2.1252090723719856 0.38280856822156645 37.001186701008265 0.8069061081766435 0.3654467723484362 33.72739487766396 5.825678610871086 0.2233457335887925 35.69528950354915 -0.00512440110116077 19.809949518610555
383 37.231460048374366 4.704736979652572 0.2887916038660451 35.7229808573409 3.2789310560101006 0.41518256126054465 34.58022580621983 2.1491950504037978 0.37327014764120303 36.77506339935848 0.7839716157481065 0.3671334572306618 33.55114273825132 5.813818205605015 0.15127928845352903 35.57217456990898 0.0002536438169710387 18.284882999911673
384 37.396063498439894 4.710565690157839 0.3351306461466299 35.431178499452606 3.2956298738354066 0.4316713667107512 32.983451487242675 2.0892779720619536 0.32531008594389654 36.7476456424727 0.8117269026620991 0.3398181222936831 34.57830925685428 5.836438220230736 0.20066006928353214 35.42732967689243 0.0028507941226595833 18.708106662545035
385 36.912158821633376 4.677167567365198 0.2948821395113373 35.03549520777349 3.299537822350536 0.49573667846024144 34.16051577090158 2.09685768536539 0.32467820470336217 36.40792320449343 0.8130412119192512 0.33899762225707547 34.37558440729716 5.80870129412835 0.22157105957615347 35.37833548241981 -0.006815821441202186 19.204006379807293
386 37.610170542436066 4.698057085025228 0.3401280662729507 36.0241029701687 3.308024272775279 0.43225950229676763 33.26284841202792 2.101226337320889 0.36004164863048277 37.214740378865436 0.8234451001991278 0.3415997225999704 33.3376773035761 5.814127977082716 0.24284233540557082 35.48990792141485 0.0030992168137006226 19.67389560730654
387 36.969960627662665 4.681860331499279 0.3608550373622673 35.518745337565015 3.315035879010732 0.4679159795159355 32.82251773827983 2.134252857774148 0.39121636690141837 37.40769602246973 0.808151668912177 0.33380479279867636 34.19108861246896 5.825863266039453 0.20318715846538024 35.38200166768924 0.00715586298021047 20.13350011794091
388 37.35064258041809 4.691261894659082 0.3448486005509387 35.9710338632538 3.260835477797646 0.4563677287516835 34.79532935138252 2.1263327528141005 0.3515063836058866 36.62039896968671 0.8005536736493434 0.3329614728082236 33.56854866997149 5.862785569505322 0.22674995207834142 35.66119068694252 0.0024769360181513323 19.623049757956355
389 39.107245197406 4.681639404396148 0.3478171507877426 35.322725595109155 3.3075208734086825 0.47871881593509125 33.329314116228545 2.1232686942245795 0.37294965134929436 36.497865129077034 0.8359514963787928 0.27900456503413845 33.27040389353256 5.801738882466173 0.24507136380446365 35.505510786270655 0.004146932507927925 19.75056047380486
390 39.35790892251061 4.62132243581928 0.332259751309035 35.610690880676984 3.277800418532447 0.4715247572597616 34.172511858962416 2.0828599357199664 0.35894867617206894 36.42092067912447 0.8223203236067815 0.3630372620611137 34.35940125639171 5.8139412435218505 0.2261164792796185 35.984286719533245 -0.022228066226882205 20.075145409724556
391 38.15110305138109 4.652352999675555 0.34045237659475636 35.33032188820922 3.2842474076950645 0.42228333052129563 32.811185201553165 2.0847635383166647 0.3976803124889799 36.02072020122744 0.8483314040665433 0.348785699595716 34.07748100878757 5.798777908767564 0.2521897295421717 35.278162270231704 -0.01218228596266906 20.184059216680595
392 38.84015982359463 4.6659791125687 0.3471401121163399 35.967247199856516 3.2631218210297326 0.4371782598133808 33.7664355556023 2.069741639658073 0.3256580946484086 37.27603619548018 0.8321565114632494 0.3014730204678257 33.82460191385371 5.838460719185129 0.21399948703863395 35.93489613767747 -0.0119849768859706 18.626273205783296
393 38.16917556059954 4.613477754238637 0.2973992389567651 35.69566330051956 3.2891752471711566 0.44835410521023683 33.44357036115497 2.0689216317399213 0.3885941435338678 36.7280662070396 0.8443857122207378 0.3227287975330195 33.33312768736666 5.833025616213548 0.2217600227152553 35.47392062333607 -0.016079745350147178 19.23804698776227
394 37.754755179108486 4.630812282798758 0.31483069803319597 36.164213312740976 3.297477757512426 0.47107908109365754 33.661190764976105 2.084532458219787 0.3560963069865723 37.50371150415925 0.8451954185008541 0.27458207448878075 33.64511605702573 5.854432745297311 0.21485439326202002 35.74579736360211 -0.0033868052011201133 18.694954570892932
395 38.484448597848974 4.65847190369155 0.3044038427963997 36.066623355284214 3.2570556370236554 0.3823872361494643 33.03853004497997 2.111638802497396 0.39090549721048035 36.366460013870494 0.8490500252243602 0.35669286995567756 33.86506658177367 5.881308049171123 0.2295557470756625 35.564225718751466 0.005627945854669525 19.067407382146946
396 38.14150709866598 4.686861522181758 0.2738211082149366 35.57064693497575 3.2943563067891324 0.43825498176258737 33.23163321663351 2.063942320579709 0.3416166252697324 36.13058788209447 0.8243369935779202 0.25230675045483547 34.245608344990195 5.829094269393632 0.21167692614786465 35.46399669547198 -0.006158655162517035 17.391290383929086
397 38.14508528966875 4.6444833670129615 0.3341293699876476 35.81407485265879 3.30084423101586 0.46345673950239574 33.15861067021385 2.0802497983614603 0.4075887143899734 35.861568488352646 0.8408933631492116 0.35343704205857285 32.40637760015676 5.83687576901144 0.2690978619889907 35.07714338021016 -0.0052076319567606385 20.94401071705087
398 40.26477139138128 4.625023242133957 0.3355410676998388 35.87270651753104 3.276077880915187 0.4362972648743731 33.95545776725772 2.098677070227768 0.3765749312837002 37.290044681345876 0.821311129797058 0.3412004079329156 32.21032073318247 5.830999431619471 0.22570642163346552 35.91866021813968 -0.015459186728259166 19.656120373439617
399 38.34890974885184 4.618662227134456 0.3241044716171366 35.0330758320098 3.2867751216267584 0.43730241239255824 33.940821479752884 2.0712757426857973 0.3658018671260894 37.05625074734534 0.8916121424147968 0.3242229263322522 34.33173517283767 5.816604442169243 0.24865379804901472 35.742158596159506 -0.00889100246073704 19.481544511723733
400 40.09303005147114 4.58901202629686 0.3539816715193077 34.987588202935804 3.3099294047134515 0.46797967329045836 35.150234257178155 2.049423680068246 0.3775337968015311 36.633238648178896 0.8713553811620603 0.29407300794523755 33.824038842530626 5.811926782187134 0.23176633860170326 36.13762600045892 -0.019547482781396862 19.77087688396623
401 40.204321846020434 4.6146777432332335 0.3363573951299877 35.30510376045397 3.3221648981647145 0.4348894626519105 34.8782939264846 2.065828907162842 0.43248624167270616 36.37197727705194 0.8488319319407074 0.29569505312425215 33.817186159812366 5.799233871601963 0.26450829383365493 36.11537659396466 -0.015729467246255256 20.21322274174824
402 38.89689392184476 4.621057170791135 0.30283605762873317 34.56650297739384 3.2888596935463594 0.4614985369821395 33.24977908382304 2.1263011963942695 0.4216959813406792 37.24828164356667 0.8440119200593308 0.30865623783384816 33.74742019481435 5.812040649481082 0.24024286242413528 35.541775564288535 -0.007422811612511948 19.880829639760968
403 40.12988801511434 4.626857885694304 0.3443551033502221 34.5684866108171 3.2857096607425795 0.4498431447178377 33.901567109829536 2.0956590748382826 0.43064078242443893 36.76516210555613 0.8472527770351971 0.3478372605567872 32.008570940769545 5.796328366303174 0.20756423925423087 35.47473495641733 -0.015515384744239857 20.40005378090461
404 37.68022976129458 4.631937154838587 0.30602082803377484 35.064830501659834 3.318176321220211 0.4504622013370001 33.10805908191032 2.1016608926867413 0.41957726150270214 36.614051396319866 0.8397629823749805 0.3549930849472303 32.37628753590037 5.813606579865775 0.20905316330524765 34.96869165541699 -0.004848151469688378 19.940152119006694
405 39.24840341395914 4.651886707507901 0.3362047612926133 35.205721485398975 3.2914050377194637 0.4263298112109181 33.724885876408216 2.0633942142857338 0.44417735776909556 36.97282162545408 0.8600270060297255 0.3423146265791043 33.41322198247272 5.799768983502758 0.27904092301153843 35.71301087673863 -0.01258054785783096 20.948110252256395
406 37.138487622937696 4.67121038815517 0.37595268464023984 34.42158101313703 3.2571976980505664 0.40569128404291493 33.7910807005166 2.074243806217015 0.4048359037838319 36.66263255078975 0.8278825529384423 0.2954593290502842 34.02945800487401 5.786921105316014 0.2593450007157988 35.20864797845102 -0.022385827531505885 19.95364714415188
407 37.38264868115806 4.675226663425695 0.30296354383192664 35.35379916832566 3.289195103914537 0.49773047759438716 33.612480808223204 2.120952556216869 0.3756415181397172 37.030516384901134 0.8340682330833119 0.3628425108293712 33.33068765325064 5.836106612171343 0.19403626028784485 35.342026539171734 0.005232896095403805 19.86117299876526
408 36.91422437968013 4.692727031612267 0.3868194034626034 36.10107744075267 3.291785680704755 0.43335930031753145 34.74897081966731 2.139446612790389 0.4320399112500376 36.67970362687823 0.8366254386269939 0.31628802883806784 33.188299107242905 5.835674155693776 0.2314303160994634 35.52645507484424 0.013374846218688919 20.62575823915145
409 36.32847345036764 4.695457767456709 0.3314190577840309 35.331208558299586 3.2957847170702514 0.5206405553953862 34.050652703725824 2.0811306682375594 0.35908116783350597 37.9719226985157 0.8193514516957694 0.29742954477309286 32.29312430270655 5.802958304660229 0.2788547561198255 35.19507634272306 -0.0069403558428437154 20.48238267780604
410 38.35658576838541 4.663675569511146 0.31411308588776277 35.693144399321206 3.2908453228669274 0.4105390471258018 33.780386187092596 2.085966827511735 0.3758796247830338 36.65680174111419 0.8242752754428777 0.3444144224110276 32.522982419521135 5.82479066425117 0.23869990572323996 35.4019801030869 -0.007966205750176102 19.29316298351179
411 36.600132779902744 4.664812343967712 0.31772897803535055 35.320339652218074 3.297107717692186 0.5121612190562842 33.31172831434354 2.0847641148853695 0.35800087008101583 37.53289290498516 0.8330024709620839 0.28352626770437783 33.11757364029835 5.831669003276485 0.2661065805403274 35.176533458349574 -0.0036058075101802036 19.910557431292062
412 37.13712422244522 4.673421781937126 0.31757650163738743 34.71454527560743 3.2744393881091733 0.41007552814459736 33.52801564821256 2.0792465406780742 0.3655685085999835 36.545129777182886 0.845326455743115 0.3604036907221536 34.05046959236197 5.810733867743064 0.2272433639683583 35.19505690316201 -0.009243330824836837 19.26132380067324
413 36.99024823982078 4.665737307202685 0.3774666886352962 35.67283026129258 3.2960997974479254 0.42311966128252737 34.063428009629746 2.0765459827388106 0.35931516176753003 37.280350468465805 0.8215271694142791 0.3209380558890973 34.60429934813745 5.825901720828508 0.25576969213897977 35.722231265469276 -0.008714542140505821 19.90007624898357
414 35.998659190268384 4.663942734848773 0.3275430739765058 34.994428336496114 3.28899508113264 0.4710931333923627 34.09298461630877 2.156909418790601 0.37586647257229183 36.57798150519481 0.8111093376504639 0.39414949423480733 32.98777945423931 5.852391178419488 0.2724290026525884 34.930366620501474 0.008792612501445918 21.097236234651014
415 38.64815267184302 4.638778309795801 0.3078788841159314 34.01103145945126 3.253505252308103 0.4626868268683365 33.71195156814993 2.078184348182883 0.3652051863091969 35.63373439072411 0.8368276060046792 0.3587886398698451 34.16949389884538 5.810708802045905 0.2517225493106001 35.23487279780274 -0.022276073999473157 20.010918678850903
416 37.49348147571151 4.645543845445644 0.37551428493938954 34.969187826132135 3.272216269559702 0.4797520387705819 33.52548567719631 2.0681126482319914 0.3200200170166459 36.86780318983201 0.8417298749388181 0.35689680099695337 32.55293859605115 5.817899202725578 0.2927098522835845 35.081779352984626 -0.0167765694866006 20.911733323920522
417 37.58143584451098 4.643979097557362 0.31841681916169123 33.85192659112476 3.263527857950808 0.4935997783921605 32.83220702838931 2.074707177031895 0.3940718814340881 37.12468955971482 0.8110560120780169 0.3568172896935576 33.720527100431426 5.792065393833002 0.2465556904672991 35.02215722483426 -0.028809829976730605 20.73490096016193
418 36.66423164205762 4.65772781665546 0.2975413859465821 35.64241409119302 3.301185763148389 0.43968560798208867 33.29017557994807 2.073936816704548 0.35381105574150956 36.780511330090874 0.8271074898828584 0.3595923745759066 33.6813762962283 5.815593880696876 0.31016427994095086 35.21174178790358 -0.010766584249320954 20.177221027780707
419 36.85935883238736 4.664882499275362 0.32411345542862846 34.98366333519006 3.2812736404077296 0.3986934821485238 34.2990169969633 2.0742917833940435 0.3227904345290665 37.135378587144245 0.8313884845103225 0.35508996005088234 34.53061760391727 5.823314341181788 0.2434792988936479 35.56160707112045 -0.010846787913098321 18.840761755090217
420 37.33134597308771 4.651612238660912 0.3322264918585987 35.519675563912884 3.2676171838551777 0.4169712530152762 34.245391490929464 2.105512195539598 0.3380821330500888 36.88858662120208 0.8199358658006779 0.35371178026174116 31.993132948035647 5.802463897184535 0.2640695125452268 35.19562651943356 -0.016448661458767333 19.538561778903492
421 37.994259779512724 4.624985477716656 0.303220156942693 34.274467697975076 3.304954919650473 0.42800288259060604 33.01219232836716 2.1037258783175288 0.3993455025686854 37.213816070737614 0.8548059754927084 0.40724303462423067 32.8688172194046 5.805365137802095 0.18362030027172851 35.07271061919944 -0.007109459871055046 19.726156254253127
422 37.222464086810994 4.648547353204231 0.377134699969514 35.69176920892701 3.2697500690159482 0.4023871700272058 33.64337436258535 2.1245424273440165 0.39498400337023426 36.75218703368334 0.851352948440086 0.35928058054243595 32.48341442980981 5.826571911342049 0.22805494948476338 35.1586418243633 -0.0017239957976811437 20.18921531717819
423 37.38959552818285 4.65609294058509 0.3395605226926258 35.146018694873455 3.2760029744742076 0.44917676214177493 34.67516707934122 2.0937590859372417 0.3340390280101307 37.81828388431731 0.8735621432157135 0.39128029443698664 32.56236744094901 5.844823571922253 0.25252918253397116 35.518286525532766 0.0029712055599538712 20.24358198084253
424 36.759670475985416 4.702864746729695 0.352061480164563 35.95010684394664 3.264216511503082 0.42275457532497435 34.46644376890089 2.1352908713961725 0.4543233164765632 37.38926767083434 0.8488629190153356 0.32953058262391133 33.37481406482983 5.826958028639863 0.2542780904660374 35.58806056489942 0.009761677789882262 20.774854291641006
425 37.75230397027821 4.709078727221243 0.3411248739905466 36.18893074528699 3.2456604378273672 0.43748787602504435 34.75858774900553 2.1190742883929348 0.37842340270162006 37.83824019638492 0.8594524685677164 0.33603778120597544 32.93524102122584 5.854971555738427 0.22308940253523085 35.8946607364363 0.011770557882590293 19.665783226831437
426 37.1862107532433 4.690804072616915 0.39605453964319803 35.822874415725884 3.2610016921731795 0.38858674967223555 34.095469433489214 2.1485345821670228 0.4203513234241908 37.982731250704965 0.8263661785360347 0.3212315500601329 33.452764232262936 5.859359473351363 0.20470570674588245 35.70801001708526 0.011336262101955642 19.83499523161906
427 36.967082622366526 4.7027944858057715 0.42570657392577493 35.00781924858063 3.239839185131005 0.48712769261487987 34.84443170864335 2.107608792548194 0.35496101628319954 36.71324838033245 0.8504223793295772 0.28122669535302297 32.77452779217578 5.853609816669977 0.20458281290273975 35.261421950419745 0.00497799422995755 20.094830692556506
428 37.169678922424154 4.691288997594315 0.4058013708922955 34.82814223025361 3.2873681843704325 0.4028920283133859 34.38896452749915 2.1227913143401054 0.4410468349167269 37.093331843400115 0.8428301684611336 0.29133572985723605 32.94704933776915 5.850159815979209 0.23385329325796164 35.28543337226924 0.013010758482091744 20.33919107480097
429 37.44782410847662 4.717952064293052 0.4121137441350857 35.30583267647316 3.2674072099273777 0.4628330281273952 33.99766212670471 2.1244700505120044 0.43559785133866474 37.14224493469174 0.8138669369455338 0.3775145548984044 32.40845121014466 5.871548149280711 0.29435727141572154 35.26040301129818 0.013171944524788471 22.71681916349056
430 37.42938643772467 4.674314952001119 0.4135353778724385 35.47284597929581 3.2616474705199687 0.37003399609240983 33.702176142506524 2.1128607476092474 0.38949346842734445 36.60880117901525 0.8262235129867058 0.37403109292578596 32.823582339158634 5.846965573668549 0.2238975325744673 35.20735841554018 -0.001474486309829426 20.29406733278312
431 37.393953792802904 4.70835843263373 0.3383444061893779 34.840700091491016 3.296931335386897 0.46398778117358225 34.703606668075686 2.139373839216823 0.38073773641642106 36.69849520967589 0.8149381238613488 0.3489565778894302 33.18390864815004 5.8679716711321355 0.26858083427734036 35.3641328820391 0.019637742779239596 20.633440182001852
432 37.2634268086766 4.697631801296882 0.379681889499208 35.47386373117217 3.277325455854774 0.44629777030131185 34.09602569185157 2.131626538168012 0.3474113946143831 37.35937729131087 0.7873876283947342 0.3435827068537712 32.6237474842277 5.8509850227153555 0.24316857194879213 35.36328820144778 0.0031143516190041743 20.169745407134045
433 38.221725888674534 4.695706403749504 0.38745880142981254 35.638389358081426 3.2712076078355907 0.4344547910839808 34.79412480971566 2.14489089381365 0.3832216489374975 37.17797195554854 0.8201999147827762 0.44043012069187143 32.94381441742023 5.883780185126598 0.25727087203691845 35.755205285888074 0.01728006339467656 21.80489706461716
434 38.06343719051137 4.645188009309802 0.32227123867141266 36.06516929645288 3.2890197532463166 0.39951746793973036 33.851248931315936 2.1310497189659943 0.4553590586183297 36.24342589348379 0.8372796533285647 0.3817135292305408 33.49552724000486 5.8524038946218 0.22612684763449883 35.54376171035376 0.005111268227548216 20.45445740458273
435 37.02997815273928 4.649467280405038 0.395279603387705 35.63395417765751 3.2971867626060254 0.3747482304411716 35.17225249392731 2.136968295075296 0.4227621298249852 37.60073173848144 0.8132438315811958 0.30501078847534085 32.492550191476994 5.895988096306296 0.29481650368873424 35.58589335085651 0.01269391552782304 20.541880608138243
436 37.52607206604978 4.657487874370416 0.34743555324064346 34.997798275703566 3.249985781902573 0.3995026038242314 34.171462361525144 2.136376244694605 0.357143076062956 37.9281314784532 0.8221415710773877 0.32110466544257293 32.15502029058643 5.837342708541692 0.2779540340201449 35.35569689446363 -0.005210101549612767 19.516546011526795
437 37.4210281630965 4.669519397156679 0.3188023272008579 35.47292773394858 3.28732468679275 0.41104384355856144 35.05601133228383 2.1270970435817285 0.41209797018990385 36.629151315354086 0.8024912815943305 0.3590234947543032 33.10940590428198 5.869085052322979 0.23961228276116037 35.537704889793 0.005226554622746104 19.945576646651446
438 37.298220463905395 4.621966054248199 0.37947694969249424 36.09048742137401 3.28174497711914 0.3781617992653407 34.042392251952656 2.1223370710160605 0.3034845377940279 37.61718657650984 0.8012903999595716 0.321206252525514 32.36462304349363 5.888301577461244 0.24815753486281622 35.4825819514471 -0.0027489217061041904 18.68400557977344
439 38.62200204356224 4.609214755168027 0.34099104681858483 35.87485210444084 3.2920353652756833 0.4437960372752673 34.85703673100594 2.1385583491132705 0.4309035682540588 36.78621029332614 0.8240827372232976 0.30059334525524734 32.69757141510805 5.849076030320438 0.19883970563077377 35.76753451748864 -0.003283490246804033 19.653869907630526
440 37.20476152397393 4.649877093085688 0.3583992101574579 35.537319230799795 3.300073892573169 0.4850760281950152 35.23527432934646 2.1142925166646203 0.4080062296611374 37.248291570072944 0.8011068784813185 0.2867376431055972 32.58210164534589 5.8873549431958185 0.26225273720670217 35.561549659907804 0.0046641271331754105 20.631887608238628
441 36.85378371525 4.652017578634789 0.32967293416829246 35.811660567688875 3.288272756945244 0.42985152139309807 33.222605251924605 2.1342032715344543 0.4601391142843724 37.6552474478629 0.7945708007650119 0.3254640965668253 32.380782238906804 5.860629407801338 0.2459473457620842 35.184815844326636 6.182546922000043e-5 20.524207797790254
442 37.75272295578137 4.672335846466909 0.3554556283714139 34.95966040994055 3.2783908475510253 0.5047751399359998 34.24337754408788 2.1192442908003293 0.4624948977060534 37.06375440127245 0.7956484643319038 0.33610808882660254 33.205115451681436 5.859164095758996 0.21029770423908642 35.44492615255274 -0.000920228685114588 21.418668792073035
443 37.218026069614204 4.642169906837223 0.3757800792547645 35.34313656327734 3.2806727789838046 0.4288099566662141 34.28011033727617 2.0977828760775843 0.3925114290586198 37.02088574149088 0.7989000971175683 0.3067751087859482 32.32678820025376 5.832916642748942 0.24878987655535384 35.23778938238247 -0.0153884773139229 20.084078099512595
444 37.066228998929205 4.6742867084095225 0.36295232251119125 35.323110252205176 3.291732063983796 0.455068257446906 34.81906431940798 2.1385417221280725 0.5135365942639156 36.2566110696217 0.7829881589551018 0.31672580138647954 32.924523368314354 5.893040117521456 0.22823968776812364 35.277907601695674 0.010240816532642371 21.50336575442572
445 36.315455839760254 4.723370187882834 0.34342076960555507 35.53442022951328 3.2907001391619324 0.46247178642852255 34.6061487939919 2.1348832110591003 0.43797341988219013 37.01305291230594 0.7621428007227783 0.33055206510860174 33.399702477250514 5.866440603842506 0.26613627051871586 35.37375605056438 0.009630450866882722 21.09119880321086
446 37.629094241411806 4.668431960362241 0.3384097643954722 36.70042382115332 3.2789061799825014 0.4092085781797191 34.79423139009109 2.1380727624814124 0.4304248458437729 37.39679881405036 0.779998650183877 0.326144742382516 32.03526053897835 5.86626363919758 0.252075284239025 35.711161761136985 0.00045770077457512047 20.125293987179575
447 36.864947683653945 4.708430345146557 0.3599115260760364 35.719684768823335 3.276170919850708 0.44471315995829397 35.65361756661994 2.1369141022031988 0.3939551244961211 36.62112083742885 0.8086836009996073 0.3385131635780987 32.98021267835887 5.861630306043714 0.21421324815003667 35.56791670697699 0.012488917181809556 20.068491034083426
448 36.17161020316976 4.70417553453938 0.3573459091730818 35.62852552320246 3.265073999888207 0.5115366840599664 34.59245768060593 2.120563906810235 0.38210183999189423 36.829062150699016 0.7450220594099168 0.34808600486783553 32.74331586148799 5.8779214879292 0.19379128526108075 35.19299428383303 -0.0033255399515595752 20.5446819997455
449 36.15310961676351 4.683380490901757 0.3664265680944259 35.771019563460655 3.2841025602597718 0.4268232074372351 35.104170352644815 2.134365474823838 0.4170274700992696 37.01618250124959 0.7528298952072313 0.3344107881446046 32.533164114886446 5.88656307038189 0.2030802043275731 35.31552922980101 0.0023713606479503157 20.02794872206481
450 36.71816208258773 4.695459178637731 0.35687513328829185 34.773142707976554 3.2354002252733967 0.5114063836455649 33.37426861566751 2.140434870855021 0.34837194622452655 37.08443906602632 0.7810750737101464 0.32833381276202356 33.01682718699836 5.846629586685283 0.1867775579473651 34.993367931851296 -0.006077150634631856 19.844563217959504
451 37.367584590744386 4.64697500451191 0.3527439513383235 35.27499527712555 3.285511104955578 0.4330479162810755 33.99613654094311 2.0963204725000733 0.26435891882061063 37.54683920216404 0.8022234558317618 0.3003563152613337 32.399613808563515 5.896425740530178 0.2460985914182989 35.31703388390812 -0.00038578200104701923 18.295753552462998
452 37.73532775355533 4.633260932186876 0.3514094280306677 34.865288873470256 3.261637942459579 0.43633012771531043 33.60463118562176 2.1287244326164005 0.34441724688352976 36.20134430650582 0.8194564692631207 0.32778272887078735 34.17211293265192 5.816148867215485 0.22787428560681827 35.315741010361016 -0.014031208918655013 19.340921664820605
453 37.135781204570804 4.656001723606472 0.3665874070222333 35.0532362135005 3.2775188888126237 0.47830057339586085 35.53743896169211 2.131038678173541 0.41673998152888897 38.04911885404253 0.8018088813219828 0.24436432267261535 32.19296040640906 5.847595261584746 0.24098848138226076 35.593707128043 -0.003084250967074187 20.018924956487638
454 36.18215610441168 4.693005641571997 0.39169612867912235 34.69460170558125 3.2840012406524983 0.46323909601931623 33.1877248189768 2.133475604202838 0.39623743204264894 37.2961517011476 0.8264543039789916 0.2977645396849439 32.03672866636667 5.841189706212779 0.24418786526247124 34.6794725992968 0.009748361656873383 20.547699634777317
455 36.68219594365527 4.648759044764537 0.351314871651749 35.04109897289598 3.279443103787186 0.40139945184697684 33.58406909578322 2.1526395983761994 0.4453424603635962 36.930269137180595 0.8402413546028296 0.32195775100491336 32.38287107228805 5.845420120639115 0.2206726047244794 34.92410084436062 0.0074237067670261505 19.94680531026097
456 36.58732053743098 4.6768799677417725 0.3786271114272191 33.89040299144975 3.252963379741905 0.4274391650559091 33.5059989955669 2.15614751426248 0.4553726115692442 36.075850446898095 0.8163740055373632 0.3102277420471808 35.19752329113564 5.849083814615609 0.18770070043446216 35.051419252496274 0.004412798712878541 20.160864530559437
457 39.05035657596738 4.633319323993836 0.32065148863184734 34.08997715181822 3.2343664421527496 0.4340885924443024 33.397265408319946 2.108310224511923 0.3777213160472159 36.5325344966047 0.8039718707965392 0.3530697163654558 34.41090267155341 5.8349579209595195 0.1737273286938562 35.49620726085273 -0.022891781184033788 19.01370117170383
458 38.85900597054618 4.627656802806994 0.28104193844078684 33.73483900900197 3.2514664815492607 0.4030622583628419 33.41093982537172 2.105747920909502 0.4264449609054199 35.770051923038324 0.8194456396670468 0.3307277679732456 35.02283141082846 5.83738217405839 0.2069188351658922 35.35953362775733 -0.017537133868708678 18.886932181590932
459 37.91676953738893 4.623141025084497 0.3263550834813386 35.43406875536585 3.2849810729320525 0.4442482319317983 33.18611507982401 2.1462283857440325 0.3950811145935026 37.087023495657384 0.8433579318390608 0.3333662676967273 33.34346920078051 5.817964808164295 0.23819721825104284 35.393489213803335 -0.0027422929141597717 19.907394710417122
460 35.65673663535198 4.68718875624825 0.3135514190243993 34.086708264638375 3.2754374669003115 0.40318548074819055 34.4101121561053 2.130034442943354 0.4527466317317494 37.23180599600878 0.8517170542180436 0.34410165101759965 34.64708697080504 5.83107288047667 0.1745162393142782 35.206490004581894 0.009213182490378436 19.344217372249734
461 36.56553643643722 4.675696959013172 0.2944254714272774 34.88286327913073 3.287485879301339 0.4578061999722793 33.97684279332786 2.1304284003317733 0.37223822556446334 37.12666043351804 0.813483049621459 0.29405182652629547 32.8833778309608 5.800409107981224 0.19175938853334212 35.087056154674926 -0.004376258417153811 18.4524623097177
462 36.49715551826171 4.6211096145928305 0.2761597447138575 35.18678977267252 3.2450159998795254 0.4245602704722645 33.67041413661454 2.140230467594206 0.41222741875821545 37.86502767805446 0.7960172194645042 0.3304517805224444 34.046692066705496 5.821941424402019 0.2377276593252111 35.453215834461744 -0.021013992480330333 19.264294938860683
463 36.034886254654516 4.656545949982511 0.3559223857279549 34.41546785690351 3.268910602506132 0.4744469858075761 35.523139293018886 2.0882048457174873 0.29745456006867527 37.31110034973912 0.8041015826254592 0.3009862505444368 34.22560833075806 5.802591154681161 0.23487585730881685 35.50204041701482 -0.021806110564397317 19.06443769914956
464 36.884869682989965 4.694769103616156 0.3693295990964767 33.706767172324525 3.261335295764649 0.4386381342985524 34.0222787161196 2.127771613714244 0.38821011534160166 36.88203050403824 0.8287628216840468 0.2992357714223692 33.91122389366901 5.851370238953868 0.17976917983245122 35.08143399382827 0.00692487707964542 19.196180870483616
465 37.21655646325594 4.704192364105056 0.3518816716734955 35.16393899007141 3.261518336382876 0.39183693625820276 33.63238011551945 2.1359971010371552 0.40273420080652367 36.48452453095813 0.8085373370812299 0.3477496437539558 33.21575414505859 5.845343710802403 0.17573820814399643 35.1426308489727 0.0052408322147967645 19.13611037834825
466 36.25364944026199 4.708545960619735 0.32074281624544293 34.971833158195864 3.2559249507545123 0.4778769386159364 34.29994115921274 2.125685065831547 0.4275625153939891 36.51132394369039 0.8410007485244622 0.3138699256377864 34.53142929913521 5.84647688188878 0.21197091880341445 35.313635400099244 0.009649783856859884 20.076706016295674
467 37.48539728361932 4.635872533822972 0.33430635029981537 35.35491867635692 3.1940621368034186 0.4457273851301537 34.16582543674893 2.1218755378585827 0.38997868999405394 35.492669095615256 0.8200533454837813 0.3527377402062186 35.35586189060967 5.827536016247827 0.20603470625759468 35.57093447659002 -0.025997023623631054 19.810415369047547
468 37.125831476615275 4.712914053057782 0.3628665243535257 34.5921412715322 3.2194141817244546 0.4845773778383668 33.74434344304757 2.1392072910380255 0.35808234071088446 35.96958121612123 0.8321927163721254 0.3407419689701377 34.62649165048002 5.808584883995008 0.237201137424073 35.21167781155926 -0.003414312429468369 20.43705332113212
469 37.30171758351683 4.679229856082785 0.4236342578672847 33.394064291214264 3.231785758039464 0.4566424856672496 35.20567262432175 2.1391049792440944 0.40788393255862 35.10300360251981 0.8259423478337135 0.35910423458412166 33.597859784960896 5.840694882432816 0.1758121722415506 34.920463577306705 -0.002525372940372761 20.890924515654078
470 36.823345529062415 4.66215488159221 0.35035233362906015 34.392070488478154 3.2179905176533303 0.46634580743304316 34.262448062490684 2.1440322942083396 0.4188469949656105 35.39820624676942 0.8160980857107414 0.3044450051108254 33.2842497149311 5.831022782007347 0.2141568827453432 34.83206400834636 -0.011617225432553724 20.101044222796094
471 36.184419680130276 4.66608428284256 0.39161493176071704 34.13522577912648 3.1914345456562296 0.4625624887045887 34.01239392155851 2.141088930045279 0.4035573630780195 36.03148974631828 0.8536975761305362 0.27433246141867007 34.965260921734526 5.819043227382328 0.21384394332451487 35.06575800977362 -0.011607225255560905 20.00666849869749
472 37.1084134619513 4.680119398313092 0.34647022936993954 33.525179562903574 3.253113410180814 0.4742089538796802 34.29158754874305 2.1184958744305256 0.36936311583775394 35.9466782444579 0.8303335245173439 0.3264346479715137 33.2702544866644 5.824201427943852 0.22162611110707184 34.82842266094404 -0.004624210589821742 19.917193918338178
473 38.52271031214103 4.662198137287928 0.3508379079547535 34.15626304617784 3.2092679900454057 0.46639154033123037 34.45274229349293 2.1239149068359384 0.4252726437610998 34.91105129527699 0.8162583000170732 0.33971009643343336 34.872176009337856 5.842498738872259 0.1458843502042817 35.38298859128533 -0.01504932305522646 19.802527651560993
474 36.30162646253279 4.655544646170242 0.33445019392107783 33.843058884279316 3.2032120078104573 0.5385554675407466 34.916076315361 2.1099910613601995 0.33447960914543995 35.88402096231346 0.8376484504951626 0.3069594039868695 35.39254442886819 5.848514700555103 0.22386236274586227 35.26746541067096 -0.01489476438871462 19.919531347494356
475 37.745905381121545 4.626904884495115 0.37533774789735885 34.458652316678275 3.191430183305963 0.403317476091509 35.19662105659379 2.0948530902285314 0.3300672682661757 36.23335029650174 0.7963376169744596 0.3027573019171152 33.23382401108751 5.829529892181298 0.2356146453757894 35.37367061239657 -0.038065804229874045 18.87431196911263
476 36.80084361884921 4.65417467209764 0.34319251711000986 33.50237117234909 3.208976367095696 0.4883624314206196 34.04903365822442 2.126142020616559 0.3623434245638854 35.577425476213016 0.8377685673965126 0.3467276322763814 34.634948851828334 5.85190308589178 0.2757491313889827 34.912924555492815 -0.01008399504730988 20.81412586976776
477 37.0603782561795 4.653311397521243 0.26419599469703864 33.492668073359226 3.221922129092524 0.4614724344400757 34.47400598485497 2.1053069905891695 0.41313931730502296 35.88167109107506 0.8142078255028639 0.29986355030195755 32.911309938719924 5.8390697734503725 0.208821550000715 34.76400666883774 -0.019113314435712802 18.87887737929419
478 37.65408806172121 4.668188768932667 0.2866014686102246 33.68929731480563 3.1997050097843016 0.4927929112543598 34.62062662376273 2.109601027596111 0.41871097195776796 36.09230314038757 0.7819255991617088 0.34866184983970133 33.601156134897735 5.843582855847256 0.18753133027104943 35.13149425511498 -0.025276285402538633 19.87359725910029
479 37.552831081633656 4.669183009562997 0.3515195398871695 33.60088464393921 3.2074620932811153 0.4550553741444723 33.05788151644566 2.1195464385768537 0.38938184754886945 35.58823463224059 0.8349789097710932 0.2915093688007935 33.714917274613725 5.811937651704868 0.23058737361850265 34.70294982977457 -0.017255317087561894 19.687442951370294
480 36.13399328894519 4.668799948841445 0.3412126984930646 33.84889223670476 3.2157862421050845 0.4337367126643668 33.49819242647996 2.088570984330211 0.4382521725995125 35.287452997597256 0.8432070710509925 0.3707846585574391 34.22063643669044 5.828628564941128 0.18838431502565064 34.597833477283515 -0.016878375413175162 20.309870533766677
481 35.53403410936835 4.695492088224659 0.3617872704816626 34.129103286158156 3.20827587949661 0.43561762719731467 34.147931351838686 2.047615576960641 0.3165686459371257 36.070368527963936 0.8181909483022407 0.31747169274054593 34.811760131913196 5.856147420190571 0.24291866913876925 34.93863948144846 -0.020732555032002865 19.186797030785776
482 37.599075166436045 4.686150280577744 0.33648396744587866 35.18993264277906 3.2234336162438946 0.4488671255810272 33.025088607604474 2.0560532412995736 0.41087300664969345 35.89749119290325 0.8162917614555675 0.3475862456796392 34.566340246401445 5.825473541641674 0.22284950308928358 35.255585571224856 -0.02439644942325663 20.244430630230017
483 36.23949404676846 4.701252878862064 0.3844834684443505 34.81787835350783 3.223476189405143 0.43189526274912393 33.42811226191974 2.0550531974846544 0.3926894987834564 36.166973428573165 0.80126974547974 0.3351502182553491 34.35393322500523 5.864703106259979 0.2520341766462049 35.00127826315488 -0.01672591416863125 20.58353886896661
484 37.14162250248889 4.677326605962331 0.3953028213353718 34.15781208621631 3.2394067264727457 0.5276277428357057 33.57559481977185 2.078404319827002 0.3374336944009991 34.81346487318469 0.853331149371113 0.39743722531867837 34.520799796407054 5.853685070138484 0.24513842140163797 34.84185881561376 -0.005446163312612229 21.80608504805574
485 36.18167635865205 4.7216415247370485 0.3813929058504809 35.03131263948597 3.232033028752997 0.4864735457961472 34.256293452597575 2.0994105610041824 0.36897163099611313 35.75200853253904 0.8166470614234287 0.3092811454479166 34.69423488405828 5.803479772670515 0.1980442397775338 35.183105173466586 -0.011234547949313 19.98664109794979
486 36.74432734945304 4.69335965943615 0.386606838081909 33.3814875513959 3.213836887858369 0.4715692378486688 34.634159122541085 2.1276128702256822 0.3573745355601875 34.887051873574585 0.8425331550657139 0.35063372597231385 35.48332667673456 5.804113455509608 0.20564860068202137 35.02607051473983 -0.009585732047842677 20.3037098715957
487 37.46661481348518 4.662536340216438 0.34100762202914203 34.16348045038109 3.2364004100853756 0.4882591379117846 34.61542893396068 2.095606354975688 0.3677334504640484 35.586000407702315 0.8506912685701863 0.33127193134603106 34.86523112861875 5.850896504449868 0.18980333030020022 35.3393511468296 -0.0066507620074360615 19.68769468669615
488 37.9177550746767 4.67031890021209 0.3666647254375102 36.86457788961774 3.198797344917401 0.4368619580625117 34.04850549270279 2.0540115935044776 0.3731673230831771 37.05961762680045 0.8242722343664586 0.3574414922886919 35.436956844382784 5.886226674799828 0.21094943044570527 36.26548258563609 -0.0191515881068963 19.99720026835677
489 38.235070016726375 4.661341326210608 0.37014325263579007 35.462355090448746 3.20649522146178 0.4617669790237378 33.775109986355965 2.061606378138484 0.4231772870182931 36.51456248339116 0.7794793130204358 0.31248080640131404 34.74171902227576 5.822451027534264 0.21908733747313552 35.745763319839604 -0.039602284393833065 20.47356578147898
490 38.12490296103104 4.637688856435699 0.38125292293178403 34.59317384736158 3.1931925430118913 0.44238730121733155 34.69859524508369 2.034379374943717 0.3281646422288234 35.26882862307795 0.824177243867611 0.3562436574204567 34.72641231899826 5.860166922526396 0.21472715421807229 35.4823825991105 -0.035955949509884476 19.74155507962649
491 38.16457502459729 4.6358525295056 0.39657952273444297 33.963116923643966 3.220279095762492 0.40980528769723773 35.16948296308363 2.0793236015983116 0.34902769540049267 36.60867731987085 0.8157357735253338 0.33270132303749306 34.268371126570734 5.81890801706437 0.17699414578974884 35.634844671553296 -0.03185713417572591 19.080731876312186
492 36.60976915378483 4.675756552257115 0.44185527826492976 35.015156520851534 3.2361057760596643 0.44019504284841643 32.93636443853871 2.0927112803744032 0.3852085683665005 35.67920527028901 0.8361669357186681 0.35044314582217645 34.23627482873637 5.820994234286317 0.24712870159456388 34.89535404244009 -0.013529981927713708 21.369386146089134
493 37.72815545581308 4.666012134285039 0.4328930691465428 34.66934302230285 3.219681182616768 0.4530592451921742 33.37408226941121 2.089273048309459 0.44126125251492454 35.644598451293184 0.8363074045752746 0.32531698622923544 34.32060758077874 5.84194315275535 0.18159446524013145 35.147357355919816 -0.015233553158569113 21.01752452985263
494 37.14385800643121 4.648844052704283 0.37164911150302743 34.751612101200756 3.2406521727973723 0.4479228439837803 34.112557457634125 2.0892909203656 0.35017307392792696 35.57467894751315 0.8176072906698506 0.3542731871475431 34.81290270636575 5.856641700914984 0.1938708119201098 35.279121843828996 -0.015269710176529472 19.685558200774015
495 38.03339044428781 4.638227266350666 0.34505729905413596 34.70365936535689 3.2337439962764605 0.4272914745064125 33.04606079368374 2.1094675073155003 0.43814316406748616 36.68565938718735 0.8299683158559618 0.3694557258341356 34.767359528730765 5.837919407238602 0.17750695353787915 35.447225903849315 -0.016011639059509288 20.138946447976675
496 36.58248960209268 4.679383249817619 0.38028323221645205 36.255484265078145 3.2341628822861876 0.41410532088979024 33.9289769054693 2.102432527299155 0.4009276393424231 36.060902851090425 0.8258619477472249 0.37142402264179 34.27981724909659 5.832917493825784 0.23196787821659504 35.42153417456543 -0.010925317471753359 20.611676464503493
497 35.480378615438354 4.72711614043688 0.4026596761731684 34.18853796170634 3.215858863084974 0.36423948683992824 33.46462052497192 2.112773950021611 0.4062319336891267 36.222969051242885 0.8224653036623538 0.3758760526210055 34.692743962006695 5.8006721771045395 0.1918122350006457 34.80985002307324 -0.010099650804875604 19.948320723264086
498 35.680139659682816 4.72917621161837 0.41486488595206605 34.22572727918517 3.2849086390835858 0.4156669854382252 34.33810081410279 2.092044633996104 0.32797225884533443 36.366284113070606 0.8206925879503212 0.3561255423979887 33.75294594316298 5.81179760674978 0.25337325224040497 34.87263956184087 0.0018469982126847252 20.25982115241329
499 37.3969317822916 4.755695672755486 0.3660667234391959 34.49670455958556 3.250535944290439 0.4068172482867234 35.647679173104365 2.0890677026190874 0.33685222916957985 36.275204560023745 0.8017569785288478 0.392854725116734 33.05058765252069 5.834622847240747 0.21286404000666756 35.373421545505195 0.0004588914199741501 19.65766589952821
500 37.20579193865856 4.708093081676436 0.407352875877082 34.99636398237799 3.2680785322746124 0.40790031095892954 35.178899629661124 2.1101708746514536 0.4022082953503417 35.89640174744766 0.8317916834511969 0.35385870537537095 33.74352999655101 5.825722895928122 0.22815352999719304 35.40419745893927 0.0028944759294168066 20.62044987216846
501 36.110827534090056 4.7258717566019595 0.37773004323258946 34.37258923939965 3.269207416950222 0.4274078189722469 34.70856829860707 2.1433096670038765 0.37555848809990006 35.873176772119656 0.8267369963909091 0.37814985273919244 33.70532415852542 5.8012303677044965 0.16644412064326683 34.95409720054837 0.007394303263345381 19.7703707964072
502 36.41282167430476 4.710324075575623 0.4138943280864724 34.911761155511584 3.280890899916959 0.4755515291116341 34.85464054412991 2.103499573055757 0.3098209761984803 37.8517489867204 0.8302539533272023 0.3369989928426325 33.465337092181315 5.842507765192213 0.19212214489928206 35.4992618905696 0.007618315746603499 19.805867221483055
503 36.80164876176807 4.714544547384411 0.38602689475136154 33.567834721499274 3.2822024932040783 0.4068942160658762 35.16853579374913 2.1212136774808097 0.3130427824639183 36.117759760797895 0.8130273605594117 0.3511241260419135 33.114888628996056 5.828156404093287 0.2160949305375142 34.95413353336208 0.005951958877452079 19.173264276052137
504 35.72977360182998 4.7418895610735605 0.3747213613845301 34.54988122066564 3.265094699399608 0.43799857625586236 34.25899224237965 2.1043546173731764 0.3445476779811786 36.35173228418002 0.797994254687459 0.36919599861422964 33.80910890359722 5.826289590594185 0.27901560276502924 34.9398976505305 0.001247606958650449 20.689267826546413
505 36.5628814439556 4.722490299835149 0.43193854816163774 34.26631292474218 3.2391917680218847 0.46996548391635007 33.926174180873424 2.1043486713194817 0.39503325877903683 35.25652804428868 0.8294186150555796 0.3674715662257846 34.03031917202984 5.824790549927891 0.22771222777034655 34.80844315317795 -0.0018289568349501462 21.68211049796011
506 36.07832006537737 4.694031824001545 0.43646254290749964 34.32992538755759 3.255270838587643 0.4079172897461334 35.11253604711126 2.1025159522420993 0.3232540392465734 37.290454463409766 0.788764134966026 0.37796059766968926 32.59008296113581 5.896585922647934 0.230002985983476 35.08026378491836 0.001556796822102169 20.346848063475196
507 36.683863694768945 4.73553186900388 0.41057070738605406 34.461015591607584 3.2463591553397295 0.3971186434858073 34.995549774330755 2.1187032424986625 0.3546408634917435 36.73687867368731 0.8025600725023796 0.29696588376393956 33.39434933655497 5.851977520019019 0.21484852232386195 35.254331414189906 0.0051494342057867735 19.184284209279333
508 36.0733001169341 4.71064165659941 0.4716023005512789 34.520029949864465 3.2746417703905752 0.38391432328759134 34.82814812489135 2.1037903468729775 0.3626883178917734 36.87659629660216 0.8044753824985207 0.3065478479482237 33.64631416437453 5.86514699686262 0.20585107436104882 35.18887773053332 0.0058622929778734175 19.831259483703867
509 37.485157425923774 4.728120969753203 0.41485364707893757 35.31106574216013 3.2815121662748528 0.42113585756422617 34.20393837110668 2.096444031313686 0.33079218818362444 37.699877518364104 0.8173504784190658 0.34044666444537375 33.0004543150527 5.86856238789006 0.23407080083762694 35.54009867452148 0.012521069063226142 19.95381852587487
510 36.757546388254354 4.706000739458917 0.41773105197196536 35.84040157665711 3.2915451898773194 0.4494708356484495 34.25710981263123 2.1081495958776304 0.3984141088160633 36.11184069166976 0.7863671158411236 0.37016944985807276 33.27090925646207 5.911614943439763 0.1955457649680242 35.2475615451349 0.014858579232003243 20.9855098591853
511 36.556736668549846 4.742953652467106 0.4698846630741473 36.100324136775434 3.2709243622635458 0.42335737434815673 32.99290210797521 2.1230537753167105 0.3267432481856394 37.35374087251698 0.8087125435311651 0.368295924494307 33.851030892145175 5.900171312461467 0.2060320840807992 35.37094693559253 0.023286191541051472 20.561315776180884
512 36.667473318100896 4.726894648169967 0.4172510904842019 36.50032192268943 3.2638380859514453 0.41071553865009996 34.43689326769751 2.130568492404384 0.39319975938343105 36.02948760861635 0.7896166453029427 0.3692448862177731 33.33973917223162 5.892215510678949 0.29532808752468787 35.39478305786716 0.014749738834590343 21.60898134384011
513 36.197108514625725 4.737802210767839 0.42454319560657183 35.87920235203214 3.2935448896895987 0.44490806184789744 34.36628229921388 2.1123372604842188 0.3627995177894173 37.201280937807766 0.7998983740000712 0.28176310965279733 33.70809521468827 5.887759075573453 0.22450583598956428 35.47039386367355 0.020391424436088833 19.921968521408775
514 36.42579845016628 4.741536300368578 0.421578011356129 35.96428390875176 3.3153953203436046 0.43441712208908917 34.6854337114065 2.1206475734079495 0.3177909788761529 36.54667628907753 0.778848691782731 0.35033409901528395 33.320119115582756 5.871004579788673 0.23855163016729838 35.38846229499696 0.019609555471359896 20.19873143694586
515 35.239178864292484 4.7142092576231915 0.41155774100307607 35.4055350384484 3.291543825718776 0.48493449988177717 34.242297265360726 2.1276757583861716 0.3205223013180803 36.61852779329494 0.8175609056790591 0.3341224633828556 33.44290111445516 5.863949081824994 0.2601236419213684 34.98968801517034 0.017110828179491035 20.755518140058562
516 36.280616756085706 4.748895049498411 0.4280326082163525 36.133220709322636 3.2841319752555753 0.43104695940201615 34.42719826517059 2.1228796946461195 0.33144012304622666 37.38958003535708 0.8019921959515768 0.30841500353149015 32.40447847677117 5.914954093882181 0.24299225440534575 35.327018848541435 0.028693664179825308 19.961012474992778
517 36.64188661715911 4.728567762901357 0.42468078910642093 35.92866766444347 3.2817435421417787 0.43893135953882084 34.01449869516755 2.119038873780444 0.3101636940783624 37.02371088430853 0.7850197494893247 0.3354637657200954 33.587993216297896 5.8765908055464955 0.2542626880953538 35.439351415475315 0.01231520910493269 20.208247750663187
518 37.12204518880018 4.732541087099957 0.39623156342713867 35.68598780823958 3.2648508149781277 0.4187742981844806 34.77304005707375 2.0925139283622567 0.30570114378863394 37.612788272114024 0.8080985771101776 0.2907327103661562 34.05970348408435 5.910021097341415 0.17781353138124625 35.85071296206238 0.015728163311439492 18.21150072780444
519 36.71592781435738 4.730448745114471 0.402914222869836 36.3174805249487 3.2759257524129386 0.3996273235787319 35.22347189400482 2.113566479000089 0.35160469808336514 37.78459420502082 0.8127649568953976 0.3093890279199595 33.33245537876764 5.888923937462837 0.29028615467178737 35.87478596341987 0.018449036510199423 20.097313158759547
520 37.0479797923417 4.736015881636443 0.3463569982135454 35.34721092824556 3.285278355780387 0.3931764237636522 35.674427849318775 2.1154844470884546 0.3907368289331872 37.27243787769828 0.8097612923915052 0.325091255022653 32.90502152963201 5.91908535519418 0.2531555916531102 35.64941559544726 0.027248128751246537 19.578163783525458
521 36.11445682956956 4.717655587952745 0.41730197778475603 35.91165198278376 3.2902847642070268 0.46686347330460404 35.237960713272926 2.110204246836789 0.4190212137311706 36.29223924654708 0.786008738245128 0.3768432525757522 34.201183047526094 5.895399203631126 0.2036197266703104 35.551498363939885 0.01403357050761551 21.585034937267107
522 37.044018732436435 4.723779864631217 0.3739436429965531 36.300942880672345 3.2729138700822844 0.4564738907631258 35.30688451223113 2.094631033081984 0.37916837618750815 36.520395737835806 0.7810703848062241 0.3663480369129281 33.3879895598148 5.883758130907626 0.23990946470620272 35.7120462845981 0.005353719034919768 20.80803274787739
523 37.402897805173644 4.7038735071965165 0.29043667643001636 35.736803191239815 3.2590126150282277 0.44611752584822006 35.59523459749069 2.1353741069424412 0.4530524365806164 35.993446153820166 0.7975997368053672 0.37640794875102146 33.96043098114736 5.867389886403634 0.2297652105457009 35.73776254577434 0.006773032808290025 20.578120673833862
524 36.8309265044061 4.712151362806216 0.3587023990015231 36.174550108561405 3.2849477010352084 0.45538480890437066 34.25218373145327 2.1451133915164977 0.4180076208789134 36.663918578346696 0.7891353634329124 0.3265110345940746 33.834034354182165 5.9231339935133205 0.2420528348521054 35.55112265538993 0.025019424793883572 20.634028750431295
525 37.30311654680708 4.695201671204493 0.35123865461835047 35.12413513471747 3.2660406060117566 0.5012159391998346 34.66438276819534 2.133954395914053 0.3568073922501108 37.17670594984351 0.8017424610484316 0.3535379408749784 33.33814826411372 5.9180975935967 0.265376685880142 35.52129773273542 0.017130407888139444 20.94936082386083
526 37.246877958922845 4.726291450238621 0.37356343345696574 36.272379563588814 3.2883992106142266 0.5416190967316222 35.64411152245214 2.1001718911966334 0.3692283708263029 37.02265446137934 0.7969085227434776 0.3006951903100764 33.25681363501263 5.907252371032457 0.29727900313754924 35.88856742827115 0.017927751498135792 21.570544266207396
527 37.244850181127674 4.710114441946468 0.3855537533699914 35.10248803004267 3.2673597939072194 0.5508374773428659 35.44868944078416 2.135337810325158 0.44851041926821017 37.11279093944466 0.8178625797403096 0.3433970480487193 33.95133340012351 5.90546699760864 0.24098723265746463 35.77203039830454 0.021351387038611547 22.56635449657438
528 37.51964787273871 4.700201534842468 0.4260036595236708 35.21939516488802 3.2673785299265727 0.5609790579010518 35.46872183583731 2.124885028701543 0.4014633679520607 35.93379295718409 0.7662521788683597 0.3203631597011752 34.048589567622905 5.881908013264877 0.2535301398043413 35.63802947965421 0.002248119453816755 22.486752945210768
529 37.80679517746709 4.68866295935077 0.36106161177723956 36.474726256137224 3.240240464274232 0.45998231736658696 36.51815996328908 2.096614302763852 0.29569648491783007 36.13394595300643 0.7597613642591885 0.3636936441004401 35.221329827326564 5.887966624836849 0.1992059949980358 36.43099143544528 -0.011227794569968941 19.247257229440965
530 37.045192989547886 4.7052520646290015 0.3786643580346228 35.74421087477887 3.2406527868739747 0.49932452156609247 34.96032733899446 2.1132639054147253 0.4095405672754742 36.669767254370804 0.7894923045381057 0.37582766287688885 33.540736546706135 5.884418967778818 0.2693802019455533 35.59204700087963 0.0007390681799777088 22.147538173558456
531 35.68912935162291 4.694266655327256 0.34905418660655185 34.70355725188203 3.2920089544296087 0.5587622191173819 35.86171813218882 2.146698896111308 0.3745801465306648 36.269499061470874 0.7740849334820081 0.3735771528777952 33.11840461559323 5.902765892632545 0.2287480792867467 35.12846168255157 0.016088128729597927 21.59732076071643
532 36.69120377180407 4.7191378819724425 0.40912318131455894 35.81400613948987 3.2677916076342037 0.49492008127088083 35.5061090626995 2.0987867580417 0.34144275627502113 35.94629037031234 0.7803961659793393 0.3280325753385041 33.01785109533389 5.8803309261864865 0.2758419378888471 35.395092087927935 0.003411730295887061 21.192110657339978
533 36.57808127517147 4.682341436399786 0.33650581052879736 35.92532516066764 3.2723716841322865 0.5145543624926473 34.56258473176854 2.122177726380041 0.3952960108712919 36.34890938967594 0.8009058305998897 0.35332646934834916 33.175606709498204 5.8708901304125485 0.23635574876399773 35.31810145335636 0.003860423917962974 21.039450291767054
534 36.03489047065412 4.674396232345953 0.34301516221994444 34.95582272913103 3.254532212779306 0.518715830040314 35.39632723221625 2.117243606880629 0.3938756116420779 36.915169559236055 0.7869435893120447 0.35896564314487656 32.99610306090651 5.8802024744262615 0.24091954227956927 35.25966261042879 -0.0032133145181085345 21.262369689920384
535 36.54325909624575 4.703372854956127 0.3732729263086233 35.08542930120064 3.2664483134131026 0.5128909919938441 33.69311264091037 2.1410257390706264 0.39036921201267116 37.05840454129424 0.817422791305091 0.3949951560478907 33.474618403249444 5.865965773464301 0.28098820784940437 35.17096479658009 0.012970156774902208 22.374190909610412
536 36.19692510461448 4.676969306572376 0.29965140360365444 35.638568533997095 3.281607301188548 0.5049824062881215 35.330234290256556 2.1287111008392268 0.397742485721881 35.84723511811027 0.7901207227528065 0.3831814758905139 33.46802400514845 5.865273175335894 0.24569090100744614 35.29619741042537 0.002659383670823012 20.98456403477006
537 36.935470129609136 4.652850594854944 0.32349375779243844 36.211510220307744 3.258255705892311 0.45161477558284197 35.12897889125282 2.1208184957197433 0.38001834802673135 37.44682116557376 0.7981877325192104 0.27702343662267787 32.87942764749799 5.8655109578765074 0.22529242860494972 35.72044161084828 -0.006752240294404155 18.992894833289878
538 36.57749254684986 4.640088435329156 0.36174617859837405 35.56026708035631 3.2852778620495804 0.5439452603041137 35.576574437058675 2.1164621155449397 0.3874700016929041 36.2607741267346 0.7804002607279463 0.3760745833182621 33.06986735351227 5.872389382566992 0.23373803146916983 35.408995108902346 -0.006953326423224349 21.806476379266076
539 35.798202603916714 4.7115698378666195 0.4229903031163386 35.27117263712101 3.2399055622167188 0.5039277677487694 35.983307754560876 2.1308537242157577 0.3792160379815146 35.94353512935686 0.7748466917216439 0.3832240400640618 34.74332800254829 5.869907495229024 0.2639594203553442 35.54790922550075 -0.00046027541699449336 22.383370553539255
540 35.914884719028485 4.718354762933687 0.4433806494817946 35.50782433496632 3.2646542434602077 0.47800419499488506 34.66710051411229 2.1292620674545026 0.3836886060413031 37.783536284957094 0.802032362069474 0.30261713159924364 32.61439871464164 5.907037220674624 0.2746104306117373 35.29754891354116 0.018391193651551684 21.56958076051405
541 36.173790369324344 4.689629119640586 0.3611741337759844 36.15837825764098 3.275787570127118 0.5381271895913371 35.3062053209266 2.1224497919055096 0.33325386203197155 37.29998263260047 0.8016735752741433 0.347391436272549 33.89204173366356 5.9092907152278125 0.18842823238613887 35.76607966283119 0.013889216768086632 20.264083146917038
542 35.88869049669515 4.68009665175005 0.3816634437111717 35.65146950148756 3.256133350562855 0.510620164099187 35.337503254731175 2.1057019933009085 0.39622955572398605 35.699791262988946 0.8123708238896579 0.35407692065650687 34.091119478328565 5.8750000833445135 0.22372458429740893 35.33371479884628 -1.6357097350372385e-5 21.38639074954694
543 35.504687065567424 4.681532329444492 0.41166515509269846 36.092910990925574 3.2894209164972485 0.5231811847220432 35.154096974891424 2.1502675148524206 0.34318242034405994 37.022843040881604 0.8216968338917905 0.34557570059605186 33.27492491889512 5.8481809866950005 0.22666482925172052 35.40989259823223 0.012342778609243066 21.202524256008807
544 36.19851202182974 4.69240899250253 0.3704405449320172 36.04705291918572 3.273104728684085 0.515298587175732 35.26021129112523 2.100815270308166 0.3754926690896102 36.561266605327766 0.7853965864037028 0.3952748048507547 32.320059668369815 5.899471560450206 0.2653378212949361 35.277420501167654 0.004362490002790742 22.022714913498675
545 36.0019052137545 4.680470192497594 0.33438064061633727 35.93967476324021 3.2891527197842176 0.4651305737656496 33.87030825553937 2.109445525727981 0.403682718721197 36.20766492763453 0.8381359881908022 0.36596663260281836 34.06534211733862 5.90853549190309 0.20163293071410848 35.21697905550145 0.01927104595378979 20.291798746817356
546 36.90676250899138 4.6856827239453 0.31632596930467727 35.25288680434806 3.253275304653812 0.46716598273958704 34.4022276499138 2.13271558119639 0.34309508026722474 37.07676310548952 0.7695849634010452 0.3196937779191816 32.846485338214265 5.909771621234862 0.1881856057466161 35.2970250813914 0.004329101219334408 18.7296054782745
547 36.21854787474142 4.69983837517125 0.32150705538907887 36.17225090744412 3.299875423610184 0.5070332602890153 35.26999298094676 2.105051591694293 0.42241739921189775 36.98595253975188 0.8085753325832655 0.2959491933446682 32.833008837012564 5.881533635574528 0.2598546826221111 35.49595062797935 0.013097934059756854 20.703962748487086
548 36.82535956935807 4.681705502756784 0.37495042228411146 36.1931981297671 3.302493986519067 0.4685955823862252 35.49150339809158 2.123692818304148 0.4205018866906551 36.17746595617764 0.7783539484351326 0.31298916470764526 33.489122419022806 5.906914357518204 0.214926788516807 35.635329894483434 0.01275518503971973 20.534393066956586
549 36.198959195810254 4.700777413985789 0.40035269540097146 35.94544185749421 3.2914884756824385 0.47772125973184715 34.57479596161796 2.125798975154246 0.38215235037260187 36.516209117402234 0.8047777853030844 0.2963147999018582 32.82283356789954 5.9173765711280675 0.23759600955215165 35.21164794004484 0.022166906583777735 20.559296910990632
550 36.75532764525461 4.69585410608434 0.33522650273693727 35.79776229248715 3.272550287488447 0.48632805576797683 34.687899705886636 2.1072263321348856 0.4462940417935973 35.98296998345405 0.7894124250244537 0.33574971559692723 33.72242285630495 5.917820363058105 0.18324451469956846 35.38927649667748 0.010695765091099018 20.475710569260688
551 35.52160843386034 4.675233735384925 0.332641822298131 35.08847076630712 3.2282944506228337 0.503462207676466 34.55945215964435 2.117755054250628 0.32811285739803026 35.50495781904459 0.7666877280958873 0.31848839864556344 33.29407866515592 5.899995375613019 0.20846530269633481 34.79371356880246 -0.008283668873488904 19.379387433999415
552 35.331190742113584 4.673955468190421 0.3754712145929759 35.35963643181381 3.26450701788692 0.5214575310340989 35.296214779169865 2.1313233647885026 0.34508619706296595 35.90912654173597 0.817616665632031 0.35075014274806904 32.65798020460806 5.870556561089093 0.269121177182511 34.910829739888264 0.005714877850446154 21.335644956309594
553 36.635514837525356 4.680289675535741 0.3580564897392513 35.77126559831487 3.268306172273947 0.5184011077958419 35.736622306684374 2.099751856343654 0.35554382147092684 35.955734053133014 0.7913376517242351 0.33821491081430194 33.38994904244101 5.8819731417365215 0.2012939555156314 35.49781716761972 -0.0015452381441275476 20.30001254275327
554 35.959664386295415 4.695091120851877 0.3474197977976325 36.162820620726954 3.2655852527476315 0.5040826614362075 34.57125859876217 2.0907431415496065 0.37087791665500325 35.41071281551562 0.792445090068659 0.33282011135097067 33.92723476932223 5.8938430016719385 0.21457688860766244 35.206338238124474 0.0016645837109950713 20.280154862759687
555 36.54128721047226 4.7027993829397765 0.37081837879346363 36.10972520471211 3.261565714588697 0.5008596783310091 35.13982404538925 2.088421894027973 0.2619732562822083 36.7185667425687 0.7853794215509228 0.27541464414084676 33.81363657615133 5.8905143637493715 0.22782230219317623 35.66460795585873 -0.00014078229559919553 18.757357763531278
556 36.00752113695948 4.670107932954439 0.38564440096687475 35.74659606070796 3.2637341614144915 0.5480766382463915 34.71309322013234 2.0830450745483944 0.3489501278198345 35.78842731235642 0.7955330090354401 0.33751254228609395 34.353455342280775 5.885107852098974 0.23111463157830794 35.32181861448739 -0.006371331656599577 21.21431631059969
557 35.09680987280327 4.676891437557214 0.36386082874384773 35.29253543668258 3.271098413505408 0.49627509294966093 34.53476375856486 2.1321808287353705 0.3249755325016096 36.31117123786825 0.8049151015109516 0.29764343084089145 33.43820661705645 5.887162062149742 0.1825996572541689 34.93469738459508 0.00857263102478989 19.083557333233642
558 35.09386736642401 4.693080213325599 0.4147720087606734 35.474096688035395 3.256776027339296 0.45887930922457565 33.9327010353901 2.0827643416473745 0.3048233662698352 36.02978243689356 0.8206357542979591 0.36769067217502555 33.49052682310273 5.869590674163656 0.24638052663176868 34.80419486996915 -0.001307535512170399 20.54106273659937
559 36.03701920384227 4.7023201805715695 0.42182119947857827 35.65566635475346 3.272471803660711 0.5301992940448903 34.73012235532447 2.117921984352741 0.3215702385136974 37.0127243599638 0.8443249079904259 0.2955387426111484 34.14441837460733 5.878799209784969 0.23776207900607527 35.51599012969827 0.01729067960513595 20.705452012446536
560 34.881147440300275 4.634781480871627 0.38323934293826123 34.87483142575902 3.268773864246506 0.4138073233186029 32.415878095475286 2.150300964104437 0.3659621353959208 36.90662057656419 0.8415935364438545 0.3179364918703242 34.17653177908525 5.87341245871089 0.22723913088225514 34.651001863436804 0.007895523208515475 19.57435162968224
561 35.914032952901756 4.6205894377414705 0.40730472972933146 34.56430240469834 3.2607457072947197 0.4979544017708018 32.63021009176751 2.0919880650420497 0.36292462072420417 36.84503585812514 0.8767087567462706 0.2831049379291038 33.48609467988044 5.871801619401101 0.23714507315185784 34.68793519747463 -0.001510220421825137 20.493941315218496
562 35.79401891591352 4.6933151889029885 0.40481138737145184 35.50581829036175 3.269373730710021 0.493941598380769 32.93358524966467 2.104761651616497 0.374714033141413 35.88785892169954 0.8457737182144197 0.341042373989643 33.41760465881918 5.879406516967813 0.16367155563981609 34.707777207291734 0.01264922361540044 20.376452712188545
563 35.86101918217791 4.707069362331023 0.4073638584644944 34.484446066462894 3.2911309811692098 0.501650435052596 32.892746628595575 2.0845555194164134 0.48552388684207887 36.2330872423643 0.818071549871725 0.3306840801554733 33.21986268763261 5.874402807642799 0.2155507961049456 34.53823236144666 0.009169106419286565 22.239621027401352
564 36.738119526034296 4.64462482945348 0.40343181879321754 35.165464698597305 3.2947224628947285 0.48049882213381806 32.845589513341956 2.0918251071941834 0.4391220680706324 37.268861776121476 0.8413455068955333 0.290184723116032 33.47438963486889 5.890556616485598 0.21351508182565393 35.09848502979278 0.006737966917757321 20.933041852727612
565 35.7413828232589 4.68118843400911 0.37928108069136396 35.274166618418725 3.2652284271558516 0.5285190856332629 33.3909759074812 2.085193438212984 0.3856258610596782 35.77743569236523 0.8045674487067267 0.31608733108126685 34.688992779946254 5.893806897341374 0.18107060396085659 34.974590764294064 0.00011999141826195548 20.518580782169188
566 36.32880024068367 4.695353249994113 0.39296354229238173 34.580357715720375 3.25883660866277 0.43442278679496005 33.537574994204014 2.0702354084206016 0.43042184600956035 36.029574847621895 0.8369426394113634 0.30888336901494423 33.60807851452087 5.8901587395473065 0.1881993055050131 34.816877262550165 0.004428391540283605 20.109567837834657
567 35.44237976245034 4.682094624970766 0.3926641094437626 35.53566922494381 3.266986718030851 0.4435388757472032 32.545205767170636 2.084525964839605 0.46836444027588403 36.58943231086907 0.8359065983172582 0.30140275412324274 33.209165478556805 5.884034954307545 0.2275439794961821 34.664370508798136 0.004832834426257593 21.010524598624343
568 36.071227045597695 4.67306356563097 0.4276366820383214 35.802145877523955 3.3062395057216754 0.46519621518305404 32.22472987379335 2.1089458024773577 0.4189535270677698 36.35409977686583 0.8264597795420575 0.317650744911864 32.44848860196714 5.863469087927064 0.22314031482460284 34.58013823514959 0.009758610592877503 21.228974211126452
569 35.58237394117184 4.700700147536816 0.361706935052463 35.088272762520475 3.2833038827313286 0.43774048356461637 32.83701961511454 2.0699049449346747 0.40594388315854407 35.618656813822646 0.7858601538377161 0.33340306032736017 32.641214214336934 5.931358661298708 0.17415129617368322 34.353507469393286 0.008348620400901252 19.628911350902314
570 37.03067031177093 4.681679840418914 0.2888983227641893 35.89782126481627 3.270815503279171 0.389906562693426 32.59150982849228 2.123467935901665 0.392951401019268 36.82799649826983 0.8053090350145203 0.3193432957508215 33.81416699943032 5.885371338636017 0.17954803111219653 35.23243298055593 0.007451792983110095 17.99829586933439
571 36.44986164825892 4.655420074173286 0.35318846530678966 34.79415178876849 3.2901645400828365 0.48114408813974063 33.353341234209324 2.1252309676270067 0.2873704718231173 36.86091713247688 0.8216408651708252 0.2962288502638437 32.77450082433577 5.873987563078539 0.18345504838735668 34.846554525609875 0.007411864359551257 18.35054242162041
572 36.476028342323424 4.691987633897096 0.3558029708404757 35.78717477958338 3.2578631089300263 0.4611462379039575 33.900468672799654 2.1151122966512896 0.4119081917948568 35.53764471686547 0.819749025478876 0.2980135161154477 33.436929601038116 5.870104275644296 0.17060965423008562 35.02764922252201 0.005086330453369437 19.45169450343159
573 35.906941851188414 4.7003159236067455 0.3540525089570844 35.09196072534748 3.2712941616261526 0.48560638934907435 32.87755531474359 2.11791201021284 0.44430217798762955 36.2258120264629 0.8234104150438172 0.2620103071202585 33.36925900272066 5.867582229863304 0.21975413181703018 34.694305784092606 0.010226010403624497 20.233723960260697
574 36.89783130839733 4.705169202999139 0.33266536829435117 35.916218764191576 3.2596538776697357 0.42212332636804445 33.252594760635525 2.099249323973841 0.32196698097547033 35.71814401305281 0.8206086930952889 0.33877386037666996 33.05336705662147 5.880409505711821 0.26766715545175035 34.967631180579744 0.007141183023017783 19.288013302280397
575 36.175908288838954 4.663179508112245 0.37734958598197804 35.57106337160614 3.2160214528715367 0.47166369702718 33.34574178097011 2.118691746452585 0.41701437303913014 36.362009638953865 0.8155734706229075 0.3637219600910131 32.97152661065335 5.864535933748169 0.23503075930823802 34.88524993820449 -0.010276515305458723 21.368809046393018
576 36.56891202020254 4.681217761895533 0.43287758157936085 34.16846655429123 3.2245124774774374 0.46500125897513234 31.67162219967378 2.112241191696019 0.4101154442819275 36.596430451795726 0.8016058754320033 0.31083263759114454 33.594698135162 5.845936198121048 0.21028456946462346 34.52002587222505 -0.012774236742539347 20.96007374885998
577 36.600452936035246 4.6653070020024625 0.3135201116228958 36.31765647401174 3.23135309740837 0.4642574171318992 32.82290676180133 2.109642899137177 0.46740362654915674 37.302885386803695 0.8016807430325497 0.31245249772805483 33.08145651459035 5.875474601435904 0.2161369022101751 35.22507161464847 -0.0091852690636546 20.32591332799073
578 36.662496726946245 4.668025924124313 0.32553063873035826 35.72837996500707 3.240792486826166 0.5277287157453942 33.78397368865828 2.115112875629035 0.47694748536718545 35.399869811406234 0.7459341630058589 0.3716563332085797 34.16324505009667 5.881875663854162 0.1909866249331175 35.1475930484229 -0.015528714979040403 21.690460935342013
579 35.97594816301681 4.72051612397169 0.36960804668809516 35.68963988388139 3.269584489960533 0.5085923034583729 34.982368685780706 2.0909036995290995 0.3469741600198288 35.06180613101233 0.7693982360638342 0.3169306985287988 33.46816056460559 5.875692688695589 0.2165980622066162 35.035584685659366 -0.000657890022798191 20.153254967704235
580 35.815880674733435 4.683024099209026 0.36394439354755076 36.3785852456219 3.252869185586667 0.49089212870989984 34.152819762078074 2.144655655645379 0.40598523910042517 37.235794711345946 0.7850553906762769 0.3193744310130451 34.631590449782685 5.877192469843391 0.25810397348426367 35.642934168712415 0.0026824225252006784 21.065368196340263
581 36.80867228404206 4.655283793732334 0.33760540885316787 35.865137789309514 3.2614739316385206 0.5313907532300173 33.62607400703553 2.1291861227040147 0.3239105124347227 37.12022583610606 0.7842161056303518 0.26508244954427906 33.60857090763029 5.856752003939053 0.24995445817011597 35.40573616482469 -0.008494546138092574 19.571591781673206
582 36.78683800932079 4.67112374243347 0.3257545862798077 33.937448797364105 3.2324893599632185 0.4962765951018777 33.65116541689645 2.138094426057136 0.36516679878666125 36.169939304844 0.7932447627865019 0.3531858804686585 33.914304987952335 5.829771937351761 0.18866292332693022 34.891939303275535 -0.012932091948529956 19.813416660360346
583 35.85133042066951 4.672793212824421 0.342574316956362 35.35070845598529 3.246769420452614 0.4709988310989572 33.548157326679615 2.132473398425576 0.36957785132246973 36.38257572516394 0.8130256628560881 0.35236056258297094 34.166510248908246 5.872422802677331 0.195793168215711 35.05985643548132 0.001619961780258672 19.83929081802951
584 36.58648845901302 4.6599626115118316 0.32092955316281413 36.301008379528284 3.2496559967995333 0.5025405475159724 33.51911679312268 2.099771727200512 0.33389919697579146 36.23085598793974 0.7775238547457388 0.28976738740401536 34.00876085997787 5.90649585813537 0.20370784048278795 35.32924609591631 -0.0071949279883501745 18.917284789159595
585 36.519691273378754 4.644918162214655 0.3311568247071117 36.360206873546296 3.2284502890101225 0.4910434539477874 34.094899142938154 2.1166239295524374 0.30859913538491857 36.27608347169697 0.7686411431873338 0.34748001490523817 32.679182309534184 5.936955322156318 0.20754167773323304 35.186012614218875 -0.00675916844277411 19.318086885347935
586 37.420922240076585 4.663579343283995 0.36245640662843703 35.29191625477736 3.247050402368206 0.5252540397905585 32.49517492279933 2.1387097198132743 0.3700450384982757 35.58963834957874 0.7776544600406866 0.32873227944487543 34.047105661152884 5.878544789287067 0.24122911710671377 34.968951485676975 -0.004769194708301572 20.94409269059565
587 35.901167221306345 4.676415612705063 0.3682181051252498 36.09228881790799 3.233878412195093 0.5367726737020829 33.73657102309603 2.100421368388068 0.32142084295717915 36.26085946557775 0.7850855076737164 0.3135829166308644 34.43857770356543 5.900589164319333 0.21403568972475434 35.28589284629071 -0.006598924610692602 20.09970584215968
588 37.81723360853567 4.644980262330284 0.3560980167230148 36.03009649015902 3.240866179182774 0.5077969637342804 34.48112169703112 2.1009367287237883 0.24882739428266348 35.72673129547397 0.7709901883705358 0.31937689892673055 33.896529062931045 5.830926934326444 0.14679425402933824 35.59034243082617 -0.028136879080182208 18.092787087500867
589 35.52086127469298 4.727723549220251 0.36992058722469856 36.37737566464758 3.2263188387019404 0.5015611831883996 33.2910832070103 2.1247393190522468 0.283058844636698 36.08527831850934 0.7625527301524294 0.3318005971445896 33.19454459174308 5.913314907996102 0.19073306595655803 34.89382861132066 0.005052931357646506 19.21785561359963
590 37.013049760626004 4.709890201989006 0.342440146506525 35.731661417803615 3.206710337802351 0.5228266485704374 34.22671035402294 2.115881128031771 0.3181697886424037 36.11878529734751 0.7695021086213614 0.32351513281079597 33.56911094039832 5.888912451466179 0.19594231936226356 35.33186355403967 -0.007697692084813834 19.513728242927062
591 36.36958047699115 4.731878609033128 0.3288821611933834 35.83379022081678 3.2295260076060837 0.5291676619816228 34.444237649247505 2.1254915231948086 0.32677258865704095 36.32101300179433 0.7859740924060448 0.33397939305640295 33.01809095260432 5.898726121209151 0.21663966063046325 35.19734246029081 0.008442333022895853 19.886694313246426
592 36.483764566861126 4.735916177586405 0.3535265782230562 35.50395165065109 3.2103972263050244 0.4659506081507772 34.52078301035971 2.1221568212230935 0.3687476292042544 35.94557197804266 0.7617825806055779 0.29921595581703025 33.572844964161256 5.886107262171224 0.21535424167493666 35.205383234015166 -0.002604924088682403 19.5125935249676
593 37.99018102313401 4.731781900465196 0.3346364483138155 35.989604514223466 3.24264501340362 0.5086662308666771 34.38972040687327 2.116729047883509 0.33511306655579715 36.149867355574685 0.7591161700538857 0.34880017505306 33.96727101822255 5.893521916520063 0.22690977085490865 35.69732886360559 0.0028818719983074947 20.10079977333649
594 36.434180550009394 4.704450458563608 0.3653381776143092 35.89591060503381 3.273743880260841 0.5166758898803027 33.95613627570166 2.142166190459541 0.2529070206013997 37.34993430675818 0.7927518035630411 0.32865620587967415 32.88681751966793 5.847007606077476 0.17582750656355386 35.30459585143419 0.006147050117954067 18.786195196876996
595 37.51501364245002 4.741617561106789 0.3706632414827556 35.26420304933951 3.2530795607931493 0.5288975683719243 34.9105179004363 2.1257684362650857 0.36466724263174016 36.78196659924248 0.7819576909562101 0.34760374364257723 32.94277698952545 5.894864529519128 0.2059991583942581 35.48289563619875 0.01358061806112516 20.830808312484084
596 37.28431053733122 4.677233122559913 0.3541198950834422 34.07519009135986 3.24360418054673 0.5740068623311868 34.2074246911514 2.055544273280505 0.36080371376649245 35.65570706391463 0.8021433635409324 0.3399566833042407 34.9269479285718 5.831943312001929 0.18305830047261545 35.22991606246578 -0.02378328728094552 20.763365455400784
597 37.28849767678371 4.655965739360548 0.3503669206649822 35.06914244036067 3.2640657420757133 0.5315193037268957 34.915648781051004 2.0823329331582574 0.35159171792811666 35.46530202194388 0.7980779450738341 0.36358387878369397 33.08439665964369 5.834234151546717 0.2318231606171739 35.164597515956594 -0.01894163542393341 20.957478133493225
598 35.86422921161858 4.697696394202053 0.3412727201899068 35.494579033733274 3.2892195394578043 0.5212665325730872 34.7487804328406 2.083331556307675 0.3447877660923348 36.56621634534183 0.7817897353954474 0.3466686932025117 34.50957949016143 5.809097612750146 0.21688991720264944 35.43667690273914 -0.013649970044322246 20.292854511399018
599 36.137212153111854 4.676774068850358 0.42283316497642187 35.22176504358125 3.2287795303907614 0.48834299395494857 34.16716387959506 2.055794090822583 0.35869883349928294 36.434104898488705 0.8095826503692497 0.30795165122692886 32.87643908653274 5.849421473939659 0.2321720955630394 34.96733701226192 -0.021806574792425183 20.741057736268345
600 36.91183764235003 4.659804770610137 0.3729813856465543 35.421604392820065 3.281707288767123 0.5347802431412122 34.35174574640951 2.071221983992132 0.3989117527822933 35.408842693536506 0.8138400737511021 0.3492387001407664 32.764046494383884 5.8739019136433495 0.22503854493175554 34.971615393899995 -0.005781731514178623 21.55410647582148
601 36.538375031994384 4.661112462655114 0.3678160090801261 36.97291471703922 3.2728250288954412 0.49793118983777374 33.87273927055629 2.1269187885531124 0.44279729907596305 36.38884629536668 0.7907753757321775 0.3911822890078991 34.045675564549384 5.867176453748097 0.21515443950410154 35.56371017590119 -0.00211531575015893 21.942922509524124
602 36.283097714752365 4.639432232560955 0.359994951822637 35.75794163782487 3.255925374933661 0.5308540187321644 34.268659180950415 2.098694358400918 0.4168368623272576 35.887469685185884 0.7811907510035232 0.4223015092061917 33.687834543641536 5.872651592655217 0.23598000136266312 35.177000552471014 -0.016298075756092656 22.52832628805675
603 35.59010753471782 4.632238838731713 0.3653933963004318 35.65861844242165 3.291766944899074 0.5749719989778815 33.80881896813955 2.1272328688399744 0.3435446626137623 35.468957146874295 0.7890771163104722 0.3809077218298204 33.366233722464365 5.841482093892976 0.22929680027093916 34.77854716292354 -0.009517365132105483 21.704954269556808
604 36.599035650482406 4.650080355143492 0.3609183381048469 35.45906482698496 3.264278593329175 0.4679388414830351 33.30460249095861 2.1170947950713197 0.42813986285155614 36.07355478906136 0.8101577915326919 0.4041742253283055 34.32260614848067 5.816770613526993 0.23886371070541546 35.1517727811936 -0.014200507946212993 21.77279703874845
605 36.520460524344124 4.640504870739941 0.33557075289905114 35.045248766763564 3.233522591287474 0.5223446738733427 33.26852286669175 2.1096572449047555 0.4561993100599208 35.862454394940556 0.8225065303513568 0.3929361460950866 35.55310788199333 5.8137752597037915 0.2157460605395641 35.24995888694666 -0.021883638269483717 22.033629944262373
606 37.046386589382664 4.643097887890377 0.34987758978378947 34.853561952648306 3.231778380576909 0.4473725788969446 33.31876841147772 2.105890441699014 0.430672478853522 36.20994697450657 0.809675725178066 0.36249170662085317 33.036825121069946 5.849776008826498 0.26506834366096155 34.893097809817036 -0.01783324883277455 21.26226550888175
607 35.52704351553274 4.684573649483074 0.32619496832240363 34.86956459283421 3.2364875938512814 0.49325937755538696 34.30239943343582 2.126675165973752 0.4566589770094241 37.76494255923225 0.7995573117369454 0.3546696988744794 33.28971315612612 5.862686184836414 0.250621296652187 35.15073265143223 -0.0038809564906540305 21.55930540056053
608 35.8578695350512 4.692336895414762 0.3663536943572958 36.155536944521046 3.2698667541052444 0.5026814807455298 34.22027518911877 2.1081306486132623 0.43718093464963736 37.418876677044935 0.8223240940009953 0.3524855832738909 32.96069397617107 5.860681376104843 0.2316773158869495 35.3226504643814 0.0047910159808739914 21.662147778171143
609 35.51706032350764 4.7017188134311905 0.34797607497431665 35.44091317047781 3.2695792188045933 0.4891428997620154 34.26559660837247 2.139077574451908 0.39322278257502036 37.13064122551495 0.7916746416723646 0.3903707783688228 33.350784292200785 5.916238771927698 0.21897322126280785 35.14099912401473 0.01778086639060348 21.081245900632624
610 36.36093646896153 4.6781817402609045 0.3547055683299993 36.28072883092288 3.283387830341015 0.4326388084319961 34.399819455776786 2.1071328698984804 0.4084622100106585 36.8808465141119 0.7888844942028762 0.42173020139499406 33.31008524723666 5.891956663692982 0.27459262593773337 35.446483303401955 0.004031782012304208 21.68220594415991
611 36.423793790528364 4.714767078680014 0.2802469945069341 35.71040655755219 3.252192969657532 0.449862061048124 33.5563961764077 2.1223687530942175 0.42696903492858096 35.830780090855065 0.7767706913864398 0.3739191665783068 33.978472309530055 5.912530096735245 0.24605014398870587 35.099969784974675 0.009848980243742256 20.363463214978825
612 36.056978989871276 4.680194056984172 0.2966559099821656 35.60874012339597 3.232527352359803 0.41665235829298275 33.11179321000766 2.1349993592722982 0.3663160874259623 36.32266030759386 0.786072305827618 0.32177592502224817 34.05695899863588 5.845182102098658 0.2502364704492527 35.03142632590093 -0.010081902358437533 18.926363026177913
613 36.20689853583376 4.715534646101398 0.30239324847729937 35.11153535140246 3.2329337059390992 0.4576705142930703 34.401046344700795 2.115609646847486 0.38883445000226796 36.532416512784806 0.8182347695136978 0.3405334077931729 34.117472365114985 5.9209951510736145 0.21055281542487742 35.27387382196736 0.014784646228111731 19.480386684038816
614 37.527723026554874 4.713754738319015 0.3313093143862003 35.550732828262994 3.2373061275583863 0.5245101577503263 34.35850427547872 2.130547158501388 0.41556999550676366 36.11985724514282 0.7641200537978909 0.3285400316992272 34.66797233848674 5.866719961792929 0.21806451304279043 35.64495794278523 -0.003387329673025663 20.832676817946492
615 36.280918015000594 4.695377751683839 0.33233228964846984 35.521268302786275 3.2795986798327155 0.4556885600928654 32.93183499283415 2.1317361787701365 0.4192161583070716 36.74267039646294 0.790344629708529 0.3142093347681061 33.5752637402869 5.896379237974967 0.1955055749359717 35.01039108947417 0.012810357927090177 19.674819702822045
616 35.798635513734006 4.673314704400202 0.311085688357837 35.82548544206544 3.264787714131843 0.4293865895835274 32.84472654314941 2.0814227496334725 0.39190061173285246 35.917176711911665 0.7901185765737142 0.3700313590534671 32.110552061447514 5.875354444955624 0.23645067545092277 34.49931525446161 -0.00887729972797624 19.92580966819499
617 35.245773459546285 4.703095035672655 0.33410192450931925 35.11132444004978 3.262907560198695 0.4322936483492033 33.47532073771409 2.110713529933932 0.45177399782853744 35.20270257475488 0.7971101315761335 0.3537759596613814 33.15994060203978 5.846989500239204 0.16424851707648433 34.43901236282096 -0.001713786142823448 19.895318266636906
618 35.48083771192917 4.722623261706758 0.3994547899243295 35.48859451147504 3.2301585494645817 0.5122233668490916 33.77965876177302 2.1424675359058734 0.44556407550207494 35.20169464215007 0.7856030638487066 0.3341101038523593 34.13477176297084 5.906666642551149 0.16262202304325865 34.81711147805963 0.011626873028466322 21.244981221195246
619 35.649665760388515 4.716628419355835 0.35415066170459786 36.081578684521254 3.2503242980230858 0.5551851698707774 33.655686435998184 2.1293290140856747 0.47878984871729446 36.09814780771217 0.7549911370784282 0.32329925750858535 34.77439774978587 5.881407679454438 0.200143259870976 35.251895287681194 0.0006591719325450329 21.904957995609664
620 35.364753582140054 4.71375013259761 0.3522171854392206 35.2643246778837 3.2628848220293074 0.5062882947071491 33.885449160849255 2.1121067346758604 0.41122520056351647 35.7854467384766 0.7761005919531404 0.37669064285528114 33.40748317427618 5.904671209338067 0.24736664646401427 34.74149146672515 0.008025760451849818 21.70121159506395
621 36.141255080877976 4.662180608052613 0.32834120627865226 35.097817029920286 3.2577027914878443 0.5342111168324423 33.970950425854454 2.125936739420083 0.3906745387707169 35.952190604465265 0.8175151925941649 0.3272696907105162 33.462287281864036 5.87078814356716 0.24275482007974283 34.9249000845964 0.0009477573574257159 20.89292172910873
622 35.97474901250375 4.689498952867046 0.309717346140573 35.419862894257726 3.244133735592692 0.504436963763847 34.22393167834428 2.153744261394437 0.40150119443093146 35.960043411335704 0.7840236616613603 0.34805664688437893 33.02642252023593 5.859717928286512 0.1924321851648224 34.92100190333548 0.0003467702934621286 20.123931738127517
623 35.74533989892375 4.704514623565789 0.3398874989799845 35.318594685880534 3.248954859570241 0.5292791115652976 34.237638165559616 2.116862572383611 0.32877437111671054 35.31581763951027 0.785977070974396 0.3787104680514114 32.90821596253362 5.854232258859178 0.21454945465259 34.70512127048156 -0.0037686605963043406 20.52565041603753
624 35.670476338927735 4.6983281088629685 0.30984169818472784 35.30794728655552 3.264055876957348 0.48844893857388044 34.69542490790829 2.1366930453082222 0.3326783270340192 36.45985366952839 0.7976731443534938 0.35946124926095097 33.56395757925275 5.886945319569607 0.21819341575984647 35.13953195643454 0.01086216134338056 19.57938454146732
625 36.23500621924277 4.724259452216427 0.30996502490480254 36.02508274339772 3.2586335183446544 0.56397402898534 34.45708564725986 2.1018439173762764 0.397446310904706 35.86788444316121 0.7784771474816622 0.3482205319118096 33.967683639201105 5.896181332764324 0.18985703041840682 35.31054853845253 0.006002135969721434 20.734917781930854
626 36.33705009061936 4.722819445526046 0.34969183377330204 35.65917271474919 3.218513093520403 0.46512167032111423 34.67919326767964 2.126070456059229 0.38226725382639276 37.72019428615328 0.8025430998938403 0.33018439535316685 33.04054534136407 5.8849098041388705 0.22623874296294622 35.48723114011311 0.0050942421607303775 20.093674522824294
627 35.995330285575626 4.672166058948069 0.35144977158968405 35.79204242516474 3.272979030074919 0.4249911250272041 33.7489227732135 2.0988699565163333 0.40650532023295216 35.913696951976554 0.7821570501630575 0.34921448698105906 33.81838295122732 5.884982988975722 0.20785385336405954 35.05367507743155 -0.0036459207313272123 19.939098083719184
628 37.12967102341534 4.694748757247726 0.35267838410247154 36.055626446495424 3.2751965718137117 0.46129034782609085 33.59129231298709 2.1069090198099385 0.38942847768396466 36.609041766698496 0.8156684091525596 0.36639728716011477 33.091111239314806 5.912867891583967 0.19510015057081803 35.29534855778223 0.0152011922546331 20.224202915602014
629 36.06155816158579 4.681310937964044 0.3514696820107102 36.56144024491079 3.2815331094342133 0.4818114540047486 34.0859411705715 2.127702166166932 0.32289733275065785 34.88192389486158 0.7382841040700289 0.3596765485065325 33.21657407888944 5.9003229098818775 0.23079200887405824 34.96148751016382 -4.6292163528227624e-5 20.01510057945654
630 36.79675397901977 4.69449638874545 0.27776150596975974 35.87374741423406 3.2942166768959993 0.4793151119739909 33.46118508432261 2.0914648726862595 0.3473923116614866 35.22531630145916 0.7587137649355578 0.3580576802837534 33.097775773046855 5.865466601563348 0.2297911186083241 34.89095571041649 -0.005005276701624428 19.392532687612494
631 36.96613725623951 4.633464523700012 0.30979673368191885 35.193323485373064 3.2568706110994734 0.5244188610898615 32.66054925610106 2.1209712332869533 0.4288242917590525 35.71747444152723 0.7985142350966522 0.34355404133704376 32.88167305938817 5.831796239329464 0.2423463367671488 34.683831499725805 -0.01755356916443642 21.187294747077697
632 36.29718103401961 4.63563847588539 0.3508606263474209 35.93696171741181 3.2731371753685994 0.47737564344416034 32.973782984426215 2.1339532142274718 0.41011245443606903 36.451492444622204 0.8013517901109807 0.3771848720427105 33.94058463749644 5.8180813842678685 0.23136118253516194 35.120000563595255 -0.013444529694885321 21.163855206060838
633 37.29458690285599 4.658595106339092 0.3634130511370473 35.181378210584775 3.202549784253971 0.45516046486797107 32.99372230210168 2.1059758436453393 0.3854594393642584 37.52920590124811 0.8050067508888817 0.3161598034992959 32.24240271499232 5.829257382205149 0.23996765400995546 35.048259206356576 -0.025599964200460623 20.169952584788817
634 36.206643848875004 4.644822177789191 0.3420248920154167 35.92979682677971 3.2608788408663543 0.5001004701699314 33.44296636132397 2.1297055693630726 0.3873054373277929 36.342165393441974 0.7988860406081426 0.37848018711893555 32.75928730215271 5.840896762281665 0.20395665482536715 34.936171946514676 -0.010839059485262226 20.762473778366836
635 35.9184718737692 4.671714128662123 0.3226257932961889 36.12523830038771 3.2766696724073667 0.48977869101857086 32.65334431470338 2.1323421573448393 0.380416170354513 37.49412205055252 0.8236498345359561 0.3631708439554332 33.078716645928516 5.920083335922358 0.2256334339688037 35.05397863706827 0.019014888107581406 20.41591786257758
636 35.65395116035389 4.700809294214575 0.384207503685103 35.789302310018705 3.2725761035812386 0.47041844811272693 33.34963949805657 2.1192389940125698 0.381628556174021 36.352336315754435 0.770265003716718 0.3934066111506193 33.037379140060146 5.864622889407271 0.19102021931305416 34.83652168484875 -0.0003744806804728551 20.863471306117084
637 36.22222415411342 4.626197484347313 0.339669130975189 35.63551962840819 3.2694319737567854 0.4829397258951723 32.98952745955224 2.122653832647056 0.31205591548839556 36.708335367874795 0.8079666284818794 0.32552150626894905 33.42748433002184 5.894321802736943 0.2284492839329006 34.9966181879941 -0.0017625932729520067 19.35033817408445
638 35.96412301518973 4.628664192724055 0.3722908286293078 35.25239342220852 3.255143565311007 0.4996215722349726 33.03790250278507 2.1299360573934285 0.39414685563742946 36.36540828358495 0.814819175268808 0.3420725163335729 32.674049059071535 5.890956105379368 0.17204374769588623 34.65877525656796 -0.0019731184516140086 20.399308823788086
639 36.99916840057461 4.673782955230901 0.3061727378208101 35.307724051914015 3.288775964893723 0.4894792093357374 33.11062327687104 2.1061843811663925 0.4584293886039918 37.100745503220956 0.7925343440621289 0.3884644956234738 33.09753047509331 5.883564014182182 0.171226071872797 35.12315834153478 0.003091394240118106 20.784295011205174
640 36.76222035612605 4.655197489494514 0.34880593019529743 36.77251552177672 3.2710650697175447 0.42682263152030225 33.91370953839886 2.116501631411741 0.36715604028691573 37.253185147165865 0.7951545619742584 0.38776456868865633 32.839512140985036 5.864168833096598 0.2547853846727938 35.5082285408905 -0.005459420528016156 20.45842700824413
641 37.76657633097478 4.6274268855434615 0.29823064720909354 35.996933001169964 3.2677176663886613 0.4406031726753567 32.805205101706925 2.14629494396532 0.32176574737393193 36.34997391764244 0.7970933667897888 0.46458278423537347 33.66194545404367 5.863416452129302 0.20731535027340017 35.316126761107554 -0.005487074703640671 19.85296126547456
642 37.31048947824008 4.647303518667011 0.3204399962162218 35.93031716093457 3.263811109148016 0.3731478667504464 33.563520161787054 2.121572292906807 0.38881904190689076 36.80870813924234 0.8063328810392598 0.4182721316136163 32.629079601105204 5.85266742953239 0.21043756801436397 35.24842290826185 -0.007539491408250632 19.607951938538857
643 37.70259598119198 4.616555294823224 0.2991105882095302 35.73432551859118 3.2557646398215816 0.4498132608889097 32.89389410109263 2.114901172627552 0.3909538318825435 35.931324371454416 0.8128173467956226 0.41060102142069765 33.30410960958386 5.84220649426658 0.21106952359059755 35.11324991638281 -0.017427948000035488 20.18585575162298
644 35.60789177489578 4.682538847049232 0.38416520211853883 35.593917844284825 3.277187281888877 0.4518165938922241 33.32303814061933 2.129990911801471 0.37155439629671766 36.5528174332642 0.7898747949060252 0.4313374569421164 33.3045253418885 5.857803495712386 0.19436982581448928 34.876438106990534 0.001602128604650943 21.007422788213745
645 35.98751394758387 4.6848244510457935 0.41816088601739676 36.137838948633686 3.2529240728194533 0.3861395944118454 34.54494652622852 2.139484870739765 0.40681890527217224 36.79358588987805 0.7702212730024077 0.39311994613002177 33.74060510594227 5.910700490557003 0.12407272373250261 35.44089808365328 0.0057540939659372235 19.804997293078706
646 36.26379391975705 4.699358919203813 0.3081448949250979 36.611930898209096 3.2404509095383216 0.46465701019337047 34.341741788164114 2.118640958653252 0.36995520682000915 36.139335758701314 0.7876990571234453 0.44779277063986833 33.68158944108428 5.930158749657065 0.14952539076549617 35.407678361183166 0.00938478116823196 19.939793839535046
647 36.447685746938596 4.675937570639274 0.38132260017299935 35.663335386655355 3.231788097692297 0.43540569924865963 35.555150191945756 2.100230929039305 0.3384670326258866 36.35387813489551 0.8096842192896359 0.39922667985598576 33.661318164754256 5.9047604436889065 0.21994135205026835 35.53627352503789 -0.0013966855970637849 20.332706415437592
648 36.55806903806055 4.705215518612134 0.34477048370003394 35.94657263160413 3.2467381284397767 0.4171470916180401 34.026360272588235 2.118090838340348 0.3670867924499344 36.574282331154734 0.7961161093632549 0.39317549031155297 34.67287331065715 5.9259233604155055 0.19817567388766547 35.55563151681296 0.012539853367256359 19.713822248741135
649 36.876118359340474 4.694332697105448 0.3146893819434036 35.853267195512935 3.242114902397763 0.4190100798354362 33.67683099957826 2.110944126404954 0.35781013561424246 36.22279256481211 0.7763725992956735 0.43020037553453655 33.560439363410474 5.9048287865388565 0.23192224209616544 35.23788969653085 -0.00015831531840830858 20.095144947808183
650 36.09569071563396 4.70410879136238 0.3555388558141227 36.016213170086765 3.2504301591242535 0.4371337708180818 34.7299302928692 2.139585226005173 0.4457268321011531 36.915526111772635 0.7970022226231123 0.40757488048384016 33.19257227745788 5.9150592651115526 0.20459748186366225 35.38998651356409 0.01536019517834688 21.205991006754438
651 36.4384230454578 4.692813650041382 0.3368001078595715 36.477549866482704 3.2547202760642056 0.4610220502001278 34.17777974931386 2.131142894478482 0.402228698474621 35.97726597322877 0.7546445089896566 0.3743397854882706 33.47757186336116 5.89479397398925 0.2040019686319383 35.30971809956886 -0.0002538769543521502 20.378878181551354
652 35.63988239177592 4.696691351262055 0.3497513277358789 36.394626796631705 3.2713317765180325 0.46222417470300825 35.415036127923 2.1242393093759 0.4565778667136 35.93882406909617 0.7859949185382828 0.3966619161685618 33.330901923811325 5.909493699374085 0.23843758814895796 35.343854261847625 0.011673273346723878 21.814255061556626
653 36.74766167115147 4.71653441352692 0.2933522127108135 36.36073446524153 3.2477327578372353 0.4898255688122104 35.78834961645066 2.1367905869796644 0.4193228949690566 36.18474018546075 0.7859628805085452 0.40735272542873824 33.500787929724446 5.920440665517393 0.23797683851194895 35.716454773605776 0.015615323207004206 21.17457480668835
654 35.75988584311586 4.713314446318323 0.36812022912439707 36.20727756548763 3.2605913254851573 0.4595909140135342 34.9167523008192 2.1155403039414216 0.4324723048238894 37.80557791716519 0.8097255972569726 0.3314556921939098 33.108296684677875 5.900457703744717 0.19484233532948383 35.559558062253146 0.014048937682370966 20.471569744721364
655 37.57504716655476 4.6399234619852745 0.30481661381079517 35.489605099613925 3.245997517231793 0.45435346730443393 35.143483891753746 2.1372774763797233 0.4024049772625299 36.712436167898225 0.8203346182007462 0.40582839750654953 32.83060332085148 5.890693200871914 0.19996419577518765 35.550235129334425 0.0009683172669429085 20.252541457607318
656 36.62752199435071 4.707816457246354 0.3518859950258886 35.9110787199318 3.278121500632467 0.46774309370261896 35.04328960581868 2.1259713384638568 0.3726364233456271 36.92177733375338 0.810398965227814 0.4337392655348401 32.594312111276054 5.892606421853165 0.2070977653936398 35.419595953026125 0.017105999017783913 21.00580782574966
657 36.431182006284416 4.678758207737208 0.36327804470017266 35.7647201026075 3.290329271279669 0.47108604162652085 33.91277703507784 2.1472821703927543 0.49148466955974524 37.28153509551843 0.8276589656382749 0.40859064454542593 33.09108687876695 5.887842300682177 0.2124904477632549 35.29626022365103 0.020497245479069236 22.310172661925282
658 36.72990676409949 4.645771822099675 0.36958890672943906 35.742550179881 3.2738719122218276 0.45134578156020544 34.09390240000048 2.1068441353599323 0.32057583598164857 36.68500413020987 0.8239289628613908 0.37735993899173437 33.63971301186255 5.862468538189922 0.1933289592981615 35.37821529721067 -0.0032998635203977944 19.62036011949855
659 36.96952954268334 4.655111796129687 0.37168013106399345 35.11957778883826 3.27422112053935 0.5070962263884151 33.177551346671706 2.1203984566288385 0.4606176556522326 36.30647136728886 0.8192164974783354 0.3978343436841515 33.56918656299931 5.868708217390533 0.17386072527318672 35.02846332169629 0.0016542799664014396 21.89946773513641
660 37.653136562151936 4.6227208708550345 0.37543626726867385 35.605153297723874 3.2390243149368927 0.49182039154391344 33.5023768594907 2.1005992837683887 0.44651204163966496 36.02408280208396 0.7788364015190672 0.45584104210057125 35.06797525489537 5.82646616777971 0.20828753036727643 35.57054495526917 -0.03234752989512875 22.66503320975137
661 36.77964460780729 4.643426381608853 0.3646789414862558 35.360182877109246 3.2420168060618124 0.5446018594361659 33.438635538412 2.0954900380757135 0.36635585747574334 35.507941640668435 0.8137074859404552 0.4368660434664189 32.91612241601665 5.861800388564795 0.22137868036211508 34.80050541600273 -0.01458871761662155 22.16064825610317
662 36.546140616447296 4.694824042509946 0.3402907943205057 35.33063350788916 3.247050515103152 0.4640658240944275 34.45791306094475 2.099423455750091 0.32425173838526583 36.35279097384537 0.8434055527312838 0.43261535083995595 33.23090350915879 5.848143386671813 0.19480292577805705 35.183676333657075 0.0006924528863098356 20.122582961486025
663 37.31363164339516 4.714241181937384 0.3793147248584872 35.04376481925572 3.2786797944080326 0.5573954567695935 34.18423620688855 2.1271469738815227 0.4669649036948371 35.662694218871806 0.8072771554697569 0.46705267880040213 32.53601067768843 5.853702449918602 0.2283595177638995 34.94806751321993 0.010332573456112248 24.05376841634508
664 38.72167120469059 4.61648540890047 0.3065302684196861 34.629970183146625 3.2512927202689643 0.49737243158515415 35.08139792196403 2.116767409213694 0.3900865437326849 35.97072687243022 0.8193400134438352 0.3927845002970597 33.40885517761165 5.882914445507774 0.15861253807290082 35.56252427196863 -0.008516938199999857 20.0006535169578
665 36.95640196141371 4.665470679375224 0.3853040508411098 35.480051872214005 3.2489521846638807 0.48714017139276 32.798078756432375 2.0764858132163475 0.4111707715565502 36.94450833300752 0.7986922894047892 0.364996678982884 34.51517087476102 5.837908736068728 0.18657490834533788 35.33884235956573 -0.020374997121153492 21.029689143428214
666 38.276673012122515 4.601501585482263 0.3571925161394313 35.60725405866033 3.2541033827831933 0.4541435952259979 33.082481343182735 2.0847274336871333 0.41727094605075166 35.77103512988575 0.8138286060667778 0.3898960561390522 33.52252437399767 5.868275522430984 0.1877553140633183 35.2519935835698 -0.02138963157687692 20.69819692249586
667 38.99237063249877 4.616596049679054 0.36343401057084157 35.17502580166586 3.259974206253169 0.5348443291842779 33.646125794729336 2.1149709992149512 0.4564488737575757 36.13309810061726 0.812199000804475 0.3521879849258012 35.92056526794992 5.839544657228144 0.1794308432209462 35.97343711949223 -0.0172199550309887 21.615933377659005
668 36.92723569540034 4.6294553221818635 0.3516848187415958 34.912055959743014 3.247381003898291 0.4958846424064782 33.96474371265555 2.090954562874934 0.3946082005763549 35.79307010427379 0.8573761305066241 0.38171448927529544 35.01090189827061 5.840859519906463 0.16996917741278028 35.32160147406866 -0.012671629793312267 20.556136629953563
669 37.954323711213426 4.632282063540853 0.35909880724091037 35.02682831437892 3.248174609750651 0.5112376788261493 33.40498432360158 2.102296660305921 0.43029083412870966 37.112009320784246 0.8290576859890421 0.31468745623246186 34.67918950438863 5.852929546584586 0.22558653913741866 35.63546703487336 -0.012928824432736819 21.09517517639853
670 36.93561933244004 4.636896299449698 0.42372197227974273 35.465936076219506 3.1955617033955153 0.5186313038186228 34.76481627660951 2.061477533591629 0.40851908000209713 34.82314763963099 0.8082327281912414 0.324399314660019 35.858473341360046 5.905571887396978 0.2567824631638308 35.56959853325202 -0.02432890726193495 22.139709532933328
671 37.9036463576684 4.616012461662067 0.35013363193561436 34.77973763173758 3.1998355998922294 0.43397421120824897 33.09810843779317 2.0952122878695025 0.3669409492620143 36.02904289376673 0.8259814725289321 0.320878721218068 36.24781539728907 5.889550125849073 0.21479931206007827 35.61167014365098 -0.02055854810658646 19.328465660638614
672 37.35433443594708 4.631351792450694 0.32088495752554946 34.59469789822689 3.2059002095343443 0.48784169358279467 33.73600001091711 2.1188978587581184 0.2716970289998006 35.22037301746057 0.8282989453999006 0.38433946885320663 34.95033920503528 5.861261151728218 0.2093826183350877 35.171148913517385 -0.01673494609269226 19.184297351155365
673 36.606819710068145 4.670751053198628 0.39152669008407254 34.95930412386033 3.222024289951166 0.48877959384374486 34.689536599406125 2.113860686889324 0.2853997310981471 36.26935273277309 0.8330851598443254 0.3450324519572728 32.56778325263003 5.844230854036543 0.22782573292991082 35.01855928374754 -0.009086528882950074 19.92247821351242
674 35.90529444376735 4.685282792151604 0.39004233966303925 34.65336112946278 3.27768564618668 0.4986481807921314 33.762591464047134 2.1003638254883326 0.3238103062292588 36.98067947919079 0.7948502849709153 0.3897533285654756 33.79887899917508 5.888170847950856 0.23171988487380685 35.02016110312863 0.003393741682730167 21.015794447129
675 36.43964291339072 4.655153522196144 0.396994719435889 36.16351712991927 3.2541711732997185 0.3965909415187032 34.40594536790912 2.1288346480386995 0.3003764607990142 36.97748872740212 0.7875766281319079 0.3198234779575284 33.812851527222946 5.8961451449200775 0.2015623820645584 35.55988913316884 -0.0015007143496378107 18.51052436014453
676 36.639811929811444 4.6270017012477265 0.34973149749332016 35.97550127070416 3.3108587524598407 0.4403933494456295 34.253754371134356 2.125006408483495 0.42092687041996235 36.091122250204805 0.7923615360488825 0.432662406988965 33.3893733187643 5.87002022158806 0.15911929537346203 35.26991262812381 -0.0008272137013463965 20.65894922303401
677 36.91536494404121 4.639323293209333 0.37142073810719073 35.97862194155386 3.2665406992243358 0.47215434094688763 35.31731935670285 2.104579642052257 0.3589362897974176 36.256410950922294 0.814526987040712 0.386669433913719 33.675457968351154 5.889867094027265 0.16662139119920577 35.62863503231428 -0.002909394556166789 20.12001107479433
678 36.190953801539656 4.689759755063511 0.3658680150671771 35.491364634296396 3.2429065969461868 0.4468412692985901 33.635742981511946 2.1004333188477067 0.38033605954686567 35.75171757719026 0.7798794952974027 0.3368947861470519 33.522609288598865 5.877257070925218 0.2140466335359264 34.91847765662742 -0.007829690250942378 19.98461621614163
679 36.21982427492403 4.622365447371407 0.2816593374716322 35.094638330622296 3.2705896929754927 0.4879806662836759 34.30002469530681 2.118705246500797 0.3426032386268133 36.288428714880034 0.7769763756094873 0.38145391286181174 34.661449858329945 5.858813931252955 0.17279624492200232 35.31287317481262 -0.016386798924919545 19.09660768318286
680 36.966674460399446 4.647475238947397 0.33656808290610435 35.8131592857968 3.2731092146997978 0.4760490044379476 34.58090109031801 2.109805492094603 0.3397784212615487 37.158214677459604 0.7912159294595921 0.39436843949567385 35.54122918697058 5.837490372170168 0.17894124083087826 36.01203574018889 -0.01405768819263573 19.77512480192774
681 36.692773588639724 4.661260836248768 0.38518493218948086 35.75867338365033 3.2579296222589833 0.4507887394015369 32.95762732997551 2.11692842414333 0.3579763743979341 36.204812658217975 0.7928301874533804 0.3490547094398991 34.0024044205702 5.880112846631204 0.14633469028197685 35.12325827621075 -0.004064554319814184 19.358404080840057
682 35.21224167599817 4.637730582269267 0.38017803847304454 35.31142726536633 3.1965938157379195 0.47360110627761637 33.76625182509613 2.074086091569008 0.35359268329494153 36.01117228753789 0.8001309572351526 0.3481744139708756 36.17898542212008 5.86506185671406 0.11432371231238059 35.296015695223716 -0.031156276961865913 19.135300143749426
683 36.50359452091491 4.632519624181199 0.35908235512733144 35.91403791811502 3.186804265830689 0.5029840125222278 33.4111554521617 2.0753863069232796 0.36086060825368027 35.69377557271053 0.8114485973635125 0.3698958570499028 35.27959081008793 5.854974399620649 0.210569640910802 35.360430854798025 -0.033650298883081645 20.665355511612127
684 37.083905304052415 4.655721271898903 0.32116962432818846 36.51559206045358 3.185687153301568 0.5462068621891911 33.3943148589524 2.143257980463936 0.33020994837723733 35.07455424981201 0.7981046721068674 0.38409283391223703 35.263332513945194 5.865400483668275 0.14446494902441762 35.46633979744312 -0.016242625379037357 19.780155702528496
685 37.1144041686727 4.634407076839011 0.3458986196218035 35.81763600625569 3.2140850739448537 0.5045788922877485 33.81392926720948 2.1142538097072645 0.373081969633518 36.23680214679878 0.8009465711741062 0.36687531838635706 35.08735963510831 5.87176261745506 0.15406085562264193 35.61402624480899 -0.018785907842888295 19.99044768840827
686 37.091579283066444 4.662697416974575 0.34855087252894035 36.74918837269248 3.2168213977599955 0.48634603698417683 33.680965143113106 2.101642526995162 0.438486398971961 36.434114365419674 0.8051816051977194 0.354210984352105 34.45374709987832 5.867214809343349 0.16018746689129773 35.681918852834 -0.015165386412786974 20.486469904582673
687 36.81724699020392 4.6446457839268485 0.4003676825827365 36.08263798230106 3.218452376976264 0.5624662508646547 33.66476874942318 2.1077117899567046 0.392940660365832 36.78106236615634 0.7690080730460925 0.3509244384109035 34.965982903006925 5.865303612891128 0.1709743740217005 35.662339798218284 -0.024852610307539824 21.516552296367834
688 36.337205338556956 4.694142038217446 0.39048745513854327 36.28414303734064 3.209180616553215 0.5742333857135735 34.639945057505564 2.1149218056615124 0.4557537025266 35.89521187496745 0.7966241351617727 0.3608143504798467 33.868805934376866 5.870290492653135 0.14983955347515623 35.4050622485495 -0.008845120017531061 22.129101945974764
689 37.34327840066919 4.662504539339253 0.3730446829756484 35.31013764510207 3.244417671005006 0.5962887068484598 33.04183270234976 2.0844248688748035 0.4145878232649998 36.85090150443048 0.7945432538892763 0.29556841504288106 33.23199045569069 5.872004543660254 0.1887855601299086 35.155628141648435 -0.01429796231322884 21.408856651283212
690 36.1458177541147 4.703097629261769 0.34659184746905924 35.70124247694297 3.27135971795008 0.5456247077514429 34.39949593845932 2.164772356396179 0.44635935552194467 36.68048782080623 0.7970002258753963 0.2839518826056865 33.36435036254471 5.901777891030704 0.19680257402245288 35.25827887057359 0.02172462643587849 20.84799031806403
691 37.66626184402701 4.713751835546679 0.3261287429242954 36.85950751708346 3.2750882283540204 0.4690910404178719 35.11822821063382 2.1337155849087797 0.45037115290180085 35.951123959618315 0.7353981116984422 0.30925412017739173 34.10615609955967 5.921619155502196 0.16804571528948753 35.94025552618446 0.010037645535076068 19.74287395621379
692 35.71294248497978 4.693545973519427 0.3455799236280126 36.13462858776676 3.314265864820493 0.5052680403193427 34.76823408141417 2.106315418400596 0.38941874388460146 36.52872650009263 0.8215337421488073 0.33532269521630576 33.4580188920698 5.89380741339424 0.16633795646114524 35.320510109264625 0.02001674478976534 19.96101718365134
693 36.00133743944941 4.694872995273694 0.3304470043346667 35.94821571295605 3.289336475572727 0.4865181666180142 34.68330890718928 2.0852801949211055 0.4135487270005613 35.67500724574513 0.7442418163613759 0.34738250718449154 34.12491284373315 5.931595600384692 0.21135610909952549 35.2865564298146 0.0031884788357714688 20.50332350979324
694 36.630237708193924 4.654448603548477 0.37156260476464825 35.85519735907889 3.2760506208257594 0.4434745636140245 34.37718419405393 2.1329875125058337 0.4075664596282999 36.621171066104914 0.7656258521724354 0.3451253113989135 33.86459708084796 5.885026488702673 0.24233044042939808 35.46967748165592 -0.0030491221159116176 20.741752626525795
695 37.01583490222669 4.637034072893089 0.31771676726142944 35.63723958556368 3.25474956784559 0.5286351498066952 33.41727374345833 2.093845821759899 0.4709778142808216 36.386810563488545 0.800430398428017 0.33696528230368983 33.268986358856004 5.880277966022348 0.1630518193878057 35.14522903071865 -0.012609372277158793 20.82526068893672
696 35.878083022312126 4.649283390707668 0.37752247814806345 35.762313689672645 3.280005119676389 0.5229678447600197 33.84433757351749 2.1015014288473592 0.3851025913887898 36.97843630428225 0.7851429829554153 0.3268999488553053 33.37402263323089 5.881251011769125 0.2156143248952672 35.16743864460308 -0.006440150875756156 20.94856527452947
697 36.7765698263626 4.638953522887028 0.3598030280179504 35.10728024760675 3.2723042128675894 0.498197693050583 33.71225193769602 2.117375387317132 0.43146859848865676 36.29116855183914 0.7893549861696141 0.35641537866499506 33.67481501659865 5.887044990010146 0.2150513974685973 35.11241711602064 -0.0048703178166454196 21.32475684532707
698 35.98803814542372 4.654496005629382 0.32313411562590594 34.98370270241361 3.245824853824146 0.4706132971956921 33.45589157908087 2.100226776397357 0.4441995504227464 37.157326545172204 0.7965845213904221 0.3213612169283012 33.39657189656741 5.876771010944316 0.20081551363002476 34.99630617373157 -0.0110963040298226 20.16953181517396
699 36.311779473128226 4.650452809621501 0.31595346412736447 34.68572498096856 3.2541836215510984 0.4785303831674599 33.86085600090503 2.1169321941805044 0.3967780726355359 36.10959178242165 0.7874589881328085 0.3401016225975195 33.95781308796717 5.883096526655677 0.21488877701416242 34.98515306507813 -0.007452109638629434 20.010577574937887
700 36.023894356756344 4.645817607079451 0.339435411804795 35.79607277782094 3.2660881863650904 0.49755204607741 34.100843627309075 2.0932440850906104 0.4546083168444984 36.83458919061659 0.8013699746887081 0.3567338357727086 33.4218036273343 5.907484291433758 0.1948161658021931 35.23544071596745 -0.003076108735423788 21.120894801889143
701 36.35634217928099 4.67533614687123 0.37401265827429125 35.12326290048464 3.2634918398563992 0.4741056940892723 34.8647397541936 2.113546675809027 0.48366249062267624 35.739043152425886 0.7500836213913596 0.37419859649941095 34.32737918965821 5.909763828111161 0.1876262600869659 35.28215343520867 -0.0034325152591121234 21.69912292948573
702 35.7516313278265 4.7198755155828245 0.41600148885506766 35.114213589473614 3.2432012543399287 0.45989047147031453 34.161613567867875 2.091475021330201 0.4676317704526086 36.43944592532145 0.7674350292600882 0.3495115530331728 33.59424959495651 5.896045943551854 0.1996879409267459 35.01223080108919 -0.0022703848539679774 21.689010512774683
703 35.92710237294792 4.70088033999692 0.41075972499111973 35.14825779625674 3.2768210699387113 0.5304828072093605 34.62474258149579 2.1331013102905914 0.4276103801329277 36.46643558621993 0.7622095716587761 0.3590038160288381 34.01181457172489 5.889139995143901 0.20981661543720573 35.23567058172905 0.006553519738832558 22.204100934942065
704 36.87474309408586 4.6433050859991845 0.35425566145157833 35.38057918622726 3.217572662831338 0.48064580730385553 35.63877533618203 2.09500522132187 0.3830202651845826 36.374253061266565 0.7869585992802359 0.3774641011050958 33.791946172587735 5.858621763380471 0.2127937760756621 35.612059370069886 -0.025584271104327438 20.720212063765366
705 36.07424645447596 4.641174401171879 0.3834396613814766 35.48663998146729 3.255645046869312 0.54051217743814 36.11631605939609 2.073030659900242 0.3237288080977239 36.48339424889918 0.7613856438589732 0.3621454566401084 34.7619370088862 5.89499534710785 0.14026912195294589 35.78450675062494 -0.020630717885296114 20.054614033548333
706 36.68634259751411 4.6816773383503465 0.4123754192998256 35.763636202754014 3.2712239460558883 0.47340987843348636 35.76586599265903 2.1063604025151466 0.37179598124886903 36.509168137044604 0.7853263493494104 0.34004837190333637 34.06594700773124 5.849464915965878 0.16159389116042322 35.7581919875406 -0.0070663472196135 20.159216835857585
707 35.86315367833254 4.706214936509462 0.41039370892904425 35.39729717855426 3.2486751302513057 0.47639680878445073 35.17038982328425 2.0932922114355033 0.3358426892973561 35.42626560958676 0.7918553911211336 0.38192180515861673 33.894587886851866 5.847906218074218 0.1841477303619342 35.15033883532193 -0.008288160188622773 20.49702359010497
708 37.06108750739841 4.657770213589032 0.4034462423233794 34.74316158852859 3.2470758849755423 0.5030722917427862 34.28698350464856 2.0886295348869224 0.37137360198479674 36.13468062998189 0.7755447709888786 0.3482996524569232 33.9774564294977 5.907796580808867 0.13650258031008958 35.24067393201103 -0.010513540617098882 20.198989580949306
709 36.50448429724879 4.64013933606577 0.3502957165213863 34.6453699647606 3.2249754106245083 0.48046813052613313 34.488363190058095 2.107451339128728 0.41193990168506084 35.69238338281642 0.8068712365459091 0.3567874259178509 34.44577711392989 5.900084870694237 0.19567425699470825 35.15527558976276 -0.009972499055116768 20.571080552209434
710 36.559657381380134 4.643838349815454 0.37250853979418497 34.64146988656164 3.2676485242260664 0.4853987036055983 35.22058455453818 2.109567650976418 0.3816796061751907 36.044937392649445 0.766065917242671 0.405407858023198 33.369685567702696 5.8647121665594835 0.19766550688763115 35.16726695656642 -0.015510415902928875 21.115330673341514
711 36.42008191040386 4.643696381032907 0.37023534700017663 36.24239338729957 3.2487944434023217 0.45133512255251407 34.26960804481918 2.0970087891664546 0.42710862851463643 36.57878700851639 0.7646720850330981 0.3745133490586325 34.27177303701074 5.891115539978979 0.22336080287777907 35.55652867760995 -0.01681948994419531 21.15994157427596
712 36.83329318956543 4.645525075531295 0.3888083502348362 35.62461067851818 3.265690762856285 0.4709817550002971 34.42462373578237 2.1203589538825147 0.3772251669454108 35.91178677425458 0.7874908073423182 0.36582919410856796 34.02963056370213 5.8496607890653145 0.24084808496960555 35.36478898836454 -0.012131659931401839 21.12716038136634
713 36.08109482071717 4.646775230260711 0.3151008376861543 35.68138483347667 3.3085033420180268 0.5246633180927963 35.65095042906771 2.1116095144231717 0.40283075925787404 36.59914331425974 0.7863140935602311 0.4080236549327892 33.90337241902978 5.865606877981933 0.24192025945788437 35.583189163310216 -0.0021151260181326847 21.68689749816497
714 36.94563671616599 4.645222677800943 0.4003961261825655 35.49782078322655 3.2456240502918505 0.45909779423821323 34.738117323215924 2.0925663958337686 0.41369435444397046 35.4724668767597 0.8064976369798954 0.378563897081803 33.22091869974387 5.890598906671818 0.2006702365819228 35.17499207982241 -0.009775004151292222 21.227197176828085
715 37.194107019448374 4.668967410037769 0.42534328500533597 36.05999128919705 3.2221334672676556 0.48281675038210004 34.545763901956846 2.1041041039467734 0.3899915461402049 36.116593409339366 0.793576261250052 0.3929870455413456 33.24921725505822 5.8500190795804725 0.21113182028771862 35.433134574999976 -0.018116873250402787 21.79841362520045
716 38.187519958098086 4.618773482531765 0.3574326335633181 35.818680360374 3.2353003942553755 0.5069228989712982 34.19402410895799 2.1654449540838523 0.4146606190324613 35.85964135269716 0.7777442102450092 0.36279918188712346 33.10686116550814 5.869567149205932 0.22686870030861211 35.433345389127076 -0.0125108996025606 21.413541675618283
717 37.93350626337022 4.62626580206599 0.36508400213810516 34.55291644554672 3.238951103156651 0.5021645900409129 34.80994903534594 2.119112928513223 0.4370395696940509 36.29133487169681 0.7883021678289613 0.3593260101232638 33.491917457406984 5.852258933753347 0.18614125922165237 35.41592481467334 -0.020898750603313032 21.196635868038435
718 38.06793493992779 4.637272335029033 0.36105148821456384 34.559533939857644 3.231730800101909 0.5157885948358882 35.22959140314812 2.141797458134178 0.4541338125793177 35.863167922405374 0.7960025503054284 0.3671309663711991 33.79858623799448 5.837474575177866 0.2292029004314163 35.50376288866668 -0.017021393917264493 22.085320122035597
719 38.590552202349066 4.618813028638094 0.36347156698698574 34.89467949359766 3.2290357955635582 0.5237774737567187 34.8092263002975 2.130115941803561 0.4930886555608408 36.09608674739734 0.792896926520876 0.35297489656036657 34.24768280072815 5.8463374093671305 0.16402308431088317 35.72764550887394 -0.022437117288303443 21.741865324353817
720 37.90007873597538 4.6113215795911024 0.4061157709937412 35.43110356901716 3.2675212273085306 0.5226796866366108 33.254845650777156 2.137463721788687 0.4306165089055382 36.193898827512655 0.7837488391596589 0.3740850867904293 32.871743331875415 5.857296983484779 0.15558109039094573 35.13033402303155 -0.014406467400395839 21.647240961081454
721 38.14613054289897 4.655215897115322 0.403962132434546 35.46071025007651 3.1978444029633266 0.4815319977299621 33.25439739075451 2.090513973146182 0.33325586634231186 36.09972302493514 0.8096078556579203 0.35369113036187244 34.26458846169758 5.830528650481635 0.192665792801752 35.44510993407254 -0.029134781794070273 20.226635377290737
722 37.518435527687124 4.6596669770154975 0.36351733385612756 36.16752858412152 3.2173310413154743 0.5033649708152836 34.06720826627701 2.086786614133001 0.31213123374449303 36.423303589945576 0.7789433251894016 0.3443093715437452 33.72273326879834 5.829377230487898 0.200509294385896 35.57984184736592 -0.03145590003869288 19.753661979546603
723 38.19561657191272 4.640819438888634 0.35336315836119675 35.75360269537609 3.2266115849411015 0.5423260417134318 33.64264098846461 2.0900770313882724 0.29875052962383875 36.91155798357143 0.7746532407220476 0.3821053567430012 33.56236738780321 5.845295918149496 0.19686261631403704 35.61315712542561 -0.030385494849036986 20.321755344776257
724 38.445439397980294 4.6717828777075825 0.39739641475261056 35.12203429163836 3.2261825094587073 0.542188138207429 33.748052564894486 2.0808728882851524 0.40393726261653673 36.58851935833987 0.7759897116662472 0.3114344511142247 34.797613108959865 5.820776344117493 0.19884453352063106 35.74033174436258 -0.03075607141991086 21.242992382017956
725 37.54293535409363 4.645668189717032 0.35909168373385714 35.69312553341074 3.21582306377063 0.512228109744883 33.12802566551928 2.086120686808619 0.3551907518746982 36.64772213575814 0.8063042860006955 0.32839480447625324 33.31468011374724 5.836487217332942 0.20459396140761696 35.26529776050581 -0.027796248940963685 20.162376918014605
726 38.666166642580414 4.663237632891219 0.34528824201382086 34.70050675215866 3.2269215121693406 0.5011946023352194 34.86628761572097 2.0249896126174587 0.3082598418644858 36.76512136559722 0.7957512538887224 0.3323300972772801 34.318923058856676 5.832549662362277 0.21423876201390926 35.86340108698279 -0.03718700288114376 19.495594238859894
727 38.56517504857877 4.652651219781019 0.35387831390881214 36.67026231045729 3.2220871187830094 0.4976643061921188 35.32456528916764 2.049430233560284 0.3356083987859347 35.82562524986245 0.8235577581497543 0.35310763745681284 34.38104648268871 5.8193069531837995 0.2492426239344326 36.15333487615097 -0.03247028097537415 20.50617415863864
728 38.625522317427304 4.6438610069094395 0.30837140877444774 36.03601276158427 3.2033897515927947 0.4743480802381224 34.239023490998036 2.0762970584759977 0.3088653299630586 34.59853925953474 0.8107344895472121 0.3392482892040254 35.03374065952795 5.839081268435443 0.22066906467800193 35.706567697814464 -0.031204222674769987 18.924820872285725
729 38.10472816545391 4.664757184586687 0.3525252908992563 35.936734396053474 3.1979264674206 0.48368979123685923 32.96992366082099 2.0810422376295623 0.320733363206167 36.09019960400034 0.8264069692593529 0.3321308987748139 33.801612946784275 5.8266778338273095 0.2264419291047719 35.3806397546226 -0.026514799122245036 19.65842572410449
730 37.9017488146953 4.6726287278924445 0.31821799032637405 36.47100288879529 3.164232933079518 0.4130089501267982 33.04305992912556 2.0781764160319005 0.30161190035872404 35.517976528380146 0.8143631906282766 0.36296944624163335 34.038614544973505 5.806263229022188 0.23652597940669792 35.394480541193964 -0.038744038336081824 18.705172844550834
731 38.68754202707059 4.63310878920468 0.3579700801092356 36.74271650653938 3.209144196797262 0.3833115455403161 34.260176024556166 2.033229591757933 0.28459731692748796 35.391559263011004 0.8041508518284656 0.32720033683989075 34.267337817521 5.805279942739114 0.23170457130573294 35.86986632773963 -0.04889426320145647 18.160285217379858
732 39.82702807197796 4.653899124245346 0.37615458423159925 34.85047217834929 3.238221998068802 0.44346261698897227 33.89399062673575 2.0690701585910904 0.2920926158329653 35.03107493909305 0.8217556566617898 0.37491607978746144 34.5457645056965 5.782505375618994 0.24778961998525578 35.62966606437051 -0.03278647502974295 19.87493780722916
733 36.960395105534346 4.685576355599008 0.39581390812283146 35.97510638696416 3.2372290385965092 0.456151817717737 33.208898807915 2.057866820670898 0.33391411012179373 36.771345080639854 0.7767194085144867 0.30491470882920035 34.489026637749625 5.870941792048282 0.20390308934239573 35.4809544037606 -0.020210254581110455 19.419804397336303
734 36.87146055345493 4.692684918894935 0.39328811170201916 36.45979867021375 3.191301458258664 0.44058919668255364 33.280801149531825 2.095006007912336 0.3300025277973754 35.75949619553684 0.7829430111284517 0.35509733181000586 35.33869368146856 5.846560852891165 0.15311526919596413 35.542050050041176 -0.024177687849837027 19.160767921322282
735 36.43255355473135 4.657041582984975 0.33938420916117273 35.70871461493595 3.2465941836693215 0.4427847789329627 33.147891707375045 2.106256870827782 0.30661223204233823 36.62590188941547 0.8031933089453797 0.30986828291988355 34.95785917920713 5.8430933898111785 0.1664250520228218 35.37458418913299 -0.014641070419219937 17.934433325870412
736 37.956867320508316 4.633126844494589 0.3476478347616326 35.403672697323294 3.20990519288121 0.41107800290582364 33.46707656000463 2.0591816733924393 0.2919296692951513 36.171086485310404 0.8084112026229909 0.34572558790938507 34.919720194417906 5.836906757531862 0.160713139800397 35.58368465151291 -0.03637060348232912 17.842985590176177
737 36.463166891523414 4.666554894362996 0.3969799200863969 35.3909901186626 3.2381467381618907 0.5123472770731218 33.24441542497958 2.0920530406618143 0.24483000415788153 37.07022768773498 0.7923023367095531 0.37382140885499243 35.104437760914685 5.836185142740052 0.18432440122880178 35.45464757676305 -0.020828507139686158 19.621547160165946
738 35.72309968845122 4.646890903687021 0.35625630427425553 35.19332889379966 3.1987050558615344 0.45770531597304737 33.77517373051159 2.142759927024506 0.3420165393328666 36.31210043460106 0.8036708795707201 0.34232137417758074 33.25038797163127 5.828098204699099 0.1610167969308183 34.85081814379896 -0.021851943498371183 19.014364525117806
739 36.804770481644034 4.647804448719972 0.36875126717068907 34.713838608461096 3.211317045770801 0.4801252417003933 33.16810321287508 2.105242373617931 0.34364268467129094 36.977284964231465 0.8068866499054858 0.35990915671782886 33.673598758920704 5.8546935641469195 0.1814240853668131 35.067519205226475 -0.020688121234725475 19.868485371981244
740 36.648529423707956 4.683506131790779 0.34437858498487933 34.964187730267376 3.2354738541725294 0.5010221401929886 33.882083986749144 2.1162272748730593 0.28127393977190474 37.23599525839436 0.8100850540681944 0.3166142115484576 33.477663929666555 5.834925003585135 0.13541064915039466 35.24169206575708 -0.009833473969008 18.09056398779425
741 36.80945218698025 4.690845481669014 0.361269253666747 36.108713686984416 3.1941540061619813 0.46535390553003925 33.17461927586727 2.11227292566159 0.3113507980890625 36.096803904239295 0.7986138782513496 0.3469703038388888 34.08911502479594 5.809159731136639 0.17504102300403826 35.255740815773436 -0.024867733090832435 19.022030166880732
742 36.90844718745301 4.688638488909039 0.33014118986358454 35.643990371262596 3.2157912839322376 0.4743432519060146 33.27212600939367 2.14430944992052 0.26881433498999324 36.42227296075244 0.7992651341196323 0.3696242159163075 32.95666396646478 5.857312115290908 0.181586544100712 35.0407000990653 -0.004813643232480058 18.61550804721045
743 36.18556848326825 4.718252040496745 0.3685476537259926 34.640331710760194 3.2361671114994914 0.46381353906306333 33.832687484915176 2.1485368226452204 0.2489403980910475 36.45182665338502 0.800421956986765 0.36899856859368896 34.03503035754974 5.860738842545173 0.1941456579980642 35.02908893797567 0.006946417167731589 18.843960995815582
744 35.97762346917052 4.704795937709881 0.41144299772991766 34.92405193760285 3.194754881007012 0.45195091084082256 33.16014809975242 2.127139291032676 0.29375677776908643 36.6089452496883 0.81903826135993 0.3414210389210339 33.40798100706295 5.843645656771051 0.236136230688041 34.8157499526554 -0.008002132090837333 19.878288912727598
745 37.35674779336768 4.6761705754261875 0.4058000119673608 35.86143161872375 3.195610403919579 0.5071007675270678 33.322711461218304 2.099293160832249 0.3070503281933306 36.23139158479595 0.8254271521036023 0.36267017342695684 34.514567177822606 5.816671472167196 0.20748815676508728 35.45736992718566 -0.0232423847771845 20.513143131409787
746 37.63426385818333 4.643760681935182 0.3902167770337261 34.45122137506843 3.209075212955749 0.4763715927277923 34.78937669533325 2.0817782604700743 0.2778067161035856 35.962849058273534 0.8080823456653861 0.3848430846487827 35.5547154532814 5.818193837390092 0.1815670698468415 35.67848528802799 -0.03369886998365055 19.60438396830682
747 35.962877090538086 4.674653330353784 0.4021112909928199 34.57299156579469 3.2072778469931205 0.470805180834994 33.08881258626031 2.0995671262639477 0.3226094375144316 36.30359262895703 0.8058871981175024 0.39329915441898206 34.71113537309173 5.82919776171395 0.17157867246491224 34.92788184892837 -0.022560284978486455 20.17274086496385
748 35.42260497018833 4.718947860976364 0.39464277309309953 35.43832358729112 3.2282280139127812 0.4895640140794277 34.01396063876386 2.128148643799547 0.2628193166758941 36.974555940015456 0.7782902824610395 0.4176017413342084 34.702160942901834 5.815000193955459 0.2011752705761079 35.31032121583212 -0.01215393864590919 20.23461319680528
749 36.73531567070172 4.662810621524391 0.34860863381714885 35.14688826782571 3.2429197646751216 0.5578759599422869 34.93597830107355 2.076302453743236 0.2918468163418685 36.37526033260356 0.8362787316724246 0.3656395313211146 35.6391256073148 5.831041776302673 0.20924865953616212 35.76651363590387 -0.016006268083378107 20.319599856959734
750 37.052547243638806 4.635490865136802 0.35521526003187515 36.06520310393065 3.1827915719303204 0.47254316448585576 32.82587631791395 2.103338074029528 0.3080878972887407 36.50407451849619 0.7904664464321959 0.35708783181494663 35.23232135937294 5.834167459155488 0.1841600995218967 35.53600450867051 -0.0366260543300805 19.218084510151368
751 37.59638975819285 4.634408675250209 0.3407360831260572 35.6336989415434 3.220460542695455 0.4414771073146627 33.612700151917856 2.1319938683255693 0.3148077912793817 35.93989571374376 0.8251157891559189 0.35423693209383067 35.81035698036006 5.83788578017714 0.1899201878227127 35.71860830915159 -0.015904006546088967 18.806515730614446
752 36.55199389395447 4.6662023129558134 0.4097835953720772 36.71095882310088 3.2464164735070713 0.5012118455634855 33.757827354396284 2.0989061308943304 0.30095025996060554 36.3534219684242 0.799270435618135 0.37524473341091924 33.96777832533018 5.834880602500216 0.2148289513891279 35.468396073041205 -0.016741746571834117 20.649621080230084
753 37.08354707811421 4.6792671874974285 0.39455672406757064 36.095339645790425 3.249413001118277 0.4721379587960082 33.914300518740106 2.1201687449298374 0.3246165398156326 37.12563624161552 0.7881278144341629 0.3685330939824244 35.30452400355221 5.828160101162387 0.1609305208304638 35.904669497562494 -0.012849567838528687 19.718627136121487
754 39.082472807007065 4.659519846460965 0.3410042357587302 34.65698466480925 3.203407543888783 0.48968897823438073 33.34345868949351 2.1145159329664676 0.2760663863064211 36.44755118130283 0.8166170695224241 0.3601889763127279 34.6882511863334 5.831552468565389 0.17731613203981883 35.64374370578921 -0.020754365386141792 18.84188564161441
755 38.350153111300116 4.652459783306403 0.3403782900074506 35.1445570562329 3.1778467466445517 0.5267896908300965 33.69216635297223 2.0890774394780784 0.3058134165545371 36.59927632088148 0.8047916518512922 0.41042612668956296 34.28583811855224 5.825636002487426 0.23649112881159645 35.614398191987796 -0.03591461291339713 20.854502390465367
756 37.5356567077834 4.702276963294004 0.3934398844386985 36.51884833890953 3.236214634676672 0.5078616818916255 33.61174303631032 2.109111487319627 0.31020353029515907 36.300203403708046 0.7969404053138959 0.4089394461268302 33.029912156754826 5.830899639676909 0.2449767648291733 35.39927272869322 -0.010788311610725753 21.376153587638914
757 37.295078314694834 4.680811278881503 0.3688627046407665 36.09575260531566 3.2125584541467136 0.5310544836637477 33.35357543270981 2.101194050437531 0.29480152852927843 35.852098820423286 0.791196463347757 0.4441866510687582 34.755372182302125 5.818726253580219 0.18106266015562403 35.47037547108915 -0.024979637588202652 20.855297371296082
758 36.965379430375066 4.684469841914404 0.3799945657187989 35.701528290095546 3.2121018290348253 0.5314556788607935 33.39866085304819 2.1567041717963424 0.3133376181994119 36.61051872169233 0.8189653436134577 0.3716005256418791 34.56406858761169 5.83451583221964 0.19512720473478112 35.44803117656457 -0.004525533951213379 20.529256483939168
759 37.07630466944291 4.680178831624519 0.3461771597736577 36.49524310766021 3.169959358487373 0.47279663131550076 33.29552907476187 2.10726965359067 0.3021323490421444 36.52224981740088 0.8155018764558793 0.3777652732516959 34.29858232996816 5.8237382989530975 0.22265065238726772 35.537581799846805 -0.02654733384463952 19.727189741455838
760 36.73801440798363 4.678650942189023 0.36872216248015977 37.25352193513082 3.2406077662373702 0.4704755169100313 33.92385895605611 2.1120576597560925 0.25447042475400167 37.34112957035722 0.8217475528815025 0.3550990461515892 33.963086566064874 5.8306954091962755 0.2055697753787173 35.84392228711853 -0.00912507161489462 18.957304746759316
761 36.47246813445424 4.692759591643075 0.3467369283357844 34.98700154765274 3.19320186257682 0.40417104243836804 33.287958296698136 2.106814226238364 0.2901747238899788 36.31978076110748 0.8219831861033422 0.3998020837731441 33.46887142551263 5.834400320448106 0.21778634555476384 34.90721603308505 -0.01604510026500603 19.006971000992856
762 36.46150242122262 4.682220325876672 0.35917715689833724 37.02757122159238 3.2171564761801386 0.4297347961712422 33.67219665300781 2.0952254171176614 0.29747164251217506 35.852786666778314 0.8147334037890495 0.36321228507389874 33.32192455661201 5.84644451193582 0.2409207913483964 35.267196303842624 -0.014720910687079014 19.371894100466747
763 36.711285877472676 4.6693481777422 0.34929304324206384 35.3670911959513 3.188528664093389 0.4455373819983896 33.66579337923572 2.1088579839380195 0.348923803377195 36.21933863985639 0.8173284150302536 0.3953523486397289 35.16602104091905 5.809643684083924 0.16026405501636026 35.42590602668703 -0.027135552689390163 19.473353011552675
764 37.207194012952634 4.671674490205611 0.37729555182333185 36.02609261471046 3.180280801039853 0.47185098933155756 33.751428586511054 2.103939184483593 0.344025315273313 36.77648825898644 0.7951505585147738 0.393924532483481 34.194822530597534 5.81593272864165 0.21190801492535377 35.59120520075162 -0.03248138508985128 20.6150719330622
765 36.96732288359367 4.678786174939755 0.385472438563214 36.0807507733194 3.171695194504844 0.4410309172282034 34.19885112080482 2.0969787114622642 0.30348932452117816 36.712409998330244 0.784437723620089 0.3636824176512312 34.74435982443021 5.810230269881033 0.20880056011382495 35.740738920095666 -0.03745132278535039 19.508933986321374
766 36.86854235306527 4.662909814840212 0.3908207023103895 34.88599228278126 3.1667907895683682 0.43147871764232704 34.14610881215879 2.1028613396571028 0.3303876638406713 36.27996265109997 0.7754513421818178 0.3658835090295529 35.02241160233361 5.835820283775305 0.13379167072662884 35.44060354028778 -0.037110223662386255 18.934676785614755
767 35.28261229532617 4.711925704181494 0.37800808139252595 35.68714385031898 3.213232176775782 0.4297478147949542 33.9301651631687 2.103914340285745 0.33472482070495707 36.599821609819436 0.7854638851642259 0.39224581798248104 32.575144102500765 5.833879282612259 0.2115463858949454 34.81497740422681 -0.016193859863046 20.01081364761928
768 36.60807432722484 4.660153946399085 0.3735854822918898 36.38651124943906 3.224771182421657 0.4024060426290576 33.39198466953752 2.1324446832961446 0.31342172486250225 36.63036249745387 0.823328331654881 0.4307861111402584 33.42586627866373 5.845743723187537 0.18097558669353447 35.2885598044638 -0.00858856427508652 19.494028942371383
769 37.771350017543305 4.681403733084211 0.29596901677702686 35.95590155710807 3.218389503804601 0.44422826063300064 32.95942393877159 2.1522331244693125 0.4172235853782606 35.87542045943982 0.792954029319339 0.4007968859969263 34.82123940256347 5.841826626716579 0.15859706523508152 35.476667075085246 -0.008515534188138907 19.67324860978006
770 36.85424999637412 4.677042237708272 0.3712715910513475 34.944647553843275 3.2108892073847053 0.4728526493856602 33.648040775975275 2.169459635802619 0.29208454305233394 36.864939347466446 0.8123210872155112 0.40069894731209144 32.861683718936696 5.804687100282016 0.21943453838540478 35.034712278519166 -0.01099708398832273 20.12619988096715
771 36.93509860326684 4.670881819567154 0.360146187874069 36.320875384884694 3.2482174144285083 0.4592742338022384 33.13795972274608 2.1617960533111606 0.3504141508818288 36.935870991938074 0.780671903843365 0.45428773067230654 32.86174163798619 5.857186935541119 0.2533287834793938 35.23830926816438 -0.0021261123286859585 21.514004702144717
772 37.18594831139145 4.672693962214891 0.36729732034259654 36.081974383484564 3.2283118243359854 0.46763296049833425 33.26663475931268 2.0934151435782287 0.3531441759082446 36.985299383843916 0.8050419851059779 0.39552796842195675 34.616838169958456 5.837549275758242 0.19345425447557754 35.627339001598216 -0.01847449946828241 20.363569539857608
773 37.07580510450951 4.6682015213645505 0.35970262674604847 36.0807991510753 3.2292392908722745 0.4560340818332542 33.384883119306515 2.153505801543451 0.39852502025203235 36.64486635485121 0.7967356726946279 0.3970391143502842 33.528298806472726 5.830521508220828 0.1485483426915067 35.342930507243054 -0.010236178727800938 20.16638618601281
774 37.680872484493975 4.702114345582394 0.3575653220872642 35.02126492000894 3.2101225221349527 0.4667157933601246 33.253055596015365 2.1324154181602446 0.3308345777976647 36.15129508440418 0.7878789839736661 0.38357713349784267 33.244435601060246 5.8187547254229735 0.22694580093077854 35.07018473719654 -0.015619738612101242 20.232728302194424
775 37.322266738784755 4.678281147395512 0.3286796575499306 36.06649663514744 3.233124013674021 0.4751808755508368 33.23146934938586 2.1564485392130193 0.2831781173678627 36.17477320462465 0.8236335250064112 0.3832570361625261 32.9312530993189 5.8220843673851475 0.19114795025929376 35.14525180545232 -0.003162619132125166 19.038741658537766
776 37.1241969056803 4.678278116819358 0.3801748260146805 35.58674584368696 3.248184182927133 0.5077784539377492 33.78453842389963 2.1583263928379925 0.297349604167353 36.73063261197682 0.8150928675993643 0.38032353576548406 33.44683065802937 5.864919253110518 0.17784823714188688 35.334588888654615 0.007083224991925885 19.978747907134924
777 38.32132886350934 4.664027532366576 0.3496258919895829 35.41945469480204 3.2326770829521223 0.4822871639341875 33.61156074787312 2.094361268225528 0.3517766850492105 36.4639716262035 0.8206092178612723 0.3735359931746087 35.84736775695733 5.834519520293613 0.16618092635189802 35.93273673786907 -0.016638013327125112 19.748785606271234
778 37.913472659273495 4.671485148176182 0.3541001274675119 34.92818070359641 3.1909957968550873 0.44493312873089463 34.319672114589906 2.0722871388847564 0.3100339967981557 35.498577628799026 0.8491690637714974 0.38799244424331647 35.673962517479936 5.850645025499841 0.12198322146470728 35.666773124747756 -0.018960503029474628 18.552865218463044
779 38.029952820243864 4.645162491837086 0.2843420339367917 34.44487792697618 3.2405613360108045 0.4515003108407277 33.30357051819087 2.0918976032568866 0.2850775454940251 36.507812216122076 0.827347936648986 0.3824968025781231 33.40904564852303 5.843432498581683 0.1800007138523858 35.1390518260112 -0.016196564399858282 18.144626922315492
780 36.53244732381098 4.684365582751084 0.3845529068829055 35.43395180094961 3.2327184406169445 0.4665795980627402 33.44834483675796 2.076536847491142 0.30680372695517377 36.7327922792977 0.8359932034035971 0.3552251999417693 35.46022285188405 5.828680769656845 0.22799351317853989 35.52155181854006 -0.014217968883024712 19.952165965608714
781 38.335801484762094 4.668087722041214 0.3606772320815385 36.67644233321303 3.199214359022489 0.4404150210595984 33.78288680915651 2.1266510914292844 0.36619325680751075 36.3342330673785 0.8658215212863932 0.3085302456227983 34.42730794378521 5.821790322009879 0.18431627088764851 35.91133432765908 -0.009563934509095318 19.023711710121365
782 35.97480741969295 4.665529385475322 0.4034395620121062 35.07727982296613 3.219323207566644 0.4391355269236049 33.73693371729267 2.097800410499353 0.347915765413716 37.01543003557061 0.8485888198071526 0.3396025743412022 34.57089161369038 5.834800647421501 0.2084373645951453 35.27506852184255 -0.01266844351295282 19.92209540176117
783 37.06167798773504 4.679091905993867 0.3715670372654329 35.116214775162135 3.1820067022839758 0.47403910596138615 33.19515347269848 2.1554882126159804 0.3290089186263142 36.7321928808231 0.7955047138740953 0.37781988975863623 34.063317592219505 5.853510476231295 0.2606103235128192 35.23371134172765 -0.01275653546710458 20.775968466154822
784 38.10941779791956 4.665903391988131 0.3419123809170734 36.240029410968916 3.2372849671035975 0.48674720341555106 32.88176469549592 2.0990515181543907 0.32708496291169037 36.54481715844396 0.8128700470113823 0.43838320213274995 35.72494408870893 5.857492178472633 0.16938641961137216 35.90019463030745 -0.011356517120920496 20.208383798911616
785 39.208919078996146 4.6710606861712085 0.3331545430295166 34.475135446523346 3.20181138536599 0.4837743756813465 32.755551698231926 2.093283798724328 0.3483172906695938 36.172873639937364 0.8253628806296568 0.42945144218727194 35.16769124594991 5.863618226114661 0.16011046857788624 35.55603422192773 -0.014849542265778504 20.108619827925928
786 36.91228440074359 4.659763833625562 0.33624161627518356 35.24864301800585 3.196312813580054 0.48073926316435417 32.79121303980207 2.129218822603134 0.31205669205497133 36.553883889625475 0.8070820303022349 0.43096307030759956 34.95922167478344 5.852045151831456 0.14064336765882712 35.29304920459208 -0.016992407278459142 19.487944839263612
787 37.28234760648101 4.657847088407421 0.3754209869997923 35.087326063548616 3.2223607795284983 0.5336348805296114 35.39267639884308 2.0465015870471026 0.28009740151716883 35.31639533183685 0.8257938079512461 0.41451664340306477 34.8592927893163 5.831230551364769 0.16851440444134672 35.58760763800517 -0.029130174807139975 20.307736375425645
788 39.050709148179855 4.645436489919511 0.3276786645792841 35.05479953953704 3.2370889413511326 0.5061471728897923 34.69002415954727 2.0789758848161575 0.32758809160971036 36.26545746169845 0.8151076064918703 0.4223881750647065 35.18971520605487 5.83803634504428 0.17313633798443914 36.0501411030035 -0.022947884142357024 20.133031519644074
789 37.39652543140295 4.641845024712653 0.36205459560941017 34.56166599347019 3.2243303371948002 0.529975190999375 35.483674138198204 2.0712846227960675 0.31465895437837044 35.715369168423344 0.8280118487555306 0.38680960734863584 34.26543513630818 5.830397137884918 0.194523446328148 35.48453397356057 -0.026703143398153405 20.489220502330163
790 37.31648421989331 4.667583890509971 0.39505649044289076 35.219093254888335 3.2142149963347584 0.5366032881528829 34.542850102297955 2.1034848214654485 0.2976983015085466 36.245971675696985 0.8309177877387058 0.3844315009932636 34.663993364240376 5.819824036540996 0.18409140774812943 35.59767852340339 -0.018671831148971463 20.602198545533284
791 38.629950413432965 4.673658603166729 0.35374567801011453 34.63957968958917 3.2160927614660504 0.49406164918888373 34.221171938467926 2.1001106094636155 0.3716620776515385 36.5350952406639 0.8238066062247557 0.3528960913546775 34.901908902033966 5.840141800023723 0.2038221261523475 35.78554123683759 -0.015114861597972751 20.353610876892958
792 36.73777456997629 4.672490091138002 0.3899198915176494 35.57078904741124 3.2701068104947573 0.5218984040481482 33.00197980860065 2.1457612345113337 0.3509157689465918 36.63216660179882 0.8053979426578848 0.39674197965248015 34.266630765018846 5.8108081256907145 0.1556307036537382 35.24186815856117 -0.0049640967684089436 20.799591203144576
793 37.06048149060688 4.682742870067658 0.372989237034282 35.75783296205726 3.2399273480538957 0.5128901417100185 33.301641579520535 2.1268611040929324 0.36901492854994455 36.83724030921044 0.8097075186748274 0.3714670474873509 32.81137889284144 5.822835605067458 0.16223501635668222 35.15371504684731 -0.009462048475593066 20.495804663727586
794 37.019306210894285 4.697935417693745 0.41082465286548164 35.27319562526419 3.2662036377332275 0.46280232274134064 33.72058462633951 2.0968202638011135 0.33952168757534945 37.44329768301261 0.8009338470785118 0.3374160502107728 32.63727946915616 5.83197591241925 0.16938429815439685 35.21873272293335 -0.0071031219217777995 19.70916386787207
795 37.560640011701096 4.668664926754186 0.383472799153982 35.61595426180579 3.2234916825781967 0.473328032542091 33.244655805477386 2.073485624858968 0.3575084370156324 37.062965361982755 0.8242683206864437 0.3353721397734798 34.59729831544856 5.794803601087142 0.17337421746400672 35.616302751283115 -0.02893410647396013 19.74476304663219
796 37.328374592942126 4.688905588878264 0.41675397018776117 35.77123541412114 3.221988870472844 0.3815858228101181 33.425892094577954 2.1069050568370344 0.38123289849581216 37.431837585598636 0.8202296884645908 0.3739271623761803 33.961171786421076 5.818180718325993 0.1760236691210946 35.58370229473219 -0.014634953071202128 19.818879687195952
797 35.73959003369205 4.728764951283679 0.40234987895828384 35.029066418487545 3.2753544912737667 0.4401337718862594 32.80429659923289 2.143530657980969 0.4101435478280548 37.664430469669206 0.8074232111632066 0.36174921011926386 33.49715895110449 5.86037325431081 0.14925547153989707 34.94690849443724 0.017212375535538914 20.209732671546252
798 36.45300251197569 4.69654008585713 0.42150648604654006 34.84593379436342 3.2597454307454683 0.4559570645708975 33.437771886157414 2.140464192932213 0.43144351343036835 37.07504335695702 0.8038048958577139 0.3011440370938811 33.10140089188108 5.880179318660909 0.2017272552072617 34.98263048826692 0.01026984714373953 20.761450646388813
799 36.381695490816625 4.708333404111575 0.39316568893767484 34.81239662366411 3.2470030541725987 0.3910509533572116 34.33912345970708 2.124783904530003 0.4043004608648462 36.97134289387623 0.8215897237758781 0.4017302166956036 33.60816794790764 5.886264350648649 0.17551920285644607 35.222545283194336 0.011717949780793524 20.23419387137527
800 36.363714994129836 4.744909246000209 0.4433431342089323 35.333140654876516 3.2534310360410377 0.46635336358969687 34.85975926944322 2.124041279974655 0.3957155756084657 36.71987036972772 0.8055623962223636 0.40530220525249855 33.42990634763648 5.840019453405317 0.19466061640065643 35.341278327162755 0.00771574466176912 21.833987975426886
801 36.65109469513689 4.663393742709369 0.3898927629846266 35.24521981214214 3.2247621263952486 0.4549293711253563 34.66008636918001 2.167461961762666 0.4532023401768808 36.91849248551555 0.8254047217267471 0.38119204554426017 33.88417033213001 5.860928361559597 0.18602560109911911 35.471812738820915 0.002513245163778066 21.374100259866644
802 36.88288344445282 4.65507884509558 0.3816085504840561 34.46459665442971 3.2107376839138135 0.4428687966698764 32.89968415947723 2.111741876328364 0.43077183727055907 36.25265498338443 0.8048809142668825 0.3629949625251913 32.769048106101785 5.839277005103407 0.22863528704220873 34.6537734695692 -0.02153367272533808 21.16367936744914
803 36.06863664163899 4.670049186463759 0.39016757218635445 35.689975148045455 3.2360596334440985 0.4745724823425496 33.37351450554021 2.104802772626689 0.39739318053806777 36.48416442667082 0.8002880038099722 0.36956778567754395 32.66611576359202 5.854248202146263 0.2086906886970191 34.856481297097496 -0.012787377968790948 21.089335520373368
804 36.595610631801776 4.712750948580013 0.35705219152409884 34.87814444160206 3.2781020906087406 0.4622402137273029 32.820851859583605 2.075191738874502 0.39940175920162074 37.63295298793851 0.8068778570833016 0.348817963380232 32.61903719375418 5.841378563268147 0.21135554085648947 34.90931942293603 -0.003016697984006389 20.38432194563967
805 36.751429798915126 4.671743955573113 0.36874167609439223 35.655747705343 3.2943756271660125 0.5271948880880487 33.21955529838948 2.1227875001903387 0.3838068925185467 36.78957059982339 0.7769727656819236 0.3561822969875754 33.36697020535265 5.849844142268781 0.15576023953134815 35.15665472156473 -0.0027321394909135765 20.531209124841187
806 36.10131477177244 4.696177541122413 0.4053266936182535 35.10905865564373 3.2813562224787667 0.510815633677041 33.77137156729452 2.1205970029954844 0.4001712778187394 37.1466394474678 0.8027196269967296 0.3914721738538526 33.45876530001889 5.8632084381307665 0.16690255514817784 35.11742994843947 0.006934828677884708 21.482345889452322
807 35.75229237649624 4.723263791681786 0.31588746941322243 36.00088249124893 3.258390491780897 0.5553155376323586 33.67470616976668 2.1318973026854766 0.34604872414265775 36.96966652363396 0.7892513941071794 0.33435593948684056 32.76554456446674 5.889105660481898 0.19512720473478112 35.03261842512251 0.012504790480500082 20.016107257858938
808 36.481582391798376 4.670067134070549 0.3204127458922134 35.73347628770723 3.21162065945044 0.5292824169490261 33.14582606923367 2.1330388098686823 0.3742463716651916 37.468114989660194 0.8181320994248394 0.37245481949622394 33.51889920148451 5.873511845843277 0.20817162414317625 35.269579787976795 -0.004602827935389864 20.678825798442464
809 36.83036248819828 4.665171859679294 0.349935662611151 35.629999653033614 3.2343465659164137 0.5051531393202556 33.633632071597326 2.1475256927124295 0.3454702847052701 37.47716650171795 0.789601627383908 0.3911025544945303 33.398228925401895 5.847594882863788 0.1715867015776065 35.39387792798981 -0.00902881195578067 20.2053376541304
810 35.81221339440843 4.716264258894885 0.3821614607465087 36.268536386816365 3.2705695800547816 0.5693271473868694 33.270997549349374 2.1421532636666494 0.360405718936306 37.57594551743231 0.784344831442039 0.36856353645660633 33.53138988737889 5.881017801786965 0.2449086805610106 35.291816547077076 0.01299300950211657 22.06307539837826
811 36.07056039679825 4.673200987847098 0.33547951716241714 34.58533529061086 3.2255239654973202 0.5988588633772182 34.00099454791062 2.1472890284343826 0.4102472760440964 35.291808503105926 0.820170657286392 0.30970815468530516 34.39343217244388 5.828671718876674 0.19796121629066374 34.868426182173906 -0.006905666078574057 21.225279132211764
812 36.29098918125065 4.67957642265014 0.37918560593989054 36.02723234219771 3.2339423375234433 0.5288805578635484 33.055566365452606 2.12939902752374 0.3481883897232629 34.934604327477764 0.8041219211484297 0.35763650138444386 33.57190247918312 5.843321551047651 0.20076709947043633 34.776058939112374 -0.007804685688266688 20.794450701012803
813 35.51808492945631 4.67802497779034 0.3339866661604712 35.360393988051165 3.2438760940171933 0.5840159040072872 33.423207676076395 2.134165619523446 0.3748550371470292 35.632486148504434 0.8132931608586909 0.33944847982163956 34.97457481746939 5.8286018804630535 0.2142269867562174 34.98174951191154 -0.0062845911364025845 21.15971037307342
814 37.157550859752305 4.66984893407223 0.3153536502187985 35.876367867672386 3.2911278270315614 0.5854161682092887 34.110868502592176 2.1137568341635804 0.3802904582512849 36.18706787160478 0.8219517719449747 0.35795459911079086 34.215583850787546 5.852406367038863 0.21400425828025055 35.50948779048184 0.003941409183294509 21.234035147844228
815 36.0862451271908 4.66183134440001 0.32973037364561286 35.393798446819 3.2726467687690963 0.4879692243436257 34.62022647034767 2.121547391382548 0.3627654221904447 36.98875905140017 0.8410611875524618 0.32877547872215457 33.573010606221864 5.856392763538472 0.14775447575216222 35.332407940395896 0.004818953461570352 18.987763744412202
816 36.02124871702897 4.675899161279045 0.3215127140679583 35.84587183630165 3.2554649279286214 0.5385375706485755 34.400246627604666 2.1298878096925873 0.4135580711486505 37.06338139158748 0.8140217242652296 0.3487244777356078 33.47052897880866 5.859420720735102 0.21520468628509634 35.360255510266285 0.0010619311131695897 21.056628917279596
817 36.21550743700539 4.659916564634311 0.3086927309496958 36.46543065777028 3.253490221877144 0.5596564301664813 32.87747168120827 2.1331914857100993 0.39912300845313453 36.06294146009574 0.7939049239878491 0.40877182848763033 33.800990685640826 5.839209899368562 0.20665610857336186 35.0844683843441 -0.009934318551354293 21.576445870929813
818 36.281744576206826 4.671560910957072 0.4030055732256114 35.59920868293759 3.224306093054256 0.5170590941936773 34.22489992657268 2.115987783052023 0.42838529066839576 36.628322557154775 0.8249914366621187 0.33383626371292513 34.42453093528781 5.817451845143755 0.18945327997761377 35.43174133563194 -0.015017323893102397 21.44855475996233
819 36.78313241529839 4.67584614438702 0.4051448114679431 36.031586523724734 3.2698639379194647 0.4988101804451429 33.58194510135349 2.1647988839730568 0.33337045715385766 36.391206008858994 0.7969415621416317 0.38362889243594234 32.76944214264573 5.866687166638429 0.19744321010584495 35.11146243837627 0.008950601344973007 20.837301036820516
820 37.0136802348225 4.653258400278328 0.33215009262837436 34.69785938401788 3.2166533026261144 0.4785284415396117 33.45921579777831 2.1047774851093397 0.3573046696858228 35.87733271860105 0.7897909950701686 0.40531550774803454 33.90579002151373 5.822858705203762 0.23475698846071055 34.99077563134669 -0.02840916000940481 20.71879214763116
821 38.4125877599861 4.627063954265406 0.3653878914718961 34.677826511500264 3.244323778278218 0.5299491324268352 34.19262185044192 2.0902780055582983 0.29905596894892306 36.333996129048074 0.804744430040971 0.3758739417827902 35.92063804066144 5.838623625599017 0.20481651279439794 35.907534058327556 -0.02487017891856529 20.34095796419517
822 38.35507918489803 4.643316339702731 0.40073653644240037 34.256114198886856 3.2098340985898206 0.49112093308399035 34.23982954783817 2.08336496449985 0.3303404413130701 36.32182527912775 0.8181863351709097 0.35411525408595346 35.01410319866486 5.862214029558291 0.19769524920725728 35.637390281883135 -0.022493784162626863 20.32863899009968
823 38.1646061583517 4.657018458161962 0.4001656168281175 35.948803488292405 3.2141121135351156 0.49111625684757776 35.29556186039891 2.0669883209954767 0.36553632730151026 36.33038481173504 0.7717399657161464 0.37530425220343366 34.80608150266076 5.836158496489088 0.25549483731103967 36.10908756428776 -0.03667346668738965 21.630500816218618
824 37.6869056688237 4.656493553897948 0.3458935212981229 36.34545669614928 3.207226821704235 0.5262089572391538 33.16033555093192 2.0931631772468196 0.4014633679520607 36.2068119581365 0.7981481160413995 0.37256258020285343 35.70213437139444 5.829448356773378 0.2664664951770127 35.82032884908717 -0.028980932534191338 21.916723388251757
825 37.00032396212021 4.658551365610748 0.39513299090703663 35.35334304173166 3.2231962510350582 0.5353349191003471 32.68316536255097 2.0905269273855427 0.37496116387159206 36.36770148769295 0.8125450696323584 0.319778733391918 34.94853847222359 5.830944905722422 0.16677908757066118 35.270614465263876 -0.022724033789721477 20.534657203434957
826 37.970620187907876 4.635669294494138 0.3598055673316379 34.67308371169752 3.2399983166238506 0.5436722350474755 35.14349354713355 2.0468941515502155 0.34557464483032163 36.746866968932565 0.8016698099283878 0.3586548561833032 35.248754720783005 5.840088193504636 0.2118190113556285 35.95656382729091 -0.033012984446701865 20.85023570961473
827 39.078018782155965 4.639169201395057 0.3350137342558494 35.10379566488767 3.252031583973129 0.5620362324658172 34.819756552063495 2.0462750114938366 0.37899635986498453 37.09902215376552 0.8349522778688906 0.3548071509994584 35.406234004224174 5.834928750124007 0.22577619106632976 36.30136543141937 -0.024405572695963308 21.275408826511452
828 38.519985434797576 4.657415982967543 0.2634666537057716 36.01074024004397 3.2040099035090246 0.4834601911550869 32.43587823679714 2.1030611758101174 0.4431033833070145 35.352274839364064 0.8603142133836558 0.3870629665526615 35.30065164938798 5.859628237422626 0.21414201779182573 35.52390608007815 -0.008991035048353902 20.52604355843547
829 36.2309362469315 4.6758487289146435 0.40494197407223403 34.5670133485432 3.213457596212393 0.5045427662462098 33.92358156820851 2.073856698360258 0.3378317132136535 36.39712878595183 0.842064589298598 0.37860792241995633 35.02674762442519 5.821608613996356 0.21904016190255707 35.229081514812044 -0.020509692310497596 21.14173627407472
830 37.17142106124123 4.647344970911927 0.4154658958360211 35.01956461010891 3.2141025107981833 0.49255385402109664 34.5064676261345 2.093840640456533 0.3849961105645051 36.150953515013704 0.8037060164178799 0.3467141262544886 34.38438403395495 5.837715629655362 0.2153104459297013 35.44655816929066 -0.026534984018970344 21.2571975228871
831 35.81187967594283 4.645602410250128 0.38608593934116864 35.56793473230748 3.215077781411391 0.4557963586811716 33.632962215712574 2.081986833351934 0.32436060319774734 36.43010192586804 0.806893897056043 0.3814953795222385 35.09690306941784 5.836251587816925 0.21659917159997258 35.30795632384975 -0.028714435689663163 20.217817931215546
832 34.72160928635873 4.68761503543548 0.3877116001473682 35.79652603201316 3.228326882628318 0.6006671294276722 32.67242817788418 2.144783076442582 0.35677872231009705 37.025556623414325 0.8079838980446465 0.33510346083743625 34.269409406723305 5.836001892860651 0.2216966008179625 34.897105905278735 -0.004934780584611831 21.79482766781377
833 35.26545081685774 4.628575524062143 0.3836331921106553 36.10134627227902 3.2496995472129115 0.5252949291657801 33.03631107241939 2.1582895736529375 0.39148857634221185 36.70898246899446 0.8018975401768986 0.3553029962434909 33.41087640209454 5.894085472207539 0.2606121740771911 34.90459340652903 0.0006325937955385718 21.959545635869002
834 36.02337888397632 4.66815252118587 0.38076468231433985 36.24882028822173 3.2675634244640173 0.5497451987495005 33.48468003997874 2.151068310517043 0.36736022390828993 36.67415567708245 0.819609369949813 0.3505321997314581 33.944482284970796 5.868517028892693 0.1903991927514967 35.27510343484601 0.009105193334939931 21.07111303330243
835 37.97763355124582 4.630230461010049 0.3201264822675995 34.900718009496146 3.218097254632598 0.5580829825820702 33.35592848767034 2.1372691496165186 0.35921547783251184 36.51059674317184 0.8194161462160694 0.3427146449865661 34.269443437201744 5.887339675142749 0.20089797050360214 35.40286404575718 -0.007406400343350672 20.409187047512297
836 37.52514023002337 4.648060079648415 0.3819202059086987 35.699350066332535 3.216079962622964 0.507353907986429 34.604346658673876 2.0481476152945195 0.29292398682282833 36.93621807145013 0.8269558634053408 0.3202609357703283 35.6417099050055 5.88071635754395 0.21081559808875508 36.08135298629708 -0.021884961963909544 19.632681141616548
837 37.42521381346483 4.6198676193242765 0.3869083477173655 34.78089334804008 3.219284591787771 0.5026135551921534 34.09127690210141 2.0994207309297543 0.31937101387138267 36.612680727653 0.8249403340912803 0.32384945576530827 35.19328835259676 5.8390984671839155 0.20959356844496976 35.62067062877122 -0.025354589003547878 19.965699182549884
838 36.6690880199301 4.6617944809775285 0.39252327159224154 35.4775154968982 3.234212551663577 0.5166709428411737 34.15093339626759 2.0784428783843687 0.3502135540104952 36.56020510426826 0.8278714029633156 0.3361774788756578 35.11209783769987 5.877394330329757 0.169982567077365 35.59396797101281 -0.009933808803237998 20.231916841816265
839 37.85812799227312 4.643454267041593 0.33778225531772066 35.389601065679756 3.207580371072001 0.5253605363218612 32.88705432820151 2.1295827017142788 0.40066838458518256 36.94141049391507 0.843157970840463 0.349736368179097 34.144586214965976 5.904829467955597 0.14895775870628214 35.44415601900709 -0.0001559819421608877 20.196823047527424
840 38.37790416256619 4.624317852665782 0.37267522224456506 35.960371220907454 3.2304990552031794 0.5786767110200274 34.368641325167516 2.0702960049698644 0.301745303134345 37.13642068858785 0.8167928425755474 0.36101014751646787 35.468059141921394 5.859545289394265 0.20260503465120408 36.26227930783008 -0.025586728705219764 20.817990834574196
841 40.12296563680606 4.654873788437088 0.33990823782065716 35.54145453535678 3.239277422269481 0.5678263853168779 34.75654287501462 2.084247607316012 0.318454514550488 36.48345214285964 0.8144583139790503 0.38455449572375455 34.80563259129966 5.848118674826703 0.22137922327100076 36.34200955626735 -0.017681776301280316 20.994581447474996
842 37.523836376714925 4.626224709879369 0.3520279456432821 35.476778907191914 3.215638641428272 0.5651158087624375 33.777562957307154 2.0868577506502186 0.3522874990499624 36.498361405779114 0.8180706218979114 0.3391210966454508 34.97127848428864 5.860567513605146 0.19090151397642768 35.64956362625635 -0.024405090174764 20.62022236803038
843 38.60925236818925 4.619096772260874 0.3478750289345412 35.12045060416827 3.2784451212989327 0.5073772161432781 34.49687004000902 2.0345068651353673 0.2537218415153456 36.743072867962645 0.8194882764622662 0.3368691804497743 34.966178865157495 5.868521523354325 0.1809408119484737 35.987164949097334 -0.021865225964594438 18.64157238105694
844 38.17951555778649 4.637810028365631 0.37159592936844127 35.03243165155815 3.244053475158604 0.48996643078550617 33.1545224387961 2.1221949744661637 0.3410566302198626 37.51133931518806 0.8122711924838275 0.3920982865456453 33.95357805614797 5.928820967804115 0.17956772193444578 35.56627740389535 0.0031531899887208502 20.33180841754053
845 38.598642290685774 4.635405622461919 0.27823129815829933 36.2630997365487 3.2265800538223415 0.46331258796883273 33.82755425163176 2.0817699705818757 0.3304413095623225 36.57908352236813 0.8169712813264449 0.4022641732191319 33.27410572582854 5.906514609448636 0.2241459828902862 35.70849710541258 -0.012428630138703944 19.46217712054242
846 38.75084968628357 4.64382801255338 0.35889013422525606 35.175976710648285 3.2415811562613257 0.5465323087471031 33.87555544178618 2.128778446612781 0.31054076812740977 36.65310461919593 0.7895236950516313 0.3700669575667265 33.838799924009095 5.916539067884452 0.19487311856643574 35.658857276384616 -0.0018268619942333863 20.407648415884307
847 36.14729902662504 4.656435405243618 0.32484707128977874 35.778291049032134 3.253509560357295 0.4605742075389317 33.488207062886076 2.1269076642930864 0.35284607492900305 37.13187923093794 0.821497561886477 0.3494130222107596 34.40207227144558 5.903493276662039 0.21434190845950524 35.38954972818535 0.006491756021555828 19.503738706987626
848 36.37610818430367 4.694185484012913 0.3348873527571474 35.21477039988785 3.2636327490399775 0.49748273041680763 33.384728600796244 2.145510964133957 0.3006424604859426 37.45728060046683 0.7931999587929711 0.31278603349942774 32.32764085569827 5.933021085719541 0.21881154791746343 34.95210572823056 0.02003311067292459 19.07502694032882
849 35.66570879688532 4.668874859490059 0.3532568707695922 34.91051952867863 3.2681901505830844 0.4351440470007623 34.46698308160566 2.161446032972991 0.3813929058504809 36.53666731496295 0.8137340498245532 0.3971799754254432 33.86772531439452 5.9333750434360075 0.19822229112402484 35.08952080730542 0.023247089594391767 20.22765719595054
850 36.60742149085378 4.673470580494951 0.36677743278773456 35.401860214529734 3.257226235786405 0.520037764634108 34.503169410063464 2.121091766977038 0.3645024178004446 36.606166071615725 0.8220880836305668 0.37810416203420066 35.10423003284328 5.9069363379164885 0.16937581206332605 35.6445694439812 0.010285663294142466 20.61270201326641
851 36.76814239327235 4.652420153841749 0.29844458435274573 34.78595379746556 3.2117239461344913 0.4763056872143178 33.51408916121776 2.1231839008265485 0.3662475201693868 36.589931779375284 0.8342095818084235 0.3788415138566159 34.96559051357839 5.904595493029703 0.15180323098894982 35.324741528981875 -0.0006503225387642475 19.155612440138565
852 36.59672131956316 4.654741626011151 0.36904516785931923 34.28261336577869 3.248455411796641 0.45956215770982745 34.51320757006663 2.0876410345764613 0.35575522836611234 36.941735336862166 0.837047863079121 0.3403602569508531 34.950402632312034 5.862008262300773 0.1637326334989242 35.45693604491653 -0.00789809811411779 19.348274171829694
853 35.84731339652767 4.667199291637793 0.3516221773001049 35.26394508852811 3.245370711371812 0.5205842354602125 34.131365941036776 2.1145685879215055 0.3401468257904535 36.51011623616485 0.8113557707459496 0.3608984206159205 34.24944156018311 5.862012903273032 0.1663750315812678 35.2004364444881 -0.005775484676928855 19.934653461633623
854 35.993503335255184 4.701822950376603 0.3577854572338077 34.71278075823627 3.2470111417003373 0.547567830069426 33.34864066652074 2.1115368763964413 0.3766624473564215 37.119972155332086 0.7972473911033106 0.3849867465307598 34.93819835415373 5.865540044968924 0.24504163655411013 35.2226190538996 -0.0012452567578241202 21.910411637915267
855 35.60988833775207 4.702525682797811 0.38410858106444495 35.6400595082833 3.294335772637982 0.5300970967098442 33.28441252344108 2.1486028609726007 0.36739258453394913 38.12844258844096 0.7740229110712118 0.3530412729859158 34.7732001968451 5.917451283729595 0.1537194431922208 35.4872006309525 0.021510764574892694 20.493084344319293
856 36.77907363749578 4.64957079356148 0.3537434411987552 35.45428773476447 3.241389830188112 0.45336730333493314 33.29280969761603 2.126851680886463 0.33372983322300676 37.28015613299737 0.7968211457612437 0.3758666349479363 34.825525932607775 5.894041644161908 0.14607202292845867 35.526370627096284 -0.0041419187551059 19.054046492753017
857 36.782461357751316 4.658818959677863 0.35321190034546224 35.29024421644529 3.2175794992200206 0.47735955661394114 33.95250850475338 2.163352525833815 0.36481228309739283 36.90094162366906 0.7936424268562726 0.33302073622589273 33.90290771159714 5.883590599758033 0.185164144756661 35.36581268284324 -0.002480135397746541 19.636049978321424
858 36.2726463400233 4.6750527741812125 0.3716597798845143 34.66594070930208 3.2577593009054655 0.5152014541584926 33.10165036200347 2.115263050473705 0.40719999330155454 36.51132696690093 0.8110128591516644 0.34973341098477545 34.918311233091224 5.854760601202387 0.15778205925180558 35.093975122264204 -0.0031072204840604687 20.644548248103227
859 35.459571930596056 4.680027869775717 0.3238827948323118 34.81458336757672 3.2379366315644007 0.49605473214442475 34.73655500238259 2.134498297908218 0.31555614339408045 37.05888181460606 0.8019539734502829 0.34758467082152217 34.08724745894645 5.879726840924289 0.1172159305411006 35.231367914821575 0.0009517850576341802 18.33802154985756
860 35.03378882691674 4.749783527529005 0.3948124933771787 35.78375992646859 3.23312536113663 0.48206710542571657 34.436790482748144 2.1470233755887085 0.33534895785089924 36.295962592138814 0.8052822072199604 0.39034179981477696 34.135916952606095 5.892689637470798 0.14836216702717173 35.13724375617567 0.019703884122073044 20.064208761699387
861 36.179340694063875 4.7095503150035825 0.38718453567980954 36.04432150492327 3.2354935584284736 0.4831426109535848 34.84020680151988 2.135309638311723 0.33911231687564375 37.16301029165198 0.7835029597643464 0.374955630363138 34.09894556823784 5.919844702247423 0.16401468849171358 35.66516497207937 0.01086329708416236 20.035300277767536
862 35.740578383470215 4.74552658261379 0.3532522189110999 35.33522897366917 3.211799571293229 0.5094297780616632 34.3333410095236 2.1297177448911384 0.39119495130623516 35.822772552786766 0.8264019448677686 0.38216753421438965 35.500308175244655 5.862180472023101 0.15396216432042362 35.346445818938875 0.00924832547085801 20.51196523255919
863 37.02705072710203 4.705804127460783 0.32549802166205005 35.13873026944822 3.264477279988958 0.5564556819106586 36.0599976745778 2.1384040847142387 0.3564406602774007 36.474362331012884 0.805696364519324 0.366365840941317 33.79929183719696 5.853916386045708 0.20429685438369138 35.69988656786758 0.007782710878855026 20.730266877816536
864 36.96786043879932 4.723338565129788 0.35846190628822694 35.854636845057456 3.2510578958490397 0.509487585572032 34.511038144614304 2.165315410509078 0.4413780523914966 36.89490130557703 0.79976059605795 0.3787385183846488 34.04761661091671 5.861971120185631 0.17590211471115225 35.655210668992964 0.014411779879350006 21.359501941741502
865 36.17818794194031 4.747893029856403 0.4081028109018631 36.08738993041074 3.2343181267319117 0.5044060083881704 32.98784043753803 2.1517197852214442 0.43313128495277614 36.81160461830637 0.8244337109489768 0.3186187628314132 34.551595293385994 5.876755805043971 0.1354238942567014 35.32332364431629 0.021147153893594027 20.62284533734236
866 37.057675791840495 4.684121210630865 0.38569003405477975 35.807939051421904 3.227139061556137 0.5392433943118663 33.925075942529176 2.077919410933483 0.36070611214341297 36.966387259017296 0.803541391254477 0.3725386723377328 34.60599198065566 5.868223585211088 0.17441013326215168 35.6726140050929 -0.013688005749737431 20.999915563391905
867 36.90978819142318 4.722944435538805 0.38200016060558906 35.84065378887025 3.2597936194482457 0.517985100182944 33.684575524064556 2.1621582306257454 0.36105671875583467 37.09125761677396 0.8087617278227266 0.36859711966334363 32.87935663266589 5.923774905476847 0.14858015474015093 35.28112635075957 0.029609646115526633 20.376891660022892
868 36.98348977055097 4.754877662032708 0.37829334873512344 35.23046727864465 3.2081014387578577 0.49587800306289476 33.87620058533627 2.150078846681494 0.29478039793845656 37.36734763820245 0.8005539628095147 0.3773457035335974 33.25437636426074 5.855429405623725 0.1927740917853967 35.342376327399016 0.00793132551411253 19.928291960594713
869 37.11040666155419 4.742443506821454 0.3609720088176279 36.01030636975178 3.2626947149235184 0.5392937701387333 33.391011181851844 2.1538268034193884 0.2910901402281456 37.80369259443008 0.7935931835628698 0.3286835352297993 33.8696346703276 5.885221408571887 0.142007219495533 35.637010295583096 0.021678985792876127 19.045651953758
870 36.691877145210235 4.724626320609283 0.38577257255010416 36.00155545502797 3.214363050902699 0.49478164398616287 33.23461094176248 2.162371688159228 0.29661675879572563 37.58016171169898 0.8158617577291913 0.3256804503757455 33.57866583210676 5.874456229816204 0.1767031158133398 35.41737421716128 0.01245887177637366 19.24627733823755
871 38.05835177908308 4.704028265538379 0.4062548607996794 35.70378850062142 3.1981730933849897 0.4928839946763255 34.774187650861656 2.0971058335469497 0.3912030799842384 37.237011204305354 0.8035468942623276 0.34651428336953166 33.73892422886823 5.889354371855912 0.1225379391407901 35.90245267274795 -0.007435245949235725 20.161171950337323
872 36.78437324120838 4.696533126702861 0.31606182770717045 35.94894246249941 3.2384327542505535 0.4710229993675254 34.97103905895687 2.1422872941422844 0.3714087493208472 34.98721264884886 0.7809187536033254 0.42331689362207287 34.11230135905311 5.892388738535801 0.15599213774087958 35.360773754113325 0.0042351957800177194 19.913751010278048
873 36.99530488918439 4.685401059535266 0.38028114467095947 35.24082167567091 3.229780240985289 0.48855067125829466 33.35281841997651 2.175301939581891 0.3523581446368729 36.461228083485565 0.8434653551310908 0.4058009179177949 33.69835213771443 5.88107959631644 0.20264028105913803 35.14970504120636 0.017128700643048122 20.96602870148886
874 37.295738897085215 4.661765548867949 0.3617684091876048 35.796208891473285 3.2669968649226004 0.5068298297806663 32.76801433602851 2.131870920984599 0.4157955343731216 36.94815142109519 0.809575116372745 0.41510881714128645 33.79749359771882 5.895395134819624 0.1959104771958775 35.3211214286802 0.007243779526556105 21.719833842385114
875 37.63162048526467 4.648835769369812 0.3279550500327366 35.962545921728825 3.249652333315374 0.4495653457025242 33.813435740628194 2.091985547764236 0.3584428776773739 37.52143443216657 0.8005464509156102 0.3539409166462651 33.953477585128525 5.900775503286605 0.20520211429111399 35.776502832983354 -0.007517816736619887 19.42448741305484
876 36.29198864239255 4.706440459079937 0.3972261996041331 35.42675765358616 3.2278034670314653 0.517373112272242 33.01317124540171 2.106612774781511 0.3638211332252535 37.06811980590134 0.8025389477074292 0.390241690619207 34.31356182402604 5.874878536349463 0.19264586920162044 35.22271983426156 -0.0022221006769861163 21.329018611194435
877 36.790739676079866 4.703736257897162 0.3776330637208746 35.54951172862969 3.214110527356122 0.5091992218005573 33.910661386329316 2.107496326346667 0.33798148320552446 37.19625909270996 0.8274650899512597 0.41828328398996434 34.38744206214563 5.86120362003749 0.19375383158833945 35.56692278917889 -0.0030745733492070658 21.048760653112897
878 37.85077397409039 4.663512560396035 0.3600729457847262 35.83631325229184 3.2379673358428325 0.5293188929791351 33.76439793337936 2.1244708640098113 0.3157897958039401 37.59954623380151 0.8170036929668446 0.37436227973952385 33.530246223235764 5.87682891670643 0.21484013499534005 35.71625552335978 -0.001920263682556711 20.56212657012747
879 36.50489147297517 4.687488691395759 0.3292827532759389 35.2562509559699 3.2495388627345627 0.5515435799657452 33.022047877484546 2.1124985901334314 0.2998889739125558 37.01584240806559 0.8158975097336785 0.34166804003080986 33.723339266994316 5.8784444529012205 0.16410774877143067 35.1044743962979 0.0028966837127831547 19.325764396939814
880 36.657922307619145 4.692029179137697 0.3279435770074382 35.298656345600996 3.2666058947908345 0.5317276534349726 33.86046709227335 2.131377642109281 0.30202616474207733 37.61516581657338 0.812518790792454 0.36144829743412715 33.801095204153654 5.8844085410342775 0.19367735436954459 35.4466613532441 0.011511071905961501 19.673342952642354
881 36.943755377799796 4.725357957098183 0.3570619119411029 35.77573722083516 3.2700458559681413 0.5527286111341355 33.49019342276577 2.1272450713867475 0.26641397587434895 36.83125367441957 0.8220571791602235 0.3609892223357342 33.78709443218286 5.886596678150928 0.228840585974206 35.365606825600636 0.02038361068589729 20.237262456256197
882 37.274126061802654 4.698595622972014 0.3823709423820838 35.92929013863745 3.292307264698284 0.5434281359286859 33.73008098021034 2.140635591624223 0.302394449351431 37.13521469893698 0.8137073295979171 0.47605550760530074 33.70487618652802 5.911814057906439 0.22724733241620285 35.55471761322309 0.02553503569282802 22.133318002624982
883 36.4830223250637 4.715002167373103 0.39790541596631873 36.497121090272984 3.26547349324344 0.5573157876678166 34.18817090062313 2.1546084622299415 0.27836755177627165 37.01909791887317 0.7948475070531072 0.3968397628437858 33.92962027679522 5.87996955258758 0.17969616048541975 35.623406502325636 0.01610329883048702 20.74250089685076
884 36.93920605789301 4.65177666318163 0.366390798468846 35.716402452942646 3.2501336253956765 0.4977146221623585 33.327713652662084 2.1255390790769244 0.3523016638008695 36.78133883260978 0.8263809672851264 0.39003889091873156 33.181715271532106 5.893368187986728 0.19360580414575787 35.189275253527924 0.003562766918269822 20.627073974033316
885 37.713808277058085 4.680979683560131 0.36898468687590574 35.35661851229516 3.2242204883647125 0.49796738005405733 33.85647817124598 2.132744723784916 0.36189822995677395 36.801943691855165 0.8104132391920839 0.4012726589645502 33.262296751950274 5.932970792561736 0.19749850368371322 35.39822908088094 0.01038884782576861 20.942999235779016
886 37.44588074983896 4.671351798495213 0.3668940949460198 35.973299886760266 3.2034222849354026 0.5557773143819251 33.38386318125532 2.1500907244788325 0.3363313888668806 37.09795932190315 0.7818325226405374 0.3475893953753363 33.50257425303964 5.872024710671588 0.1789717123869556 35.48071547855947 -0.01013252942263274 20.461055172447413
887 37.2880868348816 4.632039268381144 0.31486996300588377 35.84201552559168 3.2101331276485183 0.5460517061457236 34.189290281545496 2.128729221082983 0.3703532749562806 35.356691641560815 0.8007679582296433 0.426303433642346 34.10060447160565 5.883014136476022 0.17566182577850814 35.355337751037055 -0.014940195303285341 21.007385299180196
888 37.10135957918325 4.677276257245054 0.3241250591629314 36.46844534781999 3.2599990960643344 0.5233938495469104 33.34700197400411 2.1589812665032553 0.4048663203457826 36.762057489695664 0.8067093053367067 0.38724246561530834 33.54976790223317 5.883334452964523 0.18342890813105173 35.44572645858724 0.011383137955827304 20.89068983080228
889 37.64384085570585 4.675136596093056 0.3490032938993091 35.5606762045067 3.286946555429963 0.5344466030404981 34.5581140517054 2.099536000007702 0.27396214254894774 37.17117067179861 0.8366739644954616 0.34328691692550284 33.512436391602975 5.908399106319878 0.19103340429718846 35.68924763506391 0.015461506802264791 19.385824866893856
890 38.38332310302104 4.690945124152648 0.3786385598898603 36.214994912020174 3.2706330367396492 0.5205196404681326 34.54714168727343 2.114954722141717 0.3429889324443272 37.71954437704643 0.8106624395865403 0.32612111500916824 33.252298476271385 5.933026850104162 0.16659443511462366 36.023460511126494 0.018167496877996035 19.880061953281793
891 38.14872337453772 4.709403573118456 0.3178758533846315 36.30680984358781 3.2715457253408897 0.5689962354074868 34.26540301606632 2.120053794380859 0.32014428628538005 37.7392756350227 0.7833200478622933 0.3759148575581066 33.77850999717962 5.9014090632794165 0.17356863744322046 36.04774437327883 0.011269503129435466 20.128005854158825
892 37.70229261726384 4.703798587577922 0.3816272758397352 35.966260444444636 3.2478338956476667 0.5579667026244974 34.08456985372435 2.117080768213628 0.397514369549828 37.28390479241201 0.7850588173160372 0.3400249605048514 33.43037089148344 5.9371583067336955 0.147758119581364 35.693479719865664 0.012309137430842543 20.91171537994947
893 37.871766466783285 4.702050129592518 0.38635794023855496 36.466378716586895 3.25752748428607 0.5489811686582395 34.583245096002756 2.133621832003737 0.40260095982994876 37.34359468743653 0.7815644466138582 0.38207961980743727 33.491258803433205 5.921464872044688 0.19583329998078003 35.951248754048535 0.01336881524122686 21.954058081886604
894 37.31145160030797 4.684456979452303 0.4055233057025201 35.99807076442181 3.260158661220175 0.5327316826890328 34.45519619077975 2.1418923790694677 0.36193021526810665 37.75733659423117 0.7621692545617539 0.37782376756802083 34.4070729770668 5.90786544945633 0.19431519686837959 35.9858256253615 0.005431607085058654 21.45525454244943
895 37.772671109693206 4.672567997405242 0.3778100334892488 35.99179939632814 3.2462623638892554 0.5190266538557354 34.32298739470635 2.1335416132041205 0.3265712396419131 36.94073606917701 0.7963425434379879 0.4160550271941325 33.99480929303544 5.919837005657042 0.19333702526333257 35.804600652588036 0.007833367051782215 21.002340702765203
896 37.138695812624334 4.7114796529113985 0.35458026754307403 36.383734771168214 3.2471683515167147 0.4851600067062469 34.10030008313034 2.103905277365998 0.27209031539809236 36.491774884763025 0.8057726435222989 0.38275223521479185 34.094151724202796 5.930451047166615 0.18510586096223428 35.64173145517775 0.01387845682965767 19.247814518723217
897 38.03268104263113 4.684328537759114 0.37031967902016005 36.02911471194406 3.2573479146203463 0.478078435041712 34.64893068657907 2.134797011733105 0.3103021231696263 37.31788894523444 0.7987662562213643 0.38791240285813466 34.07377066693974 5.9006594981411995 0.236766235083247 36.02047721066569 0.00930290602807855 20.43601656403882
898 37.6495285646605 4.692491013210667 0.3592054740720445 36.27360173569792 3.243367474772142 0.5797591062072954 34.898167064935244 2.1076639475593884 0.3232759924430626 36.31598415823788 0.8603970592155723 0.4427664154585665 34.11125234104919 5.943315514411396 0.15390929592590027 35.84970677291615 0.023570064166885805 21.301611509493096
899 37.570719969065685 4.634509238137062 0.3378914131067641 35.92605128105652 3.2745473277115282 0.5302905139852478 33.38281127685725 2.136257405159295 0.2922217508605486 36.062017017392094 0.8743812740035023 0.362045003450973 33.47095515415771 5.9124906694369646 0.22902968985958153 35.28251093970585 0.020560245222722994 20.070463716364795
900 37.384724260360784 4.689679778822692 0.28088329690558955 35.756959953014686 3.2371505683120283 0.5411488039031865 33.46171151878804 2.1214670351652583 0.33866407905050755 35.49626447515099 0.8451069920563897 0.4096529697119372 33.85824991593153 5.91861943234056 0.2178894929973221 35.19158202464921 0.01652782367243828 20.491705396276174
901 37.37264909037659 4.661828438720672 0.3390019239785317 35.528420215066305 3.2304784756368305 0.5785864668087776 33.672374548250744 2.126173011936162 0.3381559845165503 36.724877970000165 0.8362050916142316 0.38905151678142946 34.61817912494765 5.891931649985244 0.21204343379007995 35.58330018972829 0.003446395911680655 21.27781132131511
902 38.10534616746461 4.696852204503232 0.3574898708509582 36.081874773014015 3.236913857965867 0.5082961283310556 33.25724066936786 2.138409111709401 0.3667953831179072 36.740785347414466 0.8230633369958001 0.31842215008442065 35.041759266785334 5.919185708622984 0.18682537852310419 35.84540124480925 0.0170079062925095 19.914052422162598
903 37.90302260640836 4.66778328196993 0.3114863828686021 36.1428151278374 3.2315448507071096 0.572541652750645 33.6999299511142 2.1455498190670186 0.29237337236230726 36.64793961707954 0.815616140321606 0.35954460553328366 33.74218667422523 5.960524016617145 0.2398853823243738 35.627178795332945 0.018326684069614574 20.34952882168254
904 38.141498902178114 4.630946919779783 0.27658373394044483 35.457431776399055 3.24468115588568 0.5377381716003292 33.45440034633004 2.1316914996511125 0.34103435460848514 36.21496772789259 0.8410912935610171 0.40725146179302163 34.06352915346554 5.9169143182218145 0.1540620208931725 35.46636558125307 0.007188099752933974 19.67158621645597
905 38.36995812721689 4.605605781857246 0.3196621036709414 35.6699357823225 3.284128436546373 0.5665129123324381 34.151913795038 2.1259603599370296 0.37076936012008177 38.0722540925731 0.8160515151338295 0.3609951287542268 33.67604022615041 5.9347559824281575 0.25161340246798963 35.988020404660176 0.007423477513579834 21.423498233463995
906 37.73457024383449 4.6329655150907385 0.351089119241975 35.13834572990415 3.2473961749112683 0.5392081054926074 34.848667359949424 2.103721349748273 0.2972720845821787 36.925433293708295 0.8407936759627482 0.3473243751885182 34.29693083921974 5.9394195146770725 0.1726023518468288 35.78878949332322 0.006982308411072791 19.566463283658475
907 37.34986453712309 4.6780970320258355 0.3494295619302977 35.72652443642227 3.2535693847076423 0.4999192073874479 34.33202556490255 2.109925557240948 0.3345652985714055 38.152149827282486 0.7955176230144294 0.350601101809403 34.18863003049683 5.94610946475237 0.20297703846256362 35.94983887924544 0.010766874681297667 19.910194092899587
908 38.00105664010517 4.65907937164863 0.3574861234397424 36.104919129869494 3.24634044886359 0.5167118451143774 35.37735504475394 2.128986852881539 0.3698709604140804 37.39367278635726 0.7959905881427182 0.4059849372466512 35.84015206190386 5.91431127407037 0.1787945036634795 36.543431132597945 0.0030647694544220228 20.957058592681772
909 37.601948220863484 4.6961917002032 0.3161952669532488 35.683411923342305 3.2423156241384445 0.5300215275890402 34.46995497124084 2.1429416733476954 0.38154164421142356 38.28246780069149 0.8130097595331681 0.34564695762668046 34.52581179318393 5.897758406132116 0.21169479831345506 36.1127189418644 0.012566495003977463 20.455741432787807
910 38.2701898784482 4.662907935443401 0.34235226944405756 35.16246999334443 3.2341031856618243 0.5293801534267373 35.237473947140764 2.135479025175306 0.31534480989337854 37.729075579045016 0.8366108497327727 0.35282865382021766 34.78486713665239 5.929250322604552 0.2518955096191034 36.236815306926154 0.01379332605662369 20.532531545621694
911 38.07026048340356 4.636427841175397 0.4049341067068426 35.24338760045514 3.2557698217166036 0.5270330326497068 33.870778752795054 2.12785161519882 0.39497501905180904 37.4837560762005 0.8368898780652441 0.30901000582291754 35.42416686137425 5.9446013831451845 0.20194549274499723 36.018469954845706 0.014431170193302511 21.060755784344632
912 38.01579351087655 4.6141878236535225 0.3812908865164798 35.71366777399335 3.2592372195148864 0.5714323733290478 34.719844066054065 2.141099274303034 0.36867006622497145 37.14980474001932 0.8081315758829513 0.38053414001974345 34.470900714823316 5.9570803425786245 0.18998711202466748 36.014002161153314 0.010070309519656418 21.679744105051608
913 37.81841142030784 4.622522977785119 0.3790814109263402 35.923289578450245 3.2792000697664836 0.5835529610099838 34.01609609001696 2.133976318387577 0.41128215734571827 37.48857533508603 0.832376518372796 0.28543550766215786 35.203668908681145 5.901849429387671 0.21379113421312643 36.09000826650845 0.008108125072981798 21.4646396262132
914 38.740690291550465 4.623213673323503 0.4379618952820279 35.97283983100703 3.272142735064573 0.560707425005302 32.66076862376503 2.1504924328504043 0.42229714638889065 37.06293720373254 0.8091933646216797 0.38136888479575876 34.18927482967392 5.9268847883615585 0.2774552794329895 35.72530215594579 0.01050846117739639 23.832645084341095
915 39.43128832607011 4.5936607337796715 0.3725270453815628 34.593503380516715 3.233517282345594 0.5589795134112927 33.68112064425422 2.1442734695651375 0.34511403563054527 36.363010548111106 0.8362928322744351 0.3670779902728397 34.385914493109034 5.915645358196099 0.2684770425060123 35.69096747841224 -0.0011990024347599214 21.911918625294035
916 38.323001043001724 4.657975029595745 0.4329969218985282 36.151129657145546 3.2899278791134208 0.6125460396364507 34.403919765906835 2.144916289261992 0.3801921729830649 35.993094934872225 0.8375549831761321 0.4276907183490468 34.32530721308743 5.937394221722129 0.224539568244159 35.839290522802756 0.02767674290693638 23.811729720759885
917 39.32893467909675 4.6389012202075826 0.3971893747543267 35.55372688663077 3.286130918096489 0.5704003280262729 33.585478920296524 2.152670343477676 0.33301070774591307 36.73942068890669 0.8264411084723735 0.33340433524943935 34.4410341994504 5.921064727887194 0.2261653925486427 35.929719074876225 0.019164725961315777 21.315979620453167
918 37.93350428203786 4.644605913464343 0.4295499204116515 35.82178042366921 3.27355131985682 0.5822175727442339 33.74620933915936 2.1409996532888305 0.31492076947446185 35.98210568781598 0.8170386320536571 0.39579674798301345 33.74253222238607 5.906990660742636 0.3114772419313119 35.4452263910137 0.010760298214309927 23.307490551946366
919 37.43852181727635 4.633154582727336 0.3798002369136403 35.817125226126606 3.2318799359480455 0.557173326998472 33.80757085732218 2.1372921996300116 0.35542154425999267 36.95655614716892 0.7885486289167201 0.2970526446078068 33.12739125274019 5.912700561365191 0.27428339247167255 35.42943306012685 -0.005161755949486579 21.356785753999834
920 37.92893976725313 4.654525451883746 0.4035720859261765 36.183786546026994 3.2400073118561212 0.6074038898134296 33.39473803086686 2.1511814321139275 0.36413188711155825 36.51318929866066 0.808944367975648 0.3327223101176389 34.04919101265309 5.905670854508307 0.32095940622087615 35.613968931092145 0.006188946000602669 23.24821608153819
921 38.33607296348151 4.688418030734277 0.45904735214913134 35.47064771818521 3.2576797021199972 0.5695644978767556 33.89921526900348 2.1645056154124553 0.35531190579201855 37.067872575874766 0.8302708840280567 0.3063921660235227 33.16139847085919 5.866910577400706 0.28265136953509296 35.58704139948083 0.015680024272151028 22.60853978264648
922 38.2897266033636 4.701591619534406 0.4396258111953151 35.42651052776275 3.2454537339856526 0.5609752486807625 35.526180730702976 2.163865338153353 0.30794103219963925 36.67457113258418 0.8553246094279493 0.357858636650102 33.909800363096366 5.889051908231036 0.27929832672271815 35.96535787150197 0.025180504199531994 22.296068815958378
923 38.18962995539901 4.648827083354028 0.37153354601071464 35.71960543843753 3.2522926549984645 0.5882205391424095 34.474742538281234 2.160364268897152 0.27577058465236925 37.28874931376532 0.839462081836633 0.3319337800661261 33.95830234263289 5.912881778053013 0.2131333146304821 35.9262059177032 0.016888635760910774 20.404078628344525
924 37.656375318386715 4.676807605412592 0.43542505934077247 36.0757172677712 3.2581205308145975 0.539327545104213 34.115004451508526 2.1648979501058476 0.3014667975182217 36.18153294035986 0.8366036356068609 0.3735386066176029 34.37974534081071 5.885107777901599 0.2512190345046935 35.6816750637674 0.01843056230135205 21.783592304011645
925 38.418642055960234 4.636973065705037 0.3876061155352594 36.247959059098726 3.2498369065060846 0.4942536748462058 32.87204518969029 2.119252113455289 0.39293988204679725 36.688230874242386 0.7939633342753706 0.367141427872529 34.78969573569767 5.892804887598815 0.23893700923895994 35.80331458293786 -0.007310876158828106 21.55327549103454
926 38.59564338432093 4.643111379234401 0.35939651680028256 34.64688664905419 3.209372109276448 0.5128461681392963 33.54514010573865 2.1074606080522384 0.31014357881321786 36.16677405983044 0.8161467412462624 0.39714206779765093 33.35503394180073 5.8546638775854385 0.25941750720395884 35.26189562814899 -0.019725994587989605 21.07276706275454
927 37.194166473824346 4.670152367437531 0.32926063337377964 35.91458353901796 3.2841512901188636 0.5686468888624494 33.008424229364664 2.0998753838196857 0.39051689317829674 37.490958740834174 0.7967974776126703 0.330681877261128 33.830391184014495 5.885128566346708 0.2950990470543503 35.48770483341113 0.0013440794001443822 21.93517741758703
928 37.00410354296311 4.6694887325806365 0.3715455309571238 35.59140196027516 3.228957881032191 0.48772239978511817 34.205748303225675 2.1071749123862453 0.3464124771406617 37.02871563044238 0.8117491358520702 0.33350503926751734 33.55056516838751 5.893625402386302 0.2378569609009723 35.47610692105876 -0.0036777248194583166 20.3634059994219
929 39.56744967269492 4.616456802048008 0.3171857323457645 35.01392742125855 3.2123972522554287 0.4811847851819206 34.02893766559327 2.0960193020571394 0.3836508680699582 36.47371453208087 0.826615523233409 0.30840400721847466 33.73764250887175 5.847548305698675 0.28764856321901416 35.76433436009987 -0.026069500608415352 20.375226668588592
930 38.3423258527951 4.617613244618108 0.3131527001302409 34.513109241527005 3.1959365638809647 0.49598785492933556 34.055444151858616 2.107775202122964 0.3987452203634694 36.253792584188304 0.8181666596055436 0.3356574409382487 34.659312396589094 5.901059082449824 0.26110512350539633 35.56479684539162 -0.017766787131466465 20.679746675930392
931 39.8334220012124 4.635995273839617 0.2941478508031255 35.26913488322836 3.212663503714171 0.4964449349292049 36.689100863948774 2.0594182300980037 0.3211690578811033 34.79866938165852 0.8550032765244056 0.3176095219248742 35.25629286065211 5.8597335372977 0.2543290302675375 36.36932399814003 -0.02131417337216792 19.293785328836233
932 38.59769647397233 4.6048051998845505 0.3522595134255384 34.56226819582559 3.1826636157072214 0.5382254509631437 35.935279319485396 2.095572241135302 0.376514955383709 35.66402231980805 0.8445338987551865 0.31429456548562457 35.03930452924411 5.863872504263016 0.25720480351210007 35.959714167667094 -0.027587445717892047 21.067649976866246
933 37.612366968548464 4.616953552085284 0.3098006438894143 34.894596691214055 3.2285636990003135 0.5515936273887421 34.210815651710604 2.077904616436058 0.39080098734271307 36.11033071431834 0.8468851580033596 0.32319567802783483 35.08638658886696 5.869750360746959 0.24676758076795163 35.58289932293168 -0.017865460412552547 20.88039853035794
934 37.85833801023141 4.624975595501658 0.35538745701850327 35.386306483473724 3.267910158803401 0.6054895807260532 34.04399946304227 2.0988072549869345 0.29207108793628606 36.36152758692664 0.850801681105851 0.2696973778172877 34.10367522920141 5.871742636992436 0.24028243892138876 35.55076935457509 -0.003029472188891269 20.20166613726413
935 36.44289075124119 4.637036534911907 0.3751669876724803 35.277274658966846 3.2106744128643747 0.5358419147147736 33.5546440052527 2.166950417019442 0.39650683641658996 36.78508342798725 0.8173026764991373 0.33814161075091914 34.192636984501185 5.913038619886793 0.22937703109324725 35.25050596558983 0.003123594569383403 21.486311290611454
936 37.51440131776679 4.639153470083841 0.3332573240152703 35.326586871633886 3.2080922438738972 0.5994696510634566 34.24584183192588 2.1487124627607037 0.3399516781742132 35.85138122782917 0.8765755450595358 0.27618816154191816 33.86401971589881 5.895634790319909 0.18485276364386857 35.36044619301091 0.0077567647526299854 19.866962940747865
937 39.15529955355054 4.6364254163829886 0.38968225997413414 35.880513707421116 3.2056584988056733 0.5901110080962408 34.47853814710458 2.1148415857649727 0.4161769759963973 35.58241325803737 0.8420262910943435 0.356135628936627 35.208488273709335 5.855738345999053 0.20635378355814976 36.06105058796459 -0.014938910057541133 22.442294533523487
938 39.157456333667675 4.641234397143725 0.3342078775206697 36.21155272522609 3.17451194668854 0.5610545653256276 34.75926135254156 2.095374453373401 0.3750161692253027 36.17635611457409 0.8177332626635206 0.30216900427683296 36.06828817903179 5.865546854198582 0.22262392779158235 36.474582941008244 -0.02699675485339361 20.570004680650907
939 38.40655199764344 4.632078898012728 0.34965494960136423 36.2773019490156 3.198163606364729 0.5686793196243167 35.71472906765524 2.0924919001475546 0.4279070868403435 36.19946953160725 0.8309159114059365 0.32457075099839644 34.78256816116624 5.855006391889674 0.2988226155013783 36.276124141417554 -0.024145596102822898 22.570351357088217
940 38.713527869868734 4.623497148021423 0.35208878952337047 35.370967301494815 3.212855923891292 0.5705655535446127 36.42525713504818 2.07019378632842 0.3797706533497571 36.33987936367688 0.8381421743374178 0.3122228343200148 35.31110107820984 5.8400601610461615 0.305350801955774 36.43214654965969 -0.02892709894200447 22.001563664845598
941 38.62125480610642 4.615166122016275 0.3838606910532945 35.67974859054703 3.2162311471096667 0.6271341491767413 34.79444050739325 2.0962887511303068 0.33471701870767795 36.753441217886575 0.8414079419538976 0.36383888785055485 34.47111969034159 5.835581827829642 0.27188597336919673 36.064000962454976 -0.02494177965898987 22.705592287453428
942 38.189274329641556 4.618066201397575 0.3352558524102842 35.62405101251748 3.213047765453832 0.5788074776108225 34.7588859366417 2.083817366193527 0.4476358098733119 34.97502261422587 0.8709087355585791 0.38342165750813195 34.97550783520913 5.878029095331009 0.26881478383915075 35.70454834564715 -0.013103104880043116 23.078001803275164
943 37.05020603530951 4.652544402221008 0.39052910621521597 35.224119901431585 3.2411874165768895 0.6227912477623961 33.94406420873796 2.14020342638113 0.4154313381746291 35.59584624610606 0.8741328952842633 0.34384112366718356 33.79627325089465 5.893036058291726 0.2687377955134222 35.12210192849595 0.014343902084055981 23.39192572404647
944 38.12208306621068 4.64840569894059 0.40144002977381354 35.57754034563952 3.2161299860687707 0.5819704913829706 33.122089957102915 2.1075144191662707 0.4498172363673059 35.198428759503024 0.8819068091798982 0.3989752786881015 33.534234868157846 5.860164210621997 0.2578322536163202 35.1108753993228 -0.0030527128714419537 23.950040228115103
945 37.47913552333721 4.6668940695857986 0.38614829884418495 34.1197627190627 3.213989218547185 0.6198403278043164 34.622663609307445 2.1001307333814836 0.3646727578506802 35.13931041450335 0.875915121134767 0.3764702106791213 35.06347341120053 5.8469192452541465 0.2163024869655987 35.284869135482246 -0.005107260086271226 22.499297251797632
946 39.59143383753975 4.62536450679143 0.3902153667856478 34.94641495212867 3.1835258332226135 0.5648375997943698 35.87112201367747 2.0413064328717683 0.3269869941173594 35.35170242624889 0.8465756955165492 0.32466587262964236 34.87049524554391 5.861753599148096 0.1718131090428969 36.12623369502774 -0.03417172415685592 20.380325836373416
947 37.39526494531346 4.648891571968967 0.4937026742067567 35.19175852828965 3.1838380246266786 0.5362086064027854 34.31366692864757 2.082481162263642 0.3083111124988412 35.60406450578847 0.8659428954399017 0.30515128194202074 35.33359698909341 5.876213954721924 0.24047947480979245 35.56767037942651 -0.01440341586272471 21.58736694188309
948 39.827132245203806 4.609710295210286 0.33842592252007386 35.73003720950433 3.1754604321790225 0.5104961159014656 35.634840663232154 2.0584224062805525 0.3348251424254024 35.285540273359224 0.8672715019489121 0.3534127602380996 35.67777692154984 5.849707608319442 0.2933130457957776 36.431065462569876 -0.03376248887930422 20.975675332195326
949 37.94743746462907 4.621388107296998 0.3795995401576954 34.230558881211756 3.2097311319668393 0.5424569861812103 35.38295673458325 2.0586241603797806 0.31109250375246467 36.1300864853994 0.8071792249823444 0.2894561945262325 35.714516757064324 5.856006074152376 0.32072409896669374 35.88111126457756 -0.03529119791127986 21.122998098817007
950 39.03180451829681 4.648172391524526 0.39757718312426865 36.21495693845973 3.1619685019750445 0.5261544836965448 36.70379359943683 2.0598205788916095 0.3226131975350966 36.66751392138609 0.8427661452847026 0.383134283388211 36.83679596573374 5.876723960004659 0.2907352055418646 37.09097298866264 -0.027986622130838957 22.004035640745958
951 38.91174629860082 4.636024438596019 0.3623805845835201 34.09847216049381 3.174572558166146 0.5474856210469308 35.922421970579656 2.0776557602046153 0.2755765704803745 36.44849333402171 0.8352417406236706 0.3077767854232869 36.06616121862237 5.8377074862328415 0.23894683107775028 36.28945899646367 -0.03363654090228885 19.849164742212096
952 37.95392285198207 4.638761707241133 0.4202308070665194 35.24560577749106 3.1660051853420557 0.5378683766158381 35.828586139974014 2.0756488296879523 0.3202418126115889 36.43234857189047 0.8595462677425494 0.250986586490598 36.323886275330125 5.843727408403862 0.2717567679188833 36.35686992333355 -0.029139057983436877 20.638906368473325
953 38.211724904575995 4.636692239790172 0.42035891851816765 35.571693496377335 3.1775494495489904 0.5602480487617787 36.121747969610496 2.0712459424657963 0.2818649160278426 35.33059964140976 0.8514223393830352 0.3488704513136632 36.08347142961058 5.857174312336878 0.2483736632505773 36.263847488316834 -0.027060080961973054 21.310775554205534
954 38.57610152838618 4.632081811976495 0.33298062056127964 34.827560888634494 3.2062856716589643 0.5916155736232706 34.8162083172786 2.088317340579436 0.38060955817179876 36.34942532037125 0.8411224193076913 0.27305431727983004 35.28699078409152 5.823558862505104 0.33250197346748395 35.971257367752415 -0.027603716461409154 21.895720144726834
955 37.01016087701143 4.648726546918857 0.35518629567214 33.41429318295944 3.214870789992463 0.5049622006221816 35.59655822608159 2.0968738368864006 0.38051070935877007 35.666272662241624 0.839223414124237 0.29928247459972074 35.92132871019067 5.825993179603997 0.3355960919238075 35.521722731696954 -0.020739384161756514 21.492079732617846
956 39.1400153972709 4.630525844960168 0.29200152573322724 35.488726965472644 3.178574290802379 0.5808005008776651 34.74753240780897 2.0882848122325224 0.36143666722273243 35.76979356145327 0.8698724673383248 0.33700962811498314 37.0623586533821 5.819459803723491 0.24503893390156944 36.44168539707757 -0.028533493855570424 20.813118828722622
957 38.76864251210199 4.641160109566433 0.3315142991398032 34.257692120148896 3.1745526622578897 0.5580747660262099 36.754363356064445 2.0906934395818904 0.3784714763996766 35.411320316468 0.8674655288906775 0.2970499973401873 36.51322588818151 5.820300989944446 0.3042914640923051 36.341048838592975 -0.02704239161867996 21.421768997019658
958 38.44375186495423 4.620225392180973 0.3683839904671786 34.880150093262216 3.2183148266380943 0.6328216836359398 35.329795400840226 2.0882488055143487 0.37660037776830835 36.03573968607326 0.835376953187461 0.31427759825577667 36.358307236930415 5.814113892195027 0.2611542991827682 36.20954885641207 -0.030620963723766638 22.38245817604984
959 38.55641621414866 4.6187910805579175 0.36348849969387664 35.59204093446283 3.1898701889081718 0.578502423849084 36.1495414548576 2.0661475067902058 0.3407469629430414 36.262301710737034 0.8686423030455567 0.2948327088512226 36.82429533828797 5.878999933990763 0.3048873088452127 36.676919130498824 -0.021386735008424362 21.571378604139195
960 37.22418292592566 4.634130973278806 0.31145643074434 36.02042488915686 3.1696593550666137 0.5436420449381556 34.258610113720984 2.100446951221493 0.34035240067864464 35.94190521124503 0.8238440098624799 0.37468667316055987 36.08938998869616 5.830308037246548 0.3126622332489697 35.90690262574894 -0.03419907233175936 21.575296244181516
961 38.171969377992966 4.6222948806123645 0.30862405764275463 35.64335242420731 3.2157006004880357 0.5834544045047544 35.31815630724888 2.0839901378128234 0.3324729376951263 37.097074535254336 0.8342377199602313 0.4044221148579142 35.61718109261011 5.83814916794689 0.282035656045205 36.36954674746272 -0.027002436302878418 21.898552018905406
962 38.7254740068973 4.613928518592239 0.3263119472479799 34.890742985676745 3.2300258110974034 0.5562469888601025 35.721657023566024 2.076104898595254 0.2899548646120937 36.78039481458195 0.8414012572144601 0.3604374928664171 35.78421555891725 5.8297127257676244 0.2979814407601653 36.380496877927854 -0.027642295413551142 20.98094365008336
963 38.041559704314984 4.639486931839953 0.31951829860780095 35.09728922867284 3.200283811391453 0.6035156684274464 34.48725110677628 2.11027965579136 0.34494961589208184 36.48438431986801 0.7973589522017227 0.35204730615278956 35.43169419509501 5.846338080707831 0.3568389607641709 35.908435710945426 -0.02712745128048335 22.653259808547716
964 38.32853370087364 4.64255804685309 0.34570131462032755 35.123368707560076 3.189139506046875 0.5593264881790008 35.34663194197407 2.0966868545021558 0.27329491008698986 36.83155913906293 0.8338192528547373 0.33945617719427235 35.725163355662716 5.843442528672664 0.32097905487215683 36.27105136902669 -0.024747699881042952 21.070613958388197
965 36.067847974395946 4.626774938731088 0.3586495921434014 35.08609997626402 3.2032423795596814 0.5495643514125709 33.61272658781633 2.0922053058448755 0.33424421759031386 36.52099493405165 0.8276943773757423 0.34882162557488355 35.79354786834256 5.823486553088254 0.3752476607749134 35.4162434681741 -0.03119622674701914 22.53474460763203
966 37.29195772104102 4.643829360844611 0.36770327402505204 34.64319397325897 3.205508864301856 0.5916333146879285 33.95683385088586 2.0888834497625686 0.31074492916382523 36.92703837211249 0.8368191271659186 0.3539096166034756 35.02812820360267 5.889817677232606 0.28780966512639067 35.569430424180204 -0.01290524180543533 21.90762341743967
967 36.551350857783476 4.6280286848409515 0.3864958490825123 34.73849986706471 3.2038365165695764 0.4794968002873848 35.04765015864315 2.1050590262053164 0.3030388521546098 36.83635676724038 0.8127812567297024 0.37536246134109175 34.375709342699906 5.8943660280542645 0.3041477994762782 35.50991339868632 -0.017062635186985142 21.18272824717296
968 37.465406091329385 4.646625117581049 0.3682348293349611 35.24183923864264 3.2620210407086896 0.5837170449684272 34.497494004604555 2.109569083828598 0.2891873176360572 37.519304547006435 0.8420036452536029 0.3033069783002239 33.93219348642947 5.903696681344763 0.3232913775866701 35.731247473602494 0.006906176076393123 21.402695745712602
969 36.854992546557874 4.654385384312464 0.3480901986715746 35.02512073029637 3.1915571924668606 0.4858602016379037 33.11894229936015 2.1449316271064465 0.3454528590721523 36.82942586420834 0.807173045142616 0.33804762777829206 33.55306381472898 5.909473177958448 0.2988205908474471 35.07630905103034 -0.004372852269580285 20.81293802796208
970 37.13389990220492 4.646405275795748 0.3073184126770947 35.56159575888995 3.209177685797007 0.5515868029798614 33.71808288505213 2.1172041917742233 0.3472961813109876 36.798161332907185 0.8375795410475148 0.28394145724587355 33.80666809393991 5.85271170361118 0.3340032119043289 35.403681594598815 -0.013261258061812753 20.90317416079236
971 37.26482353096875 4.645440770517717 0.40548583394307125 35.76206947645395 3.248528223321545 0.5477729607998693 35.029844717647215 2.1073403012442284 0.28249253869378316 37.49388567414012 0.8336003519852537 0.3151254546675576 34.82139539032544 5.838146755284014 0.2561016783462964 36.0744037579071 -0.011265657196395695 20.70644795972798
972 39.7522762570711 4.637212120690105 0.3906789213012809 35.01787810426999 3.17875194308546 0.5182194351215581 36.06231018352295 2.0402361678214116 0.22918348625367002 35.080308804775356 0.850256604325139 0.38946018942895655 35.027333890711745 5.8502092362878795 0.24005641620384516 36.18802144807023 -0.03454372322494834 20.255186192399346
973 39.52151399480397 4.64847139000932 0.3947801046158083 35.81236616414772 3.1808404711770475 0.5400107597903457 34.90269626007957 2.0792274189627076 0.3060034170397693 35.57300452256536 0.808517540680235 0.3495353983627815 35.266629040092084 5.843310552598827 0.30097539348943203 36.21524199633774 -0.03380346298132002 21.67275969433281
974 37.658676803642244 4.669732824236039 0.3579425200846276 34.19534464610394 3.2087568210488238 0.4757739754323552 34.241211576474136 2.1096040509487217 0.3181373961961906 36.30761309302978 0.7970511867974766 0.35662936403742707 33.213258608895856 5.862736941593445 0.2649871068087459 35.12322094562919 -0.016300572742046125 20.3224733732373
975 38.49613637790197 4.637457390332852 0.44364692275578477 35.42452883084253 3.212543230809417 0.5452970507198536 34.584740690922324 2.0796639200603 0.3575687281041456 36.16495617194974 0.8237050957810447 0.3705011284005644 34.605290462310364 5.859277326787851 0.23845348659498664 35.855130506785386 -0.02334754491265454 22.40800484310783
976 38.908441309679205 4.611848971202642 0.43890092314300305 35.650688825422485 3.2098924778497473 0.5169012361408146 35.082108560856256 2.068497705792685 0.3019391868666717 35.863208911635006 0.8168284035752698 0.34684407884935026 34.89620289811898 5.865762744772486 0.19945433162898868 36.08013010114239 -0.03131087702838142 20.67277282572801
977 39.16153597295101 4.631043614412988 0.3856366364934027 35.62465968868454 3.217896274102702 0.5479709289566519 33.78658325367042 2.1198248098448946 0.39154105992575106 36.975438751189955 0.8076418436344694 0.3811359660845828 34.922277324584776 5.848498834696396 0.2472702291053128 36.09409899821614 -0.020895862328657387 22.386089253170304
978 39.62961128967771 4.651632110146501 0.3790289004842443 36.39081944403531 3.1907708869625986 0.4829122578753825 34.9486720563803 2.0929061199284154 0.36259977140955346 36.17963609414842 0.779594192782354 0.3787755933775452 35.49368164030416 5.8808676675836935 0.2976737125339913 36.52848410490918 -0.026722742186234872 21.78374348001695
979 38.843109239343306 4.638497025241179 0.3755276114140444 35.71010656954604 3.2048486193257166 0.4677072666882107 34.61198482335674 2.1232185991496135 0.4159084081430842 35.97242921875688 0.8206507104864972 0.3660752158014362 34.99158399718961 5.844440667465557 0.319279877064378 36.025842769638516 -0.019545813333234664 22.28231007861972
980 38.25145200867159 4.638965619109208 0.3719231142852836 34.83734699418952 3.20806718902444 0.5196493551261351 35.76513987742701 2.06508391030059 0.3167501049397907 37.00809273413594 0.8448809599854514 0.4078923472271422 34.73890327117561 5.854142769739808 0.30453506615132836 36.120186977119936 -0.02364884803504781 22.010173559343066
981 37.6113212581382 4.6375817814785805 0.36145015149273363 35.766053634430726 3.2072223482204474 0.538630768071181 35.4276667491628 2.093718705340099 0.3565472341510626 36.28714164172829 0.8530379987774567 0.37411868647401725 34.723973600944156 5.846599427113932 0.30441637102819874 35.963231376880834 -0.018244885480844197 22.175336934345733
982 40.136400187391345 4.63965516130552 0.3377649883759112 35.813234785163935 3.198690174259726 0.5433726870211371 34.92667635868934 2.115178751214253 0.38920784053400576 36.459657738695896 0.829111215489292 0.38374990282175275 35.42667062006468 5.839096611223016 0.3123260478848113 36.552527938001035 -0.021530554968586003 22.533530156452187
983 39.23752169826923 4.621767868084637 0.3808535267707082 36.94699535847956 3.217042081204809 0.5723136544421984 36.915291391452485 2.0562682736141498 0.3407100415525025 36.018651817858945 0.8543574263738619 0.3860329104103094 36.356852399971025 5.854863294734176 0.29002594584741637 37.095062533206246 -0.025017148864620677 22.57380464771509
984 39.6994400887487 4.641398094194819 0.32066623889084234 37.188797186570504 3.204801124185868 0.5323173815538759 36.6596873089327 2.072591712662185 0.3150687174228831 36.06457354046444 0.8299166603119714 0.40274880002378477 36.51838854459728 5.864869021254734 0.23572058436535992 37.22617733386273 -0.02316161514503201 20.701214056803252
985 38.385909491688984 4.62841697005784 0.39028148654995465 38.033281298095105 3.160907724667549 0.5163525525001592 36.231803913494275 2.073099431764951 0.3824546406045806 35.5635667038464 0.8569679378294431 0.41622621784947433 36.461278482936976 5.87346959634418 0.2575115772358333 36.93516797801235 -0.027304605534154702 22.49233458382876
986 39.39301858495226 4.628111157445736 0.3922589154821817 37.66908215335786 3.1947771743942135 0.5034115527499445 36.45680902134961 2.051752032266121 0.3634564778011573 36.042254977231934 0.8447333877238316 0.3635594076948989 35.74637600910733 5.860250767886425 0.27777889533105 37.0615081491998 -0.02995203372368189 21.77772757647457
987 37.05463557336453 4.665110405417069 0.39287309683052135 37.7614367847586 3.2113074997136395 0.48249004480724256 35.386161155286764 2.103651072722289 0.36166617135166723 36.398413505468795 0.8259181855550677 0.3495454929958395 34.011718400417 5.834868015544211 0.30890689668061333 36.12247308385914 -0.01770590187649206 21.72062034140527
988 38.51423777060327 4.660935168195424 0.4233676753144675 36.24088935468955 3.21134146491719 0.5676591204081151 36.59048396242932 2.092255860959404 0.3612002772672915 36.19146038106197 0.8592325658781709 0.36862970747144896 35.58171270778018 5.838028908018719 0.2971739870716801 36.62375683531286 -0.013518144073165695 23.124929181437444
989 37.915283034355475 4.648105595097217 0.4219951364659643 35.815223679301994 3.229677265645283 0.5347271447076744 34.67215798410638 2.0770556113393797 0.308500015784718 35.84580102962961 0.8619459203076252 0.3767795913448705 35.17405123100924 5.810745362122896 0.3062207878258234 35.88450339168054 -0.020370986764467247 22.324987378775454
990 39.083397292994874 4.648099830047032 0.34209579306700866 35.34862560359982 3.234772666669199 0.5638003925726612 35.8493209439076 2.067653117817824 0.3045102174489947 36.11023126546614 0.8477578221540018 0.34780840706197963 34.482668879053136 5.829270821027537 0.27548981228529484 36.174848797004316 -0.02036608612382864 21.012707147841887
991 39.86364968614532 4.643189834829381 0.28726088704843916 37.24221474072113 3.2201216862068045 0.580901519149586 36.620898720927826 2.0705779167092437 0.3261516256375036 36.606396448472275 0.8403663691992515 0.33868309591294093 35.850442662472666 5.8158994436005 0.27401765540049966 37.23672045174784 -0.02784588755791113 20.706864118436723
992 37.94833563894268 4.640841428338273 0.35166370873232383 35.54238065213329 3.216640162800737 0.5945140893285842 35.06906809018786 2.0945929150116367 0.34317143757293656 36.59854401878316 0.8405082630340408 0.4057909523579528 35.72247788217317 5.819606628877226 0.2998371156011352 36.176161256444026 -0.02343905805456461 22.86075594405283
993 38.699701531352126 4.645390844247911 0.36369448188187986 35.866232164492686 3.219337255875706 0.5679051808201899 35.29349117599802 2.077420929858638 0.30518322157076994 37.772759512132325 0.7889379707050062 0.36963625990286586 35.40753042636657 5.829011917749487 0.27570359254137644 36.60794296206835 -0.0338571539795979 21.567537867900203
994 37.430714772700746 4.680331754084663 0.34207393785710155 36.06082780143173 3.2280750182138496 0.5748068026086838 36.201828040786275 2.076785213506792 0.3308461376935341 36.422823610002055 0.830098463344133 0.4129630599676123 35.7723767595499 5.83540294738002 0.2804021097158283 36.37771419689413 -0.01573825836105589 22.243276397559246
995 37.96128149898301 4.6902299950957325 0.38210503703962684 37.22608021688054 3.1932813067444377 0.4728108981819638 35.130874822235924 2.1002247210270717 0.3148811257123569 36.77992578189024 0.840242684523432 0.37574044892318054 34.48883727902408 5.8395615091523645 0.3424058859054414 36.31739991980275 -0.0131688943583397 21.634237707358423
996 37.4992762343823 4.682020287678371 0.3350398389191023 36.50542590328719 3.2031087836382706 0.49315979631562595 34.100470185399786 2.0788448383514204 0.339801670154694 36.32782661430651 0.7971571271129699 0.38773635118389477 34.212773930019566 5.86418524572028 0.3118310208006168 35.72915457347907 -0.02081368116668496 21.400760632871137
997 36.62147987858182 4.736751507804815 0.3415742781186302 35.463359679610456 3.2062387504928385 0.5566074454762049 34.31136036373079 2.1063729176986214 0.38947698624181293 36.69596028531769 0.8252263894613742 0.3717388809274776 33.59702741423473 5.874935582203308 0.3172300658296182 35.3378375242951 0.004028091865243976 22.65048447833115
998 36.790591340528884 4.719105332039193 0.37720542457344775 35.322175512854905 3.2351833433623405 0.5532194338826595 33.60451058040189 2.11912268013893 0.4016828061105564 37.47733962671003 0.7960329170259733 0.37244319004454945 34.63402444505124 5.900292456760407 0.29417375363850295 35.56572830110939 0.00807040819842142 22.903696892329517
999 36.95369535755147 4.696716010934212 0.32291724323290416 35.6538007446762 3.2335440089445107 0.5787294566942415 34.10461362152716 2.1474057786076206 0.37857325085800525 38.67020085372961 0.8220948537839273 0.29934453238640496 33.69356278180244 5.895313503937028 0.33192115916723713 35.81517467185737 0.01313789357451236 21.904011981173205
1000 38.05784391185116 4.665654769461269 0.29859131394205274 34.7628045866821 3.236507187607091 0.591287814022175 34.61849064183226 2.1409388990045652 0.38989997652657804 37.527529644225254 0.8303299761516352 0.34707037594878554 34.60134282746892 5.879800940340151 0.3128458823518054 35.91360232241193 0.0047694168459949445 22.227271565808817
1001 38.05531431481944 4.691233480579159 0.3834031748199805 35.33520339532612 3.239211965458813 0.5629247927767669 34.79175439410817 2.13890043935955 0.42608399360252974 36.465889547095074 0.8293708639659138 0.4109237425050451 34.396562304426496 5.88874312171716 0.3005494570314682 35.80894479115506 0.011615036549171776 23.879564940020394
1002 38.13302598866694 4.7196527587866814 0.3281091581801053 35.37282579508223 3.2348905695148167 0.5508086651542007 33.76115417329336 2.133841139243726 0.395984852661958 36.95557666516842 0.8286852337295547 0.3697568441156352 34.04792412836289 5.920031975331787 0.3063812970389872 35.65410135011477 0.021543397654365793 22.35728089610023
1003 36.917530192277155 4.72739285747333 0.35566451787746634 34.86046896782048 3.237071027135262 0.5219308043254153 35.446009565514245 2.1624478008320374 0.3681637878395077 37.106687589157296 0.8127265099427566 0.34461331683705626 34.95500516420068 5.8405502056968635 0.3157750174892018 35.85714029579397 0.010160742549102441 21.842840738394273
1004 36.56144726274659 4.729487658963041 0.35671847411905117 36.066541032684455 3.2318937704071606 0.5734645959914233 34.24652377204999 2.1375990892779004 0.3537429250095943 37.2119968038532 0.8314945192846482 0.3898628097493534 35.6108063857643 5.850216090829492 0.31626848203256996 35.93946305141971 0.010261288085501152 22.80437670574787
1005 36.58876392507784 4.7052772131302465 0.3816429596532756 34.773943492386195 3.2356445255354007 0.5684062078203114 33.84922554133281 2.123270627271002 0.43825203214091674 37.21130358496133 0.8250139115669868 0.3573547699559957 33.6613648469715 5.880646910008264 0.3260195170989834 35.216920278145935 0.008093699835432622 23.739652381374437
1006 36.58805419807937 4.692739784774352 0.30577124469560996 35.89180598492614 3.2466079586567367 0.5095474644237481 34.52910441159555 2.138954901985942 0.4004086652270277 37.35299540676102 0.8241716638121064 0.35374240881971186 33.85649571967843 5.883284046415807 0.2763754227652098 35.6436911442081 0.011274733462041376 21.151827986864046
1007 37.434571490531894 4.672090970897512 0.28159993044624604 34.71016530050019 3.20971651350528 0.5227306679302877 33.952023106327175 2.135232287735543 0.436575045129425 36.54863088786299 0.8446598007919068 0.34656517572144635 34.24215565045005 5.902683373918658 0.30770220708181206 35.37750928713446 0.00699965170283261 21.717083170910772
1008 36.88432621891754 4.703211514837234 0.29641990730299106 35.47179808661012 3.2618140587771363 0.5769936964726018 35.01941455429663 2.1316336239135634 0.4347022541624457 37.742033223885365 0.8333695858533113 0.2666979577215743 34.72199675754682 5.904744996142 0.30292018837283485 35.9679137682513 0.021077818237701586 21.51724669585207
1009 37.77942991430785 4.711939494140337 0.31135293832118205 34.82076513744635 3.2410615328975054 0.5594162343379924 35.52740232905335 2.14090499629313 0.3445725586377204 38.07553970606704 0.813945051365321 0.322390531404712 33.718944888367474 5.91756058474223 0.30962444162173525 35.98441639504841 0.019205394220757243 21.169148482584927
1010 37.014595370673206 4.702909481074273 0.29987222684848247 35.375661880669874 3.225593162973383 0.49667001552353834 35.296730520473616 2.131181988737745 0.3534055270464523 38.09233936902365 0.8157182538649881 0.33466911423690365 34.20564974865741 5.8717793890577745 0.2933223226294039 35.99699537789955 0.0035595174746853252 20.373682550191475
1011 38.47078714734021 4.689259173998424 0.3000801893307215 35.83023276843262 3.272381455557931 0.5109511907471956 35.02003249971271 2.1220692348652364 0.39496603453975676 37.9639221916055 0.8068500984024214 0.3049081568761309 34.40865525264165 5.9094331795675785 0.29585455445555403 36.338725971946545 0.014121690811371001 20.70394596188466
1012 38.27794013607529 4.686566688950581 0.31910360795692483 34.9698016353592 3.252638018173564 0.5391991668758122 35.21526428566464 2.149358898700382 0.3381162755585628 37.85213207843585 0.791812816876835 0.3577917546305063 33.67974480032297 5.947159815584819 0.28791631801276424 35.99897658717158 0.01963030999028894 21.10922189529148
1013 37.30687968034016 4.703947832994021 0.36615779837741436 36.14722215540168 3.253756526423955 0.4947290460790962 35.059388998749554 2.1536539116694495 0.31843890385177265 37.037526135275904 0.7722356541520193 0.3974483127870544 34.65938988010235 5.887185282432139 0.3642659219390115 36.04208136997393 0.008278903867369337 22.24267977880262
1014 36.80809469303367 4.692201689308638 0.3778478414535614 35.86380156581258 3.2605017776185186 0.5047270706402359 34.708358366162535 2.1037132596693517 0.282023234193845 36.95715229594164 0.8003587667811499 0.38437507617149075 34.11572498970206 5.894041172126763 0.36065341703365617 35.690626382130496 0.004286395433936829 21.882709377737438
1015 36.03022486047519 4.7223413749916245 0.39714607445681127 35.26792792727043 3.222492364826753 0.4842950390776048 34.09755258917582 2.097123678937481 0.30252571705332876 37.07534020720167 0.8426161996053781 0.3542840114272768 34.11405828579871 5.912346357761551 0.31993436533822056 35.31702077398436 0.013507057557610325 21.2932339869965
1016 36.73820925328934 4.685314278377579 0.4008570742063983 34.9938515037528 3.209159774964557 0.5405970768124374 33.86329596986465 2.087813903445735 0.3185386472966326 36.89610334222964 0.8434335838921836 0.3786245314464876 34.70712885790526 5.912733398230636 0.36501588177050526 35.43971778540835 0.0018140501151907352 22.959945342610585
1017 37.15244012879333 4.70604448796534 0.38051921516834897 34.621585563611895 3.2513500553579164 0.4605998209302347 35.15819347919443 2.1270337643288615 0.3405307308469466 37.04397724427788 0.8052491567890033 0.3805116722896881 34.73218917360352 5.874993974485505 0.3361563380547574 35.74167711789622 0.007057350118377737 21.753119362674195
1018 36.561268015926565 4.71152916398549 0.3815973468620087 34.89061584550557 3.198103041061024 0.48472770047447333 34.49183194646169 2.1598643770001464 0.36451596086125987 36.00752977161406 0.7973032541454903 0.3614002572910757 35.71491836359888 5.896952968275569 0.36768685837599335 35.533232788621355 0.006873623226596503 22.45912192928946
1019 36.518128561415345 4.701516667652468 0.3790168188814682 34.307703548682674 3.2039428245530495 0.5001981630254876 33.56048120073735 2.11581120283886 0.3304995387431694 36.97644537698398 0.7999348772017364 0.3477627613896336 34.15815939093098 5.942189058006112 0.33428000884166736 35.10418361575007 0.006801988383497793 21.677941726121624
1020 36.78136262524679 4.696883625855666 0.40215865381191657 35.471708142587225 3.256858581489593 0.5184351499453367 34.67224937820254 2.116638520181112 0.2717172395101808 36.23235690809956 0.8091589363822528 0.36917617755580107 33.70024580268754 5.915165819177581 0.3375361212030985 35.37158457136473 0.013064158950293536 21.761204538987506
1021 37.361199719078506 4.6474955381679175 0.3874005866606892 34.17178902159882 3.217926644039858 0.568982074926353 34.11970078255233 2.1204425413746764 0.3938318109553789 36.113922821776846 0.8254625471013678 0.37719749498319394 34.20429582212127 5.912310896921447 0.3114286155620876 35.19418163342556 -0.0011493041458939812 23.363392102183443
1022 36.76876811427267 4.628745630086417 0.4402177026921106 35.642554336808985 3.2632352097982644 0.5215784878147985 34.202350202864466 2.1576062525879944 0.3313336844747964 36.08984511751123 0.8103941765518347 0.3517045433904081 34.43542384457084 5.919998408339001 0.323427749133881 35.42778832320563 0.010118997805755047 22.554623034672996
1023 36.78642631994629 4.695243883863908 0.40350666402624635 34.41366853159923 3.216869495006026 0.5578902589826364 34.05841645704332 2.1372960760405357 0.34988298016584335 37.58944320423789 0.8053741872773296 0.336530540306978 34.458228661296125 5.889364778578377 0.34777657811922824 35.46123663482457 0.0029527464862879383 22.867742797763135
1024 36.68237610687562 4.71021722587343 0.38278255707604303 34.5971515915889 3.272628324101309 0.5557454553590044 33.32511595543723 2.09069075899297 0.31243523985394095 36.63234647257829 0.8299126017477269 0.3767573965996696 34.782801026893694 5.907729219084031 0.27429395512016796 35.20395823067474 0.016358688292946046 21.795481876390454
1025 36.83620636942464 4.6823443639392135 0.33925473718301086 35.92774655488736 3.243188652881761 0.5368231419703886 34.79051255442657 2.136368838155283 0.3431507111013103 36.790930533915834 0.7757933321211948 0.38183255727497845 34.558387392714415 5.880955099350019 0.28762818293475717 35.78075668107376 -0.002146880377453075 21.64278548940039
1026 37.024103204250764 4.669155864664706 0.3734528439220247 34.767901502542244 3.2195134988536376 0.5689961247799431 34.63302347164308 2.093604421334403 0.28846995981427315 37.487831683197456 0.8058105026299962 0.3106692857734378 33.94752034696018 5.876853175363618 0.2764972837146249 35.572076041718745 -0.012889445097675135 20.83372516591741
1027 37.712689857612276 4.620643627997989 0.36400416713933353 34.66656913212565 3.2673667366100316 0.5622076712336551 34.48974595732619 2.106163276723028 0.27898941451494724 37.56672622638541 0.8317159071393029 0.3124852657606637 33.45088065284119 5.9192422992345515 0.29460863168276913 35.57732236525815 0.0031494318740332484 20.767372669202896
1028 36.85042347140969 4.637847408385233 0.381386340238418 34.96619725969233 3.218156517798563 0.5567538706901054 34.34713179768796 2.1145125434000693 0.3600418178112838 36.71535809632033 0.8183602560331794 0.36548896751643334 35.08158171160179 5.934631308840487 0.2934698890451222 35.59213846734242 -0.0011753307754409858 22.42718252805312
1029 36.56258971346423 4.632167245479934 0.3471317024371028 35.07161279906795 3.234628363441088 0.5759644830752935 34.66829951647802 2.1021819625272684 0.33011930926130517 36.35769855647394 0.8460910669891896 0.4075171341757402 33.899838771696174 5.930603213176425 0.3030120868181608 35.31200787143606 0.003257432655833603 22.502856850920214
1030 36.74121564579714 4.697792690540792 0.3823524114129464 35.0567409068237 3.2489044159942577 0.5964120282931463 34.52000268148419 2.1427410441993664 0.3122919056961991 36.5217318058833 0.8294243946821612 0.4009479513707036 34.79192870329618 5.923166629617234 0.2470000156148732 35.526323948656895 0.02252889733981498 22.219352711498225
1031 36.823823555729106 4.6565282408285835 0.3247521876594752 35.1991015084783 3.2104570236892584 0.5784190242287024 34.63296628709325 2.13905727223536 0.3250765119425943 36.61996262185616 0.8270231459186926 0.370437416724628 34.808041078194286 5.911394499655979 0.3287793553128908 35.61677901027022 0.0030150987986273803 22.087116154912792
1032 37.14502377561734 4.661490433351967 0.3093218748706574 34.002146113432076 3.2053436180938686 0.5131855987968101 36.25834961947029 2.1424966904162983 0.2978697599063729 36.99023272292726 0.8060683835646896 0.4235533425045475 34.512952844767234 5.89843710669498 0.32617971530696765 35.781741015242844 -0.003109691242586532 21.429885384072296
1033 36.974978138918246 4.707736130388877 0.3240896852376247 35.975211334050236 3.274842087716219 0.545813616074741 35.52676383581646 2.1341736349797324 0.24476310973024198 36.38635584113432 0.7917980437121389 0.39567954548187445 33.59799594660265 5.9409255977971345 0.29484152901927635 35.69226101930438 0.02401816125187308 20.68592483029813
1034 36.57292684076982 4.709049531758435 0.3054915402937012 35.155917427456345 3.214035115328051 0.5274539290192873 35.14314256614081 2.131747546095235 0.2710110008973341 37.36938881163142 0.79135242196559 0.40960687476266294 34.24255402859901 5.900437900719438 0.35925362532065086 35.69678593491948 0.003447565506402417 21.46090163966061
1035 37.29462013854959 4.633834789558211 0.33388955765005507 33.87736263947173 3.218084874637761 0.5307544082340071 35.28313536101554 2.1165208560880586 0.29630520577401304 36.51922876163509 0.8402359295026365 0.4039771446121703 35.525875622749915 5.879859500206809 0.2862003790753276 35.70004450468437 -0.008169747668252115 21.212349397460134
1036 36.5462845036853 4.701720431050711 0.32607887929231394 34.57032186417123 3.223380501436478 0.4948269569257067 34.661035413765056 2.127660596019113 0.23259422463760165 36.38237519552128 0.8162442763789288 0.41238062443738877 34.20927614344598 5.9101495896702065 0.2991692425673052 35.273858624117764 0.009954141244139958 20.225982299253307
1037 36.606946935954724 4.674288491424794 0.3307426352484041 35.79919202682379 3.262984204823727 0.4927942971483024 34.04006352285559 2.1082452884271374 0.2875304641292715 36.706200384996926 0.8294918837127127 0.3955808719723829 34.20549965274215 5.919577226952036 0.2814070415915588 35.471580504674634 0.013040481401134119 20.48960456082162
1038 36.846765463264944 4.668013279373524 0.2875800630845029 34.839552101917285 3.2136409064564915 0.4593454910826203 34.82510417220963 2.12946775275637 0.27377569772092103 37.17855767355701 0.8046421767159929 0.3619539499893868 34.98591448811911 5.937643455688062 0.25495607521512625 35.735178779813594 0.004804576531140659 18.765642932086465
1039 37.06174531902092 4.671490067847864 0.29365651093223893 35.3263386577984 3.2297158770652312 0.4485050584132694 34.66701695422523 2.169114263075357 0.35196034872077137 37.06195578656498 0.8412903343410493 0.3697136294642082 33.74276115479895 5.898578433486865 0.3745008029013827 35.5719635744817 0.016160857496325832 21.06578284104578
1040 37.397841955001 4.68865580557653 0.3493391936757118 35.201624103871325 3.314605188895445 0.5383826355285145 35.56417907414488 2.13768794088923 0.29022742437587956 37.6128410468984 0.8224858022847009 0.4166691479539145 34.33714061886589 5.879712085440694 0.33629327897308625 36.02272535975631 0.022752426950372606 22.126617981114087
1041 36.44921985673122 4.689196408208373 0.3182391358748388 35.91655102848082 3.2492994892957876 0.4996310274137363 34.658425880789295 2.1396602259657422 0.3443148455421185 36.02338204068539 0.8288746440826524 0.44950252395608364 34.466789482668396 5.926642540132847 0.2715928438786395 35.50287365787102 0.02085772387013307 21.580803444547268
1042 37.28661932870026 4.649173784019218 0.3116341577592686 34.11198585700737 3.2440721742459546 0.4696787355610143 33.40924327070881 2.1622183278662317 0.37113767139573456 36.39555929291542 0.8139746360351882 0.4031897343995235 33.71332163869841 5.935312405691598 0.2770175522401306 34.983345877606055 0.015073327904690736 21.000712034838752
1043 37.55879705761085 4.638627356996467 0.31613737327618885 34.83503857693257 3.217606233463158 0.4841909476350576 33.883856394464615 2.0999454706902414 0.30472901731079194 36.80764042026983 0.8123136799933964 0.38111449358528426 33.48108438325451 5.920945127489384 0.3553682708624718 35.313283366506475 -0.007989363940418026 21.10249513741351
1044 37.63003589282802 4.669025715519612 0.28918522750921793 35.082500644135656 3.24497340193724 0.43478518423949636 33.96211250794775 2.095845972819653 0.3264807422047377 37.4265833136448 0.8324979145267039 0.41053665757873875 34.05620447621866 5.909530533829807 0.2908054777793925 35.63148736695497 0.004497770059655815 20.074072411378744
1045 37.20364908338065 4.677182401785174 0.3519166029048553 35.49307200565077 3.2488031314562122 0.48226364574064323 33.7392926652983 2.100087389693053 0.2955414030161442 37.204746693393034 0.8157383062523618 0.3510468293382142 34.30441318608184 5.932742317161164 0.29626294719673807 35.589034726760914 0.009033771602645757 20.36328017955398
1046 37.13569885210486 4.667904657913415 0.35523119803440417 36.03676911621511 3.2243566126184335 0.49775469681001777 34.15255162919844 2.130956529566726 0.31886431655427994 36.58243170668439 0.8122510147979376 0.3699235547396888 34.497165949939884 5.9230619651305965 0.2732350573527749 35.68092345082854 0.005829218338474407 20.798469073009755
1047 39.100631451556595 4.631761121562391 0.3459933649962226 34.641707081241876 3.190572331922188 0.47292776679521964 33.490988475577076 2.124366472280065 0.3469117549487648 36.60964402417441 0.7952121551934391 0.3591725784720908 34.18294498004632 5.932453843243761 0.2937936231419847 35.60518320251926 -0.011003752826578528 20.84190230898842
1048 38.97904309756178 4.627898980737139 0.30102183489614276 35.31252429065769 3.2045205350582786 0.45868845939907765 35.89098892822478 2.0736554959901072 0.2800738992954563 36.63872711330959 0.8231617564959306 0.3977671062410929 34.18253267064241 5.944838750561717 0.28812216702575555 36.20076322007925 -0.01106183389831301 19.77476129372903
1049 38.23194179885251 4.64539297410937 0.32929934226296526 34.78977908989731 3.2525412152068114 0.47038123159888545 35.524894356663324 2.08316155883439 0.2958711132716264 36.207373379460456 0.7826820252366834 0.40699752106433507 33.509426032844424 5.900636456859413 0.2970719893301285 35.65268293154361 -0.012994091617613779 20.622139868126013
1050 37.03658204399309 4.673416880307764 0.3515783911575482 35.19743547747047 3.2479685996677565 0.43325780050856394 33.660912951900436 2.101270812528684 0.3126845169174383 36.344711393572865 0.8054488424737815 0.4016989659397287 34.37362134769971 5.904691334569979 0.3106217070896272 35.32265264292731 0.0006823562426456986 20.739254550909077
1051 37.168333212338496 4.637216366269186 0.30248970397343183 35.36833281113458 3.244508456895642 0.4181256573320184 34.737701752360095 2.0799796332487275 0.27617482784663094 36.6481251380835 0.8235342209350186 0.42464462242189943 35.30825421203221 5.905377444835905 0.31360958092478003 35.84614942518978 -0.007753713230051607 19.88214419160377
1052 38.01791736672681 4.652722972792917 0.3268663497177313 36.59127924545251 3.207817699112655 0.45365939065296235 34.03854550229855 2.1184535270552507 0.3601654686418749 37.626719001973 0.8202180502265112 0.3968172469702399 34.12433569412862 5.922096987216638 0.2561089726051259 36.079759362115894 -0.0016150903861529952 20.55334174383919
1053 36.873794804129474 4.667663150316478 0.3457876708367979 35.228467058107775 3.2195615154806365 0.4308597572633124 34.24500345759476 2.0873636549504857 0.2891616080554417 36.58655456617807 0.7946863787797674 0.4073403884860305 34.45355013427082 5.919900444262053 0.2694073003507009 35.47747400405618 -0.008041908909063289 19.96822918083934
1054 37.55662575338529 4.651334931265115 0.35974343386847113 36.038252179926815 3.262550973970001 0.49298979834508144 34.97518871787016 2.0865624277517014 0.29021284414435256 37.03336108795284 0.8028808222156245 0.38658359930068925 34.91047322099849 5.937552540167413 0.2934653559545762 36.102780192026714 0.0022994014070237155 20.88998427695055
1055 38.85300824569815 4.648783481882163 0.3299473416014239 35.584725942190154 3.2254342908273763 0.4783756773687027 34.85960406115371 2.1065317608740104 0.3253343295663966 36.59732928661011 0.8238610083217973 0.43893332310950217 34.73021816183792 5.896021701723341 0.3187203540759392 36.12497713949801 -0.005750488941209686 21.672827904085448
1056 36.968136121213206 4.65274962896955 0.3047127268362536 34.85912028252157 3.2248750781608297 0.547898500659843 35.27653395178614 2.0654078426203633 0.29872298674413894 37.15254224138196 0.8176809242476889 0.36250011089667955 35.02827366280964 5.932581338136297 0.28640236354863524 35.8569212519425 -0.007217975240001606 20.629192877257747
1057 38.83477065532223 4.657939333656353 0.3261320917107386 36.262212293537274 3.1779422977163105 0.5233668980515356 35.94391785689384 2.022850261934875 0.2851519274472687 35.8192843296836 0.8200257939608621 0.4117738830803557 36.462388432425904 5.908820167664883 0.2515408516284556 36.66451471357257 -0.028361366680290545 20.603168712881867
1058 39.39643820641343 4.662895432524309 0.314059837784209 36.17090845633522 3.206786968261254 0.5209809934806803 36.7199203312774 2.058538053632213 0.2787230673831081 36.405355024205 0.7839185444721777 0.3760887023042079 35.940607109187816 5.892267221705523 0.310890706883357 36.926645825483774 -0.024995693547852183 20.63499830508098
1059 38.1894997544433 4.628437770669559 0.3531789874783661 36.11462516317392 3.2223177391614355 0.5666893607814951 35.87276037400828 2.057647963780657 0.2980392957768403 35.678961663372355 0.7990271843025147 0.40691816214032955 34.46396143541957 5.881515487288068 0.29266729635081024 36.06396167808349 -0.028087708626500518 21.97285240405827
1060 39.51562317158792 4.6545082913340545 0.2958653893381737 36.302815577057444 3.2079392468965398 0.49868569422963593 36.656645974411404 2.093461333533523 0.31203397671022864 35.42916981708552 0.8421181842150314 0.3859235064858907 35.77680766422685 5.89765769236454 0.28249253869378316 36.73621244087383 -0.006739987998209696 20.340014394756494
1061 38.63665068304576 4.621906152906456 0.3227583020246581 35.526889436907155 3.2078316739762367 0.49696851910381906 35.39070173677439 2.030990174227872 0.22052550957307013 35.41992009802972 0.8517971794299937 0.41491220437748455 36.53026851708043 5.919427804452191 0.28793709825702823 36.30088609436749 -0.01948634066839756 19.97447337050331
1062 37.95446269739387 4.626546698461386 0.38396953954321866 34.69956566582543 3.1974177130305743 0.50331195899263 34.90472733753039 2.0389617295406928 0.27637389371110344 36.84518981605083 0.8436705175874766 0.39162352065132733 34.50253283809968 5.923278076560526 0.31924151614587276 35.78129567098004 -0.019901990630816303 21.480421839056447
1063 38.03635827717717 4.616117979250614 0.31660119344902393 34.98129463670282 3.2259792870414548 0.49298803512135453 35.482528535417565 2.061568156064897 0.32478898625692226 36.13368346218262 0.8511856094161779 0.4442332535362617 34.47723294293194 5.918396549690543 0.27568848428518566 35.82221957088243 -0.011227421374210001 21.248712247616332
1064 37.943384860740025 4.605088511082857 0.37239437533034914 34.63458239877126 3.2618314371174266 0.46669804236342494 35.223200895137545 2.0665737447472443 0.2788006151243854 36.51480429088125 0.8192167226758518 0.3969419943685107 34.79908698759552 5.919553853741215 0.3174841035531331 35.82301188662512 -0.01142408379402835 20.996830582494084
1065 37.51719585723072 4.623285548323883 0.3160102396145319 35.240245791700055 3.22056366377314 0.50904623931687 33.65202694016206 2.077942351288085 0.2513549513893873 36.323269533821 0.820932189636133 0.3846356771895622 35.084124393970136 5.954498279052835 0.2853916860628992 35.5633725033768 -0.006432531252132101 20.01271440993329
1066 36.61444916047706 4.57585034718887 0.34461102320848186 35.69724650698539 3.218913844936996 0.4651688434897904 35.82056069695387 2.0665930137397037 0.2664311815865981 35.969403993374236 0.8353354472734952 0.39907898640805095 34.82574500004408 5.899539134137246 0.24787879432754686 35.78548107156693 -0.02663058021168523 19.746060258274596
1067 38.78384610987959 4.628206875578039 0.3373616717164449 35.53211288335983 3.2431493957210757 0.5253588724640217 35.874155774684034 2.069817547740943 0.3433313629892175 37.156652076545654 0.8326107495950958 0.4016815864758579 34.95847337998727 5.938775955426373 0.24403225234813675 36.46104804489128 -0.0033648328546420194 21.219672378466445
1068 37.36574947360967 4.641539230276923 0.36822323837563425 35.49815358575211 3.2491263540181694 0.45848124057638656 35.41410536290317 2.0643540253792656 0.30974980746574393 36.67658127331056 0.8198196219010808 0.3548711406442075 34.753770231627 5.961907825753532 0.2831633976184072 35.94167198544051 0.0014724737988468072 20.334144089463123
1069 36.97348024436412 4.638875500770562 0.3245154223181892 34.89535677448794 3.250876242696605 0.4971555159696297 33.638262413034134 2.091418001929691 0.33490711989267036 36.97346823041972 0.8244049029356573 0.4025621660948552 34.35184002206355 5.934032440584695 0.29850296030493617 35.36648153687389 0.002044480116494807 21.28702286353837
1070 36.38409796349007 4.603217374575101 0.3070290294165197 36.10349554000745 3.2745255449797344 0.5065479485968414 34.54960458827658 2.10264195757755 0.34981289898684687 36.95010724041926 0.8061979672327843 0.39037203144945115 34.13328303404687 5.9424270615170265 0.29638358301074325 35.624117673248044 -7.495649050823783e-5 21.201105629167714
1071 36.68064668977448 4.63649462522145 0.31452989447652685 35.72949665790651 3.276726989949984 0.5173304497409233 33.575396627697636 2.0905629731376365 0.3192853839595632 37.300294580801804 0.8160402978699268 0.37578219059515927 34.43860286427834 5.905363412028619 0.37486236276390283 35.544887484091745 -0.0008392780254242727 21.792911330202745
1072 36.22227702675255 4.643453920747416 0.31286505488474387 35.48894415091192 3.2699518985014144 0.4852250584882534 33.94652473960808 2.1180339588985433 0.3576143657350981 38.11634243778087 0.8196661327570846 0.4200874598436705 34.84377568944711 5.931048215334352 0.3458237197513779 35.72357280890011 0.01055388758081468 22.020093417988356
1073 36.05304697563551 4.663624614270202 0.2908998411591763 35.68520542433288 3.24191419162796 0.45816250044898466 34.12835018495843 2.1259478000977783 0.3250309722809457 37.37872984509894 0.8053735642644938 0.3673336695674921 33.756517984474286 5.938679332038167 0.35202241388171046 35.40037008290001 0.009230962792772978 20.551416247553227
1074 36.34605341122715 4.690620200229704 0.29449570962125593 35.380006529616466 3.269078287232113 0.49992281333775485 33.63169604857885 2.155954357701849 0.33574664016808753 37.485056262328705 0.7987951635400267 0.38542281743037027 34.32674157894688 5.910058552209332 0.3353998473924753 35.433910766139604 0.019024374515657548 21.21075809432383
1075 37.45912357172824 4.60160566100982 0.2894094144457696 35.95718030980105 3.2596340166143665 0.48193492300761326 33.32032900422931 2.113879892523368 0.2745556941371379 36.44747405756332 0.8011643706243563 0.37279732360906753 34.58988200747969 5.917721449589669 0.3522811074592723 35.55479779016032 -0.007075859594631373 20.29391830378391
1076 37.16378903476422 4.663385702219827 0.32226898035382967 35.51014625372982 3.2640043342995924 0.5278958212163856 33.57026315588868 2.1494905829377724 0.2551120103776997 37.56898482418784 0.7926399083322684 0.3906023768293932 34.3635434385522 5.937467196233266 0.337844661039914 35.635345341424554 0.015520607137597864 21.012927477401607
1077 36.270261954563736 4.688281873602611 0.31371331895098303 35.33003862268932 3.304904094745502 0.5040655080223893 33.980370924282866 2.1507653104267623 0.3188939760538946 37.60895441874597 0.7759520699600362 0.40269678802849496 34.28117526235364 5.93169007869632 0.29238743433302006 35.4941602365271 0.024441747819298955 20.990389329643037
1078 35.71795953754357 4.636705974770111 0.34324653881788547 34.036942753724645 3.254340983002724 0.4912443962122526 34.399812541656885 2.1165569946467326 0.35148889887008106 37.687435896839794 0.8214888923991435 0.4605259273947864 34.67271732862606 5.928483081791595 0.293912773824685 35.30297361167819 0.005638247655113826 22.235558510263196
1079 37.1159553288004 4.629568073967731 0.3280832625289757 35.35785568155076 3.2210684274008834 0.4602624496008835 34.19888335015985 2.1092638491614037 0.34320456200147387 37.52577319625095 0.7954894154755555 0.45133061290177356 34.22724006779069 5.887379880099436 0.2960938543513027 35.685141524910534 -0.01732300844594532 21.5314644986024
1080 38.018302638835195 4.634109693201225 0.3143504739532903 36.007165389027996 3.2502469731877044 0.4455611710999174 34.9749624044554 2.083780250429493 0.29435234069976957 36.99645944494359 0.8130738915481002 0.42904212986012924 34.705409169568775 5.907744602944857 0.37881540485033327 36.14045980936619 -0.008085855404671483 21.33834081260777
1081 37.26455755543797 4.640543266513204 0.3074021426496062 36.083712647066605 3.2774000158951795 0.4631311726337293 33.56622041185789 2.117580064281509 0.30507231169035387 37.95667011238253 0.8105542548232054 0.43792633588658614 34.073518465708844 5.92949995295474 0.3305550034090384 35.78893583849077 0.009238573226620073 21.131680044463096
1082 37.65879815919453 4.5977026964186924 0.2857997992303698 35.40993260988812 3.2603965077856545 0.546198370945026 33.553585634548085 2.110877292257304 0.3305313126453868 36.25820425202088 0.8460429142625784 0.4004176869926544 34.44149100533698 5.914609417597642 0.34316647750112866 35.46440233219772 4.882799742695898e-5 21.842453452682502
1083 36.06027261180916 4.6518059531821505 0.30276569814152104 34.942680052056716 3.247162931079194 0.4824529179584524 34.54476570575678 2.151470683285904 0.29242816898161184 36.754006371984936 0.807796680026761 0.41755191729374164 34.173418630867374 5.951585693650092 0.36205055683546716 35.29502867449499 0.01608745057787291 21.282508811315427
1084 36.24816021149112 4.634411699562268 0.29487147465534863 35.991961361154324 3.312465463900362 0.5296331536874007 33.792394151323414 2.1095255952735052 0.3071236796984897 38.24074874029332 0.8276480569748168 0.3772934485484317 34.837445804659055 5.95572024119727 0.32188182951576805 35.82214205378425 0.022077273714696942 20.97946372025153
1085 36.69569610572582 4.625533648589198 0.2883538645964541 35.0186962511946 3.2743279693664133 0.48311643664568943 33.18295461386414 2.096170187220949 0.3280812277871953 37.492998304768264 0.8228133130322466 0.35416664558659444 34.214663628244104 5.882113084331263 0.32856127476900804 35.32100178075938 -0.005685297158933312 20.423418072531472
1086 36.36805638547126 4.658524091805998 0.28554958248675777 34.77891069115064 3.2428581178554348 0.5054346228530706 34.876264198362065 2.0728079775224226 0.3328505773507092 36.606723126119405 0.8452253171134175 0.4185688949271088 34.04373975862768 5.889151268164877 0.36230340200701117 35.33473883194621 -0.004163583174517327 21.826335374236265
1087 36.907189300465554 4.697198519283582 0.3130418147130958 35.74090475814639 3.2744757872794463 0.4828339532852587 34.309274295689725 2.0914953167639014 0.3381069316226026 37.704386348466606 0.8148436084569997 0.37601956314243307 34.436111830302245 5.904522500468727 0.3330037788080836 35.81957330661411 0.01063020878358385 21.119293559831558
1088 37.62076942908639 4.618469521259855 0.3176108579360541 35.878351388965065 3.2637524239604248 0.5079331327824568 33.82888076113693 2.115299840025817 0.34140626324117196 37.928504285868435 0.8275672246855349 0.36116620603723487 34.200096089376814 5.947023150551231 0.27398703657250095 35.891320390886726 0.008545494429625156 20.650584919839226
1089 36.99279303668806 4.657679927507131 0.35806193219748206 35.644241931580424 3.2654704290161978 0.5767319548522686 34.17769443936364 2.105808357276751 0.313016265044819 37.822813239174664 0.8016277848332831 0.3346638516011023 34.534575067376224 5.931036963524883 0.3368403267165667 35.83442354283661 0.006447754764701674 21.99372213831977
1090 38.26436896196458 4.612438903159957 0.29138013456489464 35.15958334838588 3.2254835408854503 0.5567531939193655 34.61392463316996 2.0808271673931076 0.3460617279156052 36.11261303373154 0.8442829783974976 0.33503077502174 34.89984108246151 5.935972204868563 0.24827787149429634 35.8100662119427 -0.006075978726032427 20.36869204919138
1091 37.068521602070945 4.651943734722874 0.356854317453121 35.09774303864524 3.2697551971573073 0.5530035199580755 35.33289806577394 2.098029465911418 0.3076850850453116 36.40441682629543 0.8359900005026055 0.327296204622788 34.87573361263364 5.932465425972866 0.3379234167040842 35.755862629083836 0.01175982718646682 21.574869516820517
1092 36.99926533909345 4.621920251921547 0.3451586080882915 34.94187626522502 3.2259998218933608 0.5723566853953823 33.43755313627631 2.1159212533704306 0.3075063309986526 37.27888838198193 0.8230468252510998 0.31435991960703275 35.29553028614182 5.909720797866322 0.36036920941133305 35.5906226817437 -0.0065551476063952395 21.769540060477535
1093 37.4509475947198 4.658508554220973 0.34702516290796775 34.961630544560954 3.250251463925901 0.5180151948062821 34.29375775813573 2.139548025012531 0.34125722594574576 37.14789475005986 0.8280627753147418 0.28600480540359646 35.435607118060666 5.945868117555498 0.30007756797748325 35.8579675531074 0.018570849538981627 20.539161364458682
1094 37.301922980090445 4.663793955336309 0.3364604981507452 34.540766105486135 3.206073898036448 0.5528476927913462 33.60042371468389 2.1319519844560526 0.3369907007114003 37.16704690205701 0.8265862575381477 0.330405301716093 35.373746606361266 5.921315149796165 0.30236442611119807 35.59678126173576 0.004067311365676974 21.303357144292256
1095 36.63097185800899 4.634127681857412 0.33187231742117423 35.137473116067305 3.226101485020156 0.4979435446996921 33.53498288644166 2.1269142997972525 0.30698997794249633 37.38848389611498 0.8072927775099412 0.2792728129768102 34.720241548276846 5.922519067017508 0.332722675099061 35.482430660981954 -0.002485875426493411 20.039787061850216
1096 38.06135911604592 4.626222685961059 0.30682306742627596 34.57395910166303 3.262034282035812 0.4776284263964629 35.205670863281554 2.1290736916320836 0.3034992966344224 37.06820459969117 0.8331481064922488 0.28740012213745775 33.99457374515243 5.899586697348966 0.36712714702202104 35.78075348516681 0.0041361550270865525 19.967327742035703
1097 36.77288185285285 4.636912492737234 0.3530585116598435 35.78870577676931 3.2839313178712115 0.5522208087005445 33.457925842928496 2.1699877916520647 0.35745920910910656 37.701397837867916 0.820825652558309 0.32676404675658755 34.63679382283078 5.93770697694115 0.2744873135571019 35.67154102664987 0.023995908685046374 21.359750747926388
1098 37.81200823878668 4.624232033641719 0.36199754393471084 35.552122643429946 3.2829103337272207 0.5430657238472378 33.27242677192473 2.164899800267426 0.2983294215232268 37.58556465059802 0.8030119736173418 0.3289980344641414 34.099024341110855 5.928325284462002 0.3390565871182644 35.66422932917005 0.014798947476194391 21.445206498993137
1099 39.17667001216452 4.624128339443359 0.3694501137375811 35.39672077261469 3.288079303341016 0.5053156932167647 34.50211372209281 2.108472846081872 0.27317011040650097 37.114872372233705 0.8254611306190477 0.3189626009632821 34.231522296948185 5.8900631930314065 0.2987501245993363 36.08437983521078 0.0013640248363929741 20.232843068503175
1100 38.608431783810836 4.630747902930706 0.39374000091892797 35.55553977427967 3.2145950680856363 0.49498571047582995 35.21988940649774 2.105848777312712 0.2977773386657908 36.81705051986608 0.8293151567439985 0.32535894438499857 33.9224769996534 5.896499591622781 0.3289360434668404 36.02467769682155 -0.0104756383277806 21.093991701668546
1101 37.02144091642267 4.6435867016245025 0.3935474601833666 36.068802879477005 3.24426967016696 0.46020984460085984 33.838832837021485 2.1470283329697954 0.2566491243482606 37.659787423303335 0.8240648727472762 0.3209216170887262 34.76619143101513 5.924395028379998 0.3025617259782493 35.871011097447926 0.010791983510759207 19.86891321758579
1102 38.44599216897788 4.653242005465097 0.31452026108756653 36.52399283629337 3.2423803222185392 0.5160373657640485 34.20402678911682 2.1093440452398964 0.2727774572059253 37.364154736893646 0.8121184628773569 0.3051471156647197 35.09067278063474 5.927811087554941 0.29940172769849477 36.325767862383294 0.003102247004218861 19.570908187887333
1103 37.1473210148671 4.713635883572939 0.3718255126170914 36.49013509440046 3.2225686791626575 0.4888167860434725 34.81753289464283 2.149127075533248 0.30165142563934 35.7449195062193 0.7704778960627557 0.34731141678459154 35.07694593786487 5.920897445658743 0.2799544179402121 35.855370889598916 0.009464458331121351 20.506841983881696
1104 37.18137648566147 4.688409650602104 0.3725913986989293 35.63997226876211 3.2445883911973783 0.4820591342806231 33.61099372459251 2.140042263909233 0.3644270025840245 38.093280373855784 0.8052040228880124 0.29486798798658803 34.506509188318695 5.90069865461987 0.2922273371827227 35.80642640823811 0.009911658976372051 20.697216398212937
1105 37.870573444213775 4.659207211395398 0.3464933978804557 34.86536898877122 3.250741762727019 0.5626295273230599 34.0490055438311 2.12577500940794 0.37777367628048925 37.00423147465183 0.8038943932273025 0.3533213015885127 34.019105676418974 5.9482728400014615 0.2921625708552826 35.56165702557738 0.01170130568487695 22.14344911391055
1106 37.24152159439917 4.70099511661856 0.3703094679144832 35.95297558778191 3.25708744190087 0.4873317728598509 33.352282082492415 2.166940002901569 0.43486074244006573 38.09658406486875 0.8134143432563615 0.2962876497807314 35.27710677715323 5.918574672248265 0.3127401225044481 35.98409402133909 0.025525377718177665 21.789925921733847
1107 36.963919625971826 4.711288130701021 0.32891224036066335 35.68113732408954 3.255449064119171 0.4983184249301124 33.85641948345217 2.137611157814759 0.3667785962604803 37.83694886255814 0.8302393711023237 0.28937202686575714 35.28616199721076 5.8921246123581685 0.3319063427396983 35.92491745865649 0.01946552955214136 20.80166397351609
1108 37.8472227268109 4.679121980321726 0.280300217059109 35.387971645453696 3.2493844737692035 0.5519008748578313 33.896664208768456 2.1410900663244856 0.324649429161778 37.69824458696349 0.8275907872430202 0.35150153643591375 35.431043684206905 5.890742809782751 0.32179326400376423 36.05222937044069 0.011709085821290044 20.97192056372344
1109 37.106066923481684 4.71116320847577 0.349905757997929 36.3488645317109 3.252097192137384 0.5870688756194803 33.14525432359993 2.16681078343747 0.3778733678714373 36.9610357535704 0.8268144902285639 0.3565511617720342 35.58154293578672 5.906848800791955 0.29594367525274723 35.82855289362993 0.026869957347281082 22.544088300423674
1110 37.527897279707915 4.684345995798332 0.32319173687163066 35.96177800819378 3.2381426849954558 0.4914385686847103 34.01464003432067 2.152116631971912 0.3362181307060845 37.730069270351244 0.8503804686441341 0.3584382902783835 35.60606993337101 5.866445291178272 0.36941676960434155 36.16809090518892 0.012409276850673922 21.52835625711789
1111 36.838577635210214 4.696989889943224 0.2913182981748137 35.94049660782817 3.2802831244737254 0.5307793713172613 33.58604665697522 2.1594808347601195 0.42999281069643697 37.3385568927226 0.8439180321103907 0.3379162251383678 35.40535197881603 5.8853093560967515 0.3544578437688999 35.82180595431045 0.027319309809894943 22.281922415199364
1112 37.15216502630648 4.663480920949468 0.3599699091190303 35.25858762556912 3.2598867292198133 0.568397349382209 34.7364206084524 2.1419134845325014 0.37291169767580606 37.8878526487233 0.8379122535902359 0.3231511965729657 35.0894526809151 5.856348155827351 0.404820165013632 36.02489571799329 0.006031371156926424 23.253495756687585
1113 36.68894700682059 4.697282996667902 0.3629536655767761 35.294446311986825 3.2361056446455487 0.5298547930587133 34.943514563147374 2.162978696856287 0.3554374734051154 38.15493803819401 0.868310662781507 0.36188711863725087 34.60046239100363 5.859291633488993 0.4080811833853055 35.936461662230485 0.018916989221100234 23.12703155300944
1114 36.991515644030166 4.704384839459695 0.3753834340347357 34.66923957087919 3.2634998194130853 0.5768083571290206 34.5154019077181 2.1655948394848967 0.28702622631767927 36.83265428416714 0.8258175469837847 0.3344872349083194 34.83796516879446 5.9498716419380475 0.39954704137615316 35.56935531511781 0.035956799788954455 22.611805669459084
1115 37.90182643804838 4.6545934980769275 0.34887167187316137 35.40629335614013 3.2209078805431792 0.540379534321223 34.535787847790445 2.128722788077133 0.36157317324665145 37.784665797297265 0.8342161118583036 0.3392024335107899 34.893956248726695 5.8763781643910775 0.41545437691635784 36.104505937600585 -0.002913249077623181 22.981121614464286
1116 36.874634720157665 4.622204740484311 0.32283120642159246 35.40476781454746 3.2460276395224277 0.5657497004147088 35.55123755911827 2.1240704719285235 0.3612441268033129 37.07770886341519 0.8447121179686179 0.3339879389380094 34.75318404723995 5.926192244992916 0.331309131145912 35.93230660089571 0.006764505312411906 21.945682759114813
1117 38.597726395641025 4.657252691758098 0.33126570044430625 35.78150521838396 3.245979046392897 0.49812621413530755 34.54677050242057 2.1801841828129187 0.379077545362964 37.68629970137955 0.8363108840085862 0.3964691765465349 34.681283081171465 5.94922356706161 0.3193839228879553 36.25871697979932 0.02791313673987452 22.05111221482375
1118 37.91996391594578 4.647258239817351 0.35670823266480856 35.439848714482935 3.2759262792870647 0.5455664730918601 34.37059904909599 2.110849740845394 0.3954334369103114 37.66978284449206 0.8342924795313089 0.3772465264366343 34.26744233372837 5.9382135554679465 0.3500582111556493 35.93352737154903 0.015431121322865593 23.204938299697307
1119 37.3654746716258 4.689770951919677 0.3916079043537051 34.78832502662204 3.2368109085976293 0.5661606463474051 33.89762946938303 2.1278466352729675 0.43530266739421797 36.796660444367646 0.8377937317167781 0.380112017265268 33.92367698367692 5.930168500058832 0.37049141592615764 35.354353319135086 0.018601207846229297 24.5647020335819
1120 38.83096979574777 4.679755028396797 0.3871561201690952 34.9315954024234 3.245323006996729 0.5666410616338385 34.04720615287719 2.1229741237899553 0.41086942507194457 36.702927655953374 0.8372993448912601 0.3646222822685562 35.48197626511699 5.913820131311003 0.34491947292578246 35.99893505442374 0.013957389410201571 23.768676995461895
1121 38.03826485842171 4.679006958361866 0.4093996863756084 34.952668652595584 3.226857590246486 0.5831815934661138 34.28626468378388 2.128009655215208 0.4060456055953994 37.31741001042032 0.8454129953307051 0.28643295517272904 35.343059382588514 5.885116544619874 0.34981133374479906 35.987533517562 0.007003811087880352 23.31790602867018
1122 37.001419029539754 4.684761245040412 0.372136604560308 34.876728687021675 3.278248349098901 0.5315586982978778 35.29079446731708 2.1542289584444223 0.36984375365285244 38.43285960466316 0.8472888283383456 0.3230567712029545 34.52428227216466 5.91928578227396 0.3754468330656035 36.02521681214127 0.030885694972260746 22.597944296483988
1123 37.55483268933286 4.683169122446199 0.38829057076293066 34.694310679861196 3.248939306814295 0.5560533574913218 34.892013202128595 2.1314969030746775 0.42170209745684967 37.63916789343265 0.8339418899283936 0.32129516297305794 35.82005616289112 5.880278643949132 0.3848437197305342 36.12007612552928 0.009688235575592086 23.745489924573004
1124 37.31797601265228 4.711403134017082 0.37403288740313956 34.68358160455074 3.200326711680755 0.5707149593688599 34.78168231983015 2.15849092209571 0.4155671903057357 37.0321494202986 0.8506461265806541 0.3296790099536199 36.314338851226616 5.876509023963379 0.4587568400283365 36.02594564171168 0.013598246000568692 24.622871410702423
1125 36.98752405543702 4.722823858665764 0.3518194097533963 35.377883856672945 3.2243209444174705 0.5585899487701256 35.46626792456394 2.127913049994536 0.3943034351757444 37.18718918815979 0.7940723797345578 0.34842170531129363 34.75937328163098 5.923538560101343 0.39430265940655423 35.955647661292936 0.012656820915786926 23.461901599111755
1126 37.585007491522944 4.691646652988368 0.3792712605665081 35.57975354916137 3.286806790180861 0.6023760700455509 35.53641897595476 2.15203869911588 0.45176034445271335 37.45006505977969 0.7800576047584347 0.35424019691252007 35.210268888455246 5.9073481717347125 0.3704981652985225 36.2723027929748 0.017702646088703845 24.730531901757487
1127 37.68845530598315 4.710276113457954 0.40474494386823506 35.89477713950751 3.24519822775363 0.5914423064292752 35.09777188483994 2.1555791247349867 0.3792202242181011 36.33642132119663 0.8038600136795123 0.354659915692718 34.71780585267001 5.913886338857386 0.4069303605723785 35.94704630083945 0.019883026029746433 24.488190389736857
1128 36.69612955296245 4.704390829335249 0.3717283788084863 36.11164128968398 3.263446291398872 0.6040429957716407 35.778561075541276 2.1763191739822156 0.3529210970206244 36.9924112689266 0.8328532728949413 0.3619724654055551 35.32499602476797 5.911562476444301 0.3708144312096644 36.180747842376455 0.03183747114416853 23.622813470414105
1129 37.273775936815284 4.66169119008485 0.38366663246173116 36.390393320780376 3.2557724855821277 0.515815664083974 35.98147353286364 2.159619682686373 0.3387903604946155 37.412453707795954 0.8106751929683614 0.3286050497906024 36.03308212586792 5.911031925614408 0.3722524831699607 36.618235724824636 0.013881157720276672 22.22079516269041
1130 38.488262686055705 4.706960979927958 0.36091597506789186 35.7768836610943 3.2757010564159237 0.5564530863752697 33.97342862022888 2.1552346126006254 0.34170966453026974 37.961309764353416 0.8104814156091561 0.2999698716535953 34.2562309783271 5.920918754792024 0.4099583000222633 36.091223142011884 0.027982426202190047 22.56315701349039
1131 37.12229729108345 4.705792060455809 0.3463901812549751 36.07210340000496 3.239818483867805 0.6138281866751001 35.05872514499348 2.1523437709380855 0.3460706897023641 37.58147411880912 0.7864241557223951 0.2956506641849146 35.145050882424435 5.906147465636951 0.37566215107354006 36.19593016746309 0.01222824965726177 22.661648174763062
1132 37.397505257877185 4.6687956305746905 0.3351310086030835 36.03055303826248 3.261238456870013 0.6398630296837314 33.86297239860042 2.1690594994356895 0.4031557040010679 38.570040185444626 0.8095699273375646 0.30678004313750634 34.524865790853795 5.9091269565111215 0.33995221444153256 36.0771873342077 0.017681156478868476 23.203438520876865
1133 36.809487185172536 4.710507256910964 0.342883994069854 35.7619288731152 3.2266900891743444 0.5645559265807948 34.316121894222405 2.1497591118453623 0.39420334900611853 37.57583215944167 0.8070637762064947 0.3419584205625621 34.90862312526072 5.89053969212698 0.3565344264036396 35.874398647442504 0.011035047585881808 22.919871586836468
1134 37.87251543090604 4.689106770034518 0.31977020090281505 36.35110869701723 3.233843946193896 0.5554429391499521 34.88544052944191 2.1381365792945646 0.38006992505881626 37.65213309071312 0.8375707511636598 0.33944651069936305 35.070722639399456 5.861143665327003 0.32492549820300837 36.36638407749555 0.006083404735780751 21.997626772374655
1135 37.97001742155686 4.704587890687083 0.39850198011445115 36.188122636640884 3.27844926625751 0.629160505695784 33.07994406227079 2.1224439585981765 0.44508502524363247 38.117093987239315 0.8381651829497523 0.25928456350281937 34.76646980871527 5.886463804616076 0.305918722610126 36.024329583284626 0.020145082954772242 23.353195906596014
1136 37.05752543383024 4.668872466921659 0.33024450627150065 36.23820979681509 3.2750956470654375 0.525893913182898 32.788992975147885 2.072723660819375 0.38857416406874545 37.39789729278425 0.8594844176577962 0.26584467002698153 36.15984049758784 5.875789727524749 0.37685118926313793 35.92849319923306 0.004516246330856011 21.62810759811176
1137 39.06885310496191 4.640470806673848 0.3473149191016675 34.90454767699817 3.247063165920304 0.6470174742902793 34.053011886751214 2.084495866126458 0.3595056404713488 37.23417902521081 0.851589921876524 0.2540429271675721 36.41574557322082 5.860775038747849 0.35783242985406893 36.335267453428585 -0.008997977797950729 22.525416206011347
1138 36.86851929362689 4.656984706879486 0.3160579924412902 35.33683706471682 3.223686885495775 0.5737933265167153 34.211013815874495 2.0860447105159197 0.33401284807292597 37.335354133317615 0.8260112889313199 0.2716923648276448 36.04103092436957 5.878299605564555 0.382368226690006 35.95855104638108 -0.011671498189536167 21.519432581591584
1139 38.535243470338614 4.629656885971571 0.3561458861530706 35.04425591908715 3.227868524319753 0.6266307909905343 33.58450005714793 2.1049525759463874 0.41346298886186245 36.84742771855634 0.8215334005826153 0.35609664893448956 36.10261200927328 5.909865877005006 0.42360308252055184 36.02280783488066 -0.007101484901880695 24.934428790145297
1140 39.65303829681568 4.6594410186023 0.26579407300245095 35.55100796397783 3.1911484219017145 0.5570029851337587 32.296248431054835 2.121534207363183 0.47776909611052787 35.72666228313963 0.834860340014543 0.4065110484848375 36.1517911184557 5.83211044721815 0.3839677892878208 35.87574961868874 -0.018058050646969213 23.961610562935657
1141 38.75341268994868 4.639012329486583 0.3986838093143075 35.89717874554938 3.1958364766106593 0.5428878397968966 32.86073421770051 2.092781104217255 0.4630388389386771 38.30767500726375 0.7895247901446804 0.3875297838136907 35.28366522091024 5.848347433787241 0.34600461325695386 36.220533176274515 -0.03277651081766362 24.501335580978076
1142 39.26841232886992 4.630579897621569 0.3452810217875782 35.92409376273317 3.2121795729129436 0.597483409172081 32.515227564282846 2.12767832482643 0.48849263140092825 37.9529378034746 0.8423586257377065 0.3340370282234864 36.07424116678442 5.852574644053625 0.37032478447228645 36.34698252522899 -0.012802724636492435 24.472389637841225
1143 37.67266699288355 4.656724682342763 0.38841791304545953 35.085711532131924 3.242050682043464 0.625597882151515 33.46167710192629 2.1493401431396824 0.4808220059621065 37.4813721414453 0.8519241968236035 0.36654832620077815 33.868877264912356 5.890900461752718 0.415690454684491 35.51406100665988 0.012311095553498852 26.093375555843238
1144 37.15433452266427 4.6699474427874 0.3999717204101392 35.39691442422707 3.1940290586944635 0.6833487581350041 33.889773066406555 2.1245623289559825 0.42183764996245743 37.30089566236228 0.8219042313647329 0.35729461473994334 36.933720828562834 5.875016304702026 0.3346132173457888 36.1351277008446 -0.008785064366026375 25.1765213707708
1145 36.52722673813496 4.65402434785386 0.4193589073349115 35.006787709989176 3.207166439811324 0.5689868319979563 32.92863254884337 2.1167572799512335 0.4747735781412377 36.83151048952176 0.8451430841775246 0.321847913588471 35.727267300450364 5.88916977530647 0.3765404057280527 35.40428495738793 -0.0034247522468649596 24.769052994679907
1146 36.90729556571983 4.696026710923768 0.3636651584342149 35.27264448575285 3.2050517465270816 0.6086798473180377 32.80522450323333 2.1454368696175723 0.4551526007950248 36.5252999413952 0.8378345808704913 0.31508679748143453 34.71947958235867 5.871978988339989 0.40157836219896365 35.24598881569197 0.005388841588832993 24.570295418788312
1147 36.83667071073516 4.668015435731139 0.39932971257466626 35.09941151553354 3.196342187724949 0.5676782987971389 32.868446143694115 2.074436864207267 0.4790679345805861 36.23004865722353 0.8407323500932634 0.3728334884102133 35.905133345186904 5.863908317173457 0.4229227781982245 35.38794207447465 -0.017189906680932388 25.68950483124215
1148 36.54817984574063 4.66064641753944 0.3987315571793238 35.211245356931975 3.2217406155899155 0.5916880311660545 31.862681192587843 2.1508370696999126 0.48797036854873 36.39836280363644 0.8518140872717996 0.3324234434236079 34.81151393796892 5.877685251594021 0.35317226668873214 34.96639662737316 0.006667750672070394 24.797449129254375
1149 36.087341190320565 4.706702155089853 0.3428127176521828 35.83440864631787 3.225721608616348 0.5368734894190873 33.33164429171066 2.125447134903557 0.4485681477680044 36.98703804959988 0.8316923933015608 0.39618214024107745 35.85360111941846 5.874993625404545 0.3790417871232738 35.61880665947349 0.007034445796225386 24.10408557353922
1150 37.50356095903561 4.654727631561425 0.3446867052144715 34.76446490141631 3.1935559325626626 0.5805758152510956 32.157875463361165 2.1253786389328337 0.3790456530336813 37.485440372811 0.8522155469266657 0.29200276805658687 36.49200414640075 5.859825956313826 0.36877292889807956 35.68066916860497 -0.008736196407464768 22.518202433248387
1151 37.92933754432257 4.657335780111863 0.3320740421403906 35.13409778723025 3.2196777448092306 0.577133758766253 33.36771345152573 2.1205079798253283 0.44841900164426785 36.82657895085076 0.8241906875256148 0.40837981779734733 34.616746894581134 5.878739226866101 0.40151720865853807 35.57489492570208 -0.005786653839319755 24.837993479225073
1152 37.960336878964775 4.680766432186053 0.37677975334573316 34.87032855909399 3.2016983013463913 0.6204889165840494 33.55784713632554 2.131556892548463 0.4624649730728603 36.957152201497316 0.7837843249223062 0.37465914840204206 35.044472116122364 5.856324119975191 0.4006040428372984 35.67802737840079 -0.015050923471266308 25.611177165433133
1153 36.89518331017916 4.666313057008909 0.33489424417958674 35.94161327485843 3.208391651808827 0.5641810590461299 33.135667175225855 2.123655475344478 0.46300254124993245 37.08410381570955 0.838344925995781 0.3748228028123109 36.08525685485743 5.927280760738936 0.38050412926878907 35.828364886166085 0.006920236512438982 24.263671443508567
1154 36.72136056882996 4.720207469280139 0.35918410921662236 35.366271340722065 3.2369698798952578 0.5312007575134174 33.654959948663844 2.1212853902588917 0.45994579589169293 37.62234437372288 0.8432388032389333 0.3113825109806626 34.23283024898882 5.891478087630735 0.381709529019347 35.519553296185514 0.016758988393843887 23.415899324288425
1155 36.611483616989446 4.710005510365498 0.32170052765906965 35.47374328087713 3.2455209371271776 0.6227993202861256 33.207197691691356 2.12407072763902 0.42634696301553354 37.06663051007285 0.8333838093152602 0.37347751282973424 35.26735464499251 5.856500439676423 0.3889077091404531 35.52528194892466 0.008019347157728363 24.44503844181083
1156 37.44204453936774 4.692800919308467 0.34366302884510236 34.43711837427199 3.210537696710762 0.586953298284556 32.16065164379418 2.124456525602475 0.4494715215645941 36.54624707366451 0.8315851296191986 0.3627659260885882 36.23134766615383 5.84060241893058 0.3109361027451426 35.36348185945045 -0.0058803996326509235 23.534698397808736
1157 38.99675898852551 4.643200539416033 0.36542225365102854 35.17574258918874 3.2339452487730154 0.5637413877161112 32.807915463286946 2.1214887360790664 0.46732874642401606 36.201985051756495 0.8456241641589459 0.4150349128596491 35.76801952422556 5.865326531999967 0.38822712093755846 35.79008432339665 -0.003959893581541784 25.20732886445096
1158 37.71402301211111 4.66236765036148 0.3587355056174863 35.35549193866899 3.2279723142452346 0.6188770234151004 32.750485905667915 2.148756917059955 0.4378931634231261 37.01864351943129 0.8350943984445374 0.359433290273028 35.18901688002691 5.893197202589359 0.36879872295913 35.605532251181245 0.007600758873165914 24.56542458379464
1159 38.76811869780909 4.623078844373254 0.34727131283852397 35.58077223325214 3.2380953111496917 0.5213808281309349 32.96427507014241 2.101864822163537 0.42066611953798577 36.03365205210394 0.8405247660414648 0.3247342538903752 35.69809507842184 5.862284836941492 0.38845851572429874 35.80898262634589 -0.012707221533059521 22.947086090878454
1160 38.24814226207059 4.631681976568829 0.3514869945415824 34.521864718639534 3.224441776568614 0.5807493340791928 33.510256923273225 2.1264328442697513 0.4185435244913249 36.08944376995473 0.83558239500163 0.3494438377161342 36.29991864083576 5.847643760732702 0.3477954659608352 35.73392526295477 -0.012720387038642067 23.468570809191064
1161 39.2746249164861 4.616298037679193 0.3406777544801157 35.79531462133155 3.23095598527545 0.5697118165459997 32.85431066134159 2.117451259645042 0.4995355972383555 36.545093619338125 0.8402729869469701 0.3524446626711464 36.05838766019565 5.848296066025411 0.36817687105569485 36.105546295738606 -0.015222070552534194 24.414266815923785
1162 38.088329448237026 4.633635304513418 0.3414616243739488 36.18705208509711 3.2045711453735874 0.5259910324028677 33.97087347907164 2.1049258606774424 0.4336523181908538 36.210327153899904 0.8278065563982426 0.3935054903044642 35.98333431493373 5.846053071397641 0.36849404468703106 36.087983296247884 -0.02247854999488106 23.64143622301322
1163 37.82923386921641 4.625290595237503 0.33654588272127944 35.61204237886827 3.2249570204307396 0.5961945556888079 34.024871531140555 2.0793842013566026 0.44350040063601814 35.76871288094952 0.8294952082470133 0.40737228327359554 36.164974019607214 5.8456438367907175 0.3622166158963581 35.879966935956396 -0.024922765254432065 24.589397510688496
1164 39.81131947456522 4.647344942077715 0.3438639317972134 36.96164208015659 3.1984402536392307 0.5884380265295389 34.003003595992745 2.037689177381372 0.43285910949022843 35.90110430978565 0.825531877780046 0.4337177075196447 36.54864948166517 5.819074673131638 0.36894981512467095 36.645143788433074 -0.040260752864947014 24.841485788245297
1165 39.9532344518162 4.65460440763423 0.39386769058323934 35.752218959537345 3.1984846183391014 0.6014785772910286 32.96161622593529 2.084199513424984 0.3629617238705443 36.13195019981909 0.8419042436443976 0.42814460042676067 35.315324712298576 5.834563167649634 0.38424439467129373 36.022868909881296 -0.023125747528477868 24.87435518957221
1166 39.18188945100847 4.629015583021747 0.3519759092169818 35.49472940543533 3.1895996051786146 0.5597478128987412 33.23493927360589 2.0629486001951842 0.36140784298270884 36.36156421462221 0.8516036987966495 0.41275523173023854 35.76091889909325 5.833474834086106 0.3670502537931957 36.00680824875303 -0.03254847341128708 23.524925721333595
1167 38.2680717042594 4.62718504057319 0.36638797003062085 36.08949803115386 3.2045371078159612 0.5792824850205344 32.35670204521415 2.086911165826934 0.37155488880966986 36.45653521850016 0.8589654764747948 0.39358460775899645 35.629819368254864 5.8425280167187275 0.3651177239055293 35.76012527347648 -0.021851576185025822 23.7883788764012
[truncated: 457,945 more chars]
