# Supplementary material for: Lipid nanodisc scaffold and size alter the structure of a pentameric ligand-gated ion channel
Source: Nat Commun. 2024 Jan 2;15:25. doi: 10.1038/s41467-023-44366-w (PMC10762164; doi:10.1038/s41467-023-44366-w)
Supplement: Supplementary file 4 — Source Data [file 41467_2023_44366_MOESM4_ESM.zip › rawData/Figure4/bilayer/m4Helix.bilayer1.txt]

0 34.883314664588966 4.601614849275069 0.31838102359036935 34.86246171990987 3.3457037456034633 0.3171971984759044 34.86675667147266 2.0898025593118152 0.3161981421999608 34.88585544406957 0.8324402041554871 0.31671431876595285 34.857270182569565 5.859589898452655 0.3185603432109223 34.87113173652212 0.0 18.18626513512725
1 34.883314664588966 4.601614849275069 0.31838102359036935 34.86246159909317 3.345703728861288 0.3171970073770171 34.86675667147266 2.0898025593118152 0.3161981421999608 34.88585544406957 0.8324402041554871 0.3167141273855357 34.857270182569565 5.859589898452655 0.3185603432109223 34.87113171235878 -3.3484350403512055e-9 18.186260752237267
2 35.935535573075036 4.6271014205912255 0.6457748397709674 35.479660948497006 3.28345668140353 0.1559061756695686 36.12671576151539 2.0754970539018887 0.2735328694504916 34.50662885385033 0.8432435831496552 0.38347009088048384 34.06041323825828 5.880757058643325 0.32308192887388754 35.22179087503921 -0.0038190918217729797 20.417533283298088
3 37.15237377968409 4.608827466331086 0.5575447384893125 34.75036219991649 3.2788412373592495 0.16842909037877718 36.53608816382994 2.073472313142163 0.2365931225512341 33.90924275157188 0.8443108109730425 0.408652897577083 35.31833876516031 5.9019748963117555 0.29240377020943437 35.53328113203254 -0.0043449065362384685 19.063722415754782
4 36.8033653703103 4.574069166948121 0.6156378005669786 34.57656552801615 3.2605807707883714 0.14671517710196993 35.57420675723759 2.0817447774877964 0.2393879019453781 36.3081276749508 0.832087183061549 0.37927770001995254 34.380610281166206 5.905757227571458 0.2823197141151459 35.528575122336214 -0.014982426188238729 19.060452826866722
5 37.736110923821656 4.622322305620227 0.5964567029097229 35.19516882790935 3.267297085707095 0.14891317135064747 36.78887925079114 2.0503709567736026 0.22370040403669156 34.721394611568705 0.8338458110085232 0.3917623235852871 34.29870689252862 5.936281900714752 0.3098270365407795 35.74805210132389 -0.0038066393948579026 19.144349256899478
6 37.65841032884939 4.565465665101087 0.5989556069591834 35.445289174498186 3.2797280127817823 0.22031014075513458 37.17133710583122 2.057979815946553 0.22105297040869656 35.39515382938208 0.8198260117045234 0.4053900243302147 34.229878311733266 5.92635042994803 0.34856675343561927 35.98001375005883 -0.015960264263302725 20.560882639634784
7 37.99832333263141 4.6070235078152795 0.5838522186585255 34.74397022645447 3.264316281745767 0.1906475286370682 36.55487118946552 2.0678035262312555 0.21457073026531082 36.206128981356585 0.8165940614317632 0.3972553182218557 34.31692547900914 5.9345168812766795 0.29449427216045154 35.96404384178343 -0.007779399659548903 19.26077920280766
8 38.23675290333644 4.626800072327974 0.5943326245550856 35.287058428301954 3.2335581032293472 0.15758088310705626 35.67928322739942 2.082694568452337 0.18954567685866194 35.376508608463155 0.8171785868040524 0.36288146906684254 34.87861029150551 5.9235583050274245 0.33102957603266436 35.891642691801295 -0.00907232419147086 18.739962419716825
9 38.697166504976266 4.607171645597358 0.5830694495949507 34.90912954672759 3.2252918555336723 0.12408235607335824 37.17603542858847 2.054699071735927 0.13156499040166747 35.29500385828871 0.8242834706446441 0.3918082166569923 34.034941384329514 5.903561777536419 0.3320787957872416 36.02245534458211 -0.02282868715009383 17.90612065578658
10 37.139259779135834 4.646342796442637 0.514633200565895 35.21047940676364 3.2222750151321136 0.11221910681361665 36.21040438968297 2.0812171794457077 0.1703893967445622 35.748757547271644 0.8093427495112848 0.3801968308370774 33.723301174663604 5.945056382860557 0.36087850207586286 35.60644045950354 -0.004983426681237924 17.62781475505817
11 36.33911507666767 4.623018061031975 0.5768564455205605 34.6393745972447 3.224212535641915 0.09440985834326727 36.785111138497996 2.0821822810340946 0.1202888988464422 34.41483903889051 0.8015820519330937 0.4094336756455348 34.06123350191846 5.928944034522231 0.2928397553148348 35.247934670643865 -0.013842458527036028 17.118015205024395
12 35.81430487848845 4.633629870066154 0.5335190970144493 36.640802674601005 3.237576034501239 0.09503941138084336 34.41061889152374 2.095151864973763 0.21686969661181987 34.50807339705363 0.7872885885808437 0.38701890852988374 34.55068049079779 5.940121876096724 0.30307100747674226 35.184896066492925 -0.0070766045159532 17.595741539989127
13 36.11454005955578 4.640768135383852 0.5371868997515084 34.23638529292459 3.2122256992553413 0.11646175324143124 35.60607603813007 2.061618544244439 0.16807315340163917 34.41944128369417 0.8358016981541215 0.40439257566015674 34.21029267781231 5.889607694886127 0.3450389722836764 34.91734707042338 -0.01782589697492165 18.004091234282672
14 37.22257981897809 4.6442508739028625 0.5567700001749855 35.69657559598306 3.2227061860340145 0.12731251324758397 36.16522878731162 2.0767758400649203 0.15383307153090708 34.276136099334934 0.8083615005859713 0.35764586607216503 35.4296253690574 5.914471253055457 0.31445744439681805 35.758029134133025 -0.01251712063105268 17.303541938542672
15 37.393119123468026 4.636236412719851 0.51342580912986 34.56322897635675 3.2219212903421166 0.1511954170817717 37.380083082963466 2.0497975437079408 0.13356448666745022 35.76811717775663 0.7838944745354373 0.36723025613923616 35.128334341490614 5.9105841946087185 0.3589359504389323 36.046576540407095 -0.025343468176884952 17.467786295513285
16 35.12248747972903 4.628781478437675 0.5942631122386277 34.500945075141765 3.2499030213236475 0.13194655116848214 35.37018632633605 2.1004256139771558 0.229451206963447 34.35670105390804 0.8171154593989405 0.3819688202608937 34.945654029463135 5.907461434436748 0.34755072221552824 34.8591947929156 -0.005092849844864378 19.31074507484911
17 37.40338774415229 4.616365749227535 0.5877294549287645 34.01479489553365 3.2511541933724213 0.06361298952977491 37.26288672235528 2.0771798393209453 0.16823519721352115 34.589567463590946 0.8531060457423164 0.37138000757679274 34.57295878567325 5.924679179390357 0.3178947326016683 35.568719122261086 -0.0013332499489828286 17.29017467765932
18 36.4962647540635 4.613907678080856 0.593886258692882 34.77162212119357 3.267724342506513 0.16164797004563133 35.99471480670307 2.0708005792473188 0.11328234049803144 35.65377631559178 0.8413997138661892 0.2961093788570143 34.74356765815236 5.903886524696293 0.36959930182431 35.53198913114086 -0.006286483680264077 17.584364075310354
19 36.55662114950089 4.593676046266498 0.6175069332810007 34.99484031066225 3.2684567938946576 0.08402115170218295 35.9822808489074 2.0851142480360743 0.19789513655328198 34.993220510401684 0.7986089462121807 0.403317476091509 34.18256720162955 5.905215890408958 0.3409124376967434 35.34190600422035 -0.015615866396024192 18.8348775275103
20 37.23862547496073 4.603657410830429 0.59431463507012 34.51677990711513 3.2556107362586637 0.13286577104307246 35.55407457795424 2.1211063364226437 0.18368166075107034 35.51204594871141 0.7660861641220857 0.3533622971585926 35.292864035276935 5.870670065028683 0.36259372193938605 35.622877988803694 -0.0224041088271967 18.641962072237433
21 36.42010651257695 4.578564856705316 0.5926290559792414 34.36347087063769 3.234800314412838 0.07125562596786945 35.14545959737238 2.1254154326051484 0.17999472100414554 34.73579853602573 0.8229504969827017 0.3984337739164592 35.50547666899922 5.877325532245072 0.3230543304327865 35.2340624371224 -0.018018924769482747 17.93779031104657
22 37.15324277923565 4.570364096867717 0.6061316539939793 35.450261816154665 3.266025096658815 0.13063438358595256 35.84474228157509 2.144081900630426 0.2359866297900519 35.195781203762344 0.783073733070734 0.3706726205760222 35.0742420946997 5.841570265749683 0.37975200171514956 35.74365403508549 -0.024807232764222874 19.746157210075275
23 36.81166556773603 4.596124043317278 0.554236379733683 34.80693927491763 3.2202869720957663 0.10370766985239728 36.070334671886066 2.14683378067892 0.25972961666389693 35.29023292135964 0.7496102001617214 0.41012381574095 35.42621063148989 5.87573637577175 0.3522667691623773 35.68107661347785 -0.028111976954610717 19.2521181803783
24 36.64844637781724 4.5968191095342466 0.55670006511994 35.4720273029587 3.2418948516680555 0.13680491580319143 34.38872407635371 2.113561221310607 0.19369841180091546 34.51799657250385 0.8031154010175852 0.42555745277822454 35.69400904198737 5.862398213192398 0.3451383485652488 35.34424067432418 -0.022272492015119494 18.9981253356419
25 36.86731158125542 4.613228837503719 0.5407829332495253 35.263878427392896 3.22546553517702 0.13879141239729761 35.342959514708625 2.1267888082742017 0.20989558504335987 35.621855808495596 0.7850634387745123 0.4315065085399451 36.42823098813352 5.9106274183650624 0.32156005458140224 35.90484726399721 -0.013595443740794777 18.822081758323346
26 36.702082692877696 4.5818299005629815 0.5453532429121939 35.12285333489582 3.253973075484228 0.14133348660923764 35.868110222653485 2.0856594812800404 0.2026079967669657 35.39326773421386 0.8121380327666369 0.3509315472184387 36.103187580800075 5.9281887925468615 0.2903217621005501 35.837900313088184 -0.013472394831548228 17.53878855646841
27 37.00286771661026 4.622379154302368 0.5567968441252802 34.77390074544012 3.242820023122993 0.16361411453007185 34.87902673582053 2.123933011679405 0.2805681196718455 34.502382346829094 0.7721933044152186 0.42930153714828345 36.89018162202534 5.897110327508594 0.2843031484965394 35.60967183334507 -0.014143087153982182 19.647682659450332
28 36.464744509612586 4.645459054608816 0.5738025500865304 34.190724347759996 3.2279732306982116 0.10251358499856991 35.90349043918842 2.120137806580218 0.1089553828707416 34.88893605266558 0.8093675713978522 0.41709324386092833 36.44738484361414 5.8755409590568926 0.29562672829345993 35.57905603856814 -0.010134526891299834 17.165718025965877
29 36.28950614438024 4.613366747669593 0.5789086947782939 34.79029563650535 3.1958165341149716 0.1633808519484957 34.852267068797566 2.1232342166873615 0.24337222118493848 34.04611213153901 0.7940298018468241 0.4184044746711976 36.50036852849616 5.935901102791782 0.31156455645558867 35.29570990194367 -0.013360570737591514 19.659680797512795
30 36.746262765567785 4.643855264753135 0.545226831891954 33.85215273764031 3.2033237598721533 0.0923774003616755 35.75264829511768 2.11331056994607 0.20168084228272867 34.03394308508438 0.7922571211283874 0.45093264180154763 36.15433634302226 5.892823534012808 0.3460756098043064 35.30786864528648 -0.016716201417187014 18.750540326674457
31 36.78550799236041 4.635134967545475 0.5632608898370032 35.092066176015 3.2465446400465763 0.055641249563407914 37.02171815738448 2.1146438408833603 0.31253101910971065 35.10757758265343 0.8134216159547961 0.44229902037514085 36.86976237762622 5.884388868054077 0.315563633616135 36.1753264572079 -0.00700346486284098 19.357904081090663
32 37.910934519251605 4.618301428467076 0.5648573088900286 34.83358257848661 3.233592831060362 0.14900353734046815 34.94797300564629 2.1315501648861863 0.20245894934708386 34.33418446966999 0.8021077209489449 0.42836635006153967 37.56400981661707 5.875519079533586 0.4031529692976196 35.918136877934316 -0.013616006380466917 20.028760910751277
33 36.4205057950927 4.593392777536163 0.549831324930022 34.96002614286573 3.292465304424343 0.14888544820614188 36.02220794638151 2.1540084247619693 0.22567792191260605 34.59752197286011 0.7975012596907243 0.4640848668509687 36.83091459796258 5.88730808238847 0.3433085208817818 35.76623529103253 -0.0008950815993638672 19.84482963088671
34 35.37827528094028 4.606922287337983 0.5915319919442873 34.27122563103601 3.26374773136048 0.1656167827447111 35.1649489688914 2.156659145493509 0.28820585065649895 34.534484743171674 0.76736884028916 0.5037698671719758 36.04615215217435 5.923528239798446 0.2999206496137373 35.07901735524275 -0.002185002503782263 21.188496554657156
35 37.01340744783528 4.594273839718614 0.590034844803875 33.87793051900586 3.258657850394039 0.23396232896219357 34.617386119743465 2.1605006087119927 0.2906393342488327 34.76833557002711 0.7844760328699754 0.48744275544286453 36.95210236808336 5.874129622265864 0.361889138901422 35.44583240493902 -0.011422660567600907 22.505420110446515
36 37.6194539419757 4.6272453116108405 0.5632769644153429 33.829153249340735 3.255958309897231 0.16245258973504 34.34695684043886 2.129384747957804 0.2691431454652352 34.4258789813869 0.8308628167585751 0.4757998713655366 35.96904329704841 5.92357715139488 0.31550293866602847 35.23809726203812 0.0075754161641682135 20.46806363448249
37 38.14033675350049 4.608231996260591 0.6191619816659744 34.919015464522445 3.282677236620449 0.1646850136137716 34.89904540491729 2.1133386626891575 0.19572483362648688 35.43503264377225 0.8134357797126371 0.4036334003706813 36.882474400251375 5.896579171038317 0.34368018781431486 36.05518093339277 -0.002977682095467493 19.78864922040325
38 37.38513831451388 4.58580530706614 0.6113126456039879 34.20684561330985 3.244804928547518 0.1337098750149956 35.46976950592326 2.1216910410429772 0.21210035227151097 34.90250624951236 0.837461848278789 0.43432421104289726 35.90677152313848 5.907085774705094 0.31231033516689616 35.57420624127956 -0.006460471431594184 19.52362188570966
39 38.119594930723935 4.590034098189985 0.5904479080234187 35.10974906758857 3.2822522122219064 0.1425226127455004 35.425288395289535 2.145701882183348 0.20317859236210123 35.50510618228204 0.7965386421096871 0.4455614477104076 35.92933162163559 5.874715617025541 0.3532484284644906 36.01781403950393 -0.007981761013604326 19.881165543102412
40 36.79512361415192 4.591967345401591 0.5682914815386624 35.45955067858636 3.2387621933920534 0.12097143740503723 35.408744125279846 2.1594384816432446 0.25309037677882235 34.55798513949337 0.7871715183154746 0.4674195007667157 37.37141768134187 5.9125970452637 0.35509167442654715 35.918564247770675 -0.007842934556485059 20.2238571192127
41 37.5607705609772 4.58256870498505 0.5418045218803427 34.37963761085371 3.238476062107904 0.08743906121186443 36.100287436902896 2.142035516807331 0.2416897619415224 35.67457775717498 0.7785973544118266 0.431488694054984 36.75419761049457 5.9303808597973084 0.3824046473869775 36.09389419528067 -0.011418551737813809 19.306691669213656
42 37.25327743536716 4.598062399148396 0.5114191714734766 34.538385818809964 3.2446028061492367 0.16510368522738003 35.40536992969742 2.158622841159661 0.23378074658446496 35.474524406723 0.7561844997811915 0.511278489336142 35.809035821296774 5.908911871527258 0.36842073386077545 35.69611868237886 -0.012553367806549276 20.511921454784105
43 38.10932027780676 4.586899903492671 0.5379232892449265 34.24094734230557 3.2640341402924338 0.15214065074946145 34.76630959325041 2.146719289517116 0.2283474058905415 35.99695953873678 0.7544689483252496 0.44734488372882963 36.2672439208812 5.900370922921977 0.35935753637888124 35.876156134596144 -0.015331610449808486 19.76834759425948
44 38.24882412154816 4.565775073657456 0.5969222688168205 33.09879181798944 3.317201323970804 0.24752726031116934 35.37470741852742 2.1459743740007142 0.18375670186945345 34.41100021585243 0.7597442273050481 0.46080856770813255 36.67632228504912 5.89817284949159 0.3941758792879739 35.56192917179332 -0.008456681674575584 21.579775573482088
45 37.9257022867183 4.580170058192784 0.5435409777581303 32.857232580952854 3.257946833074832 0.16977032364692335 36.2155853679957 2.1271355645137753 0.30999199018925433 35.04881656871115 0.7355514892630218 0.4369188687461756 36.113472461048936 5.8498392071067045 0.3939588512879762 35.632161853085385 -0.035701620929474445 21.24734928392163
46 37.66304337872955 4.5707932923584735 0.5327770983957983 33.63364486607218 3.281160013120655 0.21124413615171314 35.98851407302505 2.1339780621539726 0.26075694094370466 35.25702385527523 0.7689376266695408 0.5095846105269138 36.387252447790004 5.875262735017198 0.44294028348739417 35.78589572417841 -0.01980390549572979 22.42904102213355
47 37.57273997773222 4.5867999448794095 0.5828696866864028 33.70935010355099 3.2499230284574874 0.2017977470002136 35.7171245063758 2.1458491253634264 0.19750366768825828 34.671493511284524 0.8107155938079476 0.4486668199797112 35.98532984588029 5.888753811176734 0.3172768770192238 35.53120758896476 -0.009421950622696884 20.03192001023643
48 36.850511162596696 4.587730789674532 0.5722438743576089 32.35602492202014 3.2788692449210544 0.18218231626744688 35.24674074993216 2.100494226517628 0.3136430048054409 36.02329341870949 0.8025473420674761 0.44291803193639173 36.31836608849915 5.893033712391421 0.3445146775697739 35.35898726835153 -0.013295188245275558 21.262485606271046
49 38.708664664171266 4.64490373927162 0.5626151124174985 33.47715791130821 3.2575407687054456 0.12689355390770135 35.390351410697036 2.1426906439836473 0.21422474377773232 34.57778817008005 0.7785889676593241 0.43684448903572637 36.03012473287187 5.906444057823037 0.3937995011071236 35.636817377825686 0.00020338412891687251 19.87450102339105
50 37.89654770311376 4.6063499592498225 0.5911081518499404 34.08064563182783 3.2319116332835973 0.2123688838487279 35.16183426538994 2.1435615452374726 0.29424137838119263 34.8071742674471 0.8030730394287651 0.4185474841343976 36.40773706164014 5.941561514927066 0.3164223336481937 35.67078778588375 -0.0005387129343531027 21.00106016980235
51 37.76569421814229 4.577121322178536 0.6098557604600163 33.9835221176418 3.2487775252627737 0.17366490426565412 35.41061140000796 2.173479111935074 0.3319410963176553 34.8829481043179 0.7540766948482852 0.4132574754620317 35.6999231334423 5.9330243334742265 0.3583976808524402 35.54853979471045 -0.008534453819918708 21.624766962467998
52 38.8135875295555 4.613450956922023 0.5952799620619805 33.67485358249442 3.2890108459637117 0.20875310955586027 35.31110808968244 2.1844303086091754 0.2050306289495372 35.46981651799397 0.7939865079238833 0.423057382360338 35.69947964872114 5.876875900515698 0.34959474383411127 35.79376907368949 0.005720652627200296 20.416959433022967
53 37.607933408108536 4.611099231679827 0.6181807896469143 33.011916987834454 3.2778272176172685 0.20420370058194454 35.016655442217214 2.1800398267035925 0.26535623152811566 35.14921731484337 0.8002337693617951 0.4364230620127204 37.44117398390833 5.8797296860454855 0.28642810292025017 35.64537942738238 0.003955694921895803 20.74785470559257
54 36.48035317363224 4.554679415521591 0.6348482286486483 32.73020651421541 3.2895284778888714 0.21681733604743095 35.85348121166896 2.1378744114846784 0.2139085327555495 35.07476539615208 0.7839519016868041 0.4590932210343249 35.52005644453319 5.878311743856727 0.34010412411090135 35.13177254804038 -0.016961061271963507 21.368706683464367
55 36.765201458739426 4.559734031729876 0.6178018047746479 33.55664004698488 3.304200926228151 0.21400510025319197 36.093596944424995 2.113936974969048 0.26609887421579187 35.597145377567124 0.7551318383332104 0.4133726341808515 36.4550573403915 5.871513331626791 0.3935263203302199 35.69352823362159 -0.02492683078228255 21.82745440813699
56 36.60280028986034 4.533086819554223 0.6292996622890349 33.62227361905201 3.339851387780523 0.20183521376225858 35.68879447322233 2.1060044845611925 0.2340088596743629 35.21715098211071 0.767625214057024 0.46628230472215776 35.93089359289161 5.8824202350205805 0.41373453436879887 35.4123825914274 -0.020032623164989306 22.289898282446625
57 36.70771872768967 4.56891549760108 0.6487945976319608 33.861008016198404 3.305188761537104 0.1650826496890638 35.18352768799385 2.1432803467483663 0.22572639596483218 34.5597216622492 0.7543487658313707 0.47424380426505924 36.70533952428708 5.868646504105183 0.43696943454978654 35.403463123683636 -0.017754276195077034 22.354714789448114
58 37.23325878534566 4.572256068111393 0.6180249612057649 33.14144231401909 3.30796488043921 0.20934017372557823 35.88033604277194 2.136614469431037 0.20783854441684246 36.05650887081485 0.7802356592244255 0.37559634936676894 36.0436426369438 5.835647267211874 0.42697205751134976 35.67103772997907 -0.019286582476109947 21.05931684954393
59 37.58530671973264 4.567989237150462 0.5784797489282213 33.38413121446387 3.327311641311103 0.2061777107485141 35.89562513854966 2.132914053930057 0.29113333540608183 35.59398901002391 0.7638154286026583 0.44018539110246646 36.10491270519794 5.893659323968571 0.39299467213709927 35.71279295759361 -0.008692314367127807 21.875194679067754
60 37.345505845580746 4.539249458900959 0.6627196435588534 33.92913178482493 3.33181086981965 0.18265184061164777 35.43557430256824 2.1260932241343724 0.24879302341630372 34.90899257605156 0.7322688511833835 0.457480410553967 35.9079184055106 5.853322728912932 0.37444621430855 35.50542458290722 -0.029281224769438487 22.071378569383878
61 37.85027434181687 4.583747693284407 0.5876761338616038 33.39104923529362 3.350409672382963 0.1893234694352578 36.05033366433765 2.137793888125672 0.21758211522731838 35.39546392032412 0.7556602884233692 0.39034634253381284 35.704759187173735 5.880755473827022 0.44775050642780223 35.6783760697892 -0.004156848151011361 21.000949424203537
62 37.76850128715342 4.540371706416121 0.6233595770123753 33.634098432863986 3.3262224400155835 0.1739172245344445 36.187951919076255 2.161772883045878 0.17427130914975086 35.146893270953406 0.7293742591258581 0.44980462439201 36.80763419778739 5.889110228673848 0.42985152139309807 35.90901582156689 -0.016459947904240192 21.213238182610752
63 36.82523019134533 4.598964686970197 0.6412606790423464 34.10102848312759 3.3224958134477647 0.1822004096727765 36.090771910293554 2.1810804658559277 0.14412836924695274 34.67268899977437 0.7625883280533032 0.480205501527417 37.4864197279861 5.9045524919512715 0.4530019137079179 35.83522786250539 0.00810610589599492 21.781527709175027
64 36.90325987437129 4.540538447352359 0.7231480432145672 33.94606126177714 3.313528755863571 0.2141840857840524 35.95309009976146 2.1398837185295925 0.2186041375248624 35.56265360442879 0.7710822973763082 0.4361567606868266 36.70796309901191 5.879060824849818 0.4434335826593906 35.81460558787012 -0.017011442565368108 23.325416766421245
65 37.46911895465358 4.57653222102653 0.6310791101258489 34.38022183320938 3.291021389795835 0.2142494152693894 35.11691880662362 2.1600505392942653 0.2534312641697517 34.971586350920035 0.759192761611907 0.44340857559413493 35.053634780919694 5.882344116817309 0.4506902264016894 35.39829614526526 -0.012002045650528603 22.83647729256404
66 37.293961517942485 4.539238928924822 0.722653412072574 35.17165239126888 3.289764096426354 0.23627504438627228 34.99674115178588 2.1563678613839303 0.23160695639325707 34.435437498314705 0.7735190543103718 0.4362213753014704 36.10307543351977 5.88607585900413 0.3579680386955623 35.60017359856634 -0.016837091349776335 22.74327121465772
67 37.497577285723466 4.594438076091036 0.6487931179372706 34.268909117986865 3.292426513940508 0.22303308939561511 35.49749663322081 2.169296095961508 0.18564009784104524 35.327655250614214 0.8104337026230751 0.5036653983033413 36.49393388737622 5.8529876835775365 0.37358058265797517 35.81711443498431 -0.0019138369209651617 22.17016971353132
68 38.056624933285406 4.546214406121835 0.6439344881765107 34.49108331649105 3.243329182043385 0.1897230680263651 35.9394391309617 2.131392986638227 0.18252775791014803 35.551648692024955 0.7690543785478489 0.4532938117984062 36.23668010168362 5.828972569497175 0.32393991306595843 36.05509523488935 -0.04203754679000373 20.551068366362486
69 37.512258823778545 4.5294836421429565 0.7216251510303592 34.10066324133577 3.265812751296722 0.22706630188523094 35.33778258402413 2.1276065405213203 0.23443928800036146 34.590718658032586 0.7918040636679438 0.39676974376156043 36.08868571993782 5.841490168907763 0.3406620558355127 35.52602180542177 -0.034590818052356795 22.0080255724639
70 37.7828463070309 4.591751997810052 0.6503810442351361 34.888667427026405 3.2929583564778677 0.24274390948600538 34.96040238249977 2.1235975659618833 0.2647006495714382 34.28978414118758 0.7729778258703079 0.4595708922778161 36.96124299864664 5.882656757817159 0.37497369535314534 35.77658865127826 -0.013041750572243882 22.830880633518586
71 37.881645839961344 4.549797970257471 0.6077248470728172 34.39365035259762 3.305963396212951 0.16124416774452183 35.79558390770163 2.1181471366496814 0.2494083330660969 35.699421205373056 0.8039761734660305 0.4260506790406375 37.018136514289544 5.862629246117098 0.3471504487459346 36.15768756398464 -0.017727466819051484 20.529977064474583
72 37.91143820277182 4.54786484395309 0.6617960559420261 34.57681065693773 3.2740248550711373 0.20534919814239277 36.21803522072969 2.1282130815894735 0.2180807677294276 35.598508862696356 0.7653409358135798 0.4073826636157635 35.72476774171915 5.8467968303795725 0.37758521176042376 36.00591213697095 -0.03338214199832721 21.430843436022467
73 38.35642405781282 4.501790914539917 0.6387648324570921 34.18532085540787 3.2687890845128456 0.22379549824273848 35.78975810212772 2.112999873131683 0.2742919746537774 35.8693417092476 0.7780159385883602 0.4368642120828806 35.937751157822476 5.835942069143881 0.37933436272485904 36.0277191764837 -0.0463226753763605 22.380314521511185
74 37.121873262498845 4.5538199797510766 0.6622798932815597 34.243950763477145 3.3233171889107616 0.2113097923542498 36.13450738411894 2.094713602419606 0.20756192536331655 35.490652949891995 0.7682201419989009 0.45502485970657314 36.38804894614286 5.844351559643977 0.36122574434816834 35.87580666122595 -0.028945756814833513 21.74262779227208
75 37.57283457696337 4.537788631599067 0.5982450943973641 34.892377531937996 3.3001351120224562 0.20809778005637447 36.08228170505592 2.1267780533515923 0.18977679058259117 35.07488936452434 0.7432383955993596 0.49081967464772136 36.31785275863063 5.878731409532703 0.3637847839099378 35.98804718742245 -0.028495930938662206 21.20773626499674
76 37.382960244970306 4.565931856261753 0.6318505112850125 34.30576583622092 3.272829494143354 0.21865909952428028 35.969061063623435 2.1217273602628026 0.2317255947634555 36.74452521181265 0.7819865865425434 0.38657158417244397 36.047102921470604 5.835888017107114 0.3365354138526745 36.08988305561958 -0.03015758849618453 20.687697768601108
77 37.329678548701494 4.545218967206079 0.6037959170491324 34.764515189216645 3.2764805779782615 0.24270795071731557 35.67767225343217 2.130003753106 0.23248559382188702 35.798380997692256 0.785035128395437 0.4975315645327838 36.59539878409126 5.8674317572987915 0.27761648086682 36.033129154626764 -0.024996214562784048 21.246850757463413
78 37.52553481848903 4.563765305147437 0.5763292463415386 33.35882839304896 3.307387108200838 0.21840203525954793 35.99763288245899 2.18553771159617 0.22189900064080326 34.192812834420714 0.8029704639970167 0.49415427743896034 36.96038652467146 5.887653680387723 0.3918288200515204 35.60703909061783 0.003632602506139149 21.802343340757254
79 35.93807342927151 4.546144563751218 0.5944428928284422 35.316695936532135 3.3060886608381552 0.21850022219202272 35.59204857450557 2.126927682345175 0.22915121316685688 35.251080583190664 0.7676579541279532 0.430117618168819 36.19936179327724 5.81908210509048 0.33927085661506184 35.659452063355424 -0.03265005812910156 20.758063854155676
80 37.22463941202945 4.572639937549951 0.6464476226271175 35.46365354184821 3.26300286620997 0.21095939333885558 36.27236167890548 2.122790049103104 0.19025552181588265 36.02506870502335 0.763689434896884 0.41285373588911634 36.34711522017503 5.863797150700108 0.39043875248212084 36.2665677115963 -0.028646363667694352 21.21038221341983
81 37.08207275832321 4.572284617977359 0.6345211148224533 35.80218474132674 3.3037337107005653 0.18206746394663334 35.45327037641858 2.134038590271706 0.2530563347474227 36.26702912679287 0.72658421128163 0.44080982926027346 36.20311271587804 5.83923953799526 0.37331787260181865 36.161533943747884 -0.030654117714393837 21.586444084702958
82 36.86573600145408 4.575277483044421 0.623338849676583 35.27714901341249 3.3253641858273113 0.23646695938126502 35.02386660208031 2.1397820742419604 0.21483314530862962 36.01554367182735 0.8046614106775865 0.3867914365134542 35.883956254129295 5.878826209435002 0.3230164023326758 35.813250308580706 -0.001047978714441622 20.448254003347273
83 37.0055021456752 4.547652190894059 0.525271275489378 34.78631963611794 3.3245661313919137 0.1532570661933187 35.4443831881119 2.1594371091252103 0.23601084749068005 35.15747477825715 0.7981397778359006 0.39646670692849956 37.26983854247257 5.888850331635457 0.31379771443475973 35.932703658126954 -0.0021011431831898355 18.618877884273434
84 37.118482781289494 4.586449824823733 0.5982594875857583 34.706505076877704 3.2829973056913997 0.1728322942923467 35.999624268283185 2.147136858728299 0.2143839378294699 35.847419104297984 0.725611555661577 0.37655142829874483 36.69102137968872 5.893584600266574 0.3060839348455691 36.072610522087416 -0.018674222325381407 19.115144961282166
85 37.25174390920711 4.571781040689546 0.6080653759133491 33.91410575523229 3.3509280464602877 0.19817749034622814 34.92379689289313 2.1482266163127126 0.25347999365800905 35.81543278594832 0.8177989006429524 0.41250106889543836 36.891420408770514 5.857638107638397 0.37045272823642156 35.75929995041027 0.003444290989081278 21.115519091241737
86 36.816487440803094 4.5960131237395885 0.6114810719818404 35.06569137267893 3.296947468942346 0.17706623714423136 35.830951720941236 2.185946052872737 0.1830006637562883 36.02657690380663 0.7996808976024306 0.3881175169109251 37.19037904417514 5.882174124646419 0.3155169609702141 36.18601729648101 0.006322082201006407 19.19617686862607
87 36.90252541500426 4.5761191694803305 0.5628352111289324 34.84484712364756 3.3404098316130133 0.21507429989902518 35.78442799703298 2.1876682167342913 0.23278110823097567 34.87741601131108 0.7899907765854398 0.42177868747080854 36.61661138158679 5.86392370144794 0.4187229929066289 35.80516558571653 0.005792087812505198 21.213101167256266
88 37.569775016114086 4.59549669306959 0.6210258848238711 33.87222678941086 3.26149678832814 0.20881436191737984 34.95327724245808 2.148334195697381 0.19710899663583972 35.073796838761574 0.7829876078841105 0.40706903698968266 37.54810340593831 5.888526803065884 0.32475480292098774 35.80343585853659 -0.01046183375067684 20.154054958719904
89 37.58444620357816 4.586970283995221 0.6009199732910385 34.54945430682643 3.3301603702042417 0.18071345407321507 35.22375865096161 2.143983075379836 0.21286488642079315 35.443608096955245 0.7986859983309923 0.3534496128696642 35.950663574702155 5.88145246583765 0.3669349681780211 35.75038616660472 0.002420187389890316 19.651110446618514
90 37.072752856449036 4.57204329956344 0.6327567772520966 34.39640130445795 3.3239641814999263 0.1700322406543419 34.72040737145417 2.1433374573104755 0.2571326245969695 35.914704097506394 0.7827359361237588 0.4070136320027901 36.857174117269345 5.881512333287219 0.29279763073531734 35.792287949427376 -0.005111609802733996 20.16505370812673
91 37.78867691777238 4.534474492585286 0.6618735482952384 34.308207260421696 3.292949735952287 0.19838566874742555 34.93972299578803 2.1394371599701367 0.23266687602019487 35.78233456323641 0.8313644953881965 0.36600294145136303 35.71353271634461 5.867980056298719 0.330141005998798 35.70649489071263 -0.012589063320772965 20.501232514939048
92 37.32646521265963 4.5900445237130985 0.637229350573136 33.891578587554775 3.3200703710981934 0.21747302312269606 35.203959509368886 2.1359901531951038 0.264694953792254 35.73914002028196 0.7969325461778595 0.36902732199546245 35.53431993554987 5.910598918762905 0.3480028177441174 35.53909265308302 0.004897051229734162 21.043908650808916
93 37.60336407629468 4.571302426252156 0.5850634386039263 33.873948914950724 3.3052086974642694 0.23757701569814593 35.251046235550504 2.17318056446618 0.19368509633503692 34.85521171839655 0.7941896967121924 0.34853272207142655 36.92596182477868 5.886176529706203 0.3931711341739796 35.70190655399423 0.00018133156050239573 20.145533054851096
94 37.30357837895122 4.581621206371515 0.6652357404685222 34.019023508582485 3.281308239176555 0.19128374842427054 35.287766051967296 2.149173472843449 0.24305046296188174 35.168446000840305 0.8195852529736478 0.41181036791406034 37.19504377429791 5.873873909922746 0.33856628745830364 35.79477154292785 -0.0047178351021153865 21.19882658373102
95 37.67801818979549 4.567898985977369 0.6702738325052385 33.40679673165914 3.342104584113298 0.27112141331600403 35.33700830518231 2.177703689244474 0.19871383793226688 35.32007174203073 0.802866254962813 0.31596094524540796 36.9827972121704 5.88972980717523 0.32514369037293417 35.744938436167615 0.01023041293493887 20.41120570616138
96 37.39849931567188 4.594090664440163 0.6008070591400335 34.64211420594186 3.3247212680951352 0.21661109722533783 35.64538120339171 2.203849140066712 0.22396973451199859 35.42250074975209 0.7837741553181476 0.41196997184937284 36.68679996681782 5.883631863731454 0.2940279699504274 35.95905908831507 0.012183166970624427 20.02356667867098
97 36.530907997559616 4.588607872761074 0.6158897040132932 35.052377236802926 3.27435981130135 0.2012951479787219 35.77220909366703 2.1572903374581105 0.1920906141531897 35.19745182658947 0.7878887364945835 0.41012172289130594 36.78655841781632 5.850880398588441 0.28869489599683407 35.86790091448707 -0.014024820038986197 19.573293498422316
98 37.28847917483687 4.575844649529207 0.5908428483272012 34.800563356994516 3.272662120244591 0.20911117069554244 36.31495110488125 2.1442244294722794 0.1881260162616012 35.500766498292286 0.7888540042671117 0.4223822136869123 36.26503483637502 5.895904972437492 0.35399130070626694 36.033958994275984 -0.010332216169561526 20.219148308679777
99 36.93654256664789 4.559733466201318 0.6795588552012898 34.605336895654865 3.241172392191886 0.19483956460262908 36.12393023301057 2.1534611893579156 0.21638273399745783 34.8160183793501 0.8058078057412876 0.38156517472271756 35.939787836383026 5.8419772189399275 0.3388527669968577 35.68432318220929 -0.02539983687323095 20.75481280625252
100 36.81418602972653 4.581497238954705 0.5880102876288139 34.108318740116474 3.2407641747314444 0.15577022895754605 36.25890593031327 2.1255551698188753 0.24354629171871814 34.807527415716585 0.7367165094001047 0.37905112967586246 35.8057858838792 5.832037587671754 0.3404222082644469 35.55894479995041 -0.04251611524432135 19.558488970434478
101 36.814519097531466 4.541587973743359 0.6702063762788967 35.71102022525817 3.233854249574772 0.19144263365800793 36.785084009096025 2.164061866030706 0.1813629610079596 34.94617923881475 0.728604476106721 0.38824963651838795 35.607543190662234 5.8471455947838225 0.35211609685237144 35.97286915227253 -0.04277941931182185 20.43600314700298
102 36.90032048598494 4.58801670188729 0.6715344864287525 34.11742976173755 3.244579806739412 0.2006920646528619 36.62320223118589 2.178724106005002 0.2088157995535532 35.37869775795559 0.732072384687044 0.3856146099339374 36.638864287106884 5.8533180571759855 0.33391701992918993 35.93170290479417 -0.026488040060751117 20.63305795672466
103 36.78268356642224 4.568086975157774 0.6517493170292499 35.000818284801646 3.3041290725903174 0.26153931132614955 37.74903365714646 2.144654465663783 0.2105308547472139 35.34579897202474 0.7516920352887108 0.42583616699505455 35.130992514252796 5.830953764118919 0.365425756418284 36.00186539892958 -0.025926988795796913 21.94521640346831
104 37.04730066033416 4.563766456008381 0.6227739783879401 36.05646298244825 3.245064712963987 0.1996434647120065 36.75024679856362 2.164021329854533 0.22179362366957706 35.37587379475739 0.7589489339905428 0.43589313052357115 35.8118839870091 5.8250421185462695 0.34650919373982475 36.208353644622505 -0.034461541086955275 20.931447621653156
105 37.50903794045017 4.538807036537803 0.7545134082605263 34.90283796966908 3.2360454174326674 0.2049998871124596 36.01831358331816 2.138093542663026 0.2800133021406576 34.87554214959148 0.7360719971915106 0.39476383179982455 35.44007740882802 5.832178087369385 0.36533917862819726 35.749161810371376 -0.049591035120819325 22.914067424891382
106 37.73514271326555 4.564578587863518 0.5998087886947601 34.17358166915414 3.2407386340571285 0.20399961491237154 36.335031153334405 2.157401230690688 0.2970440918145346 36.01302625991756 0.7753766379616085 0.4198553180554782 36.58596655447827 5.8308748433396795 0.33010275997865063 36.16854967002998 -0.03203626457717339 21.208726907440937
107 36.36807866528442 4.518520741210918 0.6544916503726173 34.11833354507184 3.2722391811743123 0.2784595079410977 35.867495995619464 2.0990421864665016 0.28620270152351873 34.76572199699221 0.7431660259202774 0.42035468280859717 36.07376998597573 5.8611133840321195 0.34321253266230234 35.43868003778873 -0.0470139475988721 22.72030991335926
108 37.35030856833551 4.55245144074979 0.6323489651827524 35.05112455123823 3.263552298077447 0.22431352050149092 36.514988210361004 2.1222452450130724 0.2659705545582378 34.671358629190934 0.7077207943361516 0.39102890362917636 35.79500401705012 5.8191351452123445 0.35158479499084705 35.87655679523516 -0.05280926668193675 21.37415317747238
109 37.8181926914013 4.592685226660762 0.5848399855997204 34.678336561656224 3.2387295378323464 0.2189065349517746 36.23175028445567 2.148795453213359 0.2508999343134157 34.478070825305174 0.7694629862689155 0.3983509591956961 36.24254305347501 5.839652225196942 0.2860386071248692 35.889778683258676 -0.027965165525232937 19.927884887030196
110 37.231551682306865 4.552812902021234 0.6664199010490444 34.40963322237916 3.2933094820959843 0.21727956292983805 35.27528094706698 2.1360877001002514 0.32576538864621135 35.659294595305404 0.7609196733679694 0.44135795984571274 36.035090341205674 5.811540750851924 0.3605525664399286 35.72217015765282 -0.03489614967222532 23.048664045622377
111 36.76412849446182 4.5867171671338856 0.6491213421575802 34.35629718535827 3.2900194420275213 0.2703583153005767 35.72646912196972 2.184051500285256 0.2838252637437575 35.82288469312794 0.7493360504060332 0.4381309411689329 35.22097604622584 5.840738032314882 0.34414087278391936 35.578151108228724 -0.01565781292618218 22.753033364746674
112 37.250683890759746 4.565917456112484 0.6101153609294365 34.47487618269492 3.2740816971538442 0.1673830019219257 36.22112600016502 2.1335552410495007 0.24110133990418797 36.44282273062584 0.7607926634272021 0.3895077524527986 35.343387344103036 5.859749561567101 0.36420217342239114 35.94657922966971 -0.027010927497671533 20.30917234218794
113 37.89219835296623 4.5629931744526475 0.6755016677963462 33.92194557113332 3.2502213214083198 0.2827861899995166 35.915938746787944 2.125441637256726 0.32799649773944267 36.79939448657591 0.7749451169055861 0.40822114232665385 36.57691264112342 5.862236841609121 0.3616331529032593 36.22127795971737 -0.030662633033217746 23.561613356514112
114 38.04279139714294 4.576514200660611 0.6429523267089289 35.25414501986846 3.225336163013591 0.16593644484081155 36.93090085977294 2.1069033046807153 0.3196182857922603 36.378884043763016 0.7441498567877227 0.38747063268449494 34.98024789582517 5.838020325292497 0.37465198187661786 36.31739384327451 -0.04764548127267039 21.665020164450393
115 37.9524084024267 4.60268888833665 0.6119163840721553 34.89133052701827 3.245410387386911 0.14077851684684708 36.80266791670506 2.1532005560148333 0.26014635189481045 36.373455556420005 0.7498918608766272 0.40498841884460424 35.66164855782118 5.830035650741577 0.3426250614023582 36.33630219207824 -0.029584782688378185 20.173325245642477
116 37.36728054552077 4.590487398401237 0.6587357776650686 34.24698100655071 3.2652082998547964 0.15153299530255998 35.7673276480954 2.1536901781343802 0.3529635165437226 35.525646230651006 0.757834797009926 0.45309233368850377 35.37220354687082 5.842521643732571 0.32539754127974524 35.65588779553774 -0.023881787933115795 22.250497002337628
117 36.91571419913112 4.567898481482634 0.600920394971025 34.3002253572569 3.265364181515213 0.2198304054161398 36.194862328562216 2.190175757850458 0.2777006348517927 35.34718305671409 0.7908845429899661 0.4139959847392361 36.50636660049944 5.863841690022014 0.30223689521119707 35.852870308432756 -0.010197320587640979 20.794750481788025
118 36.79805245356488 4.609171437768873 0.5998374033272627 35.915425023834175 3.275121556232181 0.13102913195721633 36.00750296313068 2.1875497351943354 0.23020421318347936 34.82765255123503 0.7809445662769757 0.46343247268260157 36.664271081732124 5.894285103555027 0.3004928763437658 36.04258081469938 0.0035842284457804573 19.76699921259247
119 39.32987859774847 4.604998718291258 0.5981468739385551 34.09212006061798 3.2695528562472043 0.14915322435120043 36.15588103695345 2.21231811836196 0.29412688021882766 34.72601112164342 0.7839425326202947 0.41904553153563023 36.87387511387061 5.890113163246389 0.35795187711077076 36.23555318616678 0.006354826393723312 20.837608549528767
120 38.35013614307053 4.612771517347979 0.6621130566568181 33.94297477882957 3.243065008236233 0.16125753260106368 35.398836406496706 2.197732152248972 0.25662305902492194 36.45529479853678 0.7937895315526555 0.38725982720852664 35.57584498275137 5.834320924387208 0.3934347536850379 35.944617421937 -0.009494424605088425 21.321916504295356
121 36.97593736913976 4.605431516225073 0.6224937272831992 33.95069843220263 3.2975758210880772 0.16779000676090583 35.5264847762079 2.2091240804630665 0.1998645472550471 35.666258482084174 0.7943033802938337 0.4506175602130404 36.181981027608295 5.878544867152167 0.3786159851408023 35.66027201744855 0.011165681684745521 20.848579998003792
122 37.54720189868759 4.593099424568715 0.6233163858793103 33.47624053922999 3.2881759767953094 0.15775095052285038 35.086109818870675 2.183022901742853 0.26209589569625125 34.468090948722335 0.8293474544607702 0.44264453073939236 36.841069978416535 5.862519126563859 0.3765575878367755 35.48374263678542 0.005402725466603387 21.341134901010996
123 37.407846099226205 4.619034837154125 0.6220918635317189 33.37403524450557 3.29427664463179 0.19533337108840385 35.11920447663086 2.215922980041113 0.22790383443380416 34.577695938224025 0.8293640676470849 0.48346006293045707 36.40416405657148 5.860065893203225 0.3614255423378952 35.37658916303163 0.017902633175769678 21.660264642472402
124 36.936991266333976 4.607032339524727 0.6082675480384945 32.266633969511375 3.285993442528722 0.2551101208127541 34.82834768104516 2.1887181192820644 0.2813546668999269 35.731387559707095 0.8203216818485015 0.4673500473783574 36.544334174997125 5.895245876083704 0.34584059995437283 35.26153893031894 0.013632040493845943 22.436144708474373
125 39.16486748053299 4.637181665904271 0.6208087891635846 33.96719348823221 3.2318791601269266 0.20118034144542266 35.702298886566254 2.16187176692101 0.29040503776224796 35.542035185576125 0.7903151604635382 0.4784356232506749 35.0064966561485 5.923305872886848 0.34169276628245604 35.87657833941122 0.003080473900820957 22.145077276349515
126 36.81430506212882 4.617607981980535 0.5471833675127262 33.127654045150564 3.2571280480701486 0.18387377075023165 35.57127029281064 2.1661089651569547 0.308361589312229 34.80545941298358 0.8209316044967117 0.42557275691657337 35.78595478352676 5.900101286341921 0.32663737853040076 35.22092871932007 0.006545325849556272 20.530554460998417
127 37.41990885221316 4.6076165580830075 0.6053303834299489 33.03193636095899 3.2956173483870854 0.22388330421413744 34.84690086640007 2.164640901795514 0.29864662337844894 34.7320402823734 0.8342196471226934 0.4883125023799129 36.25725399147608 5.918575761952418 0.28398656020452967 35.25760807068434 0.01830379210844586 21.774222501980407
128 37.95948779572556 4.622406213136804 0.6155201254526596 34.47635503948928 3.260839768459708 0.26434637212912776 34.45345783286852 2.1870193325600464 0.2659968582104282 35.110444989207075 0.7997607190359146 0.4373678537116192 36.56087266575969 5.87803528426348 0.4370715354330998 35.71212366461002 0.0037820121314927624 23.150964124716317
129 36.83452780779662 4.6204382668524895 0.581904883773126 34.068546357288895 3.279342187433022 0.27203197892661235 34.97972749685232 2.1804190587677548 0.24157393402264063 35.476894322264144 0.8136204261883868 0.4547471586614772 36.330191551614696 5.8765095535974625 0.3731056807919542 35.53797750716333 0.008235647208125285 22.040123764361905
130 38.324284315170075 4.575201539455893 0.6437615160177329 33.66494280832989 3.2925022608086185 0.1805668140226968 35.505585866980184 2.136670392472273 0.16994133766099012 34.307793603233954 0.8436024545495324 0.46568878342955605 36.61587411288089 5.887039005929078 0.40732639616068084 35.683696141319004 0.0011728792833811895 21.397508179708467
131 37.66765524761082 4.591141585841459 0.6010778743090982 33.63353715965539 3.3039008531477947 0.16693663635707162 34.561078044208365 2.162222743443281 0.24755426261321337 34.33427751058056 0.8492384524518803 0.4384809237918723 37.02542190721282 5.877882597774569 0.3678587734567304 35.444393973853586 0.011046995172098995 20.877533204077704
132 37.65928522901082 4.565427265414755 0.632338577882593 33.57902002493402 3.291594539058236 0.19986364659313777 35.43429076879383 2.163498579800914 0.26638725959231724 33.99252736006935 0.8124376717160087 0.4758331828129863 35.645923515310784 5.852671246932654 0.4811841412660792 35.26220937962376 -0.008704390775184367 23.555518889037582
133 39.13216248462552 4.576325394299561 0.6579571690535908 32.279791645058296 3.270404746735173 0.20300216958245268 35.32759247207493 2.1842926169180092 0.2542145794286959 34.30387265624119 0.8416591780320707 0.5307672431594169 36.15049786119143 5.922559247220905 0.36628130605326636 35.438783423838274 0.013217985281445799 23.058370963279543
134 39.14811404328332 4.595237357617826 0.6538687738008558 33.019430402218596 3.3098221767774643 0.2110063550218587 35.32550109125827 2.1813252830279213 0.25158131980393394 35.220214762483586 0.7830193414729902 0.49960589618297463 36.352156396366816 5.893517494235646 0.30581460441265085 35.813083339122116 0.006754079266671753 22.023087586782943
135 39.25355772809889 4.585213223094836 0.6244862249266905 32.63581962573626 3.2712291386628407 0.1733911471373751 35.45519436385592 2.1746248130279597 0.23376813870293156 34.965839645071036 0.818414144846844 0.5153236237459723 36.047766255462115 5.933366394879316 0.3200724961559272 35.671635523644845 0.010739291542661556 21.394721122510155
136 37.70017064214113 4.557869981132358 0.5625296219030816 32.904915195962374 3.329415590219675 0.26980317134656345 34.83052086533271 2.177665033492157 0.2675073262398898 35.40315915667692 0.7939247419102603 0.49194874106993913 36.17639199260056 5.916845217890346 0.3604983290879349 35.40303157054274 0.009313861569261306 22.371563272850615
137 37.36559847974887 4.571466972384595 0.5758183671448424 33.62162691448187 3.343589957538193 0.22904964187529364 35.35363309813931 2.1350369519375185 0.1882442210565844 34.972153180571986 0.7817681914437424 0.49535699892845736 36.354263156286464 5.923327868592692 0.39581189841316006 35.5334549658457 0.005207737019650227 21.59227120344465
138 37.98996126267501 4.584273860845935 0.5451364893318454 32.819619247755064 3.315333145319754 0.18763201188367648 35.54573710437804 2.190940238387026 0.18699986914780917 35.11677544959225 0.772380059947921 0.43551902206583015 37.03432015543612 5.894533644768445 0.34889137462411385 35.701282643967296 0.005661938494118201 19.528450177592187
139 37.53670005546399 4.584612887160679 0.5914953281569321 32.65956496302533 3.3170229871791546 0.2430477386108948 35.62388596704396 2.183040319436677 0.16991032097307865 36.40824826339065 0.7928797247293241 0.37283299750769916 35.50215729008731 5.8759123951305225 0.34209064033348713 35.546111307802256 0.004863411367573622 19.702609391522167
140 36.998184987976806 4.590360005553009 0.5959573684807705 32.28526622442824 3.2404718168969033 0.2769214234136677 35.73449250133802 2.1514486815067606 0.1912448690750905 34.8339947273724 0.7791662446182634 0.4481509722784591 36.44347674445109 5.849368987663698 0.425609138265558 35.259083037113314 -0.023667104111971038 22.206512258924107
141 38.20296338088426 4.583725712113754 0.6143393999216946 33.78174619050757 3.3114986680818146 0.21332737923861947 34.509160544849735 2.144703205587798 0.27876487645726356 35.19280990509951 0.7963475250271542 0.37117612666280153 35.73139034516059 5.894230071138703 0.38776535685912633 35.48361407330034 0.0002707850301469694 21.375601617952668
142 38.03544435496025 4.595388594718788 0.5995533157172903 33.08877994303529 3.2452619054419696 0.23231711748898473 35.78700513202129 2.12332728184423 0.19422627666589287 35.178465600020786 0.7660752744847553 0.4141795295276687 35.71933510725998 5.894321546959869 0.3906596691230398 35.56180602745952 -0.020955330669775528 20.98098002346236
143 39.13660998557158 4.585196174005583 0.6705927085673501 32.244185771526965 3.2405385858929714 0.240385858698196 35.685474673288255 2.147153962982979 0.21834811023329934 34.95878101337482 0.830385321761118 0.42457430610769453 36.189886811814 5.86560313892729 0.41266428514374703 35.64298765111513 -0.012054814645709521 22.535178007280386
144 36.70478856018079 4.583011577298032 0.612203745477603 33.32074449274167 3.2668410677313586 0.1721763481703126 34.9924653727156 2.199622901125591 0.19535425226355338 35.28839902120162 0.7910707075556579 0.4619523683802811 36.33526210049413 5.885820391978155 0.44256938070671187 35.32833190946676 -0.0005569222219389935 21.591984353042672
145 39.62090692496254 4.598007263995267 0.6370214462455754 32.86710248699139 3.2289847858697467 0.2159681329085013 35.94932184736647 2.142099321135734 0.21532941586408466 35.44002106926617 0.8221017020376433 0.4312008589530322 35.29233924275292 5.918120419182007 0.3876157348428571 35.8339383142679 -0.003967552915618122 21.624980921596126
146 37.92057297230934 4.573098464305451 0.5965275820177546 32.813589202209386 3.238506251289813 0.18871916811317319 35.84283961902098 2.164304619674967 0.26882129206975436 35.48718132800148 0.7787619326992402 0.4023991937977057 36.00219540128984 5.942078989514848 0.3647636639188288 35.613275704566206 -0.006480199862834013 20.86976881681387
147 38.062267812053435 4.58861499418566 0.5458854891588952 32.89044309249859 3.2368730290422456 0.22361870948132215 35.311314263265515 2.1501135737940107 0.24896942736080288 35.42659581879433 0.8285781263260442 0.5052216148152318 35.84677033389061 5.919892678597992 0.363100366899029 35.5074782641005 -0.0010157709705074236 21.62108502518138
148 37.32554760487425 4.592725719655722 0.5264480344896676 32.69954128866871 3.2421697859795278 0.2125342505219864 34.2952373446855 2.1962719727870175 0.2896699528172182 35.53781857537043 0.8127775214624996 0.4447658065618729 36.35772940412409 5.922908747661304 0.39189358918393363 35.243174843544594 0.007540498149516362 21.37489681609644
149 39.54643144132437 4.557416197207111 0.5558304091221437 32.91803197689645 3.239481405176608 0.24306631313757582 35.84991583799959 2.1082647795852374 0.2429533585183567 37.58814274938228 0.8102498922480461 0.4158485074866353 35.22078342942958 5.96177646114412 0.3076406027998504 36.22466108700645 -0.010392504287473448 20.22929701140765
150 40.3889736309351 4.573056242452676 0.5368264053600403 32.633376215201025 3.264419929620892 0.22898295345392627 36.61762808981595 2.1318052090362736 0.18876396143189503 35.563227045060614 0.8110505674593529 0.440868079160408 35.25599493104466 5.931331071374486 0.3572823439305991 36.091839982411464 -0.0034976473709617873 20.084734629114703
151 38.656241151247144 4.545367583309144 0.5776056190540032 32.575461358889676 3.2558720804677965 0.17802503141463108 35.791397918343115 2.13670297735944 0.18285616558551576 35.51612629087745 0.8387883843708527 0.46170155460719753 36.4908507276655 5.896825724129154 0.3738302227373371 35.80601548940457 -0.011118901432420492 20.328755635895895
152 38.68691389862339 4.526832253298215 0.5362595892021116 33.20118489368903 3.2776577927985078 0.28349430554081506 36.19720522118869 2.135624030565813 0.1856236277929331 34.63170306394362 0.8202886445214679 0.4418200118307395 35.89287324806292 5.9312000480871845 0.30677116124936077 35.721976065101536 -0.007509697505460244 20.09900073137213
153 37.89645482788892 4.583979742039494 0.5616408395414174 32.71141909875818 3.292390109353211 0.21043699732795304 36.72528954644298 2.1519858906150793 0.12081773096334644 34.50226514922062 0.8131061772744431 0.45049957415318503 36.1782054741395 5.910805186924273 0.3060615818364931 35.60272681929004 0.004623169881602296 18.901381752899812
154 38.17336323117316 4.589770398887744 0.5801574211378488 32.764988073674054 3.3186774464088646 0.198728028393068 35.3193079426926 2.103813170531234 0.23151111948172562 35.00555183733626 0.8366264434646182 0.44537871157428355 36.28503599881636 5.892430465480485 0.324060297715836 35.50964941673849 0.0024333335948913738 20.395413372794884
155 36.74760310533451 4.577790294437702 0.5457978855273735 32.41799558542147 3.2683295808549473 0.1974893904094123 35.28202431256905 2.1261704963505164 0.17311869159396326 35.186712450047146 0.8252158339628043 0.46040010872086967 36.836499622921316 5.858329611275281 0.3729437622274924 35.2941670152587 -0.014663087983447598 20.05065618971011
156 38.76835529152249 4.577950193445032 0.5261992259571309 33.15689111255421 3.3163053684334067 0.19373308970218947 33.90476998031131 2.141077452883348 0.2504890779291767 35.41709734499503 0.7723191727746399 0.3995877972259822 36.414313868523934 5.888383753967961 0.3393623652143944 35.5322855195814 -0.006623063058820366 19.58795515603296
157 38.48807186188192 4.591482334452019 0.5700065731980763 32.31113613968289 3.25612076224818 0.24022307177766886 35.49905438467071 2.1085238892887723 0.2365816790190548 34.979448079744095 0.8181320808643254 0.4170152559991768 35.846080056854305 5.90777417115029 0.363971351426523 35.42475810456678 -0.009423603758980503 20.945021454627387
158 36.58851110815649 4.591485536088156 0.5738158361878878 33.21859994084465 3.311060858187362 0.2375663784891097 35.378881207284564 2.1322291267713314 0.2035855319220299 35.025568445148224 0.8302582385342135 0.4950434274649706 37.08872451683946 5.861891352673616 0.35137288990391946 35.460057043654686 -0.00044522890876224074 21.329890183654182
159 37.50888466609985 4.576065085873505 0.47375254782781034 33.24229731103227 3.288318791497574 0.24335713262338893 34.34975868153288 2.192764280648744 0.20349884054262296 34.564743103219755 0.800677547285586 0.4834333915267168 36.68224100930146 5.841111589018325 0.37660815725844987 35.26958495423724 -0.006042792494951032 20.40474675760232
160 36.791682917883044 4.556745800203631 0.5067220071758561 32.49948868198883 3.2723730867903176 0.20285902899398595 36.12070761020445 2.1737154448828346 0.1814088887802791 34.570280155311345 0.7939463642547269 0.43931410061650567 35.83482901001153 5.893578759541776 0.38603591820639355 35.16339767507984 -0.007758360225040728 19.667806997583018
161 37.786320997660745 4.601832889573469 0.45805198453089185 32.641400602916924 3.2581243785910665 0.21425109731468048 34.83853518537304 2.13129178234393 0.22260988936635515 36.07139189927288 0.7819488803404975 0.4036928851808927 35.20139623023018 5.903729209083047 0.4200531139741867 35.30780898309076 -0.01044482337329582 19.69438108486582
162 36.38715351779438 4.587925819080116 0.5077475620451023 33.04363471694867 3.2642943753503517 0.22107580449692488 35.015519545303576 2.120486880800605 0.23151579535692127 34.93340374709339 0.8313486901417929 0.4145222671790373 35.86323852651965 5.920316646514039 0.38282436558184907 35.048590010731935 -0.0009557689823168847 20.141595548821357
163 35.86143201852771 4.575855230313667 0.4895828999946989 31.930208585297883 3.2499633099737837 0.19950185705471302 33.80894566028799 2.1503993431231185 0.18923445090964244 34.774193277174014 0.8110661198014637 0.42695881557145104 35.986790307504066 5.892705349361533 0.44241096993942747 34.47231396975833 -0.009832380844984789 20.027040645458808
164 36.49130830522062 4.558177743714795 0.459767580805874 32.99772614057865 3.273675189900182 0.20442197306681645 35.27926400452179 2.157311273693881 0.1944417153901159 35.83086771596548 0.7641077339952398 0.4034984666081742 36.29760658553003 5.924131802117693 0.3572818326381231 35.37935455036332 -0.010349502675339628 18.55708963404648
165 36.5391899870685 4.561434201641063 0.4770935324391041 33.08852171733556 3.293740315779361 0.16311496244775764 34.23370470095318 2.172961946789783 0.2107571981791241 34.4421658685 0.8177438806818189 0.4236916728659382 36.28488004563753 5.908025800484356 0.3819216452339115 34.917692463898945 0.004950977715578619 18.982997153951533
166 36.17661433501906 4.5559678540587685 0.45329340348112274 33.573710200893004 3.3121306665399155 0.2575043218332745 35.57358147836912 2.1402834116892 0.19355375121451338 34.313593436264085 0.8072890387298955 0.4379825550344723 36.56968689319066 5.90350049292788 0.42594235375682604 35.241437268747184 -0.0019959585705659143 20.26295477829938
167 36.52210259391525 4.587937336026811 0.5266003282055084 34.52973192481597 3.3081441577074915 0.18113480373684526 35.27504848896579 2.143986655108917 0.24788802584313124 34.395207077100196 0.7748614937438453 0.46510240113162765 36.71915926345622 5.897604074473785 0.34871872130406206 35.48824986965069 -0.003323507947528004 20.276337868047413
168 37.36574853379288 4.587262677263482 0.5086897289170336 34.163156277328916 3.2844927478165857 0.1894510644374423 34.84801537847249 2.1839196786308506 0.18867785999867842 34.739142695472374 0.7855379575348918 0.46138273833947646 35.90478088768136 5.898262605295937 0.3514289943454398 35.40416875454961 0.0020648819486514423 19.47632957043446
169 36.57838157537001 4.563215714909147 0.47880679681541705 34.407864269895555 3.29537353127944 0.24384840024385254 34.3213774052128 2.1753084880169498 0.2320871128265359 35.098701983854504 0.7871372916110646 0.43654671065950834 35.63334315732385 5.847710232949621 0.4099231553303924 35.207933678331344 -0.01208119960645353 20.640371137050746
170 36.462889085769184 4.577195008821867 0.44933431892155423 34.84962639694022 3.2867239562829798 0.11694907114525174 35.05640460649652 2.166938343302618 0.21971885672244548 35.43600119705292 0.8018452906680771 0.4079216470264358 35.538491280091954 5.8564426276676915 0.43113511206207566 35.46868251327016 -0.008001206011051143 18.62180449930421
171 37.10178590020023 4.5887198569936745 0.5063386866526748 34.609526320935885 3.319751473508138 0.16571292619467823 34.88166093163293 2.1475118641416824 0.1737656000964082 35.22085169927713 0.8044174802976515 0.4311378219894519 36.01116689976545 5.860910845902084 0.4270831594767513 35.56499835036232 -0.0015679471910517774 19.526839333756843
172 36.78963156003526 4.569015278949608 0.5163891318081798 34.85384093086996 3.3179447499386523 0.1375772072217346 35.02152309656188 2.208166806987765 0.1981602333264317 34.979131687141006 0.8027061242913875 0.3790232624485562 35.97074125057459 5.889347818834999 0.4166296765114963 35.52297370503654 0.011605904440784376 18.882162313311785
173 37.26990401536371 4.582526450828977 0.4900669875263398 34.190553823584594 3.3261374134541346 0.15616545401568635 35.646460281682565 2.16690442386416 0.23072920351005194 36.63859098003746 0.7820633022199435 0.3751850429673395 37.47342785992139 5.896280032651989 0.43002726838659305 36.24378739211794 0.004952073244142929 19.27629362177763
174 37.26759572117279 4.5611097987900955 0.4853607595543403 34.60526310749126 3.3031837219490074 0.23996188586073855 35.22459930019741 2.1761878164182877 0.17661391628532522 34.50422852829887 0.7888102050033485 0.4108351001252386 36.2747473415581 5.876776909025028 0.40713858425895216 35.57528679974369 -0.004616561122544405 19.70871964839082
175 36.513191057412506 4.576585346885433 0.506554214178891 34.61343893263906 3.330348919737194 0.19168775704611604 35.09162526822289 2.1831243268380964 0.2142154912470417 35.417680438984206 0.7862186885669677 0.41408872962039406 35.37064979542526 5.839377011136905 0.45015845719671504 35.401317098536786 -0.002699392726778593 20.35953556910797
176 36.437022772618874 4.565897513877785 0.5180683982122862 34.78710454123204 3.29342711429132 0.20931636661805064 35.63519404095175 2.1367418089726318 0.2091074380240548 34.62913010864748 0.7991911680778255 0.46207057489572956 36.176586579794694 5.847754128673409 0.443199993163113 35.533007608648965 -0.01722790458110359 21.105046727529643
177 37.01602846734195 4.564109572189719 0.4728453202673427 34.113245013030905 3.28351344248261 0.23418718613638642 34.827085000621516 2.178545801092883 0.22774549317954854 35.06994250267176 0.800240239993712 0.4644490699602058 36.203865504672784 5.851017830700315 0.4102548977470095 35.44603329766778 -0.010344874067850096 20.735135966154907
178 36.78507650296921 4.6254227352920045 0.41749620768466855 34.157484198962436 3.293584157606994 0.18874363101459507 34.54787689087202 2.1885159377809797 0.2339769832603025 35.24177036000355 0.8147604020879299 0.4607243823975129 36.75278648231546 5.8571923759628906 0.3580029113155432 35.49699888702453 0.010064870386461911 19.010099255220776
179 37.44893210515919 4.6134731491514245 0.4255978776838444 34.271621691858684 3.320195311230264 0.21004514648924033 35.52607776628483 2.1500226878712168 0.23150540439719838 35.58136073050173 0.7676485574231794 0.3877273653122252 36.53879536373307 5.868466427327657 0.4218488592387761 35.873357531507494 -0.0018690247589495002 19.213849205877313
180 36.24737784703712 4.594142783703173 0.38415725020201824 34.58908572613802 3.3363162242904387 0.22447102764628807 34.48873003282798 2.142312412407117 0.22259261010925913 35.5930126725957 0.742110470586399 0.48688034841403305 35.8588707085476 5.856987989949887 0.4672984472441786 35.35541539742928 -0.011456275172294972 20.4591733230353
181 37.02643527166264 4.548303329663384 0.4307487126607229 33.96922826825001 3.302288367627522 0.17493934158476324 34.37979502858786 2.155694959038769 0.1797498442317252 36.129169541695305 0.800699447052675 0.42184347299808594 35.960559969165374 5.866826870839896 0.41615766107712543 35.49303761587224 -0.011067656515248636 18.603240972411054
182 36.92326334084825 4.575597746269705 0.42999352561257337 34.160720850907595 3.29924917942538 0.16190996165789137 35.125885269159774 2.169776050933849 0.20352685704540607 35.77175062734069 0.8079707491704262 0.44537193197699243 37.107826585485576 5.927235219285511 0.3594100742597722 35.81788933474838 0.010135537657276327 18.337082802275
183 37.578263362022184 4.54322579304466 0.5015358925189355 34.4066456786291 3.2883571063437165 0.1909392061081179 35.057707080516565 2.155205921752935 0.27702975674977276 35.407502019804475 0.8047723239553444 0.45219092349123224 36.57640519655362 5.89066633010653 0.3912588821605131 35.80530466750518 -0.00938475631906075 20.774930105101586
184 36.79644996355119 4.591195241222908 0.46879258367568116 34.46624646136983 3.325417737306646 0.27697679409943216 36.28262997068469 2.1396888415068833 0.19779354953804562 35.044171623098435 0.7687002935498436 0.4561201536023074 37.2424347141842 5.912980923754008 0.40922625472821517 35.96638654657767 0.0017663561083598456 20.728574090839324
185 36.696259974581935 4.578377057767967 0.425650713375159 34.673738604236775 3.336337036547718 0.25464416127933714 36.58223266061648 2.1201125647289922 0.2575373205998178 34.57601387979163 0.8163816852446786 0.42274222634986586 36.85648705252751 5.881942325489653 0.38055066904403156 35.87694643435087 0.000799882596103818 19.95182385969508
186 36.38381184436681 4.579009657603943 0.41970175747757094 34.324159377311 3.3278315063947197 0.29991419368312616 36.10683943460848 2.1665946256495787 0.24063408840474784 35.349459984232254 0.7786166740882019 0.49863384773337693 36.76966965657206 5.883379789804657 0.41355599468849075 35.78678805941812 0.001256199348522169 21.456580525969393
187 36.88677604577858 4.580694056923173 0.47512524145488777 34.17562933795592 3.289973671396848 0.27347152262393737 36.21353613967479 2.137086111751851 0.24102918633631118 34.53540140017334 0.7907353687910447 0.3753988783280396 37.44693655116369 5.934199410094486 0.3719359073153129 35.85165589494926 0.0007074724317826852 19.90410387121767
188 36.42900664325875 4.610088927524188 0.41077032307525185 33.14940446721369 3.272360840307578 0.2739136699814316 37.01055882105066 2.1204210408956294 0.22740892267956536 34.99907809362894 0.8149382074299505 0.40164621554615765 36.49445557770251 5.942243068796631 0.36948692100594055 35.61650072057091 0.006180165631097601 19.288349752517824
189 37.17636822950714 4.611693085548811 0.4453777430662798 33.12075189960903 3.2929827701723693 0.13039348035199855 38.43380988148037 2.1440549447361508 0.19334757256255888 34.46741756644516 0.8002730493060772 0.4416787803518652 36.67483092863836 5.940623096606363 0.38579015535944833 35.97463570113601 0.012095137914256537 18.29554772966514
190 36.79288395255838 4.5753981407117665 0.40816933877134426 33.07613036863916 3.3302771647497202 0.2085024517752245 38.75578467163577 2.176773912061356 0.2600694082273934 35.55891629937664 0.8002222947891109 0.43035455886323143 35.51441852274504 5.955157290244673 0.33409429028192017 35.939626762991004 0.021735509151627565 18.80665262492771
191 37.3121294921502 4.585653914408591 0.40647939140261646 33.89782316457695 3.3239866438398953 0.1709848833530444 36.327890238389365 2.1453650422037653 0.15189228437145205 35.8944561766124 0.811802769672028 0.3589586867788227 35.66751581635899 5.894692540978883 0.3191809272113429 35.81996297761758 0.006469930860934725 16.128718080086948
192 37.342478356362214 4.520369740526915 0.4468020939620395 33.73905183909998 3.2660508513020376 0.16950199924506956 35.827774190502716 2.1721277721641594 0.15862800941415056 36.51311259412258 0.7932602205256993 0.3931313045088914 36.14540597862091 5.855568482909857 0.3259190056105175 35.91356459174168 -0.024354837873964218 17.11977738336242
193 36.6224064784369 4.558194514475483 0.4331298648286812 34.69176308205934 3.2350769811485898 0.18692675664376063 35.035334966621605 2.1493672861936775 0.2010224887944677 36.16136621765605 0.7804121444793429 0.35949733869702183 35.94691884711771 5.849577810684406 0.37153075494287496 35.69155791837832 -0.03130450396339808 17.785838427142217
194 36.8506252138947 4.557612166505201 0.4330425188131756 34.96624414979076 3.2864619624026883 0.2353108646194327 35.073657474882566 2.1617645417065012 0.24833292586288566 36.1648209707306 0.7642205656974802 0.3790532236662081 35.952287188667874 5.829929605803738 0.38173592967657094 35.8015269995933 -0.025832482936576095 19.222452849185654
195 37.52377389468304 4.560300785766854 0.40437651759983645 34.08543320344934 3.2947282885879363 0.14701048056558788 35.18525080874622 2.173180989941252 0.17424827575544707 36.084568400460334 0.7915415749300265 0.4103724941561668 35.668240678467974 5.8685001864375215 0.3611579407707415 35.70945339716138 -0.008179886226979804 17.156255269737997
196 36.7953084331653 4.590062391466943 0.40034000176048024 34.14869989212014 3.2890633475341517 0.20296107121578025 34.950006997981085 2.1771332869932714 0.2618781894085531 36.44921546242967 0.7781260585124403 0.3906977030469387 36.29628879365081 5.8494768697879 0.35102550921556064 35.7279039158694 -0.009057860500756677 18.41374597728376
197 36.893654685352466 4.572480087277337 0.43682476515544105 34.411179881408295 3.2886066446125053 0.18644343914808773 36.3371073984161 2.1768773989235437 0.26147475838556805 36.40517253862718 0.8022193374343355 0.3994857469775517 36.797177890032785 5.8916334456653034 0.3070605826497025 36.16885847876737 0.0005331314229071182 18.23483208681729
198 36.65119761609231 4.56860622703144 0.44840759040568545 33.71874959887508 3.330685859748394 0.16353615290603293 35.66509050459303 2.159978040300627 0.31477390942871514 36.062255696621875 0.8178661681376438 0.4242406609446233 35.47158440458155 5.844724000213261 0.3487403510595297 35.51377556415277 -0.0014581922734247632 19.477111986777253
199 35.73016334599226 4.592633232991847 0.4601126717068973 34.16876128390408 3.297383902258082 0.17743233780443216 36.59844572206088 2.2013223677361045 0.23272425745119715 35.81527200977289 0.7459696764573714 0.4828924902791494 35.924085543560615 5.851493192585117 0.37168538280879926 35.64734558105814 -0.00806977695399338 19.765292286020532
200 36.09645673143872 4.613198618656368 0.41079539920511066 33.675650104680734 3.3230785504241953 0.20858219947054077 36.45195904968535 2.1613368769964016 0.2258592476414084 35.08083956432688 0.7531304283236644 0.45105749582629745 36.697792383104776 5.896303460269028 0.3159582597355515 35.60053956664729 0.0035793355742334888 18.47505391932945
201 36.75082949745436 4.585471287144719 0.41762128729106535 33.69487604435454 3.3447227723584834 0.22526200943857236 36.25300269122708 2.1626835075279724 0.25049581071474064 36.41445117410392 0.7786421255709222 0.370299750645161 36.061534023837105 5.873953844297712 0.37315882127521366 35.8349386861954 0.0032644560202638616 18.756778155117647
202 36.89109850945104 4.589444875814156 0.4375573707628433 33.306925447676306 3.355050641925014 0.24678685686610852 35.75876806490749 2.146833378482954 0.29808151291187407 34.71828469151105 0.7890535035734946 0.4781508509470599 37.8501559976056 5.886546699836243 0.34618787531714224 35.7050465422303 0.007555568566674387 20.70399570442653
203 35.99073851946772 4.597184508079696 0.48889052807318845 32.954577536114286 3.3454645374475622 0.1735065017557107 36.961718042111194 2.1053373131150095 0.29475331580787845 35.08268682137699 0.7775268166868343 0.45814228597345685 36.89508237870939 5.929384358591644 0.31547047375960185 35.576960659555915 0.005149255424451371 19.833084254929563
204 36.5763289376046 4.571489517760346 0.4264304066731996 33.643258122839896 3.3533806314955927 0.16296955021366902 34.551346631447956 2.1639311684135594 0.2793270810208098 34.897309159069344 0.7864327806206493 0.42813943216046246 36.84086140899059 5.912177303323787 0.33256569751570436 35.30182085199048 0.0116520289630891 18.67191724108156
205 35.96915278260374 4.591963484593431 0.4432454416466772 34.74180374670434 3.325134379345515 0.20933902645628139 36.16502182689414 2.1161227403258316 0.3120025220534048 35.28054671323172 0.7622274377201396 0.41509906248610706 37.70734102904603 5.957760532412735 0.26471067385212277 35.972773219695995 0.004811463519832459 18.84339845465371
206 36.45024647978779 4.536505564444915 0.44440436750915024 34.72155004397678 3.321306573034639 0.17390310142262572 35.3546734385332 2.135337799913825 0.30970170095256966 35.70002035561863 0.7841846651179427 0.4090551514254846 37.77259915611517 5.923065624268491 0.3441046546379658 35.99981789480631 -0.005750206003735214 19.264777394027863
207 37.5149695955275 4.565979692061132 0.4335952900236068 33.12763906255742 3.3228822125213444 0.18204836979768987 35.51773255928175 2.110255210514995 0.28085018184371874 35.312811194375115 0.814432217824809 0.39606983523098427 37.34470615401561 5.917963796713367 0.3174606180812368 35.76357171315148 0.00047237456743167707 18.44951940314431
208 38.62288094558071 4.558387222690313 0.3751791872867291 33.08310196046062 3.3217108900803156 0.3605042431969316 36.24144555610674 2.121255884795019 0.25014089569874276 36.659113630336364 0.7709481758518766 0.4436851083035408 36.985688757956794 5.906404146134228 0.3267787164095328 36.31844617008825 -0.010088987449347475 20.125579731029262
209 37.76899707579577 4.559281766423952 0.41032423416474423 32.8477375392671 3.336544550620761 0.25958219994397974 37.00820917343842 2.1729727202950775 0.28503409430843474 36.84753444060658 0.7705047085269919 0.39711247897576973 36.180474212183334 5.951721274201569 0.3641923006515972 36.13059048825824 0.012374752653972454 19.66672255201624
210 37.787918625305934 4.581277159195819 0.4210520119118858 33.4600416041066 3.318460881851457 0.24341302991348887 36.20979953060288 2.1656424014258913 0.22008610106417137 35.16193056255917 0.7655015426801833 0.4153570448045004 36.19340594612385 5.933220033398923 0.33752406195491264 35.762619253739686 0.006990152350756951 18.763591428699424
211 37.71390271260252 4.561139002104262 0.42754195932326716 33.105035721395005 3.3333077826200443 0.3058571663794519 35.5335768189945 2.1682828865621993 0.2472483109329223 35.27691945209987 0.7596366765597469 0.42109648851700027 36.78120218818622 5.913406701274884 0.3372231665449192 35.68212737865562 0.0013243584645294293 19.927095013281892
212 36.53051694802077 4.58753023364468 0.44847907803943454 34.235623923124464 3.3142097924567877 0.2862212804492626 36.01754771880041 2.1780950681673934 0.2756849808061859 35.41359048878209 0.7673059126826278 0.4128347202205434 36.06520662063004 5.911692603055728 0.3984328521354005 35.652497139871556 0.00593647064174554 20.87460471506204
213 36.70071572328319 4.600237390871723 0.4334817802290779 32.88721856396014 3.323225714155065 0.2722630351718767 35.818487015306886 2.139878101628553 0.2903267592948084 35.6913357894171 0.7804343487929861 0.3911591519524907 36.215254558764414 5.922178230460814 0.36519717531838214 35.46260233014634 0.007360505822130414 20.081344536730764
214 37.15588177876942 4.597224773083636 0.42592951455901756 33.42576226302211 3.3277679240382687 0.22438237628250393 35.01970569620858 2.1614145931653566 0.25085383590066596 34.74423670372789 0.7957582316477403 0.4346749377715994 37.474296511497435 5.879280394059806 0.3522040541344542 35.56397659064508 0.006458931839263582 19.343567601578542
215 37.397102170686516 4.628127481790617 0.3944712776209877 33.780138147347365 3.307055766150981 0.22620074186240066 35.657263973194034 2.1819136450073655 0.228080521178894 35.30245317701159 0.7915511667455024 0.38597385811544016 36.998850617585276 5.874748637915639 0.35842775603846516 35.827161617164954 0.010849088162323129 18.256201836939866
216 36.54118688666886 4.630551438769913 0.4010899556596165 34.14341492446464 3.3270287286478815 0.24777066334981618 34.53018092899498 2.1573618499636713 0.3748608976514393 34.924507807592214 0.8383848377315549 0.35643878129769185 37.49603058844053 5.894387094696767 0.30927252894321017 35.527064227232245 0.023712538602259726 19.35947415046548
217 37.72664335611202 4.577184366455342 0.38436696942372384 33.11882253683776 3.335785834064855 0.24622920610899893 34.82566689678966 2.13915246538744 0.2899667474048938 35.7162970938785 0.7942338533846944 0.3246817547620394 37.19433456397307 5.879731572945806 0.3232756171868314 35.716352889518205 -0.0006126329120703433 17.97391859552221
218 36.7554536096862 4.590777773066735 0.4021187536519891 33.364563493129644 3.3497642935809826 0.20312305174121595 35.867498398709245 2.1192959813037 0.24228572649773264 34.73881220657076 0.8385488011629729 0.351779279808711 36.58210245432057 5.908699521558054 0.3092950488632954 35.461686032483286 0.015587022774791025 17.287303915168042
219 36.172956908794134 4.602175519696161 0.46151513480913087 34.17783012540036 3.3107522591317706 0.2877302803616068 34.73725232366138 2.1564886120737334 0.2930564799679621 34.9410435905158 0.8278891094454733 0.360383746034888 36.74612611017691 5.9133600544868745 0.28284770375121726 35.35504181170971 0.016302859607104647 19.314789378551954
220 35.76486738397689 4.617326110684993 0.48790641641299937 33.91634498121206 3.312612091825367 0.300259396909976 35.24741895732646 2.0952792791830674 0.30099811244822755 34.92626236323777 0.8061091798257756 0.3266383073554231 37.58811384543213 5.869282603578538 0.33027060620148596 35.48860150623706 -0.005708398340149601 20.008520883185025
221 36.39320243688959 4.608844415173276 0.4697162669397224 32.4568989800604 3.2991444647403547 0.28727982014402303 35.34696001007213 2.152037713391391 0.28285411068497346 35.76962751517033 0.790746570087389 0.32939535824663674 36.413919664492994 5.898423929817445 0.35481367055735025 35.27612172133709 0.0040091672822730965 19.756263462640998
222 36.33130528765598 4.616409367240616 0.44849901019753546 34.33066577103108 3.3105914427657672 0.2995324489192007 35.99505624415418 2.1244837935872036 0.2461480079565501 35.075212040197215 0.8218080408554977 0.34391537736115324 36.75317725428282 5.892060103248631 0.35870596446985575 35.697083319464255 0.00724029817984515 19.443905004920047
223 36.93633566905396 4.618600347394246 0.4502250288253627 34.091358466059326 3.3547471050318953 0.2718216001333633 35.481535055506015 2.1696995147143485 0.24828150981708463 34.42840251877774 0.7935195082463392 0.3481651547385596 36.97857044278144 5.878637125250399 0.3876365496179089 35.583240430435694 0.017210468767747632 19.55080786255936
224 36.87515231231961 4.628370689172078 0.44360540116930164 34.887669489810506 3.3157625075371437 0.2854418580756525 35.143726406916464 2.1881597862189235 0.26470133305689747 35.11900232803704 0.7817539719228304 0.3665676176566483 37.42203680973946 5.93765511267193 0.3346193882230595 35.88951746936462 0.02451016214488322 19.422531264456985
225 37.242566901145736 4.589513691141722 0.41458575166453293 33.09122561158615 3.354825115168107 0.24016043261056577 35.94187675642466 2.158805183780245 0.26616029210405057 34.380244548939416 0.8464115393486266 0.3525575717665983 37.261143223811764 5.887137267883628 0.3803744312550897 35.583411408381544 0.021508308104767827 18.95159297320034
226 36.867301438354716 4.573772491056757 0.42146671245575257 33.580637046795886 3.3204065319474783 0.24172512220176165 35.78995607366458 2.1497757592901356 0.24646946744615217 35.05480252229677 0.8363102886795891 0.35429724067236046 36.816540295127155 5.874489432994961 0.3340655695414596 35.62184747524782 0.005120649434086388 18.312007439186363
227 35.471594177509026 4.59827687340816 0.43749280008115254 32.45975240766169 3.2892517265611376 0.2977285777866142 35.111458929009395 2.110735594641855 0.2526756156968517 34.98713677538542 0.8610707812883582 0.3552073764656695 37.0266073044937 5.915479116506588 0.2433363534311742 35.01130991881185 0.009132567121521907 18.179271580404553
228 37.27694170266414 4.626386403659723 0.4223526964318028 32.98470748215847 3.3225085165446626 0.33361099272255673 36.43970973835801 2.120995115765802 0.277941217340973 34.73033603972627 0.7898962874861205 0.3590857473747106 36.11487680273534 5.89915846355843 0.36963362015702717 35.509314353128445 0.005958706043249639 20.198186353812364
229 36.66818284414424 4.639341170438674 0.4596140253456772 34.46423683622226 3.282121546867368 0.3450990594538852 36.74590769894887 2.147912059321832 0.22181855017490895 35.542555375585266 0.7209847412154519 0.3736963609651923 36.41103244712106 5.936463230265484 0.3101800978260566 35.96638304040433 -0.000465701737935964 19.599833003558427
230 38.49733836071193 4.586654893746007 0.4176105591657059 32.83261322696772 3.2475226614722352 0.34451291275640233 37.55880418643946 2.1435760756590274 0.27870421880819873 36.37340190756035 0.7426763677948967 0.35562035267914477 35.75011572646792 5.931595727624547 0.29134133268281626 36.202454681629476 -0.015425106100355168 19.340641591421072
231 39.91162878102011 4.587914353410579 0.38779372998318645 33.41803276865444 3.2674386435662224 0.29554058443246767 37.224537583394195 2.1551444301436136 0.25551488367037967 37.04268538131872 0.7112468846061613 0.36095614468438214 35.53650017261831 5.927418413768641 0.30129170091601326 36.62667693740115 -0.01599770626065451 18.347220638821117
232 38.67669030375637 4.584713552689273 0.4175370718811574 32.116287747096045 3.266701763480495 0.23136638125285766 37.866314343823646 2.1289993893937744 0.2803308101857174 36.287757207640695 0.719613596881442 0.33354655066669636 36.22369644488517 5.9508890191312 0.3598526261763792 36.23414920944039 -0.01564678704446103 18.594009563624503
233 39.43050911242828 4.551981542443318 0.4081007082741178 32.244700540776826 3.2903416587998375 0.3034318789655377 37.73506641908145 2.1543194121339115 0.25571691226321935 36.47544572651254 0.7156538699272716 0.35202604410963817 36.53212335165175 5.904360305248534 0.4132518354696934 36.483569030090166 -0.02249889364912334 19.8533013424545
234 39.10953127092546 4.546154974731084 0.41810598676752336 31.965399572427852 3.3231950306876104 0.3694616679653667 37.35024676583265 2.1524085298871607 0.2963143916472407 36.22013997469701 0.7391533261555758 0.3267545761370251 35.78241010523437 5.9220851711921 0.3449790513192968 36.08554553782347 -0.00923084482899179 20.11787371156897
235 39.297706317701284 4.574756947442777 0.3966694758029413 32.31954276547016 3.2460286499489484 0.27682984191388105 36.61854482641643 2.131054889704865 0.3200681389985762 34.5327542042237 0.7829991287560265 0.36636201397688384 34.69279378361871 5.940572760438689 0.42202453170894616 35.49226837948605 -0.010747776101436535 20.419688724807074
236 38.30429026275704 4.569683537130549 0.43894496410987444 33.98604679811991 3.2518481638400885 0.1840441878059635 37.64891156238889 2.1127915946343974 0.3058916076784147 34.273987690310804 0.7675437669694666 0.33508932363791544 35.81255786425444 5.936709210866767 0.4196698687513307 36.00515883556622 -0.018114996671444096 19.29309269365261
237 37.32565556717802 4.591604544091756 0.4561993100599208 34.00127045866453 3.257759918573598 0.21659528869875538 38.17838238253981 2.133695780316052 0.3044161721712785 34.7192943186788 0.7759414661472914 0.35724297236067826 35.54798968546169 5.940828340231333 0.40962184119177997 35.95451848250457 -0.005864241487691824 19.985634028530903
238 37.682774345829785 4.53902672949277 0.46740971172489937 32.64590458329047 3.2488908055294354 0.22107960995275405 36.11284720272511 2.1562029962600793 0.2925646002475771 35.04186983168079 0.7746791624034411 0.3059472204672067 35.6809908555371 5.914185160029362 0.4199620480970086 35.43287736381265 -0.019233280616680302 19.560357319846165
239 37.46135114715706 4.560671739023532 0.46284410830275896 32.995831155592086 3.2575757783609247 0.26419941848176953 37.96186046052974 2.126268311564411 0.2935599186213772 35.217000399066485 0.7344819895914041 0.3667116077331931 34.61894816638534 5.923376394067288 0.4209761727587381 35.65099826574614 -0.025355408838185746 20.72149107489676
240 38.47105227907289 4.568818271547933 0.45631335409345886 32.660195502673304 3.256010054794886 0.18632249660152297 35.572445006976245 2.142672674419915 0.3043638684310098 35.85315201789012 0.7071827990376934 0.388441362370815 36.17472015445341 5.942876143185819 0.352687357150845 35.74631299221319 -0.022318262762448658 19.344526962103956
241 38.66707986706047 4.541122658333986 0.5389684579246834 32.72356624124034 3.2781634542190057 0.1864209291234527 37.607174609052784 2.099393073619231 0.21212894742199795 35.723817149400986 0.7761355965508482 0.3574200265533763 36.499751200280606 5.95393297645436 0.3530876431858503 36.24427781340704 -0.01608069952421163 18.88498691380112
242 37.15830237874915 4.569934392181069 0.44753389559046386 32.96793128026622 3.2597737574490915 0.1873589288268298 35.6661591749008 2.101863321170798 0.26024527988854257 35.06802335756986 0.7826243346621987 0.3056316215800617 36.13237513988853 5.934258539509513 0.3339352056724745 35.39855826627491 -0.016139382365163747 17.58642307524172
243 37.612954920909026 4.5517478047006 0.48367082194644845 32.73957687838707 3.3494117350713686 0.25222818513176337 35.696753514445795 2.1027436554955297 0.2908503768415333 35.1920539862021 0.7847528260547727 0.38111257061876413 36.28273878045046 5.908047186020337 0.3699561959058928 35.504815616078886 -0.006489609891176307 20.372295352443658
244 37.69919699687883 4.5551042762505665 0.43829810030298755 32.658135538124846 3.335166551907953 0.24657034300131894 36.45114097119777 2.103493747960264 0.22560838905780808 34.634412954278325 0.7645416551275172 0.3857560978758041 35.504347848101865 5.944125908811217 0.33247512915935507 35.38944686171633 -0.005343823348194343 18.663619572481277
245 37.31146602342449 4.56472253252989 0.5062221636938817 32.787484217394734 3.3350697161982454 0.23245998072730853 34.2605143840308 2.1351487519513617 0.2882199004787609 35.198407367296475 0.8004197497193178 0.3539219993549801 36.356454811400475 5.92246789378305 0.40031400154916585 35.18286536070939 0.005735477476675221 20.41033855095077
246 37.77408031439316 4.57687542703883 0.4549768464713143 32.888814309726556 3.2937235209482845 0.21392397520921316 37.890057726551774 2.1277687242004997 0.2413682987589515 35.48850198394424 0.8053089181974442 0.3243852892827225 35.550259163498595 5.925095615479581 0.3725277004305429 35.91834269962287 -7.581018676996453e-5 18.416950364136408
247 38.571267201279696 4.569649915259796 0.4960157840598125 32.80477533866382 3.287743604274536 0.25537759425801365 35.994865633839346 2.087538932843798 0.22970657968763042 35.8111130435368 0.836564790615407 0.33578010661287205 36.77655985812751 5.886924883662005 0.37423577358055116 35.99171621508943 -0.012145826028589357 19.378760039304886
248 37.72416923602146 4.527188906944725 0.48997529675137397 34.199070003843275 3.2777893657496726 0.26865337541225276 36.713999932409386 2.1476772629860545 0.30514374292368524 35.21312151137215 0.8294548752070202 0.3483715970138644 37.539257995549285 5.879818876656733 0.3561916982674109 36.27792373583911 -0.013444393850856695 20.263634593277676
249 37.974146826852994 4.578570107504598 0.42570137788579526 33.27754025368457 3.280102136604489 0.2701786017891144 35.27833841428853 2.148296859322561 0.2693136763992983 36.54572265495162 0.795485496793293 0.32702985894646697 37.569036586633516 5.942872752338066 0.3700227885530903 36.12895694728225 0.003235219152903501 19.04793954119971
250 37.750787387124525 4.5708103943516285 0.4032664447595672 32.65900553935396 3.244949444928859 0.22385001174621177 34.773524702471995 2.1447652205417533 0.34940866952819916 35.450539690885556 0.820250090199473 0.31483358532479083 36.31146170818661 5.933550613100097 0.427625040398585 35.38906380560453 -0.002965098735335614 19.69810280545208
251 38.73044384426969 4.5518925886200465 0.4339309742693347 32.40368315636631 3.2569079002457832 0.1682480116626524 35.728198265469665 2.09961573921301 0.24554112574763712 35.30076047792993 0.7833355467680719 0.31559244056111047 35.912584509883224 5.9643309062439664 0.35819048725568503 35.615134050783766 -0.014613715141522255 17.435140535894288
252 37.195811191971934 4.592348023035388 0.44791554979709497 31.84424641386107 3.2746472759971605 0.25355580327145666 35.37258696877734 2.1100270182107037 0.2474754370009302 35.26391289669523 0.7731144655353566 0.3428511945011765 35.53515403962346 5.965209174739733 0.36659671931193044 35.0423423021858 -0.0027610598560295465 19.003803459864052
253 36.801601264164006 4.587413514420908 0.4505321532266815 32.09652319343332 3.277835793355553 0.251189780190516 35.33033745907412 2.142912234558343 0.2363516760049306 34.473344131502635 0.8183579742722172 0.37277604863434505 35.789969250411986 5.963635495434618 0.3160008416506426 34.89835505971722 0.012200751048629943 18.642333506393342
254 37.69028670575766 4.562836414270444 0.4076926048912381 33.33355209368396 3.2275863408487324 0.21677909666134357 34.470255947591646 2.1567985032651107 0.29553464963499076 34.22937556006933 0.8084095771188955 0.3422043385032336 35.5930778405803 5.993512346719588 0.3579574912141095 35.06330962953658 0.003998385084856193 18.565759773447944
255 38.41923619095221 4.538379753353916 0.4533319199049577 33.07767887096021 3.281816507790585 0.2898964861247051 34.30268102196883 2.127003696480264 0.27998914597872404 35.249627180250364 0.796227845552028 0.2919893092800348 36.36411403683357 5.976603498089382 0.36406644225076285 35.48266746019304 -0.00182399110646283 19.243054588357296
256 36.27857098975694 4.570351345865515 0.45315033525610965 32.67232172357816 3.247834245507852 0.21056707439686678 34.86923064654051 2.1610456359634185 0.2833451023899128 35.89427717033805 0.7897538924589455 0.26840670244824544 35.698862946820064 5.953441627265766 0.3530640278651825 35.08265269540674 -0.0013449019473983804 17.974066962597533
257 38.14557535032809 4.564194658681447 0.43148712634731073 32.37367984729831 3.260287731248493 0.23144798608657047 35.625038554834 2.130135687259381 0.26319851263211375 35.5892006742858 0.7894784413017994 0.3167370922377337 36.368550740542 5.967235558283053 0.3447405020669769 35.62040903345763 -0.003563836004863208 18.192684475511943
258 37.25453678150863 4.5633072609507135 0.4696592444870691 32.76830623490017 3.274001331590428 0.20564159519461872 36.798412195525394 2.1059928974893913 0.26576616120228597 34.84246690328445 0.7975336491288856 0.3511603424276932 34.77358541512569 5.968948773587989 0.35133115232702267 35.287461506068865 -0.0038734688102162853 18.833793036593526
259 37.34407156465276 4.537218256867736 0.4815448673226582 33.12168054543615 3.2704501938401807 0.13365397502456303 35.037316190700004 2.1453557593527868 0.2665540803268258 35.161024998943645 0.8032769234207724 0.34006606345920004 35.540084621216636 5.94905418784434 0.37581483372810187 35.24083558418984 -0.0047591870945346 18.307535017083868
260 37.844045019538356 4.570814895174077 0.43653923909468434 33.76936362168959 3.3323993865698323 0.25207265546145313 36.12591353147092 2.1244999780868215 0.23066638135014997 35.90539628047771 0.8460235966585703 0.3004445430199562 35.832247072738895 5.952727738299868 0.33004667035321794 35.895393105183096 0.019462867598135803 17.759050190771646
261 39.107632797322516 4.528631119570113 0.4636163111600386 32.889377042708254 3.2987039021629494 0.25806847654554527 36.2159465658316 2.1450797290568198 0.17128028419962554 36.2295398172509 0.790404981746035 0.34274426470842345 36.06818788886294 5.945597717198998 0.3953938232348842 36.102136822395245 -0.0041467614127148385 18.6910654019545
262 36.95548999342844 4.555049051488784 0.44054726621829415 34.11405372443661 3.3335542130914373 0.20119525503621985 36.25041580508061 2.1409730276904595 0.26400465037415705 35.262759929664234 0.7902891294993204 0.2904081601481575 36.228072486618274 5.981235628982062 0.31762765304201923 35.76215838784564 0.014389958790714785 17.34667522576727
263 37.37800854243075 4.61315502725546 0.4317998496228833 34.082268889519675 3.3120768621076273 0.21628026807493692 36.27306536227786 2.1496694727726804 0.2487743837484875 35.797554159612496 0.8397529567755272 0.28717062261148635 35.77335606396578 5.952762046496677 0.39452136904409835 35.86085060356131 0.02765302172189643 18.08881036398307
264 35.73748435910975 4.584040097089456 0.42835214409082323 33.99623587963533 3.314419599411795 0.20955689649960035 35.36192689995372 2.186270735101977 0.26231365530596357 36.074574797675815 0.8038359371342836 0.29851451256597306 35.806380032855294 5.948285588851808 0.3747601173775605 35.39532039384598 0.02154014015816601 18.03095116914975
265 35.976605508345976 4.541088043886047 0.48021556539190974 33.580338367776925 3.2960291717266053 0.20222582730054936 34.73963142441111 2.1821741995368833 0.24993204759839352 35.458895604003985 0.8054802094069635 0.31441061301948914 35.813455094500966 5.966112661339787 0.2925402125279168 35.11378519980779 0.012346605819559398 17.639356746921237
266 37.52704980522144 4.520903637849465 0.4171492983537575 32.42520393778608 3.2905196585454966 0.24297838141342243 36.186824044197536 2.1727579281046654 0.25619695830111366 35.04282069117852 0.7863443514783266 0.31027459830881854 35.778033347241056 5.975509517875076 0.3161203099396833 35.39198636512493 0.003376767410908088 17.678263795257905
267 37.70959779677093 4.551762324004231 0.4436544212508807 33.025507092696444 3.3278557618158886 0.26212395912239783 36.49419711930078 2.151706105759717 0.20038805488350606 34.53541799726228 0.7804241256345874 0.29178258958346437 36.43977424718127 5.9705081915757745 0.32929657748771624 35.640898850642344 0.010621050398341736 17.50094545866154
268 38.522799221198596 4.545540167099238 0.42290491507394856 32.93910652220495 3.287424823758747 0.3007821145672763 34.57171885389985 2.1688624673912154 0.25208962255348955 35.06798730286853 0.7720616580958124 0.3487263965258701 35.62089476640961 5.961387246081058 0.3508431107645951 35.3445013333163 0.0012250211255163679 19.19805283239042
269 36.268975833155 4.538188344592027 0.438787435496542 33.337872563905464 3.3141615518690024 0.2913598005148202 34.41568001969272 2.1945725828523397 0.3133753238858025 35.26097735617584 0.781641064381909 0.3021944400756467 35.69462939444267 5.95702139268654 0.36140565157631754 34.995627033474335 0.011286735916665758 19.56218460898947
270 40.25623566426596 4.515438574626579 0.44639594388425025 32.2583717460283 3.273007707324685 0.20384244353282702 34.972593252958596 2.1256588204229927 0.2802474254982954 35.43904430497053 0.7917267018175829 0.3297031279160957 35.50928302400086 5.972006835014424 0.34020738544598955 35.68710559844485 -0.010262523518445189 18.33919100878804
271 38.975395240809945 4.556292655138137 0.4407063026955579 32.75734546744579 3.3075148456459624 0.21080705275606218 35.7926307861796 2.1336450972903283 0.26819894818700774 35.16279216764963 0.7786871223501465 0.34714694483678565 35.66309728930663 5.987463110896425 0.3770683335940467 35.67025219027831 0.006890314904501959 18.838022455545264
272 38.09247499025123 4.534303340580735 0.48469354582185337 33.14687851777832 3.2726934751788153 0.25427098179299273 36.614908105974294 2.131634238015722 0.29953911482451323 36.323917133062345 0.735089276152169 0.3121298750657031 36.20367813229963 5.973257089633195 0.3372411807152069 36.076371375873165 -0.016434767447570643 19.341619310987785
273 38.15200659580923 4.571632711061991 0.4958032108653024 33.04774003431086 3.284409513138373 0.2909231156575654 37.914607997693786 2.1246709818609837 0.28422153599302896 35.50384789735095 0.7484836743611826 0.25141437743489436 36.064876060404735 5.943500265211258 0.330960064426916 36.13661571711392 -0.011290822232940378 18.94567804313726
274 37.778432527015084 4.559994657652924 0.4436148445244164 34.87111773808369 3.280501861367162 0.26031036233892996 37.51367534010745 2.1117480976321996 0.27601761781102124 35.28873676428922 0.7786875594926609 0.29910795861497375 34.97097552834268 5.942542379775139 0.4051954680275685 36.084587579567625 -0.011135340175680807 19.300040372237817
275 38.17447094199412 4.600674212722794 0.4882573590038444 35.47747224681721 3.26163435678124 0.3201789445565981 37.57799782298923 2.143619895863567 0.30340754121161995 35.84356787017515 0.7635288702627372 0.3155102380228296 35.937932623288596 5.938981560497216 0.41315653831524546 36.602288301052866 -0.004142472134187103 21.09069814772253
276 38.0467127572669 4.544494937710164 0.5051759243739804 34.49490812094589 3.2540616028402205 0.25558350132579444 37.034831907997344 2.096438230533499 0.28186684464522743 35.9891150481932 0.7672385308329592 0.31353132079307056 36.1617856525318 5.917896847422168 0.43055296332617365 36.34547069738703 -0.029804221491895766 20.474194796456107
277 37.29105661525529 4.51331900566703 0.4338096057638231 34.387492529920124 3.266915480868685 0.258885797661699 37.58512871625754 2.128596564797151 0.2733030808709825 35.5918767231857 0.8065699748183827 0.2700970783446261 35.51683237100523 5.9683407026765405 0.3702457247802589 36.07447739112477 -0.009081905594140105 18.407315245371347
278 38.42403376887817 4.522321847938226 0.49052001767229436 34.11801762814204 3.2335950861706038 0.26472365930096065 36.28525223097088 2.1223559858565464 0.3181303456533453 35.44366968425815 0.806191831547269 0.30338679277990765 35.573734026212506 5.923467275837446 0.38975144611233214 35.968941467692346 -0.02424384588967965 20.24273940862798
279 39.037366709800374 4.512457276454011 0.4897707087132817 33.775294666406545 3.2528021788630204 0.23503050335455333 35.81175608776778 2.1354540115738683 0.2917660127065698 35.78670048046347 0.786229485740089 0.3323874597386816 36.3398332959087 5.924499743051358 0.401668627640912 36.15019024806938 -0.023541712223228473 20.060665460727478
280 39.84451039406954 4.553019876744685 0.4377331716772872 32.526457343797865 3.2778708696541683 0.24050850356248546 37.23303959842191 2.131962060356677 0.29975900904300845 35.38717967899917 0.8017224215641938 0.3131875254086181 35.67918112064011 5.944049021023665 0.35684220278451423 36.134073627185714 -0.0041054014910200335 18.885037428814808
281 39.706946351573045 4.554698193104931 0.561593384648544 32.30968228828519 3.2822747764501607 0.22874571357704362 37.4210181997739 2.112531596573465 0.2673379272932254 36.047455004848565 0.7784241664996074 0.30675537061105185 35.21769885177595 5.935998955644935 0.34098017448581086 36.14056013925133 -0.013044713705077916 19.542588524966938
282 37.55658290739472 4.531516921744147 0.5069264593561327 33.5632148188935 3.2719458061397977 0.25341961527586493 36.21848880570528 2.1587497687362154 0.2981149983404291 36.01254072135659 0.8244653724542294 0.31221022137747373 36.12101277767575 5.974561767055473 0.30812524172080913 35.89436800620517 0.006417675866274531 19.237591235606747
283 40.073482300857854 4.511981566797217 0.5359163917528006 33.58208707038145 3.236889226871232 0.2162010950099499 37.11730845273592 2.136703447553877 0.2580021405226272 36.07270667479126 0.7515772768149994 0.3096627802291188 34.766180355804856 5.979605514542829 0.34270861432275773 36.32235297091427 -0.022478844843667023 19.050743805933248
284 38.600343619411206 4.513153078870188 0.49588777414403634 32.964542650870555 3.2316797254612197 0.2143738515206318 37.539863186890976 2.1228820367596883 0.25297990239389656 35.205638174255206 0.8108704893121682 0.3483523899103233 35.22086968491332 5.968852005987056 0.33215320010420546 35.90625146326825 -0.01634278408163383 18.83595449047609
285 39.3655981706924 4.507778676743036 0.4788030449940568 35.28918644682231 3.192367375645517 0.2417094348249062 36.8433600734991 2.109600410480816 0.2890704570060805 36.45297607951192 0.79333211251537 0.2632743336093834 35.039507329597264 5.989042223848091 0.31601887015975405 36.5981256200246 -0.027406091513132003 18.20717940501628
286 39.78906091904687 4.511801209857587 0.47893667074257024 33.652641358344226 3.2355942548888357 0.24949066441411727 34.82170589219644 2.103117876175701 0.32220856468853154 35.95077228827454 0.7946854010787183 0.30594801203764577 35.28914512251771 5.9456803488891925 0.3573249491764889 35.900665116075956 -0.02765443318169105 19.639948841754958
287 38.36685468866537 4.534648185695249 0.47425633416241003 33.565778766797436 3.279439457227746 0.2735968500500025 35.13696969232941 2.1137623339423808 0.30911660839479854 34.76551485778428 0.7891121314117544 0.3256348058585044 35.76751851387371 5.982066495918723 0.3071351146948349 35.520527303890034 -0.006024530520527293 19.36299080794917
288 38.18142399432334 4.531536316622209 0.4906366622740792 33.92460448431988 3.29073626868122 0.26360394129291714 37.00759089844684 2.1240520273824 0.2573427788434614 34.84130575635773 0.7879760050964384 0.35233862777552905 34.80948041094422 5.990828822737636 0.3061347672188667 35.7528811088784 -0.0008043632557171553 19.13744097850346
289 39.24383514944531 4.513642540026023 0.4324612119291988 34.10826310029701 3.2480222266086844 0.2756383366076956 37.08286755520987 2.138993970120966 0.26172504473161967 35.646786142231655 0.7951197576289161 0.3304668434483127 34.61008135306309 5.959227342015499 0.3693180409265705 36.138366660049385 -0.014829084079680222 19.13231530080173
290 39.89603346391043 4.527144196493552 0.4678587539886561 34.33533754540197 3.27574401443117 0.21822012340118163 37.60375838158776 2.1168057575659542 0.27951121315157496 35.55897731753856 0.821468140005571 0.35595112169318877 36.2329389785112 5.9359802838934295 0.36449556248765164 36.72540913738999 -0.010401772881762538 19.320558259086933
291 37.87910498708694 4.4685842965516835 0.4663443492143165 33.923122743563596 3.304383526102706 0.21860193876204856 36.98142466151722 2.141824093975381 0.32694839257922714 34.92524113515447 0.8173096806117521 0.33442077620659555 35.65820985444356 5.99700060837428 0.3094409003548739 35.873420676353156 -9.810236537410866e-6 18.973570232952714
292 38.17627010962021 4.476973780182581 0.45641100775705723 33.97071896265419 3.223250843597681 0.208289836313747 35.54878582197808 2.169307836234222 0.29348863883371734 35.532504462916776 0.7827238779177248 0.32372843334795576 35.74681650853922 5.9529816550956 0.3781031932697794 35.79501917314169 -0.024782652754136002 19.0224406956499
293 37.91976635154832 4.490263120939374 0.41286190643064813 33.194966861406556 3.2589232486265582 0.2098801367718342 37.12472293964852 2.185474216847019 0.27506505776722934 34.99052843066791 0.8348626828289049 0.3932164046566653 35.661779039870176 5.924018429077692 0.37417821283392494 35.77835272462829 -0.007121911695788308 19.081806101141453
294 39.40488404130132 4.554179657216634 0.48104890134051387 34.08773323393625 3.27274528151106 0.19576681775553748 36.309655818824254 2.1347351820979843 0.29853984495345226 34.982073414504164 0.8050733697912851 0.3276303249546597 36.924593255390754 5.9275221030104 0.3405726673479372 36.34178795279135 -0.00697913263422516 18.833793732317968
295 37.94263909524756 4.515344183258995 0.45148583008191 34.469129048482465 3.2685750144549797 0.19906227180406016 37.15281498282953 2.1525985425240854 0.3401914873064392 35.477710534069836 0.8057142843227063 0.3575116732251254 36.83963832870007 5.981696020521613 0.27348851571421423 36.37638639786589 -0.0010446423432218799 18.58376895108635
296 38.94293252385841 4.510753302929591 0.48910674525131365 33.984696983585906 3.242840473128359 0.24609981471727752 37.65560698694751 2.1599783603883664 0.25879288325575145 36.49744300782929 0.7623736166429353 0.34447020162578923 36.62291192542637 5.981712190168385 0.3004189635851839 36.740718285529496 -0.01429866270817055 18.780280071082434
297 39.332120966332546 4.491155559583008 0.5206816534738069 33.542641283052696 3.2715446084945228 0.2729833592865617 37.739860260158956 2.1895257683752427 0.24134386036677413 36.846139645150195 0.7591110581000154 0.2944355357926991 35.89791248024664 5.953467191182311 0.309655347592809 36.67173492698821 -0.012869414212677866 18.782699649819154
298 38.29892843232525 4.521261000666797 0.4730694652629364 34.147648029268986 3.282744484721102 0.2301608463473263 36.24775774508307 2.130600567267172 0.19723131244140094 36.32023624132409 0.8168914740318827 0.34733295549801446 35.8734722216606 5.955673797324788 0.2865622488061283 36.1776085339324 -0.004395986557349363 17.582434106373316
299 38.065270875374516 4.52789799311865 0.5171855660835085 34.006341186918036 3.2691598072159893 0.16721763328439407 35.71130170266053 2.130825845211567 0.2307466656074989 35.45631976757702 0.8232002522070372 0.3425537332347044 36.96298798255036 5.915576341657159 0.32237454037251323 36.04044430301609 -0.012498203477617343 18.106361728334257
300 38.440911161463774 4.532472223169654 0.5341659283437711 34.99412311989903 3.217959985631118 0.16904452541205592 37.86954419481336 2.0980977613352785 0.24855568912457646 36.17381231808684 0.8333634502932462 0.33688703250675306 36.79321517896224 5.941887968762327 0.31914103501494306 36.854321194645046 -0.021073973521373236 18.4239645163218
301 39.33250899826264 4.537953932911607 0.5280498661279746 35.635039329213875 3.2367090992187717 0.20688836993946147 35.44493690222482 2.1509448189061096 0.19508846694584744 35.652998190101805 0.8309189482488275 0.3082779152140754 37.64449104142849 5.940244463507411 0.3037702171766929 36.741994892246325 -0.006475998801152438 17.670875952396656
302 39.17445897714841 4.563388681623481 0.4942369632901136 34.54742967378769 3.261638785528092 0.2052483267747558 35.03148007042554 2.1216530507793587 0.3022809463159006 35.81233371398243 0.8041900734551306 0.35080634265611244 36.26250984165003 5.942835213516723 0.3459793041767353 36.165642455398824 -0.007089090379140806 19.463970838427638
303 40.076217283299606 4.521170209296876 0.4616305011716655 35.00018770314069 3.237104301043144 0.22304413757318034 36.911770392785584 2.1406093333801666 0.27705895827162647 36.06671727203801 0.8268027829908078 0.34001048397945793 37.772645734730204 5.953893666105053 0.25241822913375855 37.16550767719882 -0.00991419279648833 17.809388209746665
304 39.99432035471918 4.510384174588625 0.4989970432797423 34.89386849173455 3.282986710563135 0.1643592971317734 36.66527910011045 2.122096045645879 0.2537802502891193 36.705098831897374 0.7868492379289629 0.3093320564152983 36.55960980449538 5.941644654815241 0.2794699449783497 36.963635316591386 -0.017038086651329266 17.256785106575133
305 40.10995378360711 4.517282997697455 0.4462970798391122 35.217703063087136 3.2719592905574753 0.18415131099271181 37.2738460488464 2.1279483577434815 0.25540850246573915 35.815941818875196 0.7782652385145346 0.3233756081072413 36.724979434759796 5.938495828425516 0.3236707168873662 37.02848482983513 -0.019039908772005343 17.5657769620325
306 40.439195802944774 4.519466975451689 0.44518787754575284 35.72210130366672 3.2299937340308826 0.22891913524904542 36.193906211833635 2.134639763428175 0.19681842450546172 36.087197837753486 0.8342149591847497 0.32198336825312796 36.915832599062796 5.9475484606208475 0.27320280666920765 37.071646751052285 -0.012657472816429172 16.800401535095094
307 40.53457390808257 4.541030217155715 0.4419075458116071 34.67892255097194 3.270628744787884 0.2289167712761445 37.19295066051878 2.1395608597404427 0.2197199506075342 36.31419739397323 0.7996338999505557 0.32283120642159246 35.826665475463976 5.9414769098142965 0.3002507312141506 36.9094619978021 -0.007364125069919081 17.344878665174022
308 38.99945669585942 4.4761166448130645 0.42567496376185493 34.28989567147992 3.2598013910806296 0.21417202712484298 37.12530814270131 2.145484919671508 0.20282737082996868 35.56292397115444 0.7899081274785716 0.29573043690798617 36.90100620024421 5.983754450514914 0.2605652120341391 36.57571813628786 -0.014817144647960401 16.031015455224114
309 39.492362134494535 4.4985892408752175 0.41439808339465706 34.672691749777435 3.286777114867111 0.25001661913709544 37.6789733180615 2.1522310551654225 0.19340216126636522 35.77924929664402 0.7679351567889344 0.3352618307443372 36.38759227881438 5.9386199591816515 0.31637501712745697 36.80217375555837 -0.016999745984030444 17.297065409808603
310 38.62235145458093 4.509809541010911 0.4467006922119003 34.9429491536267 3.281298413297023 0.21863739115903044 34.981170175176494 2.1368029116722096 0.20763364416375124 34.91532845806763 0.8050644018529669 0.336636840394659 36.59034473620023 5.925636011771676 0.26175337733823806 36.01042879553039 -0.014107995438740528 16.860565919998223
311 38.3567876805206 4.537886739022175 0.4270215674374089 35.078301798548466 3.209792839396305 0.17087976123838608 35.81038531321372 2.170422918079338 0.19440654522920586 37.027956743720786 0.8434543328730691 0.2906493179424158 37.39326762311647 5.911243414683162 0.2863954008730313 36.733339831824004 -0.011270202548887864 15.691624845635681
312 37.62591504451573 4.499966270781946 0.45437424584571945 34.90289623746076 3.2591351712058967 0.19940107784697023 34.181729148235405 2.175353447591764 0.29231980678003266 36.713962096363396 0.8063376137829626 0.3098125697272824 36.382821244159295 5.966865215247409 0.22929889815985652 35.96146475414692 -0.004298707637702304 17.019213958200325
313 36.82985792950575 4.5179960354419775 0.47737395694511264 34.57262789004627 3.224304151902755 0.26179552518405225 33.716288658131596 2.1615065105256477 0.1897780544618153 36.13979009962391 0.8351299327225917 0.3072994964953425 37.25178288497569 5.934507370958629 0.24954062970750798 35.702069492456644 -0.011141451049377693 17.025872466138647
314 37.80135396381521 4.520254955998956 0.41054442355873133 34.784408121497414 3.269570738442089 0.21383327017800113 34.5982067769858 2.159758775364537 0.22815010410396494 35.730066663296924 0.799454089170627 0.2899702913041135 36.474339315083164 5.932387862773299 0.30842855203810077 35.87767496813571 -0.009544967009796169 16.626394584574644
315 37.484196096615676 4.507994043204641 0.453433300174282 34.89357638187916 3.2351738614450434 0.17250410904334304 34.548569196278876 2.1796344393399396 0.22822625242112674 35.92324760886495 0.8343592494553643 0.30192936525795905 35.94474084099826 5.952753168015828 0.27514273228581687 35.758866024927386 -0.003847299067534582 16.400753697872222
316 38.882311528064385 4.515248054035097 0.4267637401635582 33.64913639594235 3.276262668325499 0.21297940390424908 34.937618016710225 2.1578949129519085 0.24597990308781864 35.19607854927988 0.8217890418043224 0.34765553266086596 36.36007530920613 5.94829833244828 0.25818709237678583 35.805043959840596 -0.00193164944667652 17.09208357665369
317 38.17415739982083 4.4944072472650625 0.4171543002473685 34.99314866084902 3.266429813939589 0.20968321619108693 34.06227820049321 2.1613115753937895 0.24755328960739115 36.11408931568324 0.808641871533607 0.31469708467324725 36.83558212765756 5.950348654805774 0.24046420831112278 36.035851140900775 -0.00960241877213346 16.381460373699863
318 37.548626848904604 4.514782516779046 0.48605150158981464 34.58620625515421 3.225686968193291 0.2218922298218544 34.15623138325974 2.145365857379477 0.2562160101336271 35.757855925911315 0.8204310358075741 0.32801684967581224 36.13553895337633 5.9461263655698655 0.2736822083427884 35.63689187332124 -0.015351702613847195 17.94342010568656
319 39.310557547455595 4.522255325821268 0.42392401298301396 35.44424699741647 3.263416064091954 0.1463489966987259 34.57560543384387 2.182621507187859 0.20575190430678067 34.80875131274228 0.7837589946427849 0.3155336716967358 36.36630742725092 5.933123387680568 0.2735044044258178 36.10109374374183 -0.008795195474811158 15.642469620574593
320 39.429359748883904 4.504417144981799 0.4148983051173139 34.24210564382844 3.239972110286646 0.147581088315873 35.08636032932836 2.1568430609135287 0.2196258568979057 36.006072932615666 0.7608809510809016 0.23918143014595425 37.323569536179036 5.889929641449793 0.2838903888785432 36.41749363816708 -0.035421669617164156 14.956227518265768
321 38.58607640721216 4.498954861384171 0.4774967975289901 34.62343247494616 3.2483655393479505 0.19907975304800407 35.103950775839664 2.1367288143508465 0.16844046806009294 35.57822882101251 0.8488803554829861 0.28795976595166767 37.28810733839351 5.915541133012249 0.23683635987033033 36.2359591634808 -0.016136110644057268 15.696902379809943
322 38.39671433043939 4.5219338365995805 0.44344747490454306 35.261210611829874 3.225235008656912 0.17160764533812592 34.92445917936129 2.153880712733959 0.15299133431033113 35.01883765817104 0.8034416252865015 0.26798766026790727 36.97829366060309 5.948771902537452 0.21633136816516188 36.11590308808094 -0.015177634196816902 14.351051316592935
323 39.271679391011695 4.531060946629114 0.45049190816991147 35.369349839906974 3.2550729645224687 0.13830285084245156 33.81072292379843 2.1455290964432794 0.20718818752509716 36.17027762621983 0.8291696893788143 0.2827582054768417 37.14107460152022 5.919054329453058 0.29295288437078715 36.35262087649143 -0.009852846074351062 15.718455813625997
324 38.76225640804912 4.497161358343665 0.4195528263691679 34.849333477698146 3.2652632641987385 0.20038565930026814 35.36243204760537 2.1322562529102567 0.20971471282199503 36.7624996341828 0.7893609738452106 0.2941581299711108 37.1506090389053 5.9506966983666985 0.24101170650705975 36.57742612128815 -0.018882541826783995 15.639719937198828
325 37.783787218916856 4.5389603140353145 0.40810461314607804 34.756100224242516 3.2539267884102205 0.17078194016780632 34.87594291371386 2.115141236672887 0.2290015966268338 36.18436636915067 0.7905541202475665 0.3172078998360528 36.31073510086781 5.938672265415638 0.27200158589333834 35.98218636537835 -0.018379306403372486 16.009559618320644
326 38.6900716110137 4.516453297958825 0.4704390935552654 34.07359906746913 3.2621526370039975 0.20318774921799557 34.82748089924879 2.1369550757506564 0.22362999797614086 35.93928374935684 0.8322723732727426 0.31133425945181 35.190259404949636 5.950192153641708 0.27059076535276316 35.744138946407624 -0.0062251438341120345 16.950175605706068
327 38.047088872319975 4.496407473007624 0.4938104547130774 33.47261654967079 3.233757773802317 0.248406636343736 34.87096143149396 2.137733499850688 0.17041681255103022 35.17709521543045 0.7976777565941041 0.37721901778750144 36.42768084741581 5.955137754025989 0.22836925946489262 35.5990885832662 -0.021687399903553527 17.397544665287832
328 37.828120528561165 4.504851897755096 0.5068691221068664 33.428078394300876 3.314417432842244 0.22959477387290034 35.166848785047044 2.1283505131302443 0.21945507398191272 36.14619059886519 0.7688404546266567 0.3142064419307707 35.904168485681744 5.911300539882225 0.280939841763566 35.6946813584912 -0.020278083712404603 17.773898556775638
329 39.02451039600918 4.50792736709677 0.47039451413021544 34.10520103743021 3.2730566668199508 0.30363827484294836 35.58347554863031 2.159499518177902 0.21705438294922666 37.447533585772135 0.7622279915230401 0.36378679410097153 36.092169872326046 5.932801124009584 0.26852534874162676 36.45057808803357 -0.018727717834248314 18.602785840092746
330 37.7623415380255 4.501233074209856 0.4454347433349981 33.5849052137118 3.2863556787981665 0.2260885621550554 35.70450881949882 2.147263959755421 0.16895805864460972 36.69402024840474 0.7903206898820005 0.3053924353315173 37.28558902863897 5.924608668826882 0.24635901973509633 36.20627296965597 -0.015873837065232644 15.953812927966675
331 39.06075290952168 4.5088177378673775 0.46685897069929155 33.64661686926414 3.294041354572374 0.2596465161947624 35.54907050967241 2.1564921976963642 0.2259345582570883 37.39595321146119 0.7254676214341986 0.28772229870462496 36.09124444397464 5.93234502795225 0.2554478992279159 36.34872758877881 -0.022397463455184962 17.138430945046032
332 38.52472579194862 4.50470276807931 0.579667814246271 34.7201906252379 3.248598409602979 0.2795764522942061 35.54152423904738 2.1346782109456175 0.1694344989131344 36.78526366249603 0.8026421697953907 0.3468432021328088 36.65807568619275 5.939953696056481 0.23154722522219395 36.44595600098454 -0.01971520046374218 18.41565642668591
333 37.90922851266841 4.549095928209417 0.47906263294040063 33.45203405961496 3.2976057749179213 0.2824360825779611 34.92129103755292 2.158931125160148 0.19153940518661997 35.967644246385255 0.7730584133514768 0.32285149657152135 36.42495621164047 5.94685826099404 0.25098082658982257 35.73503081357241 -0.0007203508330971386 17.496646459361425
334 37.45576693137295 4.569621848214635 0.5095883983131719 32.778876432114764 3.2486313793826835 0.29948032869884894 34.60319553155766 2.1845745467136135 0.2329149121685602 34.867403151724574 0.7863157688753287 0.3218899311435357 36.64928922314975 5.943104416927145 0.20613374218427874 35.270906253983945 0.0006193406629833476 17.99095856228159
335 37.676648223857974 4.569412446967202 0.4871485753020069 33.77092102518236 3.243574335106704 0.3176350960532377 34.452543287419765 2.1768888888584614 0.2166762607408846 35.75820626466313 0.7945723297053155 0.3073259000209112 36.046614746902584 5.953706817741139 0.2347500697044681 35.54098670960516 0.0018007123160664884 17.916801658310696
336 37.42619890349323 4.568790298631997 0.45256850889068423 34.08510787832262 3.253284905380163 0.3761566935698671 34.87669815002785 2.166183344258089 0.17942650147462474 36.70711066635827 0.8047789551791225 0.28879369676190747 35.82239646785449 5.934283775390621 0.2672237325506105 35.783502413211295 -0.000365995591699364 17.92405795594579
337 37.565235223419975 4.523267317560719 0.4690038823195221 34.54716817915135 3.243254178270443 0.34729197830886466 34.350092450072594 2.1824020414126037 0.2239938861852789 36.33247847242935 0.8191399195695785 0.3166008105559157 36.416147453718125 5.906279818204697 0.293600701228772 35.842224355758276 -0.010961596356089554 18.9132366481842
338 36.35835481521959 4.58686647069812 0.44495182416689205 34.34509113519502 3.2184662758988036 0.40849462231993094 34.74961352691408 2.1624713605208905 0.23841891245556726 36.75812260478628 0.8288103725749936 0.3114906615160377 35.15677115775162 5.926142894674477 0.27545255943543995 35.473590647973325 -0.0012787764862408624 19.237729247653984
339 37.03639364989244 4.509998265040134 0.4751316260010024 34.35246659345848 3.2183481194110692 0.29089298314937295 35.337856048769346 2.1714149934564757 0.22262608747204032 36.39988984996558 0.7782378126601817 0.30435949281846825 35.596634411736474 5.927264358596588 0.31459866858602753 35.744648110764466 -0.02477754152680809 18.421840534557596
340 36.789738218805894 4.50412964387267 0.4751488247922314 34.54336185442172 3.2217640701478083 0.3426960205490488 33.91670808332158 2.1264227553239996 0.2372853362460569 35.99984020192319 0.7951578296994297 0.3862334341934714 36.58873363559601 5.947822267156215 0.304849381742574 35.567676398813674 -0.02677093811967344 20.010126977795657
341 37.34574392041727 4.503812200876599 0.4566362674764824 34.20302762377078 3.2465602062851704 0.31764272973586183 35.42208759837198 2.1523468720605283 0.20577261723980067 35.39871560036257 0.7568459353172892 0.31811433845515086 36.21329993894853 5.916882694350674 0.30519968607714504 35.71657493637422 -0.030540669581645717 18.373216826020975
342 36.682409177383335 4.546712904924243 0.4248531920983276 34.35472649810016 3.2213093368878485 0.3693461101691283 35.50119814372454 2.1748322339019923 0.25837144822828945 37.06927241622562 0.7995694071454448 0.3142588947148291 36.98411367046612 5.933427221944986 0.2495869655721385 36.118343981179954 -0.010660030398794883 18.522769946538027
343 37.22546545032131 4.5568400811796534 0.49457863044483513 35.44432352001498 3.186229136756603 0.3502609777567918 35.41364672015444 2.125245651993655 0.23945224720643524 36.29770082644982 0.7868285629390556 0.29621414861455714 36.90524911622627 5.883110785403126 0.20806892769494753 36.25727712663337 -0.03817940770527928 18.203727805539902
344 38.75977302708627 4.547973794637294 0.4858501178635584 34.381323015591605 3.2049091909211187 0.3073233385810621 37.36647212766696 2.1595555424288913 0.2144511679513695 36.33655297271411 0.7622885437108081 0.27805155226660333 36.16080529055799 5.919021676054365 0.2758555061006775 36.600985286723386 -0.027080501809202497 17.893834999659354
345 38.92104555722178 4.545938929639217 0.479818411257684 35.54694574174297 3.2246443165344068 0.3693466054904275 36.04874282761312 2.1400322761695634 0.22943417218690787 35.901763908394486 0.7855472549516787 0.2939331420440403 36.13500184966108 5.90339582175019 0.3182987552031351 36.51069997692669 -0.025918531550686706 19.375497021552103
346 38.52051354878962 4.522537401705846 0.4236916728659382 35.029713043502525 3.2213440360454717 0.3270896008842177 35.578671183030366 2.139601381573197 0.20813066694019566 36.64797154206402 0.7749255806248053 0.3209327653294152 37.46686817975459 5.92599601253718 0.24597770009369632 36.648747499428225 -0.028949368862397896 17.484636831359545
347 39.217666296975935 4.505940093202091 0.4382910780098231 33.64185154909571 3.247309429764859 0.39912576926450694 37.283059033336414 2.1502772515751736 0.21376051028097678 37.48912073539358 0.7405876513074742 0.3406929172836289 35.81186234969553 5.902269084723164 0.280096970301036 36.68871199289943 -0.03655354924514551 19.159333326127093
348 38.51811233471246 4.48933614273337 0.43446711073072136 33.18742128723658 3.226564155968085 0.3834960576955337 36.15911052890167 2.128902703757878 0.1828653434292433 36.488330773177694 0.7750578458163127 0.2888667295938555 35.67068491251559 5.93536117656727 0.2675803768202282 36.0047319673088 -0.03478584639111493 17.845064093094585
349 38.693023724613056 4.512705489868599 0.45729576831684554 34.23620504670951 3.2264900309384434 0.347059336076636 37.44344755650538 2.134845469548174 0.19836480011769503 35.80232204791525 0.7424803684660399 0.2853935914859201 36.50870873846333 5.941307100779623 0.2408665759173881 36.5367414228413 -0.03426455943952191 17.520821016061813
350 38.25192861718112 4.503595240013301 0.462679215218449 34.62732377846813 3.21033189747414 0.3088519960952944 34.87640871895132 2.1270490910863993 0.1656258211376213 36.301679307935785 0.8133450161209674 0.32895781539724706 36.98039156628024 5.91574111437511 0.3367627705256043 36.20754639776332 -0.03181777954571443 18.367624521764718
351 36.635859001025175 4.552594262145867 0.48348032203357694 34.79461443090729 3.201120772452537 0.3246851179409851 34.37611742604789 2.1534420391055673 0.21070875689136143 36.526629972205576 0.8018481098455308 0.3164916677763365 36.889913627575226 5.903638822408412 0.30106706335463934 35.84462689155223 -0.023301450168115002 18.75214004609161
352 38.08127953127492 4.49606394366999 0.4794659203376135 36.11133551359256 3.2181338139734623 0.3861460831881799 33.8523006083703 2.167816289921774 0.23439489425783594 36.54285864411321 0.7852441214500407 0.30069257415616885 37.464948433205805 5.937525743101628 0.2552470788055319 36.41054454611136 -0.02487346893631892 18.975749691390725
353 38.54459264177275 4.51271223648188 0.39951087875722363 34.78052702473021 3.2416240098639206 0.4301454914876158 34.319286702682206 2.190000412168941 0.14651893247302009 36.33528918548767 0.8037571138462322 0.30749766635234754 36.69523632480331 5.894303828881096 0.3018598033680289 36.13498637589523 -0.01735073111128389 18.168867228077456
354 37.471822986783195 4.4981666526111415 0.46785730013795934 34.54421952064507 3.2193683540182825 0.37641329977066923 35.062943407919015 2.1579888468634874 0.22021001918099697 36.37155192547641 0.7859637993650617 0.30675201499899846 37.15929731788755 5.939589952131472 0.2873828790541508 36.121967031742244 -0.025614730361808856 19.006333747601264
355 37.20777691858269 4.4951610124188335 0.47468921095211053 34.53451307740706 3.210642689584585 0.37208102962831535 35.90547374683094 2.1282707714376445 0.2733072765864281 35.8154114415531 0.8116669916785719 0.3077714730332298 37.05451437900041 5.937759687536841 0.3022194732842618 36.10353791267484 -0.02913002082840277 19.825124245267236
356 38.50022650269017 4.517269030116506 0.3912448150966144 34.61984901519262 3.21533418879864 0.3887044063499846 35.742573148937595 2.1806727141399156 0.18849313518069208 35.90498592428136 0.7785443545236084 0.3653146530337687 37.33662282041271 5.908757626694509 0.2810963036199387 36.42085148230289 -0.025714668505061922 18.50485587674371
357 38.07630351695418 4.475093894430822 0.41451975128814517 35.17410829970089 3.2137635804892315 0.305523049145609 35.60088991049569 2.146155486610254 0.21349201470696194 36.140925062426525 0.7931473809508411 0.27476051666004275 37.27491614725935 5.9211959878798215 0.3286307211339398 36.45342858736733 -0.03595898528750381 17.611875251371682
358 37.25768914869529 4.516943229303914 0.4514616489828949 34.68848214343591 3.2553066593093063 0.3322266746115917 35.16695754107196 2.1885033882091705 0.22104617410107602 36.069283313983185 0.8013508896594994 0.2810230264132417 36.26568425205266 5.901409935381057 0.3326651857734201 35.8896192798478 -0.013127430987108401 18.545758148875432
359 37.29706166590068 4.5331006513694465 0.4085318334599527 35.93865161166391 3.2706487528945094 0.37470361051599893 35.57473091735216 2.1671769524107853 0.2526810993644728 36.19245333145501 0.7705220503756757 0.286551072314891 35.947981331173025 5.927650944025826 0.32561747795666063 36.19017577150896 -0.012010381144449234 18.885664028477883
360 38.81755900224883 4.525382201662877 0.3981740590807361 34.928357136361754 3.215572861205935 0.36151689154802946 35.26291129705308 2.1721306668923246 0.2183836031786712 35.65168411476726 0.7457119511363117 0.33649173002000987 36.53471420633992 5.909542654090666 0.29377962654563766 36.23904515135417 -0.032162184362074984 18.430286532300777
361 37.65045208142602 4.5260067391695635 0.4583908664688203 35.56918521834698 3.225397819461351 0.33399102994973684 34.8241474120558 2.159561488588168 0.28298841022125165 35.94947886788508 0.78182088105821 0.32120096623056044 36.520866217589095 5.916878802194558 0.2671824211407562 36.10282595946059 -0.023897105265327668 19.065212963227534
362 36.89147572196012 4.503765882146012 0.42894167925926535 35.10257691621419 3.1817587198065334 0.3656423652877814 35.04147577602981 2.1841209354542306 0.24756156003748198 36.63333885130046 0.7818931742045574 0.3157562077581166 36.140765679159365 5.900896005732429 0.2539625150606584 35.96192658893279 -0.03534330789094542 18.470604621580485
363 38.797923766810385 4.542600659682046 0.4253081824512204 35.25351889327671 3.2221143670458403 0.3317956566780069 35.81673217525312 2.14727645004684 0.2605027373832644 35.659675258477805 0.7773072910064404 0.3752076515837991 37.10833369546346 5.890982165474454 0.3024434810975648 36.52723675785629 -0.029774064708573755 19.426222384764834
364 38.91044498645935 4.543691057628932 0.47904271897926365 35.3938041747036 3.226030869764862 0.30434676341722133 36.36732420985518 2.153487594618987 0.25269778807110643 35.71077931554679 0.7613376570608256 0.40055283754960036 36.29263028581736 5.8900841769311505 0.29503202316270355 36.53499659447645 -0.03090398015874647 19.84350092340653
365 38.61749946824485 4.520749655610321 0.4637191992034468 36.170738544607126 3.205928285234432 0.3277381073368994 36.40713757954549 2.1741682431756706 0.1924468328020019 36.02886008651794 0.7753692313561312 0.3321270598759257 36.89969735445754 5.877278556675073 0.31597763327645917 36.82478660667459 -0.03513145694937232 18.701443646004225
366 38.08781995608725 4.509251858637655 0.4953617638104911 35.692632315899615 3.2544401139153836 0.3248586497450015 34.84697873007018 2.1676276540604555 0.22059171433182242 35.0515034948354 0.7592944494258105 0.3831860991831056 36.847906394779194 5.899545541445768 0.2860476906751543 36.10536817833433 -0.027798327862683325 19.595682772079392
367 39.45129828741087 4.497296226443893 0.5248121553936794 34.87124032531483 3.2236567501626263 0.319151293468265 35.128260433707574 2.1524945955817154 0.2212855521085174 35.137439284754585 0.7750967902367527 0.407535782265493 37.0221970190401 5.909183002648687 0.29201394873578584 36.32208707004559 -0.034284778344962887 20.223103806404023
368 38.5902357255704 4.501059504376294 0.5488503671788731 36.5044775340568 3.2024284806843704 0.3113920436930613 35.04504943050157 2.184480288857171 0.19682269172792335 36.062929954791734 0.7424743481501538 0.3960710712136464 36.40075853661073 5.84817343357723 0.3533901991001964 36.52069023630625 -0.050107040230654 20.701267349406347
369 37.20662343204954 4.550350501450085 0.49674293709820805 36.220899789753666 3.1996980021085024 0.3002069959783992 34.500605046093966 2.164765075666879 0.23074770807972209 36.24223257073682 0.7567884726774504 0.3896295389018042 36.176209730461615 5.874269113029665 0.3408835565016115 36.06931411381912 -0.036656018373181574 20.147610939892242
370 37.580910581523 4.53739493414539 0.49291712354224365 36.1994957466258 3.222685740194869 0.3263645652783059 35.446020565989926 2.168818865013001 0.2226144789473123 36.41052535065772 0.7654418522350932 0.3277523646461427 35.73445148651978 5.863366197948817 0.3067447114851721 36.274280746263244 -0.03428873345226362 19.21005153593361
371 37.924650223629996 4.577168153097153 0.47410399685215876 34.41870254391621 3.2378405062500275 0.39042544046384275 36.05677656207526 2.1563386499023967 0.24144708358633604 36.76427517104224 0.7490176577929544 0.3080509416418945 35.91714703882853 5.891568285537165 0.302526317236121 36.216310307898446 -0.02344360084375856 19.670257377728635
372 38.01807267038183 4.56595084325556 0.5286307771347905 35.17744213625582 3.232388228234675 0.3046282809750125 34.668309400519576 2.174741710386207 0.22749271475807428 36.90234005644199 0.815068855079349 0.2823920220696686 36.02744445206509 5.862118115055487 0.34061317151178727 36.15872174313286 -0.015776700957442304 19.29443358065947
373 37.20000778780699 4.588308720923606 0.4821983547253249 35.95611451425173 3.203257347871691 0.2814297915749964 34.6672352785513 2.176572964973997 0.24881747077754782 37.46782780556993 0.7679425431052527 0.21983778535046408 34.68696405596375 5.851299590829164 0.3615061060745344 35.995629888428745 -0.02835401781895579 18.26348245388883
374 37.88399824085035 4.55782841879935 0.482115315408658 35.21852802102339 3.245478736176725 0.36424433898912223 33.981168119349576 2.149044804480329 0.25783482493517734 36.666883278384525 0.7566443383588327 0.2916041328529702 34.99579479768759 5.884243106981133 0.34127610390042823 35.74927449145908 -0.027182370400423973 19.905409986126784
375 38.471295738899684 4.54754355005883 0.4978936243408773 35.783825725831875 3.222953518786363 0.3058581561243735 35.18863174717722 2.1843996282247744 0.20324297710627726 37.21792974644406 0.7649769571659153 0.3008134978967114 35.969302792013764 5.830678639422511 0.3345086587753304 36.52619715007332 -0.03571979262801912 18.81956556182106
376 38.31383132511501 4.548880023947387 0.4989700144205859 35.80903832136041 3.2011831600538745 0.31949059282774417 34.770701461947155 2.191973212115912 0.21906402521378227 37.31001329837194 0.7682218979119552 0.33140293740806653 37.051558307884505 5.852204075827507 0.26652873557564927 36.651028542935805 -0.03333777738837074 18.74094877602088
377 37.2381797171414 4.551868355573116 0.5024889413253438 35.98888352039321 3.1945104059122835 0.3518662801257509 34.84679781191077 2.1690098652962733 0.2052117671132381 37.49462959799477 0.7352299631665801 0.3006011961629797 35.86199868663452 5.896279464117041 0.32040574371149166 36.28609786681494 -0.03645064054663925 19.257958651852864
378 37.76401621899573 4.557545543077632 0.5317464624172187 36.04327618825546 3.194414026166979 0.26738711114641 34.1112639916626 2.1720042895034624 0.3006476936173907 37.05790063775864 0.7482688348115267 0.3408910444446504 37.147595953063224 5.92419979297329 0.3212332490793554 36.42481059794713 -0.026543754053119817 20.189950505805765
379 37.79856129540456 4.556036519060989 0.5600320918821697 35.83745375859694 3.201387618284741 0.34794286225403753 34.6688983951768 2.1588498773317677 0.22138953829101565 36.52251480464582 0.750973987117355 0.3289749736521031 36.03676662768588 5.899810337888692 0.3097875445062842 36.172838976302 -0.03241858342298905 20.261243069927698
380 38.11886461160538 4.553180826514211 0.551254817818621 35.84169212494676 3.2080804996151637 0.34403503484797043 34.00252279278189 2.1706861591999966 0.2399796914485937 36.47932456160973 0.7353551234061881 0.3746918847322347 36.07651208125995 5.903708953979283 0.3297841223729591 36.10378323444074 -0.03162793881672934 21.081931092579385
381 37.32368334389127 4.5712660978987625 0.6169631841782613 36.16121297664003 3.21400286444977 0.2908940222518654 34.606401414783065 2.186630175865513 0.22449325204709458 36.657536185888816 0.7376427610765086 0.3667498408299525 35.64465239555847 5.888095706123539 0.36706138184273823 36.07869726335233 -0.026302730276879304 21.38463764378568
382 37.93945237258118 4.549508835893474 0.5307016525652946 35.28966924832944 3.179003457350689 0.33077016553967936 35.02209154915912 2.162575232227579 0.2532714622041235 37.059120406784004 0.7621201220512877 0.3403900734889973 35.43155825106368 5.892775364696342 0.3845196986815035 36.14837836558348 -0.03663364891582359 21.080871135087985
383 37.76148741913226 4.559755826584303 0.552517749563262 35.6186549576746 3.171339880381748 0.3117070480298585 34.27108834581612 2.1575144262020816 0.2690301470789292 37.04275177372707 0.7423203518662697 0.35204281183973896 34.5767636125851 5.863689387709981 0.3661587972513119 35.85414922178703 -0.04690627681082109 21.216129296492372
384 36.93872685986348 4.559718906000265 0.5311718115971423 35.33295353834152 3.192955601170664 0.3254530981391001 35.03463125061652 2.165082505714692 0.3005246916671408 36.557638014352946 0.7527384203799556 0.36502673509320116 35.38501749786781 5.866262635351855 0.39281019368491604 35.84979343220846 -0.03847863763621147 21.94412920076036
385 36.66604365291833 4.579213221604603 0.5751042791736664 35.67195874502521 3.2148559442083275 0.31733819913342054 34.50698402321885 2.175761607908543 0.26267680817744443 36.97947973921025 0.7525722085349472 0.33433559606135665 36.051338695561725 5.8818602097162325 0.3916152440871419 35.975160971186874 -0.02497761296516714 21.55547584484238
386 37.070273557330665 4.553640445244006 0.4999287817549182 35.28939636066761 3.211406069358587 0.3142729706757415 34.81849063331065 2.1929085339419347 0.2441240042119115 36.92115289306637 0.7450548684369374 0.35363244392470394 35.70589234285836 5.940096649543215 0.3361738651507498 35.96104115744673 -0.017208938054761824 20.03211787942582
387 37.171950087521196 4.548015867301591 0.5593222195805999 35.55977558527835 3.2032438168947897 0.35472015539240426 34.12871631591749 2.1782554133376255 0.2226536215920651 36.85083211833817 0.768800157281591 0.3680377356446754 35.78012622374029 5.922783074644513 0.32617711106486164 35.8982800661591 -0.021610585467675913 20.980692796874692
388 36.78926474685086 4.562046968112792 0.5426868207756976 35.961531043116786 3.1878098054766064 0.3067186543339015 33.70704357745062 2.171208268340857 0.2509880264455737 38.0044144668596 0.776281561605116 0.31702459085231616 36.12263224178308 5.892156197435061 0.3088210123095927 36.116977215212195 -0.027929691165611302 19.781243026146107
389 37.654446384814655 4.533500364105545 0.539063678240328 35.36200511022998 3.201684037151455 0.35435049648342193 34.82394511980181 2.1846126931827734 0.21302620886138374 37.90980186556822 0.8137526225922945 0.29323325326096794 37.61298091363584 5.9178356569557655 0.3144239115035756 36.672635878810105 -0.0155531765621312 19.642111038831615
390 37.90182541411269 4.545453583610591 0.5063263963564858 36.063465014292674 3.2016615418840506 0.32972577147869775 35.00026631355858 2.16727651781315 0.2170978323619811 36.85538877931795 0.7963353452485497 0.36691968276270803 36.67873452052162 5.8996479352073194 0.3574772657728716 36.499936008360706 -0.023755266606965718 20.369187609748707
391 37.106540399675396 4.517185026666434 0.510545152986025 36.28842201135244 3.2291003770160054 0.32586315297644236 33.86314097011464 2.176171911594521 0.22881641163675354 37.400000432074066 0.780950254374961 0.2835309551935509 36.67937646243875 5.9091153960288 0.3079406388955236 36.26749605513106 -0.023325658223553657 18.984341318925857
392 37.89312798414698 4.560557617453625 0.5409166448203405 35.470308307239165 3.1939015748562145 0.303461600377772 34.75669258912335 2.192718634511692 0.19467047663802858 37.19098896678923 0.7539902056510108 0.34572207014276246 36.72781435956741 5.920636669710966 0.30125695098437477 36.407786441373226 -0.02146931092299622 19.320454762752764
393 37.39959106403293 4.526785513167599 0.5370033009245001 36.362988424175875 3.1789955632247993 0.2867741002136992 33.78256397999176 2.174377909841613 0.2380799768804697 36.51157690311849 0.7921827546433754 0.3302928447148015 36.3745075307652 5.90074845164469 0.3229226902339242 36.08624558041684 -0.03121221285528253 19.653287894047935
394 37.63732853367312 4.5583079790240735 0.5377062850742262 35.85774431932642 3.1952105254818024 0.3060226086495344 34.65027634734895 2.1831061804404697 0.2200672616846529 36.884365205833646 0.8003683524021209 0.33302328888346444 35.533440648870695 5.8766666523870255 0.35197763812030974 36.11263101101057 -0.02309831341259949 20.03973840940207
395 37.70092631170142 4.5072845205577305 0.5262661548941792 35.85949586910048 3.2006406561691305 0.3078794741864926 34.733979506850076 2.1657472630613346 0.2017754420980924 36.90804215829257 0.8048175161359937 0.3448471900135119 36.01360296455958 5.878245388878774 0.33070170280136607 36.24320936210082 -0.03448318239910515 19.61200114004853
396 37.28751376472085 4.565625722029327 0.5617357385922469 35.607825694521445 3.203594911446768 0.33686214757141175 34.68809039452162 2.196426679052388 0.17111234564815958 36.8653065724897 0.8045628238397475 0.3666105210401511 35.354322144185765 5.861154085184372 0.34679199819787954 35.960611714087875 -0.01955740704917732 20.43296700622356
397 36.63657372923985 4.533050001750094 0.4538175372447051 35.68053845204736 3.2056206749900626 0.3464398623282365 33.94806462460963 2.1649491509369847 0.2179280919806948 37.76535866310586 0.8062869019653292 0.2993225002688561 35.90000664634339 5.894383332643197 0.3120172789410375 35.98610842306922 -0.024972238902564458 18.672984124932597
398 37.71462961397585 4.550927738076366 0.5151384236979057 35.70876681721966 3.2285507962476734 0.34238191927885303 34.75463244169577 2.184693134955228 0.21034395505431047 35.89237268599513 0.8048394282925012 0.35914629383370106 36.93575022326887 5.938663551048373 0.2842553314357313 36.201230356431054 -0.004295321635669503 19.60966300593536
399 38.97349948749681 4.534147930143179 0.561024206606098 35.939948123216 3.230217959571936 0.31160694116309606 34.781108891483754 2.1978000377580207 0.1894453672165945 35.83332665137312 0.7644242966360174 0.440008687230151 37.20520774319283 5.928937723678987 0.31635528392609324 36.54661817935251 -0.014724661802069772 20.837793030331227
400 37.38018882144581 4.547780141301498 0.5827578146761763 36.136686683228234 3.224997242338459 0.28079125343693245 35.01977399098452 2.2049559504935563 0.18791842272416104 36.957644217751735 0.7639222003066882 0.3875233170409469 35.54175737837081 5.903187965960797 0.3335088628938239 36.207210218356224 -0.016861551279498198 20.311350064713167
401 38.25480193851531 4.507816932991164 0.5171899058971479 35.67166231881779 3.2197283459221038 0.34031258098229294 34.70096958884688 2.1813796011651427 0.16326611367832797 36.6991251174045 0.791821871164274 0.3494375703668328 36.04421915038679 5.884488211632888 0.34279729028510064 36.274155622794254 -0.02878325878458323 19.629573723723595
402 38.565271374015126 4.537827358974993 0.49451470993311397 35.51027163092484 3.1893434063286716 0.3292971304445555 34.40450225445882 2.171080718053907 0.18784023740747433 36.28273569459863 0.8133668161591695 0.3694837850969869 36.2330145719447 5.879254360924553 0.3293198009046632 36.19915910518842 -0.027655719271439106 19.600378115846205
403 39.10108731747817 4.584948826372772 0.5600115580837726 35.67587661999757 3.206393609348343 0.3681026717494243 33.818520174798316 2.1661471265479357 0.28646248889859194 36.79045392897864 0.7936139556854677 0.4095017959032948 36.97765111595449 5.877034072546574 0.3418300635411944 36.472717831441436 -0.020202733259479366 22.527652887613037
404 38.19017609617249 4.52523591891562 0.5463353638381061 36.22977656273667 3.219325721542113 0.3270623286960394 33.78841674052156 2.166766784407999 0.2670936821161117 37.74270136931838 0.8015349530417535 0.3988416176560701 36.66972792555287 5.889923031112381 0.29078552047845135 36.5241597388604 -0.025272969555724535 20.971613358265362
405 37.00164729619008 4.571622729387696 0.5253459179789344 35.69570370909296 3.18259297392835 0.29602766206693554 35.06505677767899 2.16321812940957 0.24765567792783597 36.80766411935336 0.793889874892375 0.42031159313710237 37.527768082082034 5.894134178929089 0.3117991577451636 36.41956799687948 -0.02473867405028205 20.639544163920583
406 37.5572913605559 4.501329795280233 0.5238330054283742 35.86801054330146 3.1798824330655124 0.281433439990668 34.47202830089096 2.177745726323491 0.26796447395540346 37.07289680346784 0.7874545793492961 0.3883470847764042 36.63442782741727 5.887389441969919 0.2925941522108383 36.320930967126685 -0.039069856162007574 20.10133221977749
407 36.80619657970513 4.541128108871329 0.5110057944053868 35.59216899414729 3.1784517332029125 0.32113960130353103 34.4058208767711 2.158126202636087 0.24228423589401793 37.62736370330127 0.7964140032567717 0.3885027334393744 36.330806746027996 5.886676389361223 0.26079416062075994 36.15247137999056 -0.033670963894033235 19.75245099104854
408 37.19765571406357 4.559048543933063 0.5275325542256672 36.10901359297518 3.190419554219299 0.34434133145074614 34.83719211446731 2.188042902716579 0.21306370191205506 37.05734510304289 0.7839709997719356 0.39421716077790186 36.520608566199485 5.8600913233591845 0.30568272486583803 36.34436301814969 -0.029515586559685714 20.45273086659992
409 36.87845968239067 4.548180845388374 0.47421704668946807 35.517216151627316 3.1730726425744944 0.32831921009525034 34.981098960077965 2.167561768608019 0.22721108472926863 37.251052716960615 0.7509772029263975 0.40398017731131847 35.96505707453984 5.858205027128163 0.3258536571105241 36.118576917119285 -0.04623075403460837 20.163315018357885
410 37.36769763707881 4.558888429070674 0.5126452065159862 36.34014048997477 3.146767209095416 0.27021410723887107 34.276236810534954 2.1785552902285326 0.2197688964816921 36.76882082347334 0.7499449923138647 0.41050559227307587 36.48567653969645 5.836561589645055 0.3445637359072554 36.24771446015166 -0.05168674928898942 20.14173012236423
411 37.47349761383646 4.544885040886179 0.5054608430293676 36.15230762866262 3.1708717367108354 0.2768204640468557 34.33831682245036 2.148831996166904 0.24630426660530666 37.18313527205413 0.7739060982069181 0.40297578391279837 35.92274202356968 5.872955987626048 0.303776792909336 36.213999872114655 -0.04354007944032105 19.885510410379602
412 37.10949070151713 4.550634585905015 0.49277905211820144 36.33007510380979 3.177230203339741 0.18899221245632689 35.32265715923246 2.1600460797659404 0.22316159223793017 37.0897028667732 0.7725047080573517 0.41207029000463596 35.93941389470343 5.849877354112454 0.3463483947047608 36.3582679452072 -0.04377166512359747 19.060604635156363
413 37.51677716918354 4.547501342917792 0.523541583393808 36.375537587450275 3.18862670709283 0.26785909788536144 34.659797506071406 2.1564354610780496 0.217696397052752 37.361733016512936 0.7883382928722705 0.4063507794072519 34.96775910542897 5.880033283924352 0.3397437239156403 36.17632087692943 -0.03364323378263907 20.113013973142486
414 37.45077635693787 4.588802313000746 0.5172410167666356 36.375250159401766 3.17687256292422 0.2525647252523391 35.23720248896108 2.2145455242689205 0.13957634584545137 37.274028688279465 0.7592806588651797 0.3940069860134657 36.62894733438663 5.861757721031492 0.3140366837119044 36.593241005593356 -0.025578495341586273 18.53433391712902
415 36.649918385862684 4.523960383099392 0.5752764112340476 35.73241597303437 3.2119771222098494 0.3064992549605778 35.22223108832304 2.1756486217333744 0.19323121061194526 36.960551819657304 0.7758274592919263 0.4128154065871118 35.53052684776767 5.883104948633925 0.27259642130884354 36.01912882292901 -0.03172654436600453 20.17291239106838
416 37.18727952836395 4.575235924406325 0.570999881622834 35.75389323236049 3.1871207995519377 0.29611387264544015 35.72393102937926 2.161356659324651 0.21049691107840376 36.789117947246226 0.7778354341716771 0.3793507805263904 35.20886112846402 5.850542741075516 0.32438641133443374 36.13261657316279 -0.035411939653676436 20.41274281253254
417 37.455160333304576 4.5790203729649726 0.5543148594217004 36.612989898406674 3.205748664642321 0.2721397698484593 35.15153063966323 2.155449963375839 0.23902388099715874 36.5068337360786 0.7960478517294709 0.3335716735713969 35.500741574696924 5.884020400382401 0.35360369965592364 36.24545123643 -0.02177280074069705 20.083934094291266
418 36.50931122910344 4.582048423658363 0.5618324134766713 36.173590674220364 3.2161696867195246 0.2915222269476249 34.87262770781431 2.1637092901236827 0.23581423125334108 37.27110906005239 0.7692317888213878 0.40179179682290256 35.14626699211009 5.867914130044929 0.3712002825157719 35.994581132660116 -0.026015587486120383 21.33879265346046
419 36.709912955272564 4.552167727462029 0.6380509782146055 36.09926851937192 3.1837498461150826 0.3041274980659151 35.179541456516304 2.186048819813313 0.23309535044638457 37.866624916014096 0.7615275014246852 0.4110244505980913 35.867885266266065 5.891750635631538 0.2756109596696845 36.34464662268819 -0.0307813452703684 21.335908223243717
420 37.85962777966881 4.5555512747005285 0.4950258620780171 35.844655772324586 3.2062100299426635 0.30059354656305765 35.442474899641304 2.1844117078604866 0.17527258363498788 37.960410508101596 0.7412118530896535 0.3633538554579469 35.58561099315423 5.879577134959736 0.2791084327320346 36.538555990578104 -0.03243785124908425 18.48767822601401
421 37.31802828287295 4.549384996997215 0.5206022105086567 36.66801884825432 3.217859940253449 0.2517079512108498 34.735545006112645 2.1826493317874296 0.18229348038894422 37.54715187708414 0.7888775214152679 0.4293301760963166 35.326385439901856 5.891804916571851 0.3319564599404223 36.31902589084518 -0.019714909954655302 19.662654209049656
422 36.19391953462783 4.557573576428926 0.52113808748711 36.350908596337966 3.2029957331378363 0.29018868105051326 35.077101165135545 2.1943438135640703 0.195389561002205 37.66984197725716 0.8191451833893798 0.3722136422632701 35.34526300257207 5.88148514833514 0.32559232296823787 36.127406855186116 -0.01472156038862744 19.53238671527032
423 37.19496472836075 4.586505771656522 0.5136511181191632 35.84172296507385 3.2027958983688745 0.3375620381850699 35.270013300506854 2.209421038238298 0.2130090106265433 37.21350987602601 0.7813807328415244 0.388043958654397 36.08173222967691 5.897394348023991 0.29388726018190353 36.32038861992887 -0.010330693533855895 20.009443877386524
424 37.10903692831139 4.564166508042382 0.5049051525910397 35.35870826813109 3.2080263680647567 0.3033069783002239 34.754686755594335 2.1793395289066293 0.2105308547472139 37.44904240370238 0.7990922444228102 0.3190623762897483 35.947742059672656 5.884375304739784 0.2989612726343537 36.123843283082365 -0.01883026052442549 18.755964041653467
425 37.66125397758484 4.569307070660521 0.5328051440748459 35.2574713510129 3.219614390053727 0.2971727657428304 34.5707527232946 2.1627172919026108 0.2449371946414619 37.660031174114806 0.7890230569479105 0.34561124290244793 36.095507604681245 5.844939154218557 0.3687826845466763 36.24900336613768 -0.02871005860303253 20.503971154596513
426 37.837683228380584 4.55961122002578 0.5727858471909111 35.77447539625149 3.245340648559443 0.2767583005901549 34.3522373420302 2.1760941451033635 0.2678174316555589 36.787033312732255 0.769927894531593 0.41401895055074583 36.16452172583734 5.867576331871138 0.3607260397857133 36.18319020104637 -0.022120203341434254 21.681944167394626
427 37.495867729169035 4.57095315642941 0.6098597150181005 36.33146047773298 3.240373982077028 0.31710335553642566 33.78612548883229 2.1496773311316026 0.2360946983711966 37.06065601690916 0.7956380120135551 0.3864015953418127 36.501699646811495 5.898538315745698 0.32742855780498104 36.23516187189099 -0.014794091880239012 21.50755131076683
428 39.42532096510538 4.533050020600985 0.5512229523802288 36.00737569809263 3.230377297317549 0.3225953370602571 34.92768769181506 2.169272000529201 0.25572468853913766 37.05523743875333 0.799741699455184 0.40880211840701347 35.677109065124114 5.8611027851625135 0.35001023960462857 36.61854617177811 -0.02712149074661132 21.63895819466161
429 38.64359717364614 4.487903649218675 0.5530506121973424 35.42795935060921 3.2356347575277153 0.314165167980024 34.33953696366023 2.141843114935121 0.30257132765668826 36.836366789977475 0.8011346207562412 0.3972000065282344 36.39163009097977 5.9300803314396076 0.3195107082138796 36.327818073774566 -0.02651095658422591 21.617672658846807
430 38.17611058749629 4.537871048549932 0.6137416719979578 35.171989609325045 3.218474632320747 0.29874789695505116 34.37940280901791 2.161577626801824 0.21961956433412194 37.04010467440133 0.7545946380304402 0.37734165927609215 35.76253314047991 5.894023389454136 0.34972140800871687 36.1060281641441 -0.03252198432828195 21.30454409616439
431 38.31879174321346 4.568399077398433 0.5737510501374353 35.25744656891558 3.22754116926227 0.2967708876035259 34.34210807040137 2.1696332884276086 0.2551075226385991 37.9061437996053 0.7622077964425568 0.40520499381673575 36.174825294454365 5.8863059713337265 0.30716823442692737 36.39986309531802 -0.023012790786778935 21.06195935836174
432 39.87212551178566 4.569999053152505 0.5437374497550582 35.81195703846725 3.2182142292637756 0.31018205059724396 33.9572108120282 2.1674812154897394 0.2548024114655329 37.83600005141271 0.7678034348999986 0.4140112460251965 36.02279982137043 5.916669120396241 0.3265534022249667 36.70001864701285 -0.017796840719245966 21.1912630004325
433 38.709454961251275 4.531540022153957 0.6009637212071101 35.29290289847265 3.2073571893802377 0.3676654672381061 34.48189746684794 2.1395410648233075 0.30348054879884406 37.59057334947213 0.7944122679259319 0.36675865052581874 36.45211239319445 5.89459308106092 0.3406203083296981 36.505388213847695 -0.032341526290827094 22.683269576072036
434 38.418674597572405 4.535595056445685 0.5861002673878121 35.5314978662221 3.2008697015711647 0.35655935841283104 34.15091814227008 2.143991484535554 0.28206049815050777 36.31518431210269 0.8010366959354369 0.3740912850066223 36.53096514352057 5.927547174919077 0.3481777332607934 36.18944801233757 -0.02402222867831425 22.310852121384052
435 39.057736899403395 4.545832516193009 0.6018727300619331 34.613242268337814 3.2254029580512955 0.327023550177387 34.47120337421929 2.1815398042192853 0.2580446535546517 37.8952318937927 0.8038484261440069 0.4122058466581767 36.72465401151321 5.945439461436612 0.3332349116151821 36.55241368945328 -0.00541761815085613 22.14346307276134
436 38.94168446139992 4.538501762966877 0.5765485090293438 36.276970282165685 3.227887421648796 0.32824322915714105 34.723458302489995 2.1494499933390006 0.28323272326701526 37.492263736192875 0.7838828834310372 0.36472473069764083 37.017321498386224 5.925257265667034 0.3364769268226861 36.89033965612694 -0.020834385949148816 21.64893663261613
437 38.150549587164825 4.515270925814695 0.5785598707253586 36.801669568589965 3.2339980870955527 0.28261460888503537 34.25769980155612 2.1665193145187294 0.2721093885563011 36.76567551225781 0.7746534899797027 0.38903768829389135 35.04183874004498 5.855996189394225 0.44218746221176475 36.203486641922744 -0.03654264999911687 22.51161511706255
438 36.24478436746766 4.582413884247735 0.602487464311895 36.23133205457146 3.2469588176773034 0.32270868788464646 35.14396892254128 2.1579970666784862 0.2372691074288296 37.19049371480979 0.7472123379002286 0.38784385101984964 36.55888748198673 5.892064805788927 0.3458762919464431 36.27389330827539 -0.020500868901161828 21.728684148563442
439 37.367433166586316 4.541430744090771 0.5551268177467586 35.99066116454636 3.2154036898665646 0.31544434580918657 35.28452435682387 2.163758862286449 0.24138899468352423 37.14646007003376 0.7998841080613106 0.40378968203587245 37.41219487345446 5.936825441367836 0.3144522412434463 36.64025472628895 -0.014369682225111525 20.97257098541696
440 38.09372464554455 4.568975388113204 0.5420121903351108 35.60433120598017 3.2178785500421507 0.2556789701450778 34.57436085928927 2.1697867116459317 0.2860195941347085 37.25411873245819 0.8077297364703369 0.42276024121187517 37.200482340336826 5.878987435687365 0.2925732801458972 36.5454035567218 -0.017158686967900284 20.61552883408058
441 38.38909843708573 4.543816285406977 0.6302214348749935 34.5648622638495 3.2364982053738243 0.2845230062740345 35.33707011971803 2.16661312595606 0.3152648517205707 36.792068947562406 0.7990849820257789 0.37744307679617295 37.51059351888085 5.8692458153358835 0.35748493107374424 36.5187386574193 -0.02277856853999314 22.51652286804049
442 39.26013861419137 4.562624310303699 0.6286529764573432 35.2724738293918 3.2186471388986706 0.3193265878160762 34.75752489810469 2.159928985219265 0.25620377948680406 37.21232599813904 0.7986465535010856 0.3797457307111768 36.63730657587997 5.866364972226549 0.377182606344151 36.627953983141374 -0.024587859329844065 22.472684492907618
443 38.156768066553006 4.5532657433509005 0.5536571568757763 35.50261148972373 3.1980128756464827 0.2467124283395828 34.959594929910836 2.148255726662331 0.2153712554911197 36.862070595837515 0.7953288286349995 0.36812304485545083 36.69771189639094 5.882431377979865 0.31895727876578633 36.43575139568321 -0.030371340904782173 19.51289319630619
444 37.48216389412404 4.58330623973954 0.5888163393724698 35.632128840835975 3.1986193687469684 0.29016930750272313 35.92040388585616 2.164961993201217 0.23060510704044365 37.914404864368386 0.7944842221999732 0.32834379397156405 36.450568662179364 5.880643059385304 0.3391228884083583 36.67993402947279 -0.02142727470509742 20.363578210414733
445 38.09053697427759 4.5490183031379 0.6083012376860425 35.77003662664737 3.193436006611585 0.287273929977636 35.65624720950036 2.164227672135978 0.23776916480413884 37.21231649894314 0.7915719589282445 0.3704375813677503 36.09609043826353 5.872435468337066 0.4034110176861828 36.5650455495264 -0.03169236952954311 21.854821138675867
446 39.72622496228627 4.5824228554814415 0.5309093505953328 36.04534371202649 3.1978857883305194 0.3289255260199642 35.86938130751192 2.139826206461754 0.2454067175753087 37.77187861433447 0.7858663551251364 0.3579459226666706 35.68415247806912 5.849845131671945 0.3865111869715209 37.019396214845656 -0.03466098394553867 21.195985820041788
447 39.51050290154396 4.549171983880341 0.5073384504592396 35.35354648381879 3.2063299424654095 0.21733264316566858 35.912049078218594 2.153679549766631 0.2760941565409424 37.58845593787702 0.7615434063819936 0.39028884994183555 36.13588514053974 5.860281503148082 0.34368177984191567 36.90008790839962 -0.0396289742312065 19.878608898205048
448 38.963361715167466 4.561575159995645 0.5014322381754336 35.60569920738262 3.18890738649091 0.25956083514394357 34.56916714642656 2.169033800708105 0.2881521616198787 37.30157317117264 0.7692176550278864 0.3653820529308307 35.67725975451763 5.865260219231967 0.37592378702454343 36.42341219893338 -0.0350314070687953 20.517058003224793
449 38.56100685279886 4.549229167441286 0.5448720508018041 35.37716136627189 3.199558451619815 0.27784127094032335 35.765924474255506 2.1538287126066855 0.28992651077358095 37.261686892654545 0.7743856827772192 0.3951198288712447 35.05195779802592 5.8076124409244105 0.40298292745815045 36.40354747680134 -0.04890736028581459 21.89549721534503
450 37.737492184407365 4.536029152933465 0.5208166692848957 35.208184009833595 3.226407597620605 0.27017882510805374 34.54928075756583 2.1897724664291474 0.2574713189313567 37.377193075803156 0.8035119867899773 0.4193813038025273 35.447441086535854 5.860391286920118 0.3590864258205076 36.06391822282916 -0.022607753221035365 20.935127751508936
451 37.79711493926662 4.5072054963712525 0.5075386289811126 34.47700143879526 3.2434441705735177 0.2954744765345447 35.01439731706378 2.17491533504008 0.2595647831168917 36.65940929022181 0.7971311362078434 0.39664093361131164 36.34176402746145 5.902723726201035 0.35563695804029344 36.05793740256179 -0.020746278480952098 20.796715327040776
452 39.61752969072955 4.523252050511263 0.5276209949015849 33.85037253580969 3.214078887024395 0.2272716707399866 35.1773363494163 2.1653762762145488 0.21770219238355382 37.09167892168593 0.8182214598149156 0.4110195276323422 35.87270463127279 5.87050660855627 0.36727889545143405 36.32192442578285 -0.02754319493541939 20.06375907707058
453 38.52438621827781 4.568260102191601 0.5538150466142855 34.49664500436373 3.2278661475509223 0.25692206769239595 35.188945673352045 2.138982730725467 0.21965047826869238 37.10454606764665 0.8254982327326789 0.36867469728767654 35.139289070411856 5.866097340623893 0.37361128601995025 36.09076240681041 -0.020489340594785244 20.313342870491923
454 38.769928493020196 4.563522548867 0.5994871876852917 35.074053129412846 3.227107366315375 0.2505662538828631 34.73183353502728 2.1282898991727994 0.29870678389935973 37.52955987661446 0.8192375387842019 0.3832117654639067 36.07673563127144 5.880201121584693 0.3303946456081552 36.43642213306924 -0.022158556414884047 21.34114963593846
455 38.782098540447976 4.5359566977492785 0.5742507228980842 33.56936712536039 3.205656425609202 0.24024286242413528 35.36858604867029 2.180272168983535 0.23975112976589516 36.57028824842379 0.8177866595941113 0.37654705172657366 35.30428279072158 5.856521375267778 0.36884584227962597 35.9189245507248 -0.02659158591891697 20.622327930823694
456 37.8138946940045 4.5886819512244115 0.592554671946021 34.998663944719716 3.206809266428535 0.2622067521270994 35.329796335356455 2.14880424925048 0.3276273613823721 36.119299539543924 0.8316157480477105 0.3924430162135787 35.86450862730251 5.841712105552977 0.3801250296072914 36.02523262818543 -0.022305587258875013 22.402155112480912
457 37.5499586510347 4.571369128038491 0.5971347383360774 35.51548665734833 3.1874910724855137 0.2776604093024966 35.78687358620054 2.166655186260629 0.21829334641281792 36.70820955014129 0.8255956890814018 0.32073582102225556 37.09145550916133 5.873826596256752 0.3174865856594019 36.53039679077724 -0.02084271693514046 19.839361527399348
458 37.16121169446592 4.565771374236343 0.6104588842047213 33.64693783681005 3.1780061770518655 0.299172680580104 35.700508576822564 2.1579241330714334 0.2781112630299098 36.01974586796121 0.8475346884078181 0.39392717249211867 35.344846296113886 5.849366994046695 0.3979435623647779 35.57465005443472 -0.026109577996866952 22.684700441588234
459 37.69107210481157 4.567003974486688 0.5868377008633342 34.90723976604233 3.2171846215767497 0.26285602161314064 34.815011620817806 2.1590174869753826 0.29058504208159824 37.515264160188885 0.7935994047081868 0.3445333840579003 35.94754051082343 5.831483360182593 0.43142256065791806 36.17522563253681 -0.03217248177377785 21.95843227957446
460 37.416876720573775 4.578362008081749 0.5461227477412407 35.8524511761674 3.231871104756087 0.2438609904241776 35.562074331463876 2.1592875605030106 0.2810735273600599 37.89451289818033 0.7959102219925747 0.43738671037026616 35.57487987649429 5.858817205673388 0.3538877737939904 36.460159000575935 -0.020980631158336104 21.340749862087172
461 38.50004527305617 4.578217192303939 0.5348056211078174 34.979502101243206 3.22761146278137 0.21603404345107446 35.20124560188461 2.1576898939648883 0.2825774160498725 37.71545879561237 0.7859992328737639 0.4135196550451944 35.32713337500582 5.856046467820538 0.35532903893793905 36.34467702936043 -0.024717401410797923 20.65244448899838
462 38.21627680526659 4.562635278889605 0.6114452510169848 35.404894497667094 3.2264574871713187 0.24152708920988405 35.213437315792504 2.170349300306255 0.26941267492492477 35.91830936964165 0.7732024766344329 0.3730948883048329 35.20169363171855 5.878833629204536 0.3435522717854328 35.99092232401727 -0.02353461691846843 21.07375640602664
463 38.31678481035092 4.52999272908927 0.6355524276356522 33.950040561213285 3.212060908446818 0.2564560386157149 35.65376141354562 2.15865477359582 0.22104617410107602 35.23553215052532 0.7989600830357526 0.3632488568824316 35.934823480230165 5.892677630045324 0.33479249115331494 35.81818848317307 -0.027361026517100907 20.753631285543523
464 39.44452191155126 4.542498037023816 0.6406692867444851 35.08328658974661 3.193778941279089 0.3124546306597131 36.03804502774492 2.1669289955526443 0.2307070482346989 36.64565345525627 0.7972143338561818 0.41583404749013625 35.49023237038104 5.866069263478922 0.3641010909300004 36.540347870936024 -0.03253233712156729 22.503101942686214
465 37.75951691668463 4.526192108963754 0.6040657679039491 35.39060535963897 3.217116493624976 0.30200372116351565 36.30265546700817 2.1339534663818456 0.2566197713227915 36.03187924703396 0.7888290885606446 0.446896578316996 37.156683165254215 5.864924217773013 0.3619246601184675 36.52826803112399 -0.039627176298851305 22.591846169689077
466 39.81231277627439 4.525630572386225 0.5859758989746298 34.86974798762011 3.176375450705096 0.22765386976248145 35.90395703039512 2.156297726817554 0.26516456763364105 37.456100371970095 0.7423041382074747 0.3818029635440409 36.33887887311519 5.839646489400395 0.3441279760101043 36.87619940787498 -0.05777937585634889 20.680628298215918
467 40.00500386615684 4.5270837853178545 0.5581811226703749 34.3769030792992 3.1915862228967558 0.26954543848747803 36.1839385944006 2.1745120781701184 0.19475519273443265 37.91261670837003 0.7166673574161149 0.3767275856396752 36.59008321953079 5.876198168250943 0.2938105005293641 37.01370909355149 -0.04862072894934048 19.400578293485513
468 38.18799840116378 4.556445571107933 0.605075591547595 33.66914727600187 3.2084679858130025 0.2715550699227499 35.34738422274076 2.167825531528673 0.2760110563860861 36.75218815844664 0.7099490359419122 0.38637660495016524 36.496300664463114 5.840725551403201 0.36939762019019245 36.09060374456323 -0.04914751620075353 21.868835817839017
469 38.654866581707175 4.5556188054860876 0.6217413526757862 34.525929588633545 3.22831662009918 0.2259569071896082 35.52780459820499 2.161711336934851 0.28314206332650665 37.077610729568256 0.8253971250260965 0.4029934145738339 35.982581562921126 5.887080048289521 0.3746791814052779 36.35375861220702 -0.014205464192550666 21.869947082938292
470 38.14200321526164 4.527774375515122 0.659488700645922 34.2109464948893 3.2393787905063864 0.25781822779935165 34.526397884245974 2.1630640198631133 0.2613407613291837 37.232346089798526 0.8106776000451821 0.3947701860226523 36.75033675114525 5.856859422767461 0.3098391568812156 36.17240608706813 -0.026279409620244887 21.5805359421598
471 39.558871416499855 4.559412756214546 0.6293367257164484 34.66042133546408 3.1999330990489927 0.2653178186402488 35.41944947900366 2.1525997661357987 0.2394628022314814 38.894535126494546 0.7499286172980099 0.3350682980232365 37.51770891695045 5.859819416607376 0.33387373402515197 37.210197254882516 -0.04149152029875318 20.66153852147119
472 40.87320009355416 4.553571715662699 0.6301319198083287 33.495777450359455 3.2228234253983046 0.2465202766543852 38.42651803139077 2.1436193720361927 0.21837782564416894 39.69636955240497 0.7619396998924722 0.3555333763916168 36.759855731367324 5.925753294869193 0.301374843939779 37.85034417181534 -0.024288749787925567 20.075733451856113
473 40.44310579448762 4.557159490057662 0.5719764607923445 33.41891272904042 3.249423185449179 0.2678604491166412 38.33063708255746 2.1366285529676343 0.1948161658021931 38.44849138794935 0.7578258180638493 0.30957299024999585 37.00204619397459 5.875644026593684 0.3427453288442921 37.52863863760189 -0.030494036733296093 19.331268216330194
474 41.28167076104759 4.56884715714135 0.5985150219147188 33.6405789240253 3.2318391414791297 0.24805923372028973 37.83337817901855 2.125919439149334 0.24955679995050592 37.88514847403428 0.7164251256742888 0.3748630139232466 35.84672095576608 5.8889111608499904 0.3323114615598492 37.29749945877836 -0.03944184650087938 20.664359220565782
475 40.6952617735604 4.56480702270609 0.6100206881611673 34.523721981213775 3.1545902738193914 0.21991457687008317 37.535161259900526 2.140175337674003 0.231645384105282 37.18140624839893 0.7285230288992927 0.346778669956447 35.90422875645594 5.865416704412626 0.2820026727178595 37.167956003905914 -0.0551277778574172 19.3701215960177
476 39.40903489342743 4.509030367368492 0.5601636941975815 33.788861158452505 3.1677368111675026 0.30875060125340675 36.02293741976202 2.149604905062047 0.25476078845126016 37.681469538586924 0.7959378362852936 0.41268821246582676 37.37885826241333 5.873103375571241 0.27700534720659903 36.85623225452844 -0.046747592268782535 20.779673995638337
477 38.36223015403989 4.550140804932043 0.5771471952961151 34.0053122610812 3.1925217634500562 0.26979266090416065 36.333210895418894 2.1444236688938085 0.1941907591032731 36.55225253459448 0.7597147386583122 0.43954135453827814 37.02804508273385 5.867180954787232 0.30601330976770735 36.45621018557367 -0.0430338652154076 20.473905167955543
478 37.619503872822094 4.541662064257852 0.5729180256021611 34.200465416006296 3.1711379930163495 0.315403420623744 36.344309269777746 2.1155121678509143 0.2849584102734141 38.61546491405314 0.7226291840523358 0.3528212366623729 36.96507882717365 5.885662381200284 0.3364568873501774 36.74896445996659 -0.0585094932841508 21.34334227634799
479 39.32191095484473 4.525735148963474 0.6302250759333281 34.73456395259226 3.2226493467284714 0.324015556360624 36.479656665498865 2.1548486904574062 0.24356433466865848 38.17973425420714 0.745238660072476 0.2869021911912984 37.0628102694764 5.853702545325708 0.3563302968458637 37.15573521932388 -0.04539537305019077 21.09673521939864
480 38.91346118413234 4.533542658461986 0.6212768099924707 34.60668993247971 3.2081093757378025 0.3548287680404419 36.92482850030552 2.125707400785129 0.24513252694891824 36.61042051334261 0.7532400909538218 0.3532270634002429 36.1196874360218 5.879485438368692 0.3200861355825855 36.63501751325639 -0.045813258498211565 21.709958757636343
481 39.829898249905135 4.5085569156598035 0.5606234684679486 33.615993647206864 3.2252591212713284 0.35834075227893314 37.23561985992444 2.1338758831184714 0.22822730620191797 38.51122618372051 0.7201362029366901 0.3414642943070397 36.13471628547247 5.870382996098653 0.36563869779751446 37.06549084524589 -0.05418802754270864 21.2486499831996
482 39.17644292959616 4.524097579016903 0.5777036392544013 34.6619984867944 3.1854678282292097 0.278748846756996 36.35686669286984 2.1342700497444804 0.2389838482958676 38.14207392735802 0.736586081827563 0.34385509160915645 36.546333726428124 5.857286650113719 0.3651609568692405 36.97674315260931 -0.05828861357332289 20.67750117318866
483 41.27777081208633 4.551709000712675 0.5626667363702094 33.9142322121662 3.181712669670463 0.296377052342692 35.30184409511384 2.1546920968471195 0.2538616682162805 37.41981477228338 0.7166642659781381 0.33309384417608934 36.06326422991402 5.8819686550621535 0.32725318799931324 36.79538522431275 -0.048480913705588005 20.319976727352138
484 39.26224003759057 4.521590339166508 0.6599062108495394 34.367470406933194 3.218842966721569 0.2607058421235565 35.99574070674656 2.12981597194794 0.22116548739338515 37.54066766479849 0.752538789282863 0.39508390214157263 36.50806865561156 5.8315340136907325 0.34784565386960187 36.73483749433608 -0.054965835197775335 21.597152448159154
485 38.64393164942711 4.526523242294062 0.5085572946761082 33.69699873316348 3.1966560159085686 0.2777871549061827 35.07681134643501 2.1502377090560585 0.17277371028400887 37.243141386299406 0.7726712694577809 0.3601372236721595 36.595612011732435 5.871206601703584 0.33866551432122755 36.251299025411484 -0.04237128367568708 18.998374042780018
486 38.52114230097643 4.533018414186811 0.6197322749880171 33.41090348840784 3.1515163124768133 0.29260469102089265 35.78293677713636 2.164023678789553 0.22715842285482246 36.17120914868355 0.7648035113082448 0.33110897446381554 37.090395390667766 5.8183184195269755 0.2980606080364701 36.19531742117439 -0.059494184102018344 20.267407646356965
487 40.452954117453636 4.540371949595249 0.5720837037767769 33.771691924233956 3.1649985972306265 0.2785490500227977 35.425021975210115 2.143619072878508 0.26024527988854257 37.25660440165083 0.7743159206344431 0.34599582558324754 36.25808542277124 5.819900727187025 0.2918797531266416 36.63287156826396 -0.0571889978545276 20.03924027973248
488 38.58661168966845 4.51767582274973 0.5602822584834525 34.45350788782695 3.1572283285798224 0.25917015999992216 35.00817180313837 2.196320374915701 0.16732324449781394 36.04464076855784 0.7980770469255449 0.39561520928654115 35.908728205553004 5.826540562578449 0.3026465305890346 36.00033207094892 -0.04666182420984828 19.30910630107561
489 39.63679954956453 4.508342181077182 0.5909411726334498 34.39726760210582 3.2121044732694197 0.3202836549218837 34.09128638259567 2.1996894287382256 0.2437708701904509 36.643610489514614 0.7600302049073262 0.3306939930050991 36.00485401606608 5.8309287064546 0.31370134344260164 36.15476360796934 -0.04361125247034712 20.619502390593425
490 38.45304960662586 4.513298823538461 0.5898039453158244 33.95617446578803 3.234364796236991 0.2965459884571646 35.15528758835373 2.1973509565907587 0.19312689149579268 36.55854402303835 0.7814331294720014 0.38787316424794066 35.520142188816784 5.8172001536578835 0.27613919538608955 35.92863957452455 -0.03710067946047875 19.978914384327027
491 39.1507689045916 4.535511591628026 0.5848066231026714 34.85277795534276 3.181430681409388 0.2717292318672029 35.005690174657964 2.2210015601116417 0.19348618572541482 36.57221685857781 0.7801698316646181 0.35286521994951886 34.35483186051509 5.803019834109731 0.3497454135658347 35.98725715073705 -0.04160355157501683 20.083691053799367
492 38.33117469185389 4.5134375330574 0.5661050835905935 36.99491954919134 3.2127846713784542 0.2882792379062924 34.27985647423705 2.1755266867853154 0.2115338952778658 37.837195133474076 0.7607843802855146 0.3736578264248807 34.71992670718421 5.810561547395286 0.37112501648118346 36.43261451118811 -0.05121128757930382 20.74910573591531
493 38.636320859035465 4.577984981396361 0.5592906535152646 34.08370379384004 3.175207256927966 0.32789027788100417 34.67745504319925 2.2084471874466898 0.25714762444371725 36.39391590881735 0.7701761841627381 0.3756530532200225 35.64953602303406 5.8336597635122995 0.3031504828444256 35.88818632558523 -0.032735176670486935 20.8915548721962
494 38.32167079935121 4.509799792159167 0.60756292521708 34.49026392073056 3.2161788483757556 0.25894586030297956 35.90912952386444 2.179739536281446 0.1862903179659379 36.944015930147906 0.7726280659846042 0.35023631122851845 35.15591947603338 5.806001655308274 0.3177543520999496 36.164199930025504 -0.04896067173784861 19.718798213553992
495 37.04487789891962 4.520454523711778 0.6301318186551466 35.32708978782814 3.1915600857935966 0.308192450658384 33.92111589919945 2.182904488339529 0.22588985387188723 37.001954821589415 0.7691059720556854 0.36731076497662 36.18968235204651 5.850327851077997 0.29619720000114963 35.89694415191663 -0.042959667163980766 20.94415235491768
496 38.929487872466034 4.513611889650903 0.5871760411291213 35.44776293824291 3.231950061857821 0.2506275453014806 34.25173945220218 2.210432501372815 0.22131379331850098 37.11748382672501 0.786179531812901 0.42958884782409207 35.158324732963514 5.802806597868463 0.31627308138595783 36.180959764519926 -0.03683413484711726 20.683539302359865
497 37.975152136774845 4.5166152000051065 0.6074036809445903 35.372484264659434 3.223845013971102 0.2978090290832628 34.0775297875227 2.1897687440714138 0.21992304691672743 37.38304268426496 0.7557249328984533 0.4001538356047321 35.81750158826856 5.823166926894311 0.3500519543542893 36.1251420922981 -0.04400608779162054 21.4898311566223
498 38.65801747221801 4.529363824433064 0.5959461122368999 35.173919706962025 3.2105836086463437 0.3082781116578918 34.2261765467923 2.1683273798544254 0.21213828956909309 36.81271845613283 0.8271958070387292 0.36059919418737596 35.644099072945465 5.830247192615894 0.3195086208250219 36.10298625101013 -0.03268668884200663 20.586033568434335
499 37.946765890388875 4.5496932465104285 0.6173087396674499 34.45815532600123 3.250395685217351 0.34628974491488457 34.573304944608175 2.185850522430555 0.1946171638549227 36.865705545125266 0.7824649913153185 0.3069826799113465 36.36285942294617 5.882576021610608 0.27155373663067983 36.041358225813944 -0.015634157942845683 19.901712676788687
500 38.589465425630365 4.530176908789001 0.6318175111651146 34.775758991636 3.1974432807174056 0.25243159379149277 34.560768929162464 2.1988182853806353 0.20249333171133838 36.686452053092125 0.8112462100938033 0.39367349976278715 35.20873142287241 5.832680899032104 0.30952153060058335 35.964235364478675 -0.031757134557108026 20.511172490646274
501 39.01341536043788 4.499462578514139 0.5521003557815456 35.24157428041734 3.251345462775752 0.33332127337487577 34.17559982812432 2.1736318016891785 0.2743269608414597 37.19115698760133 0.7731896929853946 0.3946968740975519 36.52132446184143 5.843299893178202 0.2615187944007886 36.42861418368446 -0.03764436553116468 20.80941755168751
502 38.941086660662144 4.522853722483685 0.5857062822169393 35.624259644101386 3.200652146005744 0.2708499783506216 34.45647478937531 2.1544095874871783 0.30361913659844036 38.03557423410987 0.6802219228341709 0.3859174892071138 35.30333352683698 5.847197647860453 0.2638207134543091 36.47214577101714 -0.06476324602545165 20.740082110688242
503 39.10442307682855 4.512363289552117 0.5531022393194034 35.65818652382046 3.2480644123068365 0.34762334035786535 35.765982598761624 2.141356352326663 0.1789660202883237 36.30504317667242 0.716259912954104 0.41093314291186606 35.611017382106134 5.849520322043462 0.30119427076067773 36.488930551637836 -0.05231739352306133 20.53273342655186
504 39.45905959118918 4.514315676743777 0.573833733562121 35.58491493667754 3.225749716418793 0.3164014539213154 34.567882392523906 2.179797947132739 0.26333410490224085 37.26648709175818 0.7446173376386911 0.4287715364007265 34.953534923634486 5.831354826870978 0.3487900597338684 36.36637578715666 -0.04666315039870213 22.129129919912053
505 39.1656668846044 4.4875309918305755 0.5763265119259185 36.16866728094716 3.251775974440932 0.2919518285879215 34.409497433465006 2.152877302239513 0.28642873582728084 37.18619908354784 0.7421676931797823 0.4412855358707646 36.728597271803984 5.854421242554011 0.24070085735399122 36.73172559087367 -0.048075610510735146 21.04695681307293
506 38.337043180544924 4.486548535588653 0.6356264249059789 35.954702707324934 3.2487356014374953 0.32720033683989075 35.62628533404738 2.164020592818525 0.28045853368830975 36.85551295005102 0.7755682823435868 0.3989249497727494 36.15786156368792 5.852997492856591 0.28771074592507045 36.58628114713124 -0.04025615035072747 22.11526551711367
507 39.937797202306754 4.520495365909905 0.6551545234696862 35.44188504274862 3.222787898444345 0.2561908426043088 34.904525182863836 2.162055097810175 0.3031754395343986 37.881966809617346 0.8010730319312354 0.37397725478975147 35.11473066653247 5.833111575035924 0.34513253475217925 36.6561809808138 -0.03792565753338082 22.157774447896628
508 39.158503582771964 4.537889612214295 0.6665280770833621 36.648114288619524 3.223550836116089 0.27659093693750314 34.9614717806478 2.172801888109631 0.29206239354106245 36.871468476309374 0.7975208057399945 0.41005250368707313 35.977616622875836 5.838259495466048 0.2852900455663869 36.7234349502449 -0.03182572383048641 22.122174994883544
509 38.99551709196261 4.516498024622372 0.6100002954249384 34.69559759135121 3.2431682685024796 0.365642031881027 36.263841038251186 2.1660674118348324 0.24969336138346157 37.53174402700901 0.7553400298430953 0.37135734116268126 35.74037620397618 5.833642491097137 0.3034753630291394 36.64541519051004 -0.042887006179714506 21.77432585525039
510 38.118047241313874 4.494491597599638 0.6167957532596041 34.93453256780023 3.2346748055983365 0.2915023173250455 34.61220858065211 2.1804485447229456 0.31275155243325015 37.16482203187567 0.7676983585884739 0.3869648954233044 36.50161918949514 5.841795733605851 0.275459572111716 36.266245922227405 -0.04200844333664881 21.583023242184677
511 38.95833352653143 4.508427114806922 0.5472120072816238 35.20158828936028 3.231648786564074 0.3510801070489724 34.7725391150689 2.1640450668124345 0.32951768887262 36.49887049657387 0.7792193850225241 0.3961325567399926 34.67764936558393 5.836634282716357 0.3477109876935443 36.02179615862368 -0.04183532417523543 22.59348309648521
512 39.0458398513116 4.513446836920849 0.6176340569449078 34.42774977984697 3.1997652818508016 0.275357652047669 35.40782447181739 2.151910548437779 0.37057042561944 37.641671849170876 0.7786268426376968 0.41210228575976887 36.1628910466556 5.830414817138561 0.3519290528375193 36.53719539976049 -0.050997385962560426 23.234509716633028
513 38.57832180613363 4.504246632059029 0.5403498738573781 34.91388182779767 3.236533394078582 0.33719416178597755 36.48035142433213 2.168608780258511 0.3136976734402478 37.01445431154195 0.7721562813810559 0.41311734468904665 35.48418868855837 5.830798827018265 0.4008404240088441 36.49423961167275 -0.04336146840060924 22.977893431743265
514 37.85389243497781 4.512839776076699 0.629044420236722 35.25571899436445 3.241991322578726 0.30177999854540444 37.04193616207307 2.1632553027771153 0.3977669523673281 36.808305912793564 0.7984255097473695 0.41213799918555116 35.65404321810477 5.8162029782149265 0.3539828751813989 36.522779344462734 -0.039287273480730536 24.0036341924923
515 38.54445985505102 4.529868310689792 0.5675888316701018 34.061780605821816 3.2180265242072057 0.35178654503772894 35.967954484221885 2.1734920825593207 0.32056146002934693 36.44828790676627 0.7763956533749862 0.374893454419876 36.882758957373596 5.8563759962147985 0.34468652881809025 36.381048361846915 -0.03499853795047732 22.454408733894414
516 39.765065773545096 4.548103057141927 0.5769961002918672 34.81073517989895 3.236796875510462 0.3068041216704677 36.72876786018125 2.1204442417439666 0.312864861228476 36.142735213162204 0.7441716669269833 0.42019880999194786 35.10227138025284 5.790605092973428 0.4087376373210256 36.50991508140807 -0.057806064500344444 23.211683734621385
517 39.68127986809347 4.49651900866407 0.5980612370079267 34.69926086564112 3.1952427091689533 0.2723053673573171 36.65446545395597 2.125286084068695 0.3333801109273316 36.97848181550077 0.7869528972171072 0.4081750449742933 36.18979034216129 5.836560858097293 0.38960066496979806 36.84065566907052 -0.057717939916474205 22.93575751336997
518 38.897229016458404 4.514963775945317 0.6086328320829475 34.6186231958225 3.242999425524872 0.300033203246564 38.513895709828375 2.14279853882485 0.300768232466427 36.91038863426553 0.7346815364416789 0.45936874831234814 37.06601195912175 5.878782432725735 0.34660623535713514 37.20122970309931 -0.04298510946720726 23.09488882011782
519 38.745070827001996 4.539473982369083 0.5779952113402858 34.427324311191875 3.2307485461941767 0.27647348344887535 37.34996666704031 2.178068711054469 0.22926480512818673 36.57110027843317 0.7664896787686147 0.37301197245600176 36.37588375941253 5.84200939168668 0.3590904964695385 36.69386916861598 -0.03447218934509304 20.807947460549265
520 38.906612899815705 4.51778101875982 0.573735456592924 33.81623470746681 3.2273397763506657 0.3099163644078564 36.91259447914952 2.1662881438523662 0.2602936879240093 36.43101250701097 0.7830665925487524 0.43765231146010597 36.0884432079905 5.823228818037295 0.3778785375789611 36.4309795602867 -0.04228938144991803 22.453945073398945
521 38.7928548151737 4.515201653401553 0.6351756995647161 34.483149323630926 3.236898027940778 0.3467314910470538 35.01247804563892 2.1785491750756094 0.25510421583405546 36.7483374690203 0.7942425028386745 0.3332247071148637 36.023931648961614 5.804207164934636 0.3752245665344518 36.212150260485096 -0.040010546521447796 22.293337235620474
522 37.49226303828177 4.554113300508939 0.5963909102895975 35.00642252554821 3.2287148026295602 0.313048588908094 36.11759943338624 2.1628396815273288 0.26183789666270857 36.742825049938695 0.7721334901940552 0.3786184039251905 36.37732350659907 5.88909738503564 0.30739327816847506 36.347286710750794 -0.024450519380593238 21.282965100502423
523 39.15010818889373 4.514512082065545 0.6397112787438349 33.934047860955445 3.210523241314635 0.3117138502804773 35.140270159158604 2.1828412446709233 0.2573184217350823 36.7747023454562 0.7671956694716277 0.37989685056481454 36.12052355340499 5.839279850206161 0.35917919173652624 36.2239304215738 -0.04295983381391939 22.32036838705393
524 37.51876846025168 4.531390852139074 0.656199298151718 33.717899421715956 3.210890891110956 0.32553734813639257 37.131210855012256 2.1755463610683097 0.34919863432814735 36.184851694403854 0.7648679711811294 0.3972918291883843 37.42012721823544 5.874457531118324 0.25123461945807446 36.39457152992384 -0.03439953003613923 22.68296055888425
525 39.47940784477676 4.526801735634141 0.6431976398829189 34.37667153036259 3.197984582538403 0.3034089376912866 35.897940746894385 2.1430696205720503 0.23240771106824035 37.14800029600951 0.8015915658312387 0.39187938766478664 35.30792763514753 5.846758768507989 0.3664538505906883 36.44198961063816 -0.04258899674293348 22.20036734827172
526 39.4450699203528 4.531757905238171 0.6320926684850211 33.46085831490644 3.2247599880410753 0.31901334761000477 35.918717477229265 2.127117597001952 0.25270088728358386 37.897523179950994 0.7795812718448438 0.3895790081882015 35.494453387181814 5.843647300707501 0.3108378993352853 36.44332445592426 -0.04445743879298909 21.820797522601577
527 39.8793818575223 4.540762364836047 0.6019817850176502 34.094874661700494 3.2018475848196037 0.336808765223435 35.89244563051366 2.1456063887619483 0.2887382300392201 36.95159695965628 0.757795781702899 0.3690454983305139 37.59374184301746 5.851864364090946 0.2876819670403245 36.88240819048204 -0.04625495451740917 21.591986079395245
528 38.96567262123077 4.524559305117272 0.603308742647321 34.392152751585094 3.188806088069978 0.3361050165527265 35.95797138678689 2.114445351820292 0.2506275453014806 37.08071605111146 0.7666171318231482 0.3707741306651433 36.37044842050238 5.8724851477550235 0.26914919764387746 36.55339224624332 -0.052447646442555174 20.96985002365037
529 39.8315352863148 4.504174357280088 0.5913616968325379 33.79213825613445 3.232383083020601 0.3484332274962217 35.678642341703465 2.1405691296142457 0.27528398369468915 37.2707300461841 0.7599263468950567 0.31046605212466094 36.63385926988282 5.829334246672471 0.3554232571040962 36.641381040043925 -0.05255281866320534 21.554308049359584
530 39.34430368895137 4.505550099757568 0.598361077919055 33.50110836817042 3.198967428555452 0.31716279888389565 36.10165059009425 2.1524850589013034 0.29163025509861074 36.54555262214669 0.7449214254516039 0.41193543564258006 35.171537667237686 5.843397993579111 0.3661641245348208 36.13283058732008 -0.05676585011069022 22.74933156377777
531 39.608435615763085 4.54194347028722 0.6038741227329641 33.861743990750874 3.154707620781477 0.32728192815810286 35.32874563522954 2.1710287051230726 0.29646642873819373 37.07819049599067 0.7406957887162712 0.40334374877232804 37.226019255827914 5.879556513971919 0.31494309102322876 36.62062699871242 -0.04824383158370593 22.298478263643283
532 39.400703496984534 4.526982556972397 0.5321249829168349 33.76721340194981 3.208605592327734 0.35003196663153524 34.52880820213084 2.1727503931251424 0.2815617490952399 37.2172852012744 0.7673155269258825 0.36796268106413577 36.46111028765194 5.8588908068815835 0.32083317372732795 36.275024117998306 -0.03892127611314995 21.228253079678424
533 39.145133137706246 4.48020673910157 0.5759005682420667 33.462695882944615 3.2062027898545344 0.35267734873665957 35.382133032878905 2.182224428571974 0.2367545456372756 38.386101484122044 0.7391341499516371 0.3489002666666418 35.31507030900238 5.830072616082043 0.33153132991213113 36.33822676933083 -0.05826210664734621 21.15089811375913
534 39.41241850960718 4.512048504825631 0.5900637685933066 34.85258651267486 3.203443265704637 0.38052306679621173 34.593967680598986 2.1158487583931245 0.30093296691089916 37.378271549149304 0.7829205332200287 0.3956984114293127 36.50061743832941 5.856622888513824 0.3036950846210284 36.54757233807195 -0.051653461228248786 22.58500275634138
535 39.188894479906494 4.536830916271929 0.6013757634020481 34.11624527652009 3.1497698138811203 0.35781013561424246 35.41399440998213 2.1397272134537917 0.28206478105687516 38.01706590483024 0.7347517104674234 0.3765113889625535 35.99808577759963 5.8099417842822545 0.28330032653414444 36.54685716976771 -0.07162596368839416 21.7845703714366
536 39.86985575875618 4.546304622517893 0.610097675781775 34.542603786543445 3.171759509455664 0.3751219271547279 36.26532285766841 2.1328909794892152 0.2935949343253374 38.10793605882336 0.7330579578014108 0.3721031621866234 35.86521296284164 5.861544906347897 0.2587653985609869 36.930186284926606 -0.05671865623728185 21.883356344681893
537 38.87413474539024 4.532672374357521 0.6143968908120386 34.115267035323754 3.1609346344345437 0.4211881984575689 35.321731251097574 2.1296376177416683 0.3102070450177862 38.77033582642835 0.7330950956201462 0.38241039772186536 36.781104671408954 5.845850319333569 0.3209250182865351 36.77251470592978 -0.0653922430622083 23.48127206318607
538 38.91130096727522 4.513331751739253 0.5470932007286694 34.148230550960584 3.14825424822175 0.38285276735779067 34.938025108094635 2.1331830603963087 0.30511457712710893 36.565665543737104 0.7571878505385686 0.3630441436829683 36.544733172600324 5.872180630392673 0.3152946461192486 36.22159106853358 -0.061002743101987146 21.92594128390856
539 38.9095314534651 4.506867942647417 0.5449925570977985 35.52607877037267 3.200120321197865 0.34542170204935674 34.354762322614675 2.154535154573077 0.3372363169804379 37.05871507657282 0.7702903151650845 0.38711570358693165 36.38341999101086 5.85102174882963 0.30541384464110233 36.446501522807225 -0.049263154877083305 22.0036434060966
540 39.50808324469365 4.536678585372562 0.5812240218528845 35.166570982533294 3.1969245064198 0.3500625560935082 35.19125152767791 2.1518052083372616 0.33970562445273944 37.10528761638907 0.7569601707470506 0.3468668727330818 36.965649689120774 5.847514997993534 0.32998100623865007 36.787368612082936 -0.047853557585656126 22.320603165793873
541 39.12221248330957 4.503934854786745 0.6138757859146766 33.75429501579267 3.1681322679403046 0.33740524720735937 37.71820018402246 2.1293355619046177 0.26364031079944295 37.26141957035471 0.8121819504812411 0.4018763787364046 35.934570364433156 5.814215089750832 0.3564650861508137 36.75813952358252 -0.06027030638694997 22.611926162973727
542 37.88916521613396 4.508794863577301 0.5545337119664764 34.47820999262192 3.1559979169227943 0.3108550481254414 35.206398072200344 2.1622999950938553 0.3014228318422071 36.63513379263762 0.8296588309102009 0.3914927940195889 35.74742028963399 5.8227514735275845 0.3148568752076267 35.991265472645566 -0.04992963535335064 21.464846922389476
543 39.586127218099755 4.517919782925396 0.5490000154740639 34.91454064466361 3.1594320201395543 0.2978888500577491 35.32943249396636 2.143897831664828 0.32468736004161347 36.87601765100483 0.7595307407726933 0.381220562945343 36.25279699011367 5.832025436247155 0.3149013330871748 36.591782999569645 -0.06326908900977268 21.402243954506442
544 39.286575776653436 4.502566360587499 0.6089312364002504 35.314262561118575 3.2111289443789786 0.35878711215301495 35.186683606296185 2.149678043028961 0.3079724949532796 37.41313138329032 0.8275017872418334 0.4038872153043076 36.026695637107224 5.798006748421921 0.29747774315417763 36.645469792893145 -0.04805387462785924 22.655390662889705
545 39.233058248608806 4.532777919792372 0.6083317968544386 34.024622918282105 3.1761093829798015 0.34898743204605914 35.34943705853782 2.1183563518798905 0.3331900824608957 37.53721857343632 0.7607224987306862 0.36448352359149316 36.47519490024765 5.856851091255254 0.26214603975486545 36.523906339822545 -0.056866802432097005 21.968793252242822
546 39.34730528109092 4.534990224664605 0.5892215747992156 33.638864131989436 3.18954566318818 0.31617935679801656 34.565852719462654 2.1783935311795726 0.3177472933461954 37.01137108990435 0.7932552827433742 0.37165666146474374 35.278786380223075 5.81153210302787 0.3469895843323789 35.968435920534084 -0.04428689039897753 22.25132557105459
547 39.29467399847478 4.521372223649925 0.5477089793203889 33.72501936454886 3.189990740943613 0.3232086272145746 34.19438202823005 2.1616549037960855 0.3995609846095429 37.811949695062516 0.7909766537174617 0.34400198721823894 37.04716800658085 5.825834293784153 0.31976053048270375 36.41463861857941 -0.04786448818145028 22.164770419509743
548 38.176451252003616 4.545449985197352 0.5476111055751315 33.99270102123095 3.1814342228797146 0.30173868449530716 35.1241166391574 2.1747426253222546 0.2849187584500255 36.98105437659322 0.7945172492549506 0.37165731797624246 35.821531730323805 5.778225523786974 0.3716881727694485 36.0191710038618 -0.05095633007144882 21.515872000892305
549 39.866538036707375 4.530778275681024 0.5586629333229833 34.473575665339716 3.170376073559384 0.2996180847537882 35.11021272704007 2.1614821703057583 0.3623563721335152 36.486293336493695 0.7638851731649462 0.3345609419916532 35.35982471857656 5.786571054672305 0.39739071635787915 36.259288896831485 -0.06321170188301424 22.375022321188517
550 39.083770371324036 4.544132877963628 0.5317972436656109 34.06888022203609 3.1457529036522542 0.28085792336745485 35.005753750656304 2.1427282761107853 0.3548481536791088 36.113444560664234 0.8008693510594703 0.3061869756207251 35.969881458475 5.816970333210446 0.36729632442509114 36.04834607263113 -0.05573950296038097 21.09615270189687
551 39.19858035538283 4.535019169072125 0.5466498488505986 33.69851204353958 3.181916438899136 0.2538827899763434 35.66697310036145 2.149737726434045 0.3482510992877568 36.21289636519797 0.7663883618048126 0.32026756235028186 35.39548739212717 5.782327890364477 0.36727076166018635 36.034489851321794 -0.06275233404477876 21.04270079730645
552 38.09060530917403 4.53030919528838 0.5751145798951321 34.595400431940206 3.194861013490172 0.23515460879754901 35.62504597612981 2.1386487580126934 0.30996815143094075 36.96554408097297 0.7950064153160243 0.31530637091052716 34.59483051224108 5.802950188538061 0.33194054760417724 35.97428526209162 -0.053475137230631756 20.25387767515706
553 38.73434031688274 4.537306377266577 0.6122425354436506 34.0689882225017 3.2166004789902938 0.24651758988588077 36.33019685608697 2.163330337906488 0.29059294730136903 36.75110349465194 0.810249573573675 0.34911517876369236 35.37729982117208 5.810682579579295 0.31372220371994286 36.25238574225908 -0.03819638189643217 20.76617295039095
554 39.826729593686004 4.512676812959237 0.5973791445900183 34.20777033171855 3.2169517495152675 0.26933719736389233 34.82992264492795 2.1440602750255096 0.33272285758962744 37.105920698665805 0.8067804328191261 0.32091122432423475 35.06939092186064 5.810695643115977 0.35406729369996587 36.20794683817179 -0.04759726867267442 21.47924485223523
555 38.74729756987866 4.508900995848955 0.6067834813962013 34.30517146348694 3.2253402406363847 0.3001309988681779 34.975385619620425 2.1525168130773404 0.3164342095960293 37.04076347206292 0.8106768191286062 0.32026377574937664 36.11564699029623 5.81034874083386 0.276841618331737 36.23685302306903 -0.04427352945466854 20.860867161440744
556 38.87142143887314 4.532086190970593 0.566420393366768 34.42672290810513 3.191101386001308 0.29981834760947085 34.75395723667127 2.1495230457066077 0.3588415968730544 36.748356293997965 0.8075719071471336 0.3660633930497067 36.18728625002775 5.800798098610542 0.29954941639518623 36.197548825535044 -0.04961412567246102 21.66574753885267
557 38.5037962057704 4.503929969377626 0.5868304888126971 34.373726735814316 3.230445181984006 0.3475260462321087 36.03907541000296 2.124897432907499 0.31267289084726874 36.9704724564182 0.8069099766457644 0.3247561105441259 37.529131955756434 5.8579502348600485 0.22801039000743586 36.683240552752466 -0.04100369220470916 20.624142114011665
558 39.00186097421854 4.491776757788704 0.6077733849655467 34.42096998896737 3.253841203521115 0.35374326913578175 35.001118303559736 2.174142369979974 0.3585735100213943 38.19243236040569 0.798880219617555 0.2917767877806226 36.40831217347405 5.814945543225097 0.26970274675152833 36.60493876012508 -0.03911303253320884 21.561200518525276
559 38.85902711532215 4.5220785627126165 0.6208880946034574 34.0626760581874 3.241580975198239 0.38546245141084057 35.528848632358496 2.1562398617328298 0.3766496452883404 36.98507378281623 0.7972433027930156 0.3579355446946758 36.06696898924119 5.8605062477781455 0.2771334739394802 36.300518915585094 -0.03030046131672859 23.12536969893576
560 38.51313895217973 4.52747818074089 0.5755397254049609 35.01451140290003 3.2416719738242645 0.4509348301010309 34.961559122598615 2.1562660891191316 0.2604652455634057 36.432316687615035 0.8390500782624637 0.3212889343524204 35.62089790051401 5.826937538304952 0.2799371602118595 36.10848481316149 -0.027549479309357517 21.636787368069754
561 38.19297372513558 4.559664111739883 0.5503770038015359 34.19471751258704 3.228898984448435 0.34232101904400414 36.23436572777407 2.1545743248409295 0.3135989541138819 37.94909387859046 0.8450384211700969 0.3880382876611077 35.19640060818958 5.8089430102839446 0.2808766311922012 36.35351029045534 -0.02640648086304016 21.488345464559067
562 38.577706541075045 4.507138077663042 0.527461152560751 35.87708317582369 3.256349194695166 0.35093293428674055 35.56110166366747 2.1525897555919613 0.34126791170371074 37.989417440019686 0.8394878394831968 0.323462067757432 36.314307298463255 5.820880949159775 0.29279102242404365 36.863923223809834 -0.030541088041069808 21.038037225753698
563 37.71217610849196 4.56978125574634 0.5851760001388243 35.45454243579962 3.217292140643119 0.3159267992627706 35.23615277702019 2.184793402448749 0.3442359059309288 37.08427919031931 0.8176593710850284 0.37422256633635587 35.04659027436044 5.80867184935724 0.3393824187245835 36.1067481571983 -0.026190647503602515 22.447841152665532
564 37.92814202730494 4.56284435710201 0.551538006250791 34.812003691207316 3.225750732061127 0.30470100511916454 35.268356376138044 2.1723116248519494 0.3809620698635402 37.78909372328052 0.8393183524610004 0.36237940762517984 36.08263470992371 5.79990206804242 0.3109125288705939 36.3760461055709 -0.025804824455996456 21.8926373410199
565 37.679082682605696 4.604614407064549 0.5662735349086805 33.70033867372311 3.220307032478908 0.3425895765348827 34.885271127196916 2.16503058071734 0.33007131413927465 37.59907722148382 0.8314923163621742 0.3552940864810244 37.2112542847275 5.846332800501242 0.32115905049023186 36.2150047979474 -0.01227482393485535 21.948724693239907
566 38.06306281468717 4.573473086155293 0.579749857899125 33.94840569642131 3.196171665545226 0.3043628739789661 34.576954225559874 2.1707002051178916 0.3224089671741659 37.14035847616861 0.8361078690321723 0.2879009942723378 36.1570321382086 5.8724183111845685 0.3245139268221596 35.97716267020911 -0.016056023952667652 20.843478307239923
567 35.841303546927925 4.569681468214791 0.6365758833735172 35.49266093531655 3.2438755908578227 0.3018279239956118 34.738027052605105 2.1732506828190097 0.3303735161391682 36.62817322272154 0.8024840504997512 0.4146473036332515 35.09098426410296 5.836473149562549 0.36163062586246125 35.55822980433482 -0.020677262968913257 23.434606973637706
568 37.455760001115856 4.535672413066417 0.635949235274935 35.21064278679321 3.228217768960282 0.3173563452271562 34.890696604203484 2.1477742111547773 0.3055444495895447 36.68874272965553 0.822070227823507 0.31681630862981014 35.89348299166994 5.814974545394119 0.3579576613371378 36.02786502268761 -0.036088418079877393 22.15769887371218
569 37.49451262025291 4.592386324662282 0.6555450503048107 35.94268711575893 3.2501944360861477 0.3218477251570168 33.92802337047904 2.1457040877478373 0.3115147764655448 38.24772545993257 0.8642731875545941 0.3087172535469303 34.35507962168883 5.814019930538505 0.34451132441694654 35.99360563762245 -0.012514658041824611 22.255240696528002
570 39.34168143171795 4.49916808940054 0.6437086830478137 35.163974913758295 3.1947582246896795 0.2903919233851766 34.125545538561134 2.1428481729930686 0.27246067816002295 37.30390236536263 0.8690825510697866 0.33301271346516936 34.2253568019154 5.802323693937728 0.3331423312029036 36.03209221026309 -0.044194104941537235 21.459748378378414
571 39.02302225146657 4.50710959139163 0.6216651097253766 34.496840191136805 3.263636203528912 0.3526751054340755 35.57875072983282 2.1509964787527314 0.2792496756683697 37.861257037223794 0.8258265410952457 0.35946412976574826 36.346123203733036 5.897601628016999 0.2810159340834642 36.6611986826786 -0.016796162802594307 21.704442901105832
572 37.943487554718914 4.513749540457849 0.6123239459184511 35.468183986811304 3.2548568066070924 0.3782373446526762 34.52655822859919 2.1304411510490775 0.303490321746792 37.93340481217319 0.7827247632429022 0.34004515516176703 36.158485724849854 5.871555230558774 0.27393283967809245 36.40602406143049 -0.035164752976558925 21.864408735229038
573 38.82456177390903 4.552239963357197 0.6042256763694421 34.88095107763443 3.2546162552091964 0.38741052635557577 34.95216689128085 2.155119843057352 0.2545196697732628 36.81929038542671 0.7926990272877601 0.3710185016708494 36.42305748647159 5.841540019035561 0.29671870453848603 36.38000552294452 -0.02658722977028465 21.93159916984918
574 36.99168661587889 4.577430513253276 0.617381640166507 36.49677877809037 3.2651310320408595 0.41358862364095983 34.47360208257631 2.163724403071602 0.2729064125416972 37.214420281798894 0.801112197299873 0.3673600579493502 36.579339288235865 5.839087252968604 0.24257944843995952 36.35116540931607 -0.016533171632854858 21.930718006950492
575 37.87931404195096 4.565278716142049 0.6051758641898253 34.992567086512494 3.2418798465417433 0.3937637709457202 34.51605861666601 2.178660926085623 0.2476038809440377 37.55742467915182 0.8408029211821908 0.33788188338255987 36.817178475956446 5.851342647442436 0.28088802731843887 36.35250858004755 -0.01023723988088936 21.374917364722453
576 38.474338763780906 4.511436709813525 0.5729841046525137 33.478425700035416 3.2091923501032924 0.37878204084984834 36.30871292378033 2.158407885979917 0.2553372429231141 36.605686939174205 0.8437771849713037 0.370907353279482 36.72616994645482 5.856717813527319 0.34821389408432113 36.31866685464513 -0.02992386248062644 22.07290840496997
577 38.50187993248322 4.521323150884369 0.5217834938828086 34.58670536078859 3.2476998535130908 0.3641096270774414 35.2393336905501 2.1254139656091464 0.27042079703759064 36.16890162039756 0.822228296822026 0.35800206080251024 36.769015407833955 5.8688600106043305 0.28535251629231495 36.25316720241069 -0.02872519587310538 20.622681858294015
578 38.882841028249494 4.515736835839186 0.5704781449434253 34.185427601026994 3.1954628347635863 0.3713088831712307 34.93656018472232 2.163418939471323 0.2677167309149311 36.47564949584963 0.7973225182541966 0.3611636758728223 37.05904423638538 5.874058746482064 0.26957386353620655 36.30790450924677 -0.036630276397626636 21.08761193724145
579 38.36001979882512 4.538710507394422 0.5680350447169787 35.82741996977076 3.2356306414818317 0.30846860512303403 36.147629821575066 2.1509589566299443 0.20814797376958016 36.620753586354795 0.811385911235789 0.30595375086400506 36.20352230746748 5.820705813031767 0.31586674739375376 36.63186909679864 -0.03435188540494725 19.554730087946705
580 39.05829079103365 4.5338571002578485 0.5895235444611766 34.79357535797655 3.2271200208773454 0.315081219698007 35.44694677044646 2.1353716122615123 0.2566040367494267 35.82166937055267 0.7938651177101853 0.3541948305337832 36.2628283972735 5.888731631338631 0.32316151979990015 36.27666213745656 -0.030041154870593355 21.068404705203065
581 39.30205665565798 4.518909898169298 0.5791299233784418 33.27013600934941 3.241324585741146 0.3358115802325431 35.62468250896881 2.1645488302817957 0.22675578489158515 36.270153134813654 0.8329445705386547 0.3842715837177673 36.5934754100025 5.885132937126888 0.3310924728355008 36.21210074375847 -0.01725808698814151 21.280355473717478
582 37.66291229702902 4.575010701486907 0.6157406986352184 35.323250576175795 3.2431294013456706 0.356032357199174 34.73742049868777 2.1629734164773877 0.26922629526268865 36.806065139736766 0.794678428553278 0.34904390406475244 34.92891511649658 5.801676824504825 0.34993931358793784 35.89171272562519 -0.030336496886084308 22.23056270366199
583 38.182236352603276 4.555172886755414 0.5781851213998986 34.94573105574939 3.2180474423256915 0.36154149475815206 35.52019194745843 2.1686023098014275 0.260978564186135 36.31101468232072 0.8263231595804283 0.35850896396994747 36.10546237702271 5.808508033952381 0.30218382538832167 36.21292728303091 -0.030499484876629412 21.330049531634188
584 39.5666483878568 4.548072084642065 0.5611977132524554 34.2570773005964 3.2410867854086303 0.29913870324205394 36.310272953807285 2.148857270138518 0.2551753028938318 35.56830998863859 0.8142859722927516 0.2661757010633054 36.52401088464824 5.820472068314241 0.31504428851670185 36.44526390310947 -0.031275415200456694 19.443113177981168
585 39.08807003156695 4.508671631098119 0.578846048756881 34.315327487056365 3.2198120068585117 0.31000156427314973 35.67570820733108 2.158053002192945 0.30583717286773 36.10215395773726 0.830754992791903 0.37488922219230497 35.35080201187015 5.774363362486538 0.36937302170817415 36.10641233911235 -0.0474992522740945 22.21869630137316
586 39.34467738292033 4.519728355915515 0.5656030204852416 33.733266873557916 3.2264363306887955 0.2886496711234231 35.858370114249325 2.166837741689219 0.29586886459630307 36.103167045573606 0.8463410786597451 0.3805965615892687 35.78542811224559 5.8129914761317485 0.3190581958334074 36.164981905709354 -0.031363254742693324 21.196875162826338
587 39.50820653466757 4.522674638034588 0.5516550436629595 33.80019328732756 3.2303307868882882 0.3466351848585387 35.90280695314984 2.180094533979604 0.25506122355864763 36.932649143646955 0.8098468021528269 0.34802816037976514 34.93711410454339 5.80318530294306 0.34061442046529555 36.21619400466706 -0.0366038385600244 21.107696794979184
588 38.34289391411676 4.545600560328834 0.5825916502383325 35.88276931782327 3.236239500398309 0.3285647843661676 35.912179386091005 2.167409597531514 0.2578988660618718 36.483125509584134 0.8004104628026509 0.383545915667598 36.15489741555967 5.828625106491652 0.3268256921652056 36.55517310863497 -0.030173205849105877 21.53664595206454
589 40.249478868048634 4.537002549405791 0.6173853467715535 35.28783795586753 3.226836395165008 0.34350962294387 36.125917680829545 2.1724953333646573 0.30098685370302514 37.194248352410845 0.8243330524664787 0.4045119317922417 35.769111730491574 5.802874960142664 0.36657659783131086 36.92531891752962 -0.03312179325077802 23.296124220905526
590 38.843126270564 4.5254932537906445 0.6100231851900214 35.28516490951302 3.260750183900863 0.32206529256941124 35.72909447554212 2.1678836352073785 0.3114912449635554 36.643229079418006 0.8104449194601717 0.4140602859870265 36.72951660229269 5.8587689031195485 0.34337651169875316 36.64602626746597 -0.021162072263976685 22.929960271075192
591 37.493277749181466 4.59521901559153 0.5454342470367539 34.753610581861736 3.2386975448039643 0.39095304981322593 36.2000016969033 2.1840827980664783 0.23937985759494745 37.55886502420502 0.8089927975782885 0.41791966039147177 36.982318550991835 5.849045692485362 0.36166094923791037 36.59761472062867 -0.010622681654573297 22.40663487236003
592 38.838341512593686 4.560534561095281 0.5561869300720015 34.84954991537937 3.2445289676491282 0.33115884123778416 35.19030259601648 2.159777354633988 0.3158465997261736 36.49825070355746 0.7905689957746099 0.37682025148062176 36.24659814184959 5.800243265050873 0.29140295685659473 36.32460857387931 -0.03469962251892187 21.44484288262254
593 38.81042366124338 4.5768556713604704 0.5570631906917644 34.29420177989243 3.2331565570742025 0.3454926375649713 34.912558361801196 2.213913598185547 0.2657507290597884 36.525727685622435 0.7724805976617946 0.4277352647453317 36.997092338800776 5.8535922390282815 0.2818248407378624 36.308000765472045 -0.01583051869763865 21.518766853348072
594 38.977123164290376 4.529928386231202 0.5389538251664958 35.67470261446264 3.2637747196846436 0.3557512923328773 35.222856562021256 2.2122655415991206 0.29207522803612357 36.66384789481506 0.7799064329076613 0.4084811174860402 35.949628110531556 5.815146460689158 0.25879171870793555 36.497631669224184 -0.02562594313734079 21.245884461180122
595 39.15722621064681 4.553145170342304 0.5605271680412017 34.676106274608294 3.24306656825554 0.32343712615582826 35.8502194752007 2.1993324113738097 0.2706908685409432 37.02256509278006 0.7825458784929371 0.4306483497886644 37.78245153979032 5.844349487001002 0.16666163757728628 36.89771371860524 -0.02134234826657926 20.07604179099172
596 39.074086988709766 4.535597238035903 0.49650374766565725 35.41768973752306 3.2497219125308248 0.3394031872308072 34.59584940697637 2.1823477769607353 0.28667230406174765 36.530116630861734 0.8143861386016612 0.3752244038941542 36.522053605524206 5.898596310140672 0.19297186242031714 36.42795927391903 -0.00970037610573864 19.374860111244804
597 40.07311984234652 4.566607102840749 0.46110511337524346 34.926987151709255 3.232312210361526 0.3278142011200271 34.371352014523644 2.174289024149339 0.2849967847346404 36.73502578039238 0.8059497542062566 0.38156869617711947 35.42908617530092 5.816841605326964 0.28677494309930635 36.30711419285454 -0.026630311982731115 19.964825966395907
598 38.47896063647517 4.543264150811265 0.5114320807946778 34.76940216936722 3.2386067378561605 0.33338211450697136 34.89253932883635 2.1961307793503857 0.2910928401092165 37.34616477691866 0.8106178713296394 0.368545502889339 37.04861906315367 5.866966507733441 0.27318314518478026 36.50713719495021 -0.0147130419435197 20.370204435108622
599 38.82676337669611 4.537658331010257 0.4639407630957689 35.181363251496954 3.2730793354557566 0.3918010364447619 35.957302663697774 2.185048797114605 0.3003228707755318 37.774655234114384 0.7915923589980363 0.37222970352867174 35.897890231899524 5.827403489338921 0.25681649127449374 36.72759495158094 -0.02287378897618273 20.455863706855784
600 39.598806660279436 4.554230177524487 0.5022219225420343 36.03043421782673 3.2627200190001195 0.38441099823595554 36.02431046901962 2.1698826224527354 0.32893309123376707 37.306004008573986 0.770095367335774 0.36987838010853424 36.22734657848468 5.8064905589677736 0.27269824075756666 37.03738038683689 -0.03314650230351994 21.292746119445603
601 39.8717772917627 4.514250386822626 0.4966758946418585 35.534022468589505 3.2750763932978466 0.39586461144573165 35.8145723787112 2.1855915372372077 0.2670037847569218 37.29140789724825 0.7559318849912231 0.36329347643376303 35.825855536429174 5.81108479509262 0.3013842814764691 36.86752711454817 -0.03744325187139312 20.904044857671025
602 39.49948005700314 4.558635257561967 0.4544346751418159 35.19992995536479 3.2631491675837103 0.3898533999053671 34.716300356516186 2.1890170019027564 0.2791757102525438 37.54769424762421 0.775410132112426 0.36377071227551266 35.78365667280028 5.834036948846262 0.2916439372725067 36.549412257861725 -0.02178054975827346 20.384445316722694
603 38.498013752817144 4.516667486042782 0.5424161123910296 35.48059629487232 3.2269606440851724 0.40516431873210557 35.03674959961432 2.1715148830461963 0.3764223801230915 36.343964406756015 0.7515746013561265 0.408775427400807 34.6406718964591 5.8011532695757655 0.3022677316379148 35.99999919010378 -0.05225607453848933 23.319909042486618
604 38.033796986794044 4.508707749546189 0.5781316772882121 35.03824301443822 3.2458965814347094 0.34541624489204137 35.49493565065683 2.167142244111839 0.3300814286129978 36.08839490936638 0.7716314534124031 0.43857427388531206 36.136244559081526 5.838736478612221 0.28079942670879404 36.1583230240674 -0.03940734993622563 22.60894956218573
605 38.52026255820476 4.542583198648371 0.5782305999824976 34.84507096987363 3.2489960458928406 0.35024048033617616 34.75235512492213 2.1905318927474298 0.3300422563535967 36.44669129613139 0.7821903030594032 0.4348423492534463 35.96185409418098 5.8421571061103945 0.3247781525698239 36.105246808662585 -0.024538542068010028 23.1261102876662
606 38.951094759713314 4.5789140629461365 0.5968457041393891 35.802668874049836 3.24397440962991 0.3575067337362172 36.0621461991087 2.1754064575810217 0.31902322994498755 36.38172680219169 0.7968142018852578 0.4115920091175542 35.38886200865072 5.830437638578278 0.31277867268159437 36.517299728742856 -0.02072089723557704 22.892486874175567
607 38.89723237068349 4.507860450921939 0.6148478663514577 34.96222110982086 3.2485963104985784 0.3309554787342463 35.39108846141344 2.1770720388555875 0.33560731290380197 37.12081238456767 0.8039947717812517 0.3663317296947307 34.26836122563437 5.835125803042309 0.35363795155301675 36.12794311042397 -0.03130037633976481 22.93412932775112
608 38.64456658976275 4.5075805255693275 0.5390629815613627 35.96140589224984 3.228678586864321 0.3386468553456712 34.56209404267838 2.2029926943810323 0.3342434908261883 37.47661252893528 0.8034342877359442 0.38379383972270276 35.8831850111062 5.838266134777693 0.24555534721155708 36.50557281294649 -0.029639805494034267 21.099772579454413
609 38.403056338301006 4.5403032160389785 0.5405641840734113 35.74372456355513 3.2372447607566937 0.3358206238511882 35.08331005711949 2.1961902852583286 0.3176194464497114 37.19745209883162 0.7532115370456133 0.3753509177543663 35.4781692255047 5.83733801023936 0.26713997451020166 36.381142456662396 -0.032972689491903 21.0446841997334
610 38.56559994824491 4.553210355841039 0.6322899673946678 35.72554086175213 3.209925932985523 0.31633382511432134 35.36160904718049 2.1807582674098085 0.31770989850184794 36.60776093543319 0.7353035206431788 0.4257930215217592 34.65080808961293 5.8161390030087095 0.27992745228438276 36.18226377644473 -0.04676283538204602 22.598076123041864
611 38.69526744318981 4.5365016569162195 0.6013973598104208 35.32027811481667 3.2344134329986294 0.35601303330859946 35.68098955227927 2.1815108919879758 0.3154383898806671 37.489634435232624 0.7732690336807809 0.42107592775016617 35.766913461118165 5.833855104193045 0.24923005849350244 36.590616601327305 -0.03392022740436773 22.266913443672337
612 38.53931173066713 4.505931671578599 0.6115436764043254 35.75418283542789 3.215845148412502 0.42138875763833356 34.67900820677052 2.1817692351340128 0.3325578467637336 38.271763968103095 0.7796050444172156 0.41585809803947493 35.68768962130251 5.82794199369752 0.2872732988814154 36.58639127245423 -0.043611632711727945 23.70465830860897
613 39.411290946568066 4.533104914102775 0.5579644511046691 35.14009789166337 3.179602587845422 0.34795964379807137 35.650361301918416 2.177190731829376 0.2988027733190099 37.751163715702276 0.7797473205948975 0.3946184331000529 35.55066954259216 5.808958622796493 0.23307006121479681 36.70071667968887 -0.05010941592590516 20.997933317656372
614 40.30923326866228 4.531367059231905 0.6239616342961498 35.761825563934764 3.234382634796528 0.415506505012436 35.80200641549518 2.1908907890874234 0.330020001572591 36.880640674752975 0.8268932584914843 0.4470903164304609 35.31274245211191 5.793678567664355 0.29426624569177273 36.813289674991424 -0.030387789505358653 24.188498537928226
615 39.13674732250593 4.542843394939183 0.6046957438666051 35.82047514503877 3.2303307393638643 0.37365113147877205 34.85851719274804 2.195805978687855 0.3509923998978699 36.18508732770482 0.8493639785128222 0.37354318010091114 34.36860848245745 5.804711043289574 0.3521634477893158 36.073887094091006 -0.02121922440103814 23.54909139103973
616 39.102547199229456 4.539893818190514 0.5306771572498313 36.203005784335076 3.2316568906810454 0.3844526384071518 35.4789778363806 2.1617764254881373 0.31960728298946317 36.545821198510005 0.8464091613143437 0.41328982980588835 35.083333646191434 5.862503887801519 0.28441915204534773 36.48273713292931 -0.01738221466458607 22.144200680639948
617 38.694071290100695 4.60632658094187 0.5286470858525539 36.457660361568834 3.22594076721956 0.3126771537882108 35.75152884678914 2.159702695855746 0.3989261773787639 35.985155473584506 0.8155187285391885 0.37903099459145845 35.33868122264458 5.849545524981919 0.3090748730242757 36.44541943893755 -0.014423391852041135 22.097335301425726
618 38.42051495807775 4.570323641000647 0.6173715498658365 36.14738052450926 3.204525781410388 0.27327326740007274 36.31049991158883 2.179328698884625 0.357115284454428 36.520149118339795 0.8010411548639678 0.3638680304408866 35.89794294831377 5.833160633752009 0.26261872750165355 36.65929749216588 -0.028154269377370356 21.477286964866234
619 38.815636536823014 4.597097172832405 0.5669243643183026 35.493919861198854 3.2100702352767283 0.38063587094757634 35.520282006270016 2.1673232413464536 0.3395084432870841 37.23882686466698 0.777829546294951 0.3441785004443114 35.27418761574572 5.8363025126534085 0.29710415995088096 36.46857057694091 -0.028105709678908575 22.097278628026118
620 37.94565650761949 4.58744433933637 0.5975544991317087 35.91051912677592 3.2178916315720305 0.3330710565721218 35.352066578391344 2.182160010849917 0.31225872999762455 36.97399017634971 0.8052642172901862 0.4014525379766116 36.30655422024183 5.880328582097383 0.3004940845802695 36.49775732187565 -0.01121249513052045 22.28612058195945
621 37.7078441078212 4.580285784954944 0.6173794779712931 37.08925307882299 3.2448414793385343 0.3343820935692639 35.13494718283436 2.1826648471410754 0.30822703218451014 37.398200283275216 0.8084909753189751 0.3745004770218324 37.83181143951263 5.848041949218436 0.2537614944338507 37.03241121845328 -0.012965244165305045 21.637757724201432
622 38.05300765172427 4.584956694709998 0.634110156797599 36.085976722533665 3.161850141489504 0.2819214834677555 35.49928986967991 2.1645889529095697 0.3508594124231705 36.52416158760261 0.7979302158748013 0.3980505999017839 36.8085112939342 5.868845350828234 0.19509154165097342 36.59418942509494 -0.03019598019727643 21.314410356852548
623 38.98805773276906 4.552399087846163 0.589626671893321 36.394560762196065 3.2017260578065985 0.35120954938689586 35.97082323985816 2.1584190166163193 0.38308931782331607 37.359627662613704 0.797331177663761 0.33243622860146144 37.24561594605488 5.821077622614825 0.19005022672124255 37.19173706869837 -0.039639658850164516 21.15832290459125
624 39.40181034057527 4.597777442123159 0.5549627012345172 36.29419162652274 3.2433404048252386 0.3865122938071285 35.654410115450226 2.1413267367060627 0.3434234249057737 37.16037704741245 0.7771156573186756 0.36639945003282176 35.45344339505744 5.8280483389612705 0.293080619648184 36.792846505003624 -0.02830853537281657 22.280936246346055
625 38.9923308169301 4.594068612803307 0.566817696565516 35.20684845874228 3.1899366666236437 0.3337891472351371 36.14105836862255 2.139505975884778 0.3048886987569087 36.4794324552521 0.7988018130700674 0.3569044782294045 35.304619996648775 5.816949963688543 0.280540350349777 36.42485801923916 -0.03797764494563001 21.118541032081787
626 37.80000105645405 4.567327851193173 0.5586831740623998 36.21142711965512 3.1934236212776175 0.3370696482613953 36.785425449422384 2.141063748385501 0.26351402581682587 36.51117062038582 0.8110904284749564 0.37040102888219506 36.437477027697184 5.8416091434697215 0.27578437517717236 36.74910025472291 -0.034927292799503906 20.688958832689686
627 37.49194202319242 4.561057491925631 0.6094543604348337 34.942757386145594 3.231556010529804 0.39209844252632875 36.85030790994364 2.176601247435457 0.2549678917510712 36.31179492040986 0.8040032894512145 0.345132358574558 35.92515223767927 5.819474302781953 0.2705240841671494 36.30439089547416 -0.02729178293488608 21.453569695398926
628 38.69377820733892 4.573466410237151 0.6373142990052566 35.818237561987594 3.2144196051582186 0.3418921144748896 36.2060677792549 2.182474763969063 0.2903948377409278 36.95368028780518 0.7822774990157502 0.3808251435912234 37.47474095792699 5.8293536109391875 0.21993424874358122 37.02930095886272 -0.02943187349582386 21.432754208624875
629 38.62661274483525 4.590333832268843 0.6290674159476406 36.46945681314026 3.2135114713213055 0.3830108552483866 35.11511771768955 2.2020192123105744 0.26971326061237566 36.99581050089685 0.8205454972566635 0.3962477791378906 37.5133693329919 5.857290706147495 0.2682074952899335 36.944073421910765 -0.0090901074987215 22.302345577630305
630 38.0598045153345 4.576796475687529 0.49622326614599865 35.20074542381567 3.2070972746525914 0.3291737989141033 35.5466075508138 2.211301199448763 0.2547061481470002 36.65299187015429 0.8323297400418286 0.31931443606049525 37.53763786519728 5.843835212631115 0.297699723950908 36.59955744506311 -0.011558270867332455 19.447532564749782
631 37.302509781918246 4.577233977845431 0.5760321121278694 34.997051404125614 3.2229362087075124 0.3635453277250343 35.14297308919644 2.1871566605039385 0.2663915615432192 36.692122680328815 0.8105054533006019 0.3535921668949531 36.23863107716128 5.827269539272594 0.27304834954304064 36.074657606546076 -0.02080988343368233 21.00015817347993
632 38.02091833065514 4.594250126391856 0.5768549154901168 35.48906630326132 3.225955224565697 0.33780401764984375 35.19019826182594 2.173269500320717 0.24101495285505695 35.686181153977124 0.8009381819191895 0.32004578398617833 36.09041495315999 5.822748896574424 0.2934130144382015 36.09535580057591 -0.022397865405321092 20.272767243176247
633 37.25405553392403 4.581368413661082 0.5961576134469401 36.442645907999484 3.2657515494452007 0.38722636602297666 35.12339005582031 2.1878792487129033 0.22882797358945497 36.28983112569815 0.7933875813173065 0.396796580651648 35.32042212658347 5.812816688814845 0.28654453492540544 36.08606895000509 -0.017589554969430442 21.721438135187846
634 37.00847595579214 4.595901135549864 0.5695677032196893 36.44570651463769 3.2416049375527156 0.343278062467816 35.64041317174126 2.1767363927153425 0.2775501404443269 36.059927633931025 0.7739620556260287 0.49880419977607926 37.013553880498314 5.863893854124698 0.1991903320302928 36.433615431320085 -0.015410576245968043 21.639360433344066
635 37.830062165238594 4.543574076030887 0.5778352556720681 36.768124518534556 3.2297932551889663 0.3671397673357631 34.60252892543824 2.183737194383773 0.22465090286701123 35.9904433702773 0.7736751586359026 0.37638086823755434 37.114815091744234 5.81898682421562 0.24856247318408514 36.46119481424658 -0.035876949668668126 20.564249011994583
636 38.22122150222176 4.556450034822356 0.5797712920139172 36.693539972677804 3.226743937773759 0.3454595477987798 35.04773330284609 2.189113060222298 0.23794598959948546 37.038822744710096 0.7875398482913754 0.3937055086575216 36.03860756859737 5.81559374228649 0.2583182549342872 36.60798501821063 -0.030742126680442117 20.80066658975459
637 37.18016875480043 4.571914125872251 0.563754884586835 37.387933263804605 3.2288090891497174 0.37233048108428357 34.9717233491846 2.1865263655331653 0.2352932238096167 35.67223007036925 0.7996039090294805 0.3751541370034383 36.02920691815147 5.843862458362883 0.277949472217275 36.24825247126207 -0.01968706177019839 20.90702595646837
638 37.30579400264372 4.537617942014867 0.6065894508191234 36.32976857630352 3.232483645043193 0.37157672292501776 35.10413103968463 2.207770889750595 0.24033703397563513 35.64599656508531 0.7951492593659264 0.3958106616639427 36.336809207191656 5.8680273143329265 0.22591646467243767 36.144499878181776 -0.01762044125819633 21.08748629467348
639 38.262062766931905 4.531620403284807 0.6114576068609073 35.2454941872871 3.2480920907611406 0.41631643120598716 34.49022101661376 2.1868206444084874 0.27371881402435094 35.61735121150963 0.8156808874718006 0.37856792890886315 36.303001052282994 5.822646050707873 0.25194739895928786 35.983626046925075 -0.02485823603287618 22.13918293928501
640 37.81777056729145 4.543443089355823 0.540655213794766 35.623031312388306 3.2549009274029785 0.42758278305931025 35.32927954748494 2.1995010131320343 0.23049790372462287 35.790219999909134 0.8132063339358113 0.4122015321104565 35.7104801201344 5.856623195646437 0.2547035459417229 36.054156309441645 -0.012295339465081078 21.378670832441188
641 37.74327330801588 4.579805258350788 0.6348365700507526 35.58735769380469 3.2407436102835283 0.3301753869984066 35.834949135066225 2.1946427602076373 0.20729363087602776 36.9762331054733 0.7845847670868276 0.3075275977646646 36.74984298232776 5.882733503590939 0.2579019041231403 36.578331244937566 -0.009328271455753856 19.912977311614295
642 37.27039268252061 4.56656865902377 0.6053260887851 35.161081468739255 3.2333751942951348 0.40089923141472195 34.987255842036944 2.2022166948501614 0.24189960809888472 35.800972528683054 0.8270299607458919 0.3439949178107286 36.32392907725452 5.829084780943473 0.2343900181414829 35.90872631984688 -0.014175193388011608 20.930261292118107
643 38.416418751110335 4.52932895471519 0.6076209750403868 35.49454021462226 3.2383128172060895 0.4463535563548854 34.868578389229114 2.195381554655929 0.24367552941699827 36.977438045709604 0.8411674447568689 0.32095846154492275 35.96181625519191 5.840254020398392 0.2507313467024185 36.343758331172644 -0.01694129301320395 21.42105699453074
644 38.50646678721268 4.572019302381049 0.5987332348507629 35.58993754456452 3.2267470143195456 0.4507890130208336 35.8644490476255 2.183418552147234 0.2812288429942254 36.44137161798201 0.7963461112605177 0.35759052587698276 35.814587987805 5.803156396651227 0.2606970549149124 36.44336259703794 -0.029492776007783238 22.33433799875428
645 38.56867003807528 4.5852718204506635 0.6839319521537043 36.14617205322033 3.2135295192483855 0.3684707125030489 36.70575868650664 2.219962558769022 0.23831112061316187 37.16882731802117 0.7760397478303207 0.37170622497339423 35.32817134845723 5.797284619783775 0.2965904512753254 36.783519888856134 -0.027412598143264577 22.44860629339867
646 37.13748154348283 4.564687196506054 0.6515147253600462 35.85710688137332 3.235859775889847 0.4196327111219113 35.56902130628199 2.1943178653672737 0.23394767376296213 37.32652445282641 0.809610831027583 0.3324331236732266 36.335013956910636 5.811244484030857 0.21411172379798182 36.44502962817504 -0.022686220795374946 21.218230950983273
647 38.6780001196212 4.546051972955278 0.5755587797707922 35.981859895674994 3.2094052517397205 0.3556294258035244 35.224037252657645 2.2117157678159716 0.20061341280907122 36.393804164874645 0.7873058703779378 0.37333977183589495 35.26999439199184 5.820344939342726 0.25112526503882726 36.309539164964065 -0.030865490913371076 20.12533340916945
648 37.81847876165338 4.560708476388696 0.6035722733388692 34.82568278488265 3.283817649151744 0.44022945181155737 34.77074625371131 2.219914971767779 0.2012113604895138 35.931716427008226 0.8280773725061945 0.39537478876450327 36.951219709343505 5.82949262290352 0.16616146743583557 36.05956878731981 -0.001428032816111302 20.701530553916925
649 39.59481052537844 4.519631027020578 0.6380481762563627 35.24854164575321 3.288349127841139 0.4960613693198177 35.488774623861545 2.1763047432437554 0.2548182548423706 37.333772580565174 0.8271701779157082 0.3646232851596813 36.129741562270304 5.856139292283129 0.1879496878514207 36.759128187565736 -0.012311377698835857 22.247960047780836
650 38.516247392290204 4.578314317382659 0.6540422975819441 36.03565948424285 3.2668206875392922 0.39699980659162526 35.55473920714946 2.2269969388139836 0.2020497721133067 36.91092479195258 0.7867053113573815 0.2942239083889851 36.19603164012873 5.885081554986343 0.21726933245929636 36.642720503152766 0.0029535106562338597 20.220655960688504
651 38.249150787836456 4.582244959558601 0.6533764029399132 35.73280078033779 3.227458928652724 0.41972267407406877 35.41926385470493 2.236070749125841 0.20778914381945174 36.27409146053915 0.7978282240029214 0.36755766435589904 35.24996909929971 5.817595419825409 0.19953644132244389 36.18505519654361 -0.013590595126598614 21.17631758477833
652 38.64064991174972 4.584081465389061 0.5998150185506583 35.48862554164527 3.237036470935389 0.35923022865410414 34.93741715026574 2.21502984288752 0.18662663517019104 37.26334921585808 0.7926228000006041 0.34909601090125564 35.71064968061788 5.841359361583453 0.24484475787054286 36.40813830002734 -0.01180426320049246 19.934492579654577
653 37.933881415650895 4.5532377407720634 0.5372771639523175 35.142375481244706 3.2443713289089438 0.3620798369708817 35.62677180376383 2.1971864516683457 0.20990187846245323 37.39935669459218 0.7793749637548537 0.35740980434099234 36.20385790449877 5.826979124931046 0.2395710905372225 36.46124865995007 -0.025600329352647423 19.552067580534782
654 37.23938136735344 4.568334621182086 0.5559802925479935 36.03810141933282 3.2538970211603466 0.37419337838180755 35.31344406670507 2.2065749814148736 0.22104780523365056 36.44295518062592 0.8186817142080823 0.3928235847585006 35.779598123317214 5.817338892300487 0.29019534692685384 36.16269603146689 -0.012864805306522653 21.018846796418277
655 37.22882682712709 4.589563105638395 0.5886196949805866 34.90014669356766 3.253942794355915 0.3866778109085295 34.009707791535554 2.175429108446017 0.21726546134680388 36.890123696085965 0.8195399956818977 0.3332185113786053 36.1520435226693 5.8543592732175975 0.29596983421048745 35.83616970619712 -0.007263395891733415 20.875732309458037
656 37.29114854019993 4.557052151458423 0.5947751854230121 35.65334774649087 3.266827501135338 0.3952912125230328 34.70836300241017 2.1772560866252566 0.19212495432172225 36.64424033030442 0.7877249728013442 0.3601673290146183 35.59853924911217 5.854948208483615 0.26699068167015794 35.97912777370351 -0.017068467258902563 20.733616432372976
657 37.11033391565279 4.5374768654541775 0.5899721723069746 35.275930600246966 3.255656724844453 0.42056846300617795 36.07995113545231 2.1588267441084588 0.20229970761507637 36.30778755309067 0.8133592652592023 0.3593809251170529 35.521206737784404 5.813231959783447 0.2871880885126426 36.05904198844543 -0.030119939469750067 21.307261703581023
658 37.65799312725894 4.5225155098459355 0.5702559278019431 34.9168668737008 3.2371857414026466 0.35104908261198664 36.115177226641 2.165993872964855 0.17317197134489415 36.328645180065166 0.8101557300769001 0.3499735614491017 35.79478721652826 5.845061400633336 0.2657194081983787 36.162693924838834 -0.029647800374963305 19.597104093134863
659 38.29430875622268 4.555535623117834 0.5710955994884371 34.38992336330493 3.1649898107680783 0.3348795544040048 35.18921641398601 2.177446606085989 0.22966678608868887 36.29940310268649 0.8129327138793611 0.41832026092023306 35.76723040712291 5.806057830201159 0.2996281817544415 35.9880164086646 -0.042437734549213554 21.24058117444338
660 38.16709524671075 4.587692752473333 0.5966099113342095 35.85673190679445 3.2269907372796878 0.3556944719032218 35.653249601265145 2.161306821934536 0.26739139739417045 36.01782401564724 0.7976204254265576 0.40163478034831124 36.462166819171735 5.838303367428275 0.22458266332066926 36.43141351791787 -0.023447430451219907 21.152607419961807
661 36.64568238189852 4.584982677448645 0.6348061161184012 35.025357067622245 3.208270983608374 0.28601198859445315 36.9063085752728 2.156892323583354 0.27356442032794553 36.617340166941354 0.8151566994428783 0.3633047143672943 36.51245240533071 5.849277558668792 0.25049677252678765 36.34142811941312 -0.022914202809289262 20.72026249338032
662 38.448072215734335 4.566638289835298 0.6367605563981861 34.467695793215995 3.2728444540432804 0.39107597289695295 36.08206443420225 2.1644163188135055 0.23930845236260503 36.98406723852838 0.8134544363604238 0.402832279688414 36.61390943913935 5.839556947107921 0.26773453082681564 36.51916182416406 -0.014448162127612107 22.20454152084846
663 38.59783529614315 4.585871218316087 0.6228474469938678 35.005935949030814 3.2133325596200395 0.3513193748896002 34.98158196451598 2.1601189955858184 0.27292122864541546 37.010058168390174 0.8376243484699221 0.3549008157367104 36.39656990461955 5.860507847554372 0.2532093696545957 36.39839625653993 -0.014339257450450126 21.259005815668495
664 38.36434357605967 4.550102033451532 0.5979031667875846 36.38944772640805 3.2447330221999273 0.3462047384786296 36.3474916089856 2.1615429549965266 0.24577714664450112 36.782839134393434 0.8261536713377249 0.32624816248230915 35.99664313763073 5.847078022725154 0.2296966319228025 36.7761530366955 -0.0199083104175249 20.005736388374004
665 39.12188253568485 4.582181946979542 0.6837240130484332 36.21113333496885 3.253961898520343 0.36711170317984965 36.31135606268011 2.1664744721497646 0.22146634318087163 36.41509691884243 0.8154737750493738 0.37756775082373734 36.432132979372014 5.8756001078691735 0.2338882724103643 36.898320366309655 -0.007091811246058466 21.586277551822942
666 38.87621147924359 4.558088048695431 0.6986508272290388 35.45937530627988 3.2435025644638493 0.3862223581121029 36.22996939679356 2.1718631290846107 0.2608461670028837 36.900889470713565 0.8131991254247302 0.3696648010062783 36.45893954606582 5.852727172086568 0.20889025577407933 36.785077039819285 -0.017954243408659986 22.05056045357148
667 37.90570534451801 4.570100139159489 0.6638822668084724 35.113741346706085 3.2205681011160876 0.27514668126663333 34.64703640642796 2.186356688226906 0.32349357028624803 37.2931829874599 0.7997676870436375 0.3768422807255423 37.0249132415897 5.88076725113408 0.1791229896142961 36.39691586534033 -0.014318278023657705 20.838335077731227
668 37.47746026241999 4.536864272722095 0.649663271999776 35.283236456110814 3.227284274325646 0.386984006141917 34.83373528148669 2.1814787825895428 0.3225784157300809 37.00720140586205 0.8019738699317943 0.3251190598363461 36.84528111830651 5.878702612609498 0.1936819995855104 36.28938290483721 -0.020569488923982693 21.52060135527634
669 39.35130371542344 4.555124913465314 0.6071186209119469 35.73367189296208 3.2367986284246473 0.3599807386007408 34.70031463014608 2.1865245666963453 0.2494824566174702 37.55112690702171 0.7948324760902793 0.3544262439624076 36.14928942897886 5.887289245717704 0.17328297635359166 36.69714131490643 -0.013716285280839857 19.988102926172974
670 37.9495513871297 4.589811737168957 0.6634245874891997 35.13874522597569 3.2055456545182976 0.37537741872513997 35.44734429564993 2.1327772355149603 0.31811491015419924 36.487602159079216 0.8151926047030503 0.33119696977361524 36.47394848821584 5.892974611997853 0.19440284274154704 36.299438311210075 -0.018569882579074194 21.572052685561903
671 40.0363741806822 4.563789780838718 0.5897317126014955 35.466241284193025 3.2196973790418144 0.39483604725882565 35.87010358306474 2.1690422036759047 0.3112280027560777 36.71599106516212 0.8086531391361623 0.3644756646626833 36.073467393805316 5.876982098906549 0.1869055872225096 36.83243550138148 -0.018197331039868248 21.16708938890337
672 38.72723451955292 4.563708576389441 0.6239127659086836 35.84334074645767 3.2286666168029496 0.3696195962056779 35.428401899588266 2.1648730487273435 0.24729920687855728 35.728378085243676 0.8272834737467262 0.4135178750669902 36.982244813402524 5.913232328748967 0.207737997673292 36.54192001284902 -0.006277442476612283 21.337950299125005
673 39.25529283210947 4.5276009185267885 0.5926502918065418 36.4888236883423 3.2623488090412915 0.4384319251035149 36.071160330547485 2.1719688814299287 0.32188333681025544 36.28497600360271 0.8131723359367958 0.330646996216629 37.14107849923734 5.919996866021575 0.18092855641552824 37.04826627076786 -0.006812689168422014 21.36606722452993
674 40.41490920480209 4.542463464903645 0.6138101809071651 35.402904605263885 3.2403154049011387 0.40371200353928227 36.179839668808484 2.143398954387826 0.2926024179753988 34.90580584365423 0.8309066290345865 0.3922096417812439 36.46517824158799 5.8900719664787875 0.20836303703870074 36.67372751282333 -0.01639896741850113 21.8949780284551
675 41.05228248260052 4.552263600391553 0.5756833859091358 35.76417778761145 3.239256333441484 0.39394176988425655 35.18505102209188 2.173650433929374 0.2401872441351227 36.46056578240573 0.8350206063839118 0.38015747829324614 36.443423923671865 5.874842665975461 0.19060097034188955 36.98110019967629 -0.010823523335341112 20.40383894934497
676 39.744772737552005 4.53720674437235 0.6043828206486491 36.356872791264045 3.2754610985597923 0.41826450087910333 35.8057474880339 2.1448800463676387 0.23427450205368408 36.60137618536349 0.8196864104323488 0.3671620179327854 38.25175224868521 5.870042029340178 0.13298539904657591 37.352104290179724 -0.01637498554523633 20.134530359278095
677 39.59616971914164 4.519705116409815 0.6221335942130787 33.845662927764764 3.2307242609008533 0.4405057513848319 37.05935566756179 2.1626499023313697 0.1853906317658267 35.55462533485457 0.8194811780195201 0.41181885578532174 35.691201164712304 5.910861767852033 0.21388887713579494 36.34940296280702 -0.01714580625697957 21.471452542765743
678 40.01307556226361 4.526145251717086 0.6630216466234685 35.08939664129142 3.2505501318055576 0.4548030642691116 36.01774975643002 2.174589859322277 0.17459792149822168 35.4559611333195 0.82929544147548 0.3881340538830037 37.45324855513601 5.902227546701288 0.20035181866836707 36.805886329688114 -0.009268605155360233 21.553623796689607
679 41.06702657677151 4.547699029812521 0.5928267687057407 33.715264310319945 3.2079654071634596 0.46439743738717365 38.075656889425346 2.1782002804938054 0.19050498705298008 36.088454972495704 0.7861521630449042 0.4163641837674316 37.358659282773544 5.867952928173892 0.23097485671064805 37.26101240635721 -0.02823628962198137 21.71588233519312
680 40.14759014401322 4.539107132351736 0.6724053920187778 33.54953996221537 3.2366826435443863 0.4102393553093469 37.040269364658315 2.174115030006032 0.20115617911359326 36.214777440051094 0.8284722116347305 0.3431154556226548 37.020159919718076 5.878539874886765 0.1711844392599169 36.79446736613122 -0.014446872874967931 20.604717640177743
681 40.52226215876186 4.573275659017618 0.6206170467837343 35.05914407392485 3.2379601690001274 0.44962171371350823 35.61461518967761 2.153353292623423 0.25702502248687625 36.0152136424877 0.8530085557842494 0.37109723996609206 36.37287393716285 5.876039125374827 0.28804895068764014 36.716821800402975 -0.007102890999648848 22.762581574428395
682 40.13185203235909 4.573300486005383 0.6122163991244651 35.22158837047633 3.2469651111692115 0.4087451356149182 36.15081524024612 2.159700822390933 0.16469882879041317 35.75993180334294 0.8331046115270009 0.3722662486399063 35.64730617135449 5.887654853381327 0.25195959263189693 36.58229872355579 -0.005685074464926765 20.73976818681636
683 37.22064261609242 4.554643092703738 0.6366983020793818 35.86636595895809 3.251431899853319 0.447918715212464 35.308018446354744 2.1817288276562223 0.18994544497527394 35.82691521104091 0.814911235770012 0.3981002646758919 35.99806657165231 5.866199247406646 0.24707947721251042 36.0440017608197 -0.012047390681710412 21.998625210250697
684 38.629465976550584 4.556868712941846 0.6020941903486985 35.72510887035662 3.26324324963725 0.41357468247625867 36.14616730510473 2.152702342545944 0.23025253424048558 36.35239630252661 0.8250889174503296 0.3308358622497526 36.850656994912626 5.874182397572635 0.22527428432497185 36.74075908989024 -0.011413127330097028 20.64976051459684
685 38.10701763065923 4.570820312925777 0.5725757575310014 35.04647357053253 3.2530292796553733 0.3250263059844227 35.365147757740765 2.1562765859309705 0.22700725103039884 36.26604501985324 0.8268747572950675 0.3680866043945879 36.93308369395449 5.874893123791061 0.22620127338959034 36.34355353454805 -0.009451439440047959 19.6971109074792
686 38.555156261840445 4.576880314382295 0.5670734028473315 36.59449332212081 3.255833616016653 0.4086998439438258 36.35642686774114 2.1540165561138984 0.22873914203507192 36.405202284018614 0.7880762392293097 0.3639520959933602 36.42063500945062 5.8859492805448 0.25187924721204497 36.86638274903432 -0.013679050102306545 20.85960262170119
687 38.40437803969597 4.551080951067837 0.5964788799529352 36.105403470271874 3.267217466622226 0.4445855370789536 35.94553151522596 2.1776107290285043 0.21900038403154862 36.069404844885824 0.8155312039503702 0.3664596728235312 37.31950426665769 5.887313475689039 0.17440532435510864 36.76884442734746 -0.00607948608810267 20.63713532772358
688 38.357638201418816 4.586710588771638 0.5541231158876796 35.543522361566176 3.260720828447207 0.4409901431565299 34.766083058544744 2.1789055780193274 0.2524475827400355 37.24310785873625 0.7929155271807642 0.3140171944216463 36.14127329938262 5.839540960044945 0.2208454544228824 36.410324955929724 -0.014071554866921576 20.425068663600953
689 37.81068498680771 4.588858768250775 0.6087728259835193 34.85729345038039 3.246583160064479 0.3442065861232483 35.813251479168166 2.1797932125477515 0.185199106329774 36.534401442465374 0.8402825188241675 0.37545593567891405 36.73947939009765 5.828734359078507 0.2115517793459265 36.35102214978385 -0.008979847606561852 19.769178010281664
690 38.744973366601414 4.592254115807899 0.5800329057608148 35.42221912978088 3.285888193060996 0.4167982892302819 34.979556387102335 2.170323171200528 0.15492425479145483 36.65671191599096 0.8397320857398854 0.37672709957280354 36.2624145050805 5.82901974905889 0.2013455231791423 36.413175060911215 -0.002386788386058125 19.82236956789535
691 37.562797721210536 4.587046779684169 0.6537810661466597 35.29723323896538 3.2658663090368547 0.4358905894642688 34.85068181450828 2.158661185351182 0.20929772063462995 35.55969057473081 0.8431289197432001 0.32483792029353936 36.58607809550815 5.8415892794896624 0.21931402477887632 35.97129628898463 -0.006571756698684284 21.12061456841912
692 38.5856024055882 4.572591670305028 0.5932771407392751 35.57223808680854 3.292545083593115 0.4797163955752527 36.566793970493116 2.1409370843714433 0.17493043739630748 35.13014620998658 0.8528177550360422 0.37669258729836574 36.661823543253654 5.853664280415533 0.24593755325920658 36.503320843226014 -0.0033190766154655104 21.434971219682332
693 39.10824334371142 4.541250610919477 0.5601658256361151 33.57824860976949 3.24719506110095 0.42756050295248993 38.601685661992846 2.164399104404548 0.20638781691548533 35.252394161028406 0.8215001473433775 0.3970754900125622 37.685729567823905 5.875539233644809 0.23902992309779125 36.84526026886521 -0.015853419877065587 20.972771258180803
694 38.31835269933474 4.533805400732199 0.5569666785947218 35.27584950213781 3.27086280973446 0.46449949973351096 35.81978154721864 2.174882000827255 0.13389351064416444 35.74424632552784 0.8443804965959899 0.39614939416425293 37.368287967185076 5.853742426215421 0.24490056820234876 36.50530360828082 -0.01029562453863302 20.585338259658474
695 38.000298326425636 4.539916740170866 0.5950364997886345 33.89254054832614 3.2127997627080402 0.3842146595274538 37.92023192519362 2.148840593558155 0.18060730109719875 36.44191206911169 0.8229334034905582 0.3711808922218864 36.90214769113158 5.867973846324511 0.23793713877733158 36.63142611203773 -0.027337382109271835 20.270977403159375
696 39.30064567195448 4.528460382930319 0.5814402380164347 35.47560516477698 3.24515746732563 0.42644049381442856 37.47720797540059 2.139543547169298 0.1847548031320843 35.78906234896748 0.8181621534172583 0.3876684004769875 36.251046509512356 5.887918187696208 0.2684179400864287 36.85871353412237 -0.021981903651955136 21.184792192234113
697 39.66233241991632 4.5389014807696455 0.6174529889148285 34.00918065079742 3.210886405181625 0.37607328499535836 37.42481698052559 2.1667938833579505 0.12519184035115116 35.77032162082311 0.81187247191666 0.3974302955022273 36.35784500098459 5.8961397153129225 0.23559396267414023 36.644899334609406 -0.02091146005193716 20.073488946982906
698 39.81372325058291 4.495379006606709 0.5669926178627579 34.41497982375273 3.209767399198166 0.4603544949224678 37.170435458784965 2.147692259885944 0.18365489963019707 36.11005372802345 0.8454563081615493 0.4179704710785479 35.88855504580865 5.885579642779265 0.2339109032432243 36.67954946139054 -0.02905532803337123 21.347071157015677
699 40.64983825189245 4.527222683244891 0.5208618271973611 35.80597636828312 3.204729359412193 0.41159230708936045 37.56230582986657 2.2131093585240427 0.12183421840769289 37.51941864936763 0.7699257194669918 0.3706912135479399 36.25377231202019 5.876027577719265 0.2183745241283471 37.55826228228599 -0.027627311686221213 18.831450724760334
700 39.300872420330265 4.521778734192068 0.5754075340226532 35.6018071151171 3.226357172206941 0.4565075602883759 38.17406238809294 2.192831937053113 0.13233108379831518 36.773673938877714 0.766848654308609 0.42412248713160183 36.585744039923256 5.889215854110252 0.190979716953937 37.287231980468256 -0.026423780985501265 20.38983051663955
701 38.64079635228278 4.495486479518757 0.6531918415885151 35.31349150712368 3.2365415306001184 0.3951179706680246 37.75982912218303 2.1625513703656396 0.16317624678240125 36.41761094069437 0.7869618244214661 0.36035467222698225 37.73730771828491 5.8681708574556595 0.2037349448645778 37.17380712811375 -0.035887838887369794 20.346598489673053
702 37.799098804507025 4.523744833567717 0.5862399115988893 34.49927992631998 3.244863341151769 0.43328278714316365 37.108558275608374 2.1550958117199315 0.18608811041235251 35.88122304095817 0.8253885700713244 0.35518578149147667 37.54101281946127 5.891524828112237 0.22339040035675511 36.565834573370964 -0.017706774435102112 20.445276889319377
703 38.666095896956485 4.526091223935768 0.59207829120963 34.441051457621505 3.2721911188806643 0.43314775807356354 37.068968083112416 2.1552986756509696 0.19759447164166552 36.516493312840424 0.7514423929789454 0.37565532770307763 35.489541846922826 5.856659171276985 0.2507695407949545 36.43643011949074 -0.03349373481503144 21.190791219591606
704 38.45421551249976 4.527513379219657 0.5722571925914838 34.87165151408283 3.197161757031878 0.42053619809098153 37.962916215964604 2.1582665361940894 0.16328591448295557 36.625959914071494 0.7970500169691545 0.3756892809263749 36.680564271074 5.852136488507464 0.26003625997227486 36.919061485538535 -0.03940461577524932 20.53257107811188
705 38.95162566120668 4.477702877680935 0.631032638519231 34.474554852304635 3.227251234210162 0.3488477830357665 37.500747792723686 2.1440467279886795 0.16242015644345556 36.62202542817146 0.7706414304954953 0.3674523200800255 37.67616770762354 5.861103103290172 0.23627097026204774 37.045024288406 -0.0496811766266092 20.007959717003576
706 37.33930132392161 4.542067990175087 0.6472454527898324 36.11094790284752 3.2757158605909726 0.4444696630322344 35.40458153049012 2.179422042642863 0.1382397135827878 36.17797754483139 0.7905199222771375 0.47155428020753076 36.845615661413696 5.832457774542491 0.2246538460752246 36.375684792700866 -0.021793533313987524 22.072201603068848
707 39.35549501538245 4.493849646617223 0.5518783652607651 34.705894215952135 3.270412716116193 0.45103944663228673 38.57046624226858 2.153939261045085 0.1511985828774382 35.651230563465425 0.8340362358490199 0.38623628227991985 36.4719648655806 5.805521936746302 0.23434304834264422 36.95101018052984 -0.03427829208493345 20.336514996986025
708 37.23503403635614 4.5241215947391265 0.6068260228766771 35.40974057162029 3.276451271919011 0.37948338582463553 35.92025997660141 2.1243534103288315 0.18270400923074587 36.25902797678473 0.8334900650726969 0.35385956542059177 37.106112724382754 5.824622831240896 0.19988556156287834 36.38603505714906 -0.02922241669958543 19.741358748751733
709 39.391760878864254 4.506095114559017 0.6308503604693964 36.012897690325346 3.3001292985942174 0.4359582051523372 35.429301574854826 2.179694859477126 0.16450895131515658 35.61738730665998 0.8241213839944984 0.39767569529771446 36.47370361523659 5.834594939656808 0.2808168479100341 36.5850102131882 -0.016903132103364492 21.88481122358274
710 36.51686369027688 4.564639005517128 0.601181997407612 35.90326557587959 3.2736627173793136 0.40822084203406855 35.95604744315704 2.1251009696482077 0.183772032630775 36.55907920540526 0.8313805720878205 0.3383537438191897 37.3255009581977 5.823047878457807 0.23770816954387708 36.452151374583295 -0.02226402274164261 20.273960152949645
711 36.568257762324976 4.535335443819502 0.6415495761576475 36.16004400902512 3.263760412219152 0.4349526974509065 35.1456507653704 2.1961008794595425 0.1637969785504107 36.46737879094151 0.809135588640685 0.38769646501651595 36.50139698847417 5.820622627942142 0.26483093631889726 36.16854566322723 -0.020839260943493153 21.690195719019872
712 36.864628582071106 4.5514598119346115 0.5745474678609441 34.7849704986259 3.2655099377537367 0.39876717264158457 35.53245828091047 2.1482345904317137 0.19245431202185698 35.73841114714615 0.8315578333989223 0.4064245136108381 37.57062242174515 5.867911310633026 0.19582380388420786 36.09821818609976 -0.012895554529295783 20.259985535671017
713 37.9878969512246 4.528955160615353 0.6394546294257687 35.71711606159653 3.2796829364319984 0.4731934682961517 34.80981839821601 2.1780548174094054 0.17150045642485903 35.55253290182052 0.815888050063362 0.3628801257458859 38.00244438008278 5.828499041908735 0.19818899420225441 36.413961738588085 -0.019614250073927142 21.144637001717022
714 37.5625199880378 4.553536796627493 0.6149180243613149 36.67345004870492 3.2758574551419337 0.4180412439088207 35.56666322104786 2.1304955610492535 0.2765780587231176 36.203243166150656 0.7836630041562535 0.333259874928178 38.85433393059423 5.8766961220217215 0.11426988170660574 36.972042070907094 -0.0217804635603668 20.134505642649312
715 37.583441310892944 4.522764644168945 0.617719994063194 36.232986101773925 3.280066773318637 0.42954505425249734 36.0857007049713 2.1711671997691804 0.19857489974633524 36.39776126409299 0.8018965920848148 0.34639053238195877 38.14785413657955 5.8475011667215036 0.19982431378367982 36.88954870366214 -0.021150976147081703 20.535435273086083
716 36.390324277564545 4.558073760002227 0.578606195171029 36.50476440608842 3.264554028503805 0.41692121086523015 34.89820442802483 2.1715198736027688 0.2664099006783501 36.31696089834638 0.8067093166023002 0.4059769380444056 37.07885379710053 5.830686488960851 0.18949030736014488 36.23782156142494 -0.019521557825307446 21.28428833696296
717 37.488499811376684 4.560070181623501 0.5910778825961207 35.83213253976138 3.2794514877091796 0.3881113744366509 36.024152491645125 2.172495597212465 0.23961328736278342 36.28910525541489 0.8097678290933803 0.41626071336537007 37.2387462292712 5.80632179349201 0.26279384968335306 36.57452726549386 -0.020208873533590688 21.747840475092712
718 36.862769229964705 4.590601001643808 0.6482226284195477 36.09404881426583 3.2692974417280594 0.4200256353768479 35.95827380157073 2.1276481704869123 0.2548525394484361 36.51082237414733 0.8165286546990574 0.3368798196639941 37.929063055205724 5.835262082431762 0.18710628072348864 36.67099545503086 -0.017962781161778008 21.166056794403804
719 38.58519318690972 4.517959267649179 0.5798624607653031 35.74606675541653 3.272854854516355 0.4568797995226829 36.79299707555625 2.187846046566551 0.34665395693150886 36.685667886001845 0.789355385726839 0.35816158322017305 37.08508586819988 5.821067319513884 0.20291434511738546 36.97900215441685 -0.028013676565136293 22.282009464233408
720 38.38792628563033 4.506733973305424 0.5903822761560591 35.15389458406078 3.2714398301372607 0.40774867432861683 36.065943805467526 2.174719034668818 0.19637779942792466 35.628450731041546 0.7742899037578151 0.3926521151653167 37.82144746388416 5.848120416110329 0.1898832432604458 36.61153257401687 -0.030769619763768397 20.363425483275368
721 37.46074962907661 4.526388627510954 0.6092305546867562 35.611319974777146 3.268955716691835 0.4777571698389201 34.926673010935176 2.1655005863904906 0.2814254992623175 36.21605142648219 0.770679362605682 0.38248418639024484 36.704467419406726 5.805848481220379 0.18181183317580987 36.18385229213557 -0.038355696475829704 22.147216534021947
722 39.6735717684781 4.5167184842887504 0.5707943929152153 35.93058708667129 3.291700774795076 0.4148743500438396 34.83916054243012 2.1722309237421893 0.24689858038613816 37.14830825154166 0.7928686510061946 0.3634452443518953 36.58894476001647 5.795675662166989 0.23509755386835998 36.83611448182752 -0.031991352159857975 20.98297635787746
723 38.30964882715705 4.5138715692832525 0.6189938351565102 35.707526695682574 3.2865187096351383 0.3596714681195276 36.637268597038364 2.169902862365729 0.17947993112243896 35.54827597560948 0.7868899905088933 0.3936624669992956 37.16829578815655 5.797714330463787 0.2619797002739711 36.674203176728795 -0.034850758908337845 20.78447260995814
724 39.569047896571945 4.5373285056132175 0.6216540563826783 35.53767913184442 3.2784769580204083 0.36657875969384096 36.07339052398585 2.159432640859225 0.2448860636320724 35.57683374198929 0.8093387779507434 0.35868728783078285 37.28027710818339 5.809097068624339 0.23556919215554215 36.80744568051498 -0.027095461146111298 20.94017913934389
725 38.73919795223281 4.52058093120174 0.5701652746591451 35.994925319856215 3.2849782618269368 0.447692404274125 36.412123253590146 2.194750823489114 0.2722909618365975 37.32898123148194 0.8231271632951846 0.3486442283474954 37.67685959021787 5.807511484854276 0.18641739158961168 37.230417469475796 -0.019640518426247523 20.915368932496467
726 37.64771846837137 4.535831520304404 0.6017300693055456 34.53582801786473 3.2737981537953527 0.41124890860956403 35.40839410379232 2.142342160326343 0.2594590965366437 36.856823388816764 0.7927442418376403 0.31922727209722185 37.21262758595553 5.856009543739143 0.17017765580854463 36.33227831296015 -0.025685127359121318 20.18923363994869
727 39.52156406930429 4.5208427871902455 0.6016173937396767 34.820482193066745 3.2730282919063702 0.41490835994514597 35.99245670147219 2.1473656698271824 0.26454226229841565 35.962804434300104 0.8031157655857228 0.3743317980892028 36.39962457188775 5.86804768062322 0.2241811089705056 36.53938639400622 -0.023350212333149732 21.538410828732886
728 39.27269066015785 4.507739410239766 0.6095511922397938 35.07866442321085 3.3058037966417366 0.4385629044165179 36.551436260397466 2.173424572622513 0.268622834106448 36.33158470987086 0.7945542617227573 0.36694759480173494 36.9045788062441 5.872909842004221 0.164338895839966 36.82779097197623 -0.014943874713499117 21.176788497560402
729 39.42103981095372 4.512890359314913 0.6101346060229754 35.169961730773856 3.2815568169797977 0.4484429231214389 35.10255953067591 2.134829967416133 0.3192409463957119 36.8934137944072 0.8325340781763457 0.3643338417007789 36.86246642326275 5.8783197562972065 0.20872377116687585 36.68988825801469 -0.0178040557228188 22.355393243751344
730 37.823695479341616 4.513102410696766 0.5742783736487296 35.58484636645196 3.320436599366926 0.4636316390888714 35.209600386697204 2.163154600163462 0.2485074686193593 37.022962640908524 0.8064444886640033 0.342811831039952 37.838278371672246 5.840759559990122 0.12024766493181582 36.695876649014316 -0.017050719583441953 20.047529431248105
731 38.812170669453806 4.575583900610461 0.6185264731767963 36.20781926619753 3.3117655591207487 0.4791433154634445 36.17355470000816 2.16903991342405 0.3091281679318778 36.832222107312504 0.7970870240416136 0.38370707566126055 37.36434196439191 5.830509602947094 0.21264414217863198 37.07802174147278 -0.00903305133090444 22.954398685784696
732 37.95540479354591 4.524667546562887 0.5671486301975902 35.73773546526873 3.2994781913038382 0.43281321025641695 34.6231651864867 2.1900245325903045 0.3768761321016681 36.197323652421275 0.7895816131624807 0.32659836557960986 39.573895294121215 5.846652543452265 0.12689496685355395 36.817504878368766 -0.015749365945342687 20.97405177730655
733 39.5967648046641 4.544481295424753 0.6068003101559274 34.98215019235785 3.2744583520263224 0.4314406627690749 37.27946407266327 2.1827181193612994 0.2547210511853145 36.279878855392965 0.793412310991522 0.3477237568934709 37.510324383690765 5.843072252880643 0.20246962035225305 37.12971646175379 -0.018201785222789858 21.121005096888496
734 37.81163036447628 4.563086086827805 0.5855884184869224 35.29364303981659 3.316511664182438 0.4708888772668259 35.48198976271389 2.189779682967344 0.2638970453375031 36.32408280070621 0.8132394463813379 0.32611125427856236 36.8513927100582 5.8606232035903085 0.20711225873802544 36.35254773555423 0.002817765430148822 21.240666790977055
735 38.898267102020114 4.51996276261459 0.5705789065881145 34.85936150968972 3.2979583051485517 0.46572939974778826 37.614002091984865 2.1760704831605233 0.14756568432896489 35.46996231853661 0.7759936614466835 0.30404807110701204 37.61742309405651 5.853421914646513 0.2529456076396196 36.89180322325756 -0.02114882595632559 19.948874029610952
736 38.59574193485186 4.5031860837314275 0.5757102092328741 36.41054178824503 3.3104701079767596 0.5086325730800123 36.32700940077276 2.137765587141871 0.28026057042480723 35.88594938198827 0.7870552801364721 0.31465664330783677 36.37639660280766 5.826941735596517 0.24406851317277817 36.71912782173312 -0.03274649244308849 22.039721239079505
737 37.246661800089846 4.556695759377136 0.567670649682225 35.49356311260578 3.3007828443029683 0.5005137432675701 35.31805324983968 2.167484363409068 0.28089340269344404 35.74326842441918 0.8000991504686121 0.35342877608634937 36.35981097082564 5.802190691554732 0.26481818373707366 36.032271511556026 -0.02037968953719458 22.543881083969296
738 37.718069134606175 4.537360276447277 0.6057164783247704 35.66561845421916 3.2964672772349326 0.46454300630387746 35.90156357350672 2.1345769211156362 0.3020996962136878 36.18320789764326 0.8073510692132234 0.35627407750449924 38.700520056153145 5.86541007518068 0.16051486058783374 36.83379582322569 -0.017597127521347965 21.648042818007
739 37.58091072267877 4.559157889416351 0.5568941719352787 35.76080115485844 3.2969607160019896 0.4335965668504912 34.22046443506494 2.192848138929223 0.31209241209688804 37.22760701345205 0.8193864841793788 0.27984761911451866 37.28826255503713 5.820214158999721 0.20474792554565002 36.41560917621827 -0.0081167738543652 20.47955929805998
740 38.327851228873 4.542529412003453 0.5762526783549733 35.423810062573935 3.299194157120855 0.4586638238996239 36.81958363936058 2.198566082542882 0.33327445121277505 36.183238971466906 0.7761352484747925 0.364465297317469 37.83157014589651 5.858986286831037 0.22323322051165967 36.91721080963419 -0.010748013965094061 22.412842379872693
741 39.0562034292954 4.493615908583826 0.6030109545770802 35.455887485584505 3.303668501469621 0.4948717640410125 34.41681900093822 2.18143409617363 0.28602825576043794 37.03367104440253 0.7626054427860196 0.38488372787360636 36.51255286442309 5.818822271988734 0.2612083127379917 36.49502676492875 -0.03380100715933183 23.262121031553352
742 37.56993504468194 4.575257478157505 0.6355950999661789 35.00397364134696 3.2924127839934343 0.4626808176807097 36.02469848591053 2.1783364609885782 0.19196131585626552 36.24162127995894 0.7728847740152759 0.3640200716974287 37.59929317815644 5.86531247157188 0.24374049354923755 36.48790432601096 -0.008989457614363205 21.74945267869706
743 37.71577012411514 4.553478111855459 0.6192946630595912 34.29638552295825 3.2825445061667535 0.44038454069831745 35.74224280255165 2.161107230632722 0.32691776804117434 35.75338979004727 0.7991264561353542 0.3539870019930913 37.98238039726281 5.850274334054307 0.1678149883327443 36.29803372738702 -0.016524123590778726 21.868641231380895
744 37.84807660911949 4.538954611558883 0.5601507932307971 33.69689088489892 3.2293253032288676 0.4224486567687413 35.68396073961754 2.202236343499652 0.2656061236847495 36.175308570021464 0.8067202378278489 0.39234653332668185 36.75886372512945 5.888048076694511 0.23909058755519944 36.032620105757374 -0.01277333679774546 21.53911867824783
745 37.76960116076457 4.542569942541644 0.6062561477492002 35.793523472014996 3.289182559440668 0.3925134547791774 37.72356912994315 2.152177356590554 0.20484464460265728 37.074193958871774 0.7858163510881886 0.33790399913885705 37.2935079373674 5.8625884740034895 0.19566505985687901 37.130879131792376 -0.019363314626789065 19.906654336329375
746 39.06762908447188 4.538775208022718 0.6080847819773121 35.968656095488576 3.2965921371086035 0.41812800599794 35.86420490241823 2.189469988829466 0.3262210084667018 36.74537466825059 0.7644391607814707 0.3694182552951592 36.25551727619584 5.871104778636088 0.2472371075764606 36.78027640536503 -0.013753996684028524 22.564099662726232
747 38.02695565152086 4.548492509567783 0.587114605985212 35.627327622929705 3.2487244134267197 0.41120715772768573 35.2818561472737 2.211204617802954 0.340100371834197 36.62963948494342 0.8165261468773295 0.3918256983911154 36.58525735802136 5.859048771363096 0.21908020692350946 36.430207252937805 -0.009030959552121475 22.337653925576365
748 37.954190909929736 4.512294680134518 0.6153153860181357 35.05641436709357 3.2723216922785845 0.44207922149300494 36.030754245021534 2.180218606513301 0.38149409876290563 36.0069993158113 0.7867288182593313 0.3825938860790793 36.17544558400721 5.8560306734210785 0.25889534341037324 36.24476088437267 -0.024311357238335173 23.83937510227736
749 37.730775803555105 4.530819097910538 0.5682474016757089 35.96409713022272 3.2593808474710935 0.4809682559090392 35.29278088266856 2.1935405416231397 0.30702725445386775 36.75406274487871 0.8072783268077036 0.3587497660282089 36.69047920219057 5.859731921494962 0.17653112094472587 36.48643915270313 -0.01568010429821056 21.675266106382725
750 38.74184588021203 4.506636738503782 0.5173472017942097 36.50345293510058 3.2679657812929293 0.40978449300701764 34.2070279869243 2.179307227405647 0.3520129059718642 36.78447479606784 0.7674919109437585 0.33970723437230815 36.656960269315036 5.824023123451686 0.19807846938854654 36.578752373523955 -0.03674529504013742 20.8204876238429
751 37.19841804960063 4.553032998356318 0.5690719001650001 36.54642932613001 3.2511393761249074 0.4086966943468553 35.028099646704305 2.1992992329512697 0.33677052691781 37.01889586428974 0.7744703880494356 0.392962764016311 36.640946761392286 5.833380497551961 0.22240272137087405 36.486557929623395 -0.02356575275291952 22.115077766692018
752 37.87022958398054 4.544038396932575 0.5805978743545859 36.61505734273246 3.276835030091157 0.42874013833840535 34.425997906879815 2.1853913867350476 0.3769020450742672 37.49955308069302 0.7884753069991896 0.3613891313346412 35.828314710466145 5.837748314872995 0.23606233386589048 36.44783052495039 -0.019332564233505066 22.731430424386595
753 39.02032222240773 4.563653126220439 0.6020875602074542 36.01791009146935 3.233955849918497 0.37815953913929834 37.379833181756844 2.2010231565018428 0.3443120202630698 36.551861323089646 0.7725657029549972 0.3830955367642129 35.64250845702197 5.794105479324149 0.27895066882819347 36.922487055149105 -0.032769588375712866 22.76482013846042
754 38.51483323786419 4.5287674522516985 0.6001021638782683 36.48565118114067 3.2194438742331375 0.35508138805366307 36.45528983922838 2.1837172534819773 0.3000037576855512 37.51289089288432 0.7737936294010367 0.34386994300043666 35.467765410165654 5.831851867623762 0.3108149029298319 36.88728611225664 -0.038315435961375544 21.885522784487843
755 37.69746756910472 4.533590795560732 0.5710793902077603 36.128403630287096 3.2494992553611115 0.3478187246359855 34.94726140481089 2.213320840068268 0.29044104729843573 37.11640033738945 0.77473842584011 0.37131956087377666 35.9038420148318 5.84163606997775 0.22990439996599776 36.35867499128479 -0.02327317399810356 20.747525097778382
756 37.25118454122659 4.510870127621373 0.5570120050636551 36.616689451692125 3.2339507446636513 0.3667686235226016 34.57160591479773 2.1894024256416285 0.3471222413142897 37.43070576953905 0.7789543643840039 0.3675979695808373 35.56893297228494 5.818565510704459 0.23254095003525008 36.287823729908084 -0.03948161675667485 21.440559566381605
757 37.02781418033203 4.544660132887259 0.587530124096612 36.40863589425347 3.241534836404104 0.37348845813907894 35.256742270662365 2.1714565442542777 0.40000294572882816 36.99106099333195 0.7968383369467577 0.345326277886111 36.30581774889887 5.813980428717202 0.22292284761102868 36.39801421749574 -0.03213619551777782 22.107813196359892
758 37.534723384717736 4.543665417154147 0.5344064646510577 36.39057771811298 3.2524691041485023 0.3778371780334003 34.49010947862575 2.181080790970876 0.3288192262612538 37.33739807567513 0.7874133986131373 0.30956340333832194 36.38514057301514 5.855281009010894 0.21895511090827208 36.42758984602935 -0.021848307380186616 20.277908952368318
759 38.449283560286126 4.538883952109953 0.5097822742447204 35.22012861058509 3.270118135041039 0.44415544150796876 34.48307249262578 2.1911763321237285 0.37141860314484826 36.75695499413736 0.7801633149308616 0.39536627713507305 36.607373804145915 5.849788426853257 0.23900399135763256 36.30336269235606 -0.019804219147930114 22.456812491407323
760 39.12991801905005 4.539117992078747 0.5814229824109884 35.69526158280722 3.2765305592097524 0.41448319525038607 35.48292007611032 2.15541188344673 0.34907719056337116 36.120893454918296 0.7914196733037095 0.3709991023164803 35.874345722490524 5.830186147322535 0.23908983248878035 36.46066777107528 -0.02729700028740305 22.403478321308263
761 38.63253267582051 4.554871613326867 0.6068499578461914 36.22599114130445 3.278781478068253 0.4077258265357585 35.47653362066696 2.18393014198775 0.3491202319411286 36.41812669929776 0.7736436453425587 0.3962712521962561 35.1647038153127 5.833033260971076 0.2847312407493009 36.38357759048048 -0.02097822342039688 23.430518991556774
762 37.464736629600914 4.5486753140586496 0.535680204345644 36.18415791355008 3.295756006968659 0.42634768366541437 36.3305384028206 2.1822937098570794 0.4123772039253957 35.73807207696069 0.7936453046099201 0.37183109051331775 36.20077312852671 5.883960371087154 0.27493577225750615 36.3836556302918 -0.00496411004340549 23.160924534986762
763 38.50906287969922 4.536619626005178 0.5473113195719366 36.29961895467117 3.2505480414211267 0.3948087742215263 35.0739915512163 2.2177069360982373 0.3313040003782093 35.718903390749965 0.7689156432171484 0.3732747242593898 36.455668388407396 5.847473273439527 0.21420539712838071 36.41144903294881 -0.021577547323454314 21.324391525931848
764 40.4766932769488 4.524129342602997 0.5342915344393758 34.89043190356505 3.2277135130035464 0.33025130714891465 34.35980426103373 2.1697642749575827 0.41253942572518343 36.35976317196517 0.7608901764661277 0.39557066303719934 36.71763733009441 5.843635614960761 0.2359659790872325 36.56086598872143 -0.040603666961494866 21.87116164193078
765 39.83426477540763 4.505784887673996 0.5631854231522666 35.019914877654735 3.3131597141648856 0.45385995477918983 34.4545068059627 2.18069799724696 0.5061932749951751 36.30392394837758 0.7818840972619634 0.34170397257857515 35.9440039460748 5.811574991438309 0.2900997190187757 36.31132287069549 -0.027209913802475172 24.694966202640416
766 40.152229086523256 4.487794835552297 0.5168320011352882 34.764797165245774 3.274793302694488 0.37072839682363884 34.19967727860804 2.1983332978818435 0.3325439705796189 34.99657227474469 0.7353443934200551 0.37545349749953305 36.90343127203742 5.8819159599834565 0.2072675646380766 36.20334141543184 -0.030193893453269904 20.658857675319737
767 39.75869024358362 4.48133021452548 0.6103025879955251 35.951184996858174 3.2766473833325604 0.43087459923924043 34.53722155345127 2.201799920442685 0.37339925312859823 38.2513774649581 0.7414691170013396 0.3438388250928769 36.76640229195122 5.839155330289375 0.2715032890563976 37.05297531016048 -0.03774985824140984 23.26115318577418
768 38.93121600755795 4.53886771393532 0.5656967705497459 35.77463167938377 3.261522870084194 0.4047962530833291 35.23582369089357 2.2198465929165163 0.3224930439569553 36.25550547378942 0.8032650459150722 0.40041707535360344 36.529430506049096 5.843946021718213 0.221743762391158 36.54532147153476 -0.012340602445834747 21.945966964644835
769 38.44990686721249 4.519382071093595 0.5683835078267083 35.51392998825095 3.2745358499721364 0.39623866753016135 34.78616768074453 2.198867768171109 0.28577167898575706 36.190057417419816 0.7579866565048681 0.40300390143155324 36.929221056980786 5.899914374372244 0.18855165602092774 36.37385660212171 -0.015692907336907314 21.107185474492834
770 39.25208769077728 4.550198914991286 0.6079912940274316 35.22187529994042 3.2718864305661213 0.3728523058754514 34.69730362387937 2.1720909763178655 0.3875573847406215 36.0973946413323 0.7799568542288416 0.38108628915138043 36.39646847577449 5.8655463715722105 0.2612842364189532 36.333025946340776 -0.017894341824432836 23.041744220079924
771 38.91442837630732 4.533057151174565 0.5728090518506411 33.97079558652941 3.23721999972133 0.37730024370403614 35.21028521597626 2.2138419074213576 0.278171612493238 35.21712192822246 0.8009913016343505 0.3963810330334981 36.490631631377646 5.915870616817957 0.20957867122970497 35.96065254768262 -0.005634056005786014 21.01884913938379
772 38.5618403774822 4.537820664460747 0.5310513059514351 35.055970083770866 3.2148517685084252 0.34635945632124193 34.13601227418344 2.2177959756936043 0.31751598764569444 37.74939828174356 0.7477224127196296 0.3282600536482775 37.25301388163802 5.904948948264628 0.23720012280164862 36.55124697976362 -0.021202297430291117 20.172548238182134
773 38.70950802510002 4.555257142129158 0.5425918269422827 35.43396721243937 3.2273380984257676 0.3225473910663568 34.93904264952867 2.223247184878861 0.28568476407306465 36.57638014024205 0.7863776435523926 0.32717882313408225 37.55122418052025 5.895652479330044 0.23234429920472796 36.64202444156607 -0.008255741696453156 19.599134117143315
774 37.30993221926327 4.5184046077803774 0.6147017417273003 33.316144176645444 3.2051530810733353 0.38765294839030384 35.10989359848215 2.186172266902432 0.34178436295420167 36.91698010960923 0.7973931284039093 0.3368489830861506 37.53093656942063 5.9256749726120885 0.23461780609896635 36.036777334684146 -0.019270640005269325 21.951225994385002
775 37.731578253203054 4.545081918384804 0.5388900639694061 34.30386953426195 3.2087843702373813 0.316507179756752 34.75442807150831 2.1959513840270044 0.41503727798864015 36.4572231031772 0.7779792503163793 0.3602686208945236 37.21735782157837 5.913332413224926 0.2844599335642262 36.092891356745774 -0.017604384121598836 21.946152268807218
776 37.65969015213976 4.545749536275077 0.5927528332872319 36.27690240303974 3.2582769528007063 0.35590664842474673 35.818280995931154 2.2057893510189097 0.343514755231283 36.443444890646084 0.7799063608024395 0.3753861977948453 36.428431394989005 5.909235607761798 0.2912576944405576 36.52534996734914 -0.006038689627911853 22.44640232712983
777 38.1236861269524 4.5553832348108605 0.56283465259996 35.74466365347018 3.2294381950109368 0.3198412982622143 35.387276291482685 2.2211869361934298 0.34954201211946756 36.73342127938258 0.733937497337483 0.39203089738649627 36.689430124621715 5.8908102482791085 0.23097876216439087 36.53569549518191 -0.019679029033334162 21.25934256144074
778 37.08886580547034 4.563344521063034 0.5767191656116417 36.30073592570568 3.246992692438154 0.3515306184948383 35.086845500872904 2.213183946992496 0.3252205559306246 37.47225699526045 0.716471947098515 0.3762804757734476 36.503067574901515 5.914561517765673 0.2547863306349263 36.49035436044217 -0.014919326288123425 21.595204965390696
779 38.79795791697837 4.5549760937655925 0.5785862488124959 36.08682045808726 3.2338036523816807 0.3313802210509105 34.829276889915626 2.2108193912904603 0.33119385365770454 37.23227006430411 0.7461878292993916 0.424196494204569 35.51256132947619 5.827938684182693 0.2669308061309721 36.49177733175232 -0.031085121175734188 22.142385130469695
780 38.33374359811943 4.551726698613903 0.5719367080844452 36.13927761835807 3.244072375604817 0.3648293234063928 33.57870652297056 2.1872529514822325 0.371083597519632 36.3841993843539 0.7670400005900678 0.36772598947657004 37.000454450083524 5.89327954483778 0.2837205222488341 36.2872763147771 -0.01715593713393777 22.451879936087153
781 38.10099608845219 4.5118876375163754 0.5999664182780481 35.66209159679645 3.2510499654509437 0.38337050937767 34.56179490166203 2.191227213807855 0.34443613497175 37.248419827773795 0.7345560095435972 0.3316547320583195 36.51652372913841 5.920313601054936 0.2627128440286307 36.41796522876458 -0.02402336588495644 22.026109245783303
782 37.0784856194365 4.540371792941784 0.6057889191216543 34.64456385974373 3.261914428189382 0.4064765270755634 34.096206935924734 2.1798624416005037 0.36325976063979526 37.3222700127415 0.7679402464613883 0.31838863999494355 36.69214835375559 5.881956246608478 0.26079947729374303 35.9667349563204 -0.019421220199390653 22.39936472607806
783 36.98211155572962 4.551426249384965 0.5900818721072956 34.224735718337904 3.256216865358489 0.3351623596589002 34.88903016659815 2.176605681770495 0.31915984193610136 36.953356839688674 0.7750065729355189 0.3708672268264577 37.346394948681166 5.892909804865288 0.2155794977969428 36.0791258458071 -0.015397216496746658 20.980004732443984
784 37.062093110385696 4.573866160004853 0.5659697123792063 35.44190007669043 3.254683453243303 0.40342893402869845 34.58295439069291 2.168918538408987 0.38419032914669093 37.10894313224524 0.7190272204024757 0.37524164339199045 36.205695330172645 5.920909671196414 0.3333952285601927 36.080317208037386 -0.018349242708491455 23.631367492985543
785 38.50842906247094 4.540189891847282 0.5693207342756068 35.215594183515805 3.282996744738173 0.3995700244818848 34.403188654207966 2.2008666694216403 0.33094924209399673 36.32517076693454 0.7538548792102292 0.38635904749110345 37.19159754664431 5.853558020670283 0.2125610929798924 36.32879604275472 -0.01953701018217635 21.758188481088418
786 38.84898820319391 4.537250766836473 0.568536634100756 34.34436776727259 3.2820446521217232 0.40361336790657193 34.44899948934784 2.17006655481323 0.4043833347745151 37.296908938319305 0.6899484206506702 0.33730350260480524 36.816416673216715 5.909524917061774 0.24561810817134047 36.35113621427007 -0.0280631890629238 22.453699728220162
787 38.65926357423668 4.5246915554687135 0.6105412298375149 35.458255397610735 3.2704943666174184 0.47344661331150656 35.07640205901259 2.1837350747498308 0.3905123523414002 36.92274304540563 0.6984422820633048 0.4039507592217137 36.00128381653372 5.916882782743317 0.30394532371300675 36.42358957855987 -0.026981039031181053 25.008419195763672
788 38.50334963342051 4.526174283062517 0.6140056327093336 36.80297818970172 3.2990770853073337 0.42675164417306616 34.45486955760819 2.1774503342526987 0.2855409067387056 35.41225080572956 0.7382224334310782 0.3773143190128601 36.102903281877545 5.936435277246129 0.26782463923970545 36.2552702936675 -0.01035836869974669 22.59100556093901
789 38.509733101860775 4.524305704551454 0.5714979437846466 34.63884422840306 3.2470600116359627 0.37698722201875823 35.10278640290803 2.1728976374565616 0.4331088464821219 36.885828450481654 0.7529893818390091 0.4385118085863773 35.869636051232234 5.900491909106838 0.25998757322941457 36.20136564697715 -0.026281322441732778 23.83611449500964
790 39.351326531297275 4.504172573430843 0.5288874093778604 35.184189403215115 3.27872866281142 0.4630387054961254 34.75511806625381 2.1619802052664117 0.35577165657638155 36.686840129146276 0.7211649697509325 0.4249117536665612 35.43676467073706 5.922290898396039 0.27742503040346117 36.28284776012991 -0.028162789428568712 23.491665577459194
791 39.23925607460908 4.49892509386302 0.5131064368373923 34.113108475742216 3.215769690132273 0.4836855616571215 37.480355965600005 2.1549475488638636 0.3346825426708253 37.384185405243315 0.7196894011370447 0.48293061283315963 35.362278215083535 5.925909603082872 0.30475504058666264 36.71583682725563 -0.042781983943883065 24.283787052370414
792 40.75393307938098 4.503571606039807 0.5023593475825949 33.90942683421506 3.216593986356993 0.4231452091180699 37.93810413454708 2.16352221008657 0.37028163305284056 37.961299665091566 0.7550820734475338 0.4478419135979785 36.096295104948325 5.916148549416239 0.2928124989060655 37.3318117636366 -0.03484656629026932 23.335890347687425
793 42.234606476601876 4.535829536571257 0.5552210152559647 36.31724832435722 3.1763244791556127 0.42168826326555503 35.60571411280587 2.1747545117618285 0.3510424960804534 37.60610877736851 0.7619416942253577 0.40213291711438565 36.71953249028628 5.9252622100198575 0.293135700406256 37.69664203628395 -0.031007765012915113 23.18439789868586
794 40.804641802892434 4.538264014194629 0.5196113039356377 35.449425301627116 3.174754179428063 0.36115878417356745 35.921986670020345 2.196077505964738 0.35835910631644075 37.77386096812132 0.7473077441449042 0.40352776406359975 36.95519237026669 5.88575580375981 0.26590047467440436 37.38102142258558 -0.03739840186126888 21.870457175719768
795 40.5665949768191 4.557452267279748 0.5351336825740768 35.88594543089146 3.1939541489254895 0.4023838215749521 37.466188127551355 2.1814937309876536 0.40779226216034625 37.25012235542452 0.7369831515944666 0.4268324220089763 35.8344357203906 5.91981982382285 0.2950385827281179 37.40065732221541 -0.027889626837656233 23.688146734312404
796 39.287581951401165 4.486200891481275 0.5924393978109883 33.276220612627526 3.225045679804508 0.49620811776163387 37.11156057980123 2.16840184148604 0.30424013442276143 37.50006066630934 0.7337448655250878 0.3826978097253015 34.623025747824535 5.949002067355922 0.38721247566788863 36.35968991159275 -0.03335118222913136 24.78383872747468
797 41.38156513160851 4.515550349829919 0.497070400388772 35.09451220450003 3.1805734383963955 0.3589037099830115 35.57760237323551 2.1508833881622866 0.3688456769587186 36.73909745095555 0.7146956751549087 0.3802991293206686 35.29255003139927 5.936397999393912 0.3276475502069903 36.817065438339775 -0.0462100811722135 22.147872267076863
798 40.13736218571122 4.489998037638962 0.5164061530589392 33.763644470411094 3.19770316098857 0.3812626944933734 36.887114940485716 2.152342342295773 0.3286266581723646 37.08763684963341 0.7157496842071039 0.41146773714247015 35.71014393568801 5.948307494269461 0.30905331741038244 36.717180476385884 -0.04501010747972387 22.30887447801574
799 41.19693113229006 4.492545069424474 0.5521727439915136 35.9741791124474 3.1764017361772754 0.3677059269935806 37.05144898062145 2.1567776780793118 0.32055805510736574 39.2245017259051 0.7482036232395675 0.4048778205729202 36.640631517734874 5.896612938127539 0.2525549455294217 38.017538493799776 -0.05172204235006428 21.747982393879777
800 41.02303933485628 4.488255467226151 0.5164494885501353 35.27795662185489 3.1657084790646812 0.37367693088643683 37.44380111757394 2.180756895531195 0.3104293705393635 38.29154529787257 0.731903538985169 0.36514693590320074 34.24250941423736 5.930199769164438 0.2599889644028722 37.25577035727901 -0.04646542136537106 20.920885709052907
801 41.701114116642565 4.518658059323327 0.5764156479504029 33.90470130546885 3.248859185731632 0.42698357192841785 37.70720801377215 2.188663409866084 0.2896676574001624 37.23578675367105 0.6858745271859821 0.3721369324125333 34.96034938975764 5.926208501652047 0.29337303095107653 37.101831915862455 -0.03217751460788347 22.443637364177476
802 42.03331892700596 4.507453343239883 0.5522394427091635 33.926607077554564 3.204898844043763 0.4206792555612248 38.002607834921086 2.214172076173023 0.34950528684830934 37.47078658374126 0.7092242006552806 0.36145807327708596 34.80319708171752 5.9185167323443535 0.27346777076397316 37.24730350098808 -0.03497721206843733 22.429576848301355
803 41.46579686368439 4.495412111935855 0.5121511239521305 33.94386935938982 3.1962922487202 0.43395025418963235 36.71557865688352 2.187546241099077 0.37754560019603134 38.35563508454138 0.7285180528683454 0.3832465159605994 35.36086640337839 5.934322104030241 0.2537372760067193 37.1683492735755 -0.03741209962895411 22.4671736643933
804 40.457410342886334 4.505559507522426 0.5212192518432021 33.9910294993316 3.1961036024784333 0.3833357695654848 36.49645140301267 2.1814184885204666 0.38698226884089343 38.26215117174817 0.7003250335191267 0.3205033824114416 35.918920011030814 5.9246286851587 0.262595996864583 37.02519248560192 -0.04422318791986746 21.481753856855608
805 41.25591217058748 4.506715169328366 0.5740501098406735 33.95884856438144 3.21094849104444 0.41631746295163563 38.11852036359049 2.1612758803413215 0.3824385092868515 36.85670954587431 0.7381798662285298 0.3725275366684008 35.88498413372537 5.908817852536966 0.26620878206342846 37.214994955631816 -0.04064279946377312 23.05057797561655
806 39.74207739365029 4.506376955884553 0.5474096995274157 34.536914584650084 3.2084907126261593 0.477760799602838 37.161419513438474 2.18727408490332 0.3673305161177983 37.7430510087406 0.7061864976138585 0.3533777984978294 35.652432500918486 5.9264668094776205 0.3300536590696407 36.967179000279586 -0.03887123925859559 23.78843384929718
807 41.07475763982376 4.499933029177256 0.5470636386999084 34.58224976901457 3.2363561079398226 0.4214527252995356 36.68217251352253 2.1464395699548993 0.41141691550505194 37.29438163298114 0.7134047591330855 0.3815813411449988 35.81115635461145 5.921289947062829 0.2776862847666145 37.08894358199069 -0.042345568706119475 23.367521091919848
808 42.42767414904003 4.500251070873522 0.506698303043436 34.123478304177404 3.2267213077806542 0.421637145868751 36.70744687023263 2.1535199201578457 0.3993758544901246 38.11958894536241 0.7140117952618238 0.39473283420142796 36.47203168468662 5.889224177534925 0.2679165193492817 37.57004399069982 -0.04908459703794379 22.807853070458798
809 39.3010824063845 4.472586512221242 0.532706332866347 34.41158087157251 3.193649347631083 0.4245196080786725 35.54533065579374 2.137768902837391 0.3272157294304011 37.8764069942265 0.7275545798050428 0.34422283595143444 36.175168181239755 5.905104384936198 0.29991399193312285 36.661913821843406 -0.05849750587350644 22.099881681995022
810 39.85418162419659 4.4998831809684035 0.5277301361070429 33.82772952850432 3.2471274778099435 0.42557246816402877 37.66429718033759 2.191260131595527 0.34748841649638096 37.59754327048533 0.7155555539716056 0.3657738716102245 35.99285107344848 5.894641101078628 0.3132178977328236 36.98732053539446 -0.0361367622748763 22.68663964519324
811 41.45065504101988 4.507705591381049 0.4991077604207052 34.26758395677105 3.178172991891718 0.37590154416027677 36.617683503516645 2.19625834521259 0.3539926762839226 38.485708752161266 0.7258869605985045 0.41181185702621176 35.47226094328074 5.9418431778717835 0.2205361363453054 37.25877843934991 -0.035856837968568936 21.329499544106298
812 40.0091482224771 4.510929684577667 0.5063921462719473 34.193537232178265 3.2063159621370865 0.47765046933804534 36.974207722198614 2.1735088548993913 0.36143919555999326 39.58504002341966 0.775183231148761 0.3578057106451856 36.05333670946399 5.893888595250179 0.24081434789697143 37.36305398194752 -0.033864985757080766 22.27776641559961
813 39.92514699267527 4.511144703025506 0.56183028768401 34.641608908683054 3.1803070828219027 0.4306048000437375 35.996430884608635 2.1658909825536843 0.3736723589632709 39.18817349448143 0.7686064659889907 0.37092675721012014 35.41607214956072 5.922505661198949 0.2514105439113895 37.03348648600182 -0.036139272241891306 22.78589836892264
814 39.5795717855742 4.534439200312022 0.5539696102899806 34.86206121369621 3.1879982395420514 0.3907668750909173 37.23596244790879 2.147155057561594 0.38792280282188346 38.4577035577275 0.7735570055666129 0.3362488422866531 35.971947525423346 5.900141950799563 0.3045418246585317 37.221449306066006 -0.03717196060332921 22.614070702052015
815 39.4788341542426 4.513922470873984 0.5321907673004939 33.92368126717429 3.2110776024842713 0.4314315405343134 34.875612004331764 2.186203888161479 0.3636083482987817 38.120560112802686 0.7554540953990909 0.3598617664203593 36.503577019784615 5.8900359419656025 0.2889642182389843 36.580452911667194 -0.034491451582812284 22.643941119246794
816 41.55088180326574 4.495930006335998 0.5005999370682046 34.41752110999562 3.171396737561679 0.3893896981109083 36.960175363574365 2.1583059351212843 0.4192409047476932 39.31609411069638 0.7408169316612166 0.36910563938640495 36.24795606635574 5.903784861929934 0.2943582986381177 37.69852569077757 -0.051783356837675584 22.605413571074873
817 42.29924369179034 4.514409164477773 0.522544391215184 34.42910931278653 3.185027024476033 0.432845183888718 35.09118046410781 2.1702286058867206 0.42369544228186623 39.39556470442508 0.7433192780553829 0.3447632530646434 35.92540343577677 5.90978275963788 0.27855446934576594 37.4281003217773 -0.04127688485293999 22.94584517515075
818 41.145532714600535 4.492347890757927 0.5341185118398077 33.73628088585959 3.1949510116549296 0.4060111977320839 37.79979739158077 2.1616513900373135 0.35986312051169395 36.82676806374346 0.727996938683478 0.391052517122927 37.2561238296781 5.949419756085806 0.25811891813587207 37.35290057709249 -0.04055685391580708 22.335777196367275
819 39.65538779022343 4.48776695912154 0.5424547924606006 34.016361209514066 3.169943194801123 0.42118557426870334 35.46703680098147 2.1940004769936072 0.39290220965817046 38.15905364565617 0.7403093111964291 0.3312446244988824 36.088507719101585 5.900491604708518 0.3212872356174704 36.67726943309535 -0.047327941995454426 23.02229718785868
820 38.66409551096476 4.5148136297411225 0.5428855322662659 33.93392612450083 3.1631642733237806 0.34528630489417683 36.253200668977996 2.2135668671147077 0.3659499760167279 37.89739259493148 0.7133915611022985 0.35348818364408463 36.60026173855179 5.894674185344145 0.2976773705227542 36.66977532758537 -0.04590814803448706 21.832984981680692
821 39.50943880937433 4.52210729390688 0.5773518769232552 34.24118175625335 3.1840566149365723 0.43040127518979077 34.943289952773746 2.227644994056814 0.3876108463705977 38.64314924652591 0.6931190735392027 0.39075623399402387 36.60456967925209 5.900918683665319 0.2641530795861631 36.788325888835885 -0.04026091933874025 23.494401525913254
822 38.500325121257035 4.480842982588277 0.554541409458031 34.78107852550209 3.2306196998680337 0.39865018297192945 36.50350145917526 2.159052780488825 0.45720126083931717 38.75061784634458 0.742779491770925 0.3849632561378791 35.649076628222076 5.916816900163015 0.2526014555359428 36.8369199161002 -0.03980788038388263 23.467865018625762
823 38.85782296108054 4.493653263265944 0.6199100968086815 34.83790003820306 3.2193660353058253 0.412289599960625 34.02371665144706 2.1698717266664374 0.471187680836853 36.88001097114917 0.7191931009336922 0.38705017600437885 35.49139621175841 5.9252066157845515 0.31242244128444324 36.01816936672765 -0.04037210296840774 25.242916113138506
824 39.26991364428449 4.484058119902549 0.5506864545628716 34.14198143584796 3.183842023729004 0.39001427858526416 34.4614130335003 2.1662394016808593 0.38071784661386104 36.409253114070985 0.7724047448157332 0.42675596420660933 35.70618516048838 5.905367725697952 0.3094659527055224 35.99774927763843 -0.04344784819447824 23.578823242926013
825 39.60046838354613 4.488582122484539 0.52193522783789 33.45152016324397 3.171697478742801 0.34248966766988737 35.415786158228016 2.1478033370664136 0.35011399622788014 36.523590516497954 0.7677924319075349 0.3747996836327913 36.06317561386115 5.904294654147997 0.27453172984284446 36.210908167075445 -0.04979624648984073 21.35838040967354
826 41.00544390585678 4.483529867110026 0.4946989160895653 34.463518125512294 3.236899369384803 0.4004692144092192 34.145017527370456 2.1553357544268206 0.4198354312825627 36.15327272956643 0.7442142687071561 0.34266284890484894 36.15448570351654 5.916150629775003 0.2852940695055659 36.3843475983645 -0.038604273478936114 22.264687055139948
827 39.22031599776032 4.489561159988127 0.5544977136037773 34.952383689085984 3.280390227243327 0.43001540150755657 34.38536805193865 2.190369887455266 0.3925958776170102 37.063490495255124 0.7593852360165911 0.303927399208581 36.40558044882311 5.914175116153309 0.2661451088952939 36.40542773657264 -0.019053925988373764 22.31305638872711
828 39.38276035515259 4.4729115807595825 0.5282782557065814 34.59106332225723 3.2397226366608742 0.37047264876218766 33.422420980964326 2.1822744272556065 0.3797949313271181 35.0831295257571 0.7304884614234578 0.36775848516621124 36.372339830403504 5.91142525155256 0.2771522087262092 35.77034280290695 -0.038465779829281746 22.04118824560395
829 38.16264216796746 4.48193071288829 0.5385200218765942 34.774431117030545 3.2452100163762903 0.33666516960297654 34.93978746655354 2.1785714807258985 0.3409491597716204 35.96763745556563 0.7324425343416614 0.3634618429135877 37.29494484776364 5.895940368885866 0.22805257671051365 36.227888610976166 -0.039011228716096615 20.714129082633004
830 37.378230776151675 4.530865434704622 0.5579233594409431 34.1726434297495 3.239583872075186 0.3411255866500008 34.744696321571276 2.192293703102138 0.30105218894427294 35.815646542008814 0.7381254353970605 0.36012792097284557 36.507848651848306 5.91023104282212 0.2511833054243524 35.72381314426591 -0.023610353739472623 20.757256653580686
831 37.48151244340976 4.551764888327092 0.6141666922686912 34.16990261965508 3.2494079580254085 0.39345962947476154 34.07841692427746 2.196665748899373 0.3184320501407718 36.35035924564591 0.7439657012804929 0.36140615728661235 36.859345212519784 5.898186132804914 0.26244693728046237 35.7879072891016 -0.017832165492241803 22.34433949036493
832 39.74307393244335 4.5331493380382195 0.6128319001121135 35.41244282859125 3.2469764791379396 0.37854228579211535 33.98191504438964 2.1887695799663747 0.3241639848927485 37.13215577878614 0.8035267744737256 0.4169688982173349 36.94140289992178 5.8857995162495556 0.31225853597766406 36.64219809682644 -0.014185913786534887 23.431287851910934
833 38.64692553633725 4.53980590617108 0.5943720081463699 34.191806599529315 3.2060796853797826 0.35427851342001304 33.64545814082831 2.186041414231967 0.3870504918252185 36.700973549457736 0.726825539713393 0.32536099553881115 36.59940486606781 5.915750052809981 0.2921793328078635 35.95691373844408 -0.03092973169845714 22.382497050414667
834 38.58216563089353 4.536696930872482 0.6041022856995206 35.5704710909539 3.2449811320701714 0.3415760575122116 34.08217973854346 2.184183360629173 0.4613643955022162 36.63418359744394 0.7097392743376004 0.2937388680620611 37.76248548608511 5.890893319441815 0.2653075894409846 36.52629710878399 -0.03253144788944935 22.52972261790043
835 39.58396283420498 4.492292531727641 0.5248299990239069 34.79846978844687 3.2398136919581813 0.33691119444775813 34.471322555744365 2.1950718303968784 0.32064373502789567 36.839546171740544 0.7658503330699987 0.35541126702938314 36.98348550947138 5.914003009738032 0.3218528127689037 36.535357371921634 -0.02442397198155155 21.310007910231135
836 38.099263776164236 4.522678229778655 0.5519608964273411 35.644890523595585 3.259705818959984 0.33335952802890334 34.40513172173646 2.201895462928766 0.3792968567788295 35.84720007857361 0.7615065876982979 0.31820179687152594 37.18239178033693 5.8866140087018515 0.28248804826840057 36.235775576081366 -0.019350229746187032 21.374845167392646
837 37.45575634904711 4.5322408691550535 0.5997029780672989 35.033056429644596 3.2363163001503037 0.34841245238303864 34.36068547437874 2.200391585861436 0.29908712334228926 35.60169878054951 0.7803342927428603 0.36070020119961055 37.04846217384699 5.912880345291775 0.334011211761271 35.89993184149339 -0.013397572719412155 22.25269489449682
838 39.489280475342795 4.562128203829167 0.5682554869035852 34.566776455344495 3.2392114371944216 0.27690790609652105 35.02324669730874 2.189174581690206 0.33268818265148065 36.38356807990066 0.783804570350917 0.36715803284586207 36.46092524840645 5.887632325628298 0.3462458391325947 36.38475939126063 -0.013440027621095928 21.67219102606536
839 37.41163453570273 4.529795556252337 0.535829306391989 34.57379587967455 3.1807127248860696 0.2931899461593277 34.72335364720872 2.2153196802883723 0.3073917022348043 36.58139560338145 0.7385538777332978 0.41026580701093224 36.61539490099995 5.894335137917766 0.26158448912316973 35.98111491339348 -0.03408685594412939 20.7211475869551
840 40.35473954350628 4.498871535252252 0.49327976992039546 34.875623069975944 3.1970553336611776 0.29820630369490736 34.56651379869487 2.198533293160603 0.2936698954920174 37.79480029331897 0.7212015675470844 0.3502227613000064 37.955356533317264 5.894505708741757 0.28126019673776703 37.10940664776267 -0.04379676368712302 19.671233094655896
841 38.73833148019642 4.535346855683808 0.5259837905766809 33.98377178870571 3.2421050674186085 0.3195590939920501 34.144534871016354 2.187190314345444 0.35553577364891253 37.37124503577792 0.7433029659260318 0.378594054157821 37.21968294145139 5.924824050522299 0.28909972873639467 36.29151322342956 -0.01927640058045954 21.414554749213938
842 37.731487032063185 4.52302803968227 0.5824963088270603 34.65507977700922 3.215745498290329 0.32607069202316086 33.680163757188645 2.177074285099191 0.3232568538393389 36.93257556952554 0.7135131419971139 0.36123738105209896 37.666150999306076 5.8885385902908185 0.25968365928165527 36.13309142701853 -0.04225034028775336 21.230892599848932
843 38.50005843837825 4.507288585018474 0.6001946159149814 35.775544121693386 3.158594065685125 0.2979993059282777 34.717706291183255 2.1795959689103963 0.3147560045269906 37.51387408276409 0.7181876292575581 0.4158011418558012 36.551952373370334 5.905231117888656 0.27865525004092395 36.61182706147786 -0.05205077800765614 21.857266370656944
844 38.66886848554475 4.540371942579542 0.5468301857637919 34.40691783387652 3.187717676793043 0.28057802126349835 33.997159076072556 2.207562585389076 0.3165249889023814 37.29602672770423 0.7236943153270408 0.3928863301875229 36.68840890923014 5.871979809075471 0.28323549594950376 36.21147620648564 -0.03956498552686327 20.856294249202346
845 37.54596510128258 4.544466800246209 0.6030230409328156 34.81634046684777 3.1722536843016442 0.3143843999222048 34.60177308563917 2.1536325353315067 0.3073119103667885 36.336234913602254 0.7945065986933231 0.4399451527665359 36.82479154736318 5.880133802841021 0.27350992112909456 36.025021022946994 -0.03683156707695712 22.209842903884777
846 38.382595503543804 4.524972481733012 0.5810809240384449 34.77362961874126 3.1701440979430884 0.3040128301529613 34.361157249957266 2.161136427624575 0.34430425063090714 37.074685121003235 0.7691381539544497 0.4281862315485113 36.33653174704114 5.87908513510947 0.3286510352157081 36.18571984805734 -0.04493499208677891 22.760579636385835
847 37.88408761318933 4.555349591466058 0.5049539456559021 34.5003917843531 3.1834994101631158 0.3298991383813515 34.33457411591478 2.183857458810457 0.3338155259747337 37.69848950987649 0.7451860924810605 0.3614707140785683 35.29927074310566 5.9136539831029715 0.28930935558668686 35.94336275328787 -0.029520944154965333 20.849346077231207
848 37.50079915389024 4.525743939290185 0.5593762489024912 35.30955689940459 3.213938074348648 0.3611265648474552 33.8190884086118 2.181555787580078 0.28030861972052934 37.096019968418226 0.7672669089234179 0.3672427070607352 36.09232733578124 5.923436900399496 0.26329151062534356 35.963558353221224 -0.023441929251333017 20.985675328181625
849 38.9455665754729 4.552894518111815 0.5929081629640341 35.96267707290376 3.201837445129602 0.289751324364647 34.46155694919669 2.1740442329722107 0.34950023900993216 37.350789091516084 0.71741831283981 0.36503374784547515 36.35244518792664 5.884170847276115 0.27996520349440396 36.61460697540322 -0.03975718009378733 21.510653941467215
850 38.43766826116803 4.496855179067809 0.5857390603555942 35.12746903991361 3.1769854043432684 0.28802146366665715 33.756979401459255 2.173468536050735 0.3134497555670156 38.04389873307834 0.7270425531841231 0.37134403634863006 36.74650173474773 5.917867017047153 0.21334793032560467 36.4225034340734 -0.047386513421080176 20.30450408412978
851 39.91843563412642 4.521741747532812 0.5777750166290344 35.19026410471057 3.181006958602855 0.3575809895078388 33.84859185847753 2.145846615501434 0.3816096708290568 36.73572138000251 0.7507573601747008 0.4171176674250396 36.5322843811374 5.929992450505105 0.25551559116083905 36.44505947169089 -0.03996122489631657 22.799124386167943
852 37.78788098101642 4.532364846335488 0.5489331923247672 35.68107648302911 3.193257165776821 0.33934678714800504 34.53643022636166 2.171096450076985 0.37462982997222805 36.88254881960194 0.7911880503318931 0.42682493518365794 36.71861040036256 5.904546762576623 0.3006631912193335 36.32130938207434 -0.027339596340135785 22.808280255128142
853 38.833118869152365 4.53371699989202 0.5291102760528165 34.97615849974329 3.188390907135711 0.38441719685356524 35.543788626618294 2.1508706521968946 0.3460207820169188 37.66045524551457 0.7813692131704836 0.412724026697024 36.85661580474316 5.92026718603774 0.21084208645182453 36.774027409154336 -0.030907259673128084 21.57890112619584
854 37.30475562290617 4.552103736721704 0.5501326142951045 34.9147194245034 3.216884041691223 0.3593348241816096 34.888541953934165 2.1938583688504973 0.3277929113878069 37.647095239976935 0.7467121375807777 0.35308729844752795 36.80113069818318 5.9187743908601185 0.29658270134137366 36.31124858790077 -0.020163716218833748 21.622629054057168
855 38.02423430894667 4.555998143284567 0.5721514096043138 34.97019755061736 3.209698132155061 0.3568613130683703 34.6367794561978 2.17811773477711 0.30353240177355145 37.03209337930142 0.7767640014288417 0.35989189380056863 37.200431265473576 5.8893484592496845 0.2552331501562816 36.37274719210737 -0.023844957180644964 21.17274051634458
856 37.828323491300466 4.560149570362675 0.5526835380089675 33.83475665567665 3.2009563513579478 0.3345780049505135 35.147835780643355 2.1801752436814974 0.33987140766218454 35.802985809238685 0.7749443355633535 0.43814091620202683 36.63666858292938 5.882644618890122 0.3027417083301327 35.85011406395771 -0.026056227388578622 22.55179729446509
857 38.09173999633976 4.554927781362585 0.5510404909405577 34.60256745363583 3.185107881136064 0.40151354831690933 33.838538044080124 2.1971226745991386 0.3816836066846085 35.85542480937937 0.7116384973932384 0.39650220628734234 36.94322590883795 5.91883617793155 0.21504357657650236 35.86629924245461 -0.032303648875182736 22.297035663414665
858 37.5524145979951 4.569305134889543 0.5239628762647939 35.569946944755166 3.1747631718543157 0.277133909646209 34.93024350978163 2.1615732269417487 0.35583394027681037 36.676776368630684 0.7317863169533166 0.4191325373849476 35.73345954741639 5.929896774620225 0.26924556630163776 36.09256819371579 -0.032365326307868036 21.145681570005497
859 37.33403846546592 4.535587507224016 0.5772401510097257 35.09314150560235 3.2026081729415035 0.27323351117183203 34.01683213235868 2.196448361250268 0.31756199456639733 36.55929254918832 0.7389649029396034 0.42031655961612674 36.23275338266246 5.9193204125878 0.2974677787094478 35.84721160705554 -0.027244379971059596 21.609905327818986
860 37.43924776036573 4.568652257768901 0.5726016099524759 34.88611554437481 3.1912587610625804 0.28575751212881395 34.04842860686182 2.2082517012384946 0.37740425975789 36.85893196254214 0.7103067569229635 0.35208878952337047 36.246000750312675 5.950089889303458 0.23498033114933675 35.89574492489143 -0.0201183781004185 20.88812183064023
861 37.944215096101985 4.579463750629143 0.5452832604294319 36.74212530073211 3.1444636328172226 0.2523112869306622 34.890942328333935 2.1745941515275224 0.3915793249996884 35.830314126047625 0.757035057158209 0.36068517009668544 35.98878791090646 5.930300005874914 0.3078428877409049 36.279276952424425 -0.028658931758295637 21.287696038723222
862 37.248849951789516 4.564043800746513 0.5764157573122504 34.67020930689259 3.227504653272851 0.2910581551701507 34.29767188278983 2.1680907398402547 0.33910747894991666 36.72673090429792 0.7563865305698068 0.35113504331987616 35.61143216380838 5.888213163917885 0.31347198509189944 35.71097884191565 -0.024982473690235697 21.44223982616402
863 37.81218854095318 4.552859196660313 0.556815002611741 34.95420101822099 3.1927252195686364 0.27687585440414575 35.15990213554248 2.1657769548942434 0.3798383385997819 37.88649247929152 0.7867220066096411 0.4195917463690917 35.9347240982941 5.914226420725731 0.29582613661282275 36.34950165446046 -0.023368291667984976 22.10410530154628
864 36.43948887652028 4.563873749311816 0.5747504486241756 34.82460144709538 3.2282075237416983 0.285692801080726 35.72707075147895 2.1557577899662776 0.40259244072428574 36.37546596050013 0.8283476785022665 0.4151085215488471 36.5244804102004 5.863519335861836 0.31971862206490553 35.978221489159026 -0.01788903588291888 22.893821687341212
865 38.313827290464616 4.565846311869291 0.5552039408986583 35.62068277950893 3.25888658934847 0.30625103778661533 34.734038849574674 2.1825934827194002 0.34812252428207435 36.706868290183394 0.7520973695286804 0.3203601312967388 36.50177890255972 5.882949069209412 0.34534071637711233 36.37543922245827 -0.017355686824647075 21.489106980798965
866 36.77495201350087 4.582399890536511 0.5930884114470393 35.37567085380447 3.158971384346738 0.23151735396137677 34.521996830153235 2.1851555771943882 0.33487574584244273 35.23492733999715 0.7418731964481395 0.3858745739241725 36.70404449284025 5.88657072266165 0.3517138862750666 35.722318306059194 -0.03483609712221243 21.738820561018834
867 37.15374817414556 4.558794602565578 0.59745119905557 35.17533693092812 3.1554182840709335 0.2482967902026317 35.55442327786859 2.192673791155973 0.3594900533154145 36.9222769355498 0.7224471472159855 0.34990680122336326 36.105853996195236 5.8635193201594635 0.38732027135396685 36.18232786293746 -0.04725962232611127 22.259010589908538
868 38.372250561509404 4.566993166310077 0.5325443499305902 34.813385499527094 3.1722393376129436 0.2908570279816903 34.70703922081538 2.1533548713527564 0.34661974541319673 37.81748485335302 0.7443412052590601 0.32900541359501806 35.417334633247165 5.905851205226008 0.35361833025206574 36.225498953690405 -0.03727429420752888 21.229746365112547
869 37.97560229836064 4.534187730729117 0.6031012292741967 35.683080696732404 3.1794259960450706 0.24410057617005523 35.35337741218549 2.1856974538651586 0.34603413827171553 35.44249785403309 0.747150394713387 0.334739517015208 36.438636966602225 5.896432679056401 0.3222430086037473 36.17863904558277 -0.03725140047787092 21.20194189400928
870 36.83005273292856 4.567953710268246 0.5874548488269532 35.93500410257245 3.153765883829567 0.26894020852443995 34.427811196315794 2.1794943864050316 0.32974215491090897 36.405326442666464 0.798354590595394 0.3158652123770799 36.815091933219286 5.8939123731787975 0.3103382337654563 36.082657281540506 -0.02713406250429067 20.767894153311612
871 37.28382248603756 4.534303660180722 0.5441823581824154 34.9580780558026 3.2028618739279264 0.30872411953625517 36.17865175889293 2.19002097374422 0.3417013044448598 36.502183100940684 0.815362742786888 0.3649602745279908 36.0097530296929 5.851007560287561 0.35710079107659654 36.186497686273334 -0.027118889174234308 21.963407140263122
872 38.07111115992964 4.553671611435734 0.5238145351859214 34.62859989208164 3.2034992034098746 0.3033983641902707 34.53957630579965 2.1736823149391626 0.3369263398892804 37.00916384336688 0.7880568876096329 0.3445647946463634 35.284681280501275 5.859164917922663 0.2996362591173636 35.90662649633582 -0.030215264296284516 20.722053342804738
873 36.50890211721966 4.543632553927648 0.5556189069302171 34.921598896027305 3.1737082660166056 0.26272845041467346 35.60363725743311 2.1475900800743815 0.37574061135069725 36.34666546875294 0.7789306888315441 0.35127936341516414 34.87827246211007 5.841128050860275 0.36987805034735133 35.651815240308615 -0.048832323417606883 21.947095429353702
874 36.90690405175452 4.54555664675263 0.5542142949105929 35.99152821860437 3.239579630999582 0.3171836301784621 36.29175067496646 2.1242422258095477 0.40044903231077394 36.50927240158544 0.7597123409190032 0.3846604573288437 35.08771124309282 5.827350689804022 0.2976694448253081 36.15743331800072 -0.046541944502741 22.393217294914503
875 37.75116187611723 4.551050808477558 0.502899058218033 35.69461407276062 3.2582313357904207 0.3101010005924342 36.681292833538066 2.153553555509514 0.3449947374782849 36.00868228915409 0.7626578337271713 0.36112943264759473 34.11316032110602 5.812000153154857 0.34654780293174564 36.049782278535204 -0.03833151402779369 21.379026676327705
876 36.81790173922373 4.559228419529431 0.5518258396669711 35.868922069401 3.2251035971363677 0.2821577045401254 36.041576008887056 2.1724549844802072 0.3975545528457078 35.909375319443285 0.7711961551619977 0.42233815519926515 36.42873479885786 5.8346245698151815 0.2802403140583043 36.21330198716258 -0.03330870613506087 22.16334326718381
877 36.34721469046374 4.572580325340128 0.537893041388087 35.05702240526241 3.2112808914116084 0.3178461021168342 35.77917238386331 2.1598657145354663 0.3889680673441955 35.82483046369129 0.7963245991701308 0.32571304982555643 35.50035344948326 5.868280359460858 0.3111106125277446 35.70171867855281 -0.024163873376059675 21.560755611612596
878 36.92863442801099 4.572030335940161 0.5701546736983198 35.8481458466965 3.214696028436794 0.2903708975479218 36.047335730593176 2.1740557649361927 0.3555715594357238 36.47790171259421 0.7803059638729237 0.3810085564297799 37.006880845766055 5.836172426532386 0.24615314476169323 36.46177971273219 -0.030378147416006508 21.12219032331244
879 36.561208668982204 4.5075454175966865 0.5282017415544976 35.51955287518383 3.218777965570766 0.28346127428764034 35.54426568220744 2.171007102693617 0.339665731881011 37.0976642720368 0.7877113301379438 0.3758104489866686 35.606717983361506 5.874379011481938 0.32829203637818744 36.065881896354355 -0.03394608586350758 21.26167576653936
880 37.11017451796464 4.52595405023861 0.5378673295038844 35.70651063254435 3.209068382518842 0.2792157231537469 35.40479288218027 2.157537857432844 0.3771295205549278 36.85833696265988 0.7965623848543404 0.3959324638904948 35.91081061151519 5.831316675935644 0.2942699447867724 36.19812512137286 -0.04174238116364182 21.593805062701705
881 37.119780468262675 4.547532980555538 0.5406904175172179 34.74817681154603 3.2239311155241475 0.2671131032934879 36.186408822687426 2.179913525369211 0.35150430625517154 36.36814656353333 0.7638529056149638 0.4221463122883404 37.071067290122514 5.888526337751618 0.3138145136620425 36.298715991230395 -0.025078878396602278 21.718178972255238
882 36.84311779006937 4.5586244982794035 0.5813066309044896 35.64045528074715 3.2257827081088877 0.33937024351496364 36.097725565247075 2.1694967631121695 0.339019130339594 36.084141040137176 0.7370808545270283 0.3989654588837474 35.479236821091256 5.835143220249663 0.3231044565271437 36.02893529945841 -0.04060464250426739 22.7093646417195
883 36.579167923924736 4.558702567872091 0.5707954960897241 35.62264134792796 3.2012047473948027 0.30194820643859455 35.26692428904718 2.2189445471162044 0.2635664229557519 37.197586408342566 0.7754213184359978 0.39395962769874054 36.52518823237056 5.855415857516975 0.31085777625766037 36.238301640322604 -0.0238924436924838 21.097767396457446
884 36.723127453625914 4.539863259740951 0.5438068046747785 34.36604536063059 3.1822601433671234 0.2890267531326686 34.846769703814545 2.201121061780208 0.38100551092334384 37.04370075208734 0.8007405423295608 0.4233350305977911 36.99039316817108 5.869001673430939 0.30476119845143823 35.994007287665895 -0.027232915229941333 22.25293933005518
885 36.74423993447424 4.561106316645892 0.5747428832218395 35.57886883350295 3.2115925654610056 0.3025465227166588 34.886546788788806 2.184147453653139 0.3550477839134394 36.256908349587924 0.8023164701730912 0.4465228079002075 36.93882196231749 5.904607319151275 0.3077799334643902 36.08107717373428 -0.013076226342817354 22.76521669417353
886 37.60342463816231 4.5468841182775535 0.5446211874688375 35.5763495630319 3.177788453654978 0.3346965149502623 34.8510779572638 2.1582556523509986 0.41997856704255854 36.26617609130702 0.824712884238744 0.46645966801711575 36.88553064866102 5.895864919509723 0.28452810246466315 36.23651177968521 -0.02512904575329844 23.49452445835817
887 36.866524638851104 4.52676106043749 0.5849764412276278 36.28914310214052 3.259345900923045 0.3746669662808235 34.877946573471974 2.169361653454512 0.36879012513006426 36.875665837488185 0.7775004611136637 0.40039857285455654 37.12052809045092 5.863266541988444 0.33857777264891586 36.405961648480535 -0.02658312777626688 23.69077210823835
888 37.35438327651645 4.538595881566106 0.5164625247639093 35.141361385846196 3.1998276828378023 0.27822001309784355 34.13583740505859 2.1745115473023313 0.4293323239451974 37.38564636359124 0.767059761847305 0.36502005616186706 36.25808287369892 5.887339113355707 0.3149467469932102 36.05506226094228 -0.032363453977847526 21.81802273452314
889 37.234968591608464 4.491290882582003 0.5628385622923832 34.96670813953496 3.2216106418177985 0.3077262157402161 33.46179399150776 2.1787281444286903 0.4028155546540971 37.887223680742046 0.748373432212106 0.35030874270659285 37.0373822543795 5.902948690652814 0.32024067654765986 36.117615331554546 -0.03723989302101538 22.275794091225883
890 37.157946280080964 4.5539339986610345 0.5482989798643415 35.591448617308394 3.2255632898012787 0.2820369410339178 33.69351261076976 2.1768640918773734 0.415852048638092 37.78864000295004 0.7339233334552094 0.37029760951921903 36.622741031185825 5.895596302584388 0.26819354987977573 36.170857708458996 -0.028654048083841043 21.596831964877524
891 37.30978949257282 4.5766963451925875 0.5874576449177036 35.010609379484784 3.210256878383324 0.278462977405923 33.64088834103695 2.165017508475062 0.4021808866282347 37.642816803246 0.7566018444645383 0.3933548301211258 38.23498632918201 5.865063045214162 0.20942964165090178 36.36781806910451 -0.031103127013763075 21.438774129134544
892 37.35691179410733 4.543094738917005 0.5310217641733613 35.10034351344676 3.2162203098155873 0.2963795013595781 34.2363001059471 2.1856815627140502 0.3930192630617363 37.7292405285822 0.7264754949860217 0.3549713059964007 36.58427727284924 5.88791446539626 0.2986885546798002 36.201414642986535 -0.03395293699391313 21.47537935469113
893 37.562161925808226 4.561946042323784 0.5186537892560477 35.320148867677545 3.193258707829203 0.2216537673911008 34.999054350027755 2.1620586029007702 0.4322215118435103 36.39946235378533 0.7360646686011988 0.4311158568552035 36.87709126670153 5.87820284294604 0.27621810542388653 36.23158375280008 -0.03952407843949861 21.541643545155644
894 36.679952740274565 4.544330796522869 0.5309643241122366 35.33441744826732 3.147613747240746 0.26548120631471767 34.87901835183825 2.2051839539019427 0.34733102932378956 37.16307054824844 0.7591457645340509 0.33820323413112563 36.211235100927226 5.895167830910723 0.277743898160894 36.05353883791116 -0.03554183273763145 20.16494813264587
895 37.03265091340296 4.592994194684183 0.6013773436500995 35.1183869972389 3.145189958286424 0.2704230282677351 35.88195101618608 2.2212508106660875 0.3256770971109913 37.137694615883504 0.7488899974339593 0.43313881153766826 36.66849184433271 5.884961134089494 0.30057663625123937 36.367835077408834 -0.027173032327668455 22.129840711843038
896 38.26168642354621 4.577403443162561 0.5257459472898999 35.280625231685434 3.1298734261265664 0.22369153729715496 35.21065603919101 2.197268456024709 0.3956640809550517 37.308815285132674 0.7618531111417625 0.3921747100328352 36.569859381151744 5.8898031633654755 0.2732699545964385 36.526328472141415 -0.034589931395482984 20.747331520428357
897 37.74260715189265 4.574822208752927 0.5377135004228173 35.15668273158792 3.1859786963642214 0.26288033587702636 34.529654976770914 2.1766497597103753 0.42027784883299535 38.110345460388764 0.7375606077088064 0.3438598653378127 36.16306808189029 5.909471278006743 0.2988331434873168 36.340471680506106 -0.028933741251083257 21.3548783626761
898 37.61632403620535 4.598962489983122 0.553263220141468 36.180430590461356 3.1980067543380195 0.2425089671233783 35.68986557474768 2.1625349965131795 0.4264523098950325 37.74301612509266 0.761415138551346 0.3727066514408886 35.893216924953165 5.828233799961317 0.34173349858866736 36.624570650292036 -0.03599961549030115 22.192542123229444
899 36.669994228287145 4.603053333482198 0.5066677195323781 36.14106988831749 3.2306393493188374 0.32566256591227666 34.5875968058288 2.190430793847179 0.38001866939957407 37.60002061197508 0.7325216770420588 0.37955851998371387 35.95356538891408 5.855705053279919 0.3407029065409911 36.19044938466452 -0.023360209965659372 22.14608365912168
900 36.98256258274617 4.589220375478904 0.5629702489234832 35.02190558793811 3.215284695204178 0.27968896578180125 35.09579305716157 2.1726783189875354 0.36449690011933195 37.91900590891573 0.7820443893249142 0.3511424946084889 36.179762964759185 5.817402154721705 0.33331653679033313 36.23980602030416 -0.030504264616250554 21.67631286832502
901 36.69536656125053 4.605973242652347 0.5566866412023737 35.95690354728287 3.2183929835910248 0.28225830237898586 34.93191857833096 2.171268025566592 0.36796466945335 38.602912409793895 0.7808338091698102 0.3548292827165218 35.746367955907225 5.834465373635516 0.32846151321341466 36.3866938105131 -0.02364356443663993 21.660101173515276
902 37.24978062888775 4.599391004354672 0.545159363593288 36.078747640651734 3.1906500870469126 0.31552464416910825 35.47405060838053 2.154468112714302 0.42207720549869193 37.18969973657622 0.7820235078558294 0.38867169237819904 34.52360330295888 5.805557462398905 0.4047923180808518 36.103176383491025 -0.03941221648557365 23.79178852755382
903 36.689871705607715 4.618035947076054 0.542035645318923 35.068540712891114 3.18986360002326 0.347430826679718 36.05597553583037 2.1106635808475573 0.43422008890252156 37.83973910040721 0.811994272310216 0.3416865404098087 35.07853476764952 5.823398576833459 0.3945246255533635 36.14653236447719 -0.035039055941588584 23.60468919558368
904 37.45434366595129 4.585809954061611 0.5623059507003406 36.10321411874732 3.1697660905770113 0.36201908657992854 35.70701241132773 2.1621942934949585 0.40994947672853915 36.99181653951626 0.7971003914728169 0.38870943903678395 35.35020608848677 5.821964316621431 0.33173014305222426 36.32131856480588 -0.03846324211413212 23.545289162488547
905 36.77988837491596 4.601309281532398 0.5393690938217767 35.50355042835775 3.144188133006026 0.27811234856456274 36.60614653278166 2.136851390997221 0.43183929893748013 37.36673261878698 0.7461734869079779 0.3329862735047345 35.47266845370473 5.816155460402633 0.4035142540878279 36.345797281709416 -0.056894700790446805 22.755835515244474
906 37.121420841177624 4.585504447997084 0.5654297187897078 35.51376821668602 3.153190610379114 0.34647040489454767 35.31048846364657 2.1410642764453387 0.5349105129665277 37.554242639273795 0.8169336529192105 0.3428077525953218 34.85936348198571 5.805002738271691 0.3506599273151472 36.07185672855395 -0.04549110615721026 24.5257829044649
907 36.87463148564121 4.5909684911694955 0.5247319712270491 35.96013695739617 3.197619201995258 0.27582508613962275 36.778571636093915 2.1448031813301522 0.48088901543160617 36.97485810388206 0.7602951181008835 0.2901555577707224 35.48572504825616 5.833089108754269 0.3376403174488143 36.414784646253906 -0.040475231089686294 21.878301138151297
908 37.37319275228797 4.608667038738882 0.5484331005523464 36.00074846734126 3.2108730437374415 0.31173445050638876 36.28425421625632 2.141449969781604 0.40204716764684967 38.417874603706004 0.7711954878326703 0.33752676182259594 34.87705534728606 5.82038044774691 0.3303413601013171 36.59062507737552 -0.035317053792196317 22.11712017573827
909 37.914066343684595 4.611090557907209 0.4891652255316326 35.36815958040528 3.2010120893289025 0.2977616953944873 36.08301251845189 2.124685647205717 0.40573976197547407 37.12624364620513 0.7501415675780584 0.34728252137564364 35.637075911978044 5.8311031724580875 0.31223078992259634 36.425711600144986 -0.04222364446410296 21.224419313243157
910 38.07615152896281 4.605405573995749 0.4954148016339489 35.86897775069026 3.201908889632292 0.3537312245284053 35.586090164548345 2.1368128960710275 0.46733880164494 36.66814532971843 0.7554755774271863 0.38433024859021125 35.69600228354073 5.831418031326535 0.34808006356289867 36.379073411492115 -0.03962605766913989 23.478608836919452
911 36.88541707341013 4.562061429681561 0.4962580682666168 35.85854836490036 3.176850725286804 0.34889695397031956 35.40643539625652 2.1425349861607597 0.4463443051572025 36.592943901156275 0.7069058978574678 0.3724693967706758 34.30250818550627 5.820340297812124 0.3573702758201438 35.809170584245905 -0.06409158399995449 23.162838732866497
912 37.873130996354895 4.575841455898846 0.5175793899048333 36.127213892849426 3.1927459086558887 0.3098405252779211 35.56019978463213 2.1394459917809243 0.43047698268887824 37.64092109037395 0.7373286742452189 0.3324084658987678 34.44740385046297 5.800674775508154 0.35826324753508837 36.32977392293468 -0.05662289014189152 22.328951503894462
913 37.40396477379995 4.582019123990149 0.4922819025136452 36.08924052229219 3.2092052693580477 0.36666539047462726 35.97478102444414 2.147078264532047 0.4385513943031772 37.80842407709185 0.7544243644757888 0.3313727096673935 35.13199239873125 5.786620545908102 0.3607451220497074 36.48168055927188 -0.04996073770687106 22.799325877740053
914 37.538357795491024 4.570597984645253 0.49654516301698326 35.803172460873725 3.2277168596374404 0.4162835614773713 35.88532738843516 2.1438874655114386 0.41321042383051765 37.43228941388343 0.7815768453572254 0.30854241526755216 36.13246461295312 5.778830831854019 0.35680176082878295 36.55832233432729 -0.04530825395862272 22.819571976413275
915 37.16345231035296 4.608989828663781 0.5868261830735353 36.574650627809426 3.243216756970439 0.35085733140080255 36.389873424386884 2.1557641183116054 0.34360323136831866 37.4515521626013 0.7876331768353887 0.3136914922898027 35.50051950697893 5.824935212098443 0.38474844633725763 36.616009606425905 -0.0217224327837664 22.685996721908477
916 37.35984327915536 4.588321893169204 0.5286966001114871 36.475895987516395 3.233168285880061 0.3714033296113819 35.422163848608974 2.15911649403454 0.4016956120634735 37.22748311024211 0.782468661229021 0.3930955167816698 35.43078139629193 5.859674204594268 0.33056877635696125 36.38323352436296 -0.021280343578279105 23.21006002289308
917 37.58037625913403 4.590420761398542 0.5239338067969391 37.09580574464175 3.22382304221479 0.32104366051997324 36.02033264763551 2.1213330059947175 0.4150096347506377 36.62793906472307 0.779476617901063 0.4030396156060412 35.95530768541241 5.8117750480255275 0.31691807551535806 36.65595228030936 -0.04046455625276975 22.688496063725886
918 37.35289253749088 4.600539338895391 0.47522972957333115 36.33082203494521 3.235950909123724 0.34856657892393256 35.21830675249649 2.1479835510455234 0.43846295352080394 36.21318744483867 0.7881019755062869 0.4119104249610464 36.016344355143545 5.840475018344856 0.3597314123132143 36.22631062498296 -0.023220092776541534 23.306789787293802
919 37.127975623936116 4.620155476282814 0.5426143359470107 36.34917684107249 3.2387898287278807 0.38565501745556774 34.3250930586241 2.155118935564039 0.39606520026346465 37.23471930943771 0.768114436018763 0.3820394924764526 35.556405151839975 5.841834875308409 0.3371024477210654 36.11867399698208 -0.02102754097931676 23.416515726514625
920 36.32384607580442 4.585545858098562 0.5775583501480112 35.6176161106025 3.244551038785741 0.3519987300856223 34.550832205864005 2.1823700053721513 0.38379192952206787 37.10700577159132 0.7543043559797181 0.40266530399856293 35.78105644742612 5.828150066151296 0.34522906710556645 35.876071322257665 -0.026845986482204286 23.62010925450905
921 37.489712472632675 4.632267722520809 0.4898189808306845 35.72310297080208 3.2417939447323336 0.32355375438845657 35.5147618390781 2.147317770979455 0.4267610041938687 36.98299277532494 0.7521818961583406 0.43117775591029567 35.83387051871402 5.850624968944115 0.37501568104591143 36.30888811531035 -0.020992990692687185 23.449182141775793
922 37.250751057701514 4.610670149223717 0.5169910843330067 35.80453150000892 3.232407863261759 0.3544672888394527 35.99013858190996 2.1594372724544417 0.372986947062468 36.580938698801084 0.7686158391112782 0.40026566749946374 35.59236113221442 5.853440518001426 0.365927488477005 36.24374419412718 -0.02091592294917355 23.040219762705597
923 36.823331036524685 4.618297100797901 0.5102270674236747 35.69717059935167 3.2687674945831717 0.2947734224691311 35.095079901715806 2.1609632452361387 0.42793365889227797 37.123332109431594 0.7645993244314908 0.4129043907901482 36.85716942566633 5.852805466621859 0.30759198012485567 36.319216614538014 -0.012743725025585583 22.384664870172408
924 37.20020516501967 4.618217831757449 0.5069278098409608 36.36259953520552 3.2510231930776192 0.3054562624977528 36.506735021299896 2.1573641860974853 0.40745216034424686 37.265913396725146 0.7183488906175618 0.4234695116342454 36.31950848425546 5.873726149567783 0.3680485038672816 36.73099232050114 -0.022094201136118263 23.04842190533597
925 36.608995044757734 4.589094587120989 0.5105574725737184 36.703582137982615 3.2260878761251 0.3084002762403195 34.83935814604897 2.1708023529512332 0.3790366325176948 38.34263311864248 0.7720537559529541 0.315081219698007 35.9691469036548 5.862210460858712 0.3672466912705056 36.492743070217315 -0.02178044475790004 21.54690629463368
926 36.69364599868806 4.611949733484241 0.5419945118371201 36.5166523616451 3.2519542212760832 0.3414034148467037 36.284058159161354 2.1378588945403365 0.39036545273358014 36.97925273954724 0.7837778400581055 0.37582490220920767 35.70854623996215 5.843619608294661 0.38042756758210633 36.43643109980078 -0.019998191829012302 23.262268100865057
927 36.60401881701414 4.573059350618914 0.6079813810642384 36.46020775458362 3.254008493717661 0.3681300012793423 35.431924104308756 2.1629502974039734 0.411304967792893 38.76878091589681 0.7772532763081776 0.35577935704992497 35.92689920568129 5.82377089286031 0.3357495346900987 36.638366159496925 -0.027621789177890644 23.822957639665482
928 36.08674350448179 4.609398389219795 0.5383439245312565 36.905851792471154 3.245625639054958 0.30993727564781776 34.47789204822476 2.1354447731311064 0.43909150382638445 37.65280323880347 0.7992110476625099 0.4439106875827812 36.756167274430446 5.8820894383037 0.3150804503410778 36.375891571682324 -0.011476393885284163 23.449602298145248
929 36.94106465699804 4.589980034536785 0.5864591239498734 37.27710752907246 3.259717346214063 0.3064617186838211 35.66486028700419 2.1343939810242203 0.48201439076069863 36.421637709003235 0.7802459397260865 0.37680453869637465 36.0410429717844 5.870503341094212 0.32318648192455146 36.46914263077247 -0.018862122840624627 23.77690343119352
930 36.50162559818125 4.6130709865952495 0.5626566800874688 36.60054913791419 3.2683400091531887 0.3123826849176181 35.19823251298337 2.1643235240759937 0.482009504742302 36.731915351788466 0.7819983583091815 0.4586951901960875 36.164312998695436 5.867678184423118 0.32637962405697607 36.239327119912545 -0.0067480388483515345 24.546929257648312
931 36.44420503778498 4.619312611453802 0.6030618209375521 36.43802888285095 3.256758859460876 0.3794819377039597 35.58123300198478 2.15719919234631 0.5491648147085455 37.089572651597976 0.7989856729259328 0.3933285483881303 36.429532313822634 5.865620340998417 0.32714896133391824 36.39651437760826 -0.006254915922630366 25.808151447626376
932 36.66020100993012 4.575492888120356 0.5665846524704143 36.63774586968801 3.2363617483613365 0.3688597289834274 35.24818673088304 2.140467841457754 0.5031802105417372 38.55802033565878 0.7558761960790757 0.33796206884852575 36.06539920800186 5.850694160031423 0.30391266051529253 36.63391063083236 -0.03405168454970901 23.840766078745087
933 36.274949718240066 4.554257920978159 0.5832215319978357 37.202904212628454 3.244984695171153 0.3027620997872679 34.908334305998146 2.1713289498920174 0.36331611969152555 36.33286653281647 0.7650897837484998 0.38151122858058967 34.82968721227669 5.819447922571875 0.3649572685005434 35.90974839639197 -0.03480839688735691 22.869819505715203
934 36.434718847090785 4.6128622866919375 0.578173560391655 37.25106171573211 3.26275100797533 0.3619283635606168 35.498029292659055 2.1393052419483585 0.3717462650605061 37.47126073423677 0.8044731339455514 0.3669921169543266 35.7761385679956 5.8470083696337225 0.26974122106254206 36.48624183154286 -0.012550243320717903 22.32909950719118
935 36.71287326454734 4.601034241866657 0.5438276556781567 36.47570891531346 3.288749542353935 0.2988541983798771 34.64688723523398 2.138764903914768 0.4598675073350584 37.99776643811346 0.783448964365677 0.33017318083461566 35.403171828449935 5.831444244623831 0.35350488491599064 36.247281536331634 -0.017141871934724384 22.76048974569243
936 36.73440334397525 4.573736906589877 0.6291460213485354 35.8375466661933 3.2776590156924916 0.29941748991454425 33.89013504626516 2.137055321432319 0.38828033758583264 36.951089426955875 0.7871782669821666 0.33389228578828994 37.70127288273271 5.859937071202232 0.25486956185235643 36.22288947322446 -0.01871693497988054 21.836632764987886
937 37.31229738373402 4.538268340944161 0.5452354516620068 36.73606443561328 3.2561146225317503 0.3264682899458683 34.384123635838904 2.1180694993164924 0.4708901910728488 37.34825908372855 0.8061977901095883 0.43842883618941475 35.6456756834937 5.855568483403365 0.30941545455175173 36.285284044481685 -0.030986504098626376 23.95465750698003
938 37.53557222193042 4.558120881676293 0.5387608947680704 36.098020847721834 3.2400285001992204 0.367068025300868 35.731459970679126 2.1062074412685394 0.4610383959870592 37.809511476723124 0.7952786986362927 0.39963804714501117 36.59989127227081 5.839377059453803 0.27035028091238017 36.75489115786506 -0.03802773511286832 23.340646377019603
939 36.0295780487843 4.57537348600893 0.6263670843007618 35.571031969295944 3.2453861134690682 0.36760211596959896 35.29568611338215 2.112701479570042 0.4505859449613788 36.80572917712186 0.799337669335685 0.3475627970842558 36.42149634169745 5.805653546989201 0.269985363412763 36.02470433005634 -0.03813979228511268 23.62996326764663
940 35.59557293039902 4.5822751521295375 0.6470010603476796 36.24678845217664 3.2358005185273595 0.30572015574274514 35.05667649886653 2.12925635582352 0.4423671122550847 36.87304011158764 0.7865720606515367 0.3780169637714652 34.09548477297528 5.779432285547892 0.36581219828768113 35.57351255320102 -0.043162976823728785 24.510188985380104
941 36.72347992690505 4.578592433400632 0.6342665812440141 37.10260937933959 3.283102546858725 0.31378863862832357 34.1802932918009 2.1405962382839814 0.4710245755191129 37.84824443054638 0.7740776772611937 0.39630259902981047 35.65409180144539 5.818246101175928 0.3627744922546793 36.30174376600746 -0.02690725196360575 24.9598393447773
942 36.79009347070574 4.580291010500995 0.6025653980146035 36.261461478950764 3.255507632969497 0.33907146119472387 35.351637063971495 2.1364426077705776 0.4518514052063227 37.6507375261076 0.7973777802559391 0.3768529709465938 35.840050185250185 5.81075196183263 0.39198955369288907 36.37879594499716 -0.029756052693770175 24.778485624810443
943 36.75727213147122 4.627026127584333 0.6005349766409785 36.01458642213666 3.281123164569342 0.38831339769708656 35.18115082677361 2.15733442005198 0.4191922891363576 37.60241957060221 0.7993018454224031 0.4184480424245595 35.66893143376383 5.848181920664902 0.3416340608660629 36.244872076949505 -0.003236755701105798 24.844856800372806
944 36.57692226194883 4.618192515273119 0.6104164599444216 36.62349302422609 3.2671903797351676 0.34146910013605625 34.30975091074945 2.143090643326562 0.37872578313359095 37.512639577640726 0.7802825500771065 0.41756940778598794 35.83333486092774 5.82658971891106 0.363644379309349 36.171228127098566 -0.018761089895094885 24.199733407278814
945 36.43425294228189 4.624839424433857 0.6071337699535247 36.47692437053109 3.285366635394097 0.3932098710776461 34.68826677487449 2.151884925967728 0.37040728585801586 37.09992905881899 0.7621371682364203 0.3642135518919065 35.389701174521896 5.790101580155467 0.3769679535535506 36.01781486420567 -0.022964304522184075 24.200962997914683
946 36.55940548651784 4.6136671895682575 0.595182375034653 36.66583368843108 3.2755712420291285 0.346685884758975 34.11460030603909 2.1398384393900303 0.36389549612829025 38.117515113511274 0.8109095742162413 0.35211160338077696 35.317177966086 5.858774958090724 0.3911535238238221 36.15490651211705 -0.006077970700821634 23.48014142071085
947 36.24365677926697 4.604996975949445 0.6004391947590856 36.575488318887295 3.2805686886079926 0.3835674180033882 35.698359826017715 2.115787843213103 0.4244266930806109 37.513637694100716 0.7968150798872375 0.4132559912605546 34.15571727196374 5.801315479895816 0.4477266881486185 36.03737197804729 -0.025933437848979078 26.005591582895573
948 35.731610009423434 4.575363705049779 0.6236329585649791 36.44604758917747 3.2553369476721445 0.3450245216711423 35.32121973654023 2.1856722807872395 0.29729874051037175 37.59240783934426 0.7970729251712405 0.4210164274471748 36.137193084565375 5.791706205372402 0.3923052211744092 36.24569565181015 -0.024799838549136744 23.82676926994899
949 36.59680452350714 4.571004745487356 0.54224219459931 35.73815194699636 3.2725341922370266 0.34060460714059443 35.11435209063035 2.149235373951355 0.41132405012642137 37.568884780358836 0.8241797559290914 0.3797138917863227 35.60863596237642 5.799389663989221 0.37051116985606164 36.12536586077382 -0.022561505040887962 23.427051499568318
950 35.41298206931532 4.592164075620576 0.6369332571295229 34.526219432813114 3.262155827391193 0.3020279681737472 34.916499280500446 2.1863339985214227 0.3731097687775549 37.62543755097901 0.8205413433602042 0.3856779924880624 35.223334608864484 5.8507982962627105 0.40342711206211485 35.54089458849448 -0.0034315431284766217 24.077704493064083
951 36.33053135017264 4.5747948064777715 0.5674408008607867 36.313050937873165 3.2821219713887215 0.31814959137341303 35.798704908632345 2.1536122555471877 0.3584680224221799 36.78496210364678 0.7864708085909247 0.4083763656864534 35.644815402688614 5.819384855152488 0.34590178406229427 36.17441294060271 -0.02255331192827923 22.899250237417323
952 35.82145214819349 4.604703212009798 0.5826373658847797 36.98821820793951 3.251171772487011 0.3104996081997023 34.51742508735962 2.1713305820981033 0.338007547091103 37.01967233681642 0.7804240329951981 0.37210988367808395 34.63220702134803 5.8499632172480585 0.4082835986533489 35.79579496033141 -0.014311687992064104 23.050527586224785
953 36.45609790857349 4.623006091206947 0.5425846700570295 36.069502093169206 3.2768214959497577 0.40974589302939035 36.132904514525144 2.152025625458184 0.3354545317851084 37.2930069236502 0.7662619930394001 0.39693536472405033 35.02046729621965 5.837450651313796 0.43479636310008996 36.194395747227546 -0.014717079966080848 24.287873709487968
954 36.64827910891133 4.623604647397152 0.5597599363876022 35.41048084457022 3.31717607491351 0.3761810312735066 34.90206305070393 2.153664940272063 0.37111942846586116 36.52444278128352 0.7803520746711825 0.3772517043217113 34.77659533796132 5.849947391582582 0.3793018470438486 35.65237222468606 -0.0008812255924000256 23.64727394713069
955 36.03809494291052 4.588903839824777 0.5294882583381875 33.896797556601456 3.3053748726909 0.37168718807973483 35.396009520173926 2.1661834741820662 0.40200619065888427 36.562260520964415 0.7521461397178043 0.3984833934846719 37.35345114323464 5.869079371100646 0.373878205956371 35.849322736777 -0.00949271185645908 23.783973529879194
956 36.79290484403894 4.565414772160658 0.5636453396778416 35.53914804185445 3.291516106843776 0.3823059204819168 35.0459991458487 2.16613710247094 0.48191846215788575 37.199075971407666 0.7911030071624786 0.4050357661525616 36.961514872459574 5.8740813325536365 0.36786739205884644 36.30772857512187 -0.00817978712140004 25.218999544232727
957 36.707001956415574 4.5545992822054915 0.5523273785358523 36.04344965754974 3.3068736057088874 0.37869096061950774 34.95703110139567 2.1373767884743327 0.5147649361334208 36.70014280113565 0.7681225839549576 0.4403704183947481 36.02685618153888 5.819445862698085 0.3711192641112546 36.0868963396071 -0.02854662675134696 25.86644273813062
958 36.53129368573233 4.575365264612845 0.5637993887553634 36.2628123379356 3.325661863314677 0.37452670946112443 36.402389528061015 2.146434406468635 0.4830852567215193 37.8371762596316 0.7730203456835912 0.3969709785595767 35.56930278647158 5.836671480440193 0.3784472789560287 36.52059491956642 -0.014399579255709583 25.173813020590455
959 36.39256488206434 4.583755287244355 0.5493891581278987 36.47518406871967 3.3009370916492147 0.4001731137994277 36.21026239049503 2.149798368498039 0.4652300955516031 37.7293493840903 0.7708704052996788 0.370497836063567 36.2052340816832 5.835051211048251 0.3841985984599628 36.60251896141051 -0.017747778611790156 24.860510411126807
960 35.87538487157389 4.586939491014731 0.5784976272968697 36.1867481740239 3.299007134932629 0.36528411897364593 35.586920528468774 2.167481119530616 0.3964038811201518 37.139739722768084 0.7559773280800808 0.4082823976551812 36.884350929066926 5.876498901472767 0.34828515704670815 36.33462884518031 -0.00864945635353298 24.027021602905776
961 36.60860395585439 4.604826673381341 0.5285040736124941 36.322514295320325 3.3160194649349686 0.41379931860705826 36.27898761925495 2.1837228378362674 0.4654013225112369 37.264093278366694 0.7478953480862747 0.4025893981452471 36.04678133131164 5.843143589241687 0.36340399630434733 36.5041960960216 -0.006708668663590145 24.90874551832064
962 37.156298867498364 4.603014646805068 0.5707209172257538 37.07621119920787 3.27250302459693 0.360767580469042 36.44283400393264 2.1716657300091784 0.4681349097613083 37.05826885529314 0.7848007829190298 0.4244444960315983 37.36739102058306 5.854870324702189 0.31671297910068635 37.02020078930301 -0.008459349553218832 24.531541886921215
963 36.87249548401203 4.603523885371734 0.5901291103332921 36.27680102392398 3.2614805466695733 0.3568573887150045 36.945916864236494 2.157880197225826 0.3964017198680677 37.67172317603363 0.7505142124836395 0.4117493099441096 35.48743567257181 5.842803187952845 0.3720197076880531 36.65087444415559 -0.02258984541897424 24.37542640298838
964 36.936564095093594 4.583564274203303 0.5462402522829254 36.19795649112204 3.275754122978189 0.4323512640832793 34.8648258308531 2.177472636747309 0.39767723436710867 36.86470062983373 0.7948462990401525 0.37475409253688846 35.45112138648824 5.8233517734590015 0.3484618567977218 36.06303368667814 -0.01483243007410695 24.058322493236304
965 36.31791691755239 4.5982175997499555 0.5820388030990437 36.09881078413246 3.2708934048317175 0.3678054001280206 35.377314121305965 2.1496671733041874 0.4272091957052895 37.00864524293641 0.7597702932571557 0.4196902017345683 36.660831524022555 5.842336781501859 0.35527146843075097 36.29270371798996 -0.021653200830722797 24.66027618157018
966 36.714932211499104 4.604260793001371 0.6449884393909184 35.84267521580561 3.28465810546103 0.3867680502456057 34.633511399462655 2.177223017166763 0.403854453889881 37.15712758712496 0.7588989516056389 0.4393447905157162 35.58593513595141 5.806814447650748 0.38245288375978265 35.98683630996875 -0.019459188382587735 25.86799728730196
967 37.92651588432294 4.596295815006593 0.5968896079318914 36.04886491934963 3.277094356478677 0.32367502722586816 34.596493757361905 2.1639061467885763 0.4243551847314699 36.17859388379996 0.7628880945649323 0.4328244368060294 36.32303946599061 5.852781903085066 0.3845422614883104 36.214701582165006 -0.015236988174928912 24.777978317991252
968 38.70644085676689 4.584858317265498 0.6134074144125974 35.93938524326296 3.26821666252673 0.3036245193478673 34.829333526855116 2.141360423473878 0.4291349661502971 37.13377447980024 0.7482905802995772 0.40091343561656106 35.86385270966853 5.862178334147369 0.3381804185698874 36.494557363270744 -0.024849387817087343 23.89532807880751
969 38.51708874958574 4.5955391965645775 0.6216281622362311 36.025940390189646 3.290709572175233 0.32997180857887515 35.10138314543121 2.159311037404758 0.40612271146461576 37.40777928309933 0.7602344659619408 0.37506758739784957 36.95316706949487 5.858747018664834 0.33286371156425215 36.801071727560156 -0.012921993205429106 23.67065101191044
970 38.28964205841174 4.632776541458776 0.677238104080179 35.66928826915517 3.287546816921761 0.3138511986067485 35.29806773824175 2.1596180181632163 0.4123946036431816 37.259978081608224 0.7652743449621557 0.432976039566933 36.662128519481854 5.859595466817043 0.2955154119099392 36.63582093337975 -0.004868013695107298 24.430638005646717
971 39.34359655988271 4.575888433703287 0.5837457041012656 36.03324051906652 3.292937940398443 0.3750332551226018 35.95624433714411 2.1109773949870765 0.39543405584416075 36.85674754362808 0.7306602191415742 0.4158803768275675 35.462973038676964 5.8435568999962175 0.3750745836554351 36.730560399679675 -0.03502607371437834 24.581814269139407
972 36.39064588326164 4.596289120312127 0.6904839696446832 35.61190907318813 3.271840137865763 0.32781346062997446 36.291523387601885 2.153262797189064 0.3871340178471398 36.46640764832015 0.7706108824843915 0.43490827837972573 37.156179893018724 5.896523176529782 0.301059224227175 36.38333317707811 -0.008125028483472407 24.538624426099467
973 36.808939445023114 4.6126270084433525 0.5890948913735857 35.621416385107985 3.290077976682694 0.3881800388989897 36.92959370337978 2.152476997897896 0.387771819799612 37.03457256499401 0.749894234212455 0.35654262341272647 36.83616765531936 5.861605851519546 0.3414317197527934 36.64613795076485 -0.012493837608509107 23.640480337797147
974 37.06731247394385 4.604114257607434 0.5927038586067678 36.70019605325531 3.267052754212355 0.34032865225067166 36.172505997772205 2.164954840915957 0.3588139311663667 36.97414344059514 0.752474266176118 0.42029508650147074 35.93167626917843 5.86224607801651 0.35948683414832006 36.56916684694899 -0.015661811974022964 23.739112380158833
975 37.3238855656389 4.588198807461639 0.5871930396942929 36.64411225471487 3.2846875081472358 0.4164698400899883 34.3464243767549 2.154835512060263 0.41982183172922277 37.11816356774335 0.7579878321196937 0.3450654048276334 36.43592532373897 5.875865545449133 0.3729274030907 36.3737022177182 -0.013515210312104963 24.539524757117807
976 36.10821551489225 4.6230069568519605 0.5584991841313339 36.63628565598321 3.2938030754161196 0.36637332837002834 36.083350780354465 2.1022918673010578 0.438588450244296 35.991178617979 0.7772216219148238 0.401089497657714 36.098906902633026 5.8847985256322275 0.3583331044978231 36.18358749436838 -0.009605841936460035 24.326453733305012
977 37.05198686016486 4.6474289800221475 0.5466563845606821 35.68555872049 3.29430905860516 0.40996144047341193 36.94589966063345 2.1434085362376813 0.40038802148057495 36.464351747768895 0.7648592427457301 0.3951215322169233 36.31875303201941 5.863329659182009 0.28602360809054467 36.49331000421532 -0.003163156001152312 23.35548991106646
978 37.22046080519862 4.621762071772917 0.5651346188078357 35.54686414866524 3.2848414617440636 0.28730569341271056 35.4181793714871 2.1310813176175682 0.3832557610011546 36.564259889738025 0.7914890390177373 0.4168296485302341 35.84319905169833 5.91032684168627 0.32809417593640755 36.11859265335746 0.0020698950080134003 22.696232191434987
979 36.18598390059291 4.613102561128257 0.5753630625974561 34.10122041836056 3.2676648113632987 0.3587424661238071 36.80592104967472 2.173527570012565 0.43686660696760105 36.52977432922792 0.7680628226930536 0.43175612387323753 36.903686790211424 5.867983088630812 0.35716523966586566 36.1053172976135 -0.007762080594100595 24.750556340701092
980 36.35398114494063 4.609475952503753 0.583103982413038 35.19281986726664 3.2621775351834286 0.3670647035861519 36.23271006834067 2.1782565800984726 0.39055525342218483 36.792567485740975 0.7666739666047228 0.4234136640803833 37.258600340296574 5.888683022571742 0.31831722929116907 36.366135781317105 -0.004776839967274071 23.86317458913125
981 37.409116490448014 4.617853000961129 0.5913580616890348 36.9321733413975 3.2716981601041426 0.2986087384997609 34.099197722818985 2.1587151934279465 0.41603098736506666 36.326559532382745 0.8084813218608968 0.44004576836185266 35.763115725403615 5.900247857609519 0.3157796237888789 36.10603256249017 0.005568855433028897 23.626753259863342
982 35.95528704980159 4.617256984196558 0.5383969335506062 36.41734788659042 3.276611323895461 0.3385372138952008 34.654898794315194 2.1602262307832043 0.3971770477226094 36.57045152089262 0.7946219437655508 0.4869460803900565 35.455628836210586 5.876624930157704 0.3013188152155934 35.81072281756208 -0.0007619688000021219 23.633089154008715
983 36.38455266855914 4.600069417008861 0.5822210414142419 36.5143697134721 3.2722260111356185 0.3416168031882984 35.26008326942268 2.1536865440431923 0.40892685456757033 35.977525477457895 0.7792641206966685 0.4557522128795222 36.065680208588304 5.911590218927633 0.32003233236230055 36.04044226750002 -0.002462988997303306 24.162194520060492
984 37.13414664569431 4.610484323140006 0.5479100577259232 35.33317116642958 3.2769221483480857 0.34674692571766824 34.96175870209236 2.1573962545255823 0.3744858121624123 36.67117382484434 0.7972900072373598 0.41030929190553705 35.818444586387294 5.853822968917638 0.28740054268789916 35.98373898508958 -0.006647110925963595 22.53847092692663
985 37.43021776662891 4.636415457016087 0.5630224021887223 35.365684584474685 3.273328812276656 0.35807196652233103 36.486020339080646 2.158848786261553 0.3284306551161112 36.34700537989652 0.7546851738759668 0.3842488468040744 35.713834918031395 5.91520828585856 0.27971897632813064 36.26855259762243 0.0018670516980665796 21.927012851848843
986 36.46824850411697 4.592277335768726 0.5716582601872524 35.788485649751024 3.278293599821518 0.3462416238963981 35.47010947621762 2.1393298339243403 0.32303292599365363 36.14507973317801 0.7781920634386135 0.3911175645220164 37.02249754041416 5.8773262829472985 0.32908491361505643 36.17888418073556 -0.012746428179598656 22.47295501377122
987 37.56967864772101 4.621594581126214 0.6091661803201079 35.077511453478095 3.258672433388147 0.317786591508603 36.20545415056703 2.1763123393631867 0.40296620833445096 35.646470842873384 0.7539787000067282 0.33594666750418484 36.062021208021775 5.887736388800127 0.3062247422335002 36.11222726053226 -0.006171362822817428 22.598491231925497
988 37.53155697070632 4.618259166220812 0.5819055344592285 35.70892130021085 3.278863603322935 0.35935397709541717 37.061515426109956 2.138303811711199 0.3863726506336061 35.347619477304164 0.7675640968663977 0.3927335759653447 36.72826186892223 5.867364743539612 0.3465241114169826 36.4755750086507 -0.011759167027506545 23.684813019764757
989 38.4931687279148 4.604111676721566 0.5514541669354759 34.63385360925848 3.28829703039527 0.3240730263848424 36.35269286647644 2.1600825345862535 0.3518868596902584 36.40822110694768 0.7694060958440504 0.38551317725744205 35.6408400610802 5.902804771613658 0.31168994459383353 36.305755274335525 -0.0008898295275382217 22.05448825959522
990 38.593560068414305 4.637275243014544 0.5153104403759289 34.94441926129167 3.2993829208096583 0.3693139129251056 36.62513316538215 2.1410081909092904 0.44777046881551663 36.15461508523932 0.7407830623625542 0.40543128251091815 35.47729583783802 5.908309875508832 0.3364397355383891 36.359004683633096 -0.00047839283872208593 23.769335645932294
991 37.293262065400455 4.623031462012848 0.6077708798668793 35.79495339466883 3.2824219733296522 0.3939709631307618 35.17329329542266 2.1585791201075453 0.3945178023618681 37.12227154089716 0.756767911571326 0.39069112953338353 35.11459228512944 5.900807933512593 0.3077519935100556 36.09967451630371 -0.0015085712529050665 24.00352559277169
992 36.14360539250221 4.599494131740087 0.5604510365258601 36.30319686040497 3.2829860252404113 0.371580826945446 33.73396368979505 2.1742855018633103 0.39443498471322397 37.40251390010605 0.7781800883840492 0.4024660032465821 35.168652058391295 5.907171787874963 0.32127213537015714 35.75038638023992 0.0025932556608664115 23.493618576077477
993 36.097435222895605 4.597735934336345 0.5634718361322791 35.99377899622818 3.3078171688976545 0.3666870035540329 34.05624166066914 2.176641718225092 0.39149966717927887 36.580715800190966 0.7873695846869471 0.4282746491965389 35.98495478174099 5.885604824920715 0.3214572548687444 35.742625292344975 0.005203594853652826 23.736385654041673
994 37.48475334155327 4.609603027894749 0.5846553370920194 36.37670287341393 3.297075731784972 0.37358842204284276 35.09488171958188 2.1615783417846925 0.4853776239141048 37.1445607401202 0.7933007194509246 0.38784290539682864 36.43823251272866 5.882337153047024 0.2671625533246599 36.50782623747959 0.0029487434327744476 24.048492161263262
995 39.28036354311779 4.611688767219139 0.48671496327371083 36.44186038708995 3.2715043588443273 0.3219326969401605 33.649948439084625 2.1799732528623794 0.4415708415854974 36.388510169616666 0.7716741012574748 0.36826297735803953 35.939402722362836 5.862557246282942 0.3749940378178207 36.340017052254375 -0.006350706066445322 22.843546737068102
996 36.65960313962105 4.600355147101226 0.5575940780964569 34.62794562386269 3.3015673185391936 0.3760948690592093 34.799728772663656 2.1351693983212665 0.3518053993660052 36.755368672691326 0.7459254201343379 0.40709372604916116 35.28782789684925 5.842189768100572 0.3877513271973443 35.62609482113759 -0.020788840920378714 23.838933512299096
997 35.632146654193086 4.598307655116558 0.555396819881947 35.95075052783518 3.281365999257483 0.38708380954922295 35.16520322594561 2.1573600291702504 0.36769365686097333 36.73107659854286 0.768143634459104 0.38798803292161743 35.6063116110877 5.885664182926321 0.354501460808357 35.81709772352089 -0.0076619511737545665 23.521794270927476
998 36.86132814347742 4.600972189804307 0.6096139695571829 35.76464009811743 3.2994105354234167 0.40199202297477804 33.6587123042317 2.1781022204024736 0.4072938961056143 36.46450927316289 0.7702187594034452 0.41707043751031075 34.38290102389663 5.841980483773123 0.41290988671749673 35.426418168577214 -0.007693413598344722 25.770268965533724
999 36.39391942607691 4.610165746799698 0.6115555114380652 35.788246357878144 3.2733021170300494 0.40886658989670155 35.189371324408796 2.1603220957551303 0.367878165040473 37.21757693424368 0.7273401178055164 0.27913158144229894 36.61957631118108 5.857053276342295 0.35292213170126074 36.24173807075773 -0.02019358061315999 23.151551229777514
1000 36.45531474076455 4.599450540837791 0.5820333817933387 35.964643236234046 3.265798901816908 0.3194011974012075 35.05979990874656 2.162225994011427 0.34093311661421855 36.95872879947425 0.7557778561990335 0.42964494327713876 35.33563900014166 5.866732643321242 0.35364397542739795 35.95482513707221 -0.01583306412241763 23.21231495087418
1001 36.310679086007305 4.5598144160712035 0.6259032804233313 36.48391426361053 3.251512241860547 0.3456742251053434 36.353318979663534 2.178836776861567 0.405218904112968 37.4097592362161 0.7611768997125822 0.36914859155953506 36.607863340192395 5.880668474969927 0.3441929851572995 36.63310698113797 -0.019428489464532416 23.951217043662634
1002 36.39170854276199 4.581071823124232 0.5965726734079949 36.73486983460357 3.2493610882625763 0.3314240036570793 34.98891456087257 2.1772421876997603 0.3495905673427799 37.03248017908017 0.7553385888857075 0.35398803368881376 35.27464603726822 5.8501701382142 0.41320686135627593 36.084523830917306 -0.023193486122402664 23.431477322876926
1003 36.53118512965964 4.592651262994403 0.6228137279827204 36.25057781190403 3.250080124249818 0.3543812439285241 35.403677545180095 2.2011095062238923 0.36680718334101897 36.431335595459586 0.758758644126685 0.41470352146803113 36.008671463606476 5.870936272986956 0.3832111278121286 36.12508950916197 -0.011123089243346929 24.54455859357111
1004 37.39004276634059 4.581314288295897 0.5499302125175359 36.506179062510405 3.253837234725845 0.3364079573273106 33.291755039405516 2.1843741832534835 0.41522378756569356 36.576757069210146 0.7629235520615341 0.4472923825299277 36.02298410414381 5.854877341860243 0.3383433287546083 35.95754360832209 -0.018364931320297262 23.917523485154508
1005 37.524597497410404 4.579011092367097 0.6235668175168938 36.61635162940361 3.2570865444969805 0.3465188464248291 34.658029714071695 2.1619656702924566 0.3519672645782582 36.543796074959054 0.7467659285768967 0.3761609122126078 34.75842069111745 5.83412846320736 0.36740287298330543 36.02023912139244 -0.030038711571539745 23.670223957520715
1006 36.62128482212002 4.594959461859606 0.6270436436512129 35.71551265150433 3.2581906826487925 0.36055358014792793 35.13079056354065 2.1377747777789002 0.3643032291184878 36.56656375569018 0.7579840205195374 0.4226467645976461 34.41548815770224 5.8307937728273105 0.36741697766851256 35.689927990111485 -0.029889708232868562 24.545101650433416
1007 36.475622894715706 4.515944312458235 0.6069776667488921 36.58940024610686 3.2332247426920624 0.26783184663454956 35.72609859799259 2.1666805193909426 0.3338229844268766 36.900635604379374 0.7130595749351927 0.3821170257421027 34.44773912725528 5.825330763733387 0.3571834810283814 36.02789929408996 -0.05498226871773404 22.321667987343528
1008 37.251364019915705 4.592359210852822 0.583316876820214 36.1502633534835 3.241646134795377 0.3321332752146182 35.32596244480166 2.1518219591584744 0.3941862776432489 37.31003326163049 0.745111815027871 0.4098875590855514 35.19803188444177 5.8297240678282085 0.32542550728522274 36.24713099285462 -0.03369761382714722 23.433395088200804
1009 36.5036848240845 4.5574625227575485 0.6042954410946784 35.04695197648417 3.235751799252948 0.38829088562585873 35.80021393343 2.1299255656379525 0.3789146744183615 35.77421184950627 0.7104489335091906 0.39849322453157293 34.52633603570371 5.841986425658604 0.35238111448288517 35.53027972384173 -0.05071520199644921 24.320629906685962
1010 37.43238678198522 4.599097361218858 0.607129486464924 35.79026950345624 3.221084543448458 0.32187504660626437 36.814902466258935 2.1490781518516444 0.40760149532236717 37.975706339150435 0.759642726568873 0.35982909748981706 34.21825669511251 5.813846645539135 0.32161078256457065 36.446304357192666 -0.037280365634304216 23.125102683542256
1011 37.89218908624486 4.564845691563266 0.5094159669254716 35.89735651132012 3.264617693588486 0.30458137888959697 35.98000145353109 2.151241293348036 0.37985055609200613 38.049448985344284 0.777469209526297 0.331321957730371 34.651227296549344 5.813636532909842 0.31307162011072853 36.49404466659794 -0.0314681671725124 21.064695703090713
1012 37.24834046091105 4.563267403105626 0.5625206810490558 35.870970086223245 3.239199119828511 0.2898581168971786 35.24140668139451 2.1659734820555316 0.3493604383250906 37.89128738052908 0.786398975387971 0.4139057396991554 34.37475385560838 5.811223926900904 0.3399788480287403 36.12535169293325 -0.03261766990398927 22.409798286078054
1013 37.19543355168225 4.585849751275921 0.5686899450450247 35.74450547562383 3.226693182508587 0.2691267815025125 35.33644284645713 2.150631541643512 0.3585217042028476 37.7152821654904 0.8039981282594875 0.3671017390815352 33.805633830197195 5.826294681490216 0.3393618280511349 35.95945957389016 -0.027136794324153148 21.804504745552013
1014 36.58209650708792 4.608209012350109 0.5626880775056857 36.912588969812404 3.28168558860963 0.27825885787427534 36.293685885269724 2.1435787852525072 0.2793858778293425 38.17854193101594 0.7785594178849313 0.378937393354883 34.195229812236306 5.831453985926671 0.3347785227288082 36.43242862108446 -0.017132893354928246 21.016650321964047
1015 36.02699512073718 4.573594508720639 0.6066857410919014 35.13875696053127 3.276813339794721 0.4035692021092993 34.510641038364255 2.2091533239741246 0.4020954514455433 37.637472000014434 0.7739628808465799 0.4002003465772416 34.43781065249424 5.808899668740553 0.364827986939046 35.55033515442828 -0.0173455069443744 24.950922305060935
1016 36.60387916500233 4.56683198876026 0.5971695074637344 35.87079844165884 3.253383483788542 0.4238898144618643 34.689226916147206 2.1737966785474376 0.3759163187573479 37.88408436550916 0.7778728206998748 0.38364051737690086 34.77734472704996 5.807500076354646 0.34134572994498386 35.9650667230735 -0.02995324172954572 24.31589209405774
1017 35.804163969201056 4.628114554560035 0.6234444201236983 36.23635609704681 3.2864254814036302 0.43977983901141104 35.124120499461554 2.167024509821309 0.3213383826147671 37.70636097318751 0.7567461602556607 0.396897126588655 35.38581844007321 5.832323950241926 0.32867596448049446 36.051363995794034 -0.011703320103185732 24.18037433805506
1018 36.679553313238635 4.611559794275152 0.5522047875474779 36.72544945477556 3.256355657729926 0.33730926591949617 34.979312176602576 2.1718069081679867 0.38197073912777635 37.233689067202306 0.794374186463276 0.3344127857799719 35.07393209775782 5.819847228883153 0.300312594937122 36.13838722191538 -0.015041496255799158 21.843559559133972
1019 36.887038244528355 4.582507568434979 0.5062955465130993 36.37579351338633 3.2700566518182645 0.4169347522402774 34.74544225573991 2.1888566633081967 0.41370755047054797 37.61070030508954 0.7690064497702785 0.36983732268485087 34.70052759534686 5.848265093264166 0.31951829860780095 36.0639003828182 -0.014091766040521004 23.21961278310323
1020 36.563346917667914 4.594319567374621 0.5554022458560801 37.02802844377402 3.264722940377781 0.41099416601857275 35.133623721061504 2.1585638714851867 0.39299155925782 37.48968783023573 0.7930086832587258 0.3364725940610493 35.58416688819139 5.825753796517925 0.30038512297739683 36.359770760186116 -0.018556479556850046 22.87529056067645
1021 36.97945259089822 4.602074270581305 0.5487235372845704 36.683284009103 3.256682722390949 0.3602461327294464 34.24583072920851 2.1811738204916042 0.3941451483007943 37.872245884311994 0.7843255355321122 0.3401344982195494 34.883380031160286 5.841736420025737 0.31231809462933263 36.1328386489364 -0.012631697555356447 22.409151842600828
1022 37.478995782732866 4.622378900120688 0.5018521899055068 35.770721508946735 3.3031376031727633 0.4189220243547951 36.23469117567569 2.1245601306634843 0.3683820042381566 37.940511925010185 0.8033199520109505 0.37917787679732146 35.560191156021375 5.881695462297143 0.3577139658340342 36.59702230967737 0.0011881582933079393 23.216800598680354
1023 37.388094539077365 4.583632164413029 0.49137477873409524 36.45666646176116 3.2987556205394277 0.38883759444033084 34.38751340933946 2.171063301250899 0.38888381489527923 37.947451104500935 0.813860234570385 0.40432758224741067 36.23680824734895 5.870645421177525 0.3141709543638506 36.483306752405575 0.0017610970305553142 22.776157821337247
1024 36.88893553099579 4.594824984093994 0.5155537390295802 36.16901626605795 3.2971536719717216 0.4320282385466203 34.48083770540253 2.157693508011823 0.4064813511943551 37.35777105976205 0.7980100294524728 0.391846144838119 35.29744810465672 5.860913537055481 0.3285411400660341 36.03880173337501 -0.004111105242599433 23.77145299437689
1025 35.75467702804417 4.615640000568268 0.5773207528614577 36.08053111040783 3.301175527404295 0.3821077545102016 34.08193716533407 2.1268599332762994 0.42746260131467334 36.94259593417601 0.7682024184519111 0.36004232535323066 35.468400602666854 5.830241483898546 0.32330319740004787 35.66562836812579 -0.01740637863983392 23.723164314974046
1026 36.57606304759978 4.589719173007941 0.5761277437846736 36.53014782303737 3.2783661033534264 0.3613742962166165 34.3478255973399 2.166349830261524 0.3646684125333252 37.338731229446545 0.8128777404554453 0.4086119465901011 34.66886262607044 5.837699120673492 0.33554649810804654 35.89232606469881 -0.008827857809332129 23.449201861419457
1027 36.395747319430335 4.580205867595806 0.5716889967058166 36.31325271267584 3.29830826947928 0.38110567991295147 34.94629859668376 2.1685917315367376 0.44320902761184844 37.76714446952673 0.7930762365737326 0.4037881650129562 35.27277867238314 5.842217418805164 0.2941217401482096 36.139044354139955 -0.009350346561553913 23.994482496630784
1028 37.733966012119474 4.569873234154496 0.546522904557745 35.68006947285414 3.2568628553394094 0.4099602441137455 34.53559729945855 2.161599252432464 0.3654622833660299 37.35972330794167 0.7689947817274072 0.36937648870294104 34.400368940506326 5.833594615772745 0.286342647982126 35.941945006576034 -0.027645303474393423 22.662366616072884
1029 36.66335268560373 4.5634790604434725 0.5621036728517201 35.54792005735025 3.2934587247248985 0.3915118511356759 34.57168947330968 2.160791344002363 0.4431195094847864 36.560231437785134 0.78394251033116 0.3679378253335959 35.02604596736821 5.843534674825378 0.2951396231458768 35.6738479242834 -0.016788988494243463 23.603712360839378
1030 37.14037493384706 4.5581819973978215 0.599269532676307 35.7479541311953 3.2601573078167054 0.46555350476185325 34.845639523987764 2.173416448329809 0.36896303701187205 37.645591352042715 0.7589855004998033 0.30558328372413945 34.00676644311874 5.832054781973531 0.32003668999038226 35.877265276838315 -0.02927104415616393 23.5990549727089
1031 36.948609163041354 4.542533318758511 0.6326085998489404 36.981655040151935 3.263567591741961 0.37334385737837944 33.88273091114749 2.156124683856196 0.3683252268701403 38.483218096235234 0.7789664169678947 0.3511693526468997 34.35880662707767 5.848227386251934 0.34207304940556116 36.13100396753074 -0.02794637184439861 23.69203499898297
1032 38.10161670550939 4.563495129871235 0.5574768056557893 36.968123011569396 3.280881803102157 0.4062373639046924 34.948645299031156 2.164662311454494 0.3938732819345621 36.963099336891695 0.7781295908572868 0.4088153133531866 34.46452249456428 5.81758043438231 0.3609439929824749 36.28920136951318 -0.024880397426201205 24.377598156907723
1033 37.671000645621405 4.570490304842587 0.5715224070151785 36.57862895072882 3.2656069238498615 0.4182374987665839 33.88322951773787 2.1495537345517666 0.43288937491160145 37.16306201469257 0.782972172369403 0.36099580376759943 35.05710829290107 5.838937919931359 0.3668872823180319 36.070605884336345 -0.02431804025070241 24.643285664543278
1034 37.274440768552914 4.564493303388202 0.5469663488694141 35.62146439530218 3.2707330835912223 0.36418159091618285 34.23994789437518 2.179816951528937 0.4072749366094581 37.82707685318397 0.7768536235802258 0.39866169914485156 35.155239324570694 5.867817747925624 0.303405546229862 36.02363384719699 -0.013887309356855537 23.153111305056303
1035 36.79739451255162 4.623301041813673 0.5375396094944437 36.7278831332296 3.2700349667185193 0.36985150365203373 34.23291277306013 2.150190278480827 0.37064497628308485 37.22494934158766 0.7701341703362863 0.44928217168095697 33.99355235918525 5.814713093427388 0.3550460693348274 35.79533842392285 -0.02015554120435914 23.862137508620776
1036 36.79059403350039 4.578414500975282 0.50525572624172 36.91809475975365 3.2668415993895095 0.3647402710430845 34.77632094879644 2.1447512918581775 0.34596998858178096 37.16035874678444 0.7692793777068895 0.41249616254679217 34.6295498890552 5.868225920031367 0.3651784823537098 36.05498367557802 -0.020327713367452694 22.84543880175068
1037 36.370790991308134 4.552067368543284 0.5895988011821015 36.522779991041936 3.2902301519240207 0.3811191407162766 34.06653087997965 2.15740795163086 0.382265016798646 36.5790254612638 0.8024493903402594 0.3798455726863801 35.73617686464942 5.852392120697201 0.27643090001059895 35.85506083764859 -0.01492085473257292 23.02441707314639
1038 36.28508701631808 4.593574507289361 0.5446987234956058 37.121290779522965 3.2749545611691375 0.388559060833815 34.537943364707054 2.1286779576803037 0.48100935314132265 36.599967365853175 0.7362296316633784 0.37361765503324146 36.01362814042549 5.846275404964238 0.27057404080903563 36.111583333365346 -0.029887838806414234 23.588200690051902
1039 36.70666379872369 4.582597923400758 0.5591653845736873 37.02148429656149 3.272406727840751 0.38529723140984856 34.666256781687935 2.178012371644546 0.33496659587763405 37.231735215775366 0.7622012323017111 0.33152253994130687 34.96473360881749 5.820508583618216 0.38292647498237575 36.118174740313194 -0.022684883598501338 22.84816145156009
1040 36.52971414587871 4.561891577606727 0.6010460440530372 36.56001662169817 3.3055065175268674 0.3910939547534216 33.425805177502646 2.165311483559449 0.41815604223876807 36.498447449337064 0.7848272605969984 0.37452279914642456 36.34802679642366 5.90755003268918 0.3325697141104997 35.87240203816805 -0.0008128769638535482 24.263485550164035
1041 37.92390489934364 4.54318799648906 0.5843947978977716 35.90817141422955 3.2900096163071595 0.35931821289924765 34.22170922210991 2.143283814735622 0.4002968711252069 37.34125645525226 0.7707088397635566 0.41193945508286695 36.594511572822015 5.883634756259207 0.31911842729906437 36.39791071275148 -0.01966524664877689 23.778525019655138
1042 36.127932879182076 4.597326256336151 0.5852685819675014 36.607761530063584 3.271935509610004 0.3872044253591759 34.017121501581535 2.1845032888763916 0.38509259512424315 37.19806210094404 0.7828530019444039 0.3784232413707 36.54152409495925 5.8409154498448315 0.29853437333432853 36.098480421346096 -0.010323550037341445 23.31391873288283
1043 36.754199026257645 4.5570673584278225 0.5992325455634397 36.499092353822725 3.2851152098634606 0.3571582497486018 34.3549795984513 2.144664288401584 0.3142664148245797 37.06997399104719 0.7947940061460327 0.40920648091429035 36.0253327171749 5.880037640619594 0.3089762931903543 36.14071553735075 -0.013494550667999006 22.790427444777936
1044 37.01190709138884 4.582827336665767 0.5770583779693587 35.36531852641817 3.298404992609181 0.36056101392331263 35.58303947607785 2.133713328744653 0.3248872206814803 36.76394277671948 0.7738931181213801 0.4134361366226059 35.899340761499474 5.890029764587481 0.34125223914866565 36.12470972642076 -0.010056543214005443 23.115351857426806
1045 37.7448767041305 4.572311796464996 0.5785642308132541 35.778526062615356 3.271270569329182 0.33938832713086947 35.780236588203735 2.1223167784475168 0.3240642286798008 37.50187642347939 0.7884476760734308 0.34766095608259007 35.889971607851244 5.8889137878312585 0.32211236640954083 36.53909747725604 -0.017178129730421033 21.907500913441023
1046 36.91139617496814 4.595324386293428 0.5792636481424467 35.980535222800405 3.2848741164299557 0.3541398335209677 36.43675625152998 2.1391723423024795 0.3549735353966124 36.88566293285993 0.8028214676699136 0.36946579439174326 36.487188975643434 5.87885784175361 0.32625076617751914 36.540307911560376 -0.005620220469820492 22.736037631434087
1047 37.186534943545546 4.595629040417785 0.5968658535750776 35.054145497120786 3.2843524680467406 0.35599302432831315 34.31906424421469 2.1227932020018816 0.3129092054877253 37.9623598094149 0.7729519807867598 0.38271488831038136 36.344657962808945 5.870284693990231 0.30286004019640594 36.17335249142097 -0.016627974311018145 22.36074379281925
1048 37.48636094701003 4.569030552283395 0.6128086873542178 35.968368505729536 3.2493659911597224 0.3787033745504618 34.893269298139174 2.150837328339847 0.37790842363093474 37.26515441520358 0.7964977430363724 0.40518170818083626 36.51938244183969 5.876324560811562 0.34395744762161173 36.42650712158441 -0.01741901623351818 24.276905219084075
1049 37.06403950646766 4.5879865685841885 0.6429768815229252 35.78696681938085 3.284563930068642 0.3949511631977481 36.100767414943235 2.139736916283693 0.413266974232531 36.64232242362771 0.786956964881773 0.3924534580850917 36.45207580118956 5.879469478752227 0.35656379818461864 36.4092343931218 -0.010087479645593245 25.212575480629866
1050 36.39233572866175 4.581292455358578 0.6253381767990023 35.99868401023451 3.2637814638370135 0.3432793021050969 35.97307310636897 2.184318165698757 0.4772501788498026 37.627637000225114 0.7981705582132828 0.33813172844622214 36.62802545049194 5.854254075816368 0.30443486417166765 36.523951059196456 -0.009466907574897942 23.931693667374308
1051 37.48164784567352 4.568641204831999 0.5711795063022985 35.83461150540088 3.2438249342796803 0.37037830533260985 34.3729799521855 2.167762380496074 0.3837233154910317 36.755114764279206 0.8079295958456653 0.40527030781602724 35.6344873824148 5.852835790136086 0.3858467003157019 36.01576828999078 -0.017631470241796964 24.2521361839244
1052 39.067934026736694 4.543355546908844 0.5740716227529696 35.409913694084885 3.263690071204049 0.3638491047596696 34.557098374210454 2.1951931663687163 0.4168452537391883 37.2820507795913 0.7809179858910935 0.34997721204679866 34.59693693661974 5.81903539903978 0.3874037421456164 36.18278676224861 -0.025391817477201362 23.97423790443684
1053 38.16395635343735 4.60324833188146 0.5356220478985392 36.21350642525342 3.2375084772533422 0.372857051006368 34.952865098869175 2.150752354045644 0.32564151319468154 37.439514330107166 0.7529530530933206 0.4078397528602676 35.097981634711935 5.819582172981231 0.3754500840230611 36.37356476847581 -0.03302137350869836 23.11782085446273
1054 37.07982935070126 4.609636157890065 0.5865337581357375 36.2200159874006 3.2247617241144027 0.4158542618433328 34.852985697626444 2.175389501378092 0.4156231433145769 36.222120157162855 0.774932370466553 0.40183081327475034 35.3470870433656 5.845227063123556 0.3084375840557613 35.94440764725135 -0.019840887965164276 24.3882872895443
1055 37.61311903214225 4.590534551612219 0.5840760054911394 35.52859385343528 3.2264854685954436 0.38045629999596464 35.44646901951107 2.170971748670408 0.38792674213297285 36.740846783797245 0.7634283313771131 0.3550297804425312 36.34134400080095 5.862718396830618 0.33936666249104586 36.334074537937354 -0.023002551942537485 23.45523617638082
1056 38.31662722221405 4.5899009525420995 0.5317762028931399 35.8296407519136 3.2402228727089493 0.39792079799511465 34.64789748175939 2.1781645132108283 0.3653905604895631 36.63153696782463 0.7968616001266049 0.37451677066838185 35.68022179378416 5.846194497448183 0.33946494841436786 36.22118484349917 -0.01556136415236493 23.022238103955125
1057 37.977679267146506 4.549282861277559 0.5711477531068068 36.28564797648869 3.268418150907684 0.42246508428772056 35.67729922777617 2.1693943268349987 0.33667274772854583 36.04678111820416 0.7632589328935453 0.36627165324724764 36.1176156102195 5.816091636175779 0.436918446167647 36.421004639967 -0.03254106974178461 24.447830483561958
1058 36.562012069586594 4.572539953053466 0.5258563908929236 36.57974060435367 3.272867367278097 0.4338388165102725 34.66264300349477 2.1861979275219126 0.39674907509981555 37.184427153583336 0.793145373769415 0.3795821674224484 36.3801825784459 5.862217467241865 0.3596208298440029 36.27380108189285 -0.008436633586746711 24.01434889577238
1059 38.74596744337415 4.561464198637795 0.45982855987614457 35.90024689692386 3.271541528215035 0.4964956143697749 35.15649470500268 2.1391006381074007 0.4001083906689047 36.75093722451537 0.8084263557337863 0.37212726065612006 36.21888635360713 5.8499272666503215 0.3952113351373026 36.55450652468464 -0.01973825389083019 24.336624832036527
1060 37.93585115212239 4.566397265724167 0.5088207858173498 35.71544976828817 3.249061760806341 0.4379229625230695 35.48526210937159 2.128812225836012 0.404459225319466 37.03858446679274 0.7865993037420962 0.39240467514237776 36.17208608007317 5.857777772241015 0.3881349988326351 36.46944671532961 -0.02810058568977165 24.427971343504694
1061 38.07206573185769 4.563502154673073 0.5770564113969637 35.712846754050965 3.232935245040752 0.416884558762365 35.02889110336663 2.1708729762041443 0.42811229780209403 37.140045868952065 0.7732868434965893 0.40741470570569577 35.53414806557261 5.8835504684424 0.36631825075645513 36.29759950475999 -0.0210007137883061 25.161856674487318
1062 38.17864959062114 4.566554672099827 0.5023432545354252 36.09294389782997 3.2270794770811917 0.3696885561597482 36.04145174821025 2.19891919122116 0.45739835588864314 36.494322027236855 0.7853145957136995 0.38192356432617175 35.66188944801112 5.865315160966108 0.39575268493654725 36.493851342381866 -0.017193631943300612 24.145660922588853
1063 37.49194291377863 4.6130213226088355 0.5426810500098187 35.5249462934393 3.268656779038557 0.4178745720524368 34.19301935096103 2.1725920081947185 0.4734694895736144 37.173363792858304 0.7740903282969859 0.3906858080408041 34.79530364015177 5.82521998767188 0.3853245084469505 35.835715198237814 -0.015114166197502544 25.325140521174337
1064 38.443151433854915 4.612404876708679 0.5105785738121827 35.22576944220195 3.273481253078383 0.47084749064140474 34.46512711536062 2.19079022549338 0.4097114793041606 37.467548653593745 0.6985101933536956 0.3513559183505396 35.17946722514642 5.885969785830148 0.290937453510455 36.15621277403153 -0.013598984466840802 23.301401879275318
1065 36.84291428102819 4.6009256648448025 0.5281162277783763 35.30701301416381 3.2375426732738455 0.3980808914989116 33.62688208965291 2.184265730775161 0.37018674894098785 36.23860459281753 0.7393687413994707 0.3628713940438219 34.87634852793918 5.858662929697133 0.38243914816322294 35.37835250112032 -0.021677103361615234 23.396094554564353
1066 37.28456038106048 4.628719594214017 0.569566155814759 35.43099506569198 3.2533917792650753 0.395455563225405 34.90672303945934 2.1937327392728436 0.3715016938133646 36.714180236208286 0.751382926554816 0.36551598332315316 35.7760372350625 5.8288816372257335 0.3271608321778396 36.022499191496514 -0.014608516053200815 23.25292177433939
1067 37.58693049348516 4.590536649494876 0.5456881048167481 34.21800156714447 3.24326018164992 0.3738382203480889 34.916519070982055 2.1656976690113963 0.4331004672803114 36.863639967177996 0.7642632970459559 0.37673973711738645 34.62626199333549 5.814463789268226 0.42899412840212187 35.64227061842503 -0.030185934065623154 24.73299127369085
1068 36.96737721063943 4.588890701012644 0.541461371020662 35.446877630670244 3.267251959318624 0.45054447247263024 35.23709516006078 2.1587657204116435 0.49863509410128887 36.736694561974005 0.760128870390794 0.3859559665843663 35.70856806327043 5.838664447029608 0.37364966184115356 36.01932252532298 -0.02308991172703532 25.785926219351673
1069 37.9458505668587 4.611138952100143 0.5343335532661978 35.93427378923707 3.2720991401263224 0.5037465300998599 34.80292366277151 2.1932219367937513 0.3963662119860185 36.52749387401613 0.7940420208308794 0.41726094483950477 35.95157415660789 5.838396984428641 0.34309986415072186 36.232423209898265 -0.004050444503750384 25.15063678482865
1070 36.979505814444096 4.632790040341387 0.535617726810583 35.886892985212384 3.265019965120585 0.48285641891324416 34.819422731794894 2.1782146530901363 0.4107497237456402 36.57247416986013 0.7550255135927624 0.380830114801899 36.647437359064334 5.860513349473108 0.325865759638053 36.18114661207517 -0.007517547036102079 24.475837340934675
1071 36.814805268764914 4.597456657296633 0.5665929809096472 35.36644081888177 3.275066075986185 0.47698137196486784 35.342199148642734 2.167436255321536 0.40412178040727853 37.85420466574897 0.7233978619502373 0.39688432836903503 36.10418641673178 5.8802602997152835 0.3069217249270733 36.296367263754036 -0.01710682130572285 24.654398980816396
1072 37.9301292028129 4.597966392921744 0.5418265980015458 35.80536452155106 3.2821726576904666 0.4552677019430328 34.97222305246336 2.1776039340764486 0.33763527930913917 35.848224597967956 0.7409912808288515 0.3739085596562231 34.65788484660663 5.860220242779155 0.39215147254832555 35.842765244280386 -0.014039349700364823 24.073275676297342
1073 36.667526304746616 4.585412668478086 0.4846261254547055 35.002799091791054 3.2338155770475585 0.3734216379794759 34.15937340364529 2.173545724449028 0.40477233981844535 37.29775248084328 0.7482992137902829 0.3945364108025806 36.11237082732082 5.876983317500627 0.2991004742615731 35.8479644216694 -0.022218951106581408 22.419345645885464
1074 36.25492236533604 4.564783069304736 0.5343031221018406 35.74504157463223 3.27802778125335 0.4523582754287098 34.75468878756619 2.163157252181566 0.4125806035409232 38.00966420337872 0.7208891049597225 0.3597928705917844 35.481141504659206 5.87032282518682 0.3736862378510216 36.049091687114476 -0.026394244782458953 24.43918369072529
1075 37.826604008440114 4.571254451183975 0.5370450117187223 36.703064706002536 3.282160191180213 0.4563298564919784 34.420009711016945 2.1876453691718525 0.36778136314033766 37.38900597379678 0.74634658029778 0.37273987852076623 36.10561752894995 5.875111889723841 0.3411211325049402 36.48886038564127 -0.013326555048165534 23.777946081012416
1076 37.16973363081136 4.584679199142824 0.5229751244374827 37.22117256230935 3.2482062987487748 0.4023398326422224 34.152007447667756 2.184441772157711 0.430067156006611 37.56929495038791 0.7948379568238791 0.34579945307396687 36.132823243981306 5.873135280837367 0.35761691991540334 36.449006367031544 -0.008770149817586548 23.592092824012045
1077 36.891131187893436 4.589636743401205 0.5792941353036976 36.69275769969133 3.2367757947410007 0.4133101613602806 35.259330865617684 2.1525018367430846 0.41607272439193926 37.52682327367615 0.788481498753935 0.3417966333381007 34.06695524457304 5.804207867866996 0.3808621856452652 36.08739965429032 -0.03150950305845359 24.423309671844176
1078 37.15096531475084 4.570041569291092 0.5625839348667784 36.094606004107575 3.2689235750947847 0.42689763856292046 35.10539998186716 2.1860994600932404 0.419960586213987 37.49645510623966 0.7401985831608026 0.32688324251800793 35.49382122165841 5.86162458337125 0.3359613123810254 36.26824952572473 -0.020452697157463895 23.74665653686588
1079 37.8918863976513 4.564520409854937 0.41437543346584454 35.448019433914325 3.263710899777912 0.39451439072418754 35.67412294579414 2.155098068929128 0.2893883192375477 37.72671487990326 0.7703444727750428 0.369633785141669 35.29346581622107 5.867299467348703 0.3311980695724887 36.406841894696825 -0.021635587622553465 20.61628195466219
1080 37.16269789526791 4.588949208890546 0.5622542971921187 36.39185885348398 3.2364083243116375 0.4379072198386462 35.12192236211836 2.1786749318112424 0.3168733172796442 37.676898982694404 0.8204898932863672 0.3788471544663543 34.01157512145401 5.797734244185893 0.37621266804653675 36.072990643003735 -0.021378930862560618 23.744455717516765
1081 36.60851761007758 4.566191240429891 0.5977230300062817 36.239835819238984 3.2563356069463296 0.37061469694377763 35.3822220981527 2.182041845401893 0.23299340289975876 39.08420817690923 0.7793736313203173 0.3648590585953067 35.253609196775294 5.8200485700965245 0.3122948156825633 36.51367858023076 -0.025032072520706806 21.52585252302631
1082 37.433663218810075 4.560481444557317 0.5526223377381778 36.74065449772593 3.2391703915205534 0.4530956015661255 35.22362764939603 2.1718722821747143 0.3844880768563378 37.628801427627955 0.7721944260114669 0.35614964706157254 34.7480523325143 5.821656154155055 0.4037388588356835 36.35495982521486 -0.03275531167587649 24.638268333623085
1083 37.605992474962314 4.550726995490825 0.5169357298777663 36.941931400997284 3.241141154326229 0.41523738105766694 35.09742918813858 2.1773186020076385 0.37411787098176635 36.50321922764575 0.7676874050937194 0.2749757275855803 35.85445835237313 5.864052477789725 0.40060113882241644 36.40060612882341 -0.02564492441807049 22.710532652341467
1084 37.16117080103843 4.576391824337891 0.5592011140563193 36.29055313401399 3.2461024073208127 0.4445170694584965 35.236880959733796 2.1309913064281663 0.3541750669239157 36.59091126024296 0.7582909139115224 0.3414306516840642 35.74406972201565 5.874166458287129 0.33940408239757697 36.20471717540896 -0.028641669302593552 23.362101817645996
1085 36.47105773632014 4.569559360927589 0.570932385337198 36.302556725353824 3.2640650953697112 0.389864221207365 34.47357545296558 2.175387960827467 0.3347328039628738 36.40220861251263 0.774845259273798 0.42857809578443073 35.90174692073791 5.866781477872131 0.31848249773336135 35.91022908957801 -0.015702420505558635 23.406357301251088
1086 37.54154012177938 4.561126764775096 0.5814860337159286 35.14201394516138 3.1787402583758215 0.35579681086586445 36.669928260657954 2.1574950719814745 0.3585053966271088 36.259372899797775 0.746390180585363 0.38712533446425823 34.7132959358694 5.906003955003451 0.40809980714481114 36.06523023265318 -0.03587900521545666 23.96124834816857
1087 37.08507553649902 4.550727378629912 0.5706121224581681 36.739050112828615 3.273970862607906 0.3962908635444838 36.23520842339365 2.154555453146361 0.29799301263533895 36.686160335053806 0.729440803742513 0.34936357267667856 36.13102705230428 5.888057346098574 0.3350516216329207 36.57530429201588 -0.026479882514644837 22.337460862701718
1088 37.41120259740063 4.572314925444258 0.5332708125201235 34.51538371076622 3.207313639873774 0.4245902222803977 35.07566917637708 2.1583606030625484 0.37383397673819907 37.330813060960345 0.733309111582964 0.3946316109798861 35.402145166152955 5.869017251526219 0.3666863385543415 35.94704274233145 -0.03776714506174528 23.984161827131835
1089 36.074600664402986 4.576394713322887 0.552358959659262 35.401971260491166 3.2571915962108826 0.4089112645110984 35.39413905863157 2.1864430561379935 0.4259137896532237 36.85860743527722 0.7558120909950923 0.3843803216275874 35.03577959295473 5.8889388567920875 0.3615042522902953 35.753019602351536 -0.01287418866790937 24.443165497903394
1090 36.956192242060325 4.578173366833 0.5216631782981729 35.57019015241611 3.252626996014317 0.3981852808456799 34.48034813772629 2.1683559353956214 0.3880148152132451 36.444569821414696 0.7431057725335224 0.4284141305382531 35.31713188590917 5.900332545091949 0.3531284923940257 35.75368644790531 -0.017311328186015884 23.94282792088521
1091 37.31191286825628 4.575316468868518 0.5507707403317557 36.40931148088515 3.2437884149377383 0.3888564605619251 34.83102814217314 2.1713086010680516 0.45194900008793915 36.42384025919678 0.7219633801557752 0.3474924421897379 36.22340647053945 5.869994398471937 0.3451268970254774 36.239899844210164 -0.029355998659293746 23.883121626653473
1092 38.78863438469872 4.532997369682754 0.5119030679930806 35.711851146641536 3.2444026540275854 0.4113329946829057 35.2740174475195 2.1648406346023763 0.4713654350512112 36.89078563632269 0.7722581195744089 0.417697993178081 35.526847391268156 5.893466395271351 0.34701832788674725 36.43842720129011 -0.02423721672800283 24.743959528835553
1093 35.9760443914715 4.577581834561606 0.5631149719971111 35.981291325797166 3.2419660581720255 0.35185711406605635 34.73439072131762 2.159641824882447 0.4614263835378889 36.81137047369496 0.7600656304501213 0.37085735903158273 35.298587326080785 5.908674834465181 0.3258679939034294 35.760336847672406 -0.016244214853421736 23.756249087868998
1094 38.30767898623692 4.551136449611759 0.46269644141796196 35.51522533082687 3.1973159681399865 0.36772532627069027 35.6921645112337 2.1628031044484706 0.3551122463163219 37.74306990175316 0.769494553823141 0.3804940181878613 35.51429083452204 5.891287160868018 0.3565634566655907 36.55448591291454 -0.0314228039814229 22.03127560787221
1095 37.159530763635075 4.5871038069756285 0.4689182919279929 34.58788288118732 3.2327833699288324 0.34989532557955283 36.50995055176412 2.1666189243450775 0.42372066756223414 36.341122622437844 0.7656324938853406 0.4291669100854859 35.44874069543982 5.875994813708849 0.37309096369028283 36.00944550289283 -0.020203569590952243 23.43159213665883
1096 36.71201787196461 4.587603587978817 0.505706489134023 35.95317828342359 3.237726169046756 0.35982384988421123 35.44923404272816 2.1574174645622746 0.4099165747317328 37.55666263513512 0.7289835966751471 0.3548146999507406 36.29046802462319 5.864256510070606 0.3359806571410415 36.392312171574936 -0.030632785692977605 22.531476723890233
1097 37.48926288248452 4.578800635819503 0.5000132030042029 35.19675633681153 3.1955890932218955 0.39606921723828326 35.19776752562871 2.171035037803764 0.3617584729492843 36.944026885846924 0.7501916810884176 0.38935075784800977 36.656979591950524 5.9039779153870455 0.3465690362278876 36.29695864454444 -0.02591137869557274 22.846814547907957
1098 36.88896306896298 4.590461741277201 0.5768082478331735 35.14336136600798 3.172963016052122 0.3714709884569946 34.54906621764585 2.176415449082831 0.369589731747159 36.79620652254922 0.752738386828167 0.38487721888138315 36.31353949963589 5.896234325553652 0.31969738138415876 35.93822733496039 -0.02806766760090327 23.175496153426526
1099 36.93751413529463 4.6034186912634105 0.5458543758165421 36.02268944815325 3.2369947454687864 0.39394704966581023 34.60943826361797 2.1770480705982216 0.452355138962362 37.5183127353697 0.7626338265677544 0.39057122275570594 34.84703575706079 5.854937911635982 0.35311815125034257 35.986998067899265 -0.018823602252866833 24.474991592677462
1100 37.050999992274164 4.58871780725583 0.5455443034002038 35.414353038581375 3.208559512192577 0.31334477294898955 35.413369015633286 2.1567008705463904 0.42734023062611254 37.0870493359197 0.782539728061962 0.41674351554759853 35.56668882079455 5.889662353860702 0.38027713012975556 36.10649204064062 -0.02059419697620557 23.8722859915652
1101 37.03753220488194 4.589737624896024 0.5280372080574595 36.28191960625414 3.235176130271928 0.29655067979372957 33.85894458256381 2.172519031261658 0.4137306796277225 36.724627925725095 0.7994351992201332 0.3594907310312892 35.047853920936916 5.8684699287380395 0.35199008598402515 35.79017564807238 -0.012762668482141293 22.343055125744957
1102 36.69690044640804 4.604283853762046 0.5478674900246836 36.51198869279469 3.297491152684133 0.394010246551385 35.00097020240466 2.159036576614035 0.4419717921375722 36.65674425834625 0.7976718040851235 0.38924019760509954 35.48411454968297 5.839229388342796 0.3662406960581941 36.07014362992732 -0.006287696262071307 24.51492083722762
1103 36.09884208762164 4.61041868615048 0.5677887018891853 36.92411404395632 3.2456517077878693 0.3622793528079685 34.82756443863213 2.1905817115636137 0.405144206577352 36.57994934194259 0.7791353179220525 0.4101428004168304 34.57603910743151 5.8189582420982555 0.3695524391909196 35.801301803916836 -0.016881118255243743 24.235054772222735
1104 36.9107051260111 4.604310508475188 0.5621117249525518 35.628833176105765 3.232038522364508 0.27302580361182277 34.65335710598966 2.1889283095897083 0.40844435219211095 37.135836245673936 0.7840466341622239 0.4173872670966536 35.486249962163946 5.846763595796243 0.34671272300248307 35.96299632318888 -0.01461273728212371 23.006339560991268
1105 35.645312430445856 4.559516414173369 0.5713018737363696 35.907053012207776 3.2305230180785016 0.3220295120090273 34.328508419914684 2.1711935614628874 0.4231351933779938 37.13911611394998 0.7562797018925861 0.40663403677031196 36.621166394014395 5.858032158146811 0.28532456493422903 35.928231274106544 -0.030721280608866898 23.014857265847933
1106 36.242791861059324 4.591006630790027 0.49879485484921654 35.53734768423924 3.2480713096567966 0.2395833986976415 35.97393762881871 2.1567361152405424 0.3831393855467415 36.995364312931 0.7853840640796858 0.38661395172932667 35.6770010625908 5.864510324315463 0.3861753605252871 36.085288509927814 -0.016688562543195083 21.707158682909277
1107 36.00418007414415 4.576074492568911 0.5349243100676315 35.25097397944389 3.2399223590032835 0.26471682493174353 36.504286139066814 2.1566740070306274 0.39907070300087494 36.371354219150895 0.7665132859421812 0.3929057902390578 36.46569009520193 5.853173543941305 0.3757605894252592 36.11929690140154 -0.02735871366243616 22.54449371562998
1108 36.27740505381356 4.569795639956782 0.5573254792200142 35.763621100278485 3.233130556919729 0.3265545170910488 34.5278325972523 2.15160913277577 0.3859007036952799 36.08517662185201 0.7900669794689305 0.3435351066805434 35.486662138490885 5.845737014950161 0.36117835059051145 35.62813950233745 -0.02776238654542342 22.62603637704702
1109 37.409188503181056 4.557253626466759 0.5201581816540445 36.537099419243894 3.244854701669696 0.3037742024856703 33.75528705935901 2.1619505219116535 0.4563209290337924 37.92332077832093 0.792091702678655 0.3738215720768356 36.09310043248144 5.865417932714163 0.3611277457089733 36.343599238517264 -0.021516554271512733 23.092521123525678
1110 37.498908327140924 4.554492937062091 0.4944869542670691 35.877045255951955 3.2325900940302508 0.28896861075130936 34.2153953339832 2.172497642404881 0.377131300986331 37.89299550030916 0.7828105107651809 0.3689246922932896 35.237395418604606 5.848005824487313 0.3743529887918643 36.14434796719797 -0.02775084960975458 21.81668066256703
1111 36.8761089112945 4.557623966657722 0.5151274138188489 36.529255251437384 3.245408930149955 0.2516284847248383 34.371219289101695 2.1495400810324266 0.3850432448721808 37.324822941102155 0.7722534884774396 0.33932135940187397 36.38621493129103 5.864202034863687 0.27925227059964675 36.29752426484535 -0.028024551123451813 20.28697761633735
1112 36.90325193421601 4.549952848117731 0.5433692285006783 34.8218998233421 3.2371634920855317 0.2925774133429018 34.98028129275155 2.1828196187307545 0.41420070853753443 36.286004239848516 0.7979564734354947 0.38585446077381624 35.24709624364706 5.855229963822062 0.3141734617648416 35.64770670676105 -0.021205772121383172 22.347362489815286
1113 37.47894681902427 4.5630836228793505 0.5124745636650759 36.55247502931124 3.2240329140709054 0.2657421048343529 34.15693347186881 2.175674958100155 0.47680178662974615 37.21222665426391 0.8195378529494287 0.42203864656250223 35.887619005436676 5.852821678751998 0.3101593977199912 36.25764019598098 -0.018800046009330273 22.77182367901005
1114 36.901967125236766 4.556890158024808 0.5086680666875196 36.14063075623499 3.249593179369182 0.2958316568327994 35.27247315784808 2.16098614074499 0.4365571424555296 37.26483755366455 0.8235163273726094 0.3766854576269947 35.58880813352536 5.822809772231334 0.32458869348143427 36.23374334530195 -0.023071135811113152 22.257473939256343
1115 36.98830897996444 4.570801529107872 0.5177456107141076 35.832472786506756 3.240810255987455 0.21808104322231564 33.722419735570774 2.1680401532032696 0.3944484785997419 36.72723537598607 0.8266506644179396 0.3819862496319175 36.505050028765886 5.855498279919755 0.2740826267572206 35.95509738135878 -0.01347007483243976 20.469994493979947
1116 38.28727286060716 4.53581691042399 0.5017516935381559 36.524044998809586 3.220548968552215 0.2932652140425328 33.56672271420911 2.1577366891575522 0.43429460590096397 37.43813550803572 0.7923357286651446 0.4065856595407637 35.83113713189127 5.871487161083627 0.28973755535634454 36.32946264271057 -0.03024515978319222 22.06614856398473
1117 36.909368062078514 4.541904889233182 0.5680919903431932 37.19122876184212 3.228387802390062 0.22825048816990884 33.77699997139813 2.128238753729949 0.43308853730725994 36.20599592951265 0.7481346926684929 0.39498710136617726 34.51221332107376 5.81958866805519 0.3315287661938262 35.71916120918104 -0.05257929014432261 22.413500273892396
1118 37.619660753740185 4.537619901897687 0.5110622207238142 37.39638058528432 3.230164344568422 0.27688893716418084 35.02766908467502 2.162024828812686 0.4283653456134832 37.370003508686274 0.7743226168961663 0.3726351136109627 34.69145536652282 5.820591188112801 0.3371301987127129 36.42103385978172 -0.040885675302145395 22.07127180873505
1119 37.52375298649676 4.546857002044788 0.49322148598364174 36.982545382645625 3.2499378138423394 0.321266283840134 35.210207316550076 2.1571804534008447 0.4130390954152953 36.93720227609815 0.780191617126649 0.3973304934572251 34.62541092741767 5.825392748691125 0.3339284770585671 36.255823777841655 -0.03391832433854873 22.446032271751864
1120 37.89366224710199 4.5463235879379456 0.49403185897169255 36.599046514195805 3.233013318782591 0.3105179455020391 34.26876238306811 2.1735252177305573 0.4211798884734278 36.90395347179273 0.7774595699290107 0.3912452840064729 35.08530870739651 5.858333619134182 0.30099409151467393 36.15014666471103 -0.028099188656840513 21.978306571974397
1121 36.27345566220612 4.563315179946103 0.5083058033417274 36.643085009743785 3.2321330009512885 0.29752756052059637 34.568710011319496 2.1660817999363857 0.39738702006047 37.02137417302066 0.7414606271250248 0.4029165030670174 35.453454575407775 5.870289639399283 0.2862052350824602 35.99201588633956 -0.031174201888080844 21.684643397914236
1122 37.08770894535826 4.585754694269671 0.5185963113492293 36.314542096676675 3.2762918549530844 0.48877159654636804 35.24535874077031 2.150813381704056 0.4362363284993741 38.0607779997443 0.7950410223172363 0.3178050943573567 35.37677452808212 5.83534584274176 0.2833416911384588 36.417032462126336 -0.017180892162536397 23.431120741880854
1123 37.74204945916368 4.555634539404007 0.5442212706672517 34.910115328769315 3.191196854696978 0.388158779346003 34.34960546949966 2.176519984664122 0.42667344446990696 38.11871875505141 0.7531888343463957 0.31058972401114343 35.55312454552326 5.8260939319085585 0.2770578687164596 36.13472271160147 -0.04530342235568561 22.30755125414112
1124 35.871467593587404 4.5587318449051635 0.6045864885263388 35.79551869706199 3.220374050809024 0.38326149919556773 35.768450859397866 2.144753640821047 0.39913343809016577 38.125088551328105 0.7954062032547472 0.33734078237164705 35.65165763880788 5.818235449767978 0.29495596286218245 36.242436668036646 -0.038330013448105896 23.139223372765226
1125 38.23165474885324 4.544216484075861 0.4865251781192106 34.845536801805885 3.1921791846544005 0.33586981703269664 34.88789547631977 2.1695425364829264 0.39860933640635987 37.84722878661078 0.7598602111042505 0.3786340450425288 33.94948029191957 5.814155554238644 0.38153476087579724 35.952359221101844 -0.04983945724848147 22.702571852420082
1126 38.25854433815283 4.5375685238131 0.5508630996954765 34.191128190602306 3.21144690553929 0.3893328566485191 36.21117410730374 2.1708117671194156 0.4076700548078037 37.986600755515724 0.8084459837924599 0.338604330717582 34.602149813726705 5.801352456431614 0.3492749297759111 36.249919441060264 -0.03990512402052206 23.32792244579771
1127 36.85890933682526 4.53013401017754 0.5391908085678683 35.61284967653914 3.184313210396534 0.3707899223966766 34.29154901268608 2.1837430786082916 0.41591755481896203 37.68627702100274 0.7562584190919498 0.3675677825250057 34.77613180163682 5.805753386342296 0.30013039404179465 35.84514336973801 -0.05378983043637557 22.844932668976824
1128 37.37323233195217 4.551226804993407 0.5442064197478679 36.14528142860811 3.211384830793061 0.3646371582165688 35.27877899320024 2.157793513526159 0.4886346082875731 37.833828303223335 0.8057208832938272 0.34336659717658397 35.80163449181952 5.765947548759794 0.37849293023483455 36.48655110976067 -0.0474155350864484 24.28582127116396
1129 37.44478636712461 4.578836300475109 0.557198462853211 36.07082525984431 3.2123691838190007 0.2984368811429277 34.72126433069787 2.1434157446197766 0.4322851120730056 37.23359973987883 0.7729901430743849 0.3596392907410615 35.18362474563034 5.800530163042994 0.33782919552535157 36.13082008863519 -0.04420194435344482 22.75088141755396
1130 37.33822211317819 4.56508562740919 0.5650307670369982 35.25082219938384 3.1854118022443307 0.3496347661166375 34.91343629198932 2.179389777314882 0.4029710721471574 37.20816188649572 0.7773967905476428 0.3782163612636065 35.164527828516455 5.779092125881324 0.3653290015315986 35.97503406391271 -0.04855502668022389 23.61940551607388
1131 36.883748930809546 4.574092658731142 0.5366576180216119 36.58213416091818 3.2107666262472367 0.3075789865711168 33.93004671485304 2.146158471781538 0.46197991675022476 37.67682113833741 0.779763564157082 0.35793571482768566 36.339530932616746 5.75978233276593 0.34622897789229695 36.28245637550698 -0.05171752062311215 23.037271755638546
1132 36.490126509444124 4.586486049991624 0.6044318029092425 36.52835922697964 3.2049039817470235 0.32792118498883716 35.218934970528686 2.1721358586598596 0.42097908988677063 38.51283298887854 0.7787145594817247 0.3311945868639887 35.634985993955496 5.794189686424259 0.3543893168565088 36.4770479379573 -0.03854422409879969 23.36425610440605
1133 37.0103057336537 4.575564403318969 0.5724279937933782 35.885597407399054 3.221033122270996 0.3251685056845162 35.22695377320074 2.1445720572255773 0.3899357287350258 37.13341229396258 0.7699443036934801 0.45969839942034263 37.52301067679938 5.825751357378187 0.3432231599335319 36.55585597700309 -0.038457202582255975 23.954835858942978
1134 36.694206266585816 4.587707642718582 0.5277822136442596 36.25955474170969 3.2074281098351682 0.3326726690525328 34.88953604126011 2.14202310010087 0.4459759068913584 36.87321832558659 0.8048336268870597 0.3760698768774254 36.80901659811937 5.8143829363522705 0.31869809799609655 36.30510639465231 -0.03455516818090774 22.932048634089753
1135 37.65900431065547 4.58351367882302 0.5099563021678523 35.88873199634766 3.211281613369042 0.32840940390340506 35.425503570780684 2.13544134094057 0.40433727886087256 37.35545379982286 0.7551768051262029 0.38291131975423964 36.60140892821497 5.83486099691782 0.3228458605422009 36.58602052116433 -0.04177536432436686 22.327708803392024
1136 37.90020780894079 4.575514136044875 0.5145059158269303 36.62194266098916 3.270386189634361 0.36459486889068926 35.53061165754626 2.1572301837800127 0.47177768071537884 38.1949447724444 0.7802817545473407 0.38029559668547575 36.67874209391387 5.788282092593125 0.28705212181185824 36.98528979876689 -0.031491380039755025 23.127168488400372
1137 36.4415521856934 4.58790908357134 0.5245269395323052 37.2510805306192 3.2785102229784204 0.3091073996505795 35.37238786021299 2.1465218099074375 0.45592498175625745 37.71659935679026 0.7759659420600817 0.36581553086101437 38.07329417437996 5.830790734838604 0.21769860481572245 36.97098282153916 -0.02189069268852124 21.46384075641407
1138 37.287650321600495 4.567077900622346 0.5337953930099062 36.38365692071891 3.2325512765935134 0.32804515534549505 35.673182590194465 2.12520345160815 0.4266650908519389 37.44566295717419 0.7919574923593518 0.4279875164111573 35.45215295590552 5.796714970664143 0.27384270868857236 36.44846114911872 -0.043129232990197 22.807568967663602
1139 36.900407633061256 4.601202957080525 0.538613919239558 36.61014353209159 3.244057177662324 0.31695269201278625 35.05010086998646 2.126688371999228 0.43101329146794487 37.6446925055061 0.8104078615719978 0.38692303823907537 36.32293178386721 5.820715141344865 0.2246134405412936 36.50565526490252 -0.02521594942790999 21.750811536926275
1140 36.83388762288483 4.579563737459539 0.5172387265193433 36.774261114779485 3.239867451867107 0.3899269477789926 33.94116488418286 2.1304534096889185 0.4623968343939525 37.65442523932699 0.7876158340459558 0.3606532481272369 36.58005896174721 5.828094043652385 0.2575251513231698 36.35675956458427 -0.03271135601691679 22.777832960415576
1141 37.13838790062454 4.550647681947391 0.5238158459967904 37.0078719048699 3.2750017861827163 0.3451059309535756 34.33838225510285 2.144191638872342 0.42719667996933 37.50728841645768 0.7993175579036397 0.3620549321719614 35.020893073073665 5.794409276008529 0.34801347934449617 36.202564710025726 -0.0331166631767744 22.989208095191792
1142 38.55112717628534 4.568406713549704 0.4395001711642502 36.635558790649036 3.2400867077736177 0.37371187168152786 35.466072383293074 2.0896781021298487 0.4290096040492308 37.23750970784234 0.7852733714073841 0.3759646976332003 35.90464353569902 5.817231208825884 0.3117167654867837 36.758982318753766 -0.04569503062241009 22.115060614606175
1143 37.49992763045758 4.542040791351219 0.565184924590088 37.489349623554816 3.25531739365699 0.3283484148028763 34.970207084494284 2.145442465719233 0.35105878886359515 37.97599305962249 0.8124040852521306 0.32733272739090624 35.056904491101406 5.783036343696253 0.30721849884204233 36.59847637784611 -0.03818203542453273 21.53339666246095
1144 37.87923098953304 4.541929725000308 0.5347401273634396 36.115676523440264 3.238839695721264 0.3405849796759938 34.675693169387564 2.1208833278202577 0.44148143177487803 37.14528393348189 0.8476828948718708 0.4351586106655633 37.611718364449814 5.844418441176738 0.21678574746627186 36.68552059605851 -0.027079434441610095 22.560223461521897
1145 36.961633270670426 4.521140679168678 0.4921678864583983 36.26189686230437 3.2608913336958065 0.37545658585753505 33.8372875068006 2.152266599522298 0.40700294163420603 37.725261430860954 0.7928013404131338 0.353315100181122 37.54156359574398 5.8329212475678895 0.23843960705688821 36.465528533276064 -0.033826011286136756 21.387163700551024
1146 37.19182640906244 4.5581517695928815 0.5122870885686015 35.79557945996672 3.2577207363370864 0.3738511141118838 34.6569868461509 2.1396995694179672 0.4361762306620143 36.489542941437286 0.8038704696976137 0.43724597069357657 36.52645461032186 5.818287731585641 0.23373880349708062 36.13207805338784 -0.030284196033459977 22.841526379684296
1147 36.99350370785625 4.564622730597085 0.5172660883446033 36.83000209818081 3.2472991705675653 0.3407344778788961 35.081797254024885 2.1592176837257555 0.42138088854835226 36.38629044158204 0.8279395373835774 0.45526526191679967 36.38471903384676 5.802560676317934 0.31012600133432383 36.33526250709815 -0.025502291641314456 23.431369361242083
1148 37.350138884970605 4.535729276352096 0.52900682546008 36.95767313866243 3.2665929269224474 0.36100896628715173 34.77021093971003 2.146753835403084 0.47255010507532413 35.986140425981404 0.7534173466608093 0.4270271801413609 37.46202269288206 5.836347996266061 0.2742079020024647 36.50523721644131 -0.03806197503879845 23.649417169948247
1149 38.27444082921115 4.542786647898443 0.4903856297277501 35.716160475856235 3.2441810852002195 0.44564566815452883 35.30926440994002 2.113253119648893 0.46701124238164526 36.995876444340304 0.7467574446009884 0.41243192890830777 36.98733191615734 5.812591342385443 0.2724301102484038 36.65661481510101 -0.053916323412900556 23.925624085367925
1150 37.51000663070127 4.510900919235422 0.5043042504000061 35.54978551614221 3.2242101632129216 0.4203803885665825 35.167226345880316 2.123926327037556 0.48401203634964024 36.81289902581954 0.798373513833797 0.4035620683733458 35.79336966486312 5.794597811111142 0.28994756792585547 36.16665743668129 -0.05542850447353 24.089509864265544
1151 37.770485330023874 4.54572809712055 0.4901646132790671 36.40384606291377 3.243169482197381 0.3870181189161429 36.19458166671171 2.173835324332333 0.34259543178122054 37.2190002296173 0.7817338854039556 0.3488172658151649 36.27002965050254 5.788974412288036 0.2789034742638461 36.77158858795384 -0.03914201109124664 21.170777971484362
1152 37.072669923645556 4.5178189545925775 0.5132609865826805 35.1953073937728 3.2168053891769315 0.3921357202223567 35.71515257745625 2.138287965927173 0.4056174239640128 37.46042787010156 0.7429091237949778 0.37387575797502076 35.93225693721699 5.777613251059128 0.29282592093044796 36.27516294043863 -0.06714331444954036 22.662953794129663
1153 37.30720756250754 4.505152496183423 0.548395028362942 35.04268116057293 3.2140733040557876 0.35494129353443055 34.995328754011005 2.167569044247186 0.3686305345374042 37.00371112154929 0.7667478832952733 0.3984125724414032 37.042484376553375 5.802274341807291 0.26534145798305764 36.27828259503883 -0.0546668374419057 22.181727426471006
1154 37.08041772652657 4.5258797705080145 0.5884308317844804 35.72875805550661 3.265816657756064 0.4086078962820173 35.87801478914747 2.1628905197817114 0.364929712146814 37.25158107771045 0.7544078294020427 0.40185946370040987 36.10636022633844 5.807652770045176 0.31447208986313363 36.40902637504591 -0.04250074186109616 23.815563641095807
1155 37.22994435721112 4.490481183913563 0.5093818654010485 34.90521330036293 3.2444386135378815 0.4450764416802564 35.420811328330934 2.1404966981080555 0.4085909445815011 37.8328423388485 0.7576636061590261 0.3319970605047693 35.81490803885563 5.81695529426644 0.27757885360498047 36.24074387272182 -0.055823172162704604 22.60461931201236
1156 35.78298300454953 4.502170948241905 0.5615948396866547 35.38690681564035 3.2548329098142794 0.4501117419984834 34.45018937597967 2.1530149022933727 0.3783727415753023 37.6658542154219 0.7671372808032013 0.37892289205568297 35.38563066734654 5.808815901643466 0.3143930736074287 35.73431281578759 -0.048635862800453046 23.873951422551652
1157 37.12931524582656 4.487518690844686 0.5446718055842114 35.18823695218466 3.2351268869589203 0.4175645575505107 35.24597390931181 2.1723091006990503 0.3699372379872582 37.00194624352158 0.7567943510488905 0.3675153642124326 36.169887281749155 5.807647259869393 0.2760952498015728 36.147071926518755 -0.05395099347550989 22.640819351171967
1158 37.501759374805054 4.499364908909981 0.5307893798024795 36.18586815506148 3.2762861182764698 0.4354820044304941 34.92084275748728 2.1548828544674437 0.4076637405734371 37.860236170305384 0.745170851268953 0.41730330136492083 35.36507916662523 5.796983357215603 0.33179108210874386 36.36675712485689 -0.05129263333200782 24.328126121236554
1159 36.59450462865661 4.5096186354796695 0.5166341403442464 36.639750406323394 3.283270865287117 0.4162299033962699 35.75195457138919 2.1626373426953176 0.38194387415723857 37.556377720629 0.7427171695839058 0.37962463277311087 37.1790694295169 5.823298669888236 0.27106376391678794 36.744331351303025 -0.04152171477284874 22.52292869487802
1160 37.09587342036791 4.508660810700434 0.5475587853296829 36.89454096387371 3.2775112053316344 0.42042128104449444 33.870144528791585 2.187283009943192 0.3584744782330358 37.53196394124076 0.7808066472988593 0.39817267555473945 37.52862772257571 5.848410813748888 0.3124583147812246 36.58423011536994 -0.025295753955096357 23.343280731878725
1161 39.527714326780604 4.539002332769399 0.4984929897792494 36.505548765368914 3.2447624011290097 0.4770972966625163 34.62821662468161 2.201177975158965 0.4605421554118759 37.729137231195715 0.7843888588479225 0.37728115225637965 37.39668173141467 5.819173644589953 0.25029086228181974 37.15745973588831 -0.02812920886064805 23.648311102718466
1162 37.653653634560555 4.538669717891819 0.5002642760170897 35.98760205799001 3.257945944191275 0.4312854176044652 35.25813584541025 2.1521179193748607 0.4330749026754124 38.19734587583978 0.7623498605215557 0.34381866773225533 37.36595828770047 5.808415924691565 0.24702195536785976 36.892539140300215 -0.0419303780254827 22.40798081121527
1163 37.90880981816527 4.516012695994796 0.46906546153159534 36.2240835672718 3.221511935607106 0.3745628780282032 34.70637922687248 2.1573290586164577 0.4352138918810394 37.469297271603075 0.7647178946038016 0.4456868740618797 37.63111865872808 5.8240926885553375 0.3040291569627685 36.78793770852813 -0.04909739668419812 23.245565387132775
1164 37.770209339497704 4.535946738855428 0.4840384222271451 36.62826303315086 3.2468757359591405 0.40839137466382 35.42018065137664 2.19052852435703 0.36814888236894167 35.29981710519116 0.7555944712570364 0.4400154040290916 36.38564593420143 5.794270119827446 0.29956840270361734 36.30082321268356 -0.04118713330848169 22.9201737575543
1165 37.602100119503056 4.511687407625068 0.5041891487547254 34.83485947508181 3.2041222492191426 0.347420147926036 34.43062126726141 2.2227415561100354 0.3421309718071501 36.2556672217774 0.7602826155030861 0.45822071350963095 35.72360910258492 5.780063481490186 0.2873957063216974 35.76937143724172 -0.05005078937019429 22.223390642232136
1166 37.77744109472129 4.52833392113825 0.6007031954328486 36.848576420746994 3.2524443067589734 0.39700936411123844 34.95385720883023 2.1714534550733986 0.37712304619145076 37.587623269025705 0.7584641598939366 0.455579247615405 37.057648966087115 5.820784363832637 0.24366861208367077 36.84502939188227 -0.03953421002025881 23.767245785454264
1167 37.42059969635365 4.51515460466889 0.6032354108859084 36.795445712402746 3.2501717722726595 0.33531961601917465 35.02248443160206 2.176794832696623 0.4026786887980682 37.02162154568024 0.7862960273904864 0.4750080905117025 35.73970547676928 5.795251616208335 0.3024724962569054 36.399971372561595 -0.04109648071229903 24.278677505127188
[truncated: 457,626 more chars]
