# Supplementary material for: Lipid nanodisc scaffold and size alter the structure of a pentameric ligand-gated ion channel
Source: Nat Commun. 2024 Jan 2;15:25. doi: 10.1038/s41467-023-44366-w (PMC10762164; doi:10.1038/s41467-023-44366-w)
Supplement: Supplementary file 4 — Source Data [file 41467_2023_44366_MOESM4_ESM.zip › rawData/Figure4/bilayer/m4Helix.bilayer2.txt]

0 34.883390495673225 4.601705763997523 0.3183943521828768 34.86223049502737 3.3457981373566894 0.3171813368896878 34.86693504645079 2.089893973846912 0.31616881349781667 34.885634727779575 0.8325354997236879 0.31672063425702535 34.85704844740918 5.859683757372072 0.3185599625931476 34.87104784246802 0.0 18.185968035625525
1 34.88339052200831 4.6017057572046145 0.3183943521828768 34.86223049502737 3.3457981373566894 0.3171813368896878 34.86693504645079 2.089893973846912 0.3161686217983042 34.885634727779575 0.8325354997236879 0.31672063425702535 34.85704844740918 5.859683757372072 0.3185599625931476 34.87104784773504 -1.3585816915906435e-9 18.185965838910924
2 36.76387017626223 4.535784785051791 0.3430871069856927 35.16892998503562 3.316414307713219 0.14304536013780356 36.41001029999505 2.0653862028907852 0.4816054788428486 37.21986053739113 0.8140780122043584 0.23730333881604088 34.92622658432387 5.857572225575223 0.28716094226957906 36.097779516601584 -0.028076319772301607 17.099377958019954
3 36.34925957005885 4.547979544981921 0.3630271911702721 33.65800494238016 3.360570441147435 0.16273500407249353 36.83605527214923 2.0255869760702496 0.48163262949473007 37.69445302029374 0.7914921502515017 0.23190382957386474 34.08815574096424 5.8550456629809124 0.29778546472580764 35.72518570916924 -0.02978847137297298 17.613686555482793
4 36.596947060681586 4.532493048408885 0.5064064013001777 34.35130503998317 3.394442928022678 0.19896006662978438 37.307177437543956 2.0628398007222026 0.5136711331434708 36.551782028359845 0.8277254193561591 0.2971377522443846 35.25383516357217 5.856309561894938 0.29315653357849664 36.01220934602814 -0.011161274778404406 20.733416171520087
5 36.379033212663145 4.521781835733041 0.46937574911438623 34.22167271886025 3.364425283825536 0.1813960037315015 36.61476361433088 2.0655441880849894 0.4691565639436147 37.32604935298305 0.810240068363313 0.2649126752374464 33.73063425988021 5.869121835581437 0.315833742946204 35.65443063174351 -0.019700784141713657 19.488296927698293
6 35.606196786712474 4.495532382642391 0.5019780632103538 34.60878288789538 3.39069617526534 0.1642995434021451 37.02077144706635 2.0414032970415024 0.47108998150862336 37.302558347353035 0.8139709633415818 0.27883115190469066 34.119603391627905 5.891353050423496 0.323409369409889 35.731582572131025 -0.01933225271651451 19.93444053547959
7 36.55390181632019 4.523639484831778 0.4399923146312481 33.94293280802035 3.3549280823879486 0.1440719199356622 37.250096407851046 2.052178728585779 0.48955805663841373 38.15528558911072 0.7735559778193627 0.2950186986095504 34.30459016804411 5.856322824720607 0.2417958275122633 36.04136135786929 -0.03379840679028194 18.454246561065144
8 35.24260629834096 4.516561410082887 0.46451466759061294 34.89575410461642 3.380817418394268 0.25316392083621275 35.84711771390031 2.0102868894906885 0.5296365750496419 37.06336987864909 0.8075115807550056 0.31704676922909414 34.61859408234374 5.853787521989709 0.23457524061668567 35.533488415570105 -0.03213046231686527 20.61430152811181
9 36.17137774812619 4.505912232957264 0.4390253212152545 33.85815755661796 3.377676942002006 0.2525673490173867 37.47557472790618 2.052878542349563 0.5052982086510582 36.60168709366526 0.8390073687532091 0.32075472669196625 34.09638941111285 5.83579465932681 0.26314673136729444 35.64063730748569 -0.02366947738160661 20.406377019214087
10 35.923061650907364 4.512049857365833 0.4463195883936596 34.14827061376479 3.377404593131828 0.32926892850488937 35.9480046138451 2.056048701666259 0.5181149772077813 37.1991044415867 0.7744766644848913 0.2771872786731048 34.89247154063965 5.881986603976817 0.2760298653975794 35.62218257214872 -0.025530142334251216 21.164151532630303
11 35.641809814937446 4.486495524401702 0.45501984159457415 34.33530159356427 3.4012626813679443 0.31343873688958135 36.90922144072522 2.081604247266288 0.6090401226902709 36.96268091352779 0.8268272809601434 0.2669590509431799 34.26372687228396 5.878511486168706 0.3042540619067342 35.62254812700774 -0.01098318242642018 22.33059248617546
12 35.030317534101826 4.4822011456143604 0.5150563889034406 33.72411078569327 3.3856561726273138 0.3057690666531917 36.93561489507806 2.067047496671479 0.5027767355997279 36.64221568576631 0.8230521896703111 0.26777598437229977 33.670874753307096 5.901022034983709 0.32837502957112996 35.20062673078931 -0.014127618545942267 21.998751271786137
13 36.645123687640535 4.494078509554408 0.405499584041151 35.03455183103495 3.3850922250519466 0.3133818977614448 36.68916051757244 2.051178318686757 0.4702340484468043 37.383919999838554 0.8214437295883543 0.2680311011946551 33.89628559754891 5.87912469671784 0.34047415331935404 35.92980832672708 -0.01973993053951577 20.59921682638766
14 35.01582424115248 4.508731258790552 0.4926296027054311 35.89171237415817 3.3859648066504926 0.224647156910821 35.774242011807644 2.0776766388956833 0.42762935215167863 37.17353615943141 0.8325425440283576 0.28145962138773584 33.839640851058164 5.876821964022172 0.29906163361823884 35.53899112752157 -0.00957598398192545 19.77194119450318
15 35.65048929974294 4.530796493469259 0.4727512102922834 35.13806744418569 3.3795011688006737 0.25397247897449243 35.599197221636246 2.0616554606599724 0.47249955447493047 36.58128781367666 0.825596596452658 0.27184046969088854 35.33363310863721 5.841261935401431 0.36651173629387507 35.66053497757575 -0.01816109550257803 21.05706356123618
16 35.075722986930174 4.565026224546468 0.5007750152287967 34.71215819495795 3.3638366293177584 0.26573098371922105 36.85077546722186 2.026149209668109 0.4970735252791042 36.874826856492206 0.8245945765239722 0.3251311887345752 33.80585742832334 5.862448619816357 0.35290264472783794 35.463868186785106 -0.017512374484843975 22.24925016836701
17 35.64703534675138 4.542082692384626 0.43716375911878985 35.18675715718101 3.3484042576577644 0.2546827273631294 36.30700843966312 2.060039399037399 0.46912096871290243 36.792833503250314 0.8199448272124331 0.30608274799987945 34.23696124737809 5.881609385968268 0.3634888349873926 35.63411913884478 -0.015507314007278828 20.976432224354202
18 35.28319599638767 4.534962628655396 0.44196984118452043 35.33001717862988 3.3974202895346393 0.2789801073701382 36.353906828917246 2.0882585857493856 0.4253741961133773 36.716393362992804 0.8235349691175136 0.2750161162317648 34.81059048994593 5.861757293894661 0.3211197732921872 35.698820771374706 -0.0047366730690576505 19.9671211858844
19 36.74247927739129 4.483727578967574 0.4872650703105125 34.31425655638119 3.38989075694769 0.3318198093967787 36.74053312403844 2.0891345516851576 0.48310912300269343 36.7174769744925 0.7788285871552723 0.24473752771393 36.23903968908758 5.851594585635539 0.29786143297917766 36.1507571242782 -0.02728821438113027 21.139770175685864
20 35.40258950987401 4.533710691699628 0.4354178523933238 35.37637950615418 3.417728005642677 0.32471781376274494 36.84238084861932 2.0607834869436763 0.4987654484334109 37.02376464844542 0.806996815604066 0.2738625443951748 34.98870458473558 5.8575099605049585 0.3806730909438312 35.9267638195657 -0.010577634380375667 21.92637002722627
21 35.032406658465064 4.476602296404293 0.4446936238180216 34.68056493460713 3.3594593937623456 0.28430357350199514 37.25071835165429 2.101169479761519 0.4813664665114724 37.06246092787479 0.804642938597143 0.23937759507361542 34.33710069162617 5.856496245954144 0.39535931294550886 35.67265031284549 -0.026249355563487974 21.14329510884297
22 35.94468082972351 4.527215619493964 0.45104696721153115 35.367631634403104 3.367328088009854 0.2866278230733133 36.724684859724356 2.0789806182504424 0.4808231658145859 36.90795900641789 0.7881101301013809 0.28584757633268765 33.882010539207506 5.885575050802105 0.3566696539934592 35.76539337389527 -0.016481525127827655 21.32566315838753
23 35.050747844825594 4.526813570677783 0.4404463382766047 35.10004094074306 3.3874596066297418 0.324061608042269 35.78838090114091 2.0875710108027796 0.5078401100087404 36.43562572042544 0.7935921141382231 0.2639082419137703 34.88080338501832 5.9070724814335405 0.3572993866124303 35.451119758430664 -0.005421669722963296 21.698549803025553
24 35.57186588204268 4.522838398095064 0.4463966342038238 34.261605187826284 3.3829709043083898 0.3039638446248883 35.717326585969616 2.094950046008819 0.5198678904029981 37.044928602098864 0.7934141140222377 0.29880743027251594 36.045860787287474 5.854590163914691 0.2870735944013018 35.728317409044976 -0.01617070118953674 21.269446917074397
25 35.371088104412095 4.569815557419771 0.4403698590868842 33.59116416283936 3.401913273237901 0.29580057873576354 37.51546709719183 2.0698434835182296 0.4167676639203903 36.266408352439434 0.8017703380136739 0.2715699579171843 35.43468727484425 5.851680892809639 0.3624900257433389 35.6357629983454 -0.006918717459534029 20.47748965831654
26 35.85344576819317 4.552112625421427 0.45064807860450223 34.333117214847235 3.4063684043022264 0.32958344192276534 35.567387977345874 2.125757852572528 0.43054853622790784 36.472865102746134 0.8085235412422779 0.3264954241306336 34.953257845415195 5.802880542723461 0.2941640917287351 35.436014781709524 -0.006794833206992923 20.98675158881133
27 35.21900416659588 4.555738281869191 0.4555415853764681 34.35780855413646 3.3932786666947776 0.3011649352861063 35.64208794096463 2.109428320884581 0.4841638010925656 36.67358780924741 0.8114932249150547 0.33409392674309396 34.763109184237955 5.86866993878144 0.29288063530864644 35.331119531036464 0.0017982601696319377 21.40392572544758
28 34.774211189324795 4.514668471471312 0.4565734052587476 35.19296318565573 3.3686933396260823 0.2767144508124093 36.89419911461458 2.135393175108514 0.4518202799142692 36.951760178751954 0.8087986127351049 0.2750341136575785 37.170248778492784 5.853858119171397 0.3120883355528951 36.19667648936797 -0.009641082836894821 20.308266571145026
29 36.18497350679997 4.538994710546337 0.4383042798339431 33.89861818168571 3.382842458561966 0.2717698687945944 36.76229861139233 2.11761473422714 0.449612388073793 37.03968217903118 0.7724998127297692 0.29951386442342254 34.09576600452911 5.862130831438613 0.3257691135200474 35.59626769668766 -0.011106916958611901 20.454243949743873
30 35.33295982728055 4.515731514174368 0.43290315709922306 34.33648975406145 3.401485649749912 0.27206591759747983 36.90798114699925 2.0834836394617033 0.5202295323844902 36.84317953983962 0.814737149708053 0.2861097892949459 34.345045977440265 5.85232606103663 0.30665606893236147 35.55313124912423 -0.012370623633243705 20.83233823338689
31 34.95345986006995 4.544946801463123 0.42532306164375205 34.307991094860895 3.401036852643112 0.28991066480769023 36.830664986719796 2.0803914971572164 0.5181977749150051 36.11257037308017 0.7950322351676911 0.29136291295878713 34.75429180719815 5.810497974029452 0.36321077515295275 35.391795624385786 -0.019542354367258086 21.634945811179488
32 36.0878944067676 4.529497076162098 0.42022028773317455 34.222791602094766 3.407218341672594 0.2990096361391363 37.63173666397023 2.072241614916046 0.4770730234300251 37.14803401753235 0.7938553095730814 0.2965859644954132 33.996365036392376 5.84848482955072 0.3970371105144739 35.817364345351464 -0.015663992084469024 21.656956934087567
33 34.91499109644661 4.541682035043712 0.387224945440198 33.640926721726636 3.39281314642359 0.31061897695123103 36.82304406706787 2.070631889564442 0.48925084125162094 36.30088171855534 0.8014680572182344 0.297418155019088 34.588191123345574 5.825314188073309 0.3278369704021353 35.25360694542841 -0.019541563194719492 20.767999928877163
34 34.7029649442468 4.582570997472741 0.4476823527144048 33.62910021555772 3.3979772458756394 0.34559136075749736 38.18291006599959 2.0893648700810803 0.4926535476530436 36.335198082048024 0.7920655700933789 0.2519029230224916 37.27597633167907 5.790298254753241 0.3128671850960389 36.02522992790624 -0.015468038804160766 21.207429682723145
35 35.252652142148285 4.553464966402854 0.36818896021546094 33.17726016396647 3.396032137047631 0.3132503949000421 39.00438273030371 2.0985606542131308 0.46895983606559494 35.64041851414942 0.8410661332515016 0.2828726899942487 36.164891236430876 5.782476750272361 0.36231046511823817 35.84792095739975 -0.011603298221881353 20.575858042164054
36 34.61824007366133 4.551004444304298 0.3592954983241401 32.70619730212863 3.3873772162637867 0.32646587378288827 38.76753377405989 2.0450713856659952 0.5676734211112714 35.171717469130165 0.8380357120963151 0.27937809659071844 37.86337849118631 5.773152301060747 0.3311076910322445 35.825413422033265 -0.02699521458114853 21.358956525955467
37 35.14211356307493 4.5565118775052795 0.44011222723369414 33.29263060749754 3.3996691875391787 0.2946139687763688 39.13120844452703 2.117839090797192 0.5265299981380714 35.74000900836314 0.8391815010154609 0.23926519677767655 37.08153194533509 5.808952753858875 0.33056198177174007 36.077498713759546 -0.0014925443161795781 20.982669838430002
38 34.04823804751364 4.5774800417096735 0.4228556788904627 33.51370246897209 3.356857286874544 0.2713734611921511 38.81012479402905 2.1161517233935916 0.49482193628883575 35.3643848499889 0.8153608685852112 0.24112705041837207 36.89481316618159 5.795478406136416 0.38328620437772154 35.72625266533706 -0.01365776111948962 20.780770494682972
39 34.474033279556025 4.569583512671423 0.3776990123679938 33.291636421534115 3.3366515777032917 0.2749673857317462 38.28746931615067 2.113030487448957 0.5237088263714421 35.74458482860283 0.8201029453061142 0.28870976007641624 37.0777999201505 5.829651161775777 0.41375647609652516 35.77510475319882 -0.01211948947826429 21.52993721382065
40 35.450490351545426 4.566454497551847 0.36912695086838027 33.06375426788903 3.398522402037729 0.30975743344404527 37.540628233746496 2.127046154763899 0.48903772771733367 36.95871904689912 0.8174874833419823 0.2510789672183293 36.985440323853574 5.808312128236855 0.44098637277336483 35.99980644478673 -0.0023588932729144084 21.313886189624196
41 34.801355314569605 4.561512484857838 0.3869549448596414 33.92350098257588 3.378950960535129 0.3000061779743661 36.94555392843485 2.1063340435424163 0.5200252897105295 36.22615958642571 0.7978122136810215 0.27895932753696295 36.43436390512435 5.816677182210675 0.44079460208147564 35.66618674342608 -0.013666049493960908 22.078817964706126
42 35.17693167177956 4.550164079363599 0.35129928309346226 33.76003830315219 3.397262346864929 0.2568615424031767 38.25899752542554 2.1249649371816384 0.5061490170476256 36.1646800646919 0.8047876921625495 0.28346191363776224 35.489830926832155 5.828728976927566 0.4313934817608879 35.77009569837627 -0.004741819959320504 20.960689633234402
43 35.06484102605398 4.566426299958972 0.4104019256406297 33.43405170284818 3.367411773389262 0.3070162100185318 37.59756057705214 2.1078394630270543 0.5419374286986299 35.75529983266322 0.8430452638143509 0.26570351942691106 36.30504060579372 5.808064484595194 0.3996769560851007 35.63135874888225 -0.007365969502410174 22.055850352252694
44 34.84162702691054 4.52538988918286 0.40841718888720263 34.34523220209778 3.334536417096592 0.28613661015504455 37.075311333623446 2.096947450874935 0.5584824244104436 36.01402893480054 0.8234960594268192 0.2565727996511899 36.16987825307609 5.819443171840401 0.4645601684073905 35.68921555010168 -0.02596082877505539 22.62231254366996
45 35.216617211426275 4.550272856553951 0.3867151101518227 34.395899152467386 3.4081996596965607 0.24895950939975406 38.70613241047089 2.118492085565395 0.5483092714973494 35.87356024905941 0.8189601577631705 0.2638970453375031 37.616606088850375 5.818225877147878 0.5078038281380771 36.361763022454866 -0.003093299113985859 22.41049661305809
46 35.11141750913801 4.542695214114529 0.3857814432517647 34.528955704070825 3.396736486200745 0.2849234236490429 36.73252041548849 2.111207210246378 0.583901739376017 37.10809675305128 0.8173439826604876 0.27039826060636535 37.21657720919388 5.8300448540027645 0.45086520997593504 36.139513518188494 -0.006317877014396056 22.641803254043488
47 34.392226600597894 4.546464730420456 0.4354153087381549 33.9981269345176 3.407203553533622 0.254075891305482 37.000554902817356 2.0954286508479374 0.5470060000760018 35.86557493564493 0.8336548252406993 0.19840593041648263 35.535203981971385 5.835046594758675 0.40366951713630084 35.358337471109834 -0.002363755499098863 21.068490607964616
48 34.92802053398045 4.5361664861489785 0.4381816570898512 33.65798671013405 3.414647202910932 0.2921389783763916 37.384623774291775 2.1069691082985518 0.5579329289741702 35.83104284865399 0.827870456485495 0.2902226338068939 37.531653034452034 5.835081269535022 0.4797623696751023 35.86666538030246 -0.0017765217835810977 23.585676634600937
49 35.15955535125425 4.5473815343949635 0.39876579106340193 32.83952466634183 3.3959788174619674 0.273818683568284 37.88563317734252 2.104479170012217 0.5454459658870646 35.605168680944686 0.8143153555313545 0.3484283393411917 37.21770464310525 5.805487814208302 0.45565510520782193 35.74151730379771 -0.012394888137615977 23.17171826183698
50 34.294136918684316 4.551404840685952 0.3985910616601865 33.47708973980831 3.4277735943596546 0.22383443779154427 37.28913628121724 2.1058972626495915 0.5659096863560605 36.57699159444209 0.8061003278473629 0.3083117017684942 36.43830100348151 5.796387246620471 0.43578342884387294 35.61513110752669 -0.008410772026770564 22.14402026680106
51 35.56762396929251 4.531282540236496 0.4231621918204427 32.76614510261138 3.4187135792438665 0.2723523463534879 36.95193110095564 2.122073175394963 0.5512271632650063 36.190930089412056 0.8215949110552297 0.28684341950699094 35.80485295476639 5.812638943602576 0.49040233515496257 35.4562966434076 -0.004662796552750681 23.1931878044002
52 34.68437707542173 4.570573423221699 0.4359822000098975 33.426808424824884 3.3837228094399046 0.22112771623153368 38.73650268217848 2.1223893820376123 0.5171012948048141 35.39278703357417 0.8122553014554267 0.2685610674340371 37.30373408857583 5.787152440553036 0.5090296056004029 35.90884186091502 -0.010704755117841237 22.366002080701126
53 35.565687693613334 4.5585562648981925 0.41922479775312016 35.30302524209966 3.3250509414985974 0.24951963099507232 39.530138935297124 2.0990173194234187 0.47550049218219054 36.235555300365974 0.785749607020372 0.24710920793852867 36.946762932021215 5.792416961716699 0.41971872486170064 36.716234020679465 -0.033765207547920874 20.753366181895593
54 34.66915349462749 4.585265593108074 0.43866016763267285 33.36632835723477 3.4080743345578974 0.33026104871124473 37.91015117395149 2.1106244374576226 0.5453004982434783 35.123548069698636 0.8552805499034994 0.30598739016307175 36.66357319491911 5.784483504813421 0.438931640049421 35.5465508580863 0.0028222575087261115 23.596014820091707
55 35.886048640065134 4.573873956555845 0.3544858348221117 34.235956564296195 3.3886570677145182 0.28403378319188144 39.350264492131444 2.1102908200561163 0.5242521807365595 35.76823767417243 0.8267819834512431 0.22930099602991771 35.77416963227174 5.827468945399322 0.5127556592373047 36.202935400587386 -0.0005088718239679268 21.827726222329584
56 34.83054773637701 4.576645120891763 0.3955002764643027 33.30086877870522 3.4108021227238887 0.3075358677891042 38.130211030711074 2.0993106175646217 0.4868281136988393 35.229379987836886 0.8379216830959446 0.2681280869647752 37.35058925324554 5.804610528980417 0.4252274218025294 35.76831935737515 -6.541180804979785e-5 21.580108905728345
57 35.08159688920051 4.558867976265021 0.47542262507914956 33.802980583737494 3.4067567217099497 0.28919107982736697 37.77151153691479 2.120000217901582 0.5965188816872845 35.676582851638436 0.8253460237484683 0.2835778259385097 37.84907543938884 5.787349692256221 0.47230686631211427 36.03634946017602 -0.006259300083128405 24.259231046811138
58 34.71506908504661 4.585415196640949 0.3773254818333704 33.93614510051772 3.3474176098558246 0.26546075982624645 36.52531047041804 2.115973023644071 0.5238206125566944 36.07014181393486 0.8129279044524059 0.25005708791256465 36.59410542349664 5.797285121862669 0.4611664640292747 35.56815437868278 -0.014119655168192979 21.518351382839846
59 35.2766578329587 4.5482012766389195 0.4216680208905284 33.91439873763804 3.3473980145431805 0.2600675538886005 36.96004855697991 2.144685754642987 0.5415057789227777 36.38774146567017 0.748842945830185 0.26742568496230884 36.25963043991296 5.822055300394987 0.4597568348170164 35.75969540663196 -0.02368676804932508 22.35021124240653
60 36.49124788082049 4.558852830299362 0.43183773242258877 34.74932625087801 3.3139047825604124 0.26099981555987634 39.10126563412756 2.0938562915441246 0.4403147640087892 36.64902357919478 0.7623063185790938 0.2834239764351757 38.411121876998315 5.7861759572115705 0.4721079453321867 37.08039704440383 -0.0429041904204643 21.642727085453707
61 36.06504189334567 4.538170929615633 0.3613854226097207 34.32334612067945 3.3736496943807164 0.29292852804943764 36.62060744844479 2.1269019503852142 0.5244636184890429 36.78033398069759 0.7969526300144357 0.28235480069895513 38.055738557233035 5.806712199829613 0.4029186312400479 36.36901360008011 -0.017445945614254256 21.360451031886566
62 35.20653845806896 4.538564257415487 0.4490198404061303 33.11314361340073 3.361135612469265 0.29451644936894444 39.99485033384868 2.114162645630919 0.5505412053151525 35.904350190874496 0.8090493748423392 0.29349214141252405 36.901793811201266 5.779032397798662 0.37690382652881027 36.22413528147883 -0.025534568828042347 22.511207679431525
63 33.837709856317716 4.574675638091028 0.4122759149045354 32.81253618610171 3.3490037837534214 0.29688908193168473 38.64121637395051 2.142020656065515 0.5115202459553366 37.115159570676845 0.7733115380924778 0.2758509104888611 35.95747577521597 5.7787287155795815 0.44502438321255167 35.67281955245255 -0.022375360142972166 22.2486448820406
64 34.42203827308342 4.560590375002396 0.37019811648990064 34.25982784851143 3.347477874334068 0.2411355367941225 38.838185577746806 2.106746439075389 0.49887172768293014 36.00354969875377 0.7849968712976917 0.2618933839569629 37.60285274222485 5.794856267445154 0.44800609996810065 36.225290828064054 -0.026989861028437145 20.856865405908295
65 34.877818504453415 4.539789859646902 0.40258300865850627 33.999594684640385 3.368593426854232 0.25224060434473056 36.923975177538004 2.0915075148332023 0.5153792566066961 35.78844780444418 0.7359392881948462 0.3046694139096041 36.675938382311514 5.810842796607063 0.46833248657206655 35.65315491067751 -0.036588849232127754 22.267486411187672
66 33.76020795033004 4.596043989254934 0.41941057853429053 33.556500797700785 3.363142871370537 0.2553745268317139 37.29421850258667 2.09057278706417 0.5083672785980562 35.71805955303209 0.747121298572095 0.2783465104757328 36.63866999652153 5.786484486635549 0.45561717787956046 35.39353136003423 -0.029250339879919828 21.96853195611922
67 33.41802132493192 4.607517803822159 0.41717783781233936 34.25338537441488 3.385908844413274 0.25879055415499674 36.81113121497189 2.0975544912792747 0.42796899014213324 36.44944227238421 0.7458996724168125 0.3115453065125699 37.474690996441105 5.7966399961504225 0.4056588113397508 35.6813342366288 -0.01921926484298837 20.86874436878695
68 33.46708895535951 4.588797809028347 0.41820066171766096 35.9353310399131 3.332222995390455 0.291813254394082 36.83325237297889 2.1056327063791667 0.49350428655439615 36.08282183542932 0.7648295475243535 0.282455330214914 38.340278000472516 5.799962826477557 0.40950808338810596 36.13175444083067 -0.027634249499400944 21.72061935137173
69 33.29336599878275 4.56813137054667 0.4407626094349863 33.71435852279184 3.373189956274197 0.26823988189964637 36.3278313773856 2.090866789527051 0.4371396841564619 36.02604095533202 0.7672176344208691 0.2759797781712676 37.4926510344877 5.783147752437964 0.36642606900630764 35.370849577755976 -0.029412725818026654 20.495250631076694
70 33.53521409240871 4.573975007085743 0.38568021069823916 34.988200420981876 3.352390216386919 0.26135598640544444 36.40745810708977 2.1285713820662653 0.48134586797829904 36.407574973399385 0.7617857070226525 0.28068304329473903 37.1224027468351 5.766909918149123 0.4348938483407925 35.692170068142964 -0.029196980317236453 21.130213163052
71 34.10525812703253 4.5315649102340645 0.3814601571504699 33.80365290848646 3.3706347407999875 0.2646862959786612 35.732245745936794 2.0697221690748475 0.527160293196487 36.255351809385196 0.813388114032625 0.2911466249773994 36.05636527123821 5.7923493348355874 0.3714527611381612 35.19057477241584 -0.03039157266395449 21.037934594213098
72 33.91990398478272 4.55007263691877 0.3827527139987662 34.31882109413621 3.3720133980889018 0.22818936708103563 35.82679097359939 2.089675988540173 0.5666704856889584 35.74466889838769 0.7801741789151649 0.28276140994814486 34.88239333003886 5.763486900721127 0.413671371652982 34.938515656188976 -0.03483880582254941 21.47497781554372
73 35.11883921670142 4.576406698138088 0.4192920039957035 34.12679227193238 3.3556828182713656 0.31299284274363937 36.792749246244014 2.0930197070031413 0.5288768958143384 35.64914634155608 0.7695181883086328 0.29915306316900403 37.38047876593216 5.793481076721351 0.40977431970240485 35.81360116847321 -0.028301728770861102 22.57555843029543
74 34.36728270206216 4.5741579950932465 0.4124720760373456 33.884076830014095 3.3719881169505204 0.307468322953234 36.93339103637333 2.1064057081186096 0.5184587256498072 35.070267466352874 0.8314890881528704 0.315711098377803 35.384942191964434 5.7786731436574925 0.48484396319366624 35.12799204535338 -0.01338061606482901 23.36469389809414
75 33.88209863410965 4.5585768264112305 0.39947226101559624 33.50825605984765 3.3645355245436974 0.3109216858702495 36.861581228545084 2.123089557931843 0.5536741605796989 35.48130403092406 0.8041032050066266 0.26190765683910094 37.6410434101931 5.823954901283988 0.5301903362828034 35.47485667272391 -0.011071423423899662 23.56192790830655
76 33.893031643237215 4.538056220677444 0.4009969711294718 34.302254677186454 3.435496190808172 0.2801185303158828 36.142623664583255 2.0976491173758722 0.5251774833197398 36.985729906099344 0.8170080009121152 0.35379660481828973 35.85158166550671 5.781589514866067 0.4403860787454272 35.43504431132259 -0.011963617531442617 22.923762562770712
77 34.10016301891881 4.547524239359055 0.4568354808079993 33.714413088850186 3.3696331556604635 0.2888602431632014 38.539764979512775 2.0836145763198592 0.501467701077419 36.10103070785853 0.8060220289681777 0.32803812539890925 36.5903642176308 5.801772287290928 0.3903306777736968 35.80914720255422 -0.0242101689396802 22.523340234804152
78 34.34408036245562 4.559074340136203 0.40415937163928106 34.275171978441485 3.4131904542245963 0.26403594146287485 37.72061574717992 2.098003451429247 0.4584311395386876 35.461253506113465 0.8473596276900404 0.2953528660006206 34.64908002392307 5.804892724640848 0.4627700132949223 35.290040323622705 -0.0014193068351899152 21.597636432011278
79 34.766603150111294 4.542598556176618 0.450065844370199 33.9957171396171 3.4387141548126268 0.3056252826110493 37.80637606537487 2.0718968245315663 0.4775738336585297 34.73529515553037 0.8440058738186854 0.295612202177151 35.49586963795416 5.804009361057227 0.37039674773538644 35.35997222971756 -0.005678472380032185 21.76407584279102
80 34.34262165531369 4.548788930882305 0.4523084986827821 34.26862151048626 3.3925612543560697 0.26712665213590203 37.83966722053196 2.1236290307486456 0.5376143399231915 35.14304806385252 0.8264908927038664 0.2843690169664896 34.788948055756606 5.791381710516863 0.5429046845031542 35.27658130118821 -0.00935306261782709 23.884584410991028
81 34.56263733714959 4.540427870557408 0.41842603904223014 33.100631373849204 3.3996004957488695 0.3441389294641367 36.50962350162366 2.103630414125345 0.5809263911561723 35.64011291015301 0.8434933908827098 0.28680381047722237 35.43699550794603 5.769877820327071 0.4854119897662219 35.0500001261443 -0.014517428131096221 24.244218189644563
82 34.153221058483744 4.592980563360824 0.4193078157566249 33.805417403175326 3.3944117337919666 0.3195829996473903 36.93906988852997 2.0906924319064313 0.5077459683691982 36.53661283800736 0.835198765422975 0.26296014462374506 33.98759911077178 5.8009299783773045 0.5375482237598748 35.084384059793635 -0.0030807318874766843 23.458555453850657
83 34.920841603733436 4.562203018384549 0.4205160495877189 35.21590414249457 3.3866130041619575 0.30185298666966487 37.83842779650738 2.0502916284826367 0.5445427210294681 34.634302676362346 0.8309316466193382 0.30279148513407445 36.95082587579312 5.749479711228208 0.4081097194638925 35.91206041897817 -0.03001962468403898 22.664067076453776
84 34.223631473781964 4.574280182135135 0.4625711706786887 33.78430620949652 3.390541915996222 0.28871499373017695 37.144249413307776 2.102587577666008 0.4841725086267615 35.78935321847931 0.808765615479267 0.30084407347195 37.242400430968196 5.764560979747854 0.41075509757772943 35.63678814920675 -0.017776172254479673 22.311639386785828
85 34.206304614810776 4.5987013620059525 0.39903419271163904 33.67698285444228 3.345125163449718 0.31049648685238496 39.1125465721844 2.0763824728669515 0.4679385771887465 36.252296633598206 0.7995572761037704 0.2800762711664169 37.46397775944576 5.755088164228664 0.4413716340322543 36.142421686896284 -0.030952538728365543 21.759987804955568
86 35.02664963790885 4.590424564426945 0.42205028734497607 34.43086912693997 3.3704618736538796 0.272965893346642 39.51426791164199 2.0695584391040414 0.5021383364440913 36.27733792192973 0.8019912794214753 0.2715579587003329 36.65693687175011 5.790077416573363 0.3770336891655069 36.38121229403413 -0.021420711823436144 21.150693061409203
87 34.99729782882402 4.587961443891623 0.4811502701732773 35.35933277003403 3.362332622525011 0.3273156715617522 39.346643501456285 2.056427815093919 0.4498062694509491 36.70170541024338 0.8237923622367511 0.23428092108091175 36.169936176206356 5.774715333170194 0.42385546842323407 36.514983137352814 -0.024877511075877278 21.960424928423198
88 34.38940828539434 4.600346867037648 0.4323662003216041 34.51526815682569 3.3723563037793314 0.3000200942675868 37.78825056523296 2.1167519077406203 0.414413478758893 35.47178546155888 0.8425355213898257 0.24220522102756248 36.16789150772497 5.779741400854193 0.41286175787670787 35.66652079534737 -0.003577026299053232 20.647872029800922
89 34.14050662677066 4.6247830589656465 0.38772957238674144 34.570053611348584 3.3752995144892073 0.3061935010647196 39.135591545794846 2.1103845967474513 0.5113350100351589 35.48958359834307 0.8157914164433284 0.2855485244824296 35.41500743653324 5.832593291386856 0.3838331560121776 35.75014856375808 0.005846949147121028 21.48178931670502
90 34.51091679736946 4.57054885536645 0.4816532167266155 34.263413479322075 3.3711605768556625 0.30079136895603803 39.6262258286545 2.076302534011691 0.46363150580455903 36.74461329701093 0.8100088118730472 0.27567490806236006 36.963423374016074 5.760714040960854 0.35640769134790273 36.42171855527461 -0.028176462645835842 21.522113248848214
91 34.7044570103571 4.576870695913998 0.4558413128967582 33.730756135881556 3.3400005304355775 0.2964788740612251 38.36048881672768 2.097686317367237 0.5221196699804136 36.5970895984905 0.8115275443464688 0.24508855977407026 38.46192598579915 5.783763062078295 0.34307913352618713 36.370943509451195 -0.023953796431061658 21.343910303575267
92 35.111384008731825 4.5872958877335215 0.4287734001448381 33.2375501715311 3.3425021240365442 0.2762034617308493 39.9490102498096 2.0531464848762786 0.45287115632065905 35.53235239317854 0.7899146458536734 0.2588729918486913 37.64845840478699 5.8249988777529325 0.3555891942248665 36.29575104560761 -0.02635182240878684 20.309178938526863
93 34.34273787861705 4.528581009942508 0.47964096858883587 35.58400433477032 3.313489397332267 0.25366128194478216 40.40379447064702 2.052521078771554 0.46662597219132435 37.465415621545084 0.7605110661709332 0.2878569078570569 39.18672361675662 5.8246312486485845 0.36636218036743556 37.396535184467226 -0.04997666628620743 21.246963102586662
94 35.47095323269169 4.532183770969434 0.42345457127836433 35.74957127064848 3.320980296952911 0.2949936878707281 38.12735018982239 2.1067007268848927 0.5248147724938595 37.644279858090975 0.7812615213457722 0.26610136746227847 37.690864238962284 5.799115826436712 0.286195522988063 36.93660375804317 -0.037874997941432384 20.575601079756925
95 34.36592477144409 4.602799332495598 0.4144035606532975 33.73347864939032 3.3656962080828867 0.32737703146561514 36.31037153197422 2.0892523646955947 0.485122940215182 36.2622721010647 0.8177215322445494 0.2784952847756051 38.004771943305045 5.837545545550847 0.3675792273466627 35.735363799435675 -0.0033204298454817317 21.462747413603168
96 35.60562871847551 4.578483840496039 0.4168146316778207 34.45428585390713 3.3445772730369843 0.322468030033402 36.96936630930964 2.0702646169034455 0.45134140866232875 35.73136293163069 0.7962000394531674 0.29181594777518616 38.80198974316278 5.789258477974964 0.3366711238583083 36.312526711297146 -0.030166576886456808 20.845478180445415
97 34.84745110479325 4.568119801013113 0.46401921289207787 34.56588270546456 3.3590836919400866 0.3326967604600927 38.715079085058825 2.0734275541236906 0.41142302633758454 35.63045097065007 0.8028688191925658 0.26734356809169907 37.12374634451113 5.792038566756398 0.34965668950463774 36.17652204209556 -0.026815739854206065 20.91455529322695
98 33.679299934320014 4.587288214722041 0.44947700885864067 33.73099900394522 3.416064117381856 0.33629725271052396 37.82626642141931 2.0934669806443695 0.5011087502720993 35.78984461979594 0.8046991551659112 0.2676809022735097 36.15454193960225 5.816767481421317 0.3553787205883024 35.436190383816545 -0.0022662365922780483 21.886330416116596
99 33.87074819940931 4.583845055642916 0.42421416141889184 33.17277043951426 3.35775902614217 0.29578156228452657 37.80155459281823 2.1169529718453046 0.49320209856518593 36.17650521835922 0.8105521790280219 0.2439347906298042 37.54240460010572 5.778571790855437 0.42049882043737674 35.712796610041345 -0.016387221756607027 21.516071322247974
100 35.01347072248296 4.575277355647244 0.4256094269947444 36.42019072445228 3.3008954698131987 0.2569490415267707 38.32731764682211 2.052016519405621 0.5297708182397087 35.58340727104977 0.8050840939791128 0.3257737695545842 36.69752493004198 5.787297704340645 0.365271771175149 36.40838225896982 -0.04180919782221262 21.811068889334596
101 34.360139525976535 4.602199368583736 0.39367505364959376 34.885274863967275 3.3461002500853607 0.27203575009395065 38.24099955424426 2.067397201997867 0.5004522566804573 37.54206586720916 0.7882502449549943 0.31849829671275554 37.645827399386185 5.7720096815498305 0.4395717494770285 36.53486144215668 -0.030732077025019233 22.05008716166338
102 35.494362432438656 4.580983291946712 0.41486325929081164 36.17000344691305 3.32324045442124 0.25464723731165634 37.94514449465229 2.060850492613832 0.45549457125279563 37.95617187383092 0.798129516219607 0.2347746688174088 39.5427868685404 5.803209384022904 0.39402127008545634 37.42169382327506 -0.03264079861451794 20.097079158607112
103 33.832259897721244 4.593296565220017 0.40769290555106324 35.39521135610457 3.3083154491915234 0.3010984178856106 37.5782718533864 2.090624587414049 0.4274565626393835 37.245117758998376 0.790409376195183 0.3063178542413066 37.237851961681095 5.751344943034812 0.3553514821622604 36.25774256557834 -0.03912524224826006 20.60261375239319
104 35.250744457594685 4.525937560028867 0.39323911582125554 35.858895448266594 3.3237709001724864 0.28767545464155514 37.18375234813132 2.0738025141477574 0.4744926481786079 37.885641735697256 0.7833472555131746 0.2914979619190014 38.29907965303911 5.774437140202404 0.3906435466878676 36.895622728545796 -0.049664352446439006 21.056757344192587
105 34.67203826923546 4.536094936849651 0.45808392887181243 34.833966259607756 3.2977178915682335 0.29060896513233264 37.891720395214264 2.0436117949573944 0.4433299336858316 38.01015892031038 0.7761240150305425 0.28609880681984595 39.29734914688735 5.824448234937177 0.333593700126937 36.94104659825104 -0.05032405179077735 20.760728470763585
106 34.62410736314774 4.5159231746715935 0.434938268791563 35.53641630452501 3.3229365982514665 0.31317050018488723 37.61570741774948 2.032935903238668 0.47710923815538087 37.70890466056896 0.7944223860896463 0.2709435297815934 38.36236411715074 5.803327393389655 0.3763004265489847 36.769499972628395 -0.052014335331170926 21.45683356103508
107 34.734577464136926 4.544654619916839 0.4263829941090408 34.67104882923576 3.3454157872058183 0.30443327340641596 37.68515822773344 2.1076859141938913 0.5073703464723034 37.15011684974086 0.7648533083104382 0.30047012034303044 38.225015453643124 5.797144203604062 0.397111246062889 36.49318336489802 -0.033972659813167105 22.182267078624186
108 34.17552626614382 4.552039104966697 0.44609169215146854 33.77573221169592 3.358932152894219 0.27519209057634964 36.32547221262979 2.1321587017530943 0.4980800534738304 35.74311155612486 0.7749421722212183 0.2519519417675719 37.67484215230788 5.7737503306445515 0.41552776796289437 35.53893687978045 -0.02755893396342084 21.621634356681774
109 33.62144087313356 4.576505491439623 0.3653269994479349 33.0144026848358 3.3485323718599522 0.2711238614814051 37.21749744194142 2.0847842285778313 0.49295150989971864 35.37705977096992 0.8232201674751535 0.3062516308941731 37.84509048237085 5.771900572602398 0.38612139363288234 35.4150982506503 -0.024934860068385235 20.87600827493646
110 35.072792278999394 4.565187475244501 0.3544348311333402 33.729997644414674 3.326384783917 0.2802691897228756 39.092632648759746 2.0461987291579606 0.45355710518312287 36.82598467479154 0.788348526126375 0.2721716999044274 37.64433854946555 5.803891237234046 0.45678899591111116 36.47314915928618 -0.03992127612340026 20.82382816627176
111 33.9275946709454 4.57506343521062 0.38366121849760365 33.79390998678738 3.3741324451543244 0.29199821284583305 39.567012472017794 2.071455058997556 0.5195824937797143 35.190622077314835 0.8524130696695483 0.31336797645520487 38.37563775821789 5.814031005114655 0.33058126335195887 36.17095539305666 -0.00850442363003614 21.07557829365127
112 34.600609953267494 4.5262091972245395 0.3987777645904856 36.140116384810156 3.359984399697149 0.2503683386259472 39.96406913841326 2.0328040718421807 0.4812409315898163 37.526855523942906 0.7840799533983582 0.3060516906198724 37.8362882282497 5.815355624450542 0.4118687373098644 37.21358784573671 -0.042236777136822945 21.18004337146113
113 34.72982392228533 4.55106499155868 0.41409554396754583 33.92858722022018 3.352452756854237 0.23382165327705834 38.833656713856115 2.101421525297246 0.46173647545812985 35.81828428918487 0.8082696197646523 0.3350030380298938 38.173739760590614 5.815743999557679 0.35544038511043613 36.296818381227425 -0.02013284785287812 20.627593261112803
114 35.118309366874236 4.526562282024093 0.40171299095354285 32.71731176835813 3.355278869283442 0.2046215367149398 37.27654092374018 2.129699599808168 0.5625231397965526 35.59117916226404 0.8425593165837659 0.2998950268450816 38.42455949319902 5.812347428580943 0.3600013814371809 35.82558014288712 -0.012633927203294459 20.955978061533564
115 34.343110349319424 4.587096394673001 0.41692356591671875 33.06236457637324 3.3607098367810035 0.241211152448019 37.55904575773391 2.0701273556527986 0.5189219830566406 36.46326959721859 0.7894172775925455 0.2812610556965524 37.9330294125389 5.814613947257506 0.3377047272927724 35.87216393863681 -0.021530464068006027 20.580901653466796
116 34.97285213425374 4.527094974300015 0.4183080823503489 33.9219226620158 3.373862326124569 0.19621491193994467 36.940157506814735 2.0906374877560223 0.48214063994030465 35.66529749624665 0.8090477090685201 0.274138776342638 37.21871324183827 5.785646979531991 0.3662689903614596 35.74378860823384 -0.02866553110315335 19.90537199728707
117 34.19928418350489 4.579647515860542 0.42115364540619693 33.97888274031699 3.3779369044048027 0.23505532958827616 37.65585821618116 2.131701836523459 0.48399013250362055 36.829178592846766 0.8025508450330363 0.26427678446429986 37.576326707701725 5.802482361871771 0.35486925370825917 36.04790608811031 -0.007059533720654598 20.160610310751483
118 34.5283075728649 4.585864886074322 0.3824512866214898 33.629575782980496 3.3668396742572937 0.2399990002696177 37.102958434083284 2.082800944267202 0.4882122489899572 35.88540475372811 0.8004042682848557 0.3237213130228347 36.70543045176952 5.8143316536873755 0.41377767550824035 35.570335399085266 -0.01587514114516706 21.178371041456014
119 34.508362364065995 4.588693273811834 0.4274695025598468 33.676243146702994 3.4070877622948985 0.22674146772310583 36.69188026698125 2.073713046829143 0.5251172058139232 34.89381095334515 0.8364361239202112 0.2826389740219249 35.50054335975527 5.820291707821592 0.3790812498619484 35.05416801817014 -0.0006790435238412717 21.096860639641996
120 34.9491984759276 4.568836456046269 0.4110587606333441 32.80966680321023 3.3719991321578555 0.24497971390912632 37.38298717437258 2.0776628310832033 0.5617414455082342 35.674022612828864 0.8341523865977633 0.2843326849044795 36.879478982960556 5.7992697045920645 0.36257758954730634 35.53907080985997 -0.015539324363945718 21.36777564888426
121 34.93102591782067 4.570155612247088 0.3560072188441095 33.669875816449284 3.31790714933372 0.19012751401601102 38.96725734768046 2.07894990569502 0.576844314466079 35.7602806811599 0.8160519397882051 0.25950416365205053 36.789687040256474 5.805018192947416 0.3844122697550033 36.02362536067336 -0.02830686645708702 20.247130777350815
122 37.17843273036913 4.5411904623890065 0.44660644521717313 34.36986743733143 3.323002956940711 0.2138953356070471 39.812300243271146 2.0547512176317992 0.5466520274284261 37.58728997387627 0.8042290516326761 0.2878598471556341 38.01573252331411 5.838376636717087 0.3353998473924753 37.392724581632415 -0.03361336139712088 20.97499369484816
123 35.19122668000609 4.56442791825432 0.3482612296216681 33.32146419884061 3.3646578187726455 0.22432504256603883 38.318261165168884 2.0168823381249448 0.6065537959819401 35.303531247067916 0.7843702745573999 0.26569920660029783 37.36838800695201 5.802857781761225 0.3607783870515429 35.900574259607104 -0.03928420016526986 20.690854287330243
124 34.878227512640265 4.548024195415376 0.34932804844613835 33.30093105350472 3.3371750081912768 0.20229703770583013 38.51849933775994 2.048870543020406 0.564615189712074 35.2399675196283 0.7874108341070306 0.26920231662573607 37.77721592593552 5.80332180541898 0.34207997926878725 35.942968269893754 -0.040962949228763 19.79595047507034
125 34.50923724310491 4.537766078527173 0.40903267224345397 33.74654212245567 3.3386606343511143 0.23260973925912778 38.497034462028 2.0787210803822807 0.5651392934071116 35.79619883520808 0.7684594443111292 0.28821633566152294 37.86098338210092 5.830813853579405 0.3831027123460012 36.08199920897952 -0.035039208229156425 21.521449328499756
126 34.992826957044294 4.58166303424338 0.40166283415152365 35.49094339108406 3.334321014710961 0.2156889755353914 37.75910512420484 2.0790505121796388 0.5984147242054437 36.89807028318725 0.7690701330575358 0.33670161527531517 36.68452197133679 5.817786255966146 0.3236630331031115 36.36509354537145 -0.029545236427844502 21.498879711401077
127 35.3480063294064 4.577415186824151 0.4314476468578905 33.294727318737074 3.3487412706723827 0.19398370301254414 37.29528664685414 2.0546055251207784 0.5400570139123855 36.42398195014962 0.8150320180816537 0.2609808741999765 37.23607257878826 5.795530949813804 0.3308921899242596 35.9196149647871 -0.027658436356822923 20.137878579631643
128 35.39633410627405 4.524722418313008 0.4340579801585045 34.38018733714749 3.3519061324887263 0.23380107217161583 36.77648959204716 2.0475420989906943 0.517505659055139 35.92830350634021 0.794679834588654 0.22768952006626572 37.781172637997464 5.811336649725105 0.3460982765497595 36.05249743596127 -0.039885999638139456 20.158402845665478
129 34.071528760144695 4.550303979155881 0.39336167242941006 34.47705499070217 3.3356326228311164 0.21017746233009002 38.19368665810583 2.0706277511205595 0.5365765877507698 35.53474294388431 0.8262783417973092 0.3139903706145707 37.12632650705174 5.798487626325917 0.32767625702118547 35.88066797197775 -0.029657362213220195 20.41772173485367
130 35.35382082894807 4.539260019226657 0.375652728292801 32.885742395245956 3.37196020625071 0.19580971206438005 38.043678684074195 2.0517939021565024 0.5936457036164254 36.04455798214671 0.8006661845377177 0.2750382836290342 37.04472837917718 5.815265819450819 0.3416867182933969 35.874505653918426 -0.030134200134895584 20.418303811272242
131 36.634429592826066 4.522404332600096 0.3872964419640724 34.92582116054452 3.3593943873773258 0.22351009628104573 37.13881586382025 2.0517950816536317 0.5267838816225945 36.2786480696802 0.7608415320680951 0.2687175909302682 36.81529443374251 5.815805481532311 0.36319483673267355 36.35860182412271 -0.04387526341308501 20.277008999977543
132 35.70992989483981 4.566222288929906 0.39848661932224116 33.6943619004245 3.3353471305795668 0.2206864920596794 39.24509204850811 2.0448197065755007 0.44134651787528506 38.566544034556095 0.7753506403852355 0.24649120918053424 37.804588063248886 5.776368471763804 0.34791961154014117 37.00410318831548 -0.046301778812574426 18.96410603428376
133 37.12744009915264 4.542672673912397 0.38019024557931774 34.568459607139424 3.3400219538072156 0.18738772661159048 39.74020921002714 2.017026060510272 0.43953056876515256 37.571049870550205 0.7874397069413084 0.31381489984095046 37.24846687059515 5.804643833908855 0.3303959317077158 37.25112513149291 -0.04756258064336734 18.922726134542458
134 36.857677540185676 4.568246739870639 0.4081996708813061 34.40353948538674 3.339063822016971 0.1724495829547404 40.723390293928695 2.038829194487149 0.4438793211172414 37.431082963741446 0.7815255390250789 0.29763265877960704 36.94498757475291 5.78801294841595 0.4064593407129677 37.272135571599094 -0.04278777769621933 19.808532659045568
135 36.98310827614684 4.582679355396963 0.4175773444205781 35.66915438376452 3.365828364673053 0.19948591622674758 39.220244239613024 2.03172359575108 0.4863683532460021 37.70767695182724 0.7834162015285547 0.244174305404456 39.29410338544448 5.837230739590595 0.31268897346681856 37.774857447359224 -0.025747775071327705 19.025578020507464
136 34.681913625677126 4.536907528423895 0.3845699071562984 33.216899197672774 3.3613847258398613 0.20539654697669615 38.469259443728895 2.068454018056121 0.548257582877665 35.520949103261145 0.8051707789806646 0.25182710491847443 37.63949729173793 5.810947875428222 0.3319560941478379 35.905703732415574 -0.02935044111362408 19.732749383639693
137 36.15923043022665 4.558665847110651 0.4644263150232881 34.55871056550461 3.3259330491096804 0.1853602336974034 38.89137796165364 2.025606726320854 0.5349117991505478 35.14051476894607 0.823308531173386 0.3024266710812322 37.777599504473486 5.829374122392865 0.3684488683295017 36.50548664616089 -0.03334577123788951 21.2633104631882
138 35.827144942149964 4.538924462645181 0.453794423573991 34.625467370385905 3.362846221486395 0.2222943350091518 38.458071335388155 2.039883813064952 0.46112962775489585 36.39879533467252 0.834085778793899 0.2989454870863437 38.180308087052076 5.83846109457266 0.40231075787600223 36.69795741392973 -0.023083152346759707 21.06736742307643
139 34.11566622617801 4.576720209944309 0.4518587766936592 33.567923335057 3.378944809438546 0.22732986069633823 36.982556540884694 2.0650852263348582 0.5322940104702258 35.457458276596924 0.8211283719639443 0.2504996579412364 36.796074476430846 5.8287911059099775 0.43725807597117144 35.3839357710295 -0.011789481741049856 21.763691631277396
140 34.6210756615458 4.5363949280786455 0.4509776367207855 33.88796314912305 3.3677520079815673 0.2074635614873343 39.139088512418375 2.045055941181731 0.49675394327626343 36.032185018929056 0.7935707801659835 0.2848920381512751 38.27526119937417 5.829757550380127 0.3252727846601153 36.391114708278096 -0.03141718490176604 20.22953505510271
141 37.06343242232356 4.5136088495621 0.46134377573847185 33.84264133231688 3.334491862537487 0.16443978489108094 39.167319915875275 2.048200170031139 0.48132501113580095 37.41477452929462 0.7619416900790162 0.3074273558204691 38.69977679313332 5.833538979905186 0.32629614164818704 37.23758899858873 -0.04756711603639112 19.948466081626936
142 35.13852816560383 4.555066541589436 0.40730021575251046 33.21230141461728 3.373045862165997 0.20576853316218033 38.217008503198464 2.0438474373592372 0.4838665059681337 36.05222715731563 0.7872136800105848 0.22807867589321976 36.90475852447621 5.792929688307006 0.3433154267891243 35.90496475304228 -0.03550278457292473 19.117646205251237
143 33.343304013949215 4.568010077815772 0.48128599887968704 33.61742262487976 3.330888040009716 0.18548211962329345 38.969393637362394 2.043266227466197 0.4929312310321147 35.85082061265987 0.7705450269187296 0.23466754169722004 38.191125522866656 5.823920419775031 0.27794729990456024 35.99441328234358 -0.03859746806228785 19.163309034395407
144 35.730215853656595 4.544053276496788 0.4089347992844598 33.72555765910859 3.3993910069923388 0.1353876879153536 39.24997955265568 2.046544720133996 0.44357762550769086 35.80950825390548 0.8017914856801479 0.2809443562745608 36.99232949652637 5.815173355381987 0.31370887647525736 36.30151816317054 -0.02453265752232543 18.13472550980271
145 33.538921765103765 4.559191028307078 0.4201258948555783 32.855020423699195 3.3562859056690555 0.15863781973336236 38.29287118770995 2.0589790115416546 0.45236482103240433 36.8299646387538 0.786287708910221 0.27095466475808744 36.19772286389397 5.831433208936542 0.2641035361238683 35.54290017583214 -0.027488053786466616 17.947177986201414
146 33.681556034272774 4.5663957487500415 0.4530468534480824 33.5703076633549 3.357911174524029 0.1736755973186027 36.88922033448383 2.0912065784071823 0.4951425357251106 35.62712498068314 0.8360960578198099 0.22410280525496407 35.642219391543556 5.839781666875585 0.3493167287233053 35.08208568086764 -0.007645181184047267 19.42652961935887
147 34.30935427688498 4.5689788781788625 0.4264116728166909 33.72638393432312 3.379328925310059 0.18501451319176476 37.051623700312284 2.096997300438027 0.4507388012896555 35.27609512335301 0.8130516471910701 0.2819932482203401 35.016333106057985 5.817110621498159 0.34668307803012494 35.07595802818628 -0.010829951936141358 19.375614218537944
148 34.15033177000522 4.562592178448024 0.460530085036519 33.24231474686415 3.376500876140586 0.14952499065010547 36.38257528106149 2.0855473756800307 0.48025259357846023 35.99914149996853 0.8159059997230028 0.25925178217783384 34.9901248977577 5.816354999725481 0.3816871270999127 34.95289763913142 -0.014543140515952091 19.83862444939364
149 34.265745990814516 4.581001857630714 0.46934188242959674 33.94591065497426 3.4104187812970146 0.18880810910635853 37.417207464066784 2.0696011844652373 0.506035897346167 35.66984590254604 0.803561987219191 0.24181798099110818 35.541916204597406 5.830701044107882 0.29810079284673385 35.3681252433998 -0.00686645551536913 19.52760100448372
150 35.03910246195123 4.544352202347458 0.40476310712486485 33.64659184187278 3.378055019523664 0.14998522121146649 36.43030159202241 2.124673196184478 0.533135372575133 35.33135773956929 0.8050952898356791 0.24780614512394616 36.72838766051911 5.837907911641438 0.3199775729343687 35.43514825918696 -0.007906702552833456 18.97255107685731
151 34.018472069824874 4.566660028859378 0.4419719314910538 32.6260252880927 3.3997714679104982 0.16738944158019067 37.35324597312579 2.1076433848424245 0.5174040827842026 34.80672675295034 0.819536581756345 0.27288164357203615 35.9059991908156 5.8077078977418095 0.32533507549638063 34.94209385496186 -0.00565955423728588 19.766839671686977
152 33.54041728698102 4.585100780057194 0.4648030356403204 33.634502451804124 3.4274301871955877 0.1527748936509797 37.07151528717257 2.089452236875032 0.523203611856031 35.50621123561658 0.7850950155663959 0.2902869876425775 36.2529430899541 5.798012730212487 0.3249600375989493 35.20111787030568 -0.008905236478037626 20.122605111698007
153 34.50132725035322 4.544888320547929 0.43288425976831285 33.15801699957458 3.372280171555214 0.25382725267682044 37.80155728644018 2.0669626820975875 0.5192533548035203 35.03904588207419 0.8319001000637967 0.25514035220918346 36.28071054651701 5.810821696665112 0.31926544476590313 35.35613159299184 -0.020552832273449062 20.40154500578467
154 33.887231820130545 4.571412781797137 0.42610692298416497 33.71223872027285 3.4128787589783247 0.15173384376074708 36.71003417753535 2.03868632622335 0.5320678855116017 35.2901837365527 0.8147205109523176 0.28501416819536496 36.49118105430076 5.799740829244846 0.35976155013435385 35.21817390175844 -0.018435585020181878 20.107201762432084
155 34.767116478581855 4.555175260747722 0.43031969710005274 33.30583552316098 3.3742826014282112 0.15389840901976545 38.42040412097662 2.0675420883071776 0.5098478616532015 35.038755542286424 0.827080049251852 0.2345172778299403 36.37952965610433 5.795052357922959 0.3264028615983675 35.58232826422204 -0.02209695492779249 18.964743819084337
156 35.484115046734956 4.550236730300385 0.39773617648160137 33.57271186410843 3.394495285505737 0.14629871372613265 36.55422680719812 2.0625250179275905 0.4673477982517228 36.30284319205796 0.7947404208699923 0.2723066970602259 34.765692820359476 5.7864918910902725 0.325558966426477 35.33591794609179 -0.02822555732058154 18.440627750979655
157 33.77594268868892 4.579909234726697 0.37974717787468504 33.22253869722156 3.4049583574391904 0.19642422696010156 38.30899500710803 2.0474239497083966 0.5109286408099281 35.7237400811133 0.8290790349633829 0.2542065209486101 36.63825939581767 5.803711795602277 0.2853872400277275 35.5338951739899 -0.01290695197138798 18.640537935891277
158 33.34710172484513 4.576982434778337 0.42575766514779945 33.86067628289936 3.353640288821379 0.14141005395298872 38.07905510074897 2.050142088068511 0.5216741823601183 34.78518326500997 0.7995468744764935 0.25765453810826766 36.57412527709327 5.824993886793801 0.29505313625834506 35.329228330119335 -0.024862311871672538 18.81077251128147
159 33.53042711143875 4.570585502408059 0.44471717793039867 33.827314024273726 3.3532343149230215 0.17659525675469467 36.64761768831698 2.096084049433697 0.41977108565211324 35.24089147360668 0.7943640930962851 0.23156930154803929 36.3421145706944 5.80058063503022 0.32921602054818294 35.11767297366611 -0.022953707481120533 18.356064800988428
160 35.076574009256696 4.550035770081006 0.405773134568795 32.80643647701491 3.383690197480668 0.16790524816880106 37.465149092967415 2.086974421704535 0.43614448571924636 34.910997699749544 0.8291744712206082 0.2576603859194953 35.836398590369626 5.805965641844948 0.2603522753555822 35.21911117387164 -0.014755325993023738 17.507705528754684
161 33.2414364801268 4.568400526222268 0.4397395166018217 33.495591961386204 3.378083051997036 0.17558131592514484 37.473932457091784 2.076992468143319 0.4369343630281889 34.97675614692588 0.8225813178651579 0.26715058678499404 34.896201999581606 5.790653519481645 0.2974433746197232 34.81678380902245 -0.018581249717491664 18.52772656061718
162 33.37758297130651 4.594433895206165 0.38958434402305414 34.230617219721026 3.400442520858083 0.12265832671856597 36.54964650764961 2.08833254899651 0.4154077074458817 34.93032764945312 0.8131512113651103 0.27796793620766386 35.89602742777975 5.768373636501973 0.3256489656341744 34.99684035518201 -0.012976663873808669 17.54703049043167
163 34.75876373683957 4.6169359181997125 0.371455716977533 33.83409552077858 3.3737037717750713 0.17557483261046347 36.84972195687338 2.0650692225750853 0.49952004315105736 36.84792811304891 0.7910146237380797 0.33604736122607354 35.60085731543644 5.7647772064253395 0.3202758927201125 35.57827332859538 -0.02362327791671921 19.513496891654366
164 34.68381473910419 4.565056405382356 0.431812097786014 33.21461835857048 3.364204435036644 0.2551002003721662 36.63862207807638 2.082823977675407 0.4740464180213243 35.72958432273068 0.7878915048756049 0.30308598553520266 36.530399677844294 5.773202157217505 0.3472525727902178 35.3594078352652 -0.03128773042187336 20.755937854536224
165 34.6140092819543 4.581244753330722 0.4083056664011787 33.90205841426152 3.416318930731144 0.19500266337630176 36.652416024170726 2.1031880534603493 0.5302335915790275 36.14771285192259 0.7967558632164276 0.3015537067966242 36.02229034291547 5.7769326924071205 0.3492651759979149 35.46769738304492 -0.011035367830224163 20.447268641284932
166 33.728309019121866 4.567592258352399 0.42995920838081675 33.31739375412164 3.412212987599952 0.17215651673668897 36.65885362811933 2.0823648770238177 0.5074091099322783 36.049672933278416 0.8132907745341323 0.2939308789762381 35.06672083649733 5.781397738907423 0.37544488247825797 34.96419003422771 -0.014551699175831967 20.384699270599967
167 34.24579208710056 4.568820567707526 0.395929991101853 33.60978642215169 3.4236132886465653 0.17027019264540955 38.092973733133164 2.0615594058509137 0.5331471002063716 35.47259843647795 0.8002093461935551 0.2880927987477585 36.02485750775923 5.775996042683896 0.3340399370002505 35.48920163732452 -0.019883696242885728 19.72670792900039
168 33.63402202336609 4.542355495765487 0.3883851761693656 34.380262287270455 3.401465186067356 0.1671180476284183 37.35721692478348 2.0545052501435848 0.5013627936804324 35.92350876586692 0.7881264722274005 0.2752530635727296 36.192554283719346 5.789895630685332 0.26058071273618505 35.49751285700126 -0.030653819481544796 18.250995243071827
169 34.2176730630284 4.587420309993064 0.37102441992536606 33.20323430585055 3.372164921234814 0.15714767996961926 39.073295506081706 2.055916664574017 0.5196417931036689 35.75854555482029 0.7784863946825838 0.2431277230013469 36.44515792661161 5.805987193613308 0.3453572671051687 35.73958127127851 -0.025928329639819614 18.750604004779337
170 34.57297273098117 4.553133215828982 0.3878446390373618 33.78840235188459 3.394209231443501 0.14034285731816568 38.58582756296416 2.038799941719857 0.4759070848991604 35.27055444887002 0.8057908264548901 0.24516445357335578 36.90515373708377 5.781177337081734 0.3132633541704624 35.82458216635674 -0.03130131595358419 17.90518765686261
171 34.101155049816455 4.584345436274983 0.38364593161868416 32.99156655030853 3.4129054437077238 0.1907217470166915 37.27455988976906 2.0810216636080323 0.5861844237811857 35.489584762262645 0.8110661358422917 0.1884202770928004 36.386360193119366 5.777689033090315 0.2979059083377232 35.248645289055204 -0.012517883954707699 18.87183505307382
172 33.288807501438214 4.5676963454820365 0.4004832801512982 33.84754122875612 3.3851812287305014 0.1480675197018418 37.99955643998699 2.034210269310237 0.5287091257266331 35.80289213270539 0.7838502317298004 0.24612085452732968 36.34823120880878 5.781760397710973 0.3230378078283134 35.4574057023391 -0.03538373186666723 18.866567280117586
173 33.412185308833884 4.605049608129841 0.40277039378207874 33.35569105776115 3.3792702285510483 0.18927785656816823 36.53602179138032 2.0748254410716473 0.5150586879755329 35.57263327481185 0.7706833788116744 0.21147625870210557 35.442896294102674 5.761189199873948 0.28992942967549695 34.863885545377975 -0.027719855171745023 18.432196960721175
174 33.56789368188278 4.577150491378957 0.40795319843505073 33.732570219572835 3.374976428613409 0.18965447091919407 37.454703517874684 2.042653337675631 0.4734208599541901 35.62638484384941 0.7948184155582355 0.23704407391161197 36.999866546150145 5.798884775343517 0.2851529868829081 35.476283761865965 -0.028226736745427104 18.25702042502788
175 33.859565195610884 4.588743200808982 0.3821614607465087 33.36670340929813 3.36417001054539 0.1753313661811354 39.54834832193713 2.0114331069313653 0.39143452377264204 35.63863918029367 0.8157618189968275 0.2356766827924629 36.40654334826163 5.7793174090739345 0.33008712936661116 35.76395989108029 -0.03403831718807702 17.357082179520837
176 34.924040112785015 4.539391903567476 0.3823937854189847 33.62004745500586 3.431499383935325 0.21329950547104742 38.740385601312354 2.027479539104924 0.5052479682320615 36.63742812121072 0.8142000899737374 0.1965750416864215 36.68310230820174 5.821062665500144 0.3651223979751698 36.12100071970313 -0.019196710043055565 19.052436059085625
177 37.252530909703516 4.558152493722904 0.3592675269973753 33.72281824788811 3.3653413770470153 0.17108223941415598 38.74910772732812 1.9980901381500868 0.5024846096500453 37.71197853733583 0.761510568810488 0.22721690590871463 36.89697947085748 5.809077255698691 0.3333679070555535 36.86668297862261 -0.04748905977353986 18.25923890526785
178 36.199778095156496 4.530475400117664 0.43919496557866766 34.3749369174471 3.355804253780551 0.19636313585079299 39.66089426269452 2.0074197209650775 0.5066244821352357 37.85683068351269 0.778171374939683 0.2664791707361648 37.629025640952385 5.812125569389434 0.39729583441749483 37.14429311995264 -0.0491241626208949 20.694749562636947
179 35.36933277444704 4.547607841482696 0.4613408299881188 33.31990769260857 3.3564433949056913 0.19582165954142144 39.60336176211098 2.038647819881853 0.4825577399339961 35.96713456189629 0.764196228190165 0.2501767705135309 37.59104029476571 5.811543857172362 0.3894926835763746 36.37015541716572 -0.04223559813282338 20.390303795346266
180 34.465782888671455 4.524973326265939 0.44428553718288755 34.57020242437553 3.3359627092394177 0.14665400612842774 40.119115105438084 2.0315892417653525 0.44905416711149265 36.98734973377631 0.7872554661148538 0.26456642519065415 37.13574440441438 5.77076915127092 0.3159906762019082 36.65563891133515 -0.05581344752808035 18.570144400704002
181 35.44099629580276 4.524453841758685 0.44395523551133426 33.54822926448148 3.3607085392255147 0.166761493250429 38.949417111319484 2.0683743838511326 0.47288654519209905 37.176869028550335 0.8153301226798069 0.21458556597652528 37.08775936537473 5.782166217257094 0.3346446150822792 36.44065421310576 -0.03571680550493015 18.710893123998037
182 36.01359212659845 4.518107056452299 0.4501044808729844 34.02672596366603 3.421046561378437 0.12059448556238303 38.47222179711026 2.03922470273042 0.4838797027255881 35.886812432333556 0.8371155184944964 0.27422132890220596 36.29353031520613 5.752465190977198 0.29764241462485463 36.13857652698289 -0.03233162045280662 18.637657173619644
183 33.153849022843424 4.538011820139523 0.43814414750523323 33.97913705166138 3.3857383721317054 0.11920518764810108 36.51639521527857 2.0758806837220263 0.46500179065606756 36.718562419166425 0.8236728073638377 0.183774968164224 35.58890046696771 5.7540397001531165 0.3174335026843841 35.1913688351835 -0.03045474975733502 17.458706945031594
184 35.08618919841053 4.523070637493435 0.42034445851667473 34.14423781990177 3.3523085360209692 0.17158041795584061 37.53858363983589 2.0605319966240674 0.44484531961745977 35.62617722993705 0.7878495750706287 0.24419033061191717 35.575934162424694 5.77131857014059 0.34508513985968226 35.59422441010199 -0.04690756338943893 18.63311079790299
185 33.24672678427674 4.580738206414361 0.44460202882049704 33.597437068325355 3.36718020318999 0.1520977762787134 38.06586854613536 2.073959816233098 0.45894591433748716 35.60488657022448 0.8282459223002485 0.21759398782781908 35.15921443687164 5.809670173372868 0.3542262782744746 35.134826681166714 -0.013964562157263782 18.649386454496653
186 34.36597906794341 4.512960638294254 0.46937851633109967 33.36535263075897 3.420996744527569 0.22427546675869492 38.44387558860867 2.0273698914529525 0.4252034364391171 36.14008977770283 0.793688082029352 0.25088336865083 35.50154917146021 5.775240418954651 0.3575339852749786 35.563369247294816 -0.03987227140762113 19.793110915674173
187 33.808340501816105 4.528938862097235 0.4103128780945563 33.86276386231404 3.3863032157236375 0.2447498270872876 38.12031919191134 2.0624401605268723 0.47524757641944404 35.24645219948081 0.8203703068142214 0.2318675189849334 35.18480417654052 5.801466403133171 0.3343657474984864 35.244535986412565 -0.026019636800349556 19.44095701308076
188 33.18976959504046 4.560364570807525 0.45367312682757993 35.50291857297142 3.426590043726672 0.1886562491171763 37.19406625661452 2.0872401400373697 0.40918131293801036 36.03161461244963 0.8183724317191123 0.23387438424403667 33.86917887194367 5.819786254359686 0.30177358118861686 35.157509581803936 -0.0034527383293039503 18.18749846198735
189 34.51034180849881 4.541800942593026 0.3922617220353125 34.681677962594684 3.4067815118866713 0.24414126556969964 36.96542660716999 2.109925453474207 0.43226135193934523 36.355321595032194 0.8036255555016003 0.21832031721981973 35.10522863520565 5.799759187706348 0.33107780405638715 35.523599321700274 -0.013544896227006276 18.541629998714093
190 33.26765532302726 4.6134992195044395 0.43255705711811465 34.01194977330739 3.370938535808325 0.2554202985269171 37.31918279083684 2.097725866541092 0.40070887972358044 35.365280397256875 0.8302644373441495 0.2864960271821832 35.70962683947436 5.7652950205742695 0.3723642316550851 35.134739024780544 -0.01037881050492182 20.025407724176024
191 32.91047777095714 4.571526991946353 0.43655460501309906 33.67962671503514 3.394973505106407 0.27723149114126694 38.46190719442296 2.0851241405676246 0.45483223577408066 36.2927027610926 0.7566966164724374 0.21124214625601165 36.83229819957006 5.784201300387589 0.3424681915942841 35.63540252821558 -0.027418915563294656 19.73643274254064
192 33.35433934031594 4.536277470721035 0.399265626728173 33.26177780655284 3.3888876164570387 0.2517127375643694 37.581749556721896 2.0787225483106697 0.4404884175104938 36.56418957444525 0.783034215229564 0.2998716215159281 36.758423987760345 5.770816536583334 0.3624868320555373 35.50409605315925 -0.034375748999048626 20.09735679809943
193 33.14508784674755 4.580911454473409 0.4129841492459961 35.19076538051135 3.455729559942162 0.23598637485391546 38.54016469738318 2.0899083832987513 0.4804480123573233 35.19919477333553 0.8017216824611948 0.30069458658421055 34.917678009070386 5.819757372945741 0.37295275946117545 35.3985781414096 0.0036822641648746267 20.66161305028627
194 33.921935335976976 4.560026919959479 0.4510930453020846 33.771965837745206 3.393846763493627 0.2163394208998744 37.932621553367376 2.091874127128249 0.3876305575944675 35.60604776347657 0.8170983902746629 0.18421835373170742 36.01797669736195 5.789849428418239 0.33295253682731774 35.45010943758562 -0.015384300604525536 18.016473539980066
195 33.0990679535137 4.547357030321738 0.4200525293407818 33.868304330789314 3.407595864459011 0.2681229122548118 37.3974009372962 2.1131353047889507 0.46086392383433017 36.023981052481524 0.8170299519232688 0.2105174490684868 36.44547065805717 5.808604125222453 0.342483988172407 35.36684498642758 -0.007178971116292621 19.503950910419363
196 33.01307996823491 4.579437833676296 0.4548084916576147 33.77008215021231 3.3824346700247196 0.26339042893459613 38.35800973633438 2.123929206752451 0.3947666214705605 35.36270030671377 0.8108701250770893 0.22460032727598675 35.37865633711331 5.836051135884006 0.3036370787369142 35.17650569972174 0.0006211678235355622 18.806800449832885
197 34.097716453593705 4.58040823673332 0.3773854968267517 34.202215390971055 3.4478893583824486 0.23764842486102827 37.76251650349117 2.0866537057117034 0.41097536763482084 35.93778701076087 0.8461783459418613 0.21358595566526908 35.538139801265984 5.788980240977496 0.3349216271676507 35.50767503201655 0.004098551089989066 18.04263430933015
198 33.97397614955367 4.556084668457049 0.4300083956155494 34.01492669426849 3.3722240330605007 0.26181740259929415 37.90724821211865 2.089529252273555 0.39525251414904566 35.71049681107621 0.8267549462727372 0.2510129843803415 34.759134327261215 5.825802118271784 0.28916307126192925 35.27315643885565 -0.011844422792251707 18.646961496196212
199 34.5004918885086 4.563450312955436 0.42086487012742846 35.524132410348656 3.4238333881008827 0.2876527651649052 37.375472900528564 2.1157804075056648 0.41787662829782407 35.10233012157791 0.835107866887082 0.27684227256286226 35.251615809739405 5.801272076287985 0.3087900255144745 35.55080862614062 0.001965383888033223 19.61837927956824
200 33.39284779289622 4.58047172256923 0.3993965477306111 34.07370613089759 3.39314014297123 0.21477582142973373 38.154582378156945 2.1122327631928988 0.473901332494553 35.95512597205591 0.8243068422307089 0.2651697986926328 34.65695706922286 5.857298115886859 0.32550939139801566 35.246643868645904 0.007566490910808565 19.23709110848043
201 34.00767424211143 4.546342345920754 0.4205253939339928 34.41190288322598 3.4036701557608815 0.2715739575412291 38.104441379594356 2.1186181838055402 0.4513420919302225 36.32820421422415 0.8069001423697183 0.25776445525487873 35.683089660880995 5.790889825879572 0.3270777275479419 35.70706247600738 -0.012639295712083642 19.80467151665983
202 33.88289928741232 4.543759293067514 0.4064370275693105 35.32536929196278 3.4286312034395796 0.25765991809937266 37.67987964982241 2.1079962907740026 0.4288684410212014 36.39347741984432 0.8040653002007501 0.2590710634179894 34.06693342844066 5.839029049367741 0.27229495113212593 35.469711815496495 -0.0012271990894594299 18.613466764324617
203 34.09383541878835 4.518847317521808 0.43389510581267793 34.23575398811586 3.383529208100923 0.25164332671694223 37.859558695854666 2.116185226822947 0.46949920500027664 35.982523993935445 0.8033863527780315 0.2673832760257773 35.26894649923163 5.826392729957247 0.3255313842265036 35.4881237191852 -0.01625525942318564 20.030057890622654
204 34.7935007425901 4.562546434781305 0.39262095957234494 33.82620081116797 3.3927714806263447 0.2310919921244056 38.03682191857433 2.081818087924015 0.4406513866709471 35.78724949600819 0.7876702234963529 0.26908553104170374 34.76759010102104 5.81351843620928 0.3023892455301405 35.44227261387232 -0.018258493851917225 18.745335449690344
205 34.3606513668197 4.5341263817083055 0.46719165789849215 33.454777453457496 3.4106308607584648 0.2777378112579938 39.01293041740828 2.0749299076263172 0.4517514695524078 34.7276994542802 0.8155842299593253 0.2691794565454749 36.556852067889906 5.795127900433393 0.27961316979437123 35.622582151971116 -0.01984357036221578 20.00165370578927
206 34.44811808764638 4.573187837194697 0.36479123225414645 34.530332569261276 3.406225808831385 0.2932969652757916 37.968598743807895 2.1080345937360727 0.4427454078846563 35.84752269737719 0.8227946226881153 0.272817057019426 36.52901095977578 5.778701527042039 0.32477068085837635 35.8647166115737 -0.008134548560915111 19.46247496111885
207 34.470061908337044 4.5569830276899275 0.40141104593619753 33.41380803434537 3.4062566984388027 0.3421945689921711 37.69821447180344 2.1061485733474052 0.4701719530483785 35.075102964497766 0.8167924079722757 0.2898747997764797 35.18259750547036 5.771548543634032 0.3356818689582503 35.1679569768908 -0.014377576242888223 21.077217775496873
208 33.681739332385085 4.558327283191211 0.3906333720107149 33.573233382264235 3.406638596180176 0.22374231485556315 37.95213980006088 2.118537414620228 0.4083056664011787 35.78124390903039 0.8074611603342446 0.31775339822315996 35.30259519146507 5.810605993706805 0.3271612031350211 35.25819032304113 -0.005609336852844038 19.109242026627715
209 35.09879421509917 4.556367623030719 0.3817828065649965 34.26742336969296 3.409931992085406 0.2756976807111308 37.79312597460332 2.1250501802988397 0.393147641357657 35.56582626031178 0.8333191716733512 0.2672189922136588 35.56698597953393 5.810808365342647 0.36954088767088644 35.658431159848234 0.0011720400268158792 19.33604225781706
210 34.66995132462259 4.534611416880615 0.3427511815348449 34.240575362731086 3.4487616684858233 0.23197798957275972 37.49698821677235 2.079584984535006 0.45241145590708887 35.96884355507055 0.8123613102550502 0.2152116640912112 34.411018176577024 5.8304385088491735 0.34418680272945024 35.35747532715472 -0.004771848658243205 18.18039882185518
211 34.64965391120199 4.5428778465253625 0.38114445862125484 34.36065914499694 3.4243865201241452 0.23558425906417912 38.24783276514768 2.093932342761414 0.4554735692496413 36.83815458575932 0.8084924368744824 0.1969329982186506 35.37033235254489 5.812359956369417 0.35188755142028816 35.893326551930166 -0.009513605928412595 18.575553406003195
212 34.89928371205556 4.550886673184294 0.3908706113845595 35.5973406939236 3.418468649355708 0.2628066981971282 38.459859359401584 2.0926966645984897 0.38933332774272295 35.47238854080813 0.8030924801922444 0.30111168231112057 34.995401763083066 5.83913883612925 0.29793190008502857 35.88485481385439 -0.005066765767379478 18.816555304327125
213 34.88322429443437 4.571931894431401 0.37593856078902615 35.59800533602789 3.40970495512773 0.22819727157564942 37.437899894254315 2.081147586984896 0.4654981348810446 36.43761692457119 0.8026798897195184 0.24719667393676736 34.245267100816456 5.808040889230427 0.36379215455850794 35.72040271002084 -0.01122238336058239 19.25851862988721
214 35.20035136594324 4.557909517238427 0.3964955696794578 36.013387923882064 3.440993415004469 0.21600373262239797 38.25576485306615 2.0634636303044145 0.45061441246673967 36.73680195323894 0.8032399991465056 0.2990193483966561 35.11855171502696 5.802628240956618 0.2997979638761664 36.26497156223147 -0.012276465929290149 19.04432673826311
215 34.83161924793766 4.571596671933799 0.3827857487180798 34.117325259515 3.432035240657678 0.2653807765658255 38.63321420682842 2.0997962677213504 0.4589176587194561 36.280204679532936 0.7740047818945931 0.3184354770140838 34.74372146433934 5.824928731742537 0.35271910618110863 35.721216971630675 -0.005451087669385446 20.377115265404733
216 34.98094663260873 4.531579761791335 0.46239215786854326 35.6304442162276 3.392302618546889 0.21280619385398425 38.91159886382076 2.0812944622681355 0.4262104513051311 36.62674526336687 0.7769157374034977 0.2843583940237595 34.06959336805723 5.840063349067528 0.3127798349271275 36.04386566881624 -0.021492240643899763 19.46391524736863
217 34.94534690235619 4.538591631913771 0.4248219561621607 35.399806037811636 3.399701036477506 0.2563523902037938 38.20628075538547 2.072963781594847 0.44083637087403843 35.92939870735958 0.8204602216773358 0.32671074786286575 34.48448277278497 5.813571803463699 0.3676230130894858 35.793063035139575 -0.01686573143394503 20.813774548462625
218 34.24359733824234 4.536432399529083 0.5141449785861208 35.58926753533022 3.396946856791544 0.18466295907192323 38.58917872129969 2.084234495894762 0.3741031918315872 36.25445784473669 0.8179642005169067 0.2740328534361354 34.59093255876817 5.833415575948164 0.3550692154771132 35.85348679967542 -0.012124720723284809 19.503634588809486
219 34.48739500905362 4.581410248523906 0.4349341664438617 35.59401712116253 3.414551619187734 0.21797109435268416 38.9697350101921 2.076027326741473 0.4052142169983238 35.93791732045703 0.8018029904414024 0.29603869511191244 34.85048964664879 5.814542315408685 0.3185382666538166 35.96791082150281 -0.008256526398736752 19.167689278676377
220 34.95694116173484 4.566560400801486 0.4469208515813387 34.3928237481395 3.4011833723611526 0.17528215421625817 37.28701202626893 2.0485124076508234 0.454313809072776 35.72534949798841 0.7735628988334028 0.31435818471161114 34.34017832937757 5.798167298674511 0.30685247057453546 35.340460952701854 -0.028326150795101635 19.4545237606782
221 34.848729722058984 4.5806135846417195 0.42066188673722044 35.30517152526493 3.3824017796690624 0.18920086021825852 39.08259323744141 2.0636257223402956 0.44126920754485455 36.56310436820058 0.7838829877658586 0.2534281736979459 34.67443488833222 5.817366159315579 0.35056743339838664 36.09480674825963 -0.020345379712873802 18.96636476705363
222 34.32926558230126 4.610964711541673 0.4339590432988758 34.72968482653498 3.3830320692516556 0.14962458659288058 38.301358170459466 2.113750688144688 0.46776913609971865 36.50788246421967 0.7823463882143727 0.24212245194845491 33.825634010223666 5.787485388170086 0.3638646808312979 35.53876501074781 -0.010407577394881962 18.991716283646088
223 34.528780369780485 4.583579561831489 0.4303988466294057 35.116553154308406 3.363242816066472 0.14248568046105395 38.293128287160215 2.0902371224471388 0.4734611235162309 36.29434384511548 0.7637624687550487 0.2661269785830672 34.5700207507037 5.805644207041106 0.3603987891595537 35.760565281413655 -0.024630191231125975 19.16969438789589
224 34.646285922154114 4.609564312564258 0.38603101073815577 34.3244835676211 3.382949264821317 0.18788428043846297 37.45226583336845 2.072644291885787 0.4888296059600751 36.16749688469085 0.7846942890587454 0.2919953140394115 34.109629279430436 5.814507787637586 0.37303258040203036 35.34003229745299 -0.01305143726583824 19.798817782992717
225 35.4744424091435 4.612068341350182 0.38506085931736206 35.5219951025259 3.3746651200843822 0.20119167587388515 38.02670388355509 2.0814841549873973 0.48088399001993176 36.31130533061511 0.7656181556930803 0.3081863592050003 33.840226409900566 5.804483290987387 0.2892364313906023 35.83493462714803 -0.018259613838891096 19.074444708982508
226 34.3810377183267 4.594949395249333 0.4153691571023432 34.577653626534804 3.3878702369706977 0.19385503292734294 37.81207327971506 2.0932800566636836 0.4562049925963877 35.342466962314006 0.7980911136032627 0.26823650847251945 34.4187009513349 5.806718201436868 0.3363541444528842 35.306386507645094 -0.00974162567460779 19.137017656046293
227 34.714643078191024 4.5924479363307595 0.3980000065311402 35.06877961535186 3.3835155855968067 0.19467972016274634 38.110387394527955 2.1115986564417515 0.38979489720715726 36.71683459263608 0.7948204140313259 0.2617840100374719 35.234991068336505 5.797663475744773 0.3156655987775042 35.969127149808685 -0.009914212830293501 17.875414978962237
228 34.4263121491296 4.610364362137303 0.4322576526467745 35.48003201004113 3.386843550311787 0.17388725462845156 37.79301493223479 2.1225086672080327 0.4141558315238502 36.08188693057469 0.7908198414823474 0.2953848088266509 34.426080226570456 5.810443734387961 0.3490135775885687 35.64146524971013 -0.0017273953538905929 19.076046806779864
229 34.83037215105706 4.612229083276978 0.41653098249923565 35.85839149464127 3.4088007615306717 0.1749855676614391 38.967510482180124 2.1170267618295213 0.49410802814632543 36.46004003766881 0.7719609330831855 0.26616051871270213 34.6456031833257 5.788679122872807 0.3486328873313991 36.15238346977459 -0.006184093940744084 19.485354782292113
230 34.91814928399592 4.636092617131806 0.42081322097435925 34.67019744087008 3.4278106701961693 0.23458780591514738 39.434850694681586 2.092872615565823 0.4585792730563921 35.63210389097204 0.7560023232674928 0.34463607589557416 34.0021615030044 5.828526625668228 0.2823325511624968 35.73149256270481 0.002337543906526984 19.94980517303134
231 34.95919167130629 4.615213669426527 0.4558386049281578 35.402987150183165 3.4011642315511317 0.15165692907860123 38.69042141870199 2.1065752492122476 0.48669189698665966 35.762228757805524 0.7887587801440722 0.343429089480343 34.4976592187418 5.806381480826664 0.27116391930703054 35.86249764334776 -0.0023047442272483565 19.581181462789623
232 33.79905672516819 4.612819381682031 0.3645263268299515 34.38631656639212 3.411765263119155 0.23978250378611035 38.58246343696921 2.093448374075063 0.43014320450984617 36.09949989423597 0.7866484550462115 0.2817519623593182 34.17839296835483 5.8306842141647 0.34962536997538285 35.40914591822407 0.0011497111580551333 19.08899842888809
233 34.137538911101835 4.607430608392274 0.38028580148824664 34.19175531743172 3.4101584284725432 0.23718084416643537 37.85490228006433 2.1213260165619143 0.39914908206215827 36.258350367362446 0.8023385278355228 0.27318535440913505 34.01670209160159 5.796422242550463 0.26132022917206427 35.291849793512384 0.0016117383031666543 17.774540930035123
234 34.05890516163821 4.619675126367641 0.4353958069197637 34.56589264708246 3.422373767644718 0.23705981023790318 38.63082843163523 2.128688716620988 0.48479267774277046 35.91515743896328 0.7904122702535304 0.3099630708104677 33.916287198722166 5.845448036545666 0.3223579841443503 35.41741417560827 0.015396157027131752 20.50695417853536
235 33.74558616368009 4.61181425385232 0.45694059613679644 33.72087727953477 3.423659766035224 0.19173405465299978 37.440870235298 2.12793463044484 0.5209823107585784 36.04607739444217 0.7756349548851194 0.317253185659396 34.22658302012787 5.807069248955514 0.35922531177795447 35.03599881861658 0.0032991443752267147 21.155154041865824
236 33.459278049541325 4.600435458569949 0.491369346763252 34.41706314027713 3.4419100374810467 0.2157424409564845 38.02602071972746 2.134273686903664 0.45598224201884774 36.36432534183652 0.7829150099882651 0.2555802005453565 34.92833524906339 5.812706898065274 0.30818734170536566 35.43900450008916 0.00852479174226295 19.788375975662802
237 35.24475690295202 4.558204253418349 0.44173148567874854 35.14881972570249 3.447778110301198 0.2111790285534578 38.31864099604218 2.105215619854537 0.42313679010510497 35.77277299923137 0.794139341265664 0.324922324134905 35.013915069332555 5.7912957554701805 0.26296014462374506 35.89978113865212 -0.006596810397391151 19.067230680911862
238 33.49134762777866 4.5949731435469685 0.42216769686675054 35.443031852115176 3.4307998874688335 0.2085162730233377 38.046438881362675 2.1410842109592796 0.42000751027025574 36.4565423179183 0.7903721779441579 0.2560967369587386 34.671347677338545 5.784807667739948 0.3214072582190255 35.62174167130267 0.002483991072460534 18.657745791834103
239 34.61643760154364 4.631381732178468 0.35874620097637194 34.86305536260059 3.424621298533179 0.22207226447556658 38.128081836881314 2.072650771108989 0.42728198155737973 36.02628997472414 0.8009604629592235 0.2947535209846159 34.4452375702336 5.856696764209049 0.21684033190191399 35.61582046919666 0.01133877933840497 17.4144139068241
240 34.47763015801266 4.5941198330570545 0.4371019501410598 34.16133650082526 3.4056015353006206 0.21518430981630612 39.200727685788465 2.1048588958189445 0.46471912275357796 36.50589468440083 0.7620946748073877 0.33114032537551713 34.08429262627878 5.832909262114579 0.3365949739263451 35.685976331061205 -0.006006586239659661 20.45162172092678
241 34.49956216460572 4.624056026665769 0.40029671817186935 33.56578011887503 3.3967448412173464 0.17808863484254758 37.86149962059523 2.096006628520723 0.3949799759410906 35.48633681836667 0.7930435176418799 0.28814964470767174 35.48617878914178 5.830152292349448 0.3173550081807783 35.37987150231688 0.0020772348196562707 18.092517271911134
242 34.96598106484729 4.593978711576883 0.3968744595954845 34.77803043468331 3.3988114803143903 0.1831718839661218 38.40452837024396 2.0625866620364857 0.382646569621971 36.45916073464523 0.7583544172250367 0.32165377272663304 33.90765912151179 5.842353342624285 0.33099051187403083 35.703071945186316 -0.014706503703960894 18.510400784705226
243 34.705582882170155 4.593703927576021 0.35591331975419466 33.707886904308346 3.4047997369328353 0.22332770294715698 38.405178700415085 2.079256214059626 0.4831867450643115 35.97541645800768 0.7800210983561728 0.3169758313909028 34.40137154612922 5.826073109435922 0.3104955114251214 35.4390872982061 -0.009152609187261507 19.364817367848453
244 33.80568243265062 4.60699201494547 0.3831489519199099 33.80138127787321 3.3980245171753363 0.2226034097995202 38.311938680739466 2.0865922972683295 0.482023134048153 36.337811917075065 0.7869299613111826 0.3082069910759078 34.6569479859663 5.865239072604183 0.2729196807309691 35.382752458860935 0.0028321462015233447 19.124210124450286
245 35.32993464995177 4.600203270440787 0.36411481562265285 34.620069836411474 3.4014479494914096 0.2337053466578114 37.945130235041184 2.1142792492416578 0.43072173247838536 35.47793228337562 0.8176328241855355 0.2829638608857944 34.43248341420414 5.874420105033112 0.29655108773263567 35.561110083796834 0.015673253219123384 18.426974068529553
246 34.428278804486226 4.562708643338034 0.41775176756120236 34.60482793431797 3.4047145232857727 0.17602162687619563 37.43529167971038 2.116469423859921 0.4610141450774144 36.33980079634931 0.7672397582942874 0.2929196519518231 35.01193190705833 5.853512519633694 0.29868835212685374 35.56402622438444 -0.0049944527770351185 18.866303211410774
247 35.17990205317242 4.6123153874853555 0.40390162346459113 35.01274098535112 3.3740029390422577 0.24829606258610828 37.73928053815702 2.0669141411521172 0.38938326066112106 35.346267176130105 0.7828950198717933 0.27699052610432884 34.653231993507816 5.822255299179081 0.32930616194628043 35.5862845492637 -0.014246869113255966 18.883286725177555
248 34.91755188110597 4.59942512372397 0.44293124392068445 34.828909601127094 3.3953597633950467 0.19853017749329976 38.34775894807748 2.1240158801779163 0.37351818863044634 35.3375445724163 0.8047144581924481 0.24921990903063537 34.09481084531666 5.876187722422664 0.35507178718150983 35.5053151696087 0.014017163123032073 18.555482347027514
249 34.18521163734521 4.599694333487421 0.4803516665150019 35.150720736118515 3.4051876065003746 0.22937519605576154 38.39762838021208 2.0936038543494395 0.40823450513563553 35.519621924660804 0.7933535686294646 0.3083221120192514 34.141245985970215 5.849299972450878 0.3225050800649176 35.478885732861364 0.002304440624138748 20.03964074735223
250 34.92616336364619 4.561857135567042 0.48490189312152443 34.02320791491273 3.393533906966463 0.28167370484815757 38.57530950921749 2.086841355642587 0.4162114753550051 35.80608335815337 0.782990417014593 0.24839596904738026 34.93965577420778 5.870894430655709 0.30560269899884146 35.65408398402751 -0.006699977290098058 19.90209857981056
251 33.835727614632454 4.544950701935209 0.44443361990145347 34.247600182915924 3.414952296154782 0.22041594270195533 39.26055586369941 2.0960131251158143 0.4061444374319011 35.37378442798821 0.8005506931328623 0.2801601365766463 34.93334856109386 5.849253279662667 0.30122802322172687 35.530203330065966 -0.004779407259109969 18.93490478023629
252 34.57957362123686 4.567629316744854 0.41071404579001763 35.156759155714596 3.4144915981567605 0.2522661573812689 38.084970066166534 2.107556823225603 0.4375725625691746 35.68272034897826 0.7987862356022523 0.2563585021314287 35.23420423886077 5.855764136350785 0.3237915727785031 35.7476454861914 0.0029221955566739234 19.25943587698321
253 34.17203840147655 4.618217965960994 0.3156078032259188 34.82147306579557 3.4323776310426943 0.20968378889871075 37.34758058056981 2.0808661515492215 0.4506167390638059 35.7218088931177 0.8273402496864398 0.28593211854275374 34.4071715765319 5.861517695832183 0.3054984764747125 35.29401450349831 0.01814051235492973 17.960381107632912
254 33.89708568981053 4.591953095704034 0.3578485966011197 34.582210020351255 3.4046320922188493 0.25706136363676557 38.06521609658361 2.1179173383489607 0.41560719964430165 36.31057732028892 0.7867159381591532 0.2531574954900327 34.48821816804851 5.836448273336155 0.32543986226776156 35.468661459016566 0.001609921094053668 18.439094122800032
255 34.856128575531876 4.619337195330369 0.32737666074420174 33.90449329507631 3.4124962734759503 0.25311298963750317 37.497522371002944 2.1263994986302697 0.42177199000646026 36.17696870643295 0.7880360392942782 0.27152551378390316 35.05238048342856 5.822930910994975 0.2812157421345267 35.49749868629453 0.007916557085791465 17.819020617797417
256 33.77732511409251 4.579801149967257 0.40751608143697454 34.857893034125766 3.381488130363865 0.19134424672527298 37.4603623635107 2.111488127751856 0.47722669140184815 35.33870355061679 0.8085451804534651 0.33722118492968284 35.17549974931347 5.815292815004514 0.28880792806279976 35.32195676233185 -0.006600345751185466 19.504814127324423
257 33.47559970514589 4.56605665604547 0.3757417483414417 34.104060806732925 3.428880248532119 0.2356409430281214 39.36673974538889 2.111355930158833 0.3417669347249665 35.14222190490148 0.8109602599813117 0.268534559665682 35.7760291993582 5.801726784943393 0.3189445431592906 35.57293027230547 -0.0021274505271514643 17.654304792738415
258 34.39012344869387 4.5675042462643285 0.37495091054444785 34.09156056927285 3.456694056666832 0.22641059966450802 39.14615298863955 2.090375505755614 0.3643510706527018 35.801506763138725 0.8355808091059485 0.22956465309327212 36.841158166737046 5.77852915363593 0.2643552689339786 36.05410038729641 -0.000186672173646385 16.72615641113028
259 33.29783114472152 4.58872729897991 0.4313615498754887 34.14239401956498 3.461804230237931 0.21222065278590116 38.05577347100895 2.079281029080538 0.3905114128516507 35.30579392773748 0.826331014691635 0.2961171408136295 35.93999149172185 5.793829266298833 0.31971634634286455 35.34835681095096 0.0040711413983924635 18.90677189744248
260 34.26980667244222 4.590048438215453 0.3662884622871396 34.182173475514894 3.416157904583509 0.26246945080835415 37.75787527947904 2.097402246635344 0.38026861916906013 35.26903683178039 0.7857906907025066 0.32436995420074277 35.01395885910213 5.801283758246204 0.26485234109040734 35.29857022366373 -0.007786818782773564 18.314582486134793
261 34.44651122319609 4.537317546236245 0.4225746826354865 34.645194710389696 3.423700426991033 0.22042902813009285 38.01068460808651 2.0782532108992795 0.37200724536690594 36.65387737838482 0.8123176268129549 0.23466651632543684 35.58570210518413 5.781549523275433 0.3446900567292474 35.868394005048245 -0.019295759616387763 18.270106083025183
262 33.85638050932575 4.605746184279003 0.37374517683092734 34.377112362504405 3.3839895185833937 0.23806733973136937 38.37431090919764 2.0837296130386127 0.38546847543692864 36.23670292636199 0.8116875207454078 0.2045951348996019 36.87303127696597 5.784994660362663 0.28137527446838434 35.94350759687116 -0.011893927057560826 16.99680905104123
263 34.760401150462975 4.57883290686927 0.34885632739870925 34.716975527034734 3.415911751096607 0.19092821332899124 37.944575882659095 2.0991741007537326 0.37341591934358326 35.58531455438332 0.8107936680840304 0.29623783425646594 36.621350298647684 5.8082046824406905 0.2720191122072698 35.925723482637565 -0.0033400046105108274 16.976251384570652
264 33.62288475723435 4.591216130369014 0.34317356329691934 35.092946782663134 3.3988574753165643 0.17317300910097277 37.304927438029765 2.0952378996327057 0.38460454101799746 35.84739690199513 0.8131260053062901 0.27935496777436963 35.83912038694341 5.818858387613279 0.3246787652414321 35.54145525337316 -0.0024642468118061924 17.245855986336046
265 33.254444386497205 4.552411294278211 0.40498282153286247 34.52974119200511 3.3941544588617942 0.19943778534616222 37.81278978142563 2.0816310018136743 0.4201530750350852 36.26982122447751 0.8076324640786454 0.2968016632834732 35.06598770527868 5.820158122217784 0.3193924653424489 35.386556857936824 -0.014725958209355183 18.8018141409729
266 33.48240645248324 4.573957407651232 0.4173869730237638 34.61692649966881 3.4065909938764434 0.18869438431672397 37.299413543192365 2.0838482499653352 0.3941406471069782 36.101589902528765 0.8241610707021537 0.24791814739427806 35.422047959553936 5.824211815929566 0.27196209218713085 35.384476871485425 -0.003369518834430885 17.419088602244013
267 33.20302887373305 4.571417237251312 0.3534315314310022 34.774528638654296 3.4122599706252688 0.20062926524774025 37.65686094330352 2.0641624703354227 0.47591293936495865 36.267661933937525 0.8313874794803907 0.2587686596061827 34.99782572918698 5.775766846839397 0.3314820665545289 35.37998122376307 -0.014924625553018656 18.566404709633282
268 33.96706632015555 4.581798702368459 0.44323390620508135 34.11931115828356 3.4167153982653597 0.19408602216228843 37.2899594289382 2.0831595104884855 0.44475624747912584 35.51765037586956 0.8126189882891625 0.2659896022841646 35.21521591102488 5.80594129853297 0.368891302846129 35.221840638854346 -0.005876646870489522 19.67487886901431
269 33.124086890536404 4.626880737296241 0.479003276737612 34.02581163007732 3.40320159210118 0.19761025942981578 37.85137669723059 2.055143824976419 0.4916690333714954 34.697551484504665 0.8297402160436814 0.27102480484900804 34.957148153026 5.837066966760052 0.3641810888899524 34.931194971074994 0.004483240976137637 20.666455469271458
270 33.48746298060212 4.610397234606353 0.42833779417676393 34.265150633639074 3.415675104907865 0.2212249844830183 38.21833566448898 2.0800287320803905 0.41180068856132696 35.338014313701336 0.8160609582524053 0.2519292269243955 35.771597330259844 5.81199684553608 0.3112225527486449 35.41611218453828 0.0009083486172418275 18.61557348033754
271 34.28521735729279 4.601466508655516 0.38681576944781243 34.99238066120725 3.4002414189268246 0.16042122720454716 38.06760020858619 2.0875735178488606 0.3674674184308857 34.91004145454691 0.8168217385860063 0.24319827604994598 35.42529568085195 5.767108027009042 0.27235190319233393 35.53610707249702 -0.01128118425412703 16.38951037680966
272 33.7659854006488 4.611423149530715 0.41861713875831624 34.85843870010595 3.4059564912736247 0.13589546408606884 37.99941044342739 2.072131640697008 0.3872650355423793 34.99730112943213 0.8349994827423515 0.2813877241623805 34.971966376712544 5.806926063179619 0.3079976629157318 35.318620410065364 0.00036393902528673026 17.545835821123926
273 33.6228529930608 4.5854383247582025 0.455869745664093 33.66479902604656 3.4477203202207485 0.1930473728992545 39.17453819727799 2.0961603171369703 0.4215839834219404 35.44040070407015 0.8109416329330448 0.3083513767503895 36.08768807793522 5.771364210582854 0.3237113817907076 35.59805579967814 -0.0035984653330128013 19.509944711932402
274 33.588324970940356 4.583427758880417 0.4713826295480769 34.48638177225022 3.4124608929259916 0.2137186412179756 40.1892185523355 2.0480051224047036 0.42444869337315627 34.77411044273389 0.7870927399320228 0.3110763412959919 35.72933743198892 5.819468989609158 0.2769355941043042 35.75347463404977 -0.015832325708918394 19.452626461164932
275 34.69549200960331 4.58567034422955 0.4302210982719873 33.60153205771876 3.4175474419751883 0.147250768814117 38.89014075580398 2.0542161099757266 0.3844974524290586 35.9361026348916 0.7740029408395205 0.29259766518848895 36.63076425725384 5.843678078496851 0.23512339657364206 35.9508063430543 -0.010900443356009504 17.070594325684674
276 33.52867856583636 4.574016956367142 0.41689118286094834 34.3675794977231 3.433364639919245 0.2155527468245312 37.73483774777705 2.1264505893632757 0.3721739779404552 35.812086026871015 0.7797725762735022 0.3322902667757939 35.93924304340751 5.821087517947078 0.24099397569598976 35.47648497632301 0.0010150295146716059 18.08142673704348
277 34.07041916627722 4.599838815520433 0.43909991620207606 34.719228385691274 3.416570679598896 0.173574504675698 37.61024758073912 2.1087332727484247 0.43208346775419076 36.79121748522357 0.7897999546573355 0.2657080591705598 35.988100295367126 5.814501877219231 0.22968903992279632 35.835842582659666 -3.4506510512843924e-5 17.6488761185368
278 34.728314918455894 4.6212986389450155 0.4230170198570324 34.68333555599944 3.392093594609773 0.15076385745247117 37.922149238556784 2.084112032356467 0.40965252075875747 35.78625981397426 0.7771039358852359 0.2976468859502356 34.937466082402544 5.842865319770658 0.27514317106419106 35.611505121877784 -0.0024287221459470707 17.833007191100968
279 34.64728859858252 4.585947502963356 0.39907039620489176 35.531144020267774 3.3674275154626376 0.17785497534765243 37.720203216367565 2.0841246515182714 0.41902399716161687 36.42196342027461 0.7630426235692795 0.29578790123346316 34.14724269143262 5.86834871422415 0.3118799749682852 35.69356838938502 -0.01214522491183787 18.3761000176157
280 34.07740499585407 4.575544352038862 0.45373704255066316 34.347804272469276 3.3978739175075345 0.19909904093881822 38.26269269036291 2.0695737825721947 0.376058353975127 36.43506307370052 0.8157897842798029 0.2361166120207363 33.93558944721921 5.876849820262662 0.311787888349594 35.411710895921196 0.001202904872834365 18.068784855730605
281 33.91299343040554 4.577370982857477 0.43758058026806923 36.14029785306839 3.3891006222696203 0.11932541611402038 38.68603604612065 2.0577470751521867 0.3759104739279244 35.86118388133671 0.7669505229586118 0.27833067424839036 34.492163937155 5.846868098632641 0.37474546219893595 35.81853502961725 -0.0183159660852694 18.172990625639187
282 34.795692807110576 4.613187013466034 0.33316529637076 36.20386625548702 3.3747534074925625 0.11483515048333033 38.94794724881248 2.069419513838384 0.41239043967114664 37.00499463103071 0.7811425312170761 0.24275779561278948 34.46008872800628 5.833749074824325 0.29063767026750403 36.28251793408941 -0.011473118291700524 15.971615107154106
283 35.0782841629213 4.574971777565329 0.3739268360202729 35.172559785215654 3.3809019093162878 0.2143192092252607 39.356257275312416 2.0191681756907913 0.3993724821621998 36.64840682034758 0.7522244784319987 0.2428165550663306 34.76888743494166 5.871443443985141 0.25527587806128105 36.20487909574772 -0.026181469461467245 17.024993523000578
284 34.17322664263238 4.589354994742542 0.3838743782943136 35.69655454424633 3.392400160338528 0.16966339732248376 39.09107593031546 2.033948983685527 0.3830476962868531 36.60713037601996 0.7447202580085551 0.27262033007561093 34.20931599290145 5.855995757842139 0.2849242718590626 35.95546069722312 -0.02263939553591863 17.121469454901206
285 33.81343321470519 4.578191522910059 0.3870242778627528 34.921260993969916 3.411977300499311 0.20244205245430358 38.615719427986825 2.0498954390829063 0.3955497803469077 36.07134732434821 0.7481270178933048 0.3077710795193234 34.85559530503298 5.839647014010137 0.24197225341877038 35.655471253208624 -0.020355767580233254 17.58704773724888
286 34.71757301675007 4.624409004298557 0.38683630910519035 35.20696358396707 3.394587364606772 0.17485336317226816 38.422796559448614 2.0439773229574 0.5052936527227588 36.034243951407 0.7769284299015891 0.31261649847446643 33.910530746399594 5.874678732309657 0.31009318746056624 35.658421571594474 -0.003007255644581952 19.362455639868458
287 34.037600452596294 4.577509828446497 0.37891112950284067 35.790420199044284 3.381509261368548 0.12979710598648492 37.971015243843496 2.0684817587710818 0.48167714836454945 35.508681637570035 0.7545449315800034 0.3217501033456269 34.76518954954701 5.853322003752092 0.30284345245005256 35.614581416520224 -0.018849869675732343 18.506295448886473
288 34.37545874227363 4.598945701865617 0.37243942268315144 35.19982961143547 3.3752426094106016 0.16159648439313204 38.05882513681116 2.0828912220634033 0.5225743667275929 36.738290261469096 0.7858144660811212 0.24467799018429817 34.27796253775891 5.863797628175799 0.3044678707334381 35.730073257949655 -0.004585100940068454 18.400609889357767
289 33.98659717038422 4.552253939892801 0.3706347737257938 35.50084088827233 3.367336046599121 0.16532403607632606 39.071231188825536 2.057538923449027 0.45557328687834864 36.979763086681864 0.7863295396295542 0.2623458328737216 34.42997027108315 5.843452618791522 0.2907591165873013 35.99368052104942 -0.024541212786971765 17.700236724692335
290 35.03227123446843 4.576214184985348 0.3433678365068906 35.16656215770636 3.3749413285150647 0.22213531033679407 38.73461864810088 2.090300530259819 0.4877700950867383 36.886359298931154 0.7681557664112522 0.2506643131102403 35.872162078140846 5.835503736958382 0.24658279698458632 36.33839468346953 -0.016900317033403556 17.767654444037095
291 33.97953491750391 4.5627225420495625 0.42980174515419045 34.83541381745656 3.3371363712175457 0.21637551574053493 39.570635252026996 2.074343377607775 0.4608002570546372 36.2811744600633 0.7716710549724709 0.22270112357418825 34.54382188516558 5.844697512180879 0.33141136406243477 35.84211606644327 -0.027809254853730224 19.034689342287862
292 33.69554056873413 4.562791009621771 0.4359143054786697 35.260422935892535 3.353835768774363 0.14829198877288868 38.46845735241708 2.116433465382676 0.48585381952461054 35.62434849524436 0.761789252554794 0.341078013491583 34.27979211702514 5.844447487588244 0.3175772651497038 35.465712293862644 -0.018064029675007264 19.809619192964423
293 33.96769267470761 4.597452693595907 0.40232141378010033 35.12844814389149 3.399522147027615 0.13839145416749002 38.47633066148404 2.0742091626422665 0.4378443843881376 36.15500398987306 0.753986477932994 0.21122054048543787 34.272458915282456 5.83409851338102 0.3168467272300519 35.599986877047726 -0.014069627543416363 17.264645261971612
294 34.42329054735293 4.615047328450331 0.43938080304727894 35.59514049034161 3.3981540227028764 0.20931808770324056 38.28839034154477 2.059083212539208 0.34354802482585356 36.04375459561282 0.7781125332261992 0.25558350132579444 34.287086669162065 5.8657161609171355 0.28163982242961705 35.72753252880284 -0.002700774892226976 17.526437920915033
295 34.8936733584591 4.557472508921538 0.44133800598582074 34.80272752097088 3.401928258859448 0.20377588930668575 38.15049301686056 2.052134498348856 0.4419248276767145 36.40218105529155 0.7310551864354895 0.27290132623570645 33.936922019155865 5.835546739574496 0.3149030650895443 35.63719939414759 -0.030295988031411335 19.192288359124042
296 35.17990574458928 4.571876440008669 0.4176934382179126 35.21572030645187 3.4013511460742634 0.16042271979485728 38.88806318723408 2.075758262616894 0.3824263704429923 35.63973186625034 0.749728184777895 0.2880573431629735 35.15343475187582 5.876077557152466 0.25087088367578814 36.01537117128028 -0.01096510833333939 17.18266915633401
297 33.5214368633565 4.598610858660974 0.44596319367486964 34.594942464220104 3.3712266036248986 0.14179522703319616 38.074893304587924 2.098124404156847 0.3615303729573071 35.94133408570188 0.747037006678055 0.3133745504799005 34.62744245223486 5.873567095287189 0.30393815403415614 35.35200983402025 -0.008210232777784099 17.951930804910607
298 34.29175249844423 4.58372994587503 0.4033217284270234 35.29125013405126 3.401425551673463 0.14424493399441246 38.19443580655835 2.048453856825733 0.4091356173428775 35.979939362433576 0.7261410096933677 0.30196243678761797 33.690191525348794 5.848773220260078 0.3601412829598385 35.48951386536724 -0.024218709593842556 18.550150324496244
299 33.85274356997055 4.603573343777565 0.40658445380830366 34.85740660250159 3.37834232329163 0.21408282837139606 38.39822770079363 2.069509015359804 0.4231148709020033 35.95888135043859 0.7821050312458938 0.24871409805548256 33.088329928942635 5.848165150746081 0.2565352162580348 35.2311178305294 -0.009584453575181983 17.750593082940583
300 34.19562895534646 4.560306314101791 0.40462080766442815 34.60941554778432 3.397563034663146 0.19013760639147498 38.41756765169424 2.0406786629501754 0.42759313215776396 35.891358407512705 0.7631378725543317 0.3047363676145225 34.37024137382618 5.812566278406427 0.32538933747841514 35.49684238723278 -0.03107299392420253 18.935994448249513
301 33.34680309513073 4.615290931671298 0.4289952747643081 34.663402315493826 3.4168285179608415 0.1887271109571246 38.41985218749303 2.085381683991933 0.4577906910755575 35.998190898007046 0.7562309425878533 0.3161868327504538 33.07932412453008 5.829678372523666 0.27464625636049633 35.10151452413094 -0.005241336712258593 19.094920502866287
302 36.042558311234835 4.577136523898645 0.4135381960555225 35.18079621302809 3.41582988328947 0.18255074248050954 37.68458742083164 2.084983564149171 0.4448565390331217 36.04936868558876 0.7986258530964222 0.232804619795461 34.58484358832492 5.848716469257981 0.2730545383046763 35.908430843801646 -0.0008649677210389673 17.725075471024265
303 33.55263099368133 4.60275553575922 0.4807042030665703 34.870402337893076 3.403441681742533 0.23231685860048887 38.010096474744266 2.0855710001552885 0.43615111706371923 36.44350138539174 0.7662987275591153 0.2984510711166695 33.81131798895812 5.867404028478773 0.3503504233788568 35.337589836133716 -0.0008292317203909105 20.603260630300216
304 34.648534767953976 4.605872928541474 0.38042869123484174 34.66885454164036 3.3981857832249722 0.23671515311686228 38.07774047379802 2.067096873134669 0.4996051496930775 36.3078507090348 0.7933177073331954 0.18892367054501977 33.77136508277747 5.86844509730523 0.3022124641884642 35.49486911504092 0.0006602514485311462 18.42500636416869
305 33.56801924243654 4.599171680676429 0.4737606478409135 34.23299297336965 3.3808445232152127 0.22800537982697075 37.887467038193236 2.0808769174668917 0.47797180071594786 36.07164215184985 0.7890301366041771 0.2406270853650372 34.83934789197772 5.865151013299234 0.25908153311701054 35.3198938595654 -0.002908572206988014 19.245038664731396
306 34.18002345265736 4.6085597112547685 0.40432455201064127 35.30861024764287 3.417979163500591 0.19628246684748363 37.484471362087874 2.097093905902881 0.43206339811143496 36.14705642023473 0.8103663443102869 0.20871370313611762 35.736205744298886 5.832134441017196 0.38620178744626993 35.77127344538435 0.007303286737767789 18.650760659539277
307 33.78001939417996 4.589406878992858 0.47337104902603894 35.56198726885362 3.414325087387236 0.19640926137309392 38.63208754877381 2.0992602089541297 0.4120204314852979 35.3635296644148 0.8046118803786961 0.21817634321089205 36.2359415247732 5.807174966745706 0.3127893264426395 35.91471308019908 -0.002967621967651568 18.480941744316816
308 34.273942544100194 4.6059438261887236 0.41317628226178704 35.22915998294535 3.4120946459812305 0.25298418891829894 37.97924237141431 2.10145053169824 0.4635571276159474 36.351644314383954 0.7741725834782791 0.24531617215033796 35.797575881932296 5.847941303147964 0.33143133074574865 35.92631301895521 0.002397151639510553 19.554649642664263
309 33.551206221972535 4.599806564631276 0.39558226408057084 35.990855504600994 3.3925203118567144 0.14732874827056036 38.129483143336266 2.081286935725978 0.5233071471061572 36.10460721819971 0.7524782399011081 0.2917241520200282 34.93207173114673 5.853179827123075 0.3014364839505038 35.74164476385125 -0.010069050611746611 19.015080318303305
310 33.65130798482099 4.580302278981182 0.3928910006832253 35.3230508878187 3.4273119959311353 0.21872695883760537 38.45078218184621 2.0891473875899966 0.5520440984727596 36.56987065578116 0.7771246445017009 0.18575631594682582 35.338305509070814 5.849678463363283 0.30587003282146513 35.86666344386758 -0.0012104723859173827 18.96820791687802
311 33.272889949686 4.589361319836443 0.4287959078391315 34.87608771482978 3.4246251388270426 0.2465803550756501 37.64945848147851 2.098431670721302 0.48392057213430295 36.55765381180005 0.7900756741099313 0.21849554760836445 34.89146274403484 5.809716622855863 0.2953913607867597 35.449510540365836 -0.003481341189260534 19.173273369850616
312 35.91528454467723 4.5760936483904135 0.4245615727660578 34.96680610737826 3.4121979632791857 0.21881511752804933 37.62143731005034 2.1106816380155853 0.46396953388891893 36.954154127281264 0.772786509921349 0.24034104047302574 34.49538474408953 5.802917716325651 0.30746221760996206 35.99061336669533 -0.010987931272939955 18.96661595942118
313 34.60423328979034 4.533144043716136 0.4185837058998938 35.77721164243102 3.4175692139163156 0.17220417794741827 37.827619324160295 2.1186192104988555 0.5271524735183136 36.62802727053346 0.8022885313438984 0.2394914492852424 34.536073386195845 5.825109598744256 0.3557215140347967 35.874632982622195 -0.006577306815484585 19.631290986822133
314 35.457441763731126 4.564576372304499 0.47231001068585426 35.79640805829118 3.4038413991232424 0.17787720963480494 37.65456635855197 2.110283444453734 0.44410813778252506 35.75946923194091 0.7861950241819776 0.26095130451372717 34.98922395013418 5.843789605371334 0.2929700151813778 35.931421872529874 -0.004186257372419533 18.887171872183167
315 35.856215968051956 4.544772398894428 0.4142800837207157 35.186671012960566 3.420753351565282 0.17833576815106222 38.21000398476451 2.098726409973393 0.5095880317543335 36.20291794329347 0.785158471932719 0.30845250595877344 33.705004603033004 5.811337316320412 0.2657722884279774 35.8321627024207 -0.01377383672213015 19.210457580966608
316 35.70712951347 4.553571223941807 0.4161707835187867 34.16556230641805 3.431293715379188 0.23522188033843122 37.68821664624693 2.0979698824783393 0.5550949253122069 35.822204236484815 0.7963800616400946 0.28350346838620744 35.35598801853027 5.822591724266908 0.3255269112249336 35.74782014423001 -0.005562104918109512 20.804303448258075
317 35.19427951671063 4.549232047163842 0.42211881633423837 34.75255101874463 3.3990876887497503 0.22391712867194435 37.83475465452591 2.0843480004904054 0.6094273909065885 36.39359843295232 0.7913569305875257 0.32064846285672044 34.10168211473857 5.8332439171262855 0.3077738341064381 35.65537314753441 -0.014469709635815176 21.587739169824562
318 35.506654842075726 4.566754071688353 0.43477669378583644 33.829001125772976 3.43434626987631 0.22684988490834254 37.20283896729481 2.1086712280664184 0.5699779652063327 36.24073562786027 0.7862000817117691 0.2970141551559677 34.01808719136693 5.812366977520708 0.33375621647514214 35.35946355087414 -0.00425570068666532 21.341244506199022
319 36.29992161352386 4.530594754229569 0.41614276884551726 34.42852505215314 3.43844718058226 0.24485680608966487 39.32979473013944 2.0986334880950195 0.6003439270218569 36.62182434856396 0.7739516021808088 0.2698796395615714 36.92709725679564 5.793916141979624 0.28257591968669926 36.721432600235204 -0.018814793045920618 20.784606218371028
320 35.08972356750911 4.538644959410983 0.4464183097319854 33.83835638003749 3.4112662971671384 0.22906670474469787 37.9002405934272 2.111120657916474 0.5844873809958345 35.82600252200642 0.8297108740663197 0.24691370072511298 35.31044785510752 5.829101315362435 0.3045601116553296 35.59295418361755 -0.0019546056747067773 20.757644504990463
321 35.458277303895436 4.597711590923849 0.4446066020594827 34.252162549756875 3.4288797355813827 0.2084661667024965 38.52921766587985 2.07593115661963 0.5527543819449648 35.98249255292741 0.795561786087358 0.2479329639388247 36.16439153662388 5.781536779666144 0.2893883192375477 36.07730832181669 -0.009999216683704182 19.97500966527065
322 35.31350392761705 4.565789353536959 0.39801646157804715 34.85391411260018 3.4317234955057065 0.20065797595312587 38.17584118659645 2.0993594059909038 0.5251571537375236 36.15251240283772 0.7744164706642517 0.27733600562331806 34.56526460189547 5.827002478289315 0.2696403264497202 35.81220724630937 -0.006265185661949601 19.1460484768998
323 34.395308566525266 4.595308568615847 0.36385630667842556 33.72030288404972 3.4446094061726282 0.24578033128490653 38.55440902918597 2.117953741255934 0.48816942269903313 36.50844858208327 0.7838236899849994 0.2645965118175798 35.385235697193664 5.812201291081583 0.2978589957870278 35.712740951807575 0.004855912962821396 19.02519614989375
324 34.49268303780257 4.539858998285009 0.37996563938162053 34.99841219495996 3.389112893028436 0.2378230607014719 39.52497523718628 2.1331876421190223 0.49253444248763195 36.12308385327697 0.7673986072988688 0.2844631193808413 34.427673547804204 5.832274742537106 0.25850018767559885 35.913365574206 -0.013556849805688364 18.94526717796094
325 35.062212313686736 4.5557654911274055 0.4071504754180045 35.31055701114737 3.4214006455402606 0.23495984967625885 37.89795502981665 2.134212047101527 0.5685641995747799 35.98032802282191 0.7997313945388728 0.2569694459791841 35.44818806035271 5.79371889115915 0.25993447133668135 35.939848087565075 -0.004957732565933704 19.796590700704325
326 35.10426248891766 4.555773051675302 0.4043503083392178 34.454183360886645 3.4228926109491655 0.2151508101225939 37.24958447146989 2.1043585919748686 0.47222602305846983 36.2010590926328 0.7921593961670174 0.2602749279593132 34.572930610666994 5.7987170647204636 0.29932533017016094 35.516404004914804 -0.011143283362013534 18.922818118848795
327 34.06219571215109 4.583049971963035 0.3611849287271812 35.06192566960816 3.4183728083136358 0.28568476407306465 38.91287892998806 2.1145282911494085 0.460173742531515 36.78527885871184 0.762620876506838 0.3075547698935509 34.30538074861973 5.8342188099879175 0.3472982827937479 35.82553198381578 -0.003365274875209856 20.189846540482826
328 35.05938278944334 4.571616403535666 0.3775329883369972 35.266493709337425 3.4129233146845888 0.2792857863516 37.95283880132177 2.113836431696797 0.4626272659447584 37.286573772305246 0.7633515479454026 0.3019077165368708 33.839886553321826 5.838813959669357 0.29020159605079004 35.88103512514592 -0.005815094953014554 19.61297962851742
329 34.48929200971933 4.579158476732453 0.39341765071477375 35.107524868135584 3.408691847814382 0.24693369719978436 38.21880045331723 2.1091000311145347 0.4624904892791572 36.56025055370067 0.805138726764806 0.28724468777016204 35.464191345297074 5.826500803605599 0.26888142982313773 35.968011846033974 -0.00020544925302188322 19.01037243134919
330 34.15552475800953 4.615429203193217 0.35977424793142243 34.955580426580276 3.3902939593575248 0.23616782102443523 37.72960865326121 2.113053189606673 0.47224030586039556 37.5182256944269 0.7825190879743715 0.22993970742332176 34.15172559473981 5.841316316538107 0.2470141547854954 35.70213302540355 0.002598924874601649 17.705957030852428
331 34.1643783464919 4.5998090006071815 0.40339234137603763 35.009540323225366 3.370202510173869 0.2228724258020669 38.109063157396015 2.09507301771873 0.5093632859166011 36.61389028996901 0.7703074219504433 0.299711166597824 34.48268266124111 5.8162126416477005 0.31455513260296936 35.67591095566468 -0.015602508039792106 20.052312196062182
332 34.10382856508293 4.601644506467204 0.42627662208462036 35.86929281592882 3.373021010841932 0.1912583523142597 37.9720170724704 2.0983212624448555 0.5157998335645294 36.45057917422657 0.7499950266815997 0.2966665125655632 34.6450483681509 5.840653042339026 0.34215957418096093 35.80815319917192 -0.013196456704453529 20.307467977001412
333 34.16649680570096 4.612525111330934 0.3999227348711886 35.18654916454137 3.371552980035986 0.21267803063184382 37.46775665803463 2.092142554912493 0.5235531477246532 37.005170098200196 0.7567900618909668 0.34759044526781707 33.98694019059562 5.784902589879136 0.34440012317768737 35.56258258341456 -0.02234076684947377 20.948992628001054
334 34.558852243380365 4.597422414096089 0.4688502313117888 34.24117655508633 3.3864343450785963 0.25171154098434106 37.792293044346465 2.0986398935967463 0.5570058038758846 35.424041126130255 0.7765861986667487 0.2930127347720942 34.158642595265874 5.822636715129154 0.3203466924185558 35.23500111284186 -0.00957951314590999 21.668427332000142
335 35.285770397123564 4.573274146632581 0.35079489522673013 35.26196303823786 3.4081517946939495 0.2620397600349434 38.538363489872076 2.141222737403854 0.5507678930283563 35.73979883802378 0.782911157296976 0.2989560108748539 35.16481666522224 5.785015961437575 0.2508211778401883 35.99814248569591 -0.007808266966389676 19.633885526725116
336 34.46280014115365 4.625303703845046 0.3959863979537623 36.354280441924764 3.3815737364660534 0.24228522963082666 38.56293234443768 2.0867283628546467 0.5667170062299691 36.548459220935584 0.7305583797045747 0.28746551054511243 34.078901441437196 5.823310004193121 0.2532269759519867 36.001474717977786 -0.01642858904668858 20.00403211390545
337 34.006037223797634 4.603405277164028 0.4560760369405089 34.810320586407634 3.4134834306857464 0.27731227549408205 38.149516196129625 2.110759875941261 0.5557845445709434 36.09232690531626 0.7690203876456437 0.2906580534009607 34.68693727349337 5.826390885649589 0.24100421477110945 35.54902763702891 -0.0013114550421231552 20.865233572370336
338 34.465440225168344 4.608098611245258 0.39324144908965103 34.73933367253793 3.4306083650145416 0.34042274381933835 38.732504467982096 2.0928224292806625 0.48347506499964604 36.27406033012397 0.7780282919998227 0.32976479589151453 34.10798222734685 5.8159310840875476 0.24221938592843628 35.663864184631834 -0.0008256701338104078 20.501844424875298
339 34.604505568695025 4.59485229841744 0.37761414995348686 34.1587379414592 3.3936881975785567 0.25201648880228095 38.30353323612011 2.119167745759431 0.6258185226994655 36.50856003001973 0.7732514188747762 0.3365128505706578 34.24275654793399 5.819907975128381 0.28672162584106126 35.56361866484561 -0.0057498993076599 21.528128698012058
340 33.97546917028425 4.613192205205552 0.40919794194319253 33.532469627703875 3.400453996447759 0.24084508630635706 38.525073826606956 2.140739471101809 0.5612534850746382 36.07630955006453 0.7812528700023027 0.29696975390311764 35.651575760371266 5.802209286823037 0.29821989572803365 35.55217958700617 0.0016461394567150345 20.700806577224643
341 33.405099285678745 4.6172822431358025 0.3860454163636857 34.99288012777678 3.34191946856052 0.20473795799203667 38.17653922151355 2.128805440907615 0.6439927654545037 36.04406786549518 0.7744554444914551 0.2380761858048361 34.53962110634374 5.828181732330385 0.28580529610659644 35.43164152136159 -0.00779456057422141 20.15273186663318
342 33.787711319848675 4.58385586994405 0.41999201564429944 34.24028635219096 3.3684015603476642 0.2764809075992143 38.38629768465182 2.115616863992555 0.6439804551287077 36.38710802312288 0.772522832120214 0.21232080478838106 34.353747046671174 5.82469452093461 0.25856500011935896 35.4310300852971 -0.012905096991558219 20.756418093723056
343 34.0141004749161 4.609573111648368 0.41617520672593294 34.520332414152804 3.3444144711770765 0.28940273097718444 36.85300822546533 2.074099131737473 0.5649816736227864 37.194770229982765 0.7682392566066182 0.257987189257204 35.08422384117443 5.827754346913587 0.28376587226975675 35.533287037138294 -0.02110736284275232 20.767573462508523
344 34.894402902381756 4.573003590936901 0.39964938319046994 34.158852425540495 3.3796205503768886 0.23963915443199876 38.274312797639155 2.121546937777861 0.5534378805441194 36.714428852162825 0.7556420495782927 0.27311001002535396 33.45395618896318 5.863042001532346 0.31772611617589114 35.499190633337484 -0.007352400418919003 20.438121257978292
345 34.69775150079093 4.606228606211552 0.37401771565424813 34.53507387018216 3.361945028319321 0.23205938318883496 38.341151232390494 2.111114270203503 0.4778796603117024 36.420857779854856 0.782509772649803 0.22495652654914874 33.55711100555064 5.845331185217571 0.29184225876650743 35.510389077753814 -0.004497653939026946 18.343307346064492
346 34.49040692780735 4.622862535309321 0.35466523640257586 34.829168537029666 3.361859652810209 0.24390147217675112 39.671750352780556 2.1385318821094463 0.5157148729202179 37.10957665707471 0.7823587899828918 0.22587867641674944 33.72312317749901 5.863694321976982 0.2870780150346755 35.96480513043826 0.007938009978393046 18.64677706044953
347 33.84014143243973 4.60890733502699 0.4198718409503065 34.2298556377265 3.392748592064056 0.25941657775895005 38.28852806368209 2.112979465091856 0.4604838125434925 36.197594769035106 0.7433689339914518 0.25294417859278 33.639028125642966 5.847713760443173 0.3187466029074518 35.239029605705284 -0.0047798091358716155 19.611921484698076
348 34.73698931401672 4.586601956288742 0.3702164027177838 34.192958137882265 3.370504709525709 0.22275509100739144 38.06211373207247 2.122024826234366 0.5763925721890701 35.77053424882403 0.757491797977778 0.2863196447626702 35.193017875444646 5.842273046966543 0.3008376367591489 35.59112266164802 -0.010144159060749235 20.128251966543807
349 33.824908445034275 4.593570480724459 0.4828901797322405 35.37157068804444 3.3568486172325502 0.15525108981693717 38.85543713645448 2.1130920243940077 0.4793923954183791 36.55920341417278 0.7794193425438241 0.2368328033064332 34.64067011240659 5.846448803444532 0.28981327703453846 35.850357959222514 -0.0080475727915023 18.84091203341466
350 34.32004778942278 4.576646199827248 0.40727132518238296 34.89826009714129 3.3622904099704907 0.20097651248555787 38.41762773238532 2.1227948397271366 0.5117385290961921 36.04660155915536 0.8059211918868787 0.22499179538406835 34.107148395076464 5.837932777834965 0.28752100575701595 35.55793711463624 -0.004806342610033076 18.707062475917535
351 34.25578722271623 4.586943475168503 0.4971331447389959 35.440371894631824 3.351710597288792 0.22380409237118387 37.90927811530195 2.1247906963590895 0.5302570447512515 35.964367270006775 0.7734837627318609 0.2977789638950068 34.981575100044665 5.851823677592304 0.2476770745234192 35.71027592054029 -0.00817298463126701 20.588096122572686
352 33.735506589304414 4.584134843495554 0.4526926702609821 35.369491029450984 3.372503490651824 0.2319020141770178 37.428969717521156 2.138500559453758 0.5037646812413381 36.55008639310583 0.7653419589025847 0.29820853526397245 33.90720009807997 5.834566437133143 0.2814100464089685 35.39825076549247 -0.006913968532004167 20.25953493109761
353 33.48996958027118 4.579648303163739 0.4282986166150595 36.02328910946996 3.3444538704924107 0.1417994446621052 37.87762434523706 2.12479450369223 0.5204191981748 35.990552858872434 0.8022100315382864 0.24386024984297033 34.13844051989309 5.822391939720566 0.28111692962579254 35.50397528274875 -0.011223696737930399 18.512202635402527
354 35.52522136359872 4.591685605392934 0.37170310692516717 34.2572187956364 3.367551627840346 0.2215970954742206 37.1247720479179 2.1351439407266266 0.5695087886644168 36.27590106149835 0.7840420150704361 0.2606168004319396 34.732317898438154 5.8142169518197235 0.2394100225420729 35.58308623341791 -0.007395398289363597 19.054694833513505
355 34.787645114775884 4.626823778734243 0.3845556079086375 35.229218526966655 3.35672796426891 0.2083930016773589 37.632397169635404 2.135978481718837 0.5440698663060247 35.458012719151284 0.841036065126457 0.29537579965114036 34.884879921020925 5.804121819163924 0.31796280320875375 35.598430690310025 0.007014195343097262 20.057614650666522
356 34.09278855477578 4.631894876969088 0.41754574401419303 36.11425646234417 3.357787245190153 0.23865502912302708 37.423876631700374 2.1089714173410994 0.572667721429543 36.27382312778749 0.7726862026191794 0.27342318599814436 34.171079725844834 5.8219103892270905 0.31473001178837245 35.615164900490534 -0.007273400190054713 20.821534851112247
357 34.41427424331389 4.6265598849474205 0.42323200286992957 35.00936399523684 3.3803114052827103 0.26430895672335986 37.19592081284571 2.1348300497665162 0.5373348094141682 36.524311462496826 0.743706564398752 0.27250918124332724 33.73282125954911 5.842146851610156 0.3469797689368788 35.37533835468847 -0.00041247525826579865 21.134862858456877
358 34.64581397589554 4.631336213439764 0.382784472064301 34.58407740928641 3.386576623683357 0.22941556354950252 38.175586042066044 2.1539311211030547 0.5623738093724638 36.159935660103216 0.818743780726354 0.2726548613518052 34.879865932744465 5.824324566884444 0.3619551282701181 35.689055804019134 0.017059034708017885 20.731719617268737
359 34.288864466061185 4.609675476449596 0.443863498309737 34.558595615010056 3.3339592887020797 0.22534791984060007 37.798391625359805 2.087021936510854 0.5868317805290091 36.311292187349714 0.7639946406557181 0.26061934489284194 35.018973616614545 5.82513668219918 0.26736658134569663 35.595223502079065 -0.021965821555891128 20.443467877242465
360 34.61229647732721 4.5702420613521015 0.4543768261257502 35.63036467595703 3.3842278437367708 0.20414902300394752 38.07078862216612 2.0932748014671665 0.5622774411706629 36.40766189534378 0.775562444889403 0.31176904037639236 34.437579302516994 5.832097525328045 0.31645221424379705 35.83173819466223 -0.0148424911046795 21.188260528009046
361 33.99038419125086 4.588131058766562 0.43931942594820506 35.43098195687647 3.400871201981856 0.2490908305546574 37.715064076770155 2.1303821087168773 0.523675095586561 36.591451467992016 0.7665086016114174 0.3127986239836676 33.833241437822764 5.837191051702908 0.2859646608124769 35.51222462614245 -0.0013066219034526317 20.750796846112234
362 34.76274956128144 4.59543720132264 0.405274087256992 34.35143571431664 3.3858890438591405 0.22256425847034156 38.12250445508242 2.1243124829611064 0.6069221758316441 34.67152578190105 0.7830094990911391 0.37741089127113253 34.48119296664734 5.808207455114085 0.260741681687452 35.27788169584578 -0.006552289989754612 21.46200314212859
363 34.34496366031887 4.608828798679864 0.39163632557472483 34.95230480193953 3.3917007782227055 0.24328687216226647 38.808374015128656 2.12882909776751 0.5327580875953876 35.408471118255534 0.7772044658128529 0.2999993204402079 35.838714819406476 5.8157651695910175 0.26002188671799015 35.870565683009815 -0.0014577644445867843 19.798012214788574
364 34.507820814189984 4.599201218265756 0.37448516037818264 34.83857820340635 3.3878975587035773 0.28750713293045016 37.77175900624793 2.1310870537886535 0.6310006118005139 35.7822302169758 0.7865106862705618 0.2698465506481138 33.99742083224369 5.858474808039897 0.2858748438519795 35.37956181461275 0.0067108385543122265 21.184705378618684
365 34.477564417344325 4.576281772753222 0.4234687863856875 34.742009996248704 3.357825092612405 0.24053802928609264 38.405820617774 2.115124237808798 0.5861653521401916 36.11784481199409 0.7625669644403974 0.3379534399011554 34.4547209821085 5.804382240763468 0.31021329331841635 35.639592165093916 -0.02268736478371871 21.75336142292207
366 35.268618223861615 4.592292492295919 0.40973721504275123 34.79582568319586 3.3754177545310653 0.2687416117682481 38.21029153135519 2.1364859833479795 0.5619989861721885 36.41672877297339 0.7950997019052658 0.2806475380780251 34.27110420993927 5.816857308600657 0.2465608189512403 35.79251368426506 -0.002692778323199585 20.256191409071693
367 33.61832018210331 4.5581991657216525 0.46810848989832443 35.27769736556772 3.3713309550208606 0.24021104630013967 38.95841815195483 2.126907531950912 0.5456863821579025 36.18421762161551 0.7928932362727898 0.2872493162260253 34.48047201317027 5.832977036625772 0.30660650515350435 35.703825066882324 -0.00946184134097947 21.174935762113723
368 33.39562380583046 4.571454525056442 0.487250430268617 34.884147335327235 3.3821043345740285 0.2644720409070122 38.85399660127227 2.142020325971499 0.571344641723719 36.48406511555414 0.7864791098180014 0.3381895809022425 33.60038988532336 5.827979791351131 0.31418079097987806 35.44364454866149 -0.003915809105156409 22.63684611398339
369 34.506212868832094 4.596025767101049 0.41760982435310756 34.13960749588942 3.3774459547714373 0.27373623312451856 38.363624882766075 2.0952105977484052 0.5763418245052189 35.71382252211437 0.7973504727651824 0.3223894026510794 34.54756516116596 5.8540620606346945 0.2405883149219885 35.45416658615359 -0.0019044558552231195 20.97788251086805
370 35.023588490462934 4.608698147381723 0.3973783952399215 35.26610371097685 3.4070085809814743 0.2601658160442853 38.00987717704913 2.102716211819871 0.5598534365279328 36.404558263111284 0.7638432293749873 0.2827372687278471 34.12391050135171 5.851317841627789 0.31103349711847483 35.76560762859038 0.0007933757777920158 20.75446121800686
371 34.31237413997908 4.610883747557723 0.4229872538222969 35.08705622652251 3.4022696890225506 0.3028716311109707 38.502522021538184 2.089841788524999 0.54654721752987 35.370053422912584 0.7926550526428628 0.3301474412076304 34.401849844732595 5.83025343878564 0.2876651605575974 35.53477113113699 -0.0007426831526219368 21.660310821794518
372 34.404838633832995 4.6148045269138045 0.4039501526418629 35.221947947172744 3.4081873573268187 0.22040776392127442 38.2538918088044 2.0944587820836666 0.5616585222890432 35.67668849322147 0.7740560672789646 0.3135199183579426 34.71073984994882 5.830301051400402 0.27480291302660603 35.65362134659609 -0.0015618694586456705 20.33243032177741
373 33.591250335248986 4.587576073309616 0.4626193862763967 35.79459305254997 3.3890938814704517 0.22137216535333443 38.017141473786204 2.0933572806622296 0.5738281338234517 35.22228897327199 0.7872508779064006 0.3109442850080486 34.48548854245567 5.820337449094311 0.2797848158222398 35.42215247546257 -0.010400313970775121 21.18280873561474
374 34.29488204959465 4.591570585208341 0.4544337246264851 34.39197563129741 3.408691608687768 0.2923822645672076 38.0256122705092 2.132330697291881 0.5306240412986223 36.449914944547515 0.7738270847514567 0.23612629416036374 33.78332046673991 5.782091811022744 0.31820541665404795 35.38914107253773 -0.008221069066938601 20.990557961641017
375 34.84794650509717 4.597812608576699 0.374618916442819 35.12216557813034 3.405243090755582 0.28740474815940403 38.767155730585046 2.064795955150326 0.5758154116519207 36.28863821089552 0.7917176221445104 0.3284949550622036 33.63348189343326 5.8321963746126135 0.27388149720630434 35.731877583628275 -0.007570296211430727 21.08731663575682
376 35.16473488113137 4.637372288615543 0.41785459660167423 35.46525584048169 3.3838766765229114 0.22368885033815805 37.998688445921786 2.098195461589624 0.5577680873296336 36.422897976447715 0.7650615092520016 0.3354056421715516 33.41800300167223 5.812336880459476 0.35133877282017606 35.69391602913096 -0.006554863171465674 21.612609163641302
377 34.19493909494034 4.6281238449019435 0.40818270318097233 34.59072382928795 3.430678276698865 0.24058606354676906 38.224917427731505 2.1066207372823396 0.5585381009440268 35.3641201576194 0.781255093705745 0.27967428322115884 33.58679463061202 5.834898421476444 0.3208233452341397 35.19229902803824 0.010391848353690513 20.715913562571064
378 34.39123458269635 4.618054890628138 0.45794346614263015 34.74609001937054 3.3817332837881633 0.17588303980920858 37.92368567601365 2.115012437338913 0.5430481915618992 36.36089408683868 0.7838157520866039 0.28114593245413144 33.92252996049773 5.827889279071203 0.26549642659115996 35.46888686508339 -0.0006222978767724818 19.750050651928557
379 35.37749426885279 4.615642846425685 0.40232613273809253 34.231664956670436 3.3865472182266094 0.2242336539193245 38.255670588583506 2.0992527628206776 0.5509775331586408 35.81796652458713 0.8007354968726609 0.2804107247777868 33.613304714962354 5.815628863183356 0.25014402591671453 35.459220210731246 -0.002361988953578997 19.573293332003452
380 35.946724186132236 4.614696293679223 0.36910398728450344 34.71839941542503 3.416162023716022 0.2021151053460594 37.9155674482065 2.104174935115337 0.6153916927180261 35.89861440959634 0.7884516150199903 0.2789056393223251 34.15372012941749 5.803736631039977 0.29073250243390797 35.726605117755525 -0.00047912674526700004 20.125130259497052
381 35.53552218686996 4.6250965912233495 0.4044914860861239 34.18057930485992 3.384454599078998 0.24028118659853884 40.21729319867562 2.118448208654713 0.6355044308648015 35.1270199654874 0.7983570134654561 0.29958678195426147 35.890966435104616 5.791646229124171 0.24957972614852827 36.19027621819951 -0.0023228981500393654 20.96387956096891
382 34.64636341729731 4.628412085623881 0.43442037930341537 34.94648258080937 3.382516579204833 0.16149124010132687 40.08688402488266 2.1009937122442044 0.5562132347290032 35.742558365962815 0.7881830653590486 0.29481281125226116 34.721340285024965 5.825564327041967 0.3322814961395372 36.02872573479542 -0.0007894725645900991 20.388349756843756
383 34.77139881925907 4.649261491426503 0.4377978497936648 33.43841413190605 3.417354170332947 0.2221818393410835 39.53300240155166 2.0877703271938763 0.6765553469719366 35.86865436351845 0.7928330597854288 0.34571046126914273 33.68105737523703 5.8169833386269065 0.2516043048058366 35.45850541829445 0.00691705101375546 22.1602863754437
384 35.38212546501139 4.61893048620718 0.41040312078575225 35.537883273590055 3.4002946258070335 0.1722865975378697 40.72084147376366 2.1154928823042756 0.5830188920201818 35.87966166151943 0.7794969320760373 0.31715343392623735 34.7432079703711 5.821550743527809 0.2410436686818081 36.45274396885113 0.0012297075250902623 19.754504326126426
385 36.20813503380314 4.5963305426363 0.46816925351948774 35.10056435544033 3.419284454541634 0.19158511215531207 41.17723757707117 2.1125802517778354 0.5938864717240464 35.23934653879133 0.7977239160143099 0.262021122238165 34.215756143242615 5.827072810260772 0.2654496272026761 36.38820792966972 0.004674968586793349 20.410035353552576
386 34.6856645352004 4.6167772811362875 0.46925068151146976 34.72194235778594 3.409896246658671 0.18960482546679303 39.88756652792613 2.0944787566271446 0.6119103658609124 35.654707794313985 0.8030901224453622 0.31914236483241376 35.02214834200927 5.8140294491376165 0.2645014540302229 35.994405911447146 0.001730944741639484 21.249969764533997
387 34.96636337786094 4.647056167707108 0.4496728643851606 35.19002580758385 3.4247809499293287 0.2202299379391514 39.0369569800863 2.099914347987331 0.545048662543171 35.63752334864255 0.7619483532493592 0.28117922840630916 35.59792942311113 5.846528379970907 0.27808412332208576 36.08575978745696 0.010122213309429928 20.331004188104238
388 36.40150313758797 4.587268520236693 0.42255041050358205 34.57626152707694 3.387955223349935 0.19209717047180772 39.14843277232803 2.090268319933991 0.5312100528506806 35.165490912842905 0.8022356306144879 0.2659458358807409 34.41220303570722 5.820348441389953 0.2573462917019284 35.940778277108606 -0.008308199354364998 19.127047340797823
389 35.82141550976658 4.604445703916955 0.44334688586958504 34.93067784751869 3.4265814696633936 0.1976032765232164 40.04987878675132 2.114252124237015 0.5810905879225714 35.20133667193544 0.8105097823430234 0.25932594123500813 33.80478940886192 5.836593284468726 0.2749741909468284 35.961619644966795 0.012553046466445639 20.126183990674505
390 34.98575721962619 4.600849405127972 0.4534074468073599 34.352602529110634 3.3799474729069705 0.2478285009466971 38.472861701499 2.1011862494958202 0.5823304035441168 35.54078952605448 0.8396427906698242 0.2718073916234282 34.16415211098214 5.782429247066724 0.30659584101547926 35.503232617454486 -0.005112393405914651 21.336599748264927
391 36.83901055027395 4.623228903302945 0.382677697565219 34.51831932200762 3.3942493881007305 0.19764608094763383 40.56633751843879 2.0624849972127057 0.6517308432181868 35.55126642609354 0.7926539320877892 0.27756667261749224 35.29693940898355 5.815610097576584 0.31088135414940954 36.55437464515949 -0.008277962803226147 20.86142367026409
392 37.41538215052806 4.6150843264419565 0.37927721706455303 33.518395197677464 3.408010036756702 0.25054966662279704 39.656736924981395 2.0847368014639454 0.6333961168326251 35.285808746705065 0.7916383506132599 0.2986061046182732 34.416669546022796 5.81156435717772 0.29083166971747054 36.05859851318296 -0.0037166519686600897 21.229928653733904
393 35.90079953925262 4.609970934973633 0.4181404830774895 35.38301703931655 3.381056558369039 0.20634738350539364 40.38610439712636 2.080363570307761 0.6469479597891856 35.74637176635713 0.8055486096346756 0.30682800103092217 34.204607548939 5.836819804688887 0.27642085375490166 36.32418005819834 -0.0031715308645775984 21.2531209115828
394 35.21102211636898 4.568272040510628 0.41646807199098873 33.706866137329506 3.4238049698554347 0.2207327769695999 40.13034927795517 2.053336712545284 0.58466203285019 35.650139771683385 0.8114718050565362 0.302317584085314 34.11253625652522 5.818492941450959 0.29032551000407975 35.76218271197246 -0.010847732575608515 20.79270686406931
395 36.68725194044124 4.554431480814438 0.3363205523529595 33.27792981761036 3.439943953621225 0.26061194275734695 40.2025351254901 2.0445553062146864 0.6120245993049171 34.677154381550984 0.7751964842285605 0.2941102260734998 36.57628051904841 5.794467248193542 0.2434891882700257 36.28423035682822 -0.024204531844886423 20.014063326596023
396 35.7051539770136 4.5514678487856255 0.40647321046253215 33.670750588243926 3.4265890796925484 0.217365811834698 40.27440532487581 2.077247672348083 0.5509374554057371 35.991399339977725 0.7928764585264507 0.2990059939636723 36.3801679371909 5.774157225800504 0.2805935187240017 36.404375433460395 -0.021455769428734527 20.10366798569352
397 36.08423412227405 4.551899469860146 0.4213921092458195 33.772883426942684 3.3929888466225764 0.28442021413621366 37.71919664980463 2.141006315195127 0.562195594883276 36.145171300954786 0.8024227570692959 0.3198316299180179 34.30189714342234 5.819841115360983 0.25999661572684285 35.6046765286797 -0.004291725637751198 21.174642684739386
398 36.28805669210525 4.565696851169979 0.3949369109971337 33.93176954385966 3.4421357736477023 0.2498214117524803 39.97415196975137 2.1181739795736396 0.5995620830111149 35.42463754488607 0.8193306876829278 0.2623922537132662 35.70781269386901 5.763983706285004 0.29629520306437473 36.26528568889428 -0.004059226787526282 20.660948190470453
399 35.762135557256194 4.5419300956591915 0.4751451766118354 34.59453978262729 3.427932901164333 0.286572159679579 39.686026468119806 2.120509084329459 0.5748736754900527 35.23381938736446 0.8160018383915146 0.2801234888907479 34.29584923338491 5.772717064753143 0.29426912276956313 35.914474085750534 -0.01010522959984852 21.898259268366253
400 35.543834308949954 4.55780353047266 0.4332448807533651 34.10609235839039 3.4070058232385527 0.2284940224524189 39.93562258629161 2.0940755646254834 0.6067241071090455 35.2114101913328 0.8200683625603945 0.2844975239887257 35.569617914375215 5.774161836490098 0.3358173681754698 36.073315471867986 -0.01530040298193911 21.643800449924065
401 37.01725954604202 4.575640457446591 0.3652467406306698 33.69216337828207 3.4281080461488282 0.2803004325150296 39.055843250970376 2.100936005168043 0.5712473073533499 35.39804826588846 0.7840825659020673 0.3127377977237215 35.24919348056831 5.765249045431537 0.35528517650460295 36.08250158435025 -0.015120202439963749 21.598417061693727
402 35.819206266416806 4.590026394125607 0.466174238894007 33.84565387694204 3.4235523200590476 0.17265925874308208 40.00203798124628 2.09620481538437 0.5353166914264127 34.803360248575956 0.7881497803390103 0.23682010086467747 34.37037153272486 5.824667866314043 0.3591005032940934 35.768125981181186 -0.0014031912149612634 20.283517178202015
403 35.762620906978775 4.53932012903599 0.4587125552287136 32.885554495788874 3.4224165623771228 0.21233098713136783 40.46870201391454 2.0735295247410277 0.5055874948388879 35.39949656291004 0.7885823536996645 0.3123330310695691 35.57794182572611 5.767145862551938 0.2708018539111001 36.01886316106366 -0.02772453997822839 20.16543205436811
404 36.618257869893014 4.569630678419312 0.4940849020108861 34.50370451704956 3.4143908983805664 0.17648122159068544 39.85376362043836 2.106763545395923 0.5671978893121529 34.8171621286288 0.8109382401518861 0.23212364878339026 34.30563980652106 5.804249177101859 0.32796152656972744 36.019705588506156 -0.004728918569467599 20.6018341377422
405 37.176548041761016 4.549487500794472 0.4493974369848503 34.022657566488235 3.3984654471259996 0.19217021164727024 40.84650821497461 2.125557849368225 0.47895115665678745 34.98497907141478 0.7930324440925697 0.3092562744494648 33.60893335398071 5.831264558703245 0.3209225618693861 36.12792524972387 -0.006361866442474806 20.061517213526276
406 35.525152025362424 4.574680537143802 0.4036249018643041 34.14584601449521 3.391826452291829 0.19611919532328168 40.31852095222458 2.0616176290615926 0.47856144822472896 34.54134693218187 0.8054143676205009 0.31929203009021306 34.277932002773284 5.782162628577013 0.3066965435545439 35.76175958540748 -0.022783103520429338 19.529772014187373
407 35.97880793105796 4.58927120556585 0.4738493476756318 34.46381138980915 3.435034849799824 0.1945407134324593 39.89504392368177 2.097064037457567 0.5411659287377358 35.67586378968199 0.7734567372824697 0.27480862396695277 34.16403591037555 5.839821408787614 0.3547910231791079 36.035512588921286 0.0010062213192880477 21.075171173465932
408 35.22220395205911 4.624166118448129 0.4308256474446975 34.08132363539841 3.3995271554779607 0.22300640986988335 40.00159982960887 2.094601644347355 0.5585725166838541 35.28416949511301 0.8113194903643989 0.2953889038182513 33.813917366518986 5.827622331698512 0.3255563573959637 35.68064285573968 0.0055239216078943 21.00864158573796
409 34.89601040141558 4.608803631419737 0.4603809246050972 34.805790586583065 3.4062602470779515 0.21666932936892475 39.904553479704646 2.0672670234247397 0.6223016174579871 35.77364650085384 0.8201126717404662 0.24841100010839826 35.06496688886605 5.81246116599803 0.40330335195870537 36.088993571484636 -0.0029424785271919608 22.357572031405468
410 36.83070432370279 4.558032455096666 0.40630267196104 34.246743335458454 3.4114267290711684 0.19439944873336182 38.82886075243504 2.0840643665264897 0.5656083589389371 34.83630075810871 0.8425578784601626 0.30130997822226424 35.38739666767771 5.823225018055306 0.37257748094056914 36.02600116747654 -0.0020621370174184195 21.08711507233881
411 35.66923601220182 4.588274952494978 0.3510175355174347 34.47600968206168 3.4173396625133967 0.1857685792200691 37.939927305702476 2.064763503212248 0.5905416872710287 35.47480867435766 0.7905522787554673 0.26219847397599194 34.47624415724022 5.843293665885729 0.3413699445011145 35.60724516631277 -0.005078613887013072 19.83460964179454
412 36.935753688172575 4.564517611076594 0.3662646631326256 33.86508305529782 3.4015167463047207 0.2137298820279746 38.09253451911096 2.1077810863696333 0.6020972422969783 34.89117458733324 0.8324544172384641 0.27157351314139444 35.48081066736429 5.794755052886308 0.2938117354231853 35.85307130345578 -0.005718443684232799 20.024611792020035
413 35.46425379257337 4.593249837200911 0.3923894000677186 34.550382154383314 3.37501564371938 0.16667457186836704 37.71388735177571 2.075481734373027 0.6264740424664971 35.560276577083485 0.793462003791847 0.24858524691492465 34.53121563724691 5.8437677220106234 0.3351812051783379 35.56400310261255 -0.009728038240219106 20.274735720771538
414 36.08851078670852 4.57840293663957 0.4089412448911452 33.91035372591561 3.388790203117351 0.18222968432894993 38.102535759424015 2.082376352264525 0.6370279597975078 35.441294644946 0.785036779257637 0.3050852101949841 34.3453866316717 5.838979544667358 0.31866785014767934 35.57761630973317 -0.011206263270088713 21.221806111873764
415 34.70942842600896 4.623173017043103 0.39768185154145713 34.27092352320535 3.3765341934576467 0.22468193842773324 39.28894350295717 2.1220129778085735 0.5176977970898403 35.12266533775172 0.7966410397160643 0.2911104925781802 34.604379380349805 5.830898435236983 0.40038328092257 35.599268034054596 0.003928506193097236 20.98807842092744
416 35.91711495812854 4.571258162426172 0.480320450252759 33.51149538821122 3.434152810175329 0.24875574271290601 38.20891809711832 2.0938782799591777 0.5341048130309533 34.4762075055817 0.8080736836331109 0.2931276555291666 35.398536410386924 5.781139531169149 0.3664130924873981 35.50245447188534 -0.008222932986789023 22.03276833658925
417 35.81286502146727 4.554457688147767 0.3755880624474653 34.14991383622407 3.4064809506493967 0.24360264069856097 38.01445953001467 2.1156362075476443 0.4903471546343462 34.847633087864416 0.8271355964209732 0.31939569243450044 34.25285682816666 5.836598504181662 0.32087853223722673 35.41554566074742 0.00213836293011187 20.051369453100584
418 36.3835383442044 4.591675749364494 0.34757644645124125 34.483675986344764 3.406589044569858 0.22856058796510678 38.67662312738718 2.085818579027028 0.5272404980736373 34.82602019364937 0.8076726109910957 0.2935943164363022 34.00275392916554 5.847431068123038 0.3351433318980664 35.67452231615026 0.0019139839557259064 19.84857789835498
419 34.46267093957326 4.56755753537418 0.41321309566720366 34.37208520258919 3.3879554495943216 0.20662821991597605 38.874264130962665 2.1137942164973813 0.5676146642361987 35.72067453174146 0.8061168516876923 0.27795555460489485 34.03648313934372 5.8409794388025205 0.31487535194642774 35.493235588842055 -0.0026427280681576627 20.400584982305507
420 34.72526296830634 4.565861676836369 0.3938092875283227 34.48721960977896 3.412053605102047 0.24875404800547402 38.196099803543646 2.1282735554663805 0.5871322516859552 35.18201529832768 0.8293481352732605 0.30484620439556714 34.60324077512225 5.834407411064395 0.34324264244336467 35.43876769101578 0.008065450289113452 21.517824581384883
421 35.08634216278238 4.589789444522543 0.4979044824090407 34.71136066029334 3.409646130538749 0.23636363953871914 40.259606757156114 2.1257265708540647 0.6260737832650745 35.02225386294859 0.8048038220675177 0.31709360656435726 34.577171953783626 5.854271206452746 0.3332808281442982 35.93134707939281 0.010924008427747234 23.041112015098708
422 35.02889258705838 4.587060579218568 0.35506612940829224 34.47566049989746 3.3919718377901025 0.1876550173282779 39.0122225071551 2.1147166314335326 0.5321895926438027 35.66614038676054 0.8177041796014302 0.28678147538107956 34.96797824880399 5.837130544854209 0.37506791280793594 35.830178845935095 0.0037933281201916413 19.90180506726568
423 36.31555573652639 4.581984900592173 0.3719811715916547 34.61679413185616 3.406218905179196 0.23168095012471812 38.97663539528218 2.0840545698599966 0.6249107983801279 34.70220922893063 0.8164249876634064 0.34480275524891535 35.01567416057191 5.833748232255635 0.3464603998556844 35.92537373063345 -0.001437107349295519 21.999700893196717
424 35.56254695536999 4.590397828861236 0.29645520711059387 34.307501581595574 3.388071107984438 0.2138032140257923 38.76112890223066 2.0660323532992164 0.6338416931282105 34.76041080855357 0.7988990244166709 0.28414457832225204 33.95969288638284 5.830363052968901 0.34143332184986797 35.47025622682652 -0.011170752953284535 20.27901626486309
425 34.838753770913286 4.571620752634365 0.3672189669553997 34.00740938796121 3.384009139741098 0.2519937796537564 38.71161751645478 2.088625114825185 0.5965508177198116 35.011612035467785 0.8174870271694573 0.29530781272499007 35.009450322868744 5.781056228233017 0.2776695420874678 35.51576860673316 -0.01736377393875248 20.497461061831068
426 36.72427293128904 4.558419740605689 0.2939090703648144 33.91550744460291 3.389540859317339 0.26168242500430416 39.477689072211255 2.0932618106141625 0.6474697062565026 35.198197926540416 0.8246325439711178 0.2578287472320173 35.34007720993138 5.7775842307778875 0.27693755614424903 36.131148916915 -0.017235589402137652 19.914036311671623
427 35.754143709521784 4.571851827689541 0.37955835911198305 34.754230190485316 3.4312446008700968 0.1834537414620089 38.554470683656874 2.05418657932712 0.6364106210575052 36.017359241687736 0.8034380050008182 0.3097871534716822 34.058848942864245 5.826152209767105 0.3427020514257299 35.82781055364319 -0.00854878192844084 21.22134748400958
428 37.45510388627999 4.560697682105901 0.38015619324688404 34.92828631034274 3.390302566757799 0.19186037843335324 40.141465158647605 2.076940329875965 0.6555051558349206 34.708748976864754 0.8114906502746216 0.3478143528184415 34.99578494823786 5.805814753353108 0.30507846335076855 36.44587785607459 -0.016874229985897982 21.54796341762657
429 35.633782425854875 4.552583802815446 0.43075642099329775 34.867251644386634 3.423512011313507 0.1958041976014804 39.86779311321173 2.0822999502605475 0.5991612076173716 34.87171282988925 0.8033002102858579 0.2780002996143312 36.04735980714206 5.842042707958829 0.34882145118549823 36.257579964096905 -0.005175689932539385 21.228585665371043
430 36.63938701569603 4.556500583578634 0.3614857139480173 34.25210188903353 3.3658451967074696 0.19894016225159383 39.43867157775797 2.0654770191732257 0.6188112634354279 35.351385134026756 0.813730221634236 0.26726842312157395 34.808407363669616 5.794611116558931 0.3281343120693363 36.09799059603678 -0.026690598928877575 20.33587499663032
431 36.80330470120824 4.546440937470982 0.3569530970313631 34.60200482735072 3.3965733252217674 0.20012017338143195 40.05608266384209 2.0734896754045167 0.590929511417808 35.25403200422777 0.7972525428527133 0.32225881773568954 35.88781683020419 5.8349083569986275 0.3346451595266903 36.520648205366605 -0.016190458869655467 20.682707942132705
432 35.839139540507716 4.544771758346644 0.40436091343570474 34.926826634407675 3.422987848794921 0.10953433047138995 38.792830759577456 2.0698817876999573 0.6698514408380128 35.32148218877284 0.7963710914109797 0.31621999324927275 35.72536655619412 5.816633562883027 0.3232955051879292 36.12112913589196 -0.015794216632271096 20.893045608430945
433 36.68037699606496 4.613307059641624 0.3475207958059892 34.554300434067095 3.4522037453415315 0.20227834736786648 39.77546901825057 2.05754059172532 0.6105803198265176 35.32397165355701 0.7933891465181908 0.30533890569550365 34.18024031219611 5.842231756670399 0.35515921452069016 36.10287168282714 0.0058110335200361575 20.865720105658127
434 34.37126799376189 4.616981955000452 0.4298051781717846 35.35994338221064 3.4277677354609106 0.13989259926075034 39.05677130587823 2.09502972710792 0.627823895245198 35.43837169845209 0.7983606193306775 0.2929894151656269 34.65737356973425 5.81398609927271 0.36670179949934595 35.77674559000742 0.004501800775157117 21.282092020408534
435 34.140368490528175 4.611754489046575 0.4080075816470046 34.81030156194748 3.413874054599635 0.13586554356687883 39.18542815206663 2.082467018248818 0.6763954932264444 35.34050408525656 0.7921146513208315 0.3049347609289649 34.19896237720948 5.848663904652832 0.36639828541057134 35.53511293340166 0.0038513971143613766 21.67615838236131
436 35.113658087396516 4.602300899054659 0.3593521126953822 35.13895073267457 3.4087606762802105 0.218104183402372 39.12324198149911 2.0988126266429816 0.6920739305117779 35.087662396309305 0.7769940019508795 0.3333799287831532 36.5857064482431 5.8284069380673165 0.31423671901921874 36.20984392922452 -0.0028683980601674985 21.96888492209988
437 35.442354413520164 4.602334546891282 0.35679459344222736 34.591029777462076 3.409339857946081 0.16045667250571938 38.824127130485984 2.0915314387392465 0.6148227565629437 34.93204386624815 0.7854757100265715 0.3503247208595824 34.966635494223155 5.792360069166566 0.28087727626796954 35.751238136387904 -0.00971510190542737 20.205654808381922
438 36.48507256174679 4.5396880785764715 0.3471024422381032 34.90970317261146 3.4095963044087068 0.1505219815998796 39.00268980757007 2.0837948569711404 0.7086497199062453 35.38047957742772 0.7926921118867125 0.29623783425646594 35.146446516169064 5.786670627631803 0.37013320165968167 36.184878327105025 -0.023435030564409966 21.458933064011465
439 35.992415051194605 4.565715124349029 0.3779932231508877 34.91973581144836 3.3946079598832095 0.18620083247920152 38.197442329778994 2.0926878994173457 0.7105533171782162 34.90723446576317 0.7972858346483682 0.2954671075823069 37.02059396694912 5.807549715648518 0.33569724868599415 36.20748432502685 -0.014354119670082821 21.840139640114145
440 35.57967244504211 4.612014587668673 0.4602617786538844 35.47996295422663 3.4088271281075335 0.24857143755603667 40.26796622714302 2.092406837206874 0.66477199157296 34.46395864141058 0.8048808999382495 0.26802502437996406 36.73988371496184 5.842623819902237 0.35901552160195455 36.50628879655683 0.006227228105336624 22.92571159829847
441 35.33369511898479 4.627332282721282 0.39015487826093137 34.813830484572236 3.404333501399578 0.3426797011951014 38.825379411606306 2.0585818464669483 0.6518801931367407 34.51346206363176 0.8096569901227226 0.2836385336524846 36.20610968125705 5.82126230200801 0.29405573388977096 35.938495352010435 -0.0016900419156687496 22.48755113561123
442 34.41902795595511 4.573689096058153 0.3526592293634687 35.67953081601837 3.408311761351801 0.21222121874718344 39.07533444014082 2.0782195521594553 0.7002174537037135 35.67971884840135 0.7886956948551298 0.2550879173990275 36.6570734180922 5.859501844525765 0.36760161840530475 36.30213709572157 -0.004239836669316044 21.632450558673515
443 34.586320334832415 4.570592686841203 0.36816643764064527 35.63428726407557 3.37848360253298 0.2682108690731805 40.12424901262252 2.0924573631910395 0.7104263772904099 34.919336246897885 0.8092604199547399 0.267026826593994 36.151545754580006 5.815414848700538 0.346011467493745 36.283147722601676 -0.012681642215276812 22.45813477144818
444 34.41351866373201 4.559142715948618 0.36445442802400424 36.20679906202166 3.3987180660760035 0.22948081831027067 38.893420836354 2.1088900193191966 0.6128057857055963 34.32640218467593 0.8318984760301417 0.2840125125215224 36.06381353933627 5.843787682522836 0.39406675847963935 35.98079085722397 0.0025639655199823697 21.598449700964007
445 32.730132933466884 4.563384336291057 0.44666440310513755 35.53240011566449 3.403596826979428 0.2969673096103838 39.98911394734001 2.068999293961775 0.6117758765042425 35.75809145319918 0.7617010993667863 0.31087882107044645 36.72816901106726 5.81742147132872 0.34344891478475265 36.14758149214756 -0.022902820873823625 23.02987041302958
446 35.414799239114714 4.541989566066466 0.3957219153521452 36.27808369552631 3.3909071559819375 0.2784816250580453 39.44066925437677 2.0728136784606903 0.6217334729078393 34.678997867102225 0.7992381537564589 0.3021856279078725 36.52912567343758 5.841310908616959 0.3325195033178787 36.468335145911524 -0.01667153388287468 22.123529326488978
447 33.923683900546195 4.547696918238254 0.37222560632986695 36.788358432133926 3.4147531610851516 0.24726828090038627 39.97310746671741 2.0663314311465015 0.6354406646331884 35.800993296438406 0.7916599032392292 0.28658839592213786 35.72749634918898 5.859701257355676 0.34967287020747223 36.442727889004985 -0.009894892246414554 21.67150772075865
448 34.47487898837769 4.5713099211360895 0.34119827040076833 37.23256999293938 3.3882847948955814 0.2617844706528371 39.18859979969731 2.0819082601548464 0.627710539291886 35.73386473100125 0.8138799455777768 0.30686450731789366 34.90311552676688 5.8455609304261404 0.32533078637644575 36.3066058077565 -0.005734656021289974 21.347130599125297
449 34.58204354412979 4.570697911023612 0.37213348995043255 36.17087885836069 3.4548495558135865 0.20692057590243412 39.3352358558611 2.1241514265460375 0.6930763942576819 35.20139203904545 0.7953623879498322 0.2763824126218692 36.37205274449824 5.821715973025866 0.3230716031928959 36.33232060837905 0.007432024412410043 21.4467782945449
450 36.02428891775696 4.547046846658438 0.36339259361573456 34.982599327471306 3.435896158669149 0.21366439612616886 38.968308981754646 2.106380546135611 0.6508219294660252 34.898651109226435 0.7994024661008631 0.3003395934698791 35.69643011688498 5.846311103257732 0.2943054948978436 36.11405569061886 0.001083997704981865 20.88458673907074
451 35.67148496798762 4.542941873094115 0.3503344463497617 35.744730416061465 3.3968956981472465 0.18358275594012757 38.66173669433196 2.1215772204415426 0.6689205393792179 35.78761236102271 0.8204901914745092 0.27701166773579905 34.942066338076295 5.833894026884764 0.3197026916821074 36.161526155496006 -0.002763624450941471 20.621348081237112
452 35.51220969161527 4.531983477330906 0.338655646716915 36.131865953234254 3.3915149925221746 0.2309613173021722 40.33220072829735 2.1146952958370617 0.6458183175481579 35.55021095237051 0.7808822141251802 0.26408686738870885 34.50892610199195 5.833806188297579 0.33326770975743614 36.40708268550187 -0.015346992836796547 20.77304160967881
453 36.089556778863 4.534183566815749 0.3281352368092556 36.0507560866167 3.407104187919738 0.21275002594284045 39.879199379483026 2.1052802871384797 0.6327264386026424 35.177167060929804 0.7673684135032102 0.3380744056012191 34.605036398270386 5.853523355525802 0.30688522523155704 36.36034314083258 -0.012431464278781256 20.839292415565644
454 36.783206709122354 4.536883170120918 0.3314445191122287 35.92325549670311 3.3883619788626445 0.2558460156166243 39.69131951339511 2.1287853890567687 0.6805606394979223 34.84238473803151 0.8296368899299281 0.29545666792790276 35.12395272686921 5.85045891826665 0.3022004482290396 36.47282383682426 0.0009018427880049362 21.37715033713053
455 35.012441282051604 4.565711682425732 0.3198896357504476 35.43461926458117 3.3610888591644135 0.259914758328814 39.529574980749324 2.1333727758423118 0.6147077361186299 35.19683059954108 0.8217271050420009 0.30222768373893344 35.491807373053724 5.829363657061358 0.31438459267327895 36.13305469999538 -0.0036706105522136046 20.753956934378916
456 34.19005350006384 4.597576841071978 0.4108474872657229 36.38140720025012 3.3839523303983983 0.15967507393720815 38.93609634734806 2.085501877167557 0.6366128818273974 35.54068347302089 0.7868251333838461 0.312158600199171 35.06410654714611 5.832264017674818 0.2554575705782467 36.02246941356581 -0.00869938652005724 20.337155431043133
457 34.461872143314295 4.560911422817449 0.3767706811952809 36.283465827546216 3.3882564396753825 0.20125191673856438 40.25530736961229 2.105639728921017 0.6118055576994099 35.96430421570594 0.8054854044702121 0.30344763764956 34.16309061711324 5.833243194093686 0.27976754790648223 36.2256080346584 -0.007216188463827411 20.317580068784157
458 34.877158502881464 4.588602975459839 0.36592698873891094 35.37002637307377 3.3655499948682914 0.2475644789481954 40.02331371160746 2.1264885857982483 0.6109713075005219 34.97075608728924 0.7844179960153107 0.3369777213293724 34.552281955240716 5.867940471321231 0.28265030097720945 35.95870732601853 0.0006765782332071701 21.13172394706648
459 34.4462647729147 4.5927463916908895 0.3952161344043181 34.58187171132253 3.4191111038036768 0.26222307773235204 40.59168949549618 2.140905687659233 0.5859200657134156 35.99323470896668 0.809695266195377 0.30434457549942945 35.64854997506383 5.84746605675015 0.3012344518461903 36.25232213275278 0.01606147476048845 21.18727229355705
460 34.78536905768432 4.581498301533036 0.42205494357346907 36.54590950178961 3.411067101757714 0.3138907750816974 37.77685962411937 2.1115651677105522 0.6356417856885096 35.856094291959195 0.807137737457834 0.30690692825986654 34.88031209720581 5.862868439804874 0.2710546368536811 35.968908914551655 0.0089039231934251 22.340186726711178
461 35.83075774721777 4.550575281469191 0.45752683016251006 35.694309852544066 3.3791334243665547 0.31609020727685944 38.22774813320683 2.111544950877742 0.5821801749849771 34.517666864486856 0.7897790499143094 0.2828946846528323 36.51031228774715 5.864715486967699 0.2837999333754672 36.15615897704053 -0.0067737877402774815 22.030133606663373
462 36.79385127743963 4.5459159511689835 0.3926838914558346 36.23927162578183 3.3853299367899106 0.2484776594027115 38.593336734579985 2.1280173251770753 0.5672288407259788 34.69974693427865 0.7950958828376935 0.30263853113806016 35.37581737430024 5.845539242741669 0.2931889149621404 36.340404789276064 -0.005943758716310499 20.67481348431084
463 37.51137863185364 4.602626070854478 0.35711051022744283 36.52645645743423 3.3814695583745893 0.255089334694686 39.38827271172816 2.1117035524800607 0.6326030552152138 35.674018829845004 0.7726805042786562 0.29217374559412657 34.87604580220517 5.857038603254132 0.3173737263348122 36.79523448661324 -0.0008197686109936653 21.249290011582367
464 36.227174153798 4.562316611171785 0.4205007185966472 34.986345914619065 3.384790014009511 0.2662957704725444 39.11702301328813 2.1294833990624955 0.5505644475042096 35.45320150045965 0.759265161624693 0.2928409941839611 34.7562880623449 5.845716719834262 0.3295350032267373 36.10800652890195 -0.009609045318827536 21.311015464377743
465 34.961659700501265 4.581150487969736 0.42147181183124227 35.1355220006306 3.393803217089111 0.2787577281883245 37.94641189149803 2.1195690529446747 0.5376792849306976 35.06473722417177 0.762431479731539 0.29086139271210687 34.27861334244383 5.884237914234907 0.33755969853611417 35.4773888318491 0.0023150039346165885 21.386565475435567
466 34.95455183245583 4.597938716582709 0.40536357469213635 35.91959853388521 3.390709268604388 0.23725338472347798 37.01268130970759 2.1191155166665947 0.5570412061906521 35.259458754066756 0.7800007810369414 0.2987345307509413 35.981989168097115 5.845549535899061 0.3392821397794406 35.8256559196425 0.000739337298561904 21.058202445605016
467 36.41314698613422 4.5622936080897 0.4350401085719867 35.01189893808738 3.366995755639126 0.2784304495200763 37.133906659245795 2.126356420801283 0.5336251546498836 36.839669577782935 0.7925116135386688 0.27641648570667093 36.19703029490668 5.799540586970565 0.29816592978366335 36.319130491231405 -0.016383829451508312 20.874893675800255
468 36.50389999300151 4.563489089055706 0.41267676912711126 34.659800827984434 3.4231939419163924 0.3010668623538433 37.19692140052577 2.1301849063479423 0.5080908315336216 37.590340281486284 0.7867582423032797 0.2532419641531228 35.91963559977521 5.800259087515131 0.30124349187429655 36.374119620554644 -0.005146373031686724 20.355126885225282
469 34.97435325259806 4.547999420690688 0.3193022838582786 33.947211560079694 3.3980201435024813 0.2867934859731977 39.95301055058029 2.146261922761206 0.4925997330366567 34.75385079508047 0.821977106162622 0.24751217668832695 36.14301228193172 5.817407187331412 0.29018513974318466 35.954287688054045 0.0004097296303050557 18.751680434276725
470 33.87210980154349 4.563481851850408 0.3730075563263745 35.39788927796429 3.394499160385623 0.24119119017736 38.19821875365125 2.11726261945869 0.5454828443217109 35.13687655905162 0.8042409830534119 0.28709590739838714 34.9380891210053 5.849871453079232 0.22927765616341425 35.50863670264319 -5.221289390380246e-5 19.206177315507368
471 34.73439344864871 4.600363695170833 0.3292853338379236 35.36040050380728 3.4093229725668905 0.24733597220701914 39.778360047571354 2.134623148671553 0.6193508295525832 34.5920068261839 0.7917818057685071 0.2667673808657417 35.90861778438447 5.832794383540141 0.36626083515873287 36.07475572211914 0.007853774684207893 20.958800175176837
472 35.58079793848514 4.573629844342702 0.3399379137014057 35.5378780019965 3.397494911972094 0.2850022966753217 38.91152729028641 2.0668741699669098 0.5062248680907456 35.7959616200032 0.7824050277337756 0.2570437798367832 33.95043963276637 5.869606407110325 0.3520381446102944 35.955320896707526 -0.007921354234215628 19.941761715458888
473 36.61411302691302 4.566764123128947 0.3202011012251571 36.42379424056367 3.378365803926457 0.21372594781069743 37.56478574840308 2.1014188335232795 0.552000566564139 35.45667326772701 0.7738432229102753 0.2810292589228324 34.653789305265974 5.839915430933786 0.3338191642641105 36.14263111777455 -0.013861943574827906 19.489457783893975
474 35.27429121016939 4.570044362046679 0.38615747786186083 35.707688292109644 3.351423407637736 0.2875909905496968 38.156436037475885 2.105517232551138 0.5138123098748371 35.07739427620606 0.7983625433329946 0.2706703603616902 33.80020595550956 5.881033467009065 0.33110879111674163 35.60320315429411 -0.00464722394385435 20.504325217951944
475 36.264723245437615 4.564286056188519 0.32224884301339934 34.79668926914137 3.3953280000935337 0.24915779516618855 37.52706908546956 2.1297262686825245 0.5622397618917738 35.07379766585836 0.7949955137681075 0.31729617275086863 34.72895481563905 5.788572946485132 0.3553408603474132 35.67824681630919 -0.011341669415813516 20.698483465004255
476 36.09596991180407 4.571449806100805 0.3038877625006435 34.82061324505891 3.3599261285343927 0.2334571044576333 37.937890800761245 2.1389162258845165 0.5543974052403011 34.87999123926543 0.7935906764445126 0.32323489938860667 35.26813128657338 5.835624272740763 0.3404100688030426 35.8005192966926 -0.006022004518378999 20.115256057095298
477 35.07089617583063 4.556055803483739 0.2597688366280949 35.23701714167756 3.374600096663318 0.1991918381376927 38.27610948301706 2.1608263602888718 0.5077415550890251 35.46131969144785 0.7728684455258671 0.31953196087805247 34.757027347603945 5.818958418778488 0.3659697972723328 35.76047396791541 -0.009261601511320227 18.932863081476228
478 34.8641752957626 4.545881360322205 0.34622177649742697 35.26834334335555 3.3882075122359785 0.18813525863360475 37.802571477358335 2.1096319697221357 0.6188346911244781 35.22890076553486 0.7709370706918635 0.33350431095296 35.78297155275271 5.816458737628798 0.37091360210859065 35.78939248695281 -0.01970009633918084 21.286638463137336
479 35.154770857711306 4.57731587601562 0.3333624424959513 34.86935214018011 3.374604785062774 0.23948943907533174 37.70156495563492 2.1250025227491554 0.5546406758879763 35.530842819312134 0.7838908953693123 0.3088259150077218 34.70134047551803 5.824636474928429 0.3423897308008416 35.591574249671304 -0.008833315634318818 20.382494606508796
480 35.06589295623923 4.571401433418248 0.3860856227710642 35.16078423363807 3.3643505534840514 0.18259473353466865 37.18534910696759 2.1562390737348776 0.5311700465561153 34.32741908104768 0.823739541275687 0.3319769437056795 34.40634487505847 5.805484914450875 0.34851404709673767 35.229158050590215 -0.0016803231866291402 20.401209589880285
481 35.03024003708918 4.563470673311423 0.3692189567377743 35.095376795339 3.3743551759243346 0.20168738833328106 37.84910154750144 2.086692442214856 0.5501160825710609 35.234801461143036 0.7858790720140939 0.29492725591304253 35.14426469047309 5.819907044637468 0.32905982976059384 35.670756906309144 -0.019862544838941787 19.99633606463409
482 35.280536389440584 4.5338306455383615 0.34318755733080847 35.950080191947805 3.3721669957211255 0.299272770625252 38.39032385161769 2.0808496002678947 0.6251631207709627 35.18382254801888 0.7654712896664649 0.30364146443671675 33.682117456903086 5.846039758280666 0.3410942282805032 35.69737608758561 -0.026251768564474354 21.91402154360335
483 34.23842899516439 4.594535192717211 0.32368364773673186 35.99325583036722 3.3583326639714746 0.2686863831609631 37.99230077491435 2.121668287647019 0.6286992959654506 35.83172266990603 0.7626486586228278 0.2761461910692162 36.234583093058305 5.81735574967892 0.32788565082679444 36.05805827268206 -0.015015315931886453 20.914118830858694
484 35.293419083808395 4.580548936438829 0.383332741641913 34.87076152690669 3.35813403399445 0.21719908885839456 37.59263808213495 2.1471199363601237 0.6059512553028319 36.23543752410641 0.8169144894481939 0.2821874594509057 35.68137513106742 5.8152379676838395 0.3277955032525476 35.934726269604774 -0.0023323536742896555 20.815167641646724
485 33.72692657578605 4.582836232951903 0.4085466870136938 35.34247954086538 3.342494160066484 0.2663573704819222 38.13003217670778 2.104740171116674 0.5686893916420567 34.84275751539403 0.785918604355335 0.3125288866823054 35.52426891283405 5.8082224528812905 0.2621554694712673 35.513292944317456 -0.021081102185039648 20.835928845099684
486 35.355611324482815 4.621817576279766 0.4353141165052307 36.57037461147332 3.325355627617467 0.20924636400254948 37.24950200721766 2.111633853117461 0.5217773949908635 35.33692863291193 0.7788309567282752 0.28818110457426277 33.87519974158939 5.818177186306075 0.35535730689939526 35.67752326353502 -0.01476038644956803 20.739654536864226
487 35.37755667107306 4.598427820431666 0.3445469721217878 36.42023190264585 3.3324841127471667 0.2404246611568324 38.24481136366022 2.0898284594031473 0.5252429849001242 35.46575789953858 0.8019777757697364 0.3004864323361805 34.37482227614437 5.816528873578971 0.33566703140189463 35.976636022612425 -0.018074018073239474 20.011904114038117
488 36.528919389606536 4.574300730176461 0.4497733672071249 36.2165653377543 3.3348248449871836 0.2627557594113494 38.035517501315866 2.1007397950678164 0.5668196946689693 34.64554445839189 0.7811885979193717 0.35371539387548584 34.39648476373473 5.827328561936459 0.32287685752859946 35.96460629016067 -0.02224692044191867 22.413433688303112
489 34.1181558206632 4.6114014313841984 0.4506785950711845 35.78449117631883 3.326659384498028 0.2847832231845934 37.82027167910714 2.089199181261788 0.5237922509460179 35.59916983358208 0.768438142738948 0.3266780586797013 34.69143873862542 5.852946246751622 0.3190057456126594 35.60270544965933 -0.01619454913246001 21.828980077168218
490 34.38091700679095 4.592011991669514 0.41516674943241105 35.64021103324742 3.3470663942612906 0.30591694140868025 37.50502918467588 2.1331694734733975 0.43551506612320945 35.1988876347369 0.7640286356534791 0.32157589611934073 34.53009215554788 5.836817218543808 0.33762772196406166 35.451027402999806 -0.01130468373907909 20.807562504012882
491 35.91435438025658 4.581139694767533 0.432365346835294 35.95780516559786 3.309946156041555 0.29622272466270466 36.47649145636434 2.1245034689554125 0.5491457445803033 34.84034823353382 0.7936564408010346 0.3187958613831246 33.7527840484568 5.813372057412574 0.33005200386021466 35.38835665684188 -0.021399862863755236 22.076999845389636
492 34.37461440723013 4.57081367457456 0.43438568171433967 37.252374045605485 3.365060976692347 0.16026704308559006 37.595990113241356 2.117203147729584 0.5575576933303291 35.04592180890747 0.7394616372125643 0.35360301114299464 34.310193865757796 5.827809495685412 0.3644365348202531 35.715818848148444 -0.02185364008048336 21.431485915410338
493 35.18451417935979 4.616072426824333 0.40684857929629004 37.44543407992048 3.3459999052324427 0.15838028812008892 38.03962183231044 2.073786515975333 0.5202590294177012 34.970424285468255 0.7923577235915658 0.2751245223818224 33.98561050965269 5.8618646230405345 0.3256571631276508 35.92512097734233 -0.007907187526535098 19.32322603791473
494 34.874355124959266 4.611613626899758 0.4291709208256096 36.425901565557645 3.3616906934565147 0.2891676698640401 37.53940571330576 2.08648816077437 0.5049040436076853 35.13045105508313 0.7487584543677206 0.318524753549182 34.691220839966405 5.825318823835525 0.3862036863205585 35.73226685977444 -0.019149474592599146 22.09292111461545
495 34.858342578286525 4.600322246968963 0.4266576012708362 36.99075454363413 3.3361634462422507 0.21194995288724444 37.61168306922067 2.027459974556405 0.5761055331104441 34.690869164861105 0.7679854654944537 0.3576911537958632 33.86479985471759 5.854172395034369 0.35251234323147523 35.60328984214401 -0.028702720800088687 22.057919238978265
496 33.32380189991759 4.612808742263641 0.4227927823599726 37.00183746459119 3.344207158265043 0.1785684696130762 37.650048126096834 2.070738050636134 0.5944772681584956 34.955154184964414 0.7434360316345233 0.3344149650054561 34.30972914018349 5.866263385069748 0.33681435632383766 35.448114163150706 -0.018432752885559144 21.395021476061345
497 34.10133510409327 4.583161396615335 0.37317631517916255 37.26729569141486 3.3358290749389092 0.18534923743773937 37.839323304891394 2.0762882454669676 0.6135998725774147 34.66237041831572 0.7348537333950966 0.3964075860977613 34.14181916848121 5.845728557298607 0.3248941296290156 35.60242873743929 -0.030751224916393906 21.697076798060163
498 34.428277301661836 4.625701327349207 0.4391254328200294 37.26060188598737 3.3424994821844303 0.16479404956252602 38.70187642503377 2.1054167772099426 0.5602528718846889 35.31858865760666 0.7504047326727268 0.34426504673723457 33.41625366167054 5.8653278355162 0.3219679227948408 35.825119586392034 -0.008053395472875624 20.974899970395573
499 35.20361227041042 4.563962110338507 0.38445295625457176 36.33689023644459 3.328600324478377 0.22703161464712118 39.85323316800884 2.085973159137567 0.537102679652229 34.674695331606785 0.775598770282589 0.3994347126020155 33.9655564583187 5.816239160075676 0.28849635780255295 36.006797492957865 -0.031848721596833676 21.044949757874768
500 33.77415125890503 4.594409298308973 0.47570838392926684 35.64610208642475 3.32474274381065 0.1923455234198688 38.15695562758309 2.1165643008750425 0.5461719784829224 34.777374207066295 0.7938222969148171 0.3472956559383912 33.56578353011559 5.843694914010299 0.34369787661207984 35.18407334201895 -0.011276715675420634 21.83220634393767
501 35.197670810972596 4.5628016313637065 0.41097775477611725 35.45703135352786 3.33971396946616 0.23912506642975298 36.76432626555929 2.106167640661198 0.5475651968046108 34.512861966589455 0.8012627936697237 0.3314377418203614 34.76817721699562 5.85779743462081 0.2938911696699235 35.34001352272897 -0.012374732503057206 20.89000602514039
502 35.092665810175575 4.590884734880891 0.33372382847826165 35.40885530211801 3.303866750509567 0.24420142438256792 39.36070668253276 2.1021575389780365 0.5636708869803062 34.798218179185355 0.7630292251457573 0.3314089826375539 34.753025706611325 5.8118881213275415 0.2703373361303319 35.8826943361246 -0.031558152291018146 19.97723302485147
503 34.64282190198057 4.5567235051180415 0.37776042526952636 35.30967081917354 3.3573423704002474 0.27281816307900414 39.89799864858384 2.0806629044996714 0.5854941555628663 35.49512381632314 0.7729596748275813 0.35707794154924744 33.71254088629007 5.845679912825428 0.3370162975278589 35.81163121447023 -0.023249752925182922 22.11808437614812
504 36.834182509909375 4.548417945547014 0.40169759390264304 35.94262550999527 3.3303629624818045 0.2363659303603813 38.68524948609035 2.1019513238158325 0.6284654384408 36.43015922568428 0.7821271784338055 0.2942035597165104 34.36202128699494 5.8196184868851475 0.2844078936449342 36.45084760373485 -0.02942784702665613 21.143751689910527
505 36.90421843487097 4.549502916996168 0.43222948013792567 36.08395809661063 3.3388345090788762 0.24788608239414836 39.551559028672756 2.0847177714117957 0.5705119178598547 34.73343047594418 0.7960914991587421 0.28288165889093664 34.372566790662276 5.772589971716851 0.3646468523425923 36.32914656535216 -0.037576092786890225 21.75126543552167
506 37.506699045129395 4.592104806963439 0.42860893131639444 34.69160236651346 3.3812280197811413 0.24885667846521167 39.520488034870205 2.110813342562958 0.5335803901029206 36.37191342593147 0.7455149734092036 0.2884328729590457 35.517659506319184 5.817383815223031 0.34987480761996026 36.72167247575274 -0.016514434871422345 21.192032143509174
507 38.166227776840735 4.5949094909635155 0.42013057113327407 34.54067961937006 3.413222623251855 0.27874689713761885 41.062930995092984 2.1004961914585003 0.5450260140436289 35.73806416278907 0.7789902816660386 0.33976465004220824 35.33598353990405 5.772317639452727 0.3771915072282366 36.96877721879938 -0.013936181100849487 22.469796313152465
508 36.65769967102103 4.603777123983731 0.4443078634625914 34.19583046249463 3.411837343913347 0.26478698292812025 41.256419602001024 2.1195931264472154 0.5842179141090069 37.52564119413717 0.744394998886559 0.2890449464344959 36.174958549996106 5.844789252062807 0.3158139770590272 37.16210989592999 -0.0010450574006451107 21.75144525681059
509 38.09554289517174 4.6101491544103546 0.4071151020197552 34.71709954266634 3.387725711644729 0.23787593282440828 40.2386029472939 2.0326657902391654 0.6020226235380576 36.77654078446549 0.7515696611146276 0.32933767817445764 36.778502444374446 5.822304165819904 0.31511699278988287 37.321257722794385 -0.025040529813620684 21.674630470843756
510 37.88186250438095 4.584025788951356 0.41226490704866414 34.509186947809056 3.3784217243722496 0.2615061146156575 40.18810768946061 2.0704491886731535 0.5457513804316158 37.44508589618742 0.7441254239548873 0.2643675871041318 37.486191262121146 5.860991279224207 0.2887032702176702 37.502086859991834 -0.018320745424206187 20.312422511594946
511 37.500285080399465 4.589092564432253 0.4639001348528359 34.98501488379513 3.4194920283746457 0.26211797863836933 40.91293344769559 2.0580241403398922 0.45279309375765214 36.06015978559914 0.7436595881642989 0.3326494886126166 36.88963102396641 5.844643079770541 0.29379979790511634 37.26960484429115 -0.014941146243050762 20.686761442905734
512 37.997140417497754 4.5799310612063575 0.3895138740258338 34.69631053008986 3.427371130506307 0.2006493033547759 39.0492315604607 2.0564270826954907 0.3962324900561133 37.13648780295281 0.8006939425981471 0.3283484148028763 36.69291341196462 5.7999072015322914 0.3005973713866147 37.11441674459315 -0.01305734275165813 18.51044955306189
513 36.90618069959712 4.553755937371962 0.40883930313484274 34.38215585463155 3.410160988683886 0.21680708410974114 40.68946922026364 2.0289300293147434 0.48260487729394363 35.44500959390309 0.7071699613414245 0.27536203646297974 37.648207105355596 5.872092013072328 0.24777989881119317 37.014204494750196 -0.03150164050250796 18.694389015122066
514 36.64045006835291 4.51902859956511 0.4264422230161517 34.12964172104909 3.430705513033983 0.21640438734623527 39.15091690935279 2.0608528751964075 0.4605732688031383 35.08783462608912 0.7520418634300183 0.300718533475568 35.36909277483416 5.816068972130758 0.3073948540943225 36.075587219935606 -0.03018386178812158 19.612726536035584
515 37.4020216378943 4.5698579963502475 0.39489182745821005 34.5073664856794 3.4328596893228296 0.2349539609284112 40.195488748241615 2.050789622332851 0.5528657403409486 34.63872128269736 0.774334760276655 0.3487717468023109 36.8908204659343 5.845949627069455 0.2998510395038976 36.7268837240894 -0.011165087388969241 20.985545425783403
516 37.077101606531166 4.5562153196140365 0.43166965716216926 35.451284781086265 3.4025249068018786 0.22600000256771635 39.689350910169544 2.039101647975545 0.5173409348967611 34.1663721612436 0.7954047906626853 0.34877854885597387 35.91890842693119 5.85742520911584 0.31247091803709315 36.46060357719235 -0.01578905162537978 21.041990322702503
517 36.27339353278967 4.541215108562134 0.45245726826893196 33.95683403808199 3.4260179760414373 0.23158514328456445 40.32751445947162 2.0527717719736525 0.5736903210440848 34.39498272161003 0.8178454007784194 0.30485355196183084 36.49659482739177 5.865924242480981 0.30462708863579036 36.28986391586902 -0.0051685264920521504 21.396689146894204
518 36.870523833668486 4.540492033615683 0.4399927344485893 35.384888332060314 3.419245614127641 0.22192851903742636 39.2176898901202 2.093650360203509 0.5748480234303702 35.404003897058814 0.7933828442435596 0.32494174149515753 36.646494736824856 5.789055396529963 0.35023075234429085 36.70472013794653 -0.018758176715305774 21.90923882781569
519 36.60640652242238 4.5199159933786515 0.38310813381195546 34.7358950751049 3.3760949668485254 0.2336600437510127 39.185538433340305 2.065771408860971 0.5322524334864426 35.78275081291896 0.7950563471032135 0.33658811601012384 36.3430669583834 5.816020832442191 0.40420362804867127 36.53073156043399 -0.03135151673266645 21.655654403875722
520 36.96001613382201 4.5260153847312825 0.355334864027352 33.25725811786214 3.415057685397663 0.2847813137890618 39.08328642081063 2.0883300692997286 0.486957799187526 35.122251788527414 0.7529798256007878 0.3534465132574004 36.555189758976915 5.824775785996632 0.37344304127586936 36.19560044399982 -0.024491676254158067 21.244857145650283
521 37.60440306790112 4.6048389523744895 0.35808948342762986 33.76371673828345 3.4200002167751156 0.28871666847990324 39.415720121838106 2.0665859415720043 0.46290350986707746 35.70180909650757 0.7771921722501436 0.29598189109950257 36.66213837570714 5.814848341163115 0.43519197811909455 36.629557480047474 -0.009230301632403282 21.094971380210254
522 36.468384416685 4.569338088311289 0.350286858450164 33.860479198872724 3.360894752163353 0.32340055428670084 38.61085456131329 2.068382320694229 0.4988430729514117 36.37910208255079 0.7514055247366428 0.346467596490577 36.27395006436497 5.806597293602786 0.3806461388785294 36.31855406475735 -0.03459983055771696 21.768319288600967
523 37.33586297164217 4.552728749904684 0.34188269196399773 34.4540659594118 3.3771408026427157 0.34897836781947106 38.965109839380666 2.0724213678812813 0.5054049543948866 35.61244701154517 0.7628405229630782 0.305130450004416 36.546472017565954 5.8319331776181285 0.34742469956447386 36.58279155990915 -0.026510502257399305 21.18592995143649
524 34.668227837513975 4.544671462495467 0.37256241645532706 34.90309641486832 3.453132927320315 0.3726780051399429 39.4985187627093 2.057427506316354 0.5100414034766272 35.0468127576537 0.8064305686376187 0.2986464207979138 36.229120871960006 5.810214841574538 0.3477384496627879 36.069155328941065 -0.01154796519051835 21.791495138921526
525 36.34860918571873 4.544024809817877 0.4202942100258968 33.55641834757661 3.419933745968032 0.34551868481547027 39.8131643449303 2.0495102720041234 0.4903631018845319 35.60237836064001 0.7734480757564632 0.32914761519203356 35.76869294230437 5.798607972909738 0.3783201375229701 36.21785263623401 -0.028818451168130088 22.501699862041644
526 35.99038392992983 4.5238758126835545 0.37231131077199564 33.6774235276884 3.418488456790783 0.31836902739624984 39.20240075230074 2.054898721975376 0.514279372563252 36.68477212024267 0.7354933333458727 0.30470080644222836 37.064644201341494 5.883115521142805 0.2980346271796932 36.52392490630062 -0.022749057271698715 20.714660483548602
527 36.8089670258236 4.54224705210516 0.38855937549022607 33.61313576026103 3.4026879054174306 0.3383472793326347 40.192028262682726 2.0370957110459456 0.5191532906983102 36.11419324918404 0.7675929691256056 0.29387450255392505 35.535092691716024 5.823631827646977 0.31379269380724933 36.452683397933484 -0.031272333391153075 21.242148319741425
528 35.63022504471235 4.550716709409096 0.4046447293899867 33.35472548448631 3.4311361229457527 0.31641409685074967 39.1751960622604 2.0951228940631292 0.5195714495018682 35.77412784732941 0.776388228762604 0.32353031949580907 34.476185483561494 5.800514005754477 0.33111649160965245 35.68209198446999 -0.015147834272365102 21.718275616848754
529 36.21451223131315 4.541070573415578 0.4017416493246277 34.08441266012429 3.421839503103751 0.3410509277964912 39.73054609485324 2.062503054856303 0.4861169539116126 36.512671527680226 0.7518708405360356 0.28024311555563997 37.402487869245064 5.802732025205224 0.3105421335321713 36.7889260766432 -0.02992022703599857 20.852166180578685
530 36.427678856905 4.524335566438518 0.34588297281323993 33.472079296834615 3.429921759644814 0.3409808874358709 38.94866918461174 2.0984949646613256 0.5224177841915943 35.343064248694674 0.803588779843867 0.329562262348329 36.9579132873977 5.809277843634096 0.29739801852555736 36.229880974888744 -0.012799643614852817 21.04178249710052
531 36.32763538300475 4.534622242270842 0.36948774624091846 34.28077745560669 3.412107939545204 0.33268818265148065 39.55753404607501 2.09219276636618 0.5251426491551621 36.071720662095544 0.7646806204973495 0.3328410912194797 35.61653892620438 5.792559966360016 0.3531652011110973 36.37084129459727 -0.026690719451458532 21.925087982016525
532 37.317173099648414 4.568781579500902 0.37684875968186266 33.35737202886745 3.432269590638265 0.39506671196494986 39.63546375828316 2.066366367289251 0.5720113662707557 35.83260604189683 0.7565512068507899 0.35561641521658194 36.81669151272002 5.782332635747391 0.3699931199740131 36.59186128828317 -0.024663150454057092 23.715139945581882
533 36.50250603261503 4.539187023834581 0.364870250454427 33.667901027023404 3.4451825205292184 0.3666246548259777 40.64319568163367 2.0933431168289487 0.5548614498788309 34.62271643399328 0.812964436517882 0.3273434795385545 34.090335721125136 5.80762127695482 0.3493971781963925 35.905330979278105 -0.006263751526286931 22.495434722715125
534 37.62780449904347 4.551575587605186 0.36848444722176377 33.601371697347986 3.3963707518263266 0.36970076310272404 39.53877631542572 2.0836725997648546 0.5425658539695666 35.42033293187254 0.7777515372773813 0.33023605093845726 37.07991223792877 5.798368879472909 0.333521243870409 36.653639536323695 -0.024375555270045333 22.282424440901288
535 35.99698696274913 4.5484198512250895 0.40371063797063067 34.07172168544555 3.418032014958969 0.3722080698331308 40.36146298197696 2.0879219046972155 0.5693462757680907 36.689332680694896 0.7897280798852514 0.3403716839447768 35.142834897749665 5.794579548156391 0.3801788415836005 36.45246784172324 -0.018187146674793597 23.672501984822528
536 36.78542055767768 4.551836659054761 0.40544745221789086 35.52387266284703 3.4147957700633156 0.3538908697038029 39.97962008933243 2.0833051340900353 0.5273685423398158 36.18517820844191 0.7932607378390512 0.31198155057789023 34.39993042882191 5.837703457911866 0.33996651460345007 36.574804389424195 -0.009743074667571117 22.21534907786154
537 36.230074072128424 4.4926985129173165 0.4382157924165919 35.06134109338189 3.4091911648631514 0.3346275553922254 39.362849870133665 2.113827674204211 0.5629422161585638 35.20446305029118 0.794045621868084 0.326614157077139 34.236571286202846 5.843927972389323 0.3568358893504697 36.019059874427604 -0.01518523721095979 23.13873566363111
538 36.624196976941484 4.527064527585683 0.43018451128928503 33.92927673253338 3.439723899073448 0.3776712118240148 39.756826671695435 2.111068997430979 0.6216137307049566 36.09990413083225 0.7735446661365156 0.3448639397878169 36.150658553018765 5.808637743755278 0.3664887826629896 36.51217261300427 -0.013915459662996187 24.53201507764586
539 34.99255034775788 4.521688909010143 0.4335111535578018 34.59055047401075 3.442525203361628 0.37960533090133136 38.100904397658574 2.1461260617802713 0.581285898202955 35.42026279497998 0.8092904922904128 0.29210648395013233 33.551093059772406 5.845644967093199 0.35256482162539393 35.33107221483591 0.007131700247753958 23.366063290437985
540 36.1454334495961 4.553205788635348 0.4076811796627843 34.8647346261431 3.4442763247884987 0.3717692370244957 40.119151129788975 2.086471287062962 0.5894369137066191 35.136539264369475 0.7904047058895589 0.3271159433654576 35.243974349278886 5.787711013325723 0.3951726293527637 36.30196656383531 -0.01350960251895883 23.963110693556573
541 35.42385325410428 4.546249059688564 0.3891904043547657 35.07074289303069 3.3852430974723284 0.3708461752279931 39.02033800261888 2.143147844096184 0.6249448268133441 36.670243485779665 0.8196754167985825 0.2829645013295709 34.251336221902044 5.830942890860237 0.4208095732099652 36.08730277148712 -0.0008717646761976505 23.935374698486118
542 35.2091195104402 4.554497872625269 0.4014935683959522 34.32606969834398 3.425628883231363 0.3723693103720204 37.89077829100034 2.1516088569835903 0.570639819427514 34.259707814298 0.7850252897710438 0.3373868813380542 33.82154755594951 5.843621673524034 0.39461502228675527 35.10144457400641 0.006153088767683101 23.7949899647593
543 35.255423816633915 4.5353249361189665 0.37057750278697527 34.7525975651001 3.4597429379547138 0.39296120745978574 37.61419587424281 2.117807620677592 0.6197775298681873 35.73158310201359 0.8050528189846955 0.33576093163714016 34.83801814251379 5.819797405512127 0.3640091897030918 35.63836370010084 0.0016217173902421278 23.870411374528985
544 35.73046362049462 4.535446681333784 0.41284393103809885 34.32080837610075 3.4397286378247682 0.40379848066257235 37.27838218385263 2.131674136082595 0.6046932276231737 34.626926190930654 0.7977183560974661 0.3448106904314974 34.16202073323125 5.821970432370985 0.4240380376306016 35.22372022092198 -0.0006157777174572443 25.097664121348945
545 34.932247476916395 4.568123367332635 0.41681109822676266 34.954348097935444 3.4432196407227806 0.37643194669731017 38.97702512338148 2.0997149475200807 0.6789132793223738 34.45754270003036 0.839039261633405 0.3559162277321275 33.177691435478295 5.792089071251125 0.4463401627719148 35.2997709667484 0.002513831232628427 26.062849885219002
546 37.00364607140443 4.555885977800377 0.35714324655723345 34.61890212759301 3.419763585843424 0.37620147378574215 38.06668253270327 2.1149150395096163 0.630780731182529 33.784022823836864 0.7981900272237901 0.367630807756549 34.775154473694066 5.7605942217051 0.391817113703393 35.649681605846325 -0.016053656042915487 24.334358351685335
547 36.72847546668024 4.548116968458663 0.3948991093221942 34.290597843400185 3.420274324883729 0.3793636567603831 39.59889279978291 2.138988098411245 0.5869944090975883 34.911504949238946 0.802311134694783 0.3244256807858475 35.5595123359318 5.759685482578634 0.42471926728281106 36.21779667900681 -0.012048224653966155 24.18342694752108
548 37.05548349607624 4.539466755020536 0.41589704829804097 35.109209369433735 3.4289368051906775 0.3937803936204266 37.982857573875094 2.1387816441725223 0.6280182944986601 34.5642375569511 0.7978380159616092 0.2955792601066712 35.27245551481562 5.8279243972710235 0.4287246535683862 35.99684870223036 0.0006660970638967756 24.774691051808595
549 35.566227956982075 4.560225998752665 0.37113931486093943 35.539307181409136 3.407171982472597 0.4088943246793134 39.59710445067153 2.160475366408576 0.599842893820948 35.04584252254349 0.8206021725410679 0.3615350913370082 33.93935098067666 5.799800861364766 0.3790884976951062 35.937566618456586 0.003731849848557478 24.299141494022294
550 34.40340446127311 4.611966408484718 0.40321601494749776 35.574622184210355 3.3916786823831937 0.3593821114635204 38.0050466224842 2.118689265256684 0.6095962717139132 35.130086160113215 0.7982931740685111 0.324895996887807 35.058691326961636 5.8125582938639075 0.3505547635543997 35.6343701510085 0.00071373835202595 23.464285105258647
551 34.29265167249799 4.579591187109672 0.40993093227305644 35.38168165769403 3.408042292894721 0.3761643195450041 38.16297159299872 2.0932093903943647 0.5542030823141842 35.41300890409136 0.8187116594560478 0.32643632085584984 34.7732175885199 5.839295081809005 0.3564575706681108 35.6047062831604 0.0018464958733852566 23.184075134756053
552 35.40903766648557 4.5697137597041415 0.404094949160383 35.55019156735111 3.422209482639089 0.3631054014080176 37.0825499033675 2.1308195008322297 0.5694026624672771 35.0539955176541 0.8220357098467775 0.3075289761170254 35.33789692139032 5.80444266896474 0.40778925624417806 35.68673431524972 0.003920797938018783 23.513285450893797
553 33.7953973715218 4.59165096677286 0.39421514335669056 36.42899970630581 3.4212415659079976 0.3391628423570542 38.60736607927583 2.108797477039926 0.5097717697736281 34.47313914490917 0.8036349036170076 0.3492308615242917 34.823799427966655 5.843149100122311 0.38048342535274154 35.62574034599585 0.007771376232643568 22.607356636119867
554 34.674152119395416 4.607473865367307 0.34074232568482055 34.9656695040251 3.4110277985150548 0.41796768104714915 37.624095676973816 2.1031169597768624 0.561209024805139 35.185742337252506 0.7968941142106267 0.3125374163074906 35.10327351393383 5.809145231609467 0.34838766035681346 35.51058663031613 -0.0003918325635132947 22.698801454659264
555 33.898961365000794 4.5805091385891075 0.364137242715207 35.88568472357735 3.43328298411561 0.340081609853797 37.90508176270492 2.0858161966345383 0.49470167807533344 35.06240993072383 0.7759334185313715 0.341435635977335 34.6052423832339 5.821541582526153 0.3749473299545809 35.47147603304816 -0.006506762380020725 21.947761368093726
556 34.632941874048555 4.580542922794179 0.3721288999537359 35.5204813335491 3.4181034370667915 0.4145497930456211 37.60953794699736 2.1297137345708066 0.5135334396761354 34.90771348101457 0.7791672251914642 0.30934145447630906 35.22195543970933 5.813848232075622 0.3902796065138852 35.57852601506379 -0.0016483161196041874 22.91640034544249
557 36.07522064138468 4.5493039174792145 0.4067717540150086 36.25409353247768 3.4233161359583457 0.33089787722164027 38.88829556286053 2.1218371012868786 0.4744044509184076 33.894034786293055 0.8120647451710254 0.3410384534259385 34.998715764962526 5.829221835835064 0.3890565452067004 36.02207205759569 0.001225320686728737 22.255618285987513
558 35.12844888316596 4.550504538626963 0.3974681771022365 36.08128775360019 3.4087601406681847 0.36755600561428614 36.99976132687401 2.1206627985249638 0.5984175809898895 34.513919043831244 0.7997044346367658 0.3236098040087973 34.54312302859117 5.857846543312004 0.4008450066972701 35.45330800721251 0.0015722646943992391 23.92553235473146
559 34.72918013755996 4.58136179743077 0.4304525576711022 35.57231559441986 3.415871495082827 0.39816191464164735 38.88082618468905 2.1235920384623297 0.5961882926342166 34.9518810726642 0.8113615725303891 0.27813167039085696 34.68342092812774 5.839819075403297 0.36286316591003415 35.763524783492166 0.008477769322545625 23.672296775950315
560 35.54254308033037 4.554267399795916 0.40199446045943293 35.503723469265196 3.4379954217309123 0.41330422523744453 39.26174411724048 2.084288197413551 0.5766967565068276 35.107507386595636 0.7717146903199696 0.30692567058832715 34.316140272943436 5.8399927464168755 0.3973497472424681 35.946331665275025 -0.008271735323931995 24.021494599247234
561 34.65439082367737 4.569057466775803 0.4267623001815632 35.960742323326826 3.4347019503675527 0.34240606342999613 36.98769876723031 2.11450627891432 0.57517868177008 36.10388188962429 0.7723494297899126 0.3497876803807531 35.44209683955869 5.819357254302034 0.40630960941684724 35.8297621286835 -0.003928950429452493 24.069319101586498
562 34.7740875635272 4.614671757428226 0.39420334900611853 35.2052767671151 3.4260506986161197 0.39872019644163115 38.0701896256413 2.0963370272847497 0.5501377447395439 35.369680148317606 0.8393000265510048 0.29225030208413283 34.6848603546919 5.812795962536553 0.3555219035888517 35.62081889185862 0.011907668023953821 22.813271405213875
563 35.759891384696765 4.59237571555148 0.4029628644310243 35.20973930617646 3.410517418086153 0.41900583130185626 38.42451202104167 2.1200305929190093 0.4973620625926012 35.43195837527043 0.8138173912063588 0.2674358350639209 35.73298001595686 5.825542837134894 0.33550938863308943 36.111816220628434 0.006533364520202145 22.027660165850904
564 34.03206703341771 4.6235495330848995 0.42333299929281537 34.46595276878815 3.390957946664047 0.4025431482671168 38.067224351888285 2.0990425557603154 0.532979490218789 35.189283656647135 0.7998081712512122 0.27601083766930384 35.40393908026028 5.826734689925665 0.38986061413836476 35.43169337820031 0.0020951528778509363 23.201663379821333
565 33.55622356917496 4.62402966077252 0.4316314755905966 34.17149114298289 3.3893742162498905 0.4140159872876752 38.74094396467827 2.0899548154093335 0.5765756246625682 34.7550140227956 0.8110023494122174 0.33401793877095426 35.19705464149795 5.854261741818909 0.4186562872017905 35.28414546822593 0.007801130273197221 24.922487387733884
566 34.54054204939106 4.566186790509577 0.3731992032189097 34.48076264844175 3.3913275670584966 0.3952721733715775 37.68333572571707 2.109284109897656 0.4744412451079418 35.62226708925756 0.7797223998805098 0.341218576436676 35.62722283996122 5.818016359641944 0.44490321450851894 35.59082607055374 -0.013015981061740223 23.251021666257113
567 34.27081956087666 4.556695990385892 0.42348807760002505 35.564835621285624 3.436156261334259 0.3504183179608901 37.95801498137603 2.1255096024086457 0.5045357380386063 34.89495078963105 0.7960243459044823 0.2999462702596013 34.26357526176411 5.813675566824082 0.45547858271286057 35.390439242986695 -0.0003110730879047008 23.3063988843131
568 34.28034750257383 4.556001883840249 0.41662908735882487 36.12435403744191 3.4225067449911393 0.3483691525298274 39.41105462129968 2.145140143745899 0.5026057599196632 35.21436293812662 0.8004770255853491 0.28206949218077093 34.44578177120204 5.849767487200172 0.46511050757046807 35.89518017412881 0.008855230613184717 23.087723961050077
569 34.50293826956148 4.556360687116202 0.4061311605823198 35.298181599926494 3.4099112251583437 0.4156392340274419 37.97043607220965 2.118128278781816 0.5548769497617947 35.171475389339584 0.8373363128842495 0.2986512826939643 35.295747808264984 5.837621119835914 0.4102063257849521 35.64775582786044 0.0059480982959281056 23.898126390392367
570 35.33158145125158 4.564788759277415 0.3924168324519436 35.19277905283196 3.4235934537302506 0.41117196459391275 37.15585049642115 2.155611959280134 0.5391623662286584 35.02527359628886 0.8251448644381462 0.288731322137216 34.29733456900172 5.868552464849229 0.45219992677409593 35.400563833159055 0.021614873855658034 23.877241612777333
571 33.61913431651419 4.545594191268352 0.4319469484779717 36.06994068771349 3.4259297949158385 0.3564234074711679 38.79625080671069 2.131644078964112 0.5433992016867937 35.497308618028704 0.812899644313936 0.34898028527084857 35.11808545081761 5.808527306848546 0.43445606554536315 35.82014397595693 -0.0010044231972200057 24.23847427108862
572 33.53915563643181 4.520286419037065 0.3939066731611213 35.26464335165824 3.4313024995910135 0.41689353807212254 37.47624708524578 2.1621415105639956 0.5638647450889607 35.303361243450865 0.8172475148098319 0.2884068884457558 35.36849357305944 5.8150941390727935 0.502831283222201 35.39038017796922 0.003290990155563045 24.819421613603925
573 35.661830163633546 4.5313438286655305 0.44098022838070816 35.0970153005319 3.4405414540241623 0.42522886666337045 37.80511426501141 2.141458451879773 0.4787281322637002 35.629447725446354 0.809506570126529 0.29890055456194325 34.62377721288641 5.827006929997515 0.4362498706043519 35.76343693350192 0.004048020479325132 23.83604870080791
574 35.44263303947595 4.558010637542225 0.4473156711723326 34.69246467327327 3.414306771924945 0.4114181078693398 38.55320519573301 2.118634414722074 0.5228382272437101 35.79717759867917 0.8034207439435386 0.3346972407676226 34.78429082895605 5.829970807064571 0.4201628653398049 35.85395426722349 -0.0010547514199061637 24.481708651265436
575 34.80246089954828 4.565492782589619 0.41575140985340975 34.67473103924554 3.384488758605519 0.4123847885028481 37.70389007356159 2.074582414681053 0.563052329739623 35.328592869493384 0.8019869906997545 0.27264313005038693 34.159778377678805 5.812183928351238 0.3954988840827392 35.33389065190552 -0.01817645147394027 23.59818973842189
576 34.39895964831188 4.5556638557207245 0.4096294738719859 35.13262531331746 3.4520435011932205 0.3740752999340284 38.07017454735021 2.106580101932674 0.5674455694301886 35.34605370920117 0.8021253478383517 0.3081702457663198 34.77188712530607 5.812168934071177 0.42306231853328136 35.54394006869736 -0.00020707830814743479 23.862350386396546
577 34.38044494237157 4.5515631153166 0.4051372502742325 34.91235331853105 3.4164182502522724 0.3506111670211493 37.015437687193575 2.1158550542426804 0.5550017266711572 34.63134555435384 0.8134600563278792 0.3492569895897551 33.88238843096397 5.811434817394423 0.39029417656870113 34.9643939866828 -0.004177167752606037 23.494722360061107
578 35.70601318217416 4.52108472543946 0.4401529374046329 35.237765394305505 3.4415712965513765 0.3376520128514853 37.572378090023626 2.111399437991982 0.5741500949129674 34.25209903725537 0.8216376224054959 0.3392943180282673 35.15341121421229 5.810791382250223 0.4319335648507934 35.58433338359419 -0.004626533531669574 24.329884182277425
579 35.980900442049304 4.533368505267688 0.4448424108369632 35.083245338299264 3.4211097758448217 0.4013602431724838 36.64099311934741 2.1474516509687622 0.5779930293986318 36.28179227739745 0.8004864135954316 0.3283567321413017 34.97217142846772 5.835160031131791 0.4834072317183348 35.79182052111223 0.0015918489023220238 25.622210190000065
580 35.86242299860081 4.498793262830728 0.43326390532229253 34.88605221440618 3.451562166123144 0.3711348774889581 37.38037516694629 2.1333226201637023 0.5547655003709968 36.55135910595343 0.8013939057088827 0.2698045130764157 33.814766914607496 5.835005322574868 0.44617568109656824 35.69899528010284 -0.0019079709791118837 23.77940408646716
581 36.10021419095657 4.5046897102123316 0.4334989503722115 35.12420036357367 3.4169351814838023 0.3768931376812848 37.8615735690856 2.139003776732216 0.54886441968339 35.10108801622091 0.8374682883979957 0.28496137864316406 35.598542154865044 5.852013010914241 0.3380724287846911 35.957123658940354 0.004098567088740524 22.715373765719498
582 34.12382765375616 4.52312309829295 0.4305582472263081 34.93813811518965 3.43962669883585 0.31015236719115175 37.52548867847614 2.1278085497416352 0.552500941122756 34.25252935799142 0.8259774676566536 0.3126517690833329 34.364578781802834 5.832585931763503 0.454381307632356 35.04091251744324 0.003900922798741413 23.608664438549138
583 34.32613321715697 4.586515083907548 0.4291697749034469 34.96184199207539 3.4182291616496334 0.3245621532195266 37.235339690200995 2.1012401910767053 0.5442288686711287 34.861281501753815 0.8013083731528912 0.35990441795665745 34.282337348073426 5.83341820298493 0.4342232058229928 35.133386749852114 0.002218776094964725 23.973567373413275
584 33.93800582835722 4.580284399010953 0.39854114759821807 35.19617642513202 3.4265646321964387 0.35769234550396445 37.56694473003269 2.0975941761830006 0.47592321704407636 34.792320055095765 0.8394256795793885 0.3245855162364407 34.73705009693768 5.816066216451906 0.437341396818995 35.246099427111076 0.006063594224960544 22.850515121122523
585 34.52791881259954 4.566725694055103 0.41237140386567345 34.304484395769734 3.4451606317276626 0.3249553703199391 37.96758646278443 2.1257095079915884 0.5116922742779129 34.681894816361584 0.829931658080981 0.3260984162927918 34.43845977002839 5.812500126990929 0.46181192823909367 35.184068851508734 0.010082097309875925 23.34149147695633
586 34.54728681097843 4.534081206940717 0.4135770554717362 35.150953831118095 3.4004866624937127 0.3028518463594702 37.57950173785961 2.1331050091180295 0.5537410372778269 34.72743686557816 0.8418763027578307 0.3183290369285986 34.772618715359535 5.813800511632772 0.3761120705510387 35.355559592178764 -0.001253487870764558 22.512784270862078
587 34.56120538847307 4.573330875219787 0.4658098263009243 35.75502615295274 3.4313764487982223 0.3300751760644812 37.837123200497984 2.1261284718815823 0.4992279172477507 34.69799261948932 0.7956532962152669 0.334003575538191 34.55949630121734 5.819147959445653 0.43630036790258314 35.48216873252609 0.003203983852725334 23.66793383762803
588 34.40677608296359 4.62934523448115 0.42595331727860575 35.77971900637425 3.420931765570979 0.2942348015611606 37.409423121549175 2.1281916962203056 0.5676718691124893 35.44886600792598 0.8101046706711289 0.3450319232769746 34.389805364389794 5.827748439091507 0.37455261431356607 35.48691791664056 0.01734093474763716 23.003619784048844
589 33.97003059180737 4.608244388948471 0.48002690009833915 34.74348531402857 3.424299417767708 0.3747597917128564 37.75306276178728 2.120581049452605 0.5178708465231502 35.07393064489541 0.8081422597098546 0.316278447216547 34.64547562272366 5.819559949041932 0.4051485920148086 35.237196987048456 0.010241986524737245 23.996441647590114
590 33.850408218093804 4.605131848002025 0.4551452789583467 35.831421081993405 3.4366166974708134 0.343111203470522 38.04034490531218 2.101758610025369 0.5093339486300936 35.43469633978579 0.7909736751991633 0.3213044113159416 35.15791190648816 5.847758864674662 0.3805111908245188 35.662956490334665 0.01052451261502978 23.0260970060903
591 34.881771363943955 4.571072386522586 0.4200627603148846 36.0000464881475 3.407696895119022 0.3483422621194251 38.45568529417486 2.104535813725038 0.5292146528489108 35.17219015040018 0.828039709748637 0.2746154860547989 35.42919357381137 5.8427041167687355 0.4353457767769451 35.98777737409557 0.004886357917426887 23.00518295698039
592 33.792738037041644 4.61592288785944 0.4690887990206804 35.48929983925963 3.432853370673276 0.37336363080181284 38.789053790362715 2.0980574469749147 0.4985201669829923 35.31125853802603 0.81015041477321 0.29962151777103824 35.3045503077718 5.833762950012124 0.3709662198452513 35.73738010249237 0.012225987599215981 23.05078347965843
593 34.70582244297625 4.5675417462658086 0.4579712383401351 34.64847238324305 3.470764541137195 0.3660822093702594 37.13775591739336 2.1199763936876836 0.5574667784581043 34.87823145919237 0.836089534231927 0.30555772506112977 34.18235067020464 5.847204168064897 0.42853535286141053 35.110526574601934 0.022391850218125307 24.24314268122875
594 34.313540924841156 4.582281307189575 0.4888108202343516 34.96758526459752 3.404798923062597 0.3657358744224833 37.243352229076365 2.1231778154346106 0.5748452827656466 35.66033420009921 0.8258539086088822 0.2966016679369207 34.39507485530465 5.80577699390539 0.3782021564943575 35.31597749478378 0.0024543631808340736 24.112307743073295
595 34.900125716803835 4.573226291418587 0.4499792435372599 35.373464064514735 3.4300929659737522 0.36233619391048516 37.96531017412846 2.1073592513668116 0.5594292627485553 36.64092491898548 0.8123614354710164 0.2675273945424553 34.531483035827954 5.822011833928476 0.3553304095554391 35.882261582052095 0.003086929172351827 22.8564610604564
596 34.64990419286771 4.592305163585685 0.44032189596817306 35.9455353505125 3.429810794421771 0.3323249816903441 38.07767159576246 2.11980362686467 0.5261579255312732 35.57969363625334 0.8368430375638037 0.25918085835421023 35.318590257612186 5.821710894244624 0.33957949129000303 35.91427900660163 0.014171276876733785 21.744494921697083
597 36.843077968393445 4.602956298154755 0.39940972956223625 35.43248828290996 3.4331934378556177 0.3671591951671468 38.1555709260295 2.0704060795303327 0.5960817056893455 34.89167364188266 0.824220060192459 0.3038881608844388 34.18518984910921 5.8241113901971815 0.29332933160362207 35.90160013366496 0.005054026726692284 22.458434368957185
598 35.70189073902785 4.560479699256728 0.4370715354330998 35.66609819262374 3.450715778744661 0.372504609291108 38.24652519579009 2.0937555992117787 0.5432588913042117 34.73736219986958 0.8305120274883817 0.3311252919617716 34.002978526282924 5.825872202185396 0.31396952756571506 35.67097097071884 0.006343634918012176 22.894589697307122
599 36.26321064737339 4.571177707549893 0.47329769655741016 34.44359147133549 3.448477137162741 0.38121463533800054 38.07780995926022 2.1506128681568932 0.591560316823858 34.189317578194455 0.8181094402901647 0.32955655284732355 34.936149824376045 5.748893262504215 0.3098731695795578 35.58201589610792 0.0015306566734044624 23.898096806240037
600 37.54758604609674 4.574051363693216 0.40355903270487675 35.5210337198196 3.4654257637529895 0.3143994341628877 37.93686871721669 2.123037974001802 0.5701145872307347 34.109670972366025 0.8273606843591762 0.31349769211984524 33.68884926101991 5.813024533882335 0.38475733946905505 35.760801743303794 0.014656637478526857 22.76164320763763
601 34.70913378993555 4.553669053440225 0.47953258772568125 35.609903739830244 3.4538307450019987 0.358772343902789 39.20833327160536 2.1036208757638177 0.5460425240733782 34.5192863970683 0.837458589705968 0.27858568264698336 33.98484037173992 5.818610621516377 0.3372350560011513 35.606299514035875 0.007514550626300309 22.920239170511326
602 34.505036300929206 4.534366283347694 0.443934974353995 34.95105185424875 3.439011313198236 0.39826428589574536 39.610993765822194 2.1082956598747025 0.6081114905139526 34.018591528291076 0.8421580853322697 0.29224202664601373 34.919763637481594 5.813767312912155 0.34565892038765206 35.60108741735456 0.0015963044736346133 23.929143402727355
603 36.16668757442275 4.6052063139552635 0.458207104127054 34.56606076185316 3.4335424637536054 0.40993571801474876 39.16383037972212 2.0603312810348693 0.6230494213843967 34.46868310616243 0.8505224153211762 0.2862580126006196 34.9454481670046 5.827440409923934 0.32541618554094554 35.86214199783301 0.009485150338392812 24.097074397451248
604 35.37559217773065 4.571709110979538 0.4323644933474054 35.31567535236893 3.464917429632881 0.32005828782299517 38.951609364801634 2.087116193406188 0.5600305210142444 34.456158090213826 0.8768254519104153 0.2731396199127238 35.23470455416474 5.815643813292197 0.35448549138643376 35.86674790785595 0.017318973384866897 22.231661003411702
605 37.39754386713497 4.573056690835865 0.4470302039424491 34.9068577566324 3.4615026642485414 0.30199991361030953 40.83473283997229 2.055860408554998 0.6033586416040675 34.62736581519703 0.8370905126624973 0.2983158343315297 35.880710491605406 5.809717001907092 0.3554876543077014 36.72944215410842 0.0015220291824219246 22.989269738115585
606 35.36622170492154 4.554677106609892 0.503215189987136 34.96640511376799 3.4360456432543005 0.3774270652284324 40.189256959132884 2.1123253419821126 0.6272785689304494 35.16684318209889 0.8392082285266377 0.2684235587333525 34.62909120644368 5.826357107857399 0.3804426563696692 36.063563633273 0.007799259186691598 24.71495893149732
607 36.39373426475401 4.579117289021472 0.521678009810544 35.89140005526646 3.4432405686535583 0.3622549656982316 38.70802767932996 2.0918103466148636 0.5614567079883743 35.35189297052759 0.8512972617496791 0.32631064563824363 34.80920443673278 5.811483272615353 0.4191552381363042 36.23085188132215 0.009466321271608357 25.105355505481622
608 35.34509820110087 4.58547101584243 0.475121202211321 35.208663324187036 3.4576940233691857 0.3812505200522826 38.91283331445462 2.0790619205550303 0.6318703913730487 34.84869798057545 0.8572896665621121 0.29875680743551347 34.85098261787658 5.790287848833076 0.35964030691090937 35.83325508763891 0.00803746857298988 24.598673580130306
609 36.78920153092245 4.555575976502157 0.4549453776139857 34.835824884866014 3.4495495629179826 0.37600820108904653 41.37559779737087 2.0745625958516722 0.5339974361622717 34.6572921350052 0.817874842957586 0.3374093883979863 34.357324056829306 5.823650229676514 0.3536114453378819 36.403048080998765 -0.0016807848781945855 23.559701944511403
610 37.07808049687726 4.559648182939267 0.5040705677179024 35.67069328610393 3.442811115262738 0.38714317466874687 39.5287161131389 2.08302071284629 0.542149672051688 34.006892887850285 0.8517140942480274 0.3153818992181545 34.934771946513834 5.819045744156061 0.33764283649154014 36.24383094609684 0.00532454343109987 23.90824708591787
611 36.605104191751444 4.59598825315272 0.4868930878066452 35.32841482780822 3.458591878867019 0.4350125291685397 39.74250713285931 2.065329010436507 0.4925849866379247 34.449092394928236 0.8251917477782288 0.3153038722198549 33.974437799815156 5.813936781464804 0.3409808874358709 36.01991126943248 0.005884107880478906 23.729337726994828
612 36.031105104795245 4.574174880176506 0.4742043853016774 35.58353546501681 3.4616439064491287 0.4167794431364476 38.17674987785226 2.064274086568488 0.5827457924494519 35.38572493378091 0.8444570408613586 0.27475963791142405 35.34610095966302 5.802534283015973 0.34584921558649623 36.10464326822165 0.0034934129549140103 23.99935109083133
613 37.219388926501296 4.562590789083443 0.45333137552442393 34.463033137476955 3.453893452801373 0.3321248662002339 39.690258958477074 2.0859062845404943 0.5121350687142879 34.871488587747834 0.8141839754864335 0.2518273441274327 35.09799164521184 5.821442569157706 0.4239061895008783 36.268432251083 0.001679987754513168 22.61263703467302
614 35.20273992186646 4.593190096669099 0.4797553963370509 34.68886509400596 3.4410729998992857 0.41490791635464 38.64438620031324 2.0811143995210495 0.48333169436663354 35.33411102720002 0.8389657526033576 0.27760995626419704 36.9446177699959 5.8141709346559916 0.4036925817079875 36.16294400267632 0.007779410210379844 23.597811618379954
615 34.704257530724696 4.614929622379947 0.4957097373992815 34.586517376070574 3.4067779884025233 0.3627922958245946 38.707232125069105 2.0454730568154464 0.5076534047441416 35.13880418753735 0.8769025722925134 0.24830236852660376 35.019573984463456 5.845058880940048 0.41053979385656875 35.631277040773035 0.01190499770671869 23.204763204848515
616 35.89318807489673 4.608656908442778 0.4742144361196071 33.745223068606144 3.405424077677115 0.3503792497293942 38.56870693711562 2.040950256042123 0.5586395432078057 34.75004169758065 0.8241418665393794 0.3159099167851243 35.97496191230847 5.8177734241006105 0.35289436676341296 35.786424338101526 -0.006534119898975743 23.514617774961938
617 35.182468199270936 4.61291807544784 0.47259907938664664 34.7215898855002 3.401567605991455 0.3990349597670318 38.9488451068506 2.036463212535037 0.524893755769779 34.88068736411665 0.8421380134429234 0.28609225937999333 35.047626330950465 5.82010865760272 0.3815560508107177 35.75624337733777 -0.0032843134553818933 23.653715798958892
618 37.09184382653029 4.590312257139843 0.44886946061456234 35.05053944257528 3.4436080879490545 0.33508714863320077 38.93070905154807 2.0541110328995646 0.47076194761727747 35.10033424063958 0.8274339646790762 0.28701717288540207 35.07379928965737 5.821821937153046 0.36697699993596244 36.24944517019012 0.0015340295047398644 21.87223674278515
619 36.67160619827663 4.56698196507654 0.4985049578893715 34.624399530876566 3.420459290343755 0.413847344687995 38.62570099919972 2.075379420243376 0.550620384655697 34.17643032253363 0.8412633636134826 0.26560226346152616 35.26146342523677 5.830976302028896 0.39047179574897406 35.87192009522467 0.0010886418018329457 24.28248703242898
620 37.024584204655596 4.540427341819576 0.4282047489997249 34.802526454246944 3.431681981764729 0.3846747528730877 38.97434237298458 2.0774131377831826 0.5566885589226107 34.458242050445996 0.8495555653952236 0.24537727550082122 35.112197873311025 5.803412112692011 0.4408330183315331 36.07437859112883 -0.0054253985684323824 23.55748466690406
621 36.34396742665538 4.551418785199547 0.4677077955187096 34.933912839711724 3.4385634655337887 0.38517351018730706 38.52169091169628 2.0836606612459874 0.5317997120868054 35.961030491252394 0.8364218507891708 0.2754220961032587 35.58667040315428 5.816409940007842 0.36884319713662334 36.26945441449401 -0.0006284859041096214 23.250012096162315
622 35.81145804969285 4.583417740272104 0.44926652640899073 34.97618832208878 3.4403607895976744 0.405724207347112 39.35842013432724 2.0610860684745007 0.47785970087726404 35.72995693116096 0.8194626447284238 0.31108198851168223 35.3296058150532 5.80035102543713 0.3139251351321262 36.241125850464606 -0.004987772757410358 22.43539499541415
623 34.421502583043235 4.618732003574465 0.45228394936895683 33.67640229832229 3.430947873643203 0.41714473775449623 38.48316198789009 2.049341349644 0.5262684094581505 35.791186256562476 0.8306566170251148 0.2774820438807488 34.95153760854915 5.820225699559517 0.3041963583078461 35.46475814687345 0.004057282229882974 22.659054118421693
624 34.44856900059511 4.61325262955104 0.4496804062508095 33.75186603486332 3.3906156055909946 0.38945202624365016 38.09607069974314 2.0792839485369754 0.5220368397036568 35.46511461417147 0.8183741179330707 0.2820478632079099 35.533012044005346 5.80338119619293 0.35630415334524457 35.45892647867568 -0.004941926898374716 22.912826178401406
625 34.76274101056879 4.595387463867127 0.5042120969795763 33.58019473007238 3.394109916179827 0.35167287962325855 37.63741764021996 2.0328851118064 0.5400705764745365 36.197698446917514 0.7809627609748303 0.27951747848103414 35.09598109347264 5.8040091788203485 0.3490649916764333 35.45480658425025 -0.02445254012967042 23.19949683902297
626 34.77162667000037 4.588169332852243 0.47933424005034636 35.538260107412796 3.430705038902127 0.3144717044645737 38.725624034474336 2.0621573733527994 0.5292657717911684 34.60155403586472 0.8322120741144188 0.30331974998475625 34.64923584838429 5.794369177917275 0.4719599492271235 35.65726013922731 -0.00440082703160416 24.04533600889634
627 35.71295528225623 4.619852748518051 0.6022667620021444 33.609485039998475 3.398912795648815 0.3592875309462674 38.253278580201865 2.0625345022475594 0.5467302217422788 35.260922370681634 0.842127068959267 0.2752609583937592 35.325895529087774 5.801609396145555 0.3811409334392016 35.632507360445196 -0.0009161241555274869 24.805479012629128
628 35.334525136135 4.5996984276415676 0.5736589109916442 34.372985446396726 3.3928774201715317 0.3665800900647321 40.59612120486119 2.0896692356850273 0.43597937714962304 35.11473128884382 0.862202073894105 0.29117050319499316 35.171909652713374 5.79829535824972 0.3691964941276813 36.118054545790024 0.0026250766690134376 23.337549327171768
629 36.50601474918831 4.593381980006547 0.5218750890661381 34.388229542402556 3.394430903983542 0.3526366220375473 39.08862492422461 2.0751542482977348 0.49376405011642044 34.373874965874215 0.8510637067788654 0.3212034205922338 36.07200633540086 5.805669966287932 0.3225643139672034 36.08575010341811 -0.001983265388452571 23.056320100983214
630 35.038157679696276 4.590714418147727 0.5867051804018054 32.570289384798144 3.382133208096278 0.3713923257268257 38.261046462610004 2.0374039105558253 0.5357061276726858 35.489919112163015 0.8370584018022056 0.26524074919320356 35.087805297851865 5.812246141877837 0.3828805289557112 35.28944358742386 -0.014012210363402323 24.54465149773575
631 35.61791351653779 4.593737247116234 0.5763867757790606 33.25915330685715 3.355585678968813 0.33398630250888844 39.32653903136662 2.037756973962845 0.544159907533669 35.25041151985063 0.7992306824048621 0.3326401794943227 35.00668563504393 5.790790838073207 0.4520524428912436 35.69214060193123 -0.030503142354184675 25.6596353455773
632 34.888039972262334 4.591234657082914 0.5630123515734842 33.50057782719269 3.389505076024251 0.3435542182917234 38.166356443571495 2.039031737169984 0.5340977878776938 35.484954584067495 0.8133466102979569 0.2797455298085491 35.91047987323549 5.815048791258195 0.4642944224879013 35.5900817400659 -0.01629005209271659 25.034867289859072
633 37.248584077376066 4.5705966218531815 0.5372702927070383 34.27820243958277 3.4071220115556713 0.34177031373409356 39.423111354376175 2.0453891532532857 0.513759918508583 34.88320166665096 0.8281671875248404 0.24647410909774728 36.69691017553156 5.823624072355807 0.31163843444388706 36.506001942703506 -0.01094361715081964 22.355817004294245
634 35.883200417953326 4.569422800735669 0.5802038500743443 33.744110286025744 3.3974497105753514 0.3336330167792461 37.78098914914364 2.0332395331897803 0.5333178281260597 34.91142486739417 0.8003057432277578 0.332049358689751 35.59557213379883 5.808021664357555 0.4086761464139697 35.58305937086315 -0.02423553604215416 25.071260309003055
635 34.86341412992575 4.593404479944838 0.5826740877680816 33.38305303824247 3.398203643827621 0.3909391287310723 38.30709030235186 2.0504579659022446 0.5137492455968887 35.84131147194038 0.7614030742177584 0.3153134824638329 36.374548741675426 5.82044244996216 0.38144878927030745 35.753883536827175 -0.021141103688452456 25.028225835720757
636 35.086092810338535 4.56423681190256 0.5758493442796196 34.34436724335662 3.3881210828035657 0.35488709344594543 37.929314770216756 2.0593481714679465 0.5294536811011245 35.73840490122927 0.840925876913091 0.3222896810266781 36.296027951789206 5.819823047086154 0.34089692771758634 35.87884153538608 -0.011432428424713526 24.332104961223134
637 35.162465320397914 4.580147190256673 0.587905620616021 33.20607450772883 3.3760941419457606 0.415225560653634 38.792432184281736 2.0546304961037656 0.5468417631046052 34.708163139739625 0.8228113267201269 0.2974942142812303 35.751349177645636 5.815047325606328 0.3696110165969302 35.52409686595875 -0.016177330332846008 25.405844458505914
638 35.29615104870267 4.586856741818918 0.5873084678329068 34.057463337714275 3.377472162436997 0.3660775470052199 39.26919623564996 2.0647388310552723 0.530411765035162 34.64263446461157 0.8441021430356269 0.32468287582542177 35.40608931202737 5.845366419218508 0.40482682379465224 35.73430687974117 -0.0022161669463122815 25.362635467941537
639 35.87842491604758 4.583156636401691 0.5010910074888728 34.07741956573397 3.4007293410889643 0.4020608765381816 38.873378829965 2.0389274924311014 0.5055074946377309 34.865412836565284 0.8358204919490297 0.30933930077840327 35.6076622208747 5.827522348105554 0.35665036315983184 35.860459673837305 -0.00869216446410872 23.773726822402
640 34.635367181900754 4.590812090655993 0.5253700439893318 34.185946237935326 3.4513431883028174 0.30320179163777883 39.086915048135275 2.0279246890671354 0.5261645717750941 34.08919065810757 0.807571009931581 0.36766032655505815 34.759943657904245 5.832084297299929 0.3090178454597875 35.35147255679663 -0.003976371407885848 23.27829636838804
641 35.45416401963895 4.584283425732074 0.5109013358879478 34.363635431200905 3.365792401080974 0.332800954706756 38.37364742300197 2.019762138689518 0.4629542292024002 34.2028934457953 0.811762358541888 0.39985552359758136 35.660552359052126 5.8076125187662 0.3459416887884861 35.61097853573786 -0.028080857897245994 23.519387299993987
642 34.81749223466782 4.587458416294307 0.5136583963919773 34.39767539979285 3.419678778847372 0.2797647417721414 38.3286460074772 2.0654411850934276 0.48428159669162935 34.09482767672906 0.8386074871114872 0.3893630055871373 35.56805214756434 5.83319077457036 0.3482676919283866 35.44133869324626 0.0029519019240139555 23.094042915609364
643 35.6040870256915 4.594528615340884 0.5701037645591245 34.12657872446185 3.4210691405234908 0.3472488947229007 39.468028741108895 2.0522865860504895 0.4639382322523977 34.04393975224723 0.8612492808126809 0.3674020432798432 35.354690945428416 5.82194462896311 0.3860161296657409 35.71946503778758 0.004292223878754298 24.461963976604945
644 35.74612863613144 4.596179232040555 0.5397504413333196 34.58470608606327 3.3898662236427266 0.31474368230220323 39.071202932687 2.0656077265800183 0.45073264417933 34.64497742023262 0.8404378538652325 0.3660300875633152 35.32355219374905 5.817979953968494 0.36459420024711875 35.87411345377268 -0.0039092284399716345 23.329134640916465
645 37.629179490282624 4.594794161504171 0.6093372072330535 33.80943300661081 3.396406839666974 0.3384429775135545 38.40075615592577 2.0364998079789682 0.49715489108744126 34.356808948158175 0.8137942623439643 0.33145477638119036 35.60185299254454 5.797887160265825 0.3305752035434865 35.95960611870438 -0.01804698010739636 24.14404105530424
646 37.66988015303741 4.548778981356739 0.5083847892327124 34.83565055285888 3.4321935793994562 0.35503526730723667 38.01870464523813 2.0744802939450775 0.5664330558208999 34.29177110648078 0.8530695684912065 0.3680316059067323 35.38413306444725 5.79236640478908 0.42422907664377824 36.04002790441249 -0.005745660863064961 25.463548409243977
647 37.49880411912996 4.530888534594677 0.5497590025678125 35.00021458184071 3.445474230479182 0.38439558074947955 39.3544104391212 2.090040723911154 0.49074733723422115 33.68268336365587 0.8535786205032574 0.304111176372038 36.20083962760797 5.861238440732179 0.3708154181093718 36.34739042627114 0.01032068358471292 24.062262322521885
648 37.062017432839426 4.54800894784589 0.5611423845076025 34.18019275604647 3.4208460888702446 0.40916258581742726 40.064004147789255 2.0831417403884043 0.4977380930311175 33.64442407931212 0.8802999650333139 0.35684902799834495 35.13990286641253 5.802352967918765 0.38618169048315276 36.018108256479955 0.0010065155519465962 25.33703917826536
649 36.89856546627182 4.527066932874298 0.5795497360370412 34.92254479675066 3.3973825637086543 0.35939702521384215 39.36798101698803 2.050978030224764 0.465223053937763 32.88046466682828 0.8533846244747626 0.3829880472029968 35.65941425257527 5.83968056272942 0.4360551650132015 35.94579403988281 -0.01222488365699701 25.476144685760044
650 37.35986430608422 4.550032094941875 0.5404009677280952 34.66660020948952 3.4451763477238995 0.30084568262928535 39.66024373845461 2.0670031971109584 0.5251383690450849 34.57012859980769 0.8390669650480947 0.31516237665453084 34.91839591735491 5.801730965905823 0.43532627204300905 36.23504655423819 -0.005321512313246846 24.257585388901546
651 37.86592744087876 4.54251414243134 0.5176203473625403 34.386297053258936 3.44084245020614 0.39845435983420185 38.926850210355724 2.0657757425869585 0.5538802082986696 34.00304438002425 0.8128981513787397 0.3096633670088422 34.99454907952356 5.824555831582736 0.3791711136745849 36.035333632808246 -0.008606162822193997 24.737904251728573
652 36.13566925445816 4.544072933829415 0.5261566200101567 34.567481736690404 3.4157771327652307 0.3096727553380697 38.65691097407074 2.0872269839253574 0.5279743868391233 35.236308132983254 0.8253895693617622 0.34328018755766526 33.89094188807583 5.81535631544505 0.329959299365176 35.69746239725568 -0.008358839394013894 23.342796171926064
653 36.52286979405058 4.559750459366008 0.6071268745686678 35.33196619767208 3.407528914398591 0.34161929403887403 38.52466428833948 2.0869812130996017 0.5459831815849453 34.38686414120615 0.8239781829715299 0.36607904562873783 35.16156549479983 5.847152527176456 0.3061347672188667 35.985585983213625 -0.0008451670569396442 24.831339537385258
654 38.020292024995726 4.517441475737291 0.5145197235496808 33.96128374324724 3.466703335345321 0.41942258061873666 39.92112771368025 2.082010320328717 0.5059662926644625 34.12864126554962 0.8306648222981853 0.36288130115198286 34.569690457834106 5.822469121461039 0.3418681132479646 36.12020704106139 -0.002065611425266134 24.57597050851235
655 40.05881924047018 4.560462347342346 0.5242426546937199 35.08129732160038 3.4660049248148543 0.37379202781677384 38.95125983507078 2.104155871739146 0.5812141428083599 34.394513056170545 0.8358933064821813 0.2889809512719733 34.642563949746275 5.796415842167141 0.32466848856182484 36.62569068061164 0.006663032049756934 23.982847508699766
656 38.21069366983942 4.558081397452665 0.5466754179831469 35.10760911108416 3.4762940670721525 0.35718910668926096 39.16252678174023 2.1168742206536364 0.6006976063809153 36.380987204666226 0.7863473246650585 0.35306661355801056 34.62368711280588 5.820180644716837 0.3730957059279113 36.697100776027185 0.005632104452692998 25.562219254507657
657 38.35263979560628 4.562340460206631 0.5620034603178682 35.14761493588361 3.4556168947668127 0.33540654759708033 38.64167002335522 2.1042834833053883 0.5839256334166134 36.784406402951156 0.7711757270927071 0.3212745892069671 34.539541708329075 5.839448917005468 0.29110924655566284 36.693174573225065 0.0006496700160244951 23.992257904366966
658 37.259714196408915 4.521386061584937 0.5554908633855483 34.11359576369396 3.463359346161605 0.3678859545473012 40.64431933349908 2.122261224254743 0.51261166542609 36.35948347171322 0.7772481107843154 0.2849425077803857 35.583387297094426 5.8131962992445185 0.33100481757420824 36.79210001248192 -0.006433218053353129 23.513452334209777
659 36.55908465387245 4.560445060085484 0.5594882241483047 34.466127686698854 3.4637328374283274 0.34144863041321166 39.09428542732387 2.078765913207352 0.5357297145811964 33.96766644436034 0.8096132784123113 0.3381919163605493 35.64303596107298 5.80822562289846 0.3145508942757712 35.9460400346657 -0.0017668840529899254 23.942867827277116
660 35.60260182921933 4.559013353738573 0.6156027065290776 35.30635375683642 3.4696079519461174 0.35779703074607877 39.16050624384606 2.0909464922711125 0.4743666101722875 34.21455556013006 0.826189282151347 0.3340786577685605 35.7928173992845 5.795418348493214 0.3438045215383794 36.01536695786327 0.0023116592606957863 24.35814932140139
661 37.1119171708909 4.573987483933203 0.5367674284863986 35.22074830489241 3.415898249965369 0.41006595968696474 38.261475493101706 2.117740395452487 0.5470897633571808 33.91916500343401 0.8318366436545717 0.3293931470494796 36.94682103714831 5.807773784521401 0.2564741317567084 36.29202540189347 0.003523885046029407 23.8326427859984
662 37.33799383284347 4.540493808689419 0.5927861212332514 36.4333112265287 3.432806745276018 0.38377266782739194 37.67701064982615 2.079435497475693 0.5828775917346876 34.0913169702954 0.808319722944043 0.30203237651832743 36.12047415221358 5.834606720562181 0.25585590777030115 36.33202136634146 -0.006790927469906016 24.262753433652282
663 37.02488949090979 4.546769799300851 0.5443947346522973 36.21766151934231 3.443291311195317 0.3104272241465081 39.31739133998357 2.0897929186049966 0.49692638591185134 33.270420116424575 0.858300780133521 0.33455404396204974 35.78731528084185 5.805236339111007 0.27106042478213144 36.32353554950042 0.0027548032097614917 22.429725637362974
664 36.935215691564615 4.587081147989133 0.5830077406843535 36.43785289052144 3.44359305607912 0.3064241779538307 38.646284649377996 2.094767486725492 0.5699864704183367 34.371751953397734 0.8774137613379704 0.26857252339119325 35.42786531233074 5.819660165197358 0.293244800772377 36.36379409943851 0.01857969700643782 23.16165515372521
665 37.00625107928645 4.5407814176568895 0.5657911738855018 36.01535228376329 3.4291532683302948 0.3634978878006116 39.060011680908964 2.0684891508549175 0.5660329558861178 34.08809017977125 0.856243434666957 0.2887346714430991 35.16515671126298 5.814044203053823 0.3509164625112924 36.26697238699859 -0.004181131546800621 24.464990191243977
666 36.496401580915375 4.558512849612006 0.5538573174979706 36.08052111304856 3.4358701032203784 0.3666204978841511 39.01523583439168 2.0587562714424896 0.5582271486595342 34.72003587193807 0.8384504373374867 0.2886165856036659 35.694700389698625 5.826400567742418 0.318653581332016 36.40137895799846 -0.002325380588421133 23.903514234850114
667 37.280956771093166 4.577384204899829 0.5675098861829805 35.92721514918368 3.4462492055011693 0.30520900897027264 38.99283191935497 2.056477373863973 0.4929004963820644 34.19509131352322 0.848567331563888 0.30553513661183823 35.617445755636815 5.816335323734853 0.3802615533281688 36.40270818175837 0.003079261453365478 23.507496698760306
668 37.377021865227896 4.5876092778457584 0.570384763510143 35.11629466209152 3.4279539980754024 0.3224716035657005 39.693631288911725 2.091889927401661 0.44120151572883676 33.8975344895574 0.8395775326122664 0.2603675569144518 36.165742811995486 5.793304596486323 0.3883374826672856 36.4500450235568 0.002143640024905258 22.72078944555339
669 36.79628009145194 4.542532012806861 0.5650759607876952 35.855320960198625 3.4430229422895073 0.342157797702907 39.6199779533318 2.0534185538716514 0.5088651986767462 33.67429822075136 0.8390331803739988 0.3102863113043445 35.32741637467653 5.781397906588319 0.4539355358594975 36.254658720082055 -0.014042507273309357 24.984636014549242
670 35.95225860798178 4.572819620903612 0.5986151990991396 35.41427057643386 3.3919532065362454 0.26665294762649516 40.10471998819374 2.0755925414916883 0.4655185839410704 34.6461412580882 0.8295711404176256 0.28028017895360513 35.661702670033364 5.7504015754078734 0.40615348959433906 36.355818620146195 -0.02185580950796793 23.11564304453889
671 35.29279021542593 4.611062385447733 0.568702341145925 35.76607678048882 3.435355287145537 0.3643519069897828 38.278363820817994 2.0727882304931655 0.5399716902451872 35.07825437924813 0.8105174627228979 0.3375636579329035 34.84535241288622 5.792729155753169 0.38687264596224674 35.85216752177342 -0.001432922146876403 25.181062424354355
672 35.156067722258115 4.633233706781206 0.5225099950796156 35.18289690649973 3.4129270407827415 0.2980932839633109 38.912518991228154 2.1115205602700247 0.5267630154191743 35.515427794850325 0.8324567848556723 0.29048392004797796 35.73170925336435 5.803538029055138 0.33710406959272016 36.09972413364014 0.012811797889579623 22.631309042074264
673 35.969553197099096 4.620727627201718 0.5744966853043614 35.93014200233835 3.4303110888385295 0.31961544027488 39.01599903462954 2.112436021046485 0.5320299349956733 34.53634135988914 0.8596073069813748 0.2862862974551432 35.702417902678775 5.7886105666432845 0.36479707982700005 36.230890699326984 0.01641509568290147 23.803250137284778
674 36.42345375768235 4.588658430801504 0.510101589269112 35.43935995312777 3.4102251736778957 0.32430673635661605 39.90180218042794 2.093567304488521 0.48846735604651814 34.20318972142743 0.8394044038765961 0.28674691586108286 36.13946968183462 5.819192772929364 0.3095753380212983 36.42145505890002 0.00428619069539935 21.99238835150014
675 37.809821053360515 4.59148652919866 0.5643466789140715 34.566925342931285 3.42967142781485 0.3271999659254819 38.690616005675864 2.0592245815445334 0.5019618351041792 34.76226287311467 0.8388853662181679 0.29312208587325816 34.155724862461284 5.839749991280625 0.36305136085976486 35.99707002750872 0.005880152751990342 23.487624748564233
676 36.901317552813865 4.600394576650081 0.5645785407983288 34.62856392748702 3.4216890523147687 0.3092127945102636 39.992172567325206 2.0544073952454074 0.4572543222722382 35.41248330045147 0.8205843412297636 0.26238444086621415 35.65621564259778 5.784165107207906 0.33041301800137446 36.518150598135065 -0.009675331929791442 22.045618203557957
677 37.89990876518927 4.60054566602716 0.5210239830803022 35.89758977273416 3.4177726830442983 0.2331523703593864 38.7035334083924 2.06209288695191 0.5855778496269276 34.95871555030977 0.844525578410463 0.33412100934328437 36.22942107427792 5.798601779016139 0.36481662677777105 36.7378337141807 -0.001215707769382779 23.36168762264342
678 37.13982201432831 4.536767919644657 0.5717532191715817 35.262270597081994 3.396638859612694 0.3157990079216623 38.65903206712779 2.072064646780702 0.5352912184820684 34.57519359345049 0.8498736952043006 0.31958356880861233 37.13188073329201 5.804163742898247 0.3267298770016676 36.553639801056114 -0.014021653631256825 23.710791405360744
679 36.09374923866424 4.61917069347642 0.6362058972481147 35.82109316942092 3.398295147594718 0.26862822399486597 38.62342400994247 2.066411757184885 0.5589160078849061 34.638199196636194 0.8207627771458745 0.32077382032640234 36.29892321240875 5.8220469764615075 0.41527668162252307 36.29507776541451 -0.0005859560866959379 25.207858386183275
680 37.014299468578365 4.60626737828867 0.5633598982733632 34.573180502222826 3.38089529370804 0.3060514927923818 37.87390507601528 2.0270945012445982 0.6206969883926886 34.28433045185214 0.8143749051569968 0.31962625311077625 35.356938689924405 5.807384789770958 0.326104370201865 35.82053083771861 -0.018720052825524403 24.47491211564263
681 36.3361401832002 4.597301214990495 0.5162735911075765 34.91022848406284 3.4247992393064064 0.2582571160804987 39.02507494272351 2.0381725570632083 0.5203493096793497 34.57599287290709 0.8080385768459263 0.2955190958237354 36.03845760598358 5.825741522080694 0.3054215754233971 36.17717881777544 -0.007112804402030948 21.724504828510337
682 36.61377999790123 4.570792710636122 0.5001391268101725 35.66268387797916 3.396599410785823 0.3058377667526586 37.029124720781205 2.040337996526212 0.5792334862310926 34.347112221460016 0.8520961728532175 0.31897571601242974 36.71778130200165 5.822378567783401 0.30140395882294774 36.07409642402465 -0.009482454742421731 22.982369112734236
683 36.19726163709874 4.591342969420508 0.5804262719157984 35.30806503846737 3.3930643699721355 0.25487712700822407 37.45598778262122 2.022097092843211 0.5979332378932807 34.517824869540995 0.8439702570968971 0.27618772438152683 36.11453355837775 5.788950530208508 0.3386342958632286 35.918734577221215 -0.018038382551124908 23.469023448977442
684 35.790171747239995 4.594792044860605 0.6098921831750637 33.52696372507773 3.377599917546823 0.2954603525526973 37.41981255462083 2.03498528201229 0.5419059959960887 34.26977543338515 0.8312212525024706 0.30613595386922343 34.846741051116396 5.759133668239644 0.3869055043294033 35.170692902288025 -0.02637699342701034 24.526031262890104
685 36.24550035393533 4.595067277113127 0.6207890126645912 35.59312921389026 3.439639513704782 0.3286085589371841 38.48670841832602 2.0666024784834436 0.5294749233317853 33.70851500305397 0.8393887362761144 0.32880519812551423 36.941754527803255 5.799797862919613 0.3036490395917905 36.195121503401765 0.002175747240039172 24.1940221908081
686 36.788023038451236 4.6244289980267705 0.6183848064271186 34.946266039816464 3.3906501684305286 0.24460071784168988 38.37518084764727 2.068425057112697 0.5808465584481737 34.026012201633165 0.8147186442933326 0.32197413873599584 36.00066386924432 5.783364286938999 0.31396701858998927 36.02722919935849 -0.009605995498911214 23.832445799742136
687 36.45358075930598 4.621406783327457 0.5420759672691795 34.26129470402496 3.3741334471448314 0.29350697541392723 38.534858612508756 2.0578612415713806 0.5274924140681705 34.17980764676402 0.8430215219996688 0.3042813181950454 36.76276081348386 5.76230598914611 0.2851175996605664 36.038460507217515 -0.014177629821487315 22.373707108568333
688 36.26230339453056 4.630598688284462 0.5924519935382029 34.729069584863815 3.4040833293734822 0.3301775931479961 38.17879852262234 2.037504665988708 0.5204158418038124 34.819798332670544 0.8592073316976445 0.29926953589927224 36.455298507628164 5.78348890660714 0.27910453837274457 36.08905366846308 -0.0029468420690895282 23.163761226739535
689 36.73738876809385 4.601643117980702 0.5411606062062855 34.76726208477292 3.3771662965189844 0.32033779596030604 37.73462586474974 2.043362692284388 0.5883994746763206 35.24054201737118 0.8488584575347285 0.2688470990568151 36.20876712512045 5.7930623937253864 0.27571848104799757 36.13771717202163 -0.013104834850539015 22.854867695235356
690 36.133714739351184 4.614954264825548 0.5108545243555582 36.319175087655374 3.40153773906446 0.247795938548091 38.52427732910682 2.084177379053668 0.6159805983969335 34.217342390870826 0.8370375343299871 0.2964246005761426 36.33466539484545 5.817607606728007 0.3462932571466745 36.30583498836593 0.005139478340957205 23.117115773063937
691 36.35967378579063 4.615955794753196 0.5769602606113594 36.67240485343421 3.4144974900563145 0.23568255381647826 37.41099830097903 2.1037661580580282 0.593583686592401 34.26724826475051 0.8467558750337357 0.30613100946334504 35.958873422081055 5.775616870839943 0.34844457474538937 36.133839725407086 0.005395011288866591 23.615052379075905
692 35.72830909659521 4.653351634760459 0.5525598822212306 35.699768102276195 3.393025593369898 0.28606226601844265 37.468038801181635 2.070804762118109 0.5338547832934907 34.20782614469743 0.8924677479075306 0.30262173162386763 37.326739855187206 5.777764076580138 0.29559133245922503 36.08613639998754 0.011559336487850036 22.582443895493242
693 35.931483102470544 4.620127128603352 0.4923913553013066 34.17591265969965 3.3573792002986993 0.3272654260417965 39.20188316518828 2.0827902734870376 0.5586407802069709 33.57724810152857 0.8478931728677689 0.24222733779756767 36.493523560058776 5.7865974409961956 0.29447332553010164 35.876010117789164 -0.0069659832087662025 21.944263212107845
694 35.74706579103032 4.613142102944302 0.5124220477591421 35.66401879780558 3.4300636182643442 0.31568844536066565 39.28327447105869 2.0827296733367135 0.5744416206656922 34.23122982877593 0.8275128920685223 0.27231910731538905 36.945280627325424 5.781304561490182 0.3289388111621568 36.374173903199186 0.0010271431614358839 22.961971558929168
695 36.64018756803946 4.609596281036639 0.4903565205374258 35.80663571393689 3.3856392599051524 0.2835658959186552 39.190338495479025 2.099896621115329 0.5221545674789503 34.99432816870314 0.8063688773148533 0.27030095359109924 37.19960758288087 5.784913009020137 0.3140525058398963 36.76621950580788 -0.00864061678095469 21.548145614557498
696 36.76417623809199 4.6193613678270395 0.4465411651963843 35.27764669204899 3.4430395613266027 0.26095869724224413 39.445866131224115 2.057061220281225 0.6141214917261254 33.34199254564955 0.8703109298192256 0.31838178523874694 36.17702822968519 5.807671471527721 0.3299403507153694 36.20134196733997 0.013565483696985847 22.57388957261653
697 37.53149886425939 4.606318253788855 0.4864949642604517 35.15054246055043 3.4475043076107 0.33944382551492597 38.625551377736606 2.058319537088591 0.6004587108767615 34.15273504104822 0.8271499685920458 0.29130190316778254 36.12691786135333 5.79360757789996 0.38689397260812974 36.31744912098959 0.0006565025366533251 24.11686361210302
698 36.56432079475521 4.6117188507203215 0.47534188086241214 36.582172972201896 3.430592156576965 0.24615559082246807 40.09240116449228 2.0830766702369736 0.5484218963706085 35.17895160001959 0.8165599959159758 0.3143705215445855 36.30376533961312 5.835911104160533 0.33332109119974535 36.94432237421641 0.009648329062776906 21.974203189554398
699 36.41510883336355 4.556680924374035 0.544494393530196 35.81692180750236 3.440598481877724 0.2515753337890113 38.022345284708926 2.077437855533411 0.5996906218664712 35.22415986602722 0.8284499563147018 0.2729864544027653 35.875779336023406 5.815131887473577 0.3504212696131477 36.27086302552509 -0.0022636053446870364 23.13796174440273
700 36.6697315566442 4.560290502898294 0.4735203365778467 35.77651580498934 3.4159290945784497 0.24282176092794366 37.98435718354002 2.0690472961699964 0.6284212332453649 35.244583731201914 0.8489454202386255 0.26977052058014256 35.69471910024107 5.798820744215265 0.4480618252548154 36.27398147532331 -0.007316814839250863 23.635605422062962
701 35.3812517232583 4.605164990872295 0.47940363803904434 35.984043358258454 3.423554980998309 0.24581682927655416 37.094391566735816 2.0686901604117 0.585737443051211 35.4796610638861 0.8480555237094558 0.2800829554248072 36.75999407360319 5.78379663513826 0.3177142868925747 36.13986835714837 -7.096823337298108e-5 21.872722874530645
702 35.96031768280828 4.59240273834563 0.4779864431808983 35.4261148411693 3.434818239935832 0.30217761663008824 37.51243987822019 2.085903113381986 0.6058065047618327 34.79037158699925 0.8396121193449126 0.28594712224449104 36.35021801912301 5.746173112446396 0.4212274136710959 36.00789240166401 -0.006141561768425574 23.985676033294453
703 36.439695607490734 4.601861814108756 0.509038656360556 36.007768008813244 3.412241522088248 0.30429902356735994 38.89336098696518 2.029437646090228 0.6020269388069237 34.30519817353926 0.8700597548630833 0.30166546894633134 36.166441473543145 5.7742470085601765 0.4415151891042053 36.36249285007032 -0.008353877317278501 24.73510684954003
704 35.41332411319564 4.631231144185528 0.4768733425701786 35.74424897480455 3.451558939593054 0.25271685955805356 36.36946199545316 2.0201785991911683 0.6481089923746903 35.51870057625462 0.8491977684732386 0.294568600488179 36.19768653371601 5.781178178351289 0.33860271575708695 35.84868443868479 0.0007454994994786857 23.042878682637486
705 36.64811927712483 4.585103657788596 0.5202922417389941 35.04136706775783 3.4397929332290507 0.29622292885139007 39.31102054089568 2.113445513532731 0.5290514673446193 36.70294168727315 0.8026054083812225 0.30045662705776427 35.82078365099101 5.800561367877736 0.2951705638994383 36.7048464448085 0.002378349702490468 22.244442722472773
706 36.157387729652044 4.602600159423166 0.5314776719684349 35.757416695019515 3.4458743010160613 0.24605185693598614 38.25787808036712 2.081747306260633 0.5684351076204083 34.43613203166605 0.8544342730149492 0.3529873107230735 35.60172591221668 5.782402805354786 0.3477622366933205 36.04210808978428 0.00748834255454216 23.45361692187891
707 36.821582889162464 4.619397632932833 0.4576084586848831 36.22176568384138 3.4639049357830505 0.252719005012196 38.88735240257528 2.0443954287976682 0.5378854791842412 34.53613279031397 0.8580603056550872 0.2908154559308311 36.51832506495825 5.780843351018607 0.36065915980690233 36.597031766170275 0.007396904378072211 21.76881590047659
708 36.667373184319096 4.636222650431649 0.4851330378969007 35.65039937453435 3.415973430312411 0.3301900943941012 39.116339271436146 2.0564286073997247 0.6496090767082405 34.694555419618666 0.8420610808229312 0.30468650137296444 36.12444504643494 5.768042386136911 0.39871497654051286 36.450622459268644 -0.0021777954386514196 24.84727376722801
709 36.72334232309885 4.58660867294753 0.4626145782820002 36.25585783858684 3.432059342775175 0.30694914625724123 37.610591778692985 2.0539068594565544 0.6823127003277184 35.294073456747995 0.8424809838821763 0.29759444539782043 36.12321749422095 5.769369607866984 0.393210960014629 36.401416578269526 -0.009038333073693061 24.55332514287534
710 38.40853958470332 4.6066732750715795 0.5005469058905592 34.55332503020285 3.4421077195789884 0.33312428607318734 39.41143297679439 2.0373605868421087 0.5905899634803513 34.679218855626885 0.8210156534750959 0.31861096146119006 36.58279105472732 5.808417635155885 0.3063571863221015 36.727061500410954 -0.0028084524346454255 23.482438065892765
711 35.86796258518103 4.588854694074282 0.596870731769674 34.98324609249886 3.44508136664987 0.3090576286495808 38.88841069049763 2.059695382430537 0.5179648757032131 34.998753027838475 0.8153554870779781 0.2568296319853175 36.00371603133255 5.819028549886733 0.31014748478871834 36.14841768546971 -0.0003203304354968406 22.813693755738097
712 36.87435782128221 4.578504833540585 0.5757924240254427 35.77263309126228 3.4350711444428406 0.30494170937836634 38.87530865107584 2.0991503864994536 0.5020933804363436 35.35326724880393 0.8218487234041354 0.26022628485835775 36.916361553153486 5.780945553905415 0.2909679970818575 36.75838567311555 -0.0028192981008910547 22.162257276905496
713 37.42637184618999 4.580164831125901 0.5171607320686255 34.85566844897089 3.4858783001690092 0.2837943987164588 38.381401035836745 2.036640362406673 0.5755698398069349 35.84477593157343 0.7958287874092782 0.31750415079873007 36.28721496863237 5.812146857864105 0.3225515278545804 36.55908644624068 -0.0037915986643834777 23.108312049901755
714 38.18285733415927 4.6014268326365055 0.548364614639042 35.286889540870575 3.4734834485735364 0.31089830577923555 38.65915482785987 2.0485214688946476 0.5688510756086993 36.553835934975325 0.8101176019986606 0.31992621590561876 36.00384529423974 5.844227560303612 0.39912285507419504 36.937316586420955 0.009631956022015453 24.604676333170936
715 39.238252626533914 4.619495243736553 0.5143690315580176 34.51059872645951 3.465734963885952 0.29844458435274573 38.03122534792456 2.073644801131258 0.5367491281496115 37.44706209999374 0.8060185036079097 0.30860325652263243 35.76885604982222 5.799821910468053 0.3613702501742816 36.99919897014679 0.007019658106568216 23.14218074841331
716 36.39574555271092 4.612075763081815 0.545780547006787 35.083709687015514 3.4780267710995365 0.3056262730833526 37.84913725480683 2.0591071052184238 0.5964803654706139 36.5242347252174 0.8190470179742106 0.2673110754997647 35.98240003102611 5.808819968045091 0.428203170021555 36.36704545015536 0.009491898624438578 24.56157116066072
717 39.04455806234221 4.640119793096155 0.5140461925601176 33.849910573681356 3.4626966448569743 0.3432738122502131 36.965570135353715 2.063504909209006 0.5791092306219165 36.66631855977656 0.7983260839378405 0.3122856976376258 35.65220832258909 5.829836704867946 0.33416426441622576 36.43571313074858 0.01297340073420743 23.868037450309874
718 38.83791444391155 4.656906138161123 0.5549655292472652 34.76852449560625 3.48387205930451 0.3558987795233008 37.57465428601263 2.050817961581899 0.6075503958423457 37.16332053693472 0.7981733267624155 0.3153519206087615 35.9672601900995 5.786351855501483 0.40243084969567333 36.862334790512925 0.00930084180290911 25.62493549411514
719 36.87510386718582 4.618252349376427 0.6225839878505303 34.60309524692414 3.4780503013821957 0.3110578411015917 38.973919620329355 2.063684113765824 0.5635320935667959 36.66503575658756 0.7914384279023394 0.3303215137274453 35.998267880099824 5.799407134491137 0.42906304832269787 36.623084474225344 0.004243038924207831 25.858255478048818
720 37.22316728619041 4.6109648127872696 0.535317275655421 34.61990705349047 3.4620413650013773 0.30234581025093854 38.655582343859194 2.056475954824217 0.5518975780490923 35.758429308613735 0.806832654247274 0.349126504753467 35.65867890317374 5.827143516036871 0.39700936411123844 36.38315297906551 0.006768234120024941 24.47327953026362
721 38.74307060787569 4.6352299382009665 0.52672898767476 34.55713028377609 3.4573052333949628 0.3093547679230278 38.09622039251635 2.0804630635434167 0.5580937877511879 36.98034334470865 0.8141272713206652 0.3495642891538879 36.30614276126003 5.806559913614972 0.4574423540053204 36.93658147802736 0.012813657555619784 25.223712763571278
722 36.07332668805789 4.563187429822779 0.5182474718337767 35.44599314368542 3.440207748291377 0.29414086076966145 38.39294578018166 2.0555167251748463 0.5675099970683297 35.496279054050596 0.839670305014569 0.30322694384778 36.403879136888136 5.784040292403294 0.4310060154464197 36.36248476057274 -0.009398926318003875 24.22616003886052
723 36.43954094418028 4.581161280680571 0.4655608072882112 34.15232091456161 3.462608729229465 0.34669219981916377 38.172186695043166 2.052257350025683 0.5734399866432945 35.48357145863663 0.8138017850913647 0.338613661455438 36.011370711717 5.790491814369642 0.42923351246486485 36.05179814482774 -0.005859234580031636 24.677752523888472
724 35.77579035165241 4.592253462083573 0.4794545498522911 35.48467556825117 3.4574794487558744 0.2994385049507487 38.23533417677348 2.0812748019502356 0.4862079102455621 35.37750513048432 0.8244486096804962 0.277764114441561 36.71089002015171 5.797061957091256 0.4179155482896912 36.316839049462615 0.004580229452910145 22.46889090455953
725 36.50338495628583 4.584260805787473 0.5120738843244192 34.75338533644944 3.447955577812169 0.3201495894250204 37.975135985758776 2.0615014148646473 0.5922650615465396 35.3734106689158 0.7834301929723101 0.31628592090540214 37.00426630956154 5.812917320272298 0.3783212671309765 36.321916651394275 -0.007910364117597402 24.283048266233294
726 36.7216700908299 4.571308317271074 0.5865976159434201 35.619401058619104 3.415604636973811 0.32673934831147905 38.62235613456312 2.07612550651805 0.5644506428681464 34.560650462450624 0.8299181761597785 0.3505582347881941 34.31025097485541 5.770802285678164 0.5004848019573443 35.966865744263636 -0.013171641939201551 26.686433418880785
727 35.801868375088425 4.6107314692251355 0.5656352729592606 35.83657819824648 3.430777114744692 0.34273326845194985 37.70885622482031 2.054265186430193 0.5342447132901855 35.14624761266486 0.8465032810222374 0.33140678438457394 35.39862394380522 5.752188518590912 0.4220029947887009 35.97843487092506 -0.007030312456742927 25.16457031090665
728 36.241070763685414 4.635954757395774 0.5665160219798552 36.202417614667795 3.4218799810734217 0.301601065140916 38.02474991760221 2.0777609907860795 0.5242642071415089 35.97135144760153 0.8285221999741519 0.2613163071200478 36.46400940041784 5.784435637113508 0.3084126472106537 36.580719828794955 0.003787286809210033 22.48412723674852
729 37.44629011233555 4.609936855978455 0.48981999437160234 34.921584086412814 3.407140027239358 0.3705304289705752 38.59096461217423 2.0784114442148693 0.552554544820039 36.208196413723314 0.8356212995401383 0.25772540483766737 35.8173426459898 5.81058683640627 0.3257085792300447 36.59687557412714 0.002415866216441209 22.876359288068755
730 34.137070988701936 4.649738258331048 0.5029073440041163 35.404355345077825 3.435853924984819 0.311519638131767 38.2491571916108 2.0597996459084467 0.5637128314034595 34.34649277209738 0.8537345848491422 0.3370676657780931 36.181847791030734 5.800568171291101 0.3140980383954518 35.66378481770373 0.01401549061353442 23.2541283015118
731 36.43517350044377 4.627338177992648 0.5367138080738161 35.86278862983853 3.405733430027995 0.32340130451897686 38.38318833841138 2.0705722153409454 0.47273537088890927 34.66757063981153 0.8454389559459804 0.33880327309148156 37.27952277097168 5.806247435341286 0.2955070206065389 36.525648775895384 0.005142616470394046 22.54200203121461
732 34.534980064926955 4.649958813982409 0.552222626677412 34.98118177114176 3.3986315954017505 0.36351917782703397 37.28742592346169 2.0310295514290804 0.5685771516157545 34.169495119712955 0.8384225257518676 0.3246273787052467 34.5742496908368 5.763256402903889 0.36822390072554784 35.109466514016034 -0.009663648565577509 24.94853315571506
733 35.641046695602995 4.605379655063548 0.49798896824278904 35.412974637373466 3.420371412535831 0.38048438834934495 38.43294323337189 2.0712637081321708 0.5307935008938504 34.189905990302194 0.8627310522987082 0.361821454181395 36.912245641988406 5.768890832662425 0.26127246850647984 36.1178232397278 -0.00019609432084017887 23.28913903037548
734 34.81513794493415 4.604261076439524 0.5039043139161458 35.86700796218385 3.4369327393419438 0.3587217539934869 38.305318451293374 2.067773734247271 0.5368333982776078 34.59823503447723 0.846619232548074 0.3162564084223642 36.59934104044067 5.781733121645132 0.2917695353694643 36.03700808666586 0.0015405543850121272 23.004088285178085
735 35.26053567829034 4.614528543448082 0.49151510659156816 35.099687971264544 3.4578976585541246 0.3194078412045166 37.92160036439912 2.036008454325801 0.5927644629168835 34.08455575774386 0.8513465769304981 0.33680064895108414 36.54233484309799 5.785005863963093 0.2951715883738472 35.78174292295917 0.0030339929849428236 23.326941271531652
736 35.192516606310654 4.600725262989786 0.4986056790577408 34.93744355566367 3.4212172413813215 0.3578816086295768 38.4530014371221 2.0445032600135358 0.536953080979466 35.36491153772424 0.8239403059359625 0.2724659939771982 36.99210040190632 5.800768511966835 0.28266120008316115 36.187994707745396 -0.00769251000188873 22.32893948807172
737 35.91667504477097 4.6051535168621545 0.4595204984184356 35.471124703672345 3.4244163670181096 0.34491859151444515 38.44827721874805 2.0386635428038917 0.5628571050750736 34.96292661042552 0.8380183681376884 0.2802459170257073 35.935067676526074 5.76891399036289 0.32466475150962587 36.14681425082859 -0.010890269422430076 22.599825921552767
738 36.16523869702222 4.625367885345948 0.44125245995754103 35.57947807933375 3.425484039005486 0.3217874216216019 36.35544108508945 2.0233630918331307 0.6203899843547136 34.80133996941616 0.8401864986751655 0.2599467622373253 36.4054625458058 5.801499496298558 0.32805810486700193 35.86139207533348 -0.00274322422771911 22.590977957717616
739 37.150960053914496 4.583890270456402 0.4713555906124959 35.0182743958419 3.436151573029048 0.31778373015041245 38.25174580838373 2.0583033760241722 0.635512564428599 34.782387352493735 0.8346611006401261 0.2933237656668037 35.88476291989622 5.791800996472108 0.36865038358911967 36.21762610610602 -0.004961963135005587 23.91097303919146
740 35.60375405451922 4.629232600630004 0.48368799687385694 35.89851329682522 3.417636031037238 0.3651990111852688 37.86859194558431 2.0104456427347825 0.5576675170398576 34.22110029612399 0.8520493218755065 0.2933398447600003 35.761236167813784 5.777845551651539 0.40239888940264334 35.87063915217331 -0.008481596873562824 24.090506210898674
741 35.5644940616278 4.629767109635939 0.48679817196482467 35.81578404299829 3.4206607561554723 0.32821198146826963 38.52500343628054 2.0710486785188595 0.5456410170492378 34.79873966725588 0.8438189809215009 0.29046123571838106 36.013856841638514 5.82794812605709 0.3214776287089886 36.1435756099602 0.012725303798395449 22.60421674197793
742 36.47301027819851 4.601842423438389 0.4036198937367103 35.56470052008188 3.4140799267627635 0.3789158023394084 38.74315685900429 2.035216057720004 0.572065647687075 34.54042089855684 0.8121512990571513 0.2713016296878265 35.136079642520684 5.81302528017861 0.3380817736376284 36.09147363967244 -0.010660429027993402 22.50560740724959
743 37.493227396090795 4.601394028484953 0.4224835463580763 34.57010214582174 3.441725636487175 0.3515879103287866 37.39285608661597 2.055416809508684 0.5806241704447671 36.40739937826911 0.8430680438273406 0.26419462517101316 35.59866568274781 5.817359172057746 0.3194915416941985 36.292450137909086 0.005869311613802952 22.212219176203202
744 38.152548492009984 4.606118407443681 0.5076146583099168 34.20206248956045 3.468933228027199 0.35535730689939526 38.070219246063424 2.0442815847768467 0.5393870818970474 37.08706787709061 0.8472451359080672 0.3010121853055365 34.88825161223815 5.828365679750563 0.3898097981488653 36.48002994339252 0.01306538072189456 23.986087761595165
745 36.92613997929006 4.598187241377451 0.47366931931249495 34.5574679247631 3.437735252370008 0.3442307839687148 39.24713073774477 2.055346822455982 0.5655341726530061 37.53296281471274 0.8234391247397647 0.29729141544822474 35.72159884993491 5.829177040228167 0.34724644265725607 36.797060061289116 0.002853669774897627 23.238848850122697
746 38.53901360226216 4.594906235354205 0.5181327893576514 34.94168457664353 3.501621924207981 0.331028108914472 38.707829906076334 2.063756400433765 0.5575781952243528 37.55503798234485 0.8257599019062967 0.30688325215527945 35.35271616915028 5.806191339464066 0.40152910455090474 37.01925644729543 0.012523733813885874 24.237850225517594
747 37.529613942431716 4.621985501651105 0.4979271962870038 33.64764154034761 3.4779759657828646 0.40474418704916354 38.06907526773829 2.0682294464474302 0.555014395270264 36.37569047039461 0.7811939601473423 0.2902097197164144 35.093486832851454 5.8037230549456424 0.38864432387489256 36.14310161075274 0.004698159335500063 24.482942914712346
748 37.6827229900849 4.615599226517498 0.5527039745947471 34.5822502149045 3.4608613962899626 0.3411875825470141 38.165410712891976 2.0410419523573706 0.5989127877209498 38.06571354990339 0.8126128471060855 0.28776451502736633 35.822533182784206 5.762328054466508 0.39673997439558445 36.86372613011379 -0.007434731111892035 24.95012138022351
749 35.41706206965002 4.64811561638255 0.47553069832282596 35.56364250985215 3.436131904921056 0.3395062955178628 37.441964128853996 2.0296237272222655 0.588235899837988 36.55097077577536 0.8407319706709393 0.3159093412307433 36.35388343846363 5.788615134071095 0.3128203172066958 36.265504584519036 0.0027202441942042245 23.28503403921311
750 36.67055247692101 4.636709501048865 0.4864642386930923 35.74315671514558 3.430427600110475 0.3448858014761669 38.30808319660097 2.024028182177493 0.5660863022802581 36.40560446099605 0.8409604903119957 0.26552550176595635 36.048962127116404 5.808693128020977 0.3612515469905426 36.635271795356 0.002240353874584278 23.195776829993715
751 34.99797987364883 4.646326448278105 0.4961028185171809 35.877732488068936 3.39736275910469 0.43819472152098254 38.033663921524116 2.0230780252464378 0.6169425794288155 35.763644150004836 0.8596391054429849 0.30681833109353723 36.18434073704863 5.800994495268436 0.33431034676030685 36.17147223405907 -0.00044325979124617556 25.122695844531073
752 35.53066893002993 4.641399435878014 0.5050560767901233 34.76893753381565 3.434520626591328 0.3802501513669707 37.109031387249765 1.9844442132559272 0.570151360862118 37.913158855305774 0.8626125186040788 0.36405053962820816 35.894913028551166 5.7991538456751766 0.3142064419307707 36.243341946990455 -0.0014972984584718408 24.45056791593983
753 36.392025059660995 4.624812621196294 0.5031432510447378 35.35112518633822 3.449104608592977 0.3623834428957064 38.09715906875555 2.0497474986371076 0.5545450317738965 34.89083678259546 0.8519095995797772 0.3726157945148998 35.65841302042838 5.81928655541569 0.3517998642507872 36.07791182355572 0.013048750224992323 24.574015269950852
754 36.65533815396131 4.61807751426532 0.547972301921915 34.592826800190714 3.4498272296661887 0.4089312016948558 37.3183843912499 1.9895245942122717 0.6015202883701699 37.37436898484615 0.8495681205901815 0.3290369575814051 36.05461291265462 5.838305457614396 0.3577689473388968 36.39910624858054 0.0031371568102946724 25.728437134044405
755 35.59642876899726 4.662465607698461 0.49036980971251637 35.941413789348495 3.4192073485659766 0.3817656883357676 37.37184884574255 2.0089741298438177 0.6329417050002257 36.8984346876736 0.8586563398635492 0.36953032597965946 36.56215182735485 5.822918648109196 0.35778596783749156 36.47405558382335 0.008520988356823333 25.581345116570745
756 36.74870340449444 4.62665611472267 0.4452929218149077 35.22744218514872 3.40534290015177 0.4078441109224901 38.279262768073 2.018656591978721 0.6244572722629805 36.18637349933811 0.8667419787242582 0.3056015103428909 36.74221705414698 5.811429825780237 0.30168432610448875 36.63679978224025 -0.0001579441878456489 23.890966579118928
757 36.96291177657996 4.6292566908187345 0.5192492708972568 35.302787893773214 3.4635269170285388 0.3301419253217442 36.71760963643926 2.0269627857412806 0.6646711108747256 37.90904854624552 0.8298072788216652 0.3056058687261482 36.171949311396965 5.796288927010505 0.3592083565388338 36.61286143288699 0.0032450934247679974 24.968085876850793
758 37.12880092746224 4.623765550210247 0.5375197030805371 35.171347401889484 3.4348618650775347 0.3675535174884688 37.913018370007094 2.019619659092551 0.6198494597236924 37.40721893339657 0.837519885632434 0.24674415466315813 36.29963942075148 5.823185388752501 0.2748698994706623 36.78400501070137 0.0018670432936765513 23.45158350022507
759 35.97374618685199 4.608176884725596 0.4502224264030565 34.81311018467775 3.4564737419573017 0.33127944493033706 38.770495444321945 2.0826829623437355 0.5574917898191737 37.9982586743951 0.814222159220344 0.2947963998802401 36.24665287129971 5.794729413577273 0.3328507597737589 36.760452672309306 0.005333605905473227 22.53604377007205
760 34.58522148720757 4.6322928243340495 0.4371864250550426 34.51040348276986 3.458212103940312 0.34935730394653547 38.398548984827656 2.0593620152662795 0.5879926651755736 36.20320906425799 0.8407760170113217 0.31999955358420773 35.971110838174376 5.819296060075114 0.3278029084715296 35.93369877144749 0.0160643776660385 23.17429624149174
761 36.75728887039262 4.580252394320299 0.40537521273372945 34.108944814900966 3.455343196939407 0.3835393851017503 38.97418916061745 2.06451339753926 0.5685143815855119 37.359932499230766 0.884113579496745 0.3110928931992229 35.16727362976274 5.843426829550426 0.358815628507745 36.473525794980915 0.01960645310985043 23.23157649264617
762 37.689629008181804 4.5470801082996575 0.45967972550608904 34.29097360081844 3.4632273698968654 0.40546377242594106 36.97539212661593 2.041783273248202 0.6901396958087277 37.437591635700166 0.891860017732403 0.32623551567769277 34.83972799187172 5.834629079992339 0.35129841704300546 36.24666287263761 0.009792543374516405 25.58619955415393
763 36.364511248532104 4.568843704387765 0.4461679458892788 34.03331028230475 3.4438872207408844 0.45168073762151906 37.47611750624692 2.0722149116787394 0.6602885126325303 37.972663155808945 0.8625994252447532 0.26356527902206567 35.14127853805947 5.83725058592656 0.36685886737208023 36.19757614619043 0.011035743136363508 25.079065626576508
764 35.895665344942365 4.627380706497743 0.44479489824281637 34.79758397642014 3.432690439521914 0.33864577883615327 38.29901557415229 2.0277010248761655 0.6937769986594404 37.15642965854731 0.8493162142908023 0.33383917417344117 35.53198231104944 5.828330019186558 0.3627242682503513 36.33613537302231 0.00716025441525967 24.909696731184624
765 36.00959663829888 4.615441423725848 0.4510678874813887 35.11851488124847 3.4209271750721886 0.3816059896837375 36.813759976097465 2.017681120687036 0.6622950144185329 38.17616863111318 0.835225906935282 0.30033314627298996 36.1379850449316 5.807347536595246 0.3297828339748126 36.45120503433792 -0.006598793856256879 24.351678852608444
766 35.301844403125756 4.631018715072383 0.4538621299379465 34.83915237819082 3.4376291947628803 0.3521769261375062 37.96224451787458 2.063127784440911 0.6596578519403601 37.580697102189106 0.8134946649435115 0.32444980117552913 34.94856241600439 5.838008699964227 0.297817357432076 36.12650016347693 0.010732385377405706 23.926305758498817
767 36.19045797144455 4.632435361579906 0.5042894476751132 35.41832443025302 3.436426707382175 0.323733492434511 37.86740839800901 2.052874138728998 0.6355365629397899 37.75956380510559 0.8333959743793466 0.27133143200584725 35.655097601040744 5.798213433761484 0.3370346828195278 36.578170441170585 0.004745696707005043 23.742518673852157
768 37.26554110011594 4.575627195100413 0.48031645134022743 34.983559649901 3.4170410949749614 0.3984348493251432 37.73633691750704 2.093228656473178 0.5845553246412779 38.01365940080592 0.83789161993722 0.29924123060020225 34.72145750980973 5.839102326316332 0.3348984152373982 36.544110915627925 0.006654752101043937 24.034963818403515
769 36.52981687368099 4.568816375268489 0.4693480761168053 34.12717332775603 3.4469100174120735 0.40289339650440226 38.70287485181886 2.061141577184621 0.60079894041234 37.61802326041358 0.877063471206057 0.3080656851007041 35.610895718063325 5.8233015394596706 0.26641352307779864 36.517756806346554 0.009523169646805375 23.46284655313509
770 36.23177033002173 4.573529648684419 0.44766445215556183 34.17544033714751 3.4512945763549947 0.4500459768804594 37.32315129716103 2.084971216383912 0.5774045114261739 36.59380792893858 0.8412676479692676 0.35171855762819787 35.09738795972314 5.829833199341913 0.3473975639506683 35.8843115705984 0.010255831287524253 24.914852708239888
771 36.181184481181155 4.626376781835534 0.474593351973742 34.957296122219596 3.4437334037224843 0.38186534778087494 37.70534445868177 2.0900734947027004 0.6360994505477222 36.467515357675424 0.8318815291464137 0.3432451219593383 34.85779034348838 5.833086365014875 0.29132265619042286 36.03382615264926 0.019106888425024525 24.375067638630416
772 36.54665326407356 4.583507762371584 0.4604072187291413 34.13278089219701 3.4342572695139184 0.40873898702350614 39.42168426636947 2.1192073767376773 0.5965718246565327 36.80466841857275 0.8408755901878746 0.3376919542126608 35.766540408961134 5.817977700003268 0.3198697329330813 36.53446545003479 0.013241713303487468 24.330993308325308
773 36.747146083544024 4.610713365853257 0.4692983927082531 34.22236373704954 3.4640423309650967 0.40346506809270144 38.08942177434614 2.0994237225370442 0.6422830720430871 37.48263305445006 0.832303039869105 0.412600373462237 35.702698903918 5.8071052151818074 0.30374670282232014 36.448852710661555 0.016794108421885133 25.56988724710664
774 36.94526138860974 4.588182872673061 0.4280731008802304 35.43241924544603 3.437234465368595 0.3495561094634802 39.81912446279104 2.1195387035009676 0.646209207786089 36.79333430316206 0.8266003685254535 0.3560593747609759 34.690569914423726 5.816428004781475 0.3136138315516414 36.73614186288652 0.011673456510533442 23.989876088425504
775 36.91659734279959 4.613910419415722 0.49439601619317597 34.54170858364491 3.4280117313733856 0.376000572098283 37.92165585942409 2.086255010839804 0.6320999319638207 36.53101756313214 0.8468274561373649 0.3772405394226628 36.152140307918216 5.824002025413745 0.3545747739356243 36.41262393138379 0.013877902176627498 25.603327636438724
776 34.49750156240522 4.6300960875405845 0.5495745076621533 34.75984350773812 3.415454211801739 0.3733923903634136 38.355385978027115 2.079851183676438 0.6799496124375268 36.74565328727377 0.8200258722289652 0.30817908860804666 34.991200249814085 5.834518119158048 0.3986514113787093 35.86991691705166 0.010065668421778052 26.46775108834713
777 35.73924634956906 4.586464218468949 0.5264349856642973 34.769932243942876 3.42817418385814 0.3835083236466199 38.68902868394379 2.086908867793489 0.6869280706978871 36.70200352980484 0.8173145697629521 0.3676543566434807 35.34864573007007 5.882031266105502 0.376161074467198 36.24977130746613 0.014255194738429466 26.822295087816332
778 36.41913598860659 4.582927494250597 0.48006613572022355 34.57941807457314 3.447965779941105 0.4392068804418943 39.139111584641554 2.08079411954356 0.7130059163401739 37.11063049054162 0.8144530680880041 0.30685937695860205 34.540381517791985 5.840849175626539 0.4042740954149236 36.35773553123098 0.0074745010305839795 26.85352809159737
779 35.94379718688066 4.606550363111994 0.5439363918005523 35.19756237266816 3.4459827892186468 0.41577605519571076 37.26709947950839 2.0829378367732785 0.7239848612118623 37.27734863018504 0.8491247124591306 0.301523602405688 34.82324524743289 5.823961487135032 0.39773694590622044 36.10181058333502 0.015788011280239433 27.306685587227822
780 35.9350658205861 4.6181521910264935 0.4921842840650527 35.41901952717952 3.431037324751255 0.3557198025658282 37.276135378660314 2.083189195280922 0.700477242349597 37.79001998001919 0.830661397204142 0.3061219115544278 34.44254057205927 5.83869936824693 0.3608067528580475 36.17255625570088 0.014424468842571647 25.3855825869141
781 36.24487282271006 4.567731559486511 0.5142059385181382 34.45604067971641 3.4445424758107954 0.38758529920847407 39.34246975426938 2.101848029802773 0.6328299477011392 37.7846054873245 0.8384668703862046 0.30198869107750753 36.377544326676976 5.794219321261422 0.2933445858676671 36.84110661413946 0.003438224890164254 24.407480249804998
782 36.54481096383507 4.606502037101256 0.5031570956955232 35.08348765319746 3.4236754281580155 0.4057722285597731 37.96726727698356 2.0987247230968036 0.7081760006785563 38.19157813642777 0.830236740268598 0.27969911358358807 35.012264207078914 5.831007413547346 0.3783701599437633 36.559881647504554 0.012105841975027 26.071580429439752
783 34.965348955467576 4.557757850335456 0.4402060931552852 34.53112882726125 3.451268236053824 0.38212901408693833 38.01665425133995 2.126253451537774 0.6825051245009134 37.219153936551926 0.8215440931618755 0.32669830405694145 34.605808433143885 5.859439320903655 0.43690548690710573 35.867618880752914 0.017329163939139924 25.994453712560063
784 36.34270321796163 4.583851729637184 0.49554304889924516 34.48197439894128 3.470203694347396 0.40671495475383135 38.66288199066634 2.130433374764439 0.6720657986296658 36.68414982734862 0.8047257892635703 0.32929731476330304 35.76657222247825 5.830533165810944 0.471597446241105 36.38765633147922 0.018026124305329683 27.217999819496143
785 36.9702459934489 4.597988491083275 0.4636696236699517 35.05994804107824 3.44706171685969 0.36751088510161795 37.53904560114349 2.1119625798608768 0.7276712984410117 35.98295473373717 0.8473684253247574 0.35977221631269685 36.04499844329431 5.8413827349479615 0.39803153199059454 36.31943856254042 0.023229363155935313 26.54691718331894
786 37.42708205703492 4.6007633436996915 0.5161185340267195 34.35932671320836 3.449414039125037 0.3781897269046733 39.475491698588854 2.0741620818624655 0.6385760584384603 36.66501313979525 0.8042944496038716 0.3069542751635499 35.82955619882326 5.817020706360905 0.30606890113746527 36.751293961490134 0.0032074976710172896 24.590288545485745
787 37.72920443848605 4.603840878473962 0.49798135632032375 34.4033412581766 3.483388463700809 0.387783799613952 37.83849897769187 2.077417856543613 0.7159065196539911 38.02798032583864 0.8070751181670769 0.3095352278938433 34.7747386051875 5.843714427638883 0.408472264088493 36.554752721076134 0.017163922445491853 26.58156522524312
788 37.37159138153108 4.608232709206167 0.4842375544684285 34.894253829816165 3.430207847479257 0.4259083074478463 38.17384931744459 2.0374825613551266 0.6761625581813943 36.06468780391957 0.823144440262068 0.31193008701168223 36.56689937241546 5.829089828079209 0.3814720050207194 36.61425634102538 -0.00029194918301127525 26.1235581713321
789 35.09921878915758 4.584000499406978 0.5012140784598313 34.654850978495716 3.3904884562386144 0.4618529943603275 38.47992775956177 2.0159019615766693 0.7435594695200758 35.465739067615274 0.8108848158740957 0.2849785521920088 36.742765087149955 5.8162289975938855 0.4009700949542997 36.088500336396066 -0.022422480321328386 27.416892105058427
790 35.15097243817838 4.607357821320787 0.5269852731406062 34.34532358710043 3.424015980009922 0.42707697186816695 38.642898385043274 2.081821791396051 0.7635644140253025 34.23435818934016 0.8027964340308078 0.32544862409983094 36.86569719408636 5.8256716853215735 0.3860477908683271 35.84784995874972 0.002409315956451352 27.835700011634543
791 35.603512544571636 4.598388952166643 0.5561197521844774 36.12743797481884 3.4209967861747885 0.45030117771665257 37.54997242872088 2.028581274291185 0.7603418881524798 35.665934844778974 0.8223068483163477 0.2928083689321891 36.664913032671265 5.82642359618637 0.3598228342101553 36.32235416511232 -0.006583935032310073 27.724213278742607
792 35.34169149215893 4.62348880893765 0.48515131548707746 35.54002635827445 3.4538558630091054 0.4721230178161834 37.86926597924654 2.019201168957537 0.7700491778246052 34.96023871769226 0.8177556638498478 0.3518266741882007 36.818156351809456 5.821504672479915 0.3568986776683721 36.105875779836325 0.0012378089874342858 27.915063707330262
793 35.32208997313098 4.589296434462074 0.5307914992245125 35.17046633299514 3.4466718316043137 0.437193182388535 38.032836787666206 2.0177839699426094 0.7041374110298252 34.255143213456925 0.81413481211934 0.30214376670863036 35.63699604401859 5.813584267433594 0.4149033325599205 35.68350647025357 -0.009629163346990577 27.377862247841197
794 35.1533811424521 4.59345277955974 0.5480649699379269 34.90941559145517 3.4642531512012087 0.393806180752914 38.381786329024145 2.0256190960379072 0.6332808028468725 34.583495472091926 0.811169914825314 0.311593915264107 36.56512972342741 5.826601937631492 0.40669928467399796 35.91864165169015 -0.0017040506082444784 26.280945567779543
795 36.57690306062484 4.591554639121931 0.47535711904708994 34.80260683646135 3.4617369075526043 0.4386596062866881 39.84409656234698 2.074645385230112 0.6828889861609625 36.95962407076696 0.7944259499958748 0.3341882523016012 34.69176310891712 5.845324673512791 0.3463763114658906 36.57499872782345 0.007614084623285744 26.097886947804753
796 34.873740328953055 4.603373820560152 0.495525374397996 34.16779787301691 3.4528490978158572 0.47448286372656356 38.63324183624759 2.0234135966109372 0.63751561191223 36.54879298774113 0.7933898500547177 0.31583777273763597 36.31916644931668 5.865998938410761 0.3068333292376526 36.108547895055075 0.001881634231108098 25.556151648334648
797 35.57508522074397 4.611123490376077 0.4848837347567096 34.70256285680287 3.4353238833532322 0.42575593333622097 37.44567488774774 2.0216801668764144 0.688240050572719 34.303763409963715 0.8407682699176781 0.3131532805822388 35.58649751663707 5.860616479726782 0.3562940713739887 35.52271677837907 0.007979031590659824 25.993113540381394
798 34.56580138307778 4.606294580752227 0.53028214685587 35.159739328956256 3.4201735982882027 0.4547004752955564 37.77152887201119 1.986196117338129 0.6286572335155798 35.55135508688955 0.8143511692804826 0.28481016554940775 36.51489788382913 5.8351657144540106 0.3220119969674798 35.91266451095278 -0.01348719043676654 25.444620442207633
799 34.91868364244977 4.614562035277656 0.5067905346735133 34.89164460742972 3.439369382470814 0.42743729585451945 38.280046290577204 2.0463225132396046 0.678948873450077 35.89748215130225 0.780376712782761 0.2914678871517355 36.46472108184063 5.854263779510829 0.33027740656114796 36.090515554719914 0.001055458196955894 25.61031960172813
800 36.0196667439365 4.625190359129461 0.4832928313580925 34.79867834099679 3.4153858794185195 0.39702246680823955 37.08250516521399 2.0017024649649824 0.6904990365376021 37.03525479605345 0.8081532645155736 0.33167120674325684 36.3939796998394 5.8314192482067435 0.327528993163064 36.26601694920803 -0.009553183212320859 25.55408421719961
801 35.92898373309881 4.60939427354041 0.4613986706197243 35.08008724688781 3.4489787303228754 0.40438378924896595 38.80234151083807 2.05070051025507 0.676407776149942 34.98309602729573 0.8083311189334326 0.3211197732921872 35.66089117838534 5.869683484559905 0.3497325412171766 36.09107993930115 0.011494197062961776 25.359599605624286
802 36.263959543054995 4.632215294356275 0.41169956372644345 35.19762158729156 3.443066379438587 0.4622371396209767 38.93118681072009 2.0103458934263534 0.6957703016660424 37.79078910545197 0.8185131603090929 0.2952201445019324 36.2081940570693 5.864870413676723 0.3188099338830888 36.878350220717586 0.007878801782029377 25.0237836889882
803 35.190346444306286 4.616390479226396 0.48110995684513524 34.9563847762994 3.457908545564297 0.3956350060944918 38.1277300195669 2.0404759798695538 0.7249705608484309 34.17863180583894 0.8246055369176021 0.33344294495207366 35.92151143031751 5.850262157316132 0.37232146951622597 35.67492089526581 0.012005113319419447 26.441772354639415
804 35.21117385797863 4.620852604045241 0.4259619725034149 34.233576051328555 3.4333154748594987 0.4739853068877914 37.65711441884767 2.050170183330724 0.7367506398742373 34.170437308750714 0.8307231363295762 0.35818521668618064 36.20399317176148 5.850072992959859 0.34202915713943444 35.495258961733406 0.011103451845602862 26.779042297271385
805 36.06123815742022 4.631166604716039 0.4848066186712331 35.58895514439486 3.4360822582465027 0.43720388130008875 37.99096544608455 2.03826339638377 0.7194803594931368 35.350024679907726 0.8139434794489626 0.31904280369726085 36.071519632938276 5.826481845781998 0.3352638234995593 36.21254061214913 0.003264090456077562 26.307901320486636
806 34.212131372718574 4.6461608798954135 0.4896431023037831 35.28551970960357 3.4027427242305013 0.43795824108129194 38.279494849471945 2.0254235911788916 0.6787632921487697 34.05420444821167 0.8194474387208197 0.32341349555810756 36.412053894606316 5.859563088987595 0.41470662803378144 35.64868085492241 0.004744118143267273 26.865816366129994
807 33.739314582570884 4.630635736577508 0.49580133153116435 35.23925685897863 3.3929952138174815 0.4428381959063128 37.95029403689294 2.07249737959967 0.6620631247517978 34.32630507085355 0.8345046035147515 0.335466843644077 36.592040745626925 5.862868000655251 0.3402581118139629 35.56944225898458 0.012776760373555528 26.085938857050806
808 34.36356438241083 4.591925560058402 0.45737595042839174 35.915027743594685 3.3996206741418113 0.3644763335139908 38.113839953694004 2.044067647036056 0.6260185471890561 34.65330194965877 0.862312271060633 0.2913274291824647 36.439281621095965 5.85573663682526 0.3886207288692706 35.89700313009085 0.004809131365055674 24.383009529597768
809 34.60823431320898 4.602832277835066 0.4619014132518094 35.246127187803786 3.4114801876102807 0.4282249881452822 39.55578005146197 2.0573152670633688 0.6525625077155052 33.90429539807007 0.8766374757921341 0.30296753942412247 36.60335650374017 5.852728002029049 0.30901137777326737 35.983558690856995 0.014275215606602876 24.69067454003787
810 35.068902003822366 4.591449522372444 0.4754329125455202 34.3567156035265 3.364433467265546 0.46644151037155795 38.38923997544845 2.076278731824882 0.6994022387333699 34.277617828466816 0.8591185527560643 0.2583471859486581 36.82421681033259 5.846774716425136 0.2981998117655039 35.78333844431934 0.0016875716694374932 25.185203959118088
811 34.606360448399556 4.620075592144982 0.5204211160922535 35.1069417762582 3.407732446734642 0.4350163479527964 38.43492234314237 2.052108259919163 0.6885474102066655 33.93688274131351 0.8590741041184972 0.31896754292701257 37.44702680857565 5.862834735529168 0.3084397438481369 35.90642682353786 0.01444160122991347 26.028236889187763
812 34.27627715462627 4.639957852024533 0.42458530279594 36.06261810294749 3.3981694641521663 0.38178712600284254 37.24435671053239 2.0158994300169217 0.6564789479613323 34.245678433198684 0.8673102465467992 0.3142650650741028 36.22398379458298 5.87538437492274 0.3107751425484811 35.61058283917756 0.013420847073255148 23.925475173202244
813 34.94884893818508 4.62479356498588 0.5195817735072245 35.06474375560276 3.3965511095777554 0.4413170744578128 37.37940807048727 2.010419580706656 0.7636507785971954 34.69052209247841 0.8703477205845755 0.3021708068820877 36.262915661127174 5.799059824632439 0.3728289066294536 35.66928770357614 -0.0056890663619156845 27.49680998392583
814 35.53849190975967 4.6159951008221825 0.4682145572939844 34.71993642719544 3.405560030544637 0.42102371957603557 38.501943720009855 2.047659510718984 0.7824566361087533 35.08169146415308 0.8633414960583238 0.34112843727351133 36.46832846544224 5.793430359695944 0.43860136299049485 36.062078397312064 -0.0007261268913626662 28.09125797257587
815 35.322090855401655 4.614940053574531 0.4839742484420624 34.64882652737195 3.4586468178524585 0.4099361666753303 37.98718952790685 2.048466063138232 0.7406981991951876 34.97812075823254 0.8039394468754383 0.3694237027793855 36.15444905133096 5.829622824675049 0.35478656216866983 35.81813534404879 0.005199614763764871 27.03007328348267
816 35.82201914728827 4.619366980609708 0.47947444803842276 34.78266314199198 3.4182300396671774 0.37517203022552265 38.06930516271796 2.098553327180443 0.8228238460187752 34.497780766162705 0.8585349285449294 0.33002607120170785 36.33682386722505 5.8208766895029385 0.33999135975989875 35.9017184170772 0.017188966641662473 26.900228166827905
817 35.19948266273083 4.65474146369692 0.512203300308817 34.902645674460146 3.435189537130522 0.39250067699126934 37.682674784252754 2.070994141126871 0.8096468277719572 35.727508560992696 0.8348778669387656 0.3200527937709756 36.115723961317336 5.8171918195378005 0.3620009100538088 35.925607128750755 0.01667553922679903 27.460772873181792
818 36.421878965384096 4.610620241640795 0.5281281744394289 33.58169180624516 3.448953938362616 0.3550241220282518 39.51678438190514 2.079857588059923 0.7583923593748826 34.86036444164124 0.8411195035176732 0.344479203154681 36.42820705478135 5.844150893790459 0.37297860490895607 36.161785329991396 0.0190170066149165 27.03217700855752
819 34.51055180388276 4.619152348138575 0.4952842665653425 34.259122628879425 3.442789920245186 0.4143752854232576 39.780234597650114 2.0596586193873203 0.7376001975392098 35.66716712254945 0.8167468783585252 0.25421268333821917 35.76816482203284 5.886880530420755 0.2986678935928379 35.99704819499892 0.019122232850695364 25.211751008525646
820 34.68383267732292 4.654590384381439 0.4777766147057963 34.69710920676824 3.428068112534535 0.3881343688664568 39.91053831203542 2.1018134350549658 0.7450093645338116 33.92609229203888 0.8419079985857066 0.3357166080853574 36.11001806149455 5.87133583101885 0.3013027477680842 35.865518109932 0.03361972585572257 25.759491527353486
821 36.456550553157655 4.626969462430315 0.4370563273366112 33.65304087575045 3.4474137577463497 0.4240551316006144 38.58429282721213 2.094109887651113 0.7401831849095185 35.26628829623248 0.7933639344994621 0.32021511408035896 36.140493800885146 5.850675925222662 0.3905787375218661 36.02013327064758 0.01658316705060352 26.494582529995675
822 34.53256256608172 4.646596987766871 0.4663773569492867 34.55933546046964 3.428828258392315 0.41949648877471796 37.804183668715446 2.0483251021672126 0.7777318792430167 34.24026513939693 0.8170765038873239 0.3063595579495175 36.09525690253601 5.849444319414179 0.35359526528404656 35.44632074743995 0.012130807866203287 26.626042570999488
823 34.64602741511592 4.630114978013115 0.47623626283513987 34.40814284267196 3.420210697147312 0.4525961787688116 37.3519594401065 2.088009055583393 0.7447682694921287 34.030225585103125 0.8262427204045797 0.32034290672079946 35.734068599911424 5.8490551572041936 0.3672533315284285 35.23408477658179 0.016803095211141695 27.05732395933028
824 34.23226522433486 4.678176684016625 0.4769217768106518 35.86364662543791 3.386293133547554 0.4042228751267355 37.021042952832275 2.0613574619824133 0.7696218504481744 34.08860397300296 0.8544249870719043 0.29154379421481913 35.73637974063736 5.877895116103263 0.3463562958939856 35.388387703249066 0.025706050084975042 26.22618729250293
825 34.163923235062896 4.605649215861167 0.5150787742082008 34.96778327086357 3.426271516780562 0.40564189435426123 37.32898012435925 2.097042229289468 0.6887193351611146 34.168160817974524 0.7940652257537512 0.3323430686042633 35.706290641465046 5.860357664629291 0.31953290962587144 35.26702761794506 0.01075374400347089 25.912772382285823
826 35.90635310692866 4.597021837865393 0.5369845417655313 35.464634672732075 3.388421720500216 0.34058926212461704 36.98131450907821 2.078706975341499 0.7515820079411887 33.17040561423165 0.850562224387254 0.3363173013332829 36.482691420873024 5.867024999721592 0.34026096942123674 35.60107986476872 0.010424125103814009 26.42176632232768
827 36.867855738123986 4.579644055276586 0.5030323576592527 34.93368612797545 3.4130524043799526 0.34534916790784753 37.489041890501014 2.0744598806914736 0.6541276243450066 35.2915628013145 0.7953787194546105 0.33980113365901016 35.87245325434188 5.851277655341249 0.3617879440819218 36.090919962451366 -0.003160883430602479 25.25710521535681
828 36.48119927342893 4.56873157542788 0.523121175921092 33.82138677596095 3.4182848519593896 0.3771840628661411 36.64102884884462 2.106864787420121 0.7699868460060254 36.849830593620474 0.7774927187449968 0.2998903862740765 35.12219384737397 5.885032373772005 0.38995830747481436 35.78312786784579 0.0053578350055016434 27.04522113343709
829 36.610369759463055 4.592861866680413 0.49713651922950375 35.14710957095475 3.4161351532227258 0.36045540677380533 37.7366105401347 2.0574343357620997 0.6694509156980989 37.553834998942655 0.796999373887667 0.3326932928609762 36.68155017945932 5.869603478770875 0.34218533211710506 36.74589500979089 0.0006834152053791787 25.23216137199817
830 36.848259659843045 4.618715519937069 0.5469833098171188 34.896323036434296 3.4137029819140623 0.41636713128743386 38.387568105914355 2.0591868300468157 0.6950078979032706 35.00972034128437 0.793964627579601 0.3366279983250437 35.55675788696559 5.845768224941665 0.30287742640702936 36.13972580608833 0.0003442104244657518 26.33157911166852
831 35.83932945575896 4.574308724865761 0.5264870605915992 35.22973744762726 3.4214769361977275 0.355750436667961 38.02766821820093 2.048460092645703 0.7073949048673837 35.77022176256582 0.8225719880891619 0.3083945815052035 35.89882697950274 5.857562206773398 0.39102874724391473 36.153156772731144 -0.0010474367450266531 26.230646489886475
832 36.11004726895608 4.583291481047539 0.5197312106232569 35.45341978641746 3.4347517129550056 0.36620940345682723 37.09255204632263 2.0577145301211015 0.72413593516365 37.46280326466535 0.835025841614828 0.2852756436474568 36.1755568216103 5.866678136929187 0.3543577111971927 36.45887583759436 0.009568914074155343 25.779776526609126
833 35.10237695336088 4.600930648958434 0.4956111091340731 35.74570952190833 3.4315288911705064 0.4095137719863603 38.07239839102375 2.0962869209126733 0.7249009863137591 35.781248847983676 0.8025817807404855 0.32945634479761127 35.98755377295548 5.845600562648389 0.2960062077812929 36.13785749744642 0.009462334426720754 25.845993441476157
834 35.81882515512269 4.620784750213055 0.46754211227636994 35.579761133370276 3.4058153631829353 0.4330957805418938 38.137391476128265 2.0861075873768686 0.7690728135887694 35.62755795918134 0.776179905382214 0.36051336764024183 36.11276419878705 5.848313929483883 0.30286263819739956 36.25525998451792 0.0015168806684142445 26.735204369934603
835 36.44276722839236 4.610623305388346 0.49245275509390274 35.09142244231372 3.417173686769848 0.3735614735005044 37.529541906257904 2.0525569476559493 0.7517303977020174 35.329351998921375 0.7631251607651702 0.3422842608046635 35.652903149755474 5.883061457087351 0.2633389135107195 36.009197345128165 -0.0006153149260439861 25.477918256068183
836 35.7652644559218 4.608036494697187 0.55508949664936 35.918502873403426 3.410607890614024 0.39238877658330784 37.450272270170025 2.0657957448740505 0.7452106684164863 37.26554834734259 0.801702795421172 0.3064000705050058 35.64180051579495 5.853299466635282 0.30998397900119595 36.40827769252656 0.001965051988966171 26.46002739617015
837 37.58925215913058 4.597908225528446 0.4653289334430926 34.98388452898808 3.3915085607184356 0.3426679933726059 36.862745661557135 2.0627646537079576 0.7191523338360767 37.669144256980466 0.8152624936061046 0.30799451702931757 34.89404500283594 5.850282380151475 0.3236281727493715 36.39981432189844 -0.0023781637168931668 24.737704338178112
838 35.57026706337986 4.579415357859127 0.48593652573613416 35.346931414863384 3.420118862995373 0.38356534745794135 38.22175843442594 2.0685436129926 0.6996501535312013 36.3309115322385 0.7738569348489188 0.26352295006597715 34.47433025367286 5.873628604619882 0.3341091950459836 35.98883973971611 -0.0028107517961966757 24.82951763240461
839 36.01804223203675 4.599528656682369 0.46597621267678263 34.123030782169415 3.4255257196979265 0.4118318106392608 38.079372422486784 2.0786099651139134 0.6804122842132906 36.24419707420002 0.7727805699275683 0.2804230007958279 35.33909658201078 5.878922454158656 0.3115548344059621 35.96074781858075 0.00515004665670975 24.639455739072318
840 35.43433130811589 4.634039741055673 0.4986964118800256 34.39166197869918 3.4033873006858495 0.4302291012856117 37.81941353814395 2.0749140610117056 0.7159001623023751 35.95018060531285 0.8141835996076834 0.30143407479848217 35.33692946346023 5.865144973774392 0.33246654584501417 35.78650337874642 0.012410508767683815 26.112279886533553
841 36.266007843289955 4.614349697214359 0.5028839703467 36.82083479858299 3.409009223857584 0.4017271679425697 37.323124726580474 2.0986450573924413 0.7081383374162425 37.33337801242163 0.7881658297512244 0.29958456034470904 35.116180197366575 5.842446941784752 0.3500811518433186 36.57190511564833 0.004599923540695339 25.925368354519396
842 36.784625315377006 4.595754599035482 0.5375536949178733 34.67334967113157 3.43280622120666 0.43673134717530315 38.59888893465363 2.069260441141655 0.7457837484243703 35.98142833075437 0.7989136869198361 0.2734801296424755 35.00453913567874 5.862985264782064 0.3164405304893978 36.20856627751906 0.0060206161577625265 26.47052924839107
843 36.40903617326465 4.614751412756011 0.5130378289041965 35.85470258762076 3.456793746991108 0.41932333416177364 39.219475929883245 2.0538602210385415 0.6367155453462592 35.40206841772766 0.7913021166351125 0.3324574144253045 35.8383691582861 5.852510883458732 0.3634980554432691 36.54473045335648 0.007920249716523964 25.95535685536269
844 35.106796364901726 4.609004838207364 0.5096729447951909 36.4396550937582 3.4037292806630433 0.33880937054219895 37.65568563934818 2.0727430272533303 0.73812818810269 34.96962981773774 0.7685747731206194 0.27073477769778825 35.013571212242674 5.826237530901226 0.38854348503916475 35.837067625597705 -0.00986553643026038 25.735989511557552
845 37.00593736411045 4.569784525559283 0.543800583794171 36.12968688126857 3.3864873328997906 0.3612552570295116 40.04549918555158 2.059099583147971 0.7192292400098373 36.887955820427955 0.7633300438118529 0.331774064177807 34.486161028593166 5.8191993633952945 0.3421890624224076 36.91104805599034 -0.02634325669653854 26.33598451189199
846 35.89704367835842 4.610174643941441 0.4925382240102577 36.95551579905067 3.3605445597362635 0.3634856496870582 37.21029001457718 2.061510667009342 0.7205297414364819 34.22800704057393 0.7799091859595877 0.30208847727438826 36.100358589518414 5.827040705941458 0.3913395240698135 36.07824302441573 -0.01808747394175827 26.012073239294736
847 37.29776688854496 4.609929919969169 0.5263153973262665 35.39415149743832 3.4085147690499173 0.3882952936814037 38.764894279272056 2.02319505138778 0.63956618788809 37.270225699125945 0.8011825291573875 0.2952691025363606 35.75832031716613 5.8274591377892 0.3490116603126108 36.897071736309485 -0.011867144988686218 25.192468862051413
848 36.95435042533052 4.5769840299818005 0.5246568925993764 35.39759889669687 3.419172578651995 0.3875447674056014 39.14532190505023 2.0186097427023713 0.6608492313262211 37.026211603490346 0.7695194190799148 0.32449467171692215 35.104043250791044 5.8421352799718065 0.3523094369078578 36.7255052162718 -0.020639216381799285 25.78143920277672
849 37.14407282594586 4.54935123716607 0.5501949747879237 34.49546883405059 3.460060922749979 0.3697791093261236 38.396162735930346 2.061928715249237 0.6879207477808728 37.45534703643103 0.7568790089493712 0.3391314887436301 35.148535304766725 5.854432900098394 0.33938259776865104 36.52791734742491 -0.009392869616766664 26.200316253160807
850 37.395758802199666 4.554250351998869 0.5490275422041037 34.71007375626553 3.3925790959439603 0.366466825731541 38.81324707359172 2.0538114447676286 0.696841607094468 37.12225377174843 0.7802704797157145 0.33000050446055595 35.71617644304284 5.804528064431276 0.34485459527320944 36.751501969369635 -0.028835539087887274 26.20927910479219
851 35.885434737762154 4.58626137453079 0.6092942982073284 35.69072750727459 3.394587644036866 0.401661461997726 38.26684224034513 2.058550321867005 0.7313698502814184 36.97129235356594 0.7731364041946339 0.2997087439985228 35.69683210233968 5.8797153796897845 0.3098667191730363 36.5022257882575 -0.0074732015955610185 26.95080107057844
852 37.09059668087489 4.615199724273932 0.5421914879966171 34.76914813210075 3.3663190649442467 0.3780489386907591 38.75079089574878 2.0685567005440006 0.7603311636200533 36.984196215822855 0.7550712929149274 0.3410789044332824 36.92082328997907 5.8492432897012305 0.36095040642944964 36.903111042905266 -0.015045411983709433 27.302595180223364
853 36.523081007997106 4.560547670837186 0.5683838400275536 34.652662988266556 3.4098554337169666 0.4351795362977874 39.90158367595481 2.0573984417641586 0.7243718972137921 36.661057468219965 0.7621503685329093 0.31204174282000424 34.896996519291946 5.823115191845762 0.38468158278824677 36.52707633194608 -0.02331000511998029 27.784540898249514
854 38.41184428320684 4.617175670516943 0.5416365550269591 36.10681930824435 3.3708941326639605 0.4010998789127123 40.195773475650874 2.029239900319232 0.6859650559979243 37.35330563588058 0.7876052776043796 0.2925273978499038 36.59329197949567 5.841225089590977 0.3637501064438191 37.732206936495665 -0.01669541232027847 26.183930529100447
855 38.26364400838117 4.627028623497624 0.5462550534903959 37.671584756903925 3.3849676738411167 0.39988002097159103 40.451423556520496 2.0418614328791382 0.6259307507822386 37.63935982160227 0.7909239388919567 0.29398436514428655 36.64082559919062 5.843868086857336 0.37252147742089725 38.1333675485197 -0.008193475265942473 25.65214174060818
856 37.2313481567214 4.605487754810467 0.6271587289726696 35.7559306296568 3.392035519357296 0.42356943972836897 39.20525435763656 2.066874412404328 0.6555678322476497 36.93911966061528 0.7570827793361963 0.3448648213332508 34.8538849595848 5.87325094546796 0.32780587051397225 36.797107552842974 -0.00697714418412756 27.260950219880232
857 37.13264630969409 4.570441959502306 0.6206394928303963 36.32126160564735 3.391323957766055 0.4434598386610147 37.968712880975325 2.0756181641184916 0.6818875232667425 37.08544813697187 0.775940095201033 0.367831093181035 35.461230174003 5.8219116414700425 0.3461302535662665 36.79385982145833 -0.018876262847791248 28.188929953411986
858 39.69605195688507 4.579806614349511 0.5598988907406306 36.001185581179435 3.3982400250586027 0.465002588176414 38.537456740517435 2.06840666567388 0.6377724317847918 37.11532575019413 0.7634244109763467 0.32417895512663425 35.532998165310936 5.859276284482496 0.29463695826037095 37.3766036388174 -0.012092626351209602 26.14394758446705
859 37.69294878910364 4.597074553169254 0.5636737874821252 35.96480028547726 3.4031005669304175 0.46275078684620663 37.43172360841884 2.072221001986706 0.671696369314733 36.265575018223224 0.7880971120612895 0.3100168040613222 35.93681037037382 5.848278995843993 0.2519026838837799 36.65837161431936 -0.004168980461045057 25.898155651785405
860 37.763712848409405 4.5872572393622715 0.5894751913024187 35.778088470032856 3.4391752059165888 0.5589276978819331 39.73954901448606 2.005287358894501 0.6559400698645013 36.87470248518792 0.7872848864131375 0.28886693883119685 35.18717181236876 5.895425494907288 0.30315188047169556 37.068644926097 -0.003037389360619569 27.460283217203898
861 37.09946977302689 4.589928268734755 0.6206805908426734 35.75962277453447 3.426541524421568 0.48593435613983704 40.406169377531 2.007598542389782 0.714202265942078 36.68304001099575 0.7690556397301987 0.36419899408343787 35.033884208957105 5.872440316072079 0.29351542222828386 36.99643722900904 -0.012810568189700389 28.40188034898487
862 36.55129816991295 4.582927115215098 0.6130226509443528 33.90401310007638 3.4282139642621257 0.4521403110227246 39.37928652212275 2.0273295414240966 0.6815992178933441 37.60460417338336 0.8086915325167798 0.29751434445712877 36.922816481864466 5.847218737202365 0.33551481953464457 36.87240368947198 -0.0070472483352839845 27.270400024899445
863 37.40603924757431 4.580981992414205 0.5641497357452783 34.81835930543309 3.4424669318880388 0.44365830931287165 37.554409377145305 2.0396408260138683 0.6736988849297217 36.616004980469775 0.7936833127089352 0.31050994744582866 35.24643193875045 5.863317190838483 0.3720495500498488 36.328248969874586 -0.0019053756866708848 27.090205756675534
864 37.41450700995463 4.571159354386687 0.6196777806089229 34.24585029902905 3.4352980322057687 0.43222620746223234 37.77447097445796 2.043804763176925 0.6348470225953546 37.2279683315175 0.8053006863390855 0.3005414034715836 37.315533040397774 5.876354675212622 0.3597227768744052 36.79566593107138 0.0004600758048406872 26.894812979621385
865 37.01376807195395 4.595538999647328 0.619186424831327 34.62925517980611 3.4306645124485766 0.31879947464982483 38.43113834022097 2.0357533281467086 0.6558568012458219 36.41467823040342 0.7599138769717851 0.33403811901763 35.286165499905145 5.857369066497587 0.3550712728420574 36.355001064457916 -0.010075469716979767 26.16070394715505
866 36.504629739257055 4.586027745138249 0.5273395245988459 34.81509330474097 3.456684861181768 0.35292161436130587 36.83646761283106 2.066280043595961 0.6063196414177683 36.96121228002676 0.7855462107508305 0.31211784080381905 35.837111462253205 5.859966140409736 0.3620458448781002 36.19090287982181 0.004977573755932196 24.76030770229547
867 36.37214818489685 4.602921811743957 0.5116362765053354 35.861341042463074 3.452731222958586 0.3762037451106867 36.91462946945808 2.0354411369932013 0.6651401346229898 36.39248113938182 0.7917648998487394 0.33980381612928756 35.42049401613762 5.887012491786906 0.29335633524855315 36.192218770467484 0.00805088620690093 25.051322609975426
868 36.61783109353558 4.5709957893377045 0.5349203346646674 34.43185285700448 3.4760580244972856 0.34607578552099133 36.9520953512746 2.0648665286123427 0.6491453024867775 36.37837660361502 0.7755867179187719 0.29174218184295936 34.376438878265354 5.882601757875807 0.34149935756687155 35.751318956739006 0.008098337189005388 24.7905426395649
869 36.34435823868132 4.558004658214228 0.5535565987442825 34.943079886764046 3.4240075286011997 0.35423263623585516 36.53658343019314 2.0461313758745363 0.7284197022559161 36.54950732594213 0.764817996366659 0.3040570300405689 34.48025209777564 5.918823041417616 0.29739232311566305 35.77075619587125 -0.003566506364529043 25.64167520638743
870 35.782121745807835 4.570363954899157 0.49576223990046947 36.23522078744435 3.423293948565589 0.3190188589486736 36.42060168340745 2.0360428020927896 0.6652433691198912 36.0612185542227 0.7853574158080489 0.31371892024671527 34.865628952567555 5.913525123732637 0.3265729118515893 35.872958344689984 -0.00020677743973260832 24.29703504533055
871 35.969558907094914 4.587868690340099 0.4793129147850102 34.71766287473073 3.471038371991042 0.3535028188202329 37.049748261153226 2.031643698442813 0.7059316389472374 36.092919124268974 0.75351755331083 0.2963615414462906 34.489435637994895 5.916008121779036 0.33057961068753305 35.663864961048546 0.006091860713387187 24.816962440887803
872 36.23703328623081 4.575869880447243 0.5027022650303035 34.833351020075 3.454202484836556 0.3580933948576011 37.54022728353349 2.0434926468354524 0.7256334921326283 36.452725579978235 0.7893349336746681 0.31208095881854475 35.44563731545689 5.878818125654087 0.33431307159336954 36.10179489705489 0.002420187830224396 25.586268950469655
873 36.255099872926344 4.542828336279097 0.4561227246964541 34.48181633234115 3.4143608506058496 0.3353522179019352 36.086276306155945 2.0675720829510906 0.7276114348223125 35.66136251769549 0.7925590764005485 0.33034466771862253 35.00327987976253 5.907145041442923 0.31287202643317796 35.49756698177629 -0.0010303489234751773 24.778168005855758
874 35.57287230359507 4.588399841635118 0.5189660889348542 35.29865720135791 3.3999524711635116 0.38154260466747086 37.76441547417563 2.0856285617403207 0.7209784348891153 35.669158485797325 0.8007877553274814 0.3273757339388977 35.995976810745034 5.925914248475862 0.27749314059714425 36.0602160551342 0.01421314920908181 25.512160533417973
875 36.33811526293322 4.563151899879731 0.42848385523679194 34.30817937092687 3.434375529167642 0.306686079879759 37.27403952362499 2.0441988487517535 0.7283761857369999 36.887683493077326 0.8094250612703352 0.29406108072651477 35.58688938493573 5.883012127152626 0.3594382044276505 36.078981407099626 0.0009092667850406855 24.25955336036039
876 36.70576929290629 4.606400126243213 0.4574369556750556 34.456134760489995 3.4057727680739247 0.3381673034434933 38.16199328933705 2.0461408679309745 0.7125877418914113 35.77482756138778 0.8109344625814419 0.35491436600023746 35.76427549764366 5.8917917192603015 0.27254704766189786 36.17260008035296 0.006284562358594248 24.472785432682752
877 35.13949957577533 4.607527486284588 0.5099490978758312 34.64662218665977 3.4471982374121075 0.3615140266866372 37.85179332848397 2.063325908373078 0.641109212441116 35.13730515534133 0.7979511278332647 0.31114702170972086 35.115521435197685 5.906918770190996 0.29110883121367215 35.57814833629162 0.01866087955943001 24.234145935621417
878 34.70039820111407 4.623768078684673 0.413196322200495 35.54080947834512 3.4509065767511236 0.36699925995398563 37.82647817808355 2.027133708428406 0.6394095818304514 34.06792263911435 0.7928170734521606 0.34735852011249885 36.01354933222294 5.872788660072046 0.27478006810830574 35.629831565776 0.007559393018304883 23.396659969718655
879 34.9163684503843 4.610687972354837 0.43621615567606137 34.417323343759826 3.4225016818228964 0.39468106306940076 38.20486537093047 2.0630066717545064 0.6936723138733505 34.35290707297637 0.7825703417335086 0.35516435666355206 35.606065874995174 5.887993553849113 0.28302939231990293 35.499506022609225 0.007428617843595409 24.78344162433478
880 33.90935811939824 4.602180673123229 0.47853115981656424 35.16251897908269 3.410779491426484 0.37222740910263824 37.87646022702993 2.0473982565847613 0.6698406885540957 35.084202778325256 0.7935854022517198 0.36394824478992416 35.41206178022943 5.887814119240387 0.32792895759204393 35.48892037681311 0.002428162065939343 25.353112684350457
881 33.62600101753042 4.618405236423567 0.48768156920011907 35.34385273855659 3.4257983544290584 0.3617177148010069 38.39810061530913 2.0241060628299925 0.5970133504605012 34.14709860936343 0.7761944630842412 0.3302321908257707 35.098492831473074 5.879743463034804 0.3001906692605645 35.32270916244653 -0.0010739104990442837 23.798781716112668
882 34.338730421522115 4.586871394029879 0.5726219611294134 36.10678951944148 3.4148254758477754 0.3092558827647137 37.7194153106018 2.0149774869454067 0.652487117750783 34.425486339909995 0.8264963946331905 0.34671693274214993 35.384593677259424 5.894232604919779 0.2862979061237134 35.595003053746964 0.0015572448158292617 24.836343034234726
883 35.61869200940068 4.580882985886376 0.5083813606202986 36.38753289991923 3.4519693448151694 0.30259793076458713 37.71976710982294 2.0053219005668463 0.670031327939735 34.28636524990067 0.7890397403406005 0.32200766514871054 34.85224371538065 5.883006201048312 0.3042677898221038 35.77292019688483 -0.003879391927915998 24.14771965676401
884 35.15427680664881 4.6288318164232924 0.4642704624975307 35.54833526141468 3.419710452361516 0.3810106401840006 37.962305265365174 1.9996248588891705 0.626321327405392 34.47712021052815 0.840784394606258 0.2875203751881092 35.61402801520292 5.820478212895351 0.23291852744374558 35.751213111831945 -0.004037479424259338 22.827112196080353
885 35.09264915395061 4.601159461097678 0.5090810951295355 35.121007776931165 3.4182795040567884 0.3435508561378418 37.98179419559661 2.0359181698943267 0.6907400694683096 34.31281149447802 0.819371611528146 0.3042622191461941 34.76617998795769 5.866221768052514 0.3124629683483423 35.45488852178282 0.002266676466513862 24.75289067391671
886 33.96026337222329 4.623471284920692 0.4649555323065834 35.95093183927186 3.411190372642276 0.3531610651003717 37.83864502203017 2.0375108156317663 0.7020414962485585 34.12396527831049 0.810194133090449 0.27529516673506255 35.18562997560748 5.866991534709029 0.29999145425793927 35.41188709748866 0.003948201739465485 24.012027670471003
887 33.33348929788065 4.630158162904482 0.45107759527354213 34.856781247284275 3.448417778344361 0.37427033858659314 37.84824275866775 2.046295879353063 0.681545858815896 34.85990251075535 0.8038458947269327 0.319246453939464 34.96580282090554 5.840120449737613 0.3293599773756055 35.17284372709871 0.007844206553913425 24.700213114838736
888 35.57083186044807 4.630167829757584 0.47735618350544606 35.305616051690286 3.432307966554432 0.32971398964936416 37.38027201674799 2.0316333853334596 0.6857194188993534 35.30751764170526 0.7884798912979987 0.34301108609746095 34.309254003419824 5.8775584030561 0.37423332782809743 35.57469831480229 0.006106068740537896 25.32512422460564
889 33.755286458771266 4.613089932156685 0.49462760174229603 35.17548374886106 3.4214966210518796 0.3396705621629559 37.33423730029359 2.0347785710254285 0.7055927287677329 35.48219963160083 0.7989630746452449 0.334061933835228 35.2258275720955 5.859872982987671 0.354482915608691 35.394606942324444 -0.0002831900859951553 25.53599258788042
890 35.382791960737876 4.600129383134543 0.5301605153778698 34.31573418837524 3.4079742201240095 0.38900877267606787 38.104912306660914 2.0493381334941567 0.7189728899880814 34.27087941739147 0.7776068412361733 0.4296293459961247 35.755745873343635 5.889886953725409 0.28151776994524735 35.566012749301834 -0.0009363201165187185 26.920872280103445
891 36.152868151409486 4.621453351036029 0.503199492772435 34.07984079077064 3.4146601088401902 0.3682411214242057 37.89720313641777 2.0017714212085096 0.6821707157547099 34.95128271959983 0.7856506059192053 0.3417269177023054 35.84183557783569 5.898337927315716 0.2749517989754063 35.78460607520668 -0.0015487435954467 24.869691998219185
892 35.85508908685561 4.593806122948441 0.5295436012678876 35.57569011353112 3.429955583271074 0.34877331651829546 38.03683607628188 2.0485196853684875 0.6953263408460234 34.851492438414105 0.7835994385690864 0.3761998514027858 35.27135202158581 5.8519533646628386 0.32086171251198037 35.91809194733371 -0.004356587495391429 26.020360570388814
893 33.4677259776123 4.590945875571242 0.5680595297431172 34.85238020987646 3.3920674002735614 0.3317167825990509 37.586587118345754 2.0290821492271967 0.658600804849471 32.72570443894973 0.8133729315571749 0.30618638239186463 35.36349627326118 5.853635330798508 0.32919758379519604 34.79917880360908 -0.01010268897384028 25.138650267529318
894 36.424867355075236 4.606959351708858 0.5134582096628894 35.12240149812011 3.4144152340454115 0.33865833790914296 37.69734717465058 2.0408585764491987 0.7164577070589198 34.60547010944842 0.8404928786557658 0.31898597960064917 35.8594382912888 5.857589526700746 0.27324830998237015 35.941904885716625 0.00613968705261918 24.761041983853616
895 35.74789506971453 4.602959993637357 0.5027386356382159 35.19813842241117 3.4503060170809734 0.33656988773726343 37.70394098625227 2.038962295736985 0.6977848331496551 34.20679039008224 0.8461009027357844 0.2760919700070261 35.23231527587446 5.870453637903141 0.31467397593686075 35.61781602886693 0.015833142959471247 24.383471485825236
896 36.10262509833995 4.664508553517233 0.5159131751717526 35.43536071194079 3.3927620945979564 0.3370016967560379 37.55296585199832 2.0087739042516044 0.7130377177588654 33.927206410607596 0.7722362997203184 0.3033602567238229 35.22613788243035 5.848788581510881 0.3609102362022662 35.6488591910634 -0.008509539739778305 25.556474001273326
897 35.951393838889786 4.619867317865776 0.5260264092060339 35.15119598026934 3.4199587867749357 0.35221994986465466 38.130417858894084 2.015464340827517 0.6704140041144308 35.60302906840754 0.7727528588013785 0.27114900956855575 35.594724597993725 5.922795837327334 0.23423110490040536 36.0861522688909 0.00424440186001136 23.5375700637229
898 36.04624202732294 4.574097349998858 0.559529437677921 34.93391178793204 3.4106809941131218 0.387602330827518 37.18681458520677 2.069088299003119 0.6859681612824359 36.78416324660943 0.813355225429841 0.30595216774990625 34.70461728891812 5.888131128027501 0.3111425437973611 35.93114978719786 0.005147172855111348 25.78533120629153
899 36.28920674798981 4.631866069869458 0.5541508674472431 34.0514531096828 3.4213015009577705 0.32538765940356806 39.08285542627083 2.032170967268697 0.6690367337476129 36.93659104748559 0.8082248686232041 0.3153692162965125 34.93873741178368 5.8967807195955695 0.30802145267458453 36.25976874864254 0.012145398803562978 24.888896202108434
900 37.17617877045912 4.610617118476739 0.4930483592739552 34.48993894903861 3.420867600621239 0.3755645006469105 36.581288642539704 2.040314135525974 0.6523819716685705 35.887675561745546 0.8219019185915676 0.34957473104514997 33.84692199198868 5.919096495343599 0.2930915540815345 35.59640078315433 0.01663602725244675 24.793730056879266
901 36.6734508009007 4.579837616923267 0.5221188333705666 34.601547697828764 3.4013785031635027 0.38463694800283665 37.3739959058512 2.06471631574341 0.7179305192943467 38.025826780147106 0.8069073460312526 0.2870066452893796 34.52351368111439 5.894835627681566 0.29741917197861734 36.23966697316844 0.003611655449222639 25.31456016578497
902 37.01655292456438 4.620959279371159 0.5441346927350484 34.888835978883996 3.382793434225386 0.34778777103304565 37.28538600325285 2.0672138404368727 0.7002083887879185 35.94021612871836 0.7877411691092085 0.4148604495890394 34.37743566826481 5.903072849451528 0.32323396113215735 35.901685340736876 0.006432688059453895 26.70241458010904
903 37.07924497170851 4.59717536478735 0.5754102723112476 34.14955702238177 3.4331999921089285 0.4220895727580715 37.574581024702034 2.083901995209982 0.6360681456768678 36.24464890419989 0.7926859717678618 0.3506578451578778 33.997355712534116 5.8656165129711075 0.30385748385124095 35.80907752710526 0.008592540909669011 26.21950347925229
904 35.914569666356996 4.599632703764194 0.5150981337578965 35.494073077889446 3.4292784689128886 0.39346553725575756 37.56491009205151 2.0512995512431917 0.6331450213291118 36.41531478239533 0.8111942327572194 0.3396247612789485 34.411205585968844 5.863939861683102 0.30481979145663113 35.96001464093242 0.00514553721274229 25.051470862363658
905 36.94230609603843 4.593408215122373 0.5540523154549362 36.22050827845357 3.4234069582470608 0.3481883897232629 37.376505001260185 2.0675148792679043 0.6987578554684111 35.89501246571385 0.818659168082656 0.3394397081924636 34.93360135936685 5.909110393725535 0.3144634182850807 36.27358664016657 0.016496496429729012 25.839269977828575
906 36.67138206189922 4.643424181107542 0.5321194613931618 35.746066744017384 3.418696360956151 0.4071766649157943 37.19358180817857 2.053177295926318 0.7119633848479158 37.7738303249722 0.8112734183263913 0.3459933649962226 33.95067776747157 5.896487132583372 0.33719992689808126 36.26710774130779 0.018688251320577987 26.750858617463436
907 37.637954514908905 4.618929019649191 0.5423017896152997 34.97648661227189 3.4124849812261595 0.40184010963519007 36.9670258118515 2.067638206357766 0.6768172897877035 35.459457697910466 0.7643579517577136 0.33542103408570395 34.11223523547877 5.8776427946461665 0.31828847021045525 35.830631974484305 0.00228716426802249 26.065783183719226
908 36.408439974621835 4.597023536454081 0.5911168152366804 35.361744392780444 3.4263471049832264 0.3710788307689544 38.057579150510676 2.0407514283108217 0.675933938013663 35.610613983428266 0.7718654579304394 0.3473355820827137 33.63771537676218 5.863373067371704 0.36790584193580567 35.815218575620676 -0.006051307449322363 26.967645277803012
909 36.56753966048232 4.580079207468091 0.49308777411189325 35.5735531881094 3.456122592393244 0.39293147610809454 37.40960185217731 2.0728929803156726 0.6849837604907232 36.2258005844337 0.7936353220593473 0.3449871588577483 34.95712241951097 5.846967180966082 0.35738680334001843 36.14672354094274 0.004016030181110586 26.050981157976533
910 35.91798002879979 4.633157044885304 0.5068177959495528 35.964949065937454 3.4085444000433367 0.32465821156843255 36.67032181290484 2.0720916472537354 0.6918155336688144 34.67710465809258 0.8255799674051876 0.2916555459007538 34.657524066751705 5.922725710844665 0.2463912793904245 35.577575926497275 0.026496327627068817 23.621197709515908
911 35.94411540069417 4.634102812157095 0.5768595055706548 35.82402604311099 3.4060330096190468 0.39670495797803207 36.85416381160772 2.0406274065958847 0.6193378921420672 34.07351032812902 0.8274218330662477 0.31804096217177225 34.19036273112273 5.8756806893237545 0.31114234910410493 35.377235662932925 0.010849723693028834 25.46322608674012
912 34.7957190234243 4.5854022563351755 0.5614761870664915 35.29636362194496 3.42894718548385 0.36613399111278444 37.54602608445991 2.060350434407514 0.5756702475501791 35.68187367411377 0.7689188462082651 0.3341942490140024 34.567577640636365 5.891405918162762 0.3261655777516608 35.57751200891586 0.0010815016601363858 24.79349097051801
913 37.538455680021315 4.593806497770038 0.48591304257299095 34.829486258873224 3.4132085593453043 0.32233201931567584 37.97573495021201 2.052797803224177 0.6323282912848858 35.239878434451796 0.7809103785216548 0.3632268806671352 34.491366077272446 5.9123202647107505 0.3302377052591592 36.01498428016616 0.004685274255008087 24.454273446243487
914 36.17195477005131 4.591702347614115 0.4634034042813511 33.93850664086979 3.4220754751791973 0.30782931427918925 37.83475925369329 2.0150127123715507 0.6243933480024637 35.54999854976625 0.763543968421797 0.36837356265078897 34.798056425969364 5.915064278500259 0.3461086430360421 35.658655128069995 -0.0044436700419930196 24.180059663111525
915 36.70904150760156 4.600586506058773 0.447861872187451 34.80064780398418 3.4188880090518925 0.32151931573847875 36.98727809138204 2.052353208014048 0.6605457046512461 37.07153772725657 0.7734372010688735 0.31587288738835106 35.24073246278317 5.905839149531456 0.3195812921578507 36.161847518601505 0.004297388285631754 23.667523703774922
916 36.78193171925597 4.610633824451002 0.47117625728601636 34.81979712932274 3.4133957943193174 0.35309367605429076 37.72276297011804 2.0694450353511087 0.6846488599199567 37.24512893064172 0.7989004285523158 0.3292200765003231 34.091327680745884 5.905581597469762 0.31623590142863583 36.13218968601687 0.013667909569324288 24.68731637572098
917 37.2990781894181 4.627730565204656 0.5140487381838281 34.756334724802635 3.421884630349484 0.35173049526050093 38.04503786658335 2.054547233179201 0.6613702438615934 34.736660328697084 0.8134838387627523 0.3621425965324722 33.93297726439723 5.888292661607587 0.25876423389225195 35.75401767477968 0.015264359361359304 24.614912117884167
918 37.78615816407983 4.651732810541975 0.5234780350497786 34.545680106435846 3.433764965332637 0.3260626906367736 37.738902235430515 2.05547159286985 0.7303506490521294 36.656338624103405 0.7730081211478996 0.327429855129903 33.94286455805311 5.906057877124734 0.24844008995448746 36.13398873762054 0.018083646944042252 24.70320505268282
919 37.1454967264577 4.638595448203253 0.535924329193533 33.93512291523945 3.4120605448544854 0.38516541940773497 36.86019988211216 2.0688945796266713 0.6611400201262242 37.472248517420354 0.784592105679209 0.30666969267547084 34.442383409473415 5.882228599474452 0.32092671887238955 35.97109029014062 0.011350829108237193 25.322742717458702
920 37.415448998385145 4.621701294070869 0.5343008982246207 34.587320222968835 3.3917977712368232 0.3953052978402049 37.82198276159306 2.064899355102889 0.6933106164595766 36.827514226814436 0.7802157444222387 0.3519247299920699 34.82951562812235 5.882602242286965 0.284831590384661 36.29635636757676 0.0023198549645800704 25.893946718867856
921 37.003580938211094 4.641751979223698 0.5164156895650585 34.71650246244509 3.358280911115907 0.2876138948880004 38.90269275720731 2.0553857822709443 0.6943467078429142 35.318297713796866 0.7721400572238036 0.37549071872907697 35.50771287568726 5.882498013620314 0.31140702309928653 36.289757349469525 -0.0039120777684436 25.04139584697039
922 36.798400346656706 4.627536026745404 0.4765835512240304 34.60809251972009 3.4256021755595336 0.3489583211318552 36.17252311716614 2.0530312110791997 0.6887164278362851 36.53655352946564 0.8230318639084804 0.3387553865017257 34.28092019413953 5.918113807141712 0.30002614463460014 35.679297941429624 0.023539590427489033 24.6720190917363
923 36.92791330672021 4.603301206522441 0.5303891428350334 34.10441824120307 3.4113965164773936 0.30910779151744516 37.15996566177568 2.0421129542827954 0.6903792424667518 36.981976596997505 0.8026973747420896 0.3403447227896828 34.51944533692645 5.865246623696414 0.334424771351003 35.93874382872458 -0.0009724913151502479 25.263378453558154
924 37.7289486645555 4.606779203824132 0.525267828390619 34.4291232185464 3.4200716388989094 0.3611177926177354 38.077667475722386 1.9894874900389157 0.7003676581139009 37.047771022898466 0.8011568379033389 0.29284388485879337 35.07615466815799 5.871059139222706 0.25014595218563573 36.471933009976155 -0.00821256448177643 24.405058400678246
925 37.11146571904027 4.596037253930854 0.48846087824960316 33.61141058271979 3.410997552845855 0.3581964378094867 36.94039005444646 1.977768562438141 0.6806668209359462 37.015535322627514 0.8231515880756002 0.35387538989529427 34.50410397698809 5.8525288751446185 0.29619209481265024 35.83658113116442 -0.013826659972363164 24.951070054145344
926 35.90362727449132 4.632867363478214 0.49511305605481387 34.75169363827711 3.433243257859497 0.35630261543507846 36.16573454849917 2.037383778867458 0.6569183879224184 36.47592406797557 0.8170429495221853 0.3542116717329772 34.39952762109209 5.90889593431572 0.3041923783583462 35.539301430067056 0.019963230349237904 24.828989796942608
927 36.36368478039089 4.593200253524372 0.4865208437476219 34.81759938579251 3.406904618679159 0.36323476540961724 36.77742131141732 2.0542658969972627 0.6891225098169498 36.90118081035537 0.8195828797323707 0.30122219716590537 34.56015465009538 5.921985359537203 0.3607290795030182 35.88400818761029 0.013264375234696502 25.219647159735594
928 37.92094862634062 4.600691988024252 0.502112700824598 35.01404167137449 3.363584762942657 0.33290894781436364 37.22516120971395 2.069208703259691 0.6497249513910249 37.094716440386755 0.844293374765185 0.34889991796318637 35.36221577929873 5.859648962885084 0.34626287521047555 36.52341674542291 0.001562131915996856 24.979921590298666
929 36.40402259690434 4.566359398173444 0.532531671126698 35.50272456080039 3.382937239195081 0.30554246812795477 36.45898748099638 2.0451639263153423 0.6449657349417827 36.716169231759785 0.8109295958162632 0.337056852035379 34.12319377831238 5.8723433961813924 0.34839796147460544 35.841019529754654 -0.010376715323072295 24.849118700423467
930 37.46382875955497 4.604659975769009 0.5292046174279902 34.93562507875014 3.4028722955917505 0.3295303984308869 36.716635267966176 2.0488425287164422 0.7073193244287941 36.57696713833237 0.7925727157560434 0.3755960243928223 34.76773723103372 5.920928337029125 0.3308121908612402 36.09215869512748 0.008051744113097148 26.04050270681095
931 37.04185726565889 4.599697380793348 0.4480945694467782 34.636960814206965 3.383663852282614 0.3474975180001949 37.18941953423836 2.049693027457937 0.6866881752274746 36.793967127787155 0.7677595111768288 0.34431978972689287 35.59002156781761 5.896091408401654 0.37650247276891535 36.250445261941806 -0.006542390436900547 25.245695305373978
932 35.431204048599454 4.64156234037619 0.4688320275039575 34.629911125293944 3.4246986002760993 0.29743910370426846 37.29655752944888 2.047948150958919 0.6141546942378181 35.321356359628865 0.7871859048690991 0.35764620660184226 35.03215896525385 5.890363289989795 0.2655554822845222 35.542237605645 0.012428230834643506 22.95988005750697
933 37.02843270086377 4.606260838239718 0.45529277928566353 34.54242160912696 3.402305369863535 0.33417171537624807 37.107017496523795 2.0345979740722377 0.6735855682449013 36.973424244319354 0.8092564297320142 0.3473173707034588 35.32032633282509 5.858974537758891 0.339069489967637 36.19432447673179 -0.003644396526097693 24.63073281011957
934 36.26408183153198 4.61502811064088 0.49618833658856176 35.52829871834341 3.412555363215933 0.38673296832577264 37.83375995781469 2.041186267765231 0.6849818762346453 34.355778296852705 0.7824264950564082 0.33035550912945555 36.51705242496755 5.877434085796705 0.33757121665729783 36.09979424590206 -0.00019736196434541053 25.620723475309024
935 37.24526374460275 4.580657292203471 0.40387963186694825 35.09905211153894 3.4348450930439562 0.3775281375151806 36.86836059686905 2.0389516382596558 0.66448738574263 35.75622833103105 0.7816303474139181 0.3388622704658254 35.80928476378272 5.8576175490929305 0.35605903277878764 36.1556379095649 -0.0071830424565906045 24.531949555341868
936 36.192601802363846 4.610754976792227 0.43056824362784446 35.46593459610848 3.407350967491875 0.3920656852915141 36.71859659625257 2.035794454334994 0.7174492564409075 35.61228686084525 0.8050735538972899 0.32427100740608616 35.396413936507535 5.866213510651594 0.3913510877026319 35.87716675841554 -0.0008859338257809046 25.848478479249284
937 35.831766724279056 4.620495757499563 0.46571347217106734 35.67972007413158 3.442746882832691 0.33722406727541515 38.33483730560586 2.0339561861349926 0.6733248596734013 34.60610728464661 0.823668257395597 0.3587631771101128 35.22096086878798 5.827210970437296 0.38922197743246884 35.93467845149022 0.0036921844006509554 25.487999483431473
938 34.96833415815429 4.62148291387253 0.45536868125209523 35.04629997993359 3.4373694873432687 0.3628028767960086 36.58440221390737 1.9923816576389703 0.7786033940141261 34.18054315882541 0.810193843637867 0.3549248285229928 35.37005427910109 5.81728683239495 0.4259661558028894 35.22992675798435 -0.010180479481859761 27.24604464941194
939 35.43164323639143 4.612384495239363 0.4930646040781697 35.37390125363791 3.4181272486211283 0.3027229150241569 37.44127364334922 2.043888001155504 0.6751025447506221 33.76566653499887 0.8005855927844712 0.4222267537474341 35.652675969709925 5.846711172235055 0.48142426680753825 35.533032127617474 -0.0015841244522726728 27.21023648339833
940 35.8733888917274 4.601774654170973 0.4671199229938141 36.03362400199817 3.461576389566185 0.3322497007142402 37.33462941092501 2.0197096632263962 0.7370146988410495 34.287011761510485 0.8356667559391644 0.3435152861533642 36.327388808469344 5.8156805328951 0.4580747636186279 35.97120857492608 0.0009581727001868989 26.79121282874931
941 36.644582601389125 4.605260186661925 0.5609046618904969 35.130323683599684 3.4486884524696695 0.3872798710379067 37.750342393369095 2.047536141919749 0.7263915986925871 34.887539217591765 0.8116676099151569 0.307073203063857 35.36809143465879 5.8080701657677105 0.47406065012489235 35.9561758661217 -0.0016789151125346624 28.140363567546725
942 35.98674292741413 4.605487934699305 0.4582961646605199 34.09941934516192 3.45817966319088 0.3299778790620398 37.518939060066494 2.047761530162539 0.7449483493541978 35.325853708688776 0.8193662572260045 0.3247331329980858 35.80757808366788 5.821458026483045 0.49489987641007527 35.74770662499984 0.004527255892977755 26.96173687338809
943 36.11254713494095 4.610730442722366 0.47265642836503274 34.85252475398812 3.44966832049499 0.3405216290784979 36.84689951194703 2.0475787907985747 0.7225815819021493 36.76056588466026 0.8172544386763597 0.33040401565166827 35.180850813201396 5.82966540594754 0.4642526248714181 35.95067761974755 0.005056053268589133 26.704603469011676
944 35.95977162635232 4.610729834117835 0.4619783120326183 34.21369748413885 3.444380703896422 0.3912701354662696 36.5592388714319 2.0433414129429766 0.7587607027542883 35.57319293522043 0.8311008609671445 0.34761109253501865 34.776572148901344 5.840410235997175 0.5202874458548536 35.41649461320897 0.008069183124933765 28.41764882825794
945 35.69096922311816 4.638438805920791 0.46934333202274486 35.082188807588096 3.4559862303277775 0.33702296681378724 37.44565420759798 2.060900618185924 0.6862497522136812 36.06875046518006 0.8216616208454823 0.35829452330964506 35.85983300054826 5.818740178747937 0.46588174806158794 36.029479140806515 0.013222064346205608 26.548484416612226
946 35.66990165851749 4.59137957797282 0.5428505720975122 35.12443276089083 3.4101862476448757 0.28498088432470303 36.415121632492465 2.070163824137453 0.6620052385203992 36.38460358382807 0.7994984914454158 0.3075740646316666 35.661027547200916 5.816152341758555 0.4829277890353234 35.851017436585956 -0.008447329867552967 26.13075493926361
947 35.559724606638504 4.607233241484436 0.5153091099270423 34.331826119737215 3.440838914904855 0.2404196547330702 37.20732903060806 2.032384776508213 0.6922328895522812 35.69934885538609 0.8096359028087468 0.3338881026342232 35.716950868207554 5.820876750408273 0.3980824290852453 35.70303589611549 -0.003729509236472306 24.980182775724714
948 36.0902143004411 4.606136599765143 0.49122354722311307 35.32249895991431 3.4293363836743485 0.31985589503150047 36.55188999214893 2.0384265373527333 0.7432730741841715 36.12355747722016 0.8067256747652194 0.3304784157347763 36.14836850045895 5.83570103374492 0.3924107538417997 36.04730584603669 -0.002658180598904125 26.095267507987195
949 37.027161151188324 4.571567833469505 0.48278837719644446 35.36651638991813 3.4255803758672188 0.3013832774968236 37.137420754851405 2.0387934612547722 0.6827676967671578 35.82205727708078 0.8133727794081309 0.3685407048259451 36.4217985357844 5.8397219774411395 0.38699127113868387 36.35499082176461 -0.008116140971223618 25.467645430058663
950 37.23334617935619 4.617350599481009 0.473766526802536 35.41924443203286 3.401030856999483 0.32607069202316086 36.805419117297866 2.05784928392986 0.7272927815297826 34.98822270700985 0.7722372957598155 0.3858671305909026 35.93215374350881 5.8598860593657776 0.370780875128964 36.07567723584112 -0.004252607352187887 26.17016821858396
951 35.72438163893774 4.600158659903159 0.5002221485501256 35.40756314791337 3.4239213328932263 0.34942834323974276 36.97307906270917 2.0401903308166416 0.7821307549426341 35.935092636255966 0.8178586290016366 0.3039986928386064 36.40966350877962 5.835809950035785 0.3720152803300737 36.08995599891917 -0.0023356459292870556 26.445385216160698
952 35.2140580574455 4.5983814277657125 0.4810948868464157 35.64665360659195 3.3924266444631233 0.30534247462072855 38.04501709040109 2.0491857081960316 0.7110174159889491 35.66944988976892 0.8088166553080178 0.32599327531540007 36.072941853897504 5.834914127030727 0.42188816228156845 36.12962409962099 -0.009178513906654496 25.729657742083802
953 34.76237815983465 4.617070654647171 0.47395749107649027 35.2736466582663 3.404377381711457 0.35133548217211374 37.25357806532064 2.031869431757437 0.6577905704815211 35.22498704511445 0.7980863503149439 0.3428224702413609 36.92858654086461 5.850096463605801 0.3834165589201247 35.88863529388013 -0.0056233700520150086 25.316971801934695
954 35.24437448519315 4.641100545096844 0.46420802802599975 35.44598031873716 3.4063852378884683 0.34120771107066844 36.49592724214899 2.0536867790895847 0.6967900619742353 34.87134997003935 0.8157173999717321 0.322571834981443 36.233571589503 5.857169758247849 0.4011943671837128 35.65824072112433 0.008888517599518763 25.507760219941485
955 34.931818343955804 4.603371386945258 0.492827053600138 34.50047174198084 3.405694290914503 0.31908745791693327 36.46958980846138 2.045731164961622 0.6381307295153119 35.06110586925172 0.8031007638113596 0.35202310535646275 36.98106312924522 5.824929625493648 0.4045226843273719 35.58880977857899 -0.009357980034098667 25.285670634292295
956 35.193371756410286 4.614522170246403 0.4615350782395376 35.20404457700642 3.4244182962811416 0.31975313526499316 37.878991908137436 2.041854334470123 0.5649399245309642 34.02455862176197 0.8176510844410256 0.3785830882128984 36.74807922785681 5.810493324476572 0.4419705379543909 35.809809218234584 -0.004135584476323895 24.829490042946055
957 35.11247014484134 4.608234955200403 0.46051640492275303 35.76709546294132 3.4423700025400215 0.3498252467719921 36.55508712460302 2.0465688393916803 0.6403541112894985 35.28972627897451 0.8091201449245405 0.3837303207061295 36.94769214331552 5.830127665539053 0.3862457757573582 35.93441423093515 0.001360895059762779 25.447025045964754
958 35.122086358611384 4.58949711044948 0.4855349986124565 34.21912904826234 3.4231718893763374 0.3565552601149794 36.68134412179136 2.025099598282593 0.5736997657263133 35.28012155066689 0.8054507296626653 0.3775965286236256 35.98326703993219 5.8570679079971475 0.3811117693799904 35.457189623852834 -0.0058659793057322055 24.917915287016914
959 35.110440322480734 4.611675797125002 0.45307150045302563 35.07341872539837 3.4525577491938746 0.3685982776528752 37.2010429432095 2.0240696313540596 0.6020129403970872 34.13326154019427 0.7990757912156058 0.335110891699372 36.39697450931139 5.827855065993866 0.38001850871318504 35.583027608118854 -0.002876619482895215 24.508981517058697
960 34.85730964028646 4.603177111957244 0.4440291952872924 34.841873882690614 3.4377242304359985 0.3179056019625582 36.79423096063914 2.0798807838086444 0.6318151899997565 34.229061910748435 0.8180166958424749 0.36080202537171824 36.82982484146181 5.818934544298699 0.3556215510290307 35.51046024716529 0.0056232468092352935 24.180807847449195
961 35.72623792802551 4.629601929197219 0.4459319619468188 34.93308931636982 3.4049257097210397 0.3187053266310818 37.301013800664826 2.05713460249738 0.6711322227430102 35.70237613847014 0.8080801577769667 0.3781674495241948 36.58038748538231 5.880174111612545 0.37992754984201565 36.04862093378253 0.010059875701653209 25.13983545718111
962 35.613521233437176 4.592860647160427 0.45845780685315346 34.97256040467264 3.4406043827561636 0.33228898773855686 38.603637099323144 2.0616210589881496 0.5153285825488599 34.62858944547649 0.8125062215563125 0.41149709474604196 34.97834981021095 5.863627508712407 0.3880428559674191 35.75933159862408 0.008320537375315063 24.128574312818223
963 36.69401390236966 4.589693042456522 0.4169507952901099 34.57942997330649 3.4498917186304396 0.3178443856154535 37.14218418052038 2.0440651170103346 0.6406296976532171 35.81654801330974 0.7831098870744695 0.3353234197293237 36.40697316841075 5.854583972525915 0.3665980496205927 36.12782984758341 -0.0016546789198407241 23.804635664416697
964 36.21784477258691 4.5787303425214985 0.4356440407835743 34.51161042192971 3.439212907908104 0.3495153823153337 36.953332228255604 2.075340766012104 0.6136875431788832 37.158198159959994 0.7953780343426053 0.31488458992278817 36.080256196079425 5.86208923426141 0.33635558920199465 36.184248355762335 0.004226830549767624 23.492268213118045
965 33.93457722731084 4.63363658249001 0.49905433504679975 34.466404200626485 3.4416043284787583 0.36397202116320426 37.483184562377055 2.036318357800739 0.6338566886242101 34.90988377034096 0.790073190588798 0.3321731238429057 36.66484846438722 5.813984135603472 0.3818213599035686 35.49177964500851 -0.0028001074670214177 25.3347902815975
966 36.948358403517666 4.6007788658079445 0.48176887616226727 35.88123505330304 3.425209329664843 0.34259631893137105 36.738451254941076 2.049601874237524 0.641894213742305 33.64562269851404 0.8570487399515964 0.3882190906053615 36.14336096853912 5.843802035525224 0.4050425728436142 35.87140567576299 0.009364742578049512 25.89220423256001
967 36.71797074151533 4.604553480782198 0.5188477044247437 36.336857116689984 3.384579700467707 0.3638760693836971 37.9917275006858 2.0458473780646127 0.6302464162153761 35.65927949729242 0.8209440784998542 0.3381845506316762 37.24999060413045 5.832288843998132 0.40254923406440823 36.7911650920628 -0.008280730096876087 25.825545204661747
968 36.56043448027656 4.614470842088098 0.44600257591015385 35.368997393773896 3.381226491335497 0.308615030908264 37.3282195058125 2.0182954783373637 0.6322498260127434 33.590866841995506 0.8409245410434973 0.42085655414093726 35.51461407491556 5.833997400251451 0.4212749338281942 35.6726264593548 -0.008140475848195572 25.542446140214405
969 37.30548083224776 4.615795609706472 0.4899940414511628 35.783308393838524 3.3815383451673786 0.30030675166124854 36.0676661291126 2.0400236387613715 0.6689423571592441 34.860871318181566 0.8225396478779531 0.3592446398167766 36.357000382472656 5.861455829411683 0.37998347753716577 36.07486541117062 -0.0016528122744052353 25.19262500314457
970 35.79460674386213 4.603904327516261 0.4454079042504569 34.00572335829986 3.4364186471735216 0.37881218139745676 37.264308299738666 2.0427321606531303 0.6368861518172847 35.95506561923137 0.8032211369094191 0.30504730693040444 36.236794429169215 5.846722527912528 0.3805246716302091 35.851299690060245 0.0006763335735951115 24.599120350190365
971 34.646636222270565 4.646601547412963 0.414851872493805 35.33542938853554 3.425799538050301 0.32060118153933265 37.80050832995409 2.033163781682029 0.629657761877329 34.267752244345985 0.8590154716255533 0.35743229283891514 35.58237102879234 5.830285004991055 0.3845190630912629 35.5265394427797 0.013049642293003316 24.145153923627593
972 35.74226949974902 4.628531217636511 0.5064843059304944 34.78148939152643 3.410500354120922 0.36688495602715543 37.03657746479112 2.060502759130853 0.5789530336375447 34.47073553082528 0.8326352723243218 0.33057079634284037 36.148085456670785 5.823290522991753 0.40271427815078176 35.635831468712524 0.00516859878149527 25.04521559575531
973 36.574625304464654 4.632107675478761 0.4578787481541239 34.85865672139896 3.445217823902329 0.42964451400128056 36.60992038140146 2.0358882479874563 0.6054618285696094 33.44375132505957 0.8520295277681127 0.391006852721743 35.90457543101173 5.8273233681858345 0.32427007204223524 35.47830583266727 0.012589902205121883 25.30481870931441
974 36.62591753530835 4.609008793518163 0.48318546214836877 34.416959823775876 3.4038107072261967 0.3621817949513668 37.8468230284193 2.051025039365605 0.6367200565997206 34.79348131891349 0.8057854940082414 0.3601294432484601 35.45584016952791 5.833338245687063 0.42214602133467494 35.82780437518899 -0.00532977049832295 25.947686096421968
975 36.246711038569735 4.640384202730788 0.4743809638870131 35.6121298062962 3.479250490399391 0.39169331828326986 38.41208657264422 2.0387848411816107 0.6148758683958702 34.02802619335836 0.7916287684705045 0.34639755484990187 35.43517988807702 5.8312442467005035 0.3913076442686733 35.946826699789106 0.010335083437182568 25.42391754621135
976 36.98178942588942 4.630981275916773 0.5020912749683359 35.6739878545413 3.4273095483905145 0.3673104330160044 37.58057244696427 2.064292262805937 0.6152781073551599 33.54100216087693 0.807526891246319 0.37197575983503234 35.274415692495154 5.838180836345791 0.3722557607068224 35.81035351615342 0.007734736481690119 25.541442490973576
977 37.16246182414999 4.569805244351688 0.4813852619642306 35.46332943872376 3.39177232627953 0.3272118349855152 38.080365734565625 2.038174943267548 0.6185362387133388 36.730944641526904 0.7797434912205365 0.3493808111284067 34.626174372875795 5.863704559576259 0.3792397057406246 36.41265520236841 -0.017283313520264555 24.70311948383158
978 36.48609624452137 4.620219628914099 0.5290587892330819 34.79076872376538 3.387604026292982 0.3728473970587537 38.361727215457655 2.0099088565878835 0.5522080827122795 36.27045268617873 0.7768534113753552 0.3476623556621171 35.6154243620709 5.856752154896866 0.3297995827724587 36.304893846398805 -0.015655810845939654 24.426064079347892
979 37.71208660127469 4.614471563217715 0.5304619549260393 34.89480462490156 3.3865210064486284 0.372545058828433 37.072502361815516 1.9794318411149077 0.5285371704685918 36.576240876134975 0.8142627179943044 0.35435839830545235 36.287482094692066 5.876461058542659 0.39365609583337446 36.508623311763756 -0.011693788995734034 24.9759026942496
980 37.722240906522856 4.622628021759002 0.5218196075642482 34.40086515328668 3.411639336040958 0.355156472015346 37.43380355919348 2.0492610006133827 0.55607797403826 37.0329701628621 0.7862955337299572 0.36389800813498 34.85409646646651 5.845566244458905 0.33926834919621074 36.28879524966633 -0.0028453991389358 24.47928273141652
981 37.839034256553404 4.635115551522856 0.49309092213720973 34.569916515996475 3.404171049508912 0.3608812029564604 38.117392871163446 2.0483987532731893 0.6011885309211072 36.635801394638605 0.7646920185315202 0.3608449082580917 34.6324642338076 5.844153804626993 0.3312327114366484 36.358921854431905 -0.006617190966682851 24.60553816142071
982 37.43774612347795 4.602551830995023 0.5331739556040245 34.24520887178728 3.396865092698421 0.3181471142645877 37.835869507408795 2.013765416827748 0.6603562439139111 36.71826946800701 0.7961482058098969 0.4218875800393837 34.68795103316226 5.839588131428462 0.3735173718888344 36.18500900076866 -0.016139690907466697 26.437215362941007
983 36.99508310094638 4.601273741057959 0.5231096029291731 34.768165959031926 3.409892866912535 0.32921989213990677 37.355961859572766 2.013923948111871 0.635980846237886 37.46638329017583 0.7784569101761919 0.32281861839520753 35.019978701944304 5.8420722664299305 0.3875985460846903 36.32111458233424 -0.01679947992167947 25.19556127618272
984 36.75813112022461 4.57012979232509 0.48218717217945856 34.58796950998601 3.4332751537269175 0.32694783579412906 37.33331322834575 2.0217844072602613 0.6236891940864862 35.65147171556687 0.7721432390799433 0.34801872263957895 34.5515249115247 5.860818092513516 0.42658687625715513 35.776482097129595 -0.01429328947823132 25.29528223324569
985 36.64260670965308 4.603406407657256 0.4547208319625151 34.67114883224928 3.402350484898991 0.3424490217729183 38.33752899759524 2.068165682924829 0.5932090123595682 35.35646457623992 0.7838169924474174 0.3350657603631895 35.14097877158662 5.792011151442054 0.386347500280642 36.02974557746483 -0.015973282585267357 24.199355214218276
986 35.72200603059282 4.592927851016302 0.5019382973036143 34.49205875541686 3.4305221966901365 0.2947502381401769 37.172684137828234 2.0697771126136226 0.6103537546715634 35.289313828030345 0.7872424384287737 0.37067788593268647 35.66942844322799 5.854042140732109 0.3850548292331198 35.66909823901925 0.000978921436811997 24.783575967798967
987 36.037369818943944 4.602856885983915 0.432196467736394 34.96496778204276 3.437339293188951 0.31219159212997405 37.19508530019 2.065141242523202 0.5957151055945391 34.2132286673194 0.8363731629834731 0.316255641828899 35.63945375744014 5.836644352590937 0.36848610197417403 35.610021065187254 0.00974756099471863 23.203013493875236
988 36.845186031484346 4.6369450827305005 0.4685789531831333 34.88439760470478 3.432569011480163 0.3221592453551922 37.632107268336284 2.0785418277858896 0.6571504548648659 36.185181978010654 0.7995526098892837 0.3519916419373264 35.339620181154864 5.847696638845537 0.3671543798132412 36.177298612738184 0.013137607686897956 24.83238818896275
989 37.46212643843235 4.625245498519665 0.457767359380859 35.235927517491106 3.4502412485671177 0.38923265832148657 37.29793671507969 2.0637069241348653 0.6446094133575728 34.30697682409001 0.8025548122839664 0.338591590272431 35.122632671355134 5.827915558147861 0.382072266094495 35.88512003328966 0.008009381871318277 25.35078449981805
990 35.71755999254436 4.61414332945334 0.4272524946202191 35.27041983802474 3.464515504049986 0.3388531256229807 36.413596131153014 2.0423270155342905 0.6837233525402479 35.567270001988476 0.793683014103128 0.36717198046944666 35.869311487650954 5.84438560527892 0.34517076325418833 35.76763149027231 0.0058874672245560426 24.77666278768251
991 35.583327984005194 4.594910302962555 0.5426614289927744 36.24965980966832 3.410731886451959 0.31534308023647173 37.01605969567431 2.0383332680115758 0.5689666971737483 35.476581230993304 0.8120991046508133 0.38145839595069075 36.11937683089286 5.804161364396428 0.3000027492262895 36.0890011102468 -0.01387624116471058 24.16085502687518
992 36.55446407445842 4.601404223768908 0.48980783175341824 36.101986999879806 3.4102009481865028 0.2354608868768512 37.15838176614265 2.0353520988744935 0.5892316569530925 37.61477372623641 0.7753762741810387 0.33387155139954866 34.905244780338045 5.805797521794585 0.3290895244172458 36.466970269411064 -0.020297213098271216 22.660039063008625
993 37.211365324565904 4.646046858066445 0.5269039662991037 36.26025763174102 3.398159196150045 0.2938179098166919 36.7607013944223 1.9960082886522912 0.5692575948701057 38.182395142376315 0.7910874983553536 0.31733055837295693 35.92120136659596 5.792599522735956 0.35684288531152025 36.8671841719403 -0.02114315366735884 23.653450056048047
994 36.93857755600166 4.592408722202123 0.4439070791566604 37.112557211378416 3.3701721960159987 0.32705175317602925 37.82639014376876 2.0491089394258584 0.5629906863696296 36.874363440748475 0.7643944596615139 0.36502606720532055 36.67502402001927 5.79315427360122 0.35348353470194593 37.085382474383316 -0.032075708278034076 23.519449046812333
995 37.086871250842925 4.610546443337975 0.4836560818221619 37.66727048325775 3.3777869514191488 0.2930585432639686 37.100759081874635 2.0355188681651173 0.6170587823852792 36.788369145595084 0.7674806065849002 0.35705628436212966 35.86515281097884 5.809841159905369 0.37267931473091326 36.90168455450985 -0.02568862057687482 24.333620766832276
996 36.61260723375973 4.594930773252928 0.5149541312523515 37.66283264713267 3.36290312110094 0.26000171648723075 37.31446731234392 2.049417957517014 0.6490020222573932 36.67919074592562 0.7647678766563568 0.35437763681866163 35.43494904198058 5.819757295553177 0.39945540295731574 36.74080939622851 -0.027568021643293705 24.95564555838921
997 35.87153614626704 4.59811830914308 0.5371019806804103 36.436417975256404 3.3905740454930315 0.2983955237713175 37.80635124168096 2.0227883742689823 0.6115834371733365 36.62980435296209 0.7770179429854671 0.3660114352268044 35.806069950545194 5.813358170235719 0.37703563192395995 36.51003593334234 -0.02555205803412084 25.09701829924918
998 36.816227609768646 4.596209631918444 0.5003615668744492 36.08701416388641 3.3618830993635744 0.3043376138414253 36.21341692735767 2.0537380097134674 0.628276128026958 36.99357297688659 0.7803477806011904 0.34274745710650906 34.63194991902379 5.834000372720728 0.40846551137540293 36.14843631938462 -0.02068764759589614 25.028953989385613
999 36.12623864007439 4.572884281526976 0.5225636187152933 35.651827291774836 3.350438861956983 0.3183629339240773 37.203318553393295 2.0246525598508613 0.5489920199261459 37.79921767515172 0.8007957311741458 0.3732799546146874 35.02664346798986 5.804802168794482 0.37206037144137283 36.36144912567683 -0.0352087057986872 24.46826461175377
1000 36.34768772408088 4.589889950359165 0.5000042517374872 36.66199545605274 3.3882777845511254 0.3129959400046869 38.08184284161593 2.0921311887836342 0.5553993067926472 36.990880074121996 0.8047554973912565 0.4090570995663721 35.266624974340104 5.845486983927936 0.40395288224441317 36.66980621404233 -0.0018151454567534974 24.99711132272587
1001 37.49524599375328 4.562891764233484 0.43756356007682795 36.35502099833574 3.448715362346781 0.2645930930509557 37.27577090694425 2.054221907515652 0.576446487262468 35.98283978828079 0.774686204319333 0.33358969540279204 35.033248163434514 5.826020528777795 0.40323864834146034 36.42842517014971 -0.012616273020767932 23.095143587738967
1002 37.48421104538856 4.592969257380831 0.4657459904368266 35.52446071570814 3.3742429409118997 0.2816857128544019 37.22152137671785 2.0880733699189205 0.5913106961088422 35.77084683621309 0.7818771996136668 0.34858786873120184 35.536760905247384 5.871760037583775 0.4150117043579285 36.307560175855 -0.0041388653775581655 24.09106442336797
1003 37.20431284820309 4.637381116740345 0.44167111109777074 37.68950045667991 3.3422695104217452 0.3238953429493289 37.52981321793786 2.062622862708459 0.576530249074715 35.897342050732455 0.7885228548891915 0.3991547566929028 34.772396473023306 5.843384176484103 0.4051349818901237 36.618673009315316 -0.011087322210608087 24.59577686275798
1004 37.103373459075144 4.627660936142297 0.4116556214850068 37.89057486127848 3.3701262376594023 0.28331653192466666 37.14894658283046 2.0520261588993502 0.6380880030970932 37.15431552398407 0.8021834324293957 0.3536178138879563 35.62266763388053 5.8156432693907005 0.3519907775196395 36.98397561220973 -0.01239541955514778 23.361423016142588
1005 35.8070783279074 4.607574324720936 0.5311354506813789 34.77076453712043 3.4333976347854147 0.32163378676225435 37.6378526603112 2.068072544515891 0.6047501553896669 35.317773077080865 0.7731896256417968 0.37568213312226306 35.70902635164387 5.849320087096916 0.39553291874601304 35.84849899081276 0.0003874168928140076 25.539415467366695
1006 37.4480505637642 4.629526686307395 0.4741900266489244 36.58768609089811 3.408972996211029 0.2915869240998857 37.50984500646371 2.0408870660320275 0.6110802919969768 37.105982007803576 0.7802219786506339 0.3245969167997575 34.61522991937479 5.814484301067154 0.40725988879718306 36.65335871766088 -0.01110482080572901 24.164083033996825
1007 36.55978776389575 4.601954588679727 0.4556962801266408 37.213438855228986 3.3820911066380854 0.28780924515720085 37.62113111530945 2.0654923620650374 0.5933867287613608 36.24882970420886 0.73402241072534 0.35959999673390547 34.94829920170839 5.825857414557942 0.40498312409212245 36.51829732807029 -0.02403984992615049 24.081133946158808
1008 36.83166439261594 4.660237874737124 0.4942957655668816 35.573155879859875 3.3872864755729513 0.28065485466222195 38.33204996689718 2.0195516449377253 0.5834777737884398 35.577282437826526 0.7737539143910468 0.34261956147908407 35.36430270434942 5.8241564456952055 0.35992100335968535 36.335691076309786 -0.012926155392566297 23.616964609987626
1009 36.718959354456615 4.593513462795659 0.4950223489320434 35.87532082655979 3.3464286405546053 0.3205896438761029 38.03038430509641 2.0465228970060902 0.5669981666098203 35.03289437711657 0.7941354040777263 0.35476065293065745 34.63757218163726 5.872415164053996 0.4010397251699395 36.059026208973336 -0.015320312761761379 24.504379733223093
1010 37.736606102006505 4.630473200201788 0.4460397442374339 34.65500454466944 3.378019417665237 0.2724708667207683 38.908109479198366 2.0367774432414683 0.5786150236926333 37.4573439591425 0.7904433470186326 0.333320726849197 34.756213267051486 5.8385692973526435 0.4313508579009495 36.70265547041366 -0.011066885363422995 23.62645577669698
1011 36.75396794685834 4.5861856532090215 0.5210254200029449 37.08045397786296 3.3802010609099495 0.27975934528291085 38.108848519278155 2.0487217287556647 0.5897826192572836 35.60781347016874 0.7779428733846921 0.3329580078634432 34.43464334263103 5.84713828284729 0.4171063385898056 36.39714545135985 -0.01788550663805335 24.52983273557536
1012 37.47905208368646 4.606762819198993 0.500233830237973 37.9301589523272 3.3582468235561307 0.3547098587021085 37.33529316254533 2.0802048961044495 0.6084505789748418 36.28586719235514 0.8119085948653916 0.33432578719837786 34.75162967955697 5.8142419322920125 0.44816610361973497 36.75640021409422 -0.011650413255981462 25.73595963245029
1013 37.8516269985989 4.617152010952684 0.4787324021917563 36.45879110516006 3.3746237441156124 0.3298374946060049 38.57717703440601 2.01299360459209 0.592730000219197 37.66411058886149 0.8199994356521554 0.31693414108451406 36.2152449526946 5.805582590315031 0.4073808583568017 37.35339013594422 -0.01985314933386235 24.35775248743932
1014 37.1496750302076 4.6268881747091335 0.5022432194843082 36.92720011710133 3.361293936687657 0.2822745659861062 37.9192330798213 2.0532325865215415 0.6463771649793901 36.60859915938149 0.799128286231285 0.3693499076162256 35.668112808617536 5.850242553247393 0.4222276264510038 36.85456403902585 -0.007766318979974795 25.467658689356046
1015 36.79544461600778 4.6303773175721545 0.559819652372571 36.92962107230251 3.3977553670588216 0.2346260106217023 38.03813935298652 2.0112876116337164 0.6233667242309978 35.761416058570774 0.7815175254609528 0.3143884476707677 35.53324397051368 5.833229682090433 0.3574914038719835 36.61157301407625 -0.015089925696161166 23.946109152530397
1016 36.70997023053748 4.620629676550935 0.48569768900870913 36.450816170318916 3.4042877100208946 0.24951142413144065 37.48003936264082 2.088336195029872 0.6659123741251534 35.03865942663998 0.7825215462098793 0.34244955428187546 36.059709493955474 5.864805854152079 0.4079207455237708 36.34783893681853 0.006192769933355202 24.654279811244916
1017 36.37412993972395 4.564253836611612 0.45642940017917577 37.517920433681404 3.3785858442425147 0.19799515705009066 37.37219656262107 2.0772588005159665 0.627946669097751 35.4722525069212 0.8011270122323945 0.3255446165091033 36.26965923489609 5.851895436901077 0.35674936746764013 36.601231735568746 -0.011299240358663986 22.51340494131756
1018 36.01956983678497 4.60805442761882 0.531375814615373 36.000411547449346 3.4359723838559986 0.2518034221306296 37.821152954837046 2.0608521910015205 0.6170233466214765 34.091933924962746 0.8185706914840777 0.33524027202738266 35.935691255950324 5.826365278596052 0.4358462598659753 35.973751903996884 0.004039568051916786 24.8811404814281
1019 36.09814633543397 4.608673985546606 0.5364079627637701 36.10010220044627 3.432866586287938 0.28284236453186323 38.66586328467106 2.0500404820055813 0.6076055234024471 33.67589786984695 0.8174397231631276 0.32740409303579326 36.48621384226618 5.837742480317964 0.3693573372962863 36.20524470653289 0.003429225004866354 24.334861500815084
1020 35.405307887467416 4.625574846764399 0.5247684956594474 34.495995801794535 3.4400762189458893 0.2894144269487654 38.20417792560673 2.0447043005120875 0.6567364329559138 33.60121324108501 0.8196537304205643 0.39162211520872436 35.87245074594293 5.81598047215085 0.35759222877443286 35.51582912037932 0.003274487299381157 25.440858187764984
1021 37.416618158848664 4.611518493227022 0.5115391192937898 34.658426458511876 3.4113208765554104 0.3120236863267685 38.031586065035285 2.039086269497387 0.6233391559962405 35.863936781479666 0.7892024705928682 0.32900947204901904 35.86344803176726 5.831358771750526 0.36836495535201513 36.366803099128546 -0.009426050134734099 24.57159744005482
1022 35.38033366891798 4.626023904719004 0.5253976153432489 34.885565644947256 3.438223073693777 0.2901363904211056 38.90858649268552 2.0466445533279662 0.5989433429580382 33.8794162059556 0.8229123320270202 0.3180800346957146 36.70229779632084 5.831140134556533 0.44058318687827963 35.95123996176544 0.0070653732054830835 24.902356593327156
1023 35.85337291062078 4.601770318648787 0.5094086334400243 35.405469443237 3.393114048308799 0.2899682066626113 38.10004755092101 2.0339730163654215 0.5159936363806947 34.6244450235792 0.7788847698301122 0.32878507781870964 35.63098831870583 5.830968306602896 0.3281350518614727 35.92286464941276 -0.018181334508173764 22.60078554129362
1024 35.53102149032736 4.586771217920642 0.45363490938232315 36.26806462431351 3.4500202464265834 0.2802278147379478 36.70321014516304 2.062328933069252 0.5824606605963569 33.90242736788483 0.7987737759305011 0.34421647741073563 35.368718792410604 5.848939047919487 0.37470491335928113 35.55468848401987 0.003443217793916209 23.322187182287106
1025 35.5424607502847 4.599067560292962 0.5217384083881973 35.2789924633027 3.425617084968968 0.3104568821215167 36.61978026229785 2.0312502914860806 0.5733185741244432 35.44501645023915 0.8054893108520556 0.3055283993927215 35.16530648561492 5.836324695147818 0.406510294771839 35.610311282347865 -0.006373637909800034 24.26536490325892
1026 37.39807029088493 4.598490788279516 0.5468700750798144 36.053129198090105 3.415383363009699 0.2972372859490715 38.56286515046941 2.0641183203610236 0.565385996573126 33.78443304208485 0.8325445715508203 0.34366497474895025 35.996280151430234 5.8246074285375995 0.3324053607208311 36.35895556659191 0.0011054678883548608 23.898799503746233
1027 36.3787108048845 4.632936560053026 0.5751560002927943 37.03425136205522 3.4376791998829397 0.297840716229125 37.19156492539886 2.0556100316733437 0.5821889555193017 35.3957040778509 0.7693330398457161 0.31677919028838475 35.43206520559753 5.820485420258826 0.34243712886561517 36.2864592751574 -0.0027145761166066373 24.229262057908723
1028 37.234689012372115 4.573837259519597 0.5737710356795613 35.9572232647491 3.384449266460697 0.29587826803729483 38.9903863398522 2.0834657198203894 0.5253015853026883 36.886059301784634 0.7934292236199896 0.34811763194216705 34.389478258097135 5.845459103830531 0.3644659661869522 36.69156723537104 -0.009795311809136087 24.150566258377378
1029 37.00030134444867 4.624924218943639 0.5852164658160413 35.71920448596727 3.4178894125209487 0.35307609427649483 37.68744990112373 2.0481674258072333 0.5263027014840799 35.70300739011253 0.769412040735803 0.344043870596129 35.29773631705638 5.85898148221044 0.3348949695845364 36.281539887741715 -0.0020485104157641045 24.563091454611634
1030 35.8747924298224 4.588501807754492 0.5597133494779555 36.14727781961503 3.4240005521034043 0.377572762837928 37.20582628804316 2.054721793742556 0.5104041292904402 35.51561106702096 0.7561362164096777 0.3327766880998781 35.26910016925849 5.832226192646395 0.3057498596285482 36.002521554752015 -0.01480611392807194 23.906283435642873
1031 35.32698201958473 4.623293689651252 0.5292804101111328 35.32225741202222 3.4139358839420533 0.32516925198138336 37.62498745671657 2.055130820024636 0.4806911838271994 35.871653700599616 0.7880522216708711 0.3790156912465097 35.80149024786186 5.81734263132184 0.3721341456598401 35.989474167357 -0.00637237713724641 23.907130192680043
1032 35.76602950957022 4.6006472652320785 0.5429099916419512 35.23909152711453 3.4045132201895494 0.3509448975327077 37.40914483348288 2.0443200786036133 0.4746791694215056 33.60132984745809 0.8059678567821607 0.3652273825527909 35.364219489489635 5.8441707722557625 0.3589670004695573 35.47596304142307 -0.005999587846744014 23.980901474346133
1033 35.94329585577807 4.585434021540371 0.5274651787580984 34.44059952548229 3.42004254363847 0.30534009534173534 36.84771664828448 2.0664140693867545 0.5988984083125328 34.24971233372379 0.7611983701395055 0.34089906706537204 35.55694664953017 5.826090630236999 0.38554250024530645 35.40765420255976 -0.014087499470956933 24.730522877067518
1034 35.611480816249774 4.589425338356926 0.5317589230367752 35.03044019596528 3.4128668769543022 0.3311397753841604 37.97734363430207 2.0581430735579174 0.49373462073810226 34.47854143435989 0.7965472843753498 0.3318543887514351 35.100115504964776 5.846032936521669 0.4123850859345785 35.63958431716836 -0.00532032450614397 24.074228876235864
1035 35.92915827984537 4.594780644260371 0.5466312732912931 34.64308285692086 3.431229228276835 0.28495947040892067 37.723333512944535 2.094015043890062 0.5994349990657991 34.322212244041644 0.7834762424412081 0.3474026410911234 35.34276052704914 5.83193257057673 0.375111678013956 35.592109484160304 0.0011633194296643667 24.677751311511155
1036 35.53913856876585 4.613847010263145 0.5101770260074597 34.29724755019719 3.4146507671525015 0.3103343301132861 38.27091236857241 2.070929957933288 0.5514731654478072 34.567486300912215 0.8485421330350145 0.34002889229833877 35.91780227330514 5.805494069772511 0.3257678098188769 35.718517412350565 0.0047693611719149985 23.351252737639783
1037 34.79316576021079 4.620595159402878 0.49693451274669104 35.67835579146461 3.445564696264059 0.30711500459865015 37.6633825715885 2.042711236334914 0.5157481093967974 33.97146508672416 0.8302362140892194 0.318439284609317 36.08588704335943 5.83737827811598 0.37490940625314706 35.6384512506695 0.009373690382033284 23.06895750820938
1038 34.503991906285 4.623192275112023 0.5143457700503935 35.076336809671226 3.4437171325045335 0.3221908708040371 37.65880327554562 2.0368476870577776 0.6398562414870076 34.817197185730514 0.7744251580052804 0.3296280068313369 34.92062055238998 5.8198807942935655 0.3142802976470401 35.395389945924464 -0.006310817064740792 24.29686186027098
1039 36.2960698622364 4.592605525587112 0.4591349163277238 35.84146078857274 3.419040366228202 0.29309114146860116 37.76630277683836 2.0862715600587265 0.6204025951311444 35.78017805779419 0.7915382392808384 0.27987178717103706 35.647304244726314 5.824534136934931 0.34831467118723086 36.2662631460336 -0.0031254608414148953 22.92765229253417
1040 36.17394792181803 4.595344610749017 0.4816852539935243 35.89291356820182 3.4256304717728554 0.30686115286160304 37.01073334346169 2.0388954746037626 0.5810845072929683 35.74910498846518 0.7963170146849909 0.33724100057808526 34.67430116974267 5.850838218174617 0.3929132626560521 35.90020019833788 -0.0045182684623284565 24.061765709626176
1041 35.22261293321943 4.598466140593638 0.46584300182316707 36.29064745328781 3.4550450625844706 0.32362048799050386 36.96764631152241 2.043792626868881 0.6152562142599607 36.35719658184936 0.8031627350322768 0.3027519042251026 35.15036139298876 5.8441135761945775 0.37549234403019144 35.99769293457356 0.002992601795391958 23.86900866926733
1042 35.17045690121842 4.607936613143663 0.5081318724462255 36.53069777887077 3.429195072460604 0.25021023308232354 36.520691886107386 2.057117051794132 0.5978594342538142 34.521443413345025 0.83274575082242 0.2997902944007812 36.080862391321446 5.833884258411316 0.2962809129106148 35.764830474172605 0.006252322867050175 22.37139777337671
1043 34.68992132160267 4.592637268835603 0.5537633656830736 35.70680418157989 3.4393973647621823 0.2706685769701228 37.243813942455176 2.066463446094442 0.5864324129979362 33.804543733741426 0.8501325861806316 0.33015332472138553 34.85209741516768 5.831434687227623 0.368046847237222 35.25943611890936 0.01008964416071958 24.16809923055816
1044 36.05838512092161 4.576298229425857 0.5433679603715482 35.266466399629316 3.4188029697172175 0.2720863231767131 37.39295149282027 2.0470378567256127 0.5801096839775985 37.71051925469407 0.7863381717271396 0.3199771939448612 36.00083120056673 5.829114285797442 0.29350635734507147 36.4858306937264 -0.014405123780722983 23.021988733874956
1045 35.30629476105713 4.586947330385259 0.5267607627728961 34.97305147000069 3.393756393196586 0.3549471247172531 36.802851498439075 2.0745466572822133 0.6076634652744926 35.50596883441199 0.7610657967403502 0.28274325081009055 36.00242011654703 5.846590519216417 0.24991325011784585 35.71811733609118 -0.013342087095211652 23.170732414896204
1046 35.05563834582037 4.610251333679891 0.5872175685040377 35.95898408523619 3.432812622751926 0.3392015378324467 37.51779170749359 2.0521826014493385 0.6329609509319454 34.72327880074248 0.8009294253793857 0.2657091940946393 35.85491874949863 5.829666484283679 0.33584341273099194 35.822122337758245 -0.0007549329505328606 24.76246429291018
1047 34.72168736628412 4.597141935381573 0.4758592058831112 35.61885466142709 3.4348685273523403 0.2605406866945591 37.52367459614147 2.0578955850756127 0.602748575813114 33.47686963499748 0.8293895942960622 0.31661325435288246 35.44016354168619 5.791681711102858 0.3878997964865858 35.35624996010727 -0.0037279558176877003 23.41863596103748
1048 35.128596259973634 4.611008254751186 0.497702386945777 36.19303899773463 3.4240897788825335 0.34635647147400367 38.05378980777264 2.01714420214343 0.6462039616144323 34.19548063520718 0.8130507259122266 0.34446737757018386 36.41637675633848 5.796107871787442 0.30209408679452404 35.997456491405316 -0.013643259764013104 24.486202611424094
1049 34.578415464315434 4.619819890574379 0.5570669110690295 35.77090944607126 3.4561227048351713 0.2947011964251847 38.174334702482675 2.0472679056488188 0.6603232050023956 36.01168923293239 0.7843206870065145 0.3350659416252348 36.359857093825546 5.819492256691893 0.34656886075121734 36.179041187925456 -0.0005187375080215384 25.13824955797153
1050 37.08940786722206 4.60812637358471 0.4955639817808056 36.02341902277185 3.430673512148521 0.2964082758369377 37.681189655260674 2.051279545326886 0.6544982104623811 35.42704608201259 0.8542904913126844 0.3480952661197586 36.09876203696163 5.828641382712809 0.2872800305049365 36.46396493284576 0.008678834557745273 23.85619518295432
1051 34.90371257524187 4.6054241544823835 0.5035595508960323 35.497682930102826 3.4361088908389195 0.2849376308428755 38.262293395823455 2.059702908000685 0.6183526241991859 33.69105939246291 0.8270825465076418 0.4023466824288989 36.81527896253035 5.773397678050244 0.303574874929796 35.83400545123228 -0.005580190883402203 24.210576438601432
1052 35.18936333360978 4.599526895432698 0.49648810660366066 35.612568485804054 3.4354255151800603 0.28563315278332885 38.616189445892644 2.0688375371662806 0.5527590364700237 35.83001612135048 0.7973132352305278 0.3237958815647729 36.00317272152357 5.826709660933359 0.3139697205630448 36.250262021636104 -0.0003608576707918143 22.60485688566503
1053 36.14786957374564 4.596388039490069 0.4754208019623996 36.36682511777697 3.422017997088706 0.32097886594834657 38.17450358847219 2.067972594804707 0.598588437257899 35.257007780303816 0.8439912630624861 0.31044478512069185 36.295782526071854 5.848634604308238 0.3430646036534139 36.44839771727409 0.009877473291464333 23.474052149209108
1054 35.78301547713446 4.607412754135014 0.4643206440525066 36.04946272427868 3.4311658405833962 0.34394313014648265 39.09469047546521 2.0387178894089333 0.5208318820291088 34.25106929006674 0.8018630073595708 0.3203586170841549 35.997716160749256 5.80097982389703 0.2804682237164703 36.23519082553887 -0.009895563382588079 22.115282773419004
1055 36.20790587590853 4.617410917514422 0.5832919867651879 36.355811646713576 3.4376326085166586 0.3049210621079805 37.94991190510211 2.063540004495639 0.6276323874541015 34.415564903372314 0.8475345958675158 0.34654043240482657 36.751722349369956 5.801758967662136 0.30857008966528804 36.3361833360933 0.007651992351897419 24.877322784989776
1056 35.56817967801219 4.5937593454942585 0.5465376988876566 36.34629330969168 3.45139175181394 0.2546602508923438 38.058628737427036 2.066641579354958 0.6200321761594472 35.251993831034795 0.8480672523826629 0.26687272563004 35.952825827245 5.8108546385616515 0.23562970943197276 36.23558427668213 0.008219487062117304 22.044351331455374
1057 35.45712536190653 4.590045362403734 0.5216677234797312 36.70456517086386 3.4186482319329166 0.3089102296263103 38.06892825400751 2.097689520477017 0.6200539225590372 35.31876414093204 0.8197716436960026 0.3275473351602951 36.518716371313545 5.8026831828352865 0.34124992382621894 36.413619859804705 -0.00015583819038562653 24.286868878520107
1058 36.052352000844046 4.609154890465857 0.48884217171707206 35.5345995837262 3.4285684129011447 0.3552700975955093 38.28932934780549 2.097648210680327 0.5985107902419455 35.88968505662688 0.8371611683889612 0.3265344489400387 36.40678758997896 5.817045138249275 0.32190067020721685 36.43455071579631 0.011992137677736103 23.96176167118496
1059 36.2445290888497 4.624334550620237 0.52319573859981 34.74966306610207 3.4338359892383483 0.37003696273979203 37.49413533982128 2.0730221836209717 0.6273081196376898 34.78366547753485 0.791387956000528 0.3534442746323478 36.80141023559212 5.808532710099065 0.3165523709684499 36.01468064158 0.0002992514564531312 25.101710340040835
1060 37.418092965402295 4.638526008373227 0.5008391965232036 36.27575424088459 3.3716532599394275 0.36894799707982273 38.17548700196991 2.06397839929059 0.6129566555592285 34.492021983533434 0.7982926621416974 0.3278693630952584 34.64636304770074 5.794982182760778 0.3783937167100816 36.201543847898186 -0.012436923958232838 25.084171670947352
1061 36.98924107387286 4.639919577902673 0.5359261968112297 34.98066244059143 3.4120818442158507 0.2997533571567969 38.61720881682301 2.0467545742560116 0.5957688548553955 35.4948180452867 0.8204799430796885 0.2891829283527355 35.30069397886998 5.777869696604575 0.3715517695504588 36.276524871088796 -0.006502299247617116 23.97465239680076
1062 36.02638474534998 4.603931931353932 0.5396619420866984 34.9060141966291 3.3918542274813883 0.33151191842708294 38.495384326723645 2.0508835084527375 0.6529139349293517 34.27206740571699 0.8327965079301728 0.35468566035306565 35.6130345780883 5.79316209680885 0.35120192620611873 35.8625770505016 -0.011397772053960687 25.55363556136126
1063 36.32319395200754 4.618980733395169 0.5118397895051864 34.62446106276725 3.4061073087909017 0.37500201177714815 38.629086028201655 2.088228182821342 0.6251147411988327 33.64532437387014 0.8212244276427114 0.33259089174704304 36.61802732674462 5.841887942417689 0.3465420118161163 35.96801854871824 0.009362292554185702 25.108035558799486
1064 35.930569733487104 4.569324646409832 0.503267716781368 35.5477750029185 3.4271563499704856 0.36427043914600143 38.05449553828371 2.0447670199113537 0.5880501513378766 33.46108959064874 0.8060023754953637 0.4002592429379087 37.169995735186816 5.848730739781112 0.2592736368446494 36.032785120104975 -0.006727200145747503 24.23750343530799
1065 35.88776153768775 4.600510627745586 0.5215443927831332 34.40257631570665 3.4202140904616822 0.31220129499722166 37.76985215056809 2.050909831952786 0.6731650284251502 35.096652061508216 0.7910893540129501 0.3518396460356704 37.060984077053334 5.8533106374912425 0.2988922554960413 36.04356522850482 -0.0027165181265274897 24.724763138780265
1066 36.47257070708313 4.610787899127003 0.5162989468803508 34.43997691921848 3.407109806391907 0.3362703387875129 38.291918019181374 2.080834050206861 0.6237819577823794 34.38134727828756 0.7654016881417739 0.35502326468522094 36.02788252857304 5.839788912600984 0.30029486327687205 35.92273909046871 -0.005138955165671044 24.4271316598464
1067 34.56749356230874 4.584049609054304 0.5758633546537538 35.173755435293934 3.382463778225601 0.27829205620625014 38.18926882005333 2.07643430242189 0.6210396111691483 34.725602295059566 0.8043231364855125 0.34405747722214997 36.69654483380525 5.8509761073641515 0.2572565820247574 35.87053298930416 -0.0062740397490850695 23.79504129554125
1068 35.02292965411229 4.613408414475295 0.5350877461967325 33.94278080554022 3.4187816816478542 0.32509871962739423 37.93474991269032 2.0822257685546566 0.6015711598159559 35.22057905679973 0.7992464015399365 0.385791739358949 36.63689578820736 5.828608448920976 0.3183438910973534 35.75158704346999 0.0025307165683667197 24.819308490034086
1069 35.9967998985902 4.6024861438067735 0.5442248394385286 35.451141209794926 3.3824595597168012 0.2977771355115337 37.31262631063043 2.075297223411687 0.592834876569572 34.445426839270255 0.7915361557615905 0.35999122936401684 36.650957593630025 5.848526683805907 0.3773235404958676 35.97139037038316 -0.005862273158825126 24.89102407350903
1070 35.32308302670081 4.607572557083942 0.5309141771701589 35.335612292624354 3.3955880124134556 0.305739760621016 39.00600834592921 2.0776850884162377 0.6376742199599954 33.74463906981309 0.7940554979313151 0.3838770838568206 35.71319239695713 5.819634275210855 0.36852482115629226 35.82450702640492 -0.007016340248215869 25.516446942258863
1071 35.50993107162851 4.616293351866917 0.5192003818714465 34.42682828278266 3.3949302830171 0.3664951033649627 38.1037372074841 2.0867493098671495 0.6646587414662503 34.27542106079315 0.8072295006894381 0.37347979993456476 35.88971322138461 5.840562631694057 0.2936060561120397 35.64112616881461 0.00322958896755543 25.40999161293457
1072 36.703657961785474 4.603335819242008 0.493638775454011 34.65623904370589 3.421821515626327 0.373975786373488 38.736338717577894 2.069896699192878 0.5646988393191429 35.05272970980648 0.8305450473528726 0.35299006936909055 35.69731148063461 5.800919387648413 0.4158399495867137 36.16925538270207 -0.0006197326468770692 25.22324561497234
1073 35.30591198111675 4.604144507912016 0.5156453721714879 35.21435264917886 3.4311857259605762 0.3610784837786053 38.13496847475497 2.0601131076864743 0.5847563062542176 34.105875767291764 0.8276799747519918 0.4464923028664984 36.28245458261815 5.813911521416296 0.3198985442431903 35.808712690992095 0.0014835410860940313 25.52952122664862
1074 36.6296489665156 4.620116855488621 0.5189005898781451 35.11633744327206 3.415864907312984 0.3385433159531726 39.11239769700724 2.044435559683676 0.6021392315197226 34.22519644307023 0.8265044646463823 0.42674790011079483 35.74217920559197 5.811026151598895 0.329408256611669 36.165151951091424 -0.0023338387132652906 25.390502010341628
1075 34.803460415070404 4.607585776407857 0.47189517924127505 34.25121300012175 3.399743823344803 0.3834524070007236 37.08902796526381 2.0262144599187666 0.5509709296178742 34.531939165751645 0.8401269817841294 0.36793815675387825 35.70603988723668 5.813755571853858 0.32893733506078077 35.27633608668886 -0.008438103797494012 24.10082802739119
1076 35.359234617269664 4.608187207367282 0.5289116252934168 35.89906026184006 3.372927267302301 0.33194713210826504 37.57212466280865 2.0163228615649436 0.5385163028653425 36.58664504484017 0.8469496737312432 0.3217631086736441 34.736446313041554 5.828687594661023 0.3723111469191167 36.03070217996002 -0.01130850553401841 23.989162084663054
1077 34.587118332252736 4.630886484320022 0.4954245810896694 35.077020394825176 3.4121267027092865 0.3852138030381267 37.490954230015795 2.0290120350819105 0.5943293247445925 34.49370823097531 0.8429754533992235 0.36426859880887313 35.37358601981564 5.820252009833883 0.3942149881700383 35.40447744157693 0.00112711060948818 25.593466600060818
1078 35.10940020278443 4.609497349643744 0.4384140933644972 34.37572474858313 3.4292561816176574 0.3064196332474293 38.20506543510765 2.044913860483354 0.5852776452276586 34.83152455962992 0.8251862356178084 0.33814843836285063 35.446352997236396 5.81475268921084 0.33362974056190464 35.593613588668305 -0.0012021631446960557 22.93996446202741
1079 36.21290517358121 4.608043078611676 0.466248495209024 35.37414961100102 3.413055760446825 0.32642981514810765 39.16650895889356 2.045220643104829 0.5767445252283712 34.66479716411394 0.8020943974344391 0.25027257251462764 36.065629877773894 5.7721469026706975 0.4052314532323121 36.29679815707273 -0.01781127000568361 23.20395259540429
1080 35.67809533014625 4.592384857227369 0.47640044811355564 35.001506509235 3.458098058355353 0.35667221464849963 39.189382189992834 2.055903845338288 0.5906854352373838 34.09958860321418 0.8385299156956728 0.2918660816920443 35.52003565612579 5.8250225959585915 0.34476413485724194 35.897721657742814 0.00806442805567804 23.610310916343014
1081 36.05242628097409 4.584259622420689 0.48370760636558274 34.11397480300347 3.430996333067306 0.3951772742365453 38.86633928072724 2.0771088394915345 0.5419534911005451 33.87252881549266 0.846343590706006 0.2970186356585314 35.850469151419084 5.815690892738843 0.34971984237402093 35.75114766632331 0.0049564292254987265 23.692685461756565
1082 34.736420406669204 4.596595829124109 0.4786881485054129 34.36971205742367 3.408840406701873 0.38827073390984573 39.115628935412765 2.068583675515809 0.5938420532722201 35.28650703767698 0.8316951307977433 0.32973976187421916 35.213723379278335 5.827820650234136 0.3725481701578881 35.74439836329219 0.0007837120153570964 24.78717256641286
1083 34.99333690120852 4.608612402841427 0.45588369065685075 35.28740780111723 3.3993476935073565 0.31998117331307174 38.4055561367389 2.078501989436376 0.6232621635494933 35.48369965527946 0.8155075238999586 0.32135366856820874 35.33168382026995 5.8178598416674205 0.3470048327219514 35.90033686292281 -0.001957536188869158 23.69163900103237
1084 37.103169464370055 4.586921361432546 0.45377266853034026 35.74984906565734 3.3979074746240396 0.34084540119428136 37.27342120084259 2.07817175217963 0.5964099059104229 35.661554637286805 0.7812237292839259 0.35658309350108885 35.02700572898043 5.842589155909521 0.38591669745327184 36.16300001942744 -0.008560731773444297 24.448427299909106
1085 35.298951402584954 4.625164773948743 0.4146440486966232 34.651640138978394 3.4079036321974527 0.3140615742730947 37.9573621095793 2.074307330459412 0.6342729179963915 34.36655055190033 0.7989660909502203 0.35590870115425177 35.89811990444402 5.827954735366521 0.3027579016549145 35.6345248214974 0.0009358861250928774 23.16634688228836
1086 34.89138705894452 4.614733643352805 0.44131316713652813 34.65180418636889 3.4129641359782448 0.3212056861407862 38.61029617386691 2.0911139220693373 0.6206045422876723 36.25806060475427 0.8497545681270009 0.3167263755069461 35.43440968092358 5.820547626934262 0.38050669712166013 35.969191540971636 0.011899352832953158 23.83912910204695
1087 34.76860948581926 4.606682269273833 0.4703399351761143 35.12452430193434 3.425264689203022 0.31051306866221373 38.002177197055175 2.0644173016108804 0.5915278232762895 34.352817333871364 0.8444276221862786 0.3163399563469466 36.148152456880304 5.811717433083983 0.3384569799430672 35.67925615511209 0.004578436612222436 23.229746033171022
1088 36.68342581605748 4.589038504788865 0.4597149232318867 34.72051139664924 3.410972557199237 0.32529497942101976 37.72469099499474 2.066293341410147 0.6569531340956577 34.615429101703064 0.8017105121943587 0.36636218036743556 36.34432591141757 5.822707363621468 0.32710481298909666 36.01767664416442 -0.007778970616561543 24.470225634103265
1089 35.04322426971522 4.612139709677391 0.4347059339679187 34.69049804119305 3.4152856574090102 0.32743652700837456 37.919831528667906 2.062903456149596 0.6943807066096606 35.043684047161875 0.7866395465650515 0.3565820689961366 36.57180686934085 5.827826301248871 0.26788702198000214 35.853808951215775 -0.004964492249393016 23.84641472300097
1090 34.77468012168907 4.598899391678275 0.47437678830229496 35.36163945388087 3.3637883204907 0.3525573991491715 37.817311851214 2.053564920958495 0.6126022258925532 35.96596551526438 0.8250099663373889 0.28679243243205665 36.43944249527406 5.816796672031903 0.30648542632398434 36.07180788746447 -0.014311572160024455 23.294335665058405
1091 36.14346125842849 4.558179572253733 0.4204123726447638 35.70141287202961 3.42262953311501 0.2937036631333514 38.154369870845684 2.0325160240486393 0.5513901137343771 34.726753966505775 0.8230378953557567 0.31650947776544175 36.18668660784439 5.829438408349477 0.3060241914106739 36.18253691513079 -0.01276313983485371 21.63534263270048
1092 35.170369659584765 4.572754352990646 0.4810150214711124 35.514746607052125 3.4172326416585235 0.3030839885021907 38.929918954188146 2.0719067659201875 0.5359923767220699 33.72691691962949 0.8059264793489355 0.3085989391389366 36.44338758646175 5.810685088096329 0.30400486554717027 35.95706794538326 -0.010222360856452584 22.147055510277543
1093 35.83452061698705 4.591918220195771 0.4965879513843451 35.33724727720773 3.472276384182457 0.34828690351233466 38.190862203543 2.0485712151539337 0.4980234077404589 35.22583739795855 0.8034141237473259 0.28342163183919095 36.65897011883246 5.806764009049797 0.27020897151198175 36.24948752290575 -0.0013346359935201058 21.732619949172467
1094 35.89090190195974 4.575006526209769 0.45788279327739656 35.145214289889076 3.4499225614837266 0.3344923186572835 37.82273839822409 2.0561350477192786 0.5726703613477651 35.31706654364563 0.7980058148398038 0.30674135576019324 35.942221316164506 5.826916706573107 0.2856543060481313 36.02362848997661 -0.00472609509423978 22.430623137199667
1095 36.40675197751723 4.633153679065657 0.4757914130380221 34.75154343114142 3.4183901843681186 0.3331253797442012 37.945996873742075 2.058857882141417 0.5428017629288997 34.589869549023604 0.7959910803037196 0.3186046821755228 35.46870760058123 5.817752522875426 0.37181763780423727 35.832573886401114 -0.0010943567085092143 23.40121066964754
1096 38.39041254000547 4.593042655354326 0.44504099823447335 34.94075196681879 3.4179211798661235 0.2936042025093338 38.53670515314298 2.045108703183029 0.5153079004253422 33.76345292235393 0.8072829924989866 0.38540331609083317 35.39486795435024 5.8375064672283035 0.3123964547498381 36.20523810733428 -0.0057510268332231496 22.365440443739974
1097 35.888104729344306 4.60500962510038 0.5334280245997159 33.804944464760176 3.4417773746426925 0.3517498714601892 38.1565172375136 2.0515494793020643 0.5006992790696242 33.755508686619464 0.8057250980327517 0.3723506334749497 35.91888673567134 5.82349975707286 0.2652657593745849 35.50479237078178 -0.0004111596292270425 23.18752826341374
1098 37.91736016830602 4.600726476884983 0.44053091232638203 33.98264065873538 3.3954471905822157 0.3037209944333495 38.43368188997431 2.044322084232822 0.5177023738825127 36.44742911426286 0.7936970901633635 0.34734048498983094 36.445545514826044 5.846306540114717 0.21778358694181624 36.64533146922092 -0.009823550063756747 20.936775688439877
1099 36.35056011177513 4.569631593167451 0.42790723047721807 33.62011847882269 3.4166002244979605 0.3750467605928489 37.233224253816616 2.0571270950324623 0.5058635913443723 35.34670168922213 0.8129297192819326 0.29101037891829773 36.149654073628014 5.842161576308443 0.22861924454434093 35.740051721452915 -0.006233384801726994 20.9524615918489
1100 36.75253633412411 4.588831991989062 0.46060424614661427 33.66159361288756 3.4281592689172067 0.3454870054791796 37.881602396253825 2.0846532972494054 0.49252196327390385 35.553105890668505 0.7936108409978135 0.3091209187795793 36.33138084324254 5.806271682576475 0.2758091088793902 36.03604381543531 -0.005618010113384276 21.583815665799506
1101 37.78128020394037 4.583498500641246 0.4552351672599339 33.84750825411911 3.4239263182264965 0.39464757891082874 37.98188728877505 2.0250223386811133 0.49614664352116994 35.28498359562961 0.8055600683281864 0.33999135975989875 35.04082440922596 5.815291964102258 0.29096529607526067 35.987296750338025 -0.01526358846351683 22.65459131299216
1102 37.31581716508885 4.592310182682895 0.4450488901671296 34.581099998520685 3.463160596709796 0.3540091828164348 37.43541613213578 2.0743879866144224 0.4262284726253801 34.819312010965994 0.7847630091759794 0.37738646734497105 36.0039126029431 5.834237554382226 0.3344725279300806 36.03111158193089 0.003848439453686914 22.198052759048007
1103 36.36625986248805 4.563011619439939 0.4644213913044328 33.60346865937074 3.4608885554769127 0.3661987500737842 37.5011836377121 2.0575737603194066 0.47991898688890616 35.56616821985509 0.7829717673085592 0.36713644624072134 35.80962091963102 5.822671804100231 0.30248950388915724 35.7693402598114 -0.008499925130367125 22.691020346268
1104 36.16213029407413 4.583288296257905 0.45173617703565927 34.68005501463559 3.4259757250863845 0.36077112641304493 37.54012447259977 2.060750826465234 0.5422573249000334 34.24647840909104 0.8285031678633172 0.3537425808830862 36.0877353521622 5.8278926093113705 0.25498963277759656 35.743304708512554 -0.000641301462534627 22.50001642688104
1105 35.39266347299417 4.58504583293521 0.4373644763193229 34.716634522804604 3.434384224859836 0.3070580190666994 37.475922169031726 2.0657478523322803 0.48432243487711224 34.30967971168599 0.8300958536181672 0.2719638673051999 36.70149845226584 5.809233418409966 0.28160014493398294 35.71927966575647 -0.0010219900282849802 20.42375603876154
1106 35.284151486477136 4.577520110791512 0.40631156998191065 34.16366137898381 3.4311844746230253 0.33242253017850065 39.486901996567106 2.0716592983176456 0.4029291199376054 34.40210128452272 0.8652882215364202 0.2892527311855749 36.4135639611834 5.799330549205573 0.2603976543912971 35.950076021546835 0.0030731044354582737 19.381026287644932
1107 35.304748708223585 4.5937481618291915 0.4394276012029621 34.27300558212403 3.4523362419581707 0.40318229048185383 38.643926200033704 2.038371847574963 0.4436908011587781 34.92360435047727 0.8488614700326795 0.3341271889694003 35.850382400933135 5.8363414597876755 0.2685922894117728 35.79913344835835 0.008008409777159132 21.646576645251855
1108 35.67585159152554 4.550770107810285 0.40327753244293635 33.70122548001329 3.4602153500953157 0.383655485985852 38.029090327634805 2.0822701379810384 0.42858555387132335 35.1056625791572 0.8111075210256546 0.29499983824327225 36.904676247047576 5.816511971451569 0.19342262810798916 35.883301245075685 -0.0017484087866042719 19.525726010772313
1109 36.002260508484476 4.532909236258386 0.4535392846414473 33.99708600992933 3.4741872960469826 0.3177797242071286 37.18362103322722 2.060892020875963 0.4476243800241226 36.90435556820963 0.8179086461948387 0.28202944518609135 35.21549458905636 5.868514528141258 0.2664988619552638 35.8605635417814 0.004958919044108878 20.253733718086977
1110 36.92155147073331 4.575111758668599 0.4040581102993556 34.540849762887404 3.427033132130161 0.346463383843659 37.23567737018061 2.06222582983906 0.4781242953052866 37.46340996680469 0.8188771740364952 0.285883509743097 35.42032183610282 5.8565197359677335 0.29708685339149454 36.31636208134177 0.002030099669032737 20.759591928145586
1111 35.87610119186543 4.567791648870412 0.43444544492688575 34.18524858772958 3.384679886055162 0.29364250798945685 36.32060278595656 2.069736525099688 0.4744700784283182 34.95320151767716 0.8001354160911828 0.34496794721981255 35.02200762340463 5.821043032927494 0.3693626205375793 35.27143234132668 -0.0172461246505891 21.965925305058494
1112 37.14561611900954 4.568816255138227 0.4026224089662917 33.514632188251404 3.4307175675645447 0.3865481852732731 36.4171466410475 2.0796240161958024 0.4780702730439352 37.25752557826399 0.804504967086467 0.28767608487995866 35.36484959835575 5.817700204392442 0.36187853239423867 35.93995402498564 -0.005650824383880271 21.964858290977922
1113 36.545676277953206 4.5499796455407875 0.43422235575585105 34.63067292619665 3.4067958469930315 0.33132433975768527 37.0990537375146 2.054085880530331 0.47778179988030367 37.379260200011046 0.800948484180103 0.3006951903100764 35.18084791290132 5.854542561960546 0.2982979875556169 36.16710221091536 -0.012652942618417073 21.11145127665022
1114 36.794825041065565 4.577166916713903 0.4356787857855198 34.58182194820903 3.3921024477634045 0.30693494269892974 37.364465467567825 2.0588596728653297 0.4187090661677631 37.83252917209306 0.800787752323195 0.2840205955588395 35.088489768822605 5.819391870095233 0.3102347709230115 36.33242627955162 -0.01626169450716388 20.117443847663964
1115 36.35308994711216 4.557459609657847 0.4137468396619434 34.13005616419385 3.38808265324327 0.33920906145986507 37.44704068505093 2.0824340326579724 0.46221281341505766 36.636141117893864 0.8319720720084647 0.33869009242473513 35.55626349067718 5.8214453245199 0.3005472423233614 36.02451828098559 -0.009644688041886229 21.249928025511462
1116 36.48504555112627 4.555797630554351 0.41017852523642984 33.134602995809715 3.431405576491199 0.3814306960641591 38.0085322434425 2.079961116338584 0.4351232611742933 36.78444426656371 0.7575870322570165 0.3407938671844931 36.12954868292231 5.8449133147951855 0.3406258392647382 36.10843474797291 -0.01199049237210965 21.865813418800283
1117 36.72763007031146 4.586441743514071 0.45610865117404703 33.08210314465185 3.467692532948137 0.33062808553711637 38.51426380634197 2.054138178525764 0.42052948202409085 35.657763516017226 0.7993616209694038 0.3108113948588558 35.696842116328405 5.8323502055910845 0.37168800865466894 35.93572053073019 0.0020734298503152894 21.655118884753772
1118 36.77458905489896 4.571063378595426 0.40335453073390415 33.60903060143983 3.4574618036547946 0.3646348182182285 37.65312932434391 2.065046988299626 0.441651728246578 37.30555597624257 0.8086216715793485 0.29611223854821667 36.30420976831641 5.805777703893588 0.37575701618540563 36.32930294504833 -0.004329117254820369 21.560520225996257
1119 37.22781562584301 4.580734187783968 0.43599716088380686 32.915944879893054 3.4084919246210603 0.3445016177452762 38.07633124249212 2.0383814624316905 0.3931936922485826 35.470920579685504 0.7866473225410856 0.3248954367112565 34.18490981699644 5.805371009468594 0.3379550578449258 35.57518442898203 -0.02199824509009729 21.045232162760023
1120 36.86236525067829 4.575841234796173 0.3776763841657501 33.803416044605235 3.46960311401373 0.34875814231326074 37.46755166876605 2.0758516283442363 0.47356869537072366 35.7769775535489 0.792612425170475 0.2993974838874231 35.26742282541555 5.785673479183446 0.3626627809888415 35.83554666860281 -0.0060070501577648375 21.337675794962827
1121 36.320698606346866 4.560017861573488 0.4253675518475503 35.67079499291169 3.4950820122414865 0.3626997417393575 37.67190121564818 2.0609903705478456 0.3638271631908318 36.50104772110019 0.8008214736987475 0.3521489320922327 35.51882325281341 5.805081589167668 0.3574518839871842 36.33665315776406 -0.0015247650135297164 21.33116454365373
1122 36.040830947806704 4.558821345018621 0.42087654142683273 35.604463286950256 3.491556791415851 0.31485456554157454 37.53982050111216 2.050281739054907 0.38763308056242424 35.458524269831095 0.8377761606711357 0.27962310431084214 35.451176911015075 5.80410326262906 0.34806363709589827 36.018963183343054 0.0025844332985381245 20.06556558811702
1123 35.885782268893976 4.606429593651168 0.36012403068498217 34.84619888175809 3.464927392244652 0.3677110670681133 38.37529050482483 2.0327784622250435 0.38332270152213577 34.58339549923828 0.8462711834123954 0.2991745006890122 35.45714103002885 5.811365969504684 0.31846384254201987 35.82956163694881 0.006431093748211669 19.810544520821225
1124 36.10816801819355 4.584944615943582 0.3786066323694558 35.768949073837376 3.458455539457843 0.3143391002509655 37.87957420635039 2.032402196362053 0.3982928716166049 34.97590602415898 0.821998312965006 0.27494433458994305 35.61536867454596 5.80163619723461 0.34329878155493054 36.06959319941725 -0.006036054066758068 19.589217546529195
1125 34.28099384805563 4.601921426254817 0.4136664783872894 35.6752920979343 3.4500663361790527 0.3744494735418509 38.925271999945245 2.0557467948070185 0.3983349782274246 34.183310419134386 0.8796997038453834 0.3016297575794074 36.14353427155925 5.783856230100107 0.39432003628976686 35.841680527325764 0.008334671777898883 21.57072336780905
1126 35.84574912362598 4.579834045276764 0.44752232557463023 35.444053270683135 3.474993237809752 0.34340554550370245 38.356360564080845 2.054741199002491 0.3667081166956182 35.3112386923788 0.8343897480929864 0.3769533801418816 35.03630225625168 5.822309105260487 0.3093079726224099 35.99874078140409 0.007330040629119105 21.129507093647604
1127 35.66433171894835 4.584630513935473 0.47826936320051605 35.02481017271063 3.4935657886283873 0.3664846242496634 37.77090596561626 2.064478133262994 0.37834627905717183 36.52439453943405 0.846677252907823 0.3967256288163174 34.69193029846268 5.778995912423386 0.35272014142947183 35.93527453903439 0.0077460937722356295 22.603712560242464
1128 35.42037446633237 4.561237086129453 0.448268296483539 34.986879442523026 3.4611930937820174 0.3546006961805977 37.9444386412304 2.0538353823676725 0.41194153922253307 35.96991119093116 0.8158674026963827 0.3252809912965185 34.80720844044509 5.7954277851436 0.3083148445215625 35.82576243629241 -0.008411276435551729 21.181176738917753
1129 35.360892213218705 4.604127773808575 0.3907712566391578 34.54626097971629 3.4426299727576595 0.3063635106223636 37.28514562576803 2.0437007763813027 0.45148241474557904 34.821472166279925 0.8599474593432953 0.3942713171216211 35.4284098338108 5.7942387199920224 0.3459858073739181 35.48843616375875 0.0030055139971940205 21.644905158660304
1130 35.36812373297734 4.582035499577334 0.43705998859026923 34.43107610287636 3.4582537207823747 0.3115703895444937 37.156594517918556 2.031966355977614 0.48558659503200363 35.753541099198685 0.7921148437646744 0.3271081521403429 35.190935158297066 5.816740625752855 0.3549051038483735 35.5800541222536 -0.009701217288406472 21.958380941199156
1131 35.354914288499586 4.553497211631008 0.4620785969456329 34.52016477953103 3.404835972822846 0.28259750932257843 36.92759692978559 2.0551489394225024 0.4565724588843269 35.17403002599147 0.8109690225023186 0.3931078094362012 35.2063120280503 5.822442316678715 0.3714353540735524 35.43660361037159 -0.016544733847898875 22.526313890815125
1132 35.85269475674134 4.578838185179151 0.470959949303344 34.69827263341469 3.409009296133545 0.26266601943554696 37.50768073928655 2.044793033270082 0.42475672973014506 35.75573033215373 0.7798099924492623 0.3596558878380227 35.694294649420264 5.810981681949313 0.35012007819712837 35.90173462220332 -0.021236988663106148 21.407521387377248
1133 34.94326881936835 4.640132992844872 0.41249779800245306 34.47076522269615 3.399947765204485 0.2938654484271554 37.42540724769204 2.029819822918313 0.4552639063414153 34.82822533884715 0.8508539592590957 0.2680704846969952 35.24262480040567 5.812789332602682 0.3577366062565659 35.382058285801875 0.0007853481065125401 20.482487664515375
1134 35.053627670887316 4.597863132089563 0.4258572331931836 34.305620578535255 3.4177103832519875 0.30296793898053304 37.35389418215577 2.0870267722184512 0.4105943017429011 34.18809337768681 0.8427136907578909 0.285682014519957 36.07198767782379 5.822737927214671 0.3506948016876323 35.39464469741778 0.007686954647135846 20.349126539821224
1135 34.36659598732246 4.609972305717413 0.4605276709262067 34.17572603283527 3.4445037722079097 0.3574840793814152 38.31757044838424 2.0907773326025696 0.4047534201504932 33.846177345506334 0.8224424009681753 0.37688180070938954 35.83893245816413 5.800235928172977 0.31309697189296704 35.30900045444248 0.0076629214744321494 21.91843104531529
1136 35.38838802636646 4.58509609728352 0.4165667800359904 34.53635536810213 3.407827451112396 0.24938708194628073 37.65186091663282 2.098741576687105 0.39999942534255767 34.91044267966256 0.820354372280991 0.31512160838675335 35.22842943979545 5.7906438757532435 0.3197245009411113 35.543095286111885 -0.005390751835925767 19.489725445319234
1137 34.87701170765877 4.595577162359147 0.39883179473725716 35.44740267150217 3.419047865775268 0.26264765462395356 38.47738594034843 2.0825412945600963 0.3993451959724842 34.363320284103224 0.8321334788760564 0.3435724441549459 35.979560718662846 5.811267389922366 0.342814313548648 35.82893626445509 0.002190011839209904 20.021567862233546
1138 35.88474052477982 4.587500736577408 0.3996999321225078 34.89526384209887 3.433279314449715 0.2964121530415091 37.993674638654625 2.0834015445066187 0.34981029024636956 34.62964547958102 0.8428109997652766 0.37002542565029845 36.46619583213309 5.798775222293294 0.29780476325611077 35.97390406344949 0.003230137059085636 19.63815781301491
1139 35.33206584377454 4.597828190518976 0.4373997970072398 34.8724206318485 3.371887339691359 0.3133967851633096 37.64730435249754 2.0670300630235445 0.37548893089011104 35.48917796933675 0.8325173174579157 0.3364317912563277 34.877410806158274 5.76422819425343 0.2910938785185346 35.64367592072312 -0.019225205470331665 20.09719576786444
1140 34.77051370927069 4.570301894180591 0.4847696552182271 35.33416007715181 3.428651048685496 0.31400214248617014 37.50650190651954 2.0942076937888183 0.39592767284921576 34.90759218165141 0.8313418190498135 0.3758555932519077 35.220044645966276 5.7957426787890345 0.3311221751961604 35.547762504111944 -0.0018743995606262942 21.791615958177495
1141 34.96684485135966 4.596983020424462 0.4451066219134285 36.41878171596093 3.4062803037431544 0.29531743830342283 37.48504522694655 2.106185393903394 0.38749981497963903 34.67319075525398 0.8352842228933958 0.33636118754841166 35.696612205570595 5.800022804535499 0.3311399587147104 35.848094951018346 0.0030277226406040915 20.57405523236421
1142 34.207030288073675 4.589987641113696 0.4420781069167127 35.55024427313097 3.418543387489306 0.37314933827159535 36.899065162750915 2.118187843239584 0.42674689208876193 34.73087668168612 0.8617974042398335 0.3119906772209349 36.09768391141417 5.795635025100119 0.3204373469773598 35.49698006341117 0.010906833777130953 21.479068884378666
1143 34.79004715049336 4.548637422972163 0.4389686659775338 35.55607073039887 3.385838090745792 0.37765698753650967 37.21107276843286 2.126831156315921 0.4579887636789179 35.20306653075453 0.8501730433946858 0.2889807421148735 35.21632057943653 5.815114080250178 0.3097836341387671 35.59531555190323 -0.0006046677236288378 21.46733965876014
1144 34.45099623609736 4.575548087933154 0.4179880919245962 34.815300583044426 3.3884936657029168 0.3192439850518885 37.233531200713976 2.0994056021272973 0.4776408742906126 35.10591829584046 0.8301283733968455 0.33428564063165356 36.22610557282039 5.777181973392707 0.3525130337852608 35.56637037770332 -0.011771885948792925 21.79155163429519
1145 35.00848289068841 4.56427869629497 0.38662375255105147 35.393641841285856 3.4276290892478465 0.307445279591453 37.412897918263226 2.087351188994773 0.5000872939699005 35.50643292384829 0.878988146595371 0.3611004162535023 35.89359654619877 5.792624099903003 0.39655869036637514 35.843010424056914 0.00425081774781586 22.366157336812044
1146 35.11061187173769 4.5734463609073615 0.35396688335078624 35.2713917232987 3.389219151066752 0.3733791546910554 38.554187246462185 2.066688785083178 0.4587762217916692 34.205505098606835 0.8455680607106164 0.3627887687685808 35.69598857238806 5.80875324883665 0.366561797060875 35.76753690249869 -0.009188305138465202 21.94970173649722
1147 35.0313550426463 4.5710010275263695 0.41637332101549185 35.92515336220383 3.4242891442705603 0.35195654494364026 37.066862200851006 2.074881137402028 0.5726214111060515 35.41362475671785 0.841583817357834 0.34360907002372776 36.11893643711037 5.830282694123532 0.36531532041769643 35.91118635990587 0.0024841376766879587 23.489844854938212
1148 35.41348441200471 4.574750587302307 0.45310771975416286 34.776641781162866 3.4365229359116998 0.3667827514915222 37.784935939058435 2.1005236594200123 0.4473214587068918 34.40397661326812 0.8579143254352578 0.3140044582139602 35.96450458798074 5.807056661618046 0.37126304786022474 35.668708666694975 0.009430207478087694 22.373766254083336
1149 35.91802433203762 4.564016562704474 0.4079767853644907 34.79497401536935 3.4634148648465493 0.39851150352418324 38.002287721633344 2.0810074616642966 0.3849138901308495 35.71210617608406 0.8005640780307643 0.30748525974263635 35.2742351656338 5.796628734933042 0.2962386509699553 35.940325482151636 -0.004797086023551755 20.57062972709458
1150 34.88680420344029 4.572459245748637 0.4700020728371446 35.25744506705156 3.424379121609607 0.33621054272336465 37.0376926385652 2.0773003940352632 0.4660544774977707 34.3763124532234 0.8747467726418535 0.2924103870210368 36.17319281464089 5.792130837943687 0.36836710719470284 35.54628943538427 0.002279847936432633 22.15105929228189
1151 34.41135682588959 4.589129693293386 0.43178247376317463 35.3502800552554 3.4202586035591063 0.39388943430472295 37.1956606470491 2.0970043735255226 0.5022174649379704 34.78632785580787 0.8503369236316529 0.2840461194705798 34.87210254887542 5.8082500453571635 0.37532327680615585 35.32314558657548 0.007072501413989385 22.772308056051074
1152 34.895555727907066 4.6012499327785825 0.3951446041230918 35.13698352637065 3.4127661510896274 0.4440742870688654 37.76438140919407 2.058565220298992 0.4919436934884304 35.32281938705967 0.8173089361882431 0.30158882490387967 36.22227232072385 5.804034409437588 0.3393535914454681 35.868402474251056 -0.007138496500770164 22.59865866312934
1153 34.67250787938673 4.580039156362494 0.3988218181009729 35.782347680763735 3.4033676959996915 0.3507794579745786 37.44369062151043 2.059252320068721 0.5364191592657107 35.339530885901 0.8166123690687082 0.3409386426725605 35.37979967939163 5.79101228276856 0.3525496312811463 35.72357534939071 -0.01586666160574197 22.683498910398143
1154 34.456328041482244 4.562983050242975 0.45845107281882946 35.825663486018016 3.430970497444462 0.33414172883222876 38.30742769342249 2.0388962020893837 0.4225556429302212 35.146684835578974 0.8411790779191749 0.3518263282659935 34.41469601716281 5.771728486290434 0.40211144329329557 35.63016001473291 -0.016771963662090928 22.564065936447914
1155 34.528265006759426 4.5858940614531765 0.36466156020161233 35.52588850644006 3.4422199440071943 0.31323337298099513 37.24089807403624 2.087669707084471 0.45513632989809455 35.1320217794706 0.8472705190220188 0.29810992502521544 35.83513105683052 5.8104609516623835 0.35146777758241393 35.65244088470737 0.008779610186471932 20.427194051224475
1156 34.458747772930145 4.6052618111156605 0.412029064113691 35.26516167007658 3.435175909921096 0.31515064668479714 36.482068105214225 2.087416337922788 0.4933669951958921 34.31495567799055 0.8719100888840257 0.3247686261086598 35.77289722682017 5.785352236986551 0.3281925657794517 35.25876609060633 0.011099850506647324 21.46881908661872
1157 34.67479431435619 4.616502454969496 0.3567051601736499 35.74581390993517 3.412477690611592 0.40883345574799745 37.729622264785384 2.093172723324402 0.49142694811156 34.02553418982125 0.8395609025604905 0.32096450742464044 36.072769924854995 5.802784979364337 0.32666505642336396 35.6497069207506 0.006976323706686749 21.82505250175455
1158 34.46833963039571 4.58152212266443 0.4295135660908111 35.45147404719646 3.406093963931566 0.31173192413444034 36.050858392321395 2.0818027858269073 0.48917664175653963 34.58546108568703 0.850759779315017 0.34079850376874427 35.15781188529758 5.826083988332852 0.3562460501014385 35.14278900817963 0.003329101554777547 22.087141250277238
1159 34.945781322606734 4.591591751054386 0.4391090294390489 36.3796931481646 3.4146270499809246 0.3286115139799785 36.711674406875815 2.102423908713897 0.4864428189843644 34.20594187173516 0.8297097735443726 0.3627927996870642 35.00768481407194 5.812933473482835 0.3617739666308614 35.45015511269085 0.0043337648959062 22.674577034221922
1160 34.93093736719699 4.591239975487349 0.48947565966498147 35.65419732279178 3.435958635922137 0.28274837821112175 37.40716826037413 2.119260775913566 0.4598398415241752 34.97349550476661 0.8092434129604666 0.30739327816847506 35.98545093288203 5.8122011021302935 0.3633806875024511 35.79024987760231 0.007657354023385632 21.804915524069685
1161 34.53568367415954 4.5861887203905765 0.41071150791613265 35.52197489053905 3.4521193808256294 0.3096680612078901 36.108448953900925 2.0624499055563232 0.5632884619530237 34.386880411714685 0.8373813908597244 0.33450666169099885 35.755224301367214 5.808314297404639 0.35594906919790126 35.26164244633628 0.0033673125480015997 22.621791959427494
1162 36.258797416677304 4.541709454273155 0.402565665282639 35.66283424388947 3.461424102275834 0.32354531801577574 38.380709369437454 2.0762322477513386 0.5585680180020143 35.1049682989126 0.8027786399786246 0.33238563305565455 34.74880003930594 5.809535563590541 0.3901261979496465 36.031221873644554 -0.007587424885478233 23.00071267369386
1163 35.43267104426343 4.5792518714611345 0.5058934812376258 36.017126663823234 3.4487323628287756 0.28285731409889 37.20002956802382 2.127053751183178 0.47508080803112784 35.14986684119308 0.7898114431090336 0.40998910537207267 34.23754387882048 5.822957529781001 0.3491413151315048 35.60744759922481 0.007637965213247666 23.181437216612853
1164 35.38109599618035 4.579771841393515 0.4452522354740143 35.88959383362025 3.4700192632771043 0.333080354095804 36.33585787197495 2.1250291003293547 0.49223498733765747 35.647686702452134 0.7974081205425241 0.4152833298678934 34.95202217639386 5.815804545176295 0.36478839197216667 35.64125131612431 0.011683147684381745 23.498595424380113
1165 37.007033321831614 4.566422595174659 0.45897672457471833 36.305825904736466 3.409669129256348 0.2950053734721283 37.578351393878606 2.073325013984638 0.49258624702971937 37.92123931089608 0.7663600374309947 0.33485089848917926 34.797009731908446 5.829415904302186 0.4144926675517032 36.721891932650244 -0.01688489042961174 22.87146575738402
1166 36.66213894763339 4.579072367825509 0.4347379187409815 35.05125714940603 3.4254343958293485 0.3127709242712922 38.2883940982205 2.0276947877110407 0.4866035731216096 38.646467312516066 0.8157900664476859 0.32607776285819307 33.948970548360464 5.847046711293924 0.3667987071610861 36.51944561122728 -0.006915760637875312 22.081666069038338
1167 37.200601306882604 4.611742186953233 0.4285157012495327 36.44300816156671 3.42177856277182 0.2809333923396269 39.77300426001232 2.0260796447073 0.4875778886380809 36.87742512033263 0.8110871264462294 0.41378997959251007 34.23863216262236 5.857942035508801 0.3924758994249978 36.90653420228333 -0.00019751518190023188 22.95604521560218
1168 36.99598329167936 4.588976800838685 0.42332676022741655 35.60767908190354 3.38024581089775 0.286609691455641 37.62816993456252 2.038324359228383 0.4742192656634106 35.86229034429989 0.7932620009361039 0.3474395795216612 34.259604939717626 5.8225032105531005 0.39227637817011507 36.07074551843259 -0.021260989968572508 22.045945460891122
[truncated: 456,770 more chars]
