# Supplementary material for: Lipid nanodisc scaffold and size alter the structure of a pentameric ligand-gated ion channel
Source: Nat Commun. 2024 Jan 2;15:25. doi: 10.1038/s41467-023-44366-w (PMC10762164; doi:10.1038/s41467-023-44366-w)
Supplement: Supplementary file 4 — Source Data [file 41467_2023_44366_MOESM4_ESM.zip › rawData/Figure4/bilayer/cAlpha.pore.bilayer1.txt]

228 12.482119854431522 0.22174376320333578
229 9.453490241973945 0.20516148053307723
230 8.038368799614874 0.21709279111890653
231 11.413282257726546 0.18748952560909113
232 11.106416641455663 0.17779039244000508
233 7.4367927200894846 0.19009821559831339
234 8.508234829513745 0.19254318242036694
235 11.169010702310793 0.16013355061977208
236 9.024165169786087 0.14859700390001063
237 6.547363391969609 0.1639784271962043
238 9.851042530550854 0.16726872670306975
239 10.46851977040188 0.15975573479799157
240 6.970808302095508 0.16196724691987538
241 7.90388375232227 0.1738261708634561
242 10.795635811808847 0.17794066050595014
243 8.981922153946222 0.16954249092545362
244 6.201780615558491 0.25993774359202554
245 9.320566580668565 0.32777950803648664
246 10.280395433565927 0.3187779119676951
247 7.676523084056319 0.32726072983491783
248 8.31058635508747 0.23059723823500683
249 11.38123838683101 0.20213900571889018
250 10.810426834894953 0.25439185480784277
251 8.778284759921629 0.27937607898762845
252 11.674531824356606 0.2901829928230138
