# Supplementary material for: Lipid nanodisc scaffold and size alter the structure of a pentameric ligand-gated ion channel
Source: Nat Commun. 2024 Jan 2;15:25. doi: 10.1038/s41467-023-44366-w (PMC10762164; doi:10.1038/s41467-023-44366-w)
Supplement: Supplementary file 4 — Source Data [file 41467_2023_44366_MOESM4_ESM.zip › rawData/Figure4/11nm_nanodisc/m4Helix.1102.txt]

0 34.20958737518104 4.544271022014731 0.3183326553134411 35.95228528818509 3.2905909882197046 0.3171408194792932 36.38116792534526 2.0805989910745444 0.3162142431146202 34.98497273972765 0.8503874501434581 0.3167858872070903 33.54413998039449 5.849239219118648 0.31854112146422714 35.01443066176671 0.0 18.185849171613242
1 34.20958733528714 4.544271028885822 0.3183326553134411 35.95228289502276 3.290590991505999 0.3171408194792932 36.38116850709259 2.080599019674707 0.3162142431146202 34.98497431255602 0.8503873989271393 0.31678607854561447 33.54414214359886 5.849239249002895 0.31854112146422714 35.01443103871148 3.4850951458054167e-9 18.185851364191223
2 33.20041979962719 4.493120986783986 0.4744129320824148 41.67910008103383 3.1822454836521508 0.4327835083222766 39.97395494014784 2.0939632319741204 0.412814812307962 36.03602257213554 0.783035422234437 0.3750656349316831 32.23776948149171 5.731669053581332 0.38325926768522217 36.62545337488722 -0.06621069846901187 23.815978021965922
3 31.865866266483355 4.481895874515349 0.46951013934537283 42.004234777259036 3.1716439952932496 0.36528562070573106 40.1941686497263 2.140733946390762 0.38376311623305837 35.28593210335088 0.7741430830760412 0.4228327292121347 33.40831877412641 5.704010213875163 0.3985823079294366 36.5517041141892 -0.06853211148410425 23.376379111216107
4 33.77563321570764 4.483812404280639 0.4285517046532313 41.14070860655172 3.1798656039025213 0.40001733308976306 41.82613565739021 2.1163181139801948 0.42566774652043454 36.27661158418451 0.8219177274313616 0.35811193107848166 33.302174013319096 5.7228297158619466 0.36358555482807714 37.264252615430635 -0.058068821022884666 22.64253885520057
5 33.16943989553344 4.474366083347277 0.36765419081128264 42.3395492172814 3.197564497868771 0.391955851623258 38.96583705746162 2.1152823891829753 0.39826151943259425 35.7280658279813 0.8207972073660229 0.38498214379078205 34.14588368455069 5.734925009867524 0.3660347505056222 36.86975513656169 -0.05443049658770309 21.87425041988285
6 34.49269487939215 4.4375539132895225 0.3358996551069795 42.188854004999655 3.192357959441182 0.39126560292170515 40.02552678687255 2.1281153746475843 0.4444559392386466 35.41925714028303 0.8094249014973776 0.36865931532966834 32.472391006476144 5.671550523215986 0.4192365119887245 36.919744763604704 -0.07521699969588677 22.45441107855895
7 32.51728074394209 4.460714173417618 0.41413050286984937 41.859799785307864 3.1833501292639452 0.41875025873349114 38.9086346581931 2.120855200548272 0.39603723486932807 35.10672143684402 0.7920444990541934 0.3706379003443974 33.482114281926194 5.706089379552195 0.373310191237135 36.374910181242655 -0.07040685774697238 22.60738007799815
8 30.771062502560426 4.489617607408437 0.4117146073421092 41.15754085843707 3.1774910951592528 0.3935392219862388 39.31491094581604 2.177861023460124 0.4385596759985959 35.641483794117725 0.7930973771121658 0.43400369506963726 32.58451026461561 5.686815462988543 0.4042201472470829 35.89390167310937 -0.058041020888512686 23.858390561718824
9 32.06234723420905 4.472874471745408 0.40588954083519596 41.64054299749915 3.1523769424961143 0.4154267598198126 38.62391227422667 2.163898220776768 0.44721424018464767 34.641379364680375 0.7869919425731519 0.3933098857919099 33.09101936929666 5.6710740442319 0.3660022752649364 36.01184024798238 -0.07357440974954879 23.23736566701503
10 32.2647056501143 4.48511614615258 0.37198609130526206 41.14603411439055 3.1489410114414214 0.42495339283762057 39.78746499175936 2.1585430407498256 0.4323340512471625 35.58686805343836 0.8428212333965371 0.3674012135745923 32.17220081056368 5.728243063627854 0.3817186494426991 36.19145472405325 -0.050284635040573525 22.67071838905688
11 34.02338176343468 4.477463218350248 0.5193369483555894 42.557689954912284 3.127040687830761 0.381374489837229 39.813382252950795 2.160477963781876 0.47873796598469526 35.610641263484034 0.8422036791112567 0.42467312201092106 31.832844600142643 5.761822748131082 0.40093466466531286 36.76758796698489 -0.0492158746731725 25.2680941241786
12 33.82116462146776 4.509457851277178 0.43672726059255196 41.75881483838417 3.122004153016873 0.4629629043619981 39.54550187785427 2.156954525973828 0.442345529999015 36.95886416000065 0.7818522837184407 0.39645466733194057 33.745727133840205 5.777994744652814 0.3437859538106323 37.16601452630941 -0.0533648223863906 23.861128938471527
13 32.35640399605282 4.4715696597414185 0.3769030167777392 42.20094070178125 3.1327345158855167 0.4391721162308476 40.785661002363064 2.1233451451790444 0.38221531961526967 34.51970183992546 0.8145216281795212 0.38917752309759024 33.40643648899821 5.754294887589999 0.36599927741168703 36.65382880582416 -0.06372436679911735 22.38508580430852
14 31.460817943224466 4.464208684013583 0.4622192292330374 41.36700771000579 3.1272918042614735 0.4500420032844672 39.02599424833696 2.1122797013641486 0.49854422640267926 35.936910140412934 0.8207374471571931 0.39672686286395203 33.6067400471044 5.809667141812789 0.348293190719035 36.27949401781691 -0.0561805783923798 24.703940646611873
15 31.67245143397635 4.494132794115521 0.4342886563142739 41.18731776626246 3.102093398053182 0.46976590944804547 40.52772432049568 2.099611937518592 0.44664977629987673 35.37690130781527 0.835858517112418 0.32407396229735086 33.13172251771741 5.791435113905959 0.35997515468814556 36.37922346925343 -0.058391181973082726 23.316557110615637
16 30.900376967098477 4.525002911045116 0.38530531955985653 41.34677056826105 3.132852904589239 0.4468191990803974 40.47172311270328 2.1336731393074535 0.43889236693446476 34.77434176779516 0.8397686911318879 0.34713485608972483 32.10109183393756 5.791357052251758 0.3421069866794641 35.9188608499591 -0.03848659444912628 22.462910377557538
17 32.33653400143557 4.535811048946474 0.4448210792376395 42.23276094264143 3.0975588911195295 0.44020427476817725 40.67679429913228 2.0886645613464276 0.4103965474469532 35.64092634597279 0.8227644090269751 0.38122713127271546 31.627515986168053 5.706998764410535 0.3601899909992978 36.50290631507002 -0.07265799914422885 23.340455921395403
18 32.70961403957139 4.5556251799830845 0.4184722448877669 41.947473919090385 3.078092575651158 0.4536301489925009 41.088088162844485 2.122132786562169 0.37649161095226 35.07693528019571 0.8518960649970007 0.3651350844475415 31.9649200524916 5.731381469442432 0.4105729474115819 36.55740629083872 -0.05519191878704834 23.196792632433667
19 31.141403313209754 4.512099070370492 0.37633205376300544 41.16674584960563 3.0855385127707304 0.3920435336905057 39.75038841686303 2.086003157441981 0.43158003944008233 36.80323034346638 0.8418838091130282 0.36508032929070666 32.018226285895466 5.8151086251247825 0.3541975801697139 36.17599884180805 -0.05489089915001444 21.992796306610572
20 32.306751353247925 4.521006974561314 0.35095772724612323 40.80831503152983 3.100816612989364 0.4601268998680764 40.73422440892769 2.0738632979872733 0.384343125106192 35.36242406633531 0.8553287630136074 0.34751011970483897 32.1744489691664 5.732669877604692 0.4058748974228418 36.277232765841426 -0.0662804288829671 22.3317493489693
21 32.66622927557271 4.559747810330187 0.4384204117747983 40.76884059516042 3.0832162605308344 0.4303226976018362 39.22792317788557 2.0956068457312345 0.44653371194295866 36.144047126532726 0.8271758753591469 0.3812920077491341 32.72304692937596 5.793592102859519 0.3956128892866805 36.30601742090548 -0.051149755152032836 23.974636487238627
22 31.571060419904033 4.485734377783841 0.410152516662537 40.3765329471265 3.0659965754947383 0.483284750569175 39.71014701211266 2.1594285932171013 0.45062344507510355 36.41767079936213 0.8463777268854312 0.2740599435489057 31.510196403852778 5.7642454780527785 0.4050726722485869 35.91712151647162 -0.058660983827439075 23.184087767880733
23 31.841992954930404 4.510606451977934 0.3793979377059051 42.89028154426261 3.121056251651928 0.386518618524284 41.38730047175739 2.1109747107552606 0.43446243779977034 36.04852504482588 0.8494322830446523 0.3368075027045367 31.213264161291242 5.797970669489441 0.37245531087388356 36.676272835413506 -0.04500946073037397 21.88288319153874
24 32.24677338226718 4.515590000520027 0.3385169327662048 40.90665715918104 3.1069541500038618 0.436079295991243 40.91021009125365 2.133903475867439 0.4930579299157225 35.52301174738684 0.8781198648445568 0.3135599217472569 33.099991280607064 5.79092273161897 0.38099781690920964 36.53732873213916 -0.03791948954324631 22.485292045469162
25 32.762604062978575 4.555474374385021 0.4314750120625675 40.00976283370304 3.1091606151401074 0.5259600462505881 39.64271537399599 2.1123209310888753 0.44731553337303975 37.66246448041616 0.8396571863642873 0.29418649866518193 33.68991438383141 5.77740146660664 0.319257848566249 36.75349222698503 -0.04421461939723106 23.126810446928594
26 30.916033091454565 4.546525791585337 0.39748003364862045 41.19068333237456 3.13530062535177 0.4475454653274282 40.26248895273832 2.1524246859936795 0.4679011781533083 37.48429939001719 0.8360170807601605 0.29359081504124923 33.52336872574294 5.81528559520785 0.36989486781010344 36.67537469846552 -0.025906778334457824 22.648017360877084
27 31.73100375480165 4.574474549363234 0.46705850345531374 40.21263613805619 3.12512008176819 0.4017814324756613 38.87482431481391 2.1530416561317187 0.45894443432140447 37.059008131673096 0.83716163223848 0.36354331625823116 32.50638380120066 5.783709879893359 0.3968850993571825 36.0767712281091 -0.02831597423522083 23.92915587109609
28 32.05981864776951 4.5773141809491875 0.40671405072626005 42.29539462247114 3.1197433716290774 0.39037798353032555 39.34284877517341 2.134566878256564 0.47238913772039537 37.0713681765191 0.8464562942391889 0.3651542802828777 32.07734656637268 5.797453097368861 0.4022984271396387 36.569355357661166 -0.02791076962564141 23.341542887360205
29 31.65608928094678 4.547235833158927 0.33782793667443406 41.03183549264245 3.089788550076946 0.44133968046799676 40.06391300368916 2.1318370666334294 0.49728660034403205 36.54502298953094 0.8767932424926773 0.390066480063163 33.27410285417983 5.785804905094439 0.36777174792539474 36.51419272419783 -0.036725614622933354 23.311274284213162
30 31.526322947069932 4.51907555674512 0.44023420732421303 40.71981437948244 3.096310143309558 0.4231061609886724 40.303196303137895 2.0966452930278496 0.449962524499945 37.76651146278612 0.8393399496109267 0.39791879836320276 31.69612874888263 5.794823629886448 0.3786888647228207 36.402394768271805 -0.05377861959823675 23.94861088256881
31 30.4533614990788 4.547670744763458 0.4964792222793506 42.884908279323064 3.1578679821716267 0.4309493726754525 40.67642344446239 2.154975115086811 0.4897518294521144 35.33202617542319 0.8466160987208108 0.37638443583646575 32.73953084153158 5.7470221922011095 0.3444165407674892 36.417250047963805 -0.03218710752545399 24.499462191077956
32 32.64196762886167 4.523482124882455 0.386679075345606 40.76046087262133 3.128415669338162 0.3852184031483125 39.6795456226827 2.1369177966530177 0.4255435919805797 37.75028244812197 0.8758320455488657 0.3836631293167635 31.58940414325022 5.742172731968519 0.3931899585830279 36.48433214310758 -0.04165346043601335 22.623744558435945
33 31.118763718752863 4.547927119725682 0.40348753647256064 42.35493979861516 3.103485542601663 0.442560473246306 40.06362990408317 2.1613980076550994 0.4498010600784132 36.18034013574296 0.8776070263928615 0.38956378498408856 31.39450693013207 5.812003796626172 0.38142268996024314 36.22243609746525 -0.022533235513921567 23.684190732263353
34 30.893079933100037 4.509864462680374 0.3806175805428896 42.21496188952082 3.0978992104713368 0.4015739399191394 39.77774324016084 2.199515588393561 0.46071352306147134 36.34601193959521 0.8955451236978378 0.39437960866681676 31.78328994225325 5.7817986371416845 0.44220738026567125 36.20301738892603 -0.02609292963725838 23.829223398161947
35 32.515851996941386 4.475575674341725 0.3953737054758529 40.55809926834607 3.1074032786291603 0.41740226455544777 39.782002983174806 2.202046238690952 0.4452377037972943 37.086577084514886 0.8649142875479943 0.40214540493727136 29.87334180185076 5.776703334066591 0.445786970255141 35.96317462696558 -0.037688971458932796 24.1323640982309
36 31.26419621871028 4.543893354893651 0.430603800492928 40.547342201767805 3.0849113276596567 0.43702562800393435 40.06799572245217 2.149290093756776 0.3623121467919886 37.51417232621141 0.9005519174425467 0.4180421248273565 30.102684223174283 5.7661079114410025 0.4555539139820617 35.89927813846319 -0.03406661307549066 24.104765466969937
37 30.429354068332287 4.550105988973119 0.4449419918437836 41.45835548562662 3.08175937143527 0.4568100768161457 39.64303586835062 2.1566656866603235 0.4096836470796953 36.69937367715303 0.9050918379283557 0.451581859492425 29.38974644658969 5.774281274035927 0.4421628072362534 35.523973109210445 -0.0294367023076183 25.26950579609569
38 30.746318971023413 4.563622385053385 0.419516390659976 41.76226969611504 3.1012992693277788 0.44229122190726056 40.562487611622 2.15889499868093 0.39598238018319043 37.944172041752 0.8809648773795552 0.42403064935847534 31.31193054281056 5.823186549946904 0.40688924595915416 36.465435772664605 -0.017423918036506624 23.934852242708445
39 29.82851005498301 4.574308556014389 0.38532545993838885 40.265389599155526 3.0852528548168516 0.4031591983188467 40.08841750707222 2.1613955659369903 0.39876425597121906 38.51073310991393 0.8696012375864562 0.34262452915542513 31.75201212099317 5.8361351530519965 0.41086360494530344 36.08901247842357 -0.01767886063288058 22.239208402787813
40 29.944248608393448 4.603097236358243 0.40684827804743007 41.83149761627843 3.1130063126329177 0.3991010746984407 41.20540755323124 2.135795780695835 0.44390846701610087 38.40426718290256 0.8826462464324349 0.31216558700719005 30.53104936035391 5.8424291795250385 0.4271001389937071 36.38329406423192 -0.007622582985323367 22.793676820461968
41 29.871083450962914 4.614645523618485 0.40468666488704785 42.81689360764588 3.1261042759347912 0.35417042661891257 38.81481925042372 2.1445384920794455 0.41999698567722843 38.22481528137344 0.8648021421010925 0.34933710397114087 31.525351221345566 5.829357013083467 0.4225941575304879 36.250592562350306 -0.007128044750761076 22.35435332852779
42 28.728563460047795 4.654474568311641 0.380457263057881 40.61410490247416 3.10219069872579 0.42654711561258263 40.56780152907966 2.171768825717962 0.3676654672381061 38.06138955132561 0.9013086161604008 0.3417829402736162 30.546250415017614 5.8368169545739645 0.3987839047288029 35.703621971588966 0.010294398583734422 21.946995831560287
43 30.807544331994688 4.620926211070731 0.3577214560504181 42.02412246181189 3.1357865720844957 0.4957829137110253 39.78546264905726 2.161488841360047 0.403050557222545 37.66163603988465 0.8523364783801669 0.36343116015570764 31.68464801330026 5.815489852755232 0.3837715534863619 36.39268269920975 -0.00581194298408263 22.96137119499293
44 30.435878250887153 4.602890940211589 0.3459620789253849 40.764225012958235 3.1018467446290656 0.4425991638117068 38.92587478556911 2.1357384026649373 0.4325490944775144 37.86825924572182 0.8676234933515891 0.3666294768221186 30.997349674239935 5.756483294963245 0.40316223683277586 35.79831739387525 -0.030100958950132005 22.81405698775246
45 31.261732879107072 4.59267799150194 0.30031178897459104 41.48655836208228 3.140196117296395 0.4792239854583314 41.23081932020336 2.111402480168335 0.45875347506138364 37.63627719359055 0.8721711384124419 0.33776642732015094 31.628023079720382 5.861347795882444 0.39254866956809964 36.64868216694073 -0.007458429461906113 22.558544115766104
46 31.449630241669087 4.6169947764978065 0.30727880563043175 40.48710599503246 3.1110321876148888 0.45448084080313333 41.19563215303767 2.0971591554167617 0.4851182108547009 37.032346307315564 0.916726499352895 0.3447445585519971 31.080965525928164 5.818849322112131 0.3134518819353329 36.24913604459658 -0.010865145915320663 21.830543384278133
47 31.112629548723298 4.644286377203981 0.3329911969608515 41.05532807968027 3.1069972747051424 0.47561883283855 39.85550776855092 2.1498197346372354 0.4568098065538544 36.91765036267422 0.8959666509512043 0.3446583042807132 30.706809709159486 5.806598557477974 0.40164789268261997 35.92958509375764 -0.0022838151191097557 23.052682249127
48 31.45050774472063 4.643220722646442 0.3128836453467117 40.608757973872514 3.07358304394121 0.4671493064208378 40.84456145004813 2.1041166596211527 0.4459198003680218 37.916306967202075 0.8723393972180661 0.3486285253079089 29.920236152955447 5.776017923641305 0.3735947914276106 36.14807405775976 -0.02916198470058211 22.324453298940302
49 31.342460922619374 4.597585319550651 0.30084085513224174 42.56000375791826 3.1320768530972596 0.47215814153078817 39.961783409816825 2.1306932536539085 0.4979952074440229 37.68181801439122 0.8644640877948785 0.4338556898400773 29.345949744060107 5.760518545786462 0.35728012832481215 36.178403169761154 -0.025949922137585336 23.63026941668015
50 30.755303907531374 4.564809776685957 0.37108967915123536 41.531097636127406 3.1167363389442353 0.4554578510323199 39.92991985491015 2.147851394354495 0.4781996838681869 36.437768126398794 0.8904062430373422 0.38789963890448015 30.16961521556217 5.801217894289043 0.359975493109449 35.76474094810598 -0.018813204652002757 23.52131947276089
51 30.156493380212765 4.660260919535665 0.3642383156222501 41.814430741019855 3.1836598937319356 0.3824369120914836 40.12245641513721 2.1271725858993253 0.43385937636814975 38.82014359415603 0.8799468398902238 0.37047083784751833 32.1044498504094 5.865227919532147 0.3695446832083261 36.60359479618705 0.02023609760364209 22.007883302742783
52 31.181295144960977 4.585401441165108 0.3627041095901994 40.55612299430989 3.121931488399459 0.4489005017496116 40.58112029632552 2.1296105916638806 0.4152493488938704 38.17694824943377 0.8914957866425172 0.3489180500996783 32.05604319503832 5.8085423041205635 0.39201451641755697 36.5103059760137 -0.015621211715911553 22.54917259310692
53 30.397365780339108 4.5552655274453056 0.372749207784267 40.198699641226014 3.1124581638478057 0.43237558856683955 41.28169435198645 2.1471052996391506 0.4508113124735369 37.98821964868677 0.8898286907894415 0.39215911454972985 31.226659710429303 5.821767749850848 0.37144356505000903 36.21852782653353 -0.01773244779970686 23.142209827936167
54 31.38671635298853 4.571256766404756 0.3398685469068001 40.54673392562155 3.1082536216795216 0.46906387929004584 40.10301003916597 2.100663614256653 0.5098400453081452 38.078271522326006 0.8765281411910896 0.37618184250446834 31.722791553994327 5.778022634551174 0.3426949562661107 36.36750467881929 -0.03607257849757841 23.34974066294043
55 30.639360802648703 4.584882857642988 0.3686922286650694 41.23485472716049 3.111304934281114 0.5087288901340765 42.55751672770061 2.1237489597140913 0.5198796488591553 37.9777013131556 0.8703049672132921 0.3388810973363691 31.194310718341196 5.776026611883297 0.40814861561160504 36.72074885780132 -0.029763867967260806 24.572217283999798
56 31.832612171427407 4.636245398808622 0.33009981780027403 40.88989668951616 3.104727557517859 0.512687859145365 42.78235633725943 2.120931471194744 0.5315443519238735 37.517585100957255 0.8331659745062098 0.38032530196354364 32.33532506142471 5.739378339976997 0.36954930381240186 37.07155507211699 -0.03612778571333084 24.341614995774556
57 31.312038244560913 4.623599515203077 0.3669422783791507 40.85273198959257 3.118214247132094 0.4875173247229596 40.9767752052527 2.097841192019623 0.5060212638721536 37.41511347644279 0.8561971893722685 0.4091664811251232 32.64187019271392 5.786363627778887 0.3473191218374301 36.63970582171258 -0.026574379813027238 24.25864881961762
58 31.81405275930646 4.615069411027308 0.31280462850353097 40.231509944088636 3.11746129615022 0.5514446105757254 42.01077369838702 2.128244274049191 0.5127346396520617 38.540547102675475 0.8965388920003041 0.32968490152120994 32.15948512580159 5.776183308755182 0.3849689701425693 36.95127372605184 -0.016318097717776193 23.968403073575402
59 33.38723935619834 4.641317294009255 0.2955117279515632 39.123684040209504 3.1045388000725525 0.5098940247129745 41.7696783455813 2.0980034852570855 0.5483430039676251 37.901081303706654 0.8578261455334039 0.39248961297826956 32.15436319348044 5.771533142081881 0.416425488138551 36.86720924783525 -0.028373760723381623 24.78230231089956
60 32.85167445143701 4.5838906026112785 0.34219634528683923 39.53559969303882 3.0911399691893577 0.5432651177642024 41.83496356526504 2.147545950171266 0.4870935654760894 38.806548132906954 0.9087047572239336 0.32852636154562664 32.86900671404853 5.803907621650617 0.3868527400854656 37.17955851133927 -0.015979753944926657 23.92596271187698
61 30.609859581390637 4.665577842000211 0.32195699752665363 39.333402544338206 3.0894936219602487 0.5018997674619069 42.15906700303073 2.1255928009410647 0.4925427618022355 36.383101238428694 0.8566635405242671 0.40592486412694184 32.806192654400796 5.803076174541779 0.4137756000865524 36.258324604317814 -0.014936738120703152 24.477902820495785
62 31.274487026748584 4.64132570729967 0.3924105979788272 40.51628641590193 3.1370412110264314 0.4921051925228328 40.84777407466879 2.0930626546788655 0.49219626661433924 39.71592792725479 0.8637248418539343 0.3698330353135824 33.64620487174754 5.826901933562646 0.3636375085426691 37.200136063264324 -0.010606264429907818 24.18091140752973
63 31.50804721729165 4.639780995380823 0.33256076799461565 41.785512223099204 3.1236639555904215 0.4641126972689693 40.37744279963843 2.143261356110785 0.43841900769097886 38.22775693551049 0.9288517174148616 0.366522713632155 32.54691294306112 5.824727465995665 0.4078723621218426 36.88913442372018 0.00903956398429413 23.027031105018
64 32.2492013250138 4.609420199865328 0.3535437942257995 41.81739630728194 3.1509560154088456 0.4365816703542882 42.199376629447976 2.131417906851377 0.4602327928765712 37.46029056861908 0.893920917325151 0.37944621572927195 33.55731272316228 5.820740136369206 0.416008863667218 37.45671551070502 -0.0017264989502356442 23.443293974652246
65 32.33203813297564 4.635485051682814 0.38358796360941905 39.99257990831669 3.1204015069203055 0.44443070860643713 41.37714893049752 2.1089808714379172 0.4528811005645978 36.871240398176546 0.8797796591279804 0.35689117092602324 34.006681254497316 5.825769535193784 0.39062914553245676 36.91593772489274 -0.008934209241657132 23.24398203858815
66 31.208891329244587 4.58897661699415 0.372189876933947 41.51323766608027 3.097157054054771 0.5570842725357898 41.660151624529135 2.0907641906779277 0.4738048037266359 37.982308590417624 0.8709236791432154 0.32742132976113214 32.55064626348798 5.872777879158537 0.39493660116127366 36.98304709475192 -0.018897650108496998 24.35571261628845
67 32.73088497590185 4.578802371046503 0.27455437505469943 41.43776314807925 3.117805306261655 0.4417072252262173 41.57711328960198 2.1252464029698865 0.47983868287825154 38.34068446854352 0.8986252776755461 0.40727358232784794 32.80610167398457 5.8254120783348595 0.3918576942923214 37.37850951122224 -0.013839246856527154 22.863669505332048
68 32.450562180954535 4.580793258826011 0.31330319584427757 39.258221224503714 3.0975600449690215 0.4964673345752565 42.07679172479314 2.152426438076652 0.474561655887392 38.34977172603441 0.9127810641608335 0.34113146603591105 31.329583415458984 5.833420695755848 0.46473627882815843 36.69298605434896 -0.007621233756544022 23.951926878926642
69 31.458802412996004 4.586123161496041 0.2925970452542333 40.82686554460726 3.119099379294997 0.43753627021334 43.601351110035004 2.1102098709308685 0.4282386239430588 39.04280389311352 0.9077685680658492 0.37764922861925637 30.461237512646065 5.807012923476527 0.4402704315655697 37.07821209467958 -0.016974753461360726 22.64663354879563
70 32.2581889402225 4.582078075175959 0.24091629467089976 41.97794331148368 3.1082094411482046 0.48716092626000357 42.443847263093105 2.0811586496007344 0.4643106613851825 38.60860468060597 0.8980639098720417 0.3825068633051602 29.913737709770427 5.803948563914149 0.5189344820709619 37.040464381035136 -0.02832580617199947 23.993515553580043
71 31.192061115358467 4.591836300089378 0.2969306428762465 41.54569336929083 3.132196720133521 0.4417772146420017 42.814721400194344 2.127938632640632 0.4700551089318642 38.567265589318744 0.8950966607832392 0.36620907054308666 31.20648623079603 5.837307811820766 0.47778867015654763 37.06524554099168 -0.006142309020709935 23.52290497399417
72 32.13274859286012 4.56398308136338 0.2257311895458418 41.500595469712025 3.118767901988827 0.41958896648171123 41.12825286682168 2.1641920517001108 0.5051437787018085 38.14346475579652 0.9016300331302394 0.3483801525784288 31.54359015408956 5.821788340043921 0.42704632038038737 36.88973036785599 -0.008945252468921616 22.06907843305241
73 31.395662570692924 4.576148399676033 0.294359736743625 39.926220951547236 3.0923589516377454 0.43178161919579233 40.94815682387836 2.146450683797025 0.43653613765527627 37.65940376644119 0.9253460513489277 0.3850700629571833 30.214377555038908 5.776495597589028 0.4914757023033191 36.028764333519725 -0.019657597304465545 23.367777243463298
74 31.419582034639596 4.578350496007639 0.3132041628307219 41.35587722416723 3.0939836890483114 0.42301905258761285 40.16665391822194 2.1957150941586425 0.4374482003098712 37.51127350851669 0.9058968726179397 0.35264680413484256 30.70689940894017 5.7810549355295935 0.5448329500998359 36.23205721889712 -0.012017316641792019 23.73364415449118
75 31.601291071522763 4.6304021092050816 0.36989849501036237 40.583402794834136 3.1162495418863876 0.42791513043565843 39.84520391238029 2.1380056895034754 0.4276780721271093 37.07084890975591 0.8810432799154801 0.4036563151433577 30.178147292534895 5.791002571732619 0.5310268252209013 35.8557787962056 -0.011676895665608455 24.7537802448338
76 31.80028611356376 4.611090180415536 0.31951412391269396 42.08887375896363 3.129661156482021 0.42484740782841757 39.97588668896668 2.1682429188466075 0.44644095063681655 36.70893531765796 0.9226026025621173 0.39350284761455073 30.220827347578236 5.773801295494469 0.49475603609915664 36.15896184534605 -0.001937903354067161 23.824288325150814
77 32.65342681916147 4.604821237086788 0.2709119040141488 40.90021701867248 3.0661717572383598 0.43941190892746174 41.37677933803869 2.179742470205942 0.43504873563904783 36.31738282265126 0.9347691667865529 0.38330150489279635 29.625199088815112 5.763726390686979 0.5448262797281997 36.1746010174678 -0.013171329713293 23.760563582284945
78 32.74553748499072 4.619035466237998 0.30118964960262756 42.01004047113578 3.139096846528698 0.399011640659485 42.25798635235242 2.1311129268468822 0.4072270827468181 36.78551099628445 0.9688092654883238 0.4092963546235138 31.09578448298987 5.800241319591227 0.528540243652907 36.97897195755065 0.008641630824408563 23.437010168119226
79 32.339750075730535 4.5849735014230255 0.31398940568813954 41.654556087861366 3.0941745203395987 0.48536433688783326 42.54443359920856 2.1078143329539927 0.5043064707744966 38.28617653558213 0.9685286370097316 0.40659289386462155 30.046895856589458 5.804359623438419 0.4719967884063929 36.97436243099441 -0.011047411081263748 25.006741772395095
80 31.316380811064334 4.595896669087747 0.33669151190476565 41.39852994728367 3.0692762905469633 0.47064826220885014 43.088941534834326 2.0983818211373384 0.4753757428824197 38.30591708767877 0.9478770253024001 0.39396350973081024 30.460935970553553 5.8024413931136385 0.43503006702995234 36.91414107028293 -0.02024289427659982 24.198403726332078
81 31.034273810945763 4.569535418721324 0.28360211054147144 43.13102236361842 3.072335844441597 0.48508152491468126 43.51690282049413 2.1678621634073503 0.45597330823365045 37.96304861020449 0.9654336688730264 0.4491346193273216 29.44860958729222 5.795002702302716 0.45536542855197815 37.018771438511 -0.008983574565014484 24.3983419075362
82 32.030487458429896 4.556435127776425 0.35899024389276357 42.589318348602134 3.0837924608063014 0.5071636032570822 42.38895563450435 2.1179013637573005 0.5303660484389108 37.99828212741949 0.9464666247298712 0.408425142959644 29.707938153519308 5.781537759758366 0.510185447924824 36.942996344495036 -0.025790866748564546 26.529441179396972
83 32.560039607366114 4.571918796635947 0.3062878083516828 41.427290177803854 3.084686438896594 0.4771389608909078 42.65727411659343 2.120739698718105 0.4353637260629894 38.20821552424624 0.9698177419628659 0.41529485325574755 30.444187205550982 5.82651399284595 0.5256812151926414 37.05940132631213 -0.008282200302324915 24.749101767314976
84 31.833979959246946 4.559154523306213 0.3547076277148142 42.08321396580603 3.071082406008999 0.4515915569959887 41.274231037688814 2.1162609341419034 0.5057858454679445 36.7072642684101 0.975382401928601 0.40266971494486486 27.887142298787662 5.790753763408709 0.5790201353801526 35.95716630598791 -0.02049072835533212 26.28472396119809
85 32.01563336158069 4.61158066422105 0.39282233909549324 40.396494720048096 3.0955053849295266 0.46447461813144586 42.09928876538742 2.119165221869434 0.4986139054587904 38.874725808247625 0.9687632744352792 0.37222560632986695 29.530039947718514 5.8117411059065 0.4959988764624276 36.58323652059647 -0.0016664038418592764 25.486713672352405
86 32.76551706839224 4.589357604250674 0.31324285120538276 42.096276409211164 3.1184020307384457 0.46974378818721424 40.70385040626921 2.1051728643627934 0.5352226230495369 38.54604469845533 0.9594281660279141 0.4196135459379638 28.654316531620466 5.763533856146612 0.5276337803947377 36.553201022789686 -0.01583862980892936 25.960220241380515
87 31.971577957544767 4.6367922245186834 0.32998707655879955 41.44127064364514 3.098090235853192 0.47873343732054013 40.79492873065474 2.1457124056522923 0.4600797842993801 38.69416079326071 0.94943331126077 0.44508765565955394 30.008117020531124 5.82253520201514 0.46025466655986863 36.582011029127294 0.007495141745798328 24.9138392416654
88 32.373029282369835 4.645182187560614 0.32532836206714044 41.70972492178751 3.1404708486008874 0.46847758241526144 43.19601870368435 2.0874826856996984 0.5132981304791682 38.34329308079027 0.925981675167856 0.40700806099872044 30.941146818273587 5.802618738199921 0.4244708373229124 37.31264256138111 -0.0026703070684218843 24.506355701533284
89 33.53759056415698 4.593052360770471 0.29537498062195766 40.732199938858514 3.0579098036927754 0.5221765565965504 43.89069241753698 2.1057996086757447 0.48310014119634975 37.81413963225586 0.9652072911323655 0.43794109406623805 29.96907929028278 5.78334633950754 0.4404387887807201 37.18874036861823 -0.0219544533584378 24.969862377220906
90 33.13823481245561 4.631930768306754 0.30147542931810895 41.273196112640896 3.1148195771105116 0.5225777105127375 42.18918861075264 2.138622752530369 0.4628455767412707 36.578123548981544 0.9607841034615456 0.40241426108121303 29.030510129605407 5.753914154316397 0.44379117860080575 36.44185064288722 -0.0030032629691018275 24.443573083035293
91 31.29585167275209 4.563809248621669 0.29816937901845103 41.10372137246781 3.109785600566783 0.5290596158921476 42.33572573685736 2.131637614560311 0.5219802979041165 39.05175551273535 0.9537224054502986 0.3226220334171934 31.699640807875078 5.795995200323896 0.3724381122880623 37.09733902053754 -0.012027520209625742 23.42560220295457
92 31.590787530244793 4.59916182312007 0.3464500434707833 41.63963824549589 3.1518140042804323 0.37545739857930316 42.637420863572544 2.101222099584229 0.5137418472100906 39.3966406459837 0.9704338098121061 0.3763815168942972 30.217560101490708 5.824395155097736 0.42251276430578827 37.096409477357525 0.006387844264697584 23.314151964570097
93 32.38924466177161 4.590903250705508 0.3497396732502593 41.467428656273334 3.0952573381378277 0.4241782470117839 41.849509960192265 2.157121618585288 0.5340549326356476 39.177777279895594 0.9767737418066091 0.35154983216154206 30.88520467072954 5.78864162588387 0.402563383206911 37.153833045772465 -0.0012780190903966648 23.629765740875158
94 32.189551625433126 4.581669278726064 0.3782145856952213 40.25866122378965 3.088636094559157 0.4045329822768642 43.8987802843174 2.145258559236671 0.5621926875791682 37.21412421567801 0.9440980877539042 0.38626776812872415 29.893848318881208 5.793392503426153 0.4205937185328981 36.69099313361988 -0.012406629373827327 24.657831635539072
95 31.068464522863287 4.54632384095093 0.38952674472779814 40.899215600875074 3.060565283518857 0.41355243501964506 42.74219824754535 2.1398771861147337 0.5002830397139179 38.024091433420956 0.9863648234102772 0.3746021383366361 29.580394907014362 5.821475873455036 0.46991954661135016 36.4628729423438 -0.012096132624250466 24.61293652134727
96 31.044971491773133 4.59710986288605 0.36597179599750884 39.15587031271888 3.0751857577603645 0.43823166519891427 42.019325366601066 2.154115547122115 0.44985986788838705 38.48490946980815 0.9771528152132986 0.43142911741032014 29.19714104333751 5.797979307686874 0.429573964204043 35.980443536847744 -0.0027088759804767327 24.236875744589245
97 29.607260201281598 4.623458566777346 0.4311011653033965 40.55774750079884 3.088073772618068 0.46315198538599606 43.31124237686099 2.124264899058728 0.45050135373906813 38.65962785548924 0.9301771099470764 0.3797831944760836 30.835037485193116 5.775944672885417 0.4165068212076368 36.594183083924754 -0.0146337298568902 24.534562950408134
98 29.84011254438889 4.645002448264166 0.37728341739148 40.19982575652808 3.097261190015878 0.43731043472429704 44.58070830152268 2.136209237324187 0.4300318434868662 37.854254995333385 0.9677308359169118 0.36264093885299836 29.95925370396032 5.810458182991417 0.3824076822961909 36.48683106034667 0.008314844788294829 22.79998819109114
99 30.083213062648497 4.674057229277032 0.345237345133812 40.70901433922968 3.131895674592819 0.4933158952360263 43.24413437877964 2.146295373708175 0.46455631031130146 38.537225650835744 0.9376760775830677 0.355287575365457 29.45087084239495 5.813039680198488 0.4431261822256563 36.4048916547777 0.017575272957699097 24.081683222474073
100 30.08816590717623 4.630825135437615 0.313118064610951 40.942260213475755 3.106657716172893 0.4716999017411277 43.05045064379606 2.1383623998718955 0.44116647965902533 39.210388327790746 0.9674597531160304 0.3747804708865545 29.98105921199822 5.877541297487944 0.39293443377263215 36.654464860847405 0.021151726303058394 22.846111682276074
101 30.867768153516394 4.612792203029188 0.34552818807270147 41.8470364620546 3.103587733108477 0.408162130828418 42.54718744371514 2.175704905859191 0.45361124298547917 37.92487286438977 0.9808855026900273 0.41782007807953336 29.665164993451125 5.808640729005208 0.42682695087952194 36.5704059834254 0.01330468062420096 23.513598806654514
102 30.276049201116695 4.614228883417644 0.37235767837436196 40.469635515849774 3.0562968305001403 0.4310770587308137 42.697494631958705 2.144678174421694 0.49766880110853445 38.80997242399379 0.9533676530232478 0.343833343817675 30.927042254953058 5.850515127217331 0.3608165453198862 36.6360388055744 0.0007997996017940157 22.984241226225528
103 31.68465426492395 4.664265499296628 0.3026167315938994 41.38947963523508 3.123203989700193 0.4368523783545574 42.988764731167514 2.1584596921267627 0.4972846012014318 37.671761489132564 0.9700162746499233 0.37902600093300154 30.398909066674612 5.852133481587346 0.42883375267411383 36.82671383742674 0.03059825335795352 23.429544453239323
104 32.28005943028609 4.62571404042814 0.2846854036779127 41.50792098224338 3.1018182088429462 0.452844183238571 43.869544654790275 2.1678119964517135 0.4665762854616 38.37517534412946 0.9285634689173929 0.38043029644755844 29.51539987021987 5.764082925910323 0.3843752351257052 37.10962005633381 -0.0054194060041140805 22.562062736317955
105 31.532597165865017 4.59373536077991 0.33158424811835063 41.120616057198234 3.094821545879729 0.4451348622371905 43.044890800575196 2.1398219838940307 0.4327927459704942 37.52827011572717 0.9676328616229604 0.4178620875010229 29.00462822474819 5.74239666285867 0.4086855955844809 36.44620047282276 -0.015335851107157383 23.331523689126303
106 31.36283329094825 4.651249096541385 0.39730815795959207 40.982333773402615 3.106513748713796 0.4906561427296106 43.6155128439654 2.1728164119336943 0.43039641805617396 37.51705366768492 0.9641122605722543 0.4167080268288185 28.16704636167947 5.840005706190718 0.414190193212616 36.32895598753613 0.023921910676152215 24.628693254650084
107 30.42849394765996 4.645256434016583 0.36668035350530287 41.83557175806363 3.119287603399046 0.4618765356251013 43.108699991885445 2.174538462228273 0.4029298799781242 38.60267680641606 0.9781094220942094 0.361729841651028 28.757235878916916 5.823631724368158 0.39553214526174807 36.546535676588405 0.0251471951070368 22.78938204638268
108 31.691189234747117 4.651864696441564 0.37869434627545034 41.71081889613158 3.153780972787766 0.5030898469863193 43.2984863419039 2.179952263433228 0.4564791644556947 38.15692611596766 0.9828050847031233 0.3843771425714066 27.624435926981956 5.792977466862206 0.40463276869423287 36.49637130314644 0.029258562731360228 24.376756036745956
109 30.94363651479722 4.63607546103462 0.4246745686426635 41.56722674731541 3.1320227946781176 0.4644835330720904 43.10996579095199 2.1257662320180364 0.480087688241233 37.523361759381906 0.9682275246192369 0.3438996439353544 28.548927375864697 5.861511407084928 0.41144910819718533 36.338623637662245 0.021703149772770526 24.346060087640463
110 31.754351610731497 4.633355232814066 0.3288745948505767 41.45529108461983 3.100970030876546 0.4138706146964547 42.159051441911586 2.1241099213971375 0.4938523285982613 37.55525215257361 0.9425154948417703 0.41964265913707455 29.009646155391557 5.797567194543349 0.41889813941718373 36.38671848904561 -0.003313959219643459 23.779333719736368
111 31.539694765080434 4.620568547308856 0.3379636867525714 41.18035292717605 3.0949211387154802 0.4199620480970086 41.543873100953185 2.146665991957179 0.48237081845336766 36.692043333360175 0.9849639469450128 0.39010206105563794 29.197619764291712 5.814773169447222 0.421700641246277 36.03071677817231 0.009361024760532754 23.515325297619317
112 31.450884109166154 4.685318008029227 0.3444198948063026 41.35052735455043 3.0995965513620547 0.4016202953223767 41.83413186211022 2.1399997387216416 0.4756407014020569 36.77402116260857 0.9453874902602774 0.3336097185607476 30.26117985843245 5.864160942935008 0.4388483210325605 36.334148869373564 0.02387501214742451 22.85114890322738
113 31.90501712214841 4.592446340216242 0.34682110817391987 41.88902070350815 3.103745119451957 0.38985277257477247 41.78171624077472 2.1288604522762964 0.4827863229695353 37.24905692997832 0.9243607386697379 0.34651831992139154 28.546216737510406 5.7391920777336 0.36616379158176976 36.274205546784 -0.025296588444650592 22.14072001616422
114 31.850763755962905 4.587879369262471 0.3530545468362513 41.91593625407712 3.1022843185445255 0.4324127129385448 42.5995610535937 2.147305449277576 0.37038258668275026 37.195367666916475 0.9576797874362463 0.44314467078839315 29.782694488256848 5.831679155126672 0.4032649258763922 36.66886464376141 0.0023480818152809 22.944203116224816
115 31.677047040838016 4.566136052258624 0.3242895270743908 41.234152947129814 3.123492150358233 0.5077219400869369 42.518728017591826 2.1380278548487093 0.378963333250584 35.65093280456001 0.9654270100990084 0.3584707406718883 27.614357442746932 5.766655046405642 0.43289164829044485 35.73904365057332 -0.011069911320173787 22.94509402264634
116 31.883359034183222 4.608240828170349 0.37048417256681226 41.56480481877963 3.1422794044779816 0.4412650207036978 42.387615516577746 2.1551552489990526 0.4118233230197371 35.72018562719767 0.9911363402364902 0.44489019569598176 29.53022195455099 5.841476683671391 0.3999734041871307 36.21723739025786 0.024640166996835532 23.702531929833025
117 31.350924265789512 4.610366030242911 0.35591845146460993 42.18380714435551 3.1065040241193995 0.439823797701283 42.4522145887047 2.1575475784148246 0.5058156165390444 36.734349549652464 0.9481168463779713 0.414225292682018 28.849305949791678 5.875332677201522 0.3757061752211927 36.314120299658775 0.016555897157108458 23.966702342475184
118 31.566777332037944 4.598757125208902 0.3952145862597006 42.535378834225966 3.138902438246312 0.41231726626610166 42.371134649990914 2.1471278091689694 0.468730179639313 36.075932742676166 0.9080199202260577 0.3814154843300707 29.761065959342663 5.777314268964134 0.46116110619544376 36.46205790365473 -0.008993221751342206 24.280102109897072
119 32.63354882529973 4.581786639107885 0.31542032930380537 42.81610531111392 3.1126033924063394 0.44780061733180904 42.55652345867201 2.120147942439009 0.46145181915646966 36.37802254437465 0.946636401630692 0.4325792380357367 28.81720940308706 5.771012012581673 0.4445497799137806 36.64028190850947 -0.01658025648109753 24.084874316292385
120 32.38187972828213 4.584249183309019 0.2674268127699455 41.662171954526976 3.074671793314554 0.4138752092657614 42.56839991259437 2.123775970335733 0.4686581349721238 37.14588243407688 0.93469075969684 0.3647695119138477 28.925865430482578 5.819477157446683 0.38420511837617394 36.536839891992585 -0.015644561293651348 21.76018977654792
121 33.44651181539162 4.550403079572285 0.2251384234028464 42.33029411564037 3.062504822001339 0.38445486333384754 43.17147138620055 2.1152911137632313 0.47821172947816887 36.078238398235875 0.9454086579775666 0.42721236054953193 27.080398013763045 5.722527472679065 0.4708946579879655 36.42138274584629 -0.043790504915519814 22.756875615109585
122 31.993194581951755 4.5510751886234715 0.2547030728106964 39.886192393029326 3.0499407622293306 0.3661556341417099 42.6921696470104 2.1050570057780345 0.4783663547082742 35.68610420919617 0.9300666547299941 0.43585698970992537 28.966312414456073 5.794677709684194 0.42921747148754336 35.844794649128744 -0.03685406990521227 22.509214471866667
123 32.06249639759453 4.554074424942107 0.28163467538599407 39.29741703373971 3.0521468361165147 0.48111407847842164 43.27861847523613 2.105563035970884 0.5133523853018944 35.63173809032869 0.9445320013403895 0.4017289971970155 30.011333756799072 5.822028783581578 0.4573771652084109 36.05632075073963 -0.02734851772392255 24.46767335311554
124 32.79259537456933 4.519617816918286 0.23917916578356796 40.957837615093574 3.089729364991442 0.4176132044809842 43.71743226061815 2.1279959412312204 0.43819233342636915 37.08394703387971 0.956397039362266 0.41327840216810824 28.39154683325611 5.769978810435672 0.48143507951586056 36.588671823483374 -0.030273739526439813 22.80026170536394
125 32.846439925716744 4.583716494815951 0.30430260430782374 43.21726482026168 3.0426230080102155 0.40535148288603207 43.63490457994195 2.104662751640392 0.4050147403577411 37.533388019532794 0.9263596012020874 0.4136962819782069 28.529702887901703 5.76518887179747 0.45967435158729403 37.15234004667097 -0.03850738862099412 22.78125412549445
126 31.081691908094925 4.551119524593707 0.3083122910370569 39.330031189176 3.0961846818369962 0.3563361062633056 42.171539769008525 2.1382199181148325 0.41129646992258667 37.98955783281648 0.9524395379322852 0.39833144389287867 29.818783572391435 5.853338722523695 0.4573644773581089 36.07832085429747 -0.004757057113914031 22.134972942975832
127 32.24333384736426 4.530103697214123 0.37148543833793274 42.6855493695964 3.053944827191614 0.43968378758320625 43.01952369163827 2.138565884325918 0.4018903978956738 36.42696682081299 0.9720455168899234 0.40595580736023823 28.90436135954163 5.734788960109886 0.46390093412877187 36.655947017790716 -0.03712775696792434 23.868463362150653
128 30.46090522166579 4.571736263062988 0.34347015496280386 41.26322580242306 3.0405624561219495 0.48978946060613715 42.41473817769009 2.135401271502949 0.40449375787946873 37.10616105589772 0.9361580876307821 0.38092022734040343 30.180543974783927 5.846696741017514 0.43253231560669064 36.285114846492114 -0.016906570246980814 23.505088384345353
129 30.798900882948903 4.57346307262396 0.35902807499925965 41.16141133960895 3.1031954768632337 0.40827939514517425 43.13834060471116 2.1917464867343908 0.46529080876601203 36.90913719103077 0.9738129967292455 0.3963861276473549 28.614540488959868 5.7675895938170525 0.5061879888150335 36.12446610145193 -0.0010560087606408253 24.46727335754035
130 30.6681858542085 4.580613770332614 0.40111438171111663 41.11417106351288 3.0795045178740503 0.43824402593137085 41.013622733535286 2.240922900314878 0.5871049221700807 36.6812793975228 0.9536105559211356 0.4372390733603274 29.276909166908492 5.770839969063643 0.44320694275432443 35.75083364313759 0.002080808587047045 26.43523384818299
131 31.342588655484025 4.595651717759624 0.3407542754193226 41.415199184730945 3.0822037452916193 0.42211430625514196 41.87973202542264 2.1980696142030944 0.5300468755722239 36.210271589505794 0.9599289713402434 0.3589763319438271 28.728957123374418 5.804925919547667 0.4280382084797492 35.91534971570356 0.005138459514232507 23.83424210983226
132 33.002043312427304 4.589231329193781 0.33054582113663167 41.60175177621607 3.0633191515180958 0.46500391737417407 42.56941975005717 2.166848452599331 0.49308613713144034 36.35591748231051 0.9454621777270157 0.43097120308361425 28.957371240573828 5.788333805818074 0.4212991292725396 36.49730071231697 -0.012378550742957661 24.5329780103331
133 32.8356779045773 4.602495124958766 0.4132678647317165 40.592971518576924 3.1186573006678016 0.503264997870309 42.808356563322874 2.1993341552464267 0.5049877039929573 35.78882603490197 0.9331215341350713 0.38837620454896493 28.414136771977038 5.749119326278515 0.43669287551381236 36.087993758671224 -0.002472045856901128 25.74402101025531
134 31.711142186644242 4.599932508416894 0.41057757676114626 42.18998638239542 3.1062453655383693 0.4815110196144679 42.354683364715875 2.2232371535578337 0.5421984185358015 35.71267853474763 0.9549600478048875 0.37588498296545114 28.301062001443366 5.762184514913981 0.35692256175228027 36.05391049398931 0.006294383932175962 24.83307441450237
135 32.70095506544761 4.662740444051776 0.3662583386334382 42.28017709065655 3.0933679856131295 0.4832212543260864 42.067996503803954 2.235280020484492 0.5173086351768882 36.22154561159227 0.9875377761511658 0.37297860490895607 27.879267526017767 5.745062219111708 0.40773725058325533 36.22998835950363 0.021780154968237063 24.608584095805917
136 32.00064763688465 4.627454570034725 0.3387485706527733 42.668940531615306 3.1272638335212863 0.49730771583814304 40.71280894084157 2.188185604132886 0.5012171796896594 36.65732919419521 0.9581283573949155 0.39248930131164933 28.75621848255491 5.739161689440816 0.42600019777160303 36.159188957218326 0.005021276790708606 24.70322390804497
137 32.186817498329155 4.6363498438266095 0.39848323987274253 41.90900305192785 3.1489218378635484 0.5101507829883466 40.827228828808686 2.2122629800893505 0.524356956851896 37.57834562554191 0.9672683924950785 0.38904397402787294 31.12829548839417 5.833111299140569 0.35450420816632017 36.72593809860035 0.03656533656881393 24.941301584444535
138 32.267729846231994 4.678402677978035 0.3449568427771823 42.01611078293378 3.205506449427514 0.5089978044683794 40.23416592498916 2.2657654246231314 0.4747177695574649 37.08627894986382 0.9690692032897764 0.36681732127142463 31.627053279213477 5.863354057088069 0.2904412554334328 36.646267756646445 0.07340202836708783 22.757092866444847
139 33.21600934198026 4.627939180003093 0.3485159669982139 42.62446504089134 3.1445734055378747 0.49908148425944376 41.254786879608375 2.2350004070425373 0.44952502001937444 37.080505040135556 0.9688430665506705 0.37445582896904345 28.441801727935353 5.7617154706860445 0.40365601164446874 36.52351360611017 0.02459677184982676 23.780433514412746
140 33.03834050165464 4.625974512035739 0.37489377997395756 43.08600335320926 3.149967974683139 0.5437806535049057 41.77881201745723 2.2170344571185527 0.45532910526620496 35.92942387109126 0.9904616703918186 0.3970562236353374 29.50407160477399 5.767281236995242 0.3973783952399215 36.667330269637276 0.027126436130681043 24.848470913353744
141 34.19301272160744 4.616120709928325 0.3553059090040468 42.04614502289353 3.1740677474023533 0.49715214159726295 42.3750956645106 2.198919533717924 0.44393858256847096 35.37457664580325 0.9531490822907468 0.3965100774765972 27.69614101292895 5.735079065255777 0.3471481712088478 36.336994213548756 0.012449693604807854 23.377306941072845
142 32.58426569207304 4.606948137890043 0.39219981752517896 43.47160711301561 3.1425387355384493 0.5288979227522507 40.35451712581511 2.2345245406286223 0.49775669422291546 34.33053914176664 0.9693303238447841 0.38002670363661045 28.113551700345216 5.781467858079918 0.35500731774343003 35.77089615460313 0.023944385082146268 24.681743612779183
143 33.16196988542688 4.6456677877750625 0.42875175157168105 44.21704250485704 3.152413772342718 0.5586587726453397 42.59936001570877 2.21389440586093 0.4624649730728603 35.40989421674479 0.9560072262755356 0.40661263692166877 29.42795995702779 5.802730555735748 0.39931867455809117 36.96324531595305 0.03112521548378149 25.84964190787504
144 33.15193319633127 4.6609770663445484 0.3205363006148846 43.07651975594716 3.1964177432472662 0.5463851509273305 41.93678214467395 2.2288615950852098 0.45888899779903153 35.53071706620417 1.0088021865914851 0.43085661755314775 30.511788855088646 5.763620634860024 0.3483515168360258 36.84154820364904 0.04871831111148941 24.121736128871788
145 33.407466503403064 4.648335622640916 0.3174896405336875 44.1181360191629 3.154952787299339 0.5534068082136373 42.548757625602406 2.2206776230667358 0.3935933113129168 36.67949140788462 0.9708420288204276 0.35802400342022866 29.605150779838972 5.790258375382421 0.37247250870263926 37.27180046717839 0.03399575332775058 22.860858716525897
146 33.16929825201824 4.642907381255917 0.301999312413444 43.31931678920325 3.1480598919845946 0.5323093955592367 42.70642028528765 2.2224266801347308 0.4882076742393603 36.68467447289676 0.9572321589011347 0.38905418814003434 29.309319230597396 5.815529236548074 0.45092156338364536 37.03780580600066 0.034213535650672956 24.780334498659357
147 33.151140632198626 4.627299860905652 0.3017675647964708 43.20841524249785 3.140466667375056 0.5454517103388766 42.963556919177 2.2012734807965835 0.46946758629085844 36.735944226051686 1.0111056796342996 0.37697313508175473 28.874258121060507 5.734776720881513 0.3502135540104952 36.98666302819713 0.019966947804403647 23.42106566062523
148 33.495218493703 4.601351209539878 0.295952667647607 43.09030584674145 3.160180076065595 0.5693623077859805 40.86548711740606 2.2694716680468874 0.5192527542308998 37.78701701139077 1.0099932687372204 0.350604225525452 28.141513046061522 5.746818528835672 0.4539620408394566 36.67590830306056 0.03454541613083344 25.08562775221862
149 33.77657708500267 4.559162524089563 0.3504763048808043 42.45140254952691 3.158652454804328 0.5648938303396831 41.65932819385135 2.2354064751652043 0.4874142483733726 37.8632147328196 1.0072657527952544 0.35447930948973555 28.657441313298303 5.729109544217145 0.3926636421407157 36.88159277489977 0.0149018161000817 24.636352513632154
150 33.965358072567994 4.571584519130396 0.3547467538508836 43.02162076286696 3.1731934589943087 0.6023104241808714 42.35278187795832 2.235197837818328 0.44200481776509937 37.69460111201687 1.0108892863145782 0.3765960017378526 30.103198474541955 5.798849724429667 0.3541410366681425 37.42751205999042 0.034925431223238365 24.40569917417243
151 32.65676441241927 4.641560468739404 0.3483495960651829 44.526461384494546 3.1590860968961465 0.5650314349483929 42.51531667761103 2.2131509194088195 0.45981969554382385 35.880362319823675 0.9415245453999088 0.4183826158400779 29.31629587305565 5.770151393780898 0.34980715973317217 36.97904013348084 0.022077150730818083 24.53852761229727
152 32.46053162580511 4.609846198564135 0.29425001024087705 43.71902425590407 3.130029731981007 0.49513187305142115 43.44933907701923 2.215188126193929 0.44937891406179753 37.287626637493645 0.9722175564628772 0.40332415831400587 26.875163860702433 5.726882103787482 0.4142750491533682 36.758337091384895 0.007815209283668878 23.564149887154368
153 31.983104365741237 4.642883879458285 0.30468173287193845 42.673729024627214 3.157226175393767 0.5656842046185779 41.823842455672505 2.1989599792310424 0.4917225627512025 37.45714858140775 0.9840022089694463 0.3584165418446419 27.678560862430952 5.782386597463312 0.35663312006493675 36.32327705797593 0.03007423398895346 23.802250031365954
154 34.47519701830798 4.6152181932255765 0.33656284884309384 42.87330269816172 3.1833396982927575 0.5658900099252174 41.44789267217082 2.1937906704459693 0.5168914665552476 37.20217756048986 0.9517800966031641 0.3683283721906866 28.874761953506713 5.751417087008223 0.41322036891791813 36.974666380527424 0.016091615000920823 25.220376773233777
155 33.63886500651961 4.6049389454589305 0.3481483826974439 42.100219902932864 3.17503849145896 0.5267228221560905 42.543641769054254 2.173317535815846 0.466038560215648 38.88639889208266 1.0042510039152566 0.46146788308733877 27.838871910658543 5.7874409222343095 0.38605966318345625 37.00159949624959 0.025979845662443248 25.077644333747607
156 33.39040416169452 4.579274516151208 0.37970987153944274 42.22686127817083 3.155046590597576 0.5342840433044854 41.11224635993011 2.219749620698393 0.5428091480211992 37.14735291842203 0.9911336176858024 0.37479382221645746 29.044127573265584 5.787266817781131 0.37568294537925395 36.58419845829661 0.023476698468604763 25.293563697951594
157 32.38762436423021 4.593915415614519 0.3656588685592466 42.219943485936746 3.183155339249814 0.49938974470225067 40.35639387996429 2.186829977468528 0.5291890326682653 36.76138754033289 0.9548901512945873 0.4194129204297959 29.845617961330753 5.776529856520183 0.40238899644460435 36.31419344635898 0.016046613915308948 25.39394283653893
158 32.85785916146432 4.575552671034998 0.37003300720490717 42.50663057857976 3.1755380662978236 0.5553825764741155 40.87186113218363 2.205044195247983 0.5867891525657816 37.7167773108795 0.9800420958683188 0.3672373947168524 29.451455169674805 5.784733001403931 0.3840027929552782 36.68091667055641 0.021164471856393807 25.937168260150017
159 33.21982928405193 4.556922149565458 0.33659371063608784 43.03784201396348 3.190664246221254 0.5310992051986296 41.659899637151746 2.200057159187074 0.5438927384394832 38.77309762001661 0.9833257575536131 0.3201113291588825 31.222224951021758 5.843511794369446 0.3829736918270358 37.582578701241104 0.03187868726515177 24.232340950496937
160 32.043923570356 4.666288995464356 0.3907571729253949 42.836607656943414 3.1744969583220195 0.5403798818960909 39.58148085977676 2.2377405168537554 0.4885008869095183 38.79974201986573 0.967517316696655 0.35450266277997505 30.08373629513067 5.8088386407668455 0.3887802046463278 36.669098080414514 0.047958951506509064 24.785246757146936
161 31.733360225080713 4.639941153726013 0.39811656205424584 43.56085868503788 3.1971963238880905 0.4941094106555796 40.75673119172493 2.236761356669239 0.55270454226802 39.141844823989004 1.0127381997153828 0.3513597283594917 28.49530979586379 5.79514196367779 0.3995295733791313 36.73762094433926 0.053338265421085794 25.162241613808728
162 32.309805234712094 4.545540147651956 0.40581118522254345 42.912636332699634 3.150444967699097 0.4662882708710668 40.795965510385095 2.1963296278373767 0.5377050049226154 37.7749542650579 0.99158284526761 0.385858420134105 29.599778354954374 5.776245590801967 0.3841960540738942 36.67862793956182 0.009011101737384153 24.979343384445915
163 32.14541819683405 4.551785992456713 0.3998054526722622 42.98466488042 3.2059158770684824 0.556837333440301 40.840127748296666 2.2301021882474026 0.4920504397086477 36.707877843951984 0.9572344988890251 0.36345128027632184 29.83862041677472 5.802668511139244 0.3966233444813766 36.50334181725548 0.026523879445956265 25.310615152470792
164 33.76494494694157 4.539986149212408 0.4378249838203792 41.919748701435026 3.180746727430226 0.4735543189089922 40.22423943618628 2.1864134178145025 0.45976395406070697 37.75148257172064 0.9302189287985931 0.2710203520363006 31.047173771339768 5.8234851691381655 0.44215013101461276 36.94151788552466 0.009152544364561699 23.8844760948035
165 34.13800678906976 4.545498475260447 0.3628994355277878 41.5401950604129 3.161578018203223 0.5518501702610533 40.86423386925915 2.2264947412488274 0.45895156526721004 36.585779210499915 0.96596973486155 0.3852494921799918 30.24044121527961 5.8360535227994 0.42524880527223846 36.673731228904266 0.024101364360472277 25.02908223204842
166 31.804171753244756 4.555386509698421 0.31846955342698813 42.44400590632335 3.168413174773936 0.5189901234021259 41.373064017160964 2.1922011817863774 0.4481753197487922 37.856196179797585 0.9586077790840812 0.37849712408240127 31.393716668699746 5.834635044667864 0.4340472086882505 36.974230905045275 0.018831203887918545 24.043364046652385
167 31.495529417885276 4.5667790738175515 0.3324601538765745 43.09598877292202 3.1798467511334594 0.5640626688884208 40.26123366635671 2.220542148436177 0.5168985826897384 37.79981088151487 0.9988893778437384 0.40463519114060176 29.185953899585616 5.816415773402959 0.41936505549688363 36.367703327652904 0.033477090812559805 25.638963531214433
168 31.87742362226983 4.585198557672047 0.3115301390803082 42.07512671004672 3.1257192996725136 0.5576360925382262 41.146368171738715 2.183938104363822 0.5256663673630275 36.912711896078434 0.9655387996256932 0.3927546005307109 29.230553597562267 5.768115153472972 0.4469211274068236 36.24843679953919 0.002684448847192389 25.605579283860603
169 32.09908751786895 4.611594168614644 0.34452861929027917 43.18185678890368 3.141115048066006 0.5549916594747862 41.366175235515804 2.1743103934825223 0.5227522769066443 36.24389510617105 0.9391267601724432 0.44887825122752273 28.63848846697716 5.764601037343338 0.41943853410890847 36.305900623087325 0.003131947421573522 26.248220367483793
170 32.97669881652735 4.634165970912875 0.3747021448121475 41.839307524087 3.114843341397694 0.5519333872675576 41.56245471199248 2.170439697497137 0.5073031173543185 37.38622517601219 0.9926952088658336 0.4276075055157328 30.067409805204548 5.798483228183309 0.3706443180616654 36.766419206764716 0.01910795525715243 25.57901863457307
171 32.39798396818294 4.654606998096418 0.36174769436185483 41.88872501650091 3.154815336283065 0.5544216347081439 41.171849175243324 2.1636949532792196 0.552928051407664 38.163137028430604 0.9887641746603312 0.4362230681404035 30.481574379628842 5.7862420606032305 0.3887956142024854 36.820653913597326 0.026607170470235687 26.28863362255737
172 32.26040803583701 4.625305424959528 0.33718533377433596 42.983816447071774 3.161521809151631 0.4818627743489713 41.76075571035701 2.156311707057128 0.582571174666805 36.79550784657375 1.000719594035031 0.46723519680462733 30.51566523792113 5.8084911713172644 0.3769334622782812 36.86323065555213 0.027452407189899296 25.734834150139104
173 33.05210068013687 4.616869031354785 0.366681517272143 41.85918386586113 3.1287341306007965 0.5295175234817832 41.84139267727864 2.1623574825886247 0.5742302035216491 37.6211352077972 0.9745285020801717 0.39130905078242834 30.90808215002915 5.8420198643300525 0.3488115108523098 37.056378916220595 0.021884268076668833 25.33103485642485
174 33.640026293819275 4.6119119094796455 0.3782647827973726 41.81666523942156 3.131467565264824 0.47543278232571157 39.64643682234727 2.1883790890947172 0.5981875186039625 37.373876341713625 0.9800264820220481 0.3996637825933179 30.98639016341559 5.818253883040442 0.3951500235132585 36.69267897214347 0.022990251666118143 25.745272844838823
175 33.916775593526026 4.652082940451044 0.4130670113701403 41.58620305006246 3.159141605446939 0.5594105062441058 39.25974966577755 2.208568053871576 0.6955447696857235 36.962978280525164 1.0059329583575958 0.45330742217868075 30.873237692439222 5.808953680151209 0.34745428381988097 36.519788856466086 0.04391831354145555 28.29018066909191
176 32.508651538868676 4.6571081919852535 0.39736407148563374 43.09022901834995 3.158815957812829 0.5755854987436185 39.82916249454547 2.2040940265588995 0.6252347165867735 36.74314542084549 0.9998004487981029 0.4308396342036883 32.00647349960074 5.82021533678515 0.397000885677331 36.83553239444206 0.044989258273829824 27.800196483556412
177 32.183592619233224 4.635610055799447 0.40859814538492933 42.75923746941135 3.164889922318186 0.5804313804265151 40.36540320407322 2.183031918949012 0.6458910059969909 36.748024626184105 0.9402864703069896 0.47519103756960074 30.860453374091467 5.786871410530472 0.37128900543732674 36.58334225859868 0.019120421466604108 28.43475604365135
178 31.410881818030223 4.626514923382915 0.4417540718778649 42.91213798766502 3.1743842364050363 0.6464793857915602 40.33879330992938 2.188821139716482 0.5920173046427537 37.966028774472775 0.9917554988721586 0.4437731316609159 31.82501193792059 5.853721738149801 0.3973181705710614 36.89057076560359 0.04402197319106138 28.892451801436355
179 33.89869328305974 4.543083206290388 0.4160998587187124 42.739782901909265 3.1784903321298095 0.5842705411697476 41.0313695855397 2.178170106749854 0.5241683461725491 35.92386983443844 0.9944974547517608 0.42172961894781996 30.4983094627469 5.823409696195867 0.3981700622154412 36.818405013538815 0.02051262510931855 26.86528544164786
180 34.71452531935411 4.5349215901969036 0.44294626341378074 43.78374469635889 3.1843880083385327 0.5566001120287339 40.65355910460284 2.160075333901434 0.5256492621922341 35.91241204106512 0.9546816037632112 0.48350327285788053 30.184645709611146 5.766197662242688 0.3901647513478994 37.04977737419842 -0.0029646944256632723 27.48895269015204
181 35.12966596021274 4.564853221176868 0.38110551966256917 43.85247590839215 3.212439571131593 0.4673063860698178 39.98115065479288 2.198491888717633 0.5547416238337862 36.6458553381032 0.9667872425095989 0.3927387154020818 31.78039095752145 5.832580160189164 0.3374549382690209 37.47790776380448 0.03201288263075423 24.44635796712364
182 33.071194337178035 4.578268436382692 0.48027878265785945 43.42057165081951 3.165264952981804 0.5098349157723208 40.843353701537005 2.174567445619448 0.529278285216447 37.335334437978304 0.9635508814141984 0.383519633478887 30.577688436035945 5.8052764593771995 0.3696593569118222 37.04962851270976 0.014368101040851266 26.041745091254793
183 32.27716608205688 4.54438977547473 0.4271422972586093 42.37479983889619 3.1423000013095987 0.5807254331460668 40.57001021060617 2.1799647524423715 0.5588123620084816 36.75046925901536 0.9799526299589257 0.3405980052965487 30.742571158622027 5.825891120681565 0.3874472853458329 36.54300330983932 0.011482121859220994 26.295615918124714
184 32.52664605548904 4.57057245011114 0.4248595547098116 42.75793721027991 3.155293953447598 0.5011216537534643 40.419570992070014 2.189562485448401 0.5207998988631409 37.07526316021632 0.989641877820289 0.38762235784093485 30.867675981797476 5.774476730735266 0.3880118219854069 36.72941867997055 0.012891965398321558 25.467003255841597
185 31.839570401003716 4.5502139919099385 0.4126076568923788 42.30423397967649 3.141385751683286 0.6178597354687664 39.941897593018474 2.2281434848155275 0.5234841159632583 36.46415773767438 0.915611281407996 0.3449148895632154 29.292488336949425 5.752029060841171 0.43150565346041475 35.968469609664496 -0.005540819982633538 26.704096647497263
186 33.28974475061758 4.537286777904191 0.41653731725369786 43.89406962752977 3.1977820078278003 0.5634638013734556 40.72054941135901 2.1993485517787947 0.5340941581824816 36.07660806721545 0.9840947351980346 0.4159932289193012 29.55161715736324 5.7858590832763355 0.42750573238194284 36.70651780281701 0.017856697082813944 27.01603992962285
187 32.80070860257661 4.547823361586923 0.3678471711879787 43.42258709625132 3.1657496768538307 0.5167983455342101 42.00161919534414 2.1987766133271123 0.5759897627201193 36.74243846132994 0.9502502515546376 0.4205037848369101 29.793799093160498 5.782180851937445 0.38206043592605743 36.95223048973251 0.005938616937772601 25.934355911575917
188 32.87737703706932 4.58152129410512 0.374274903548674 44.51103623402768 3.2044655843038847 0.5575431613598544 40.50760295923955 2.2003633975002814 0.572920444588578 36.68530466416623 1.003224444349561 0.39761828398075577 28.232551688274402 5.7188839848345125 0.4209694632921361 36.562774516555436 0.01867420690445476 26.62335778896974
189 32.85797967336097 4.5705494319315925 0.40301529989738033 42.26454246951221 3.20667543389745 0.5957326329956913 40.308752166810905 2.180536472011994 0.554752713524729 37.388888433035945 1.0184577954433118 0.4070307962654115 28.854120811072395 5.762848808031732 0.3384124574677544 36.33485671075848 0.02479605414899888 26.343956563199065
190 32.72751915097223 4.5617384244676185 0.39813639480430746 43.39983904253657 3.1611294520118065 0.4656120547596812 41.149584790551415 2.1975219369542294 0.6055506315541956 38.70120600456907 1.0045505499550211 0.3761315430338271 27.98570396260744 5.730453455618837 0.4689142032731731 36.79277059024734 0.008061229687285199 26.520438189879187
191 31.947697066009315 4.599318381368493 0.38411223940592276 40.58526046398555 3.1845543399451954 0.5726023800087037 41.7843514644339 2.159902511816241 0.5890641018502283 37.189831339824195 0.9761826930491688 0.4036142784935079 29.59629421788851 5.784903376133013 0.41867212154888955 36.220686910428284 0.017954726348204896 27.136027412608176
192 32.993546700009155 4.608112354020076 0.3336857960127505 42.02173533783639 3.1780664974002093 0.4848205592307358 40.70099212415423 2.2149894043909644 0.6339077112756474 38.12767298076593 1.0129672843163993 0.35361454356515604 29.84431351402949 5.795996690917386 0.44204271775477777 36.73765213135904 0.03900891209478972 25.760999825909888
193 32.61047511755392 4.62981850378613 0.35767566124476946 41.23962214389079 3.1733969500884767 0.5537038592606822 40.237208822924735 2.2314352084039237 0.7160914074430133 36.770997898203326 1.0097797557516648 0.39770832236152814 30.17971203678437 5.788898129255778 0.4503296619888238 36.20760320387143 0.04364817534297751 28.36724256434865
194 32.4619519091255 4.625224987141508 0.3976969339573362 42.70122682464448 3.1384075639030073 0.4396703444195083 40.425262663283654 2.21848084599292 0.6524897683053769 37.6530138710252 1.020219062669669 0.435586126682838 31.206780338390328 5.8166073729111245 0.4379970303724257 36.889647121293834 0.04077043240942864 27.083029761139464
195 31.973101960028245 4.618468293270587 0.4034366772999179 42.06819134549891 3.2021544908962283 0.47998340189050337 40.522032557478134 2.270291685192128 0.6642063507955334 37.34604590426144 0.9870917274427988 0.41599352391966643 30.20836388779128 5.796265585721262 0.46701389017797607 36.4235471310116 0.051836822390383654 27.853012161529897
196 32.04012156028754 4.609414500308743 0.43816760890800777 40.78935945744708 3.189478712004439 0.5160146558972948 40.14360838797409 2.225035296566916 0.616878391797711 36.785009584806986 1.0131742782155957 0.4681379479570445 30.59618543419422 5.801480083728235 0.4114342044683151 36.07085688494198 0.0446990400505685 28.082183418723048
197 32.93407079121602 4.6244872823376815 0.4627800267768519 40.5060923791518 3.1851301107530654 0.5071388134467426 40.79419534491479 2.2353312057063213 0.5537757196318672 37.47518396832379 1.0422240019732134 0.3704836786964835 31.16805862567618 5.803488905071498 0.40599187982982665 36.575520221856515 0.05511476705413876 26.358007989076494
198 30.22931878741765 4.628322152892779 0.4635178013414986 40.68049813192029 3.1784707122018645 0.5418917814042199 42.46828875933684 2.228951631753884 0.6002183601415594 39.050598819434406 1.0391708109624442 0.34759114519444734 30.062503193117166 5.790110584795692 0.47711975163270975 36.49824153824527 0.04998764440711563 27.84963166047172
199 32.42611654621427 4.608618990901294 0.39966286349716407 42.959663948926966 3.1593057738783967 0.4938403829270435 41.14617839977367 2.261910878437522 0.6426412956712445 36.59937876892988 1.0171471371103327 0.40762780781553054 30.126598801754625 5.790832826891996 0.45364402199890497 36.65158729311988 0.04454558732969107 27.47236796920054
200 32.846292813530965 4.574308731479576 0.40877512749251765 42.27104057785768 3.1703763534241793 0.5128975512830635 40.96730381621516 2.2266623711098417 0.6860062706329755 37.08781746253672 0.9969256326384074 0.35980810662818447 30.69396114044721 5.773267339156397 0.46766760282263947 36.77328316211755 0.025290551447462995 27.904816882852455
201 32.1862164638144 4.611273679458597 0.44859178696478763 43.46968151183653 3.1283134787190714 0.4503899116507484 41.55172567555691 2.2050863989989438 0.5570326376621108 37.11642746249178 1.02316943286899 0.3811628852045732 30.534280198707503 5.80413017286698 0.43424332362387486 36.97166626248143 0.03137709846829915 26.028562146776814
202 32.048196634506965 4.545740602120214 0.4487888267261193 41.02303430679351 3.1592672748623385 0.41277335934746456 41.2559375782558 2.1894335943921295 0.5578090766153697 37.39714046247036 0.9951473405769087 0.4092234085529671 31.39799930627446 5.7966587516934975 0.4607938229047695 36.62446165766023 0.014231978614800323 26.23445967608327
203 32.70105845194499 4.602258509245194 0.4509304534921746 41.38189135769474 3.1543040931882707 0.5024919115972434 41.23389443158809 2.196115243475977 0.5821961099421602 37.038370002305605 0.9931432874506692 0.4385581319647777 31.44925519622442 5.8142186930012825 0.36154435941145463 36.76089388795157 0.028990431158061502 26.765390699077095
204 33.36636071220664 4.649109500815447 0.33869565365549653 42.64813648217587 3.1422221311649667 0.5645848904580593 41.21328540312251 2.201475563008805 0.5504890211160672 36.837413525734334 0.9952511804684709 0.40895803299807404 29.897506724076866 5.797113340511118 0.3831853020674762 36.79254056946324 0.03401680907954443 25.736266068179898
205 32.708956055052724 4.659293420494903 0.4411643857876749 40.96090245400746 3.1791628471089637 0.6325412549134612 40.97171560535336 2.2189668719898563 0.5032291564239102 37.888164652341146 1.012182550368896 0.37529872351412974 28.35570467182143 5.799177214346052 0.4607154000007337 36.17708868771523 0.05073904674751697 27.650357866662848
206 33.13164345613875 4.645042887808728 0.3976727710503298 41.87212462768361 3.1473392175470094 0.5397977592885491 40.51843525490506 2.2410630440684898 0.5401295758454386 37.023196002489044 1.0090793090227461 0.4157134799021241 30.224014859250254 5.778182372079344 0.4268092412460066 36.553882840093344 0.0411238319910463 26.586649191621827
207 31.769787391481792 4.664036277937084 0.4641294746681505 40.6080805203373 3.145536452048225 0.47759432281953945 41.07704761432832 2.2794419110509665 0.4728099819731388 38.46457412553944 1.0478079214534188 0.37990327992820166 30.337829100101786 5.838633995311498 0.4534718055411383 36.45146375035773 0.07207377744602125 25.75913813810842
208 33.39420408095508 4.718274346210246 0.46935005280956604 40.18134871234598 3.145555947756091 0.5418103010479008 40.69387390486187 2.2250484943403213 0.5095547960870707 38.25736908878464 1.0603654238878288 0.4407369019808717 31.355440048070914 5.8710000922220615 0.412603346305504 36.776447167003695 0.08103132676909253 27.204670929776253
209 33.68866981745491 4.695963581000928 0.3292497572301101 41.632604017710335 3.1617599775464833 0.5541544920488468 40.96256137728832 2.200331408621711 0.4764634824206606 38.29615575372364 1.0289820024275453 0.3526920161473782 30.670323545436887 5.822228123761981 0.40390829655319904 37.050062902322814 0.05883548455751253 24.25293728368762
210 33.499153582095865 4.663473243260998 0.40012537571132745 40.753761978454875 3.1944361307770013 0.591083658460196 39.97616233361902 2.235513325496031 0.49691475807484087 38.27130413093139 1.051974765306121 0.3727037050610596 31.40659009139212 5.843768242502737 0.417318889900646 36.78139442329865 0.0748156073543604 26.10563461999973
211 32.234927820457614 4.666883655987213 0.3800599636587284 42.442215116691166 3.172736767359937 0.5555187798077543 40.792895572341415 2.220472291621155 0.5468571228011074 38.303519700708854 1.0533264524194856 0.40793727277384084 30.766375479764136 5.837964358644395 0.45246572126860535 36.90798673799263 0.06725917109221982 26.846955755000984
212 31.84138297241217 4.6562998928471595 0.41528480724214045 40.433982311951404 3.168976750017966 0.582107758211021 41.19587235902924 2.1880349213999444 0.5375945524037516 37.46215416451757 0.9775000420034405 0.4091318715887521 31.305551505331902 5.8392241130149305 0.3486510327873127 36.44778866264845 0.04298960974247099 26.273209133613115
213 34.127384111816426 4.678794123241521 0.3676691154231637 41.811389349729055 3.1652758529253275 0.5398655983665835 40.606828995892286 2.264450825218133 0.5317462273086524 37.46735691408224 1.0052128374467089 0.3935488591062666 30.601805431392375 5.812788974003548 0.4336799785781851 36.92295296058247 0.0622869884528305 25.972288909877452
214 32.32255826660807 4.650487853926634 0.4265633948477614 41.94810452674132 3.1842350057402595 0.5850855639056635 41.73354760441144 2.250858557695608 0.5176820189173466 38.126835834753344 1.0487070942268064 0.3384067122219738 28.958146082400724 5.793812788486183 0.4887501428847679 36.61783846298298 0.062602725900881 27.00336145841632
215 32.55775661614347 4.6735798408271725 0.4126216288477115 43.04154679307921 3.178577923275003 0.5501785587465379 40.98472086957351 2.2742487171987498 0.5334949530576071 36.79890926819238 1.0121729896749811 0.35459915119699176 29.249580068792262 5.811093254390333 0.4874020305885499 36.52650272315616 0.06691701095903069 26.79490210532488
216 32.78369630467146 4.668818740932983 0.40654421055045337 41.77634280058671 3.169531209339929 0.6329885593974172 41.739263678586624 2.2009587440992973 0.5186720655365316 37.76979809465056 0.9981879430231719 0.4010330069633602 28.746969990949367 5.820617218210525 0.3734902551009503 36.563214173888944 0.04860523700696402 26.731094948224605
217 32.988270314158434 4.712900927630413 0.35253254139417567 40.446958476376246 3.166244020706399 0.6867344301293903 42.94107939285723 2.2009409255385406 0.4694577050400058 37.58178409621191 1.0141741664594681 0.3446729460364612 28.668295009855886 5.82183776231729 0.4666251772422298 36.52527745789194 0.060202026416204826 26.585502961017244
218 33.52931989073691 4.692636186337686 0.38098787858888866 41.09437862612099 3.191777422563852 0.6386792501839934 40.7169943990511 2.2304424304471575 0.44389930706894337 36.96800560098048 0.9650397002087553 0.3960607197460275 28.662823193426078 5.807130593251396 0.48249299942609963 36.19430434206311 0.0543877324475522 26.838719998965125
219 32.891014126486304 4.722032075704585 0.4536447020380891 42.39963322320972 3.2170157099817374 0.7045729795615375 42.649123847881285 2.1867813521762653 0.4776118287385732 37.18730184869378 0.9484800717057861 0.45487158062911215 28.11313333361075 5.819492588080303 0.5166982113504717 36.648041275976375 0.055742825415518185 29.878595105632883
220 33.68988813968241 4.678063730643115 0.4351344319040477 43.25184804705883 3.182343415352609 0.6442712822723086 41.40943217739444 2.2062161124842934 0.4996307785953409 37.61956984391898 0.9848615896203304 0.35900161059012764 29.718898287751376 5.8130940011761165 0.3779114928818464 37.137927299161205 0.04989823574107562 26.53882748595788
221 33.59720839529888 4.693108365978898 0.4651895717053647 41.50531758077764 3.208429766482007 0.7076386612960772 40.78951390130233 2.220883895113748 0.535752599992669 36.763109232687356 0.9379657573977823 0.3632604316300326 30.34017160810501 5.805825516864375 0.31193669034361626 36.59906414363424 0.0502251262531449 27.31608322319581
222 33.18322850648516 4.684400057193186 0.4551878525495107 41.19716806673331 3.18081732911248 0.6591415282236134 41.115748861292865 2.239703771303279 0.5744697020229086 36.74797187756723 0.9468937214505688 0.446279679862761 29.64416155971671 5.830462610758422 0.4019159969064446 36.377655774359056 0.05343796384937009 29.071818473979036
223 33.40091029696187 4.680322592546796 0.4324809798506551 41.83442259425345 3.1759104274259933 0.6518702701342366 41.57229287084916 2.2233541417846654 0.6217062512245255 36.75147904343048 0.9967733746697279 0.40186952137052045 29.709386164036037 5.832624703020738 0.44033000669274913 36.653698193906195 0.05877951377536681 29.20087457837401
224 33.60614520172955 4.677546358398995 0.4154165691175202 42.13283987379781 3.19479741027797 0.6962447894719137 41.52939642150606 2.2238918465924367 0.5367453980756101 37.57857521971003 0.9874140385714882 0.37656763740337723 29.191960749246075 5.829736459631058 0.4904292905376109 36.8077834931979 0.059659688580172475 28.82440297991642
225 32.93193953199881 4.665923798835174 0.40067954023605085 40.654427774547116 3.164520954400015 0.6499848169040754 41.870769685588186 2.202353380459149 0.5507229038825558 37.4405641549751 1.0078580112749729 0.4454477472972594 28.499475474203006 5.8314994668389755 0.5403530021786005 36.279435324262444 0.05141358824744011 29.64699076168291
226 31.67922791138091 4.683626287291482 0.4200969592987699 39.57954855990463 3.178142240753613 0.6724253917338961 40.767743828978546 2.275871257343199 0.5564299517770113 36.2144871180318 0.9959460871396718 0.4478710941521663 29.5403578633911 5.839285274548913 0.4935705916449004 35.556273056337396 0.07155669530115841 29.683728564645175
227 33.1591571082941 4.682199210871973 0.45549050641923444 41.73219991498374 3.201587887914309 0.6427804204694806 40.64676700743152 2.2428714321433456 0.5308265863217109 36.2943439742012 0.9936980964281146 0.4772588728279645 29.533302712819193 5.836428350031618 0.5029445666675467 36.273154143545945 0.06833946136365476 29.900386413903007
228 32.473043417356855 4.69017164774065 0.39124809745443034 39.84824794099609 3.2086578640835572 0.6913485146644588 40.414160140889244 2.255681329312894 0.6175472859291573 36.92250326785233 0.9926466556848256 0.39689620142925613 29.166058175504208 5.828259451298347 0.49122291542287905 35.76480258851974 0.07206585550983753 29.659309404717305
229 33.635015175556624 4.704803496997872 0.3788390964279748 41.28815576132467 3.209059098575652 0.6167350562288362 40.3644000077172 2.2364788757552256 0.5698315915999153 37.273665712901256 0.9959856184910312 0.39190107989853756 29.670281409521582 5.811005388547483 0.44539808132173603 36.44630361340426 0.06844896155923555 27.5329700998423
230 32.78731498177942 4.6636171481015225 0.47937288178686455 40.35198676299822 3.198214060104865 0.6621827620641889 41.54241114774389 2.2239281511653273 0.5432339848222121 38.523490785965606 0.9775845807387092 0.38919197521210835 29.20865361015603 5.839442098988975 0.4273106036358269 36.48277145772863 0.05753967370566267 28.662697363985135
231 32.88222007800926 4.692576022779179 0.4528842336404513 40.159397671308724 3.195606223974462 0.6364887441968721 40.949243231481056 2.195300226016551 0.5117397462768094 37.53819141964375 1.006973917187741 0.41552570077656875 29.00551630156517 5.835993531365429 0.45271501866703057 36.106913740401595 0.0622724501504552 28.29670608839088
232 33.11853049351203 4.679873926142001 0.42694744446764354 42.17207018634816 3.210863618634033 0.6453215905326282 41.50607567521777 2.2081014698078643 0.5683882693556466 37.46290616239187 0.990352869040325 0.41599470391915755 28.519134259616546 5.814410280018106 0.49676832601304904 36.55574335541728 0.05770289861424869 29.26004169551867
233 33.509438895521086 4.663935808297758 0.3964080492176566 41.52775098643998 3.2269315597540897 0.607120501500586 40.60809934517127 2.2160671499798488 0.5543704573352999 38.59612248293709 1.0244580605027427 0.3711800705779311 28.943168420777074 5.841014084019632 0.4662442522861886 36.6369160261693 0.07146379839659693 27.44838348616006
234 33.196370728895594 4.654009631397068 0.41188824167042215 42.060879476465516 3.1924123793366523 0.5259759550564344 40.568305724694625 2.229812525909856 0.5568350778374211 37.312773572827794 1.0076640993595711 0.4331105507079755 28.788149102462963 5.84726808223196 0.4715171466227702 36.385295721069305 0.06321580953280423 27.494261832297745
235 33.55894043860746 4.609754762379435 0.3847617859617142 41.573205575757164 3.1812380778600797 0.6056064417517438 41.686334192450914 2.2030582466309676 0.49465283905931884 36.655512439687584 1.0100379848390904 0.4343862482264275 28.681393230661094 5.81370788172277 0.4676049275650789 36.43107717543284 0.04054185657225133 27.353145428998268
236 33.81297324931863 4.638655376981457 0.4040584135128115 42.91190193462172 3.1851069535691656 0.5559155771624639 40.389400289649465 2.2291526350796396 0.5385407084541418 37.428430978753035 0.9709209240036393 0.37355935020327835 28.351066519980645 5.8080843667057005 0.5109839779566703 36.5787545944647 0.0433665171537031 27.30783345969048
237 33.17224935114648 4.639751447169438 0.37008211890451087 41.07771900385338 3.180870529502919 0.5426608518943736 42.251761733407825 2.1973053894639634 0.4908856803171897 36.39282944204773 1.0111602309319854 0.35917630904583703 27.747453281064058 5.814790850087633 0.5506675456259681 36.12840256230389 0.0457581553169704 26.510442120240086
238 33.527204416590045 4.6477469271622915 0.35061238176935067 40.946075590057596 3.1872124006640226 0.5932510203432045 40.943327864271986 2.260928166396119 0.47952922872068815 36.61612781524851 0.9990121434461029 0.40896582725523845 27.528286389847413 5.752510836135286 0.5410092414501267 35.91220441520311 0.04646456064654723 27.196790483247103
239 33.830337800965665 4.6788717456803575 0.4395639058099465 42.765104936946244 3.1733742993526235 0.5121299601333601 41.92857993376007 2.2481034006139557 0.45831947134373346 36.26065967630001 1.0099533173271777 0.41457613339176697 27.8511199823534 5.807819510685184 0.46646563206440245 36.52716046606508 0.0606069206176425 26.25355760381942
240 34.21410544015912 4.6920012983971215 0.36876003122191686 41.64778041506021 3.163253374675663 0.6134265694113036 42.70536551878413 2.209926531075713 0.5006088785870048 37.0693535305376 1.0363842416522233 0.39171517641367204 28.363008630101405 5.814681251666499 0.43508168673269354 36.79992270692849 0.06023180537922683 26.465978722667906
241 33.63051478140946 4.669081689341388 0.37494016867711855 42.67397501576598 3.155432747337832 0.5768242048325082 42.10188139358787 2.1816186413973924 0.47008866489122253 37.43559827492838 1.0114722464864356 0.41145745406300915 28.34753037538221 5.81035285573512 0.45630456160541294 36.837899968214785 0.04257410194541631 26.237055861557405
242 33.1150211184589 4.65436755560923 0.39004014501091816 41.29195129248607 3.156117357709217 0.5470708574672412 43.410546967909916 2.1806916786002652 0.4784300562144216 36.56720344367321 1.0250314960716385 0.41818583797985304 28.115081950220365 5.82672408872893 0.47482181899642223 36.49996095454969 0.04556890122963906 26.45401964163443
243 31.654014912304064 4.638995349060305 0.4554106933535869 42.242806883608935 3.1683207573768315 0.5970563952790773 43.11555562298002 2.183319339042744 0.49928020521461786 38.878145245387195 1.0430887352361564 0.3916314847357287 27.663240895409107 5.841025107212156 0.4516321205077436 36.710752711937864 0.05193232347142125 27.444803281146584
244 32.58722022980875 4.684180995529869 0.4865312971715754 40.991189420565114 3.203114228734604 0.5935856047301069 43.14566820545917 2.169601688304339 0.42696068673851567 36.181055010596566 1.0503989496720465 0.4172249091925084 30.04294708824046 5.848735169000362 0.3862968785036021 36.58961599093401 0.06818867213402675 26.477518481926133
245 33.25623913186603 4.688067135814023 0.4545377271922494 41.586619197502166 3.1960199407693404 0.6289122061236807 42.0507968040894 2.2021243922147207 0.4539322736086082 36.32162863243703 1.058868707596462 0.3938836878603565 29.578635853146828 5.855237154250519 0.37124070324321035 36.55878392380829 0.07704593201479581 26.38478207360712
246 33.82527083069296 4.699662636514358 0.38293333452976513 40.80011520860634 3.212579904513029 0.63661869713414 41.692720896444165 2.1997479310896377 0.4765760152590934 35.96252597600729 1.004533604701323 0.37864291344412004 28.87829374077193 5.847544994860141 0.42453277672760975 36.231785330504536 0.06979628022148048 26.348079990837153
247 33.63864969057092 4.667065466379709 0.41803140686650064 42.7735880413006 3.2039584895433735 0.6502306124411906 40.75808708730334 2.2681102372358763 0.5097211989760327 35.77754240803766 1.0403784886114407 0.40993197915855534 28.703529700288456 5.830529891544514 0.4174494591310912 36.33027938550019 0.0789909805487655 27.563448602317767
248 32.91932932742914 4.668574953230606 0.4461455683352577 41.05809413526462 3.2234149661933116 0.6532822645593868 41.228432408307334 2.2214858428859476 0.48535475469000283 36.98479590277236 1.125688239120344 0.3508585453319551 28.875993301311382 5.8433527606694975 0.37948258131379814 36.21332901501697 0.09348581830572411 26.529363575210645
249 33.767457630827565 4.6778712107612614 0.4209259951814703 41.455422230129905 3.195038358060179 0.5739885306611898 43.2907019763757 2.2116505346194164 0.45939791912974337 37.493830875834064 1.0390244396955381 0.3613535597918105 29.70960270334716 5.812517256844689 0.39172032851881294 37.143403083302886 0.06420282588199963 25.294784130395115
250 33.042243089303966 4.696890534148379 0.45253756583192994 41.84584115482305 3.2279730549836074 0.6520372737822263 42.01076245127048 2.2276113779056463 0.4985510825193155 37.850211429814216 1.0490428473260098 0.4051931999513476 30.10486140602569 5.848285531837015 0.4080111869219776 36.97078390624748 0.08694313512591423 27.689105723126307
251 33.64795451963323 4.735850524310294 0.4597001458655131 42.68057597237432 3.246823661104211 0.6389163768665469 42.604415454497975 2.1945300977379194 0.41686483308195355 37.29838937104566 1.0428380670182098 0.31277150540850474 29.72732367701064 5.837628518829056 0.44435362213010354 37.191731798912365 0.08851663968572074 26.042151998034647
252 32.969248669658505 4.677454790598097 0.43916384533406844 41.938003918772495 3.2418173679231996 0.6365292566683819 41.577972061643756 2.217091939890036 0.4578311480427537 38.960987006233886 1.030239362537114 0.35373053625326034 29.969605909583986 5.90097311302259 0.44430411937695824 37.08316351317852 0.09049778067999012 26.7176969962685
253 33.328059042759364 4.689989361940561 0.45189467696680385 42.84879792198188 3.2086318591464082 0.636973845471573 41.11910506461756 2.1835142295302097 0.4433930149778884 37.70560386506398 1.0142316308315766 0.3438694126042112 32.02273778080648 5.897475734941256 0.40957334808911944 37.40486073504585 0.07575102916378511 26.192241899318397
254 34.18834896664421 4.703295465878254 0.4372372434385044 42.97369848350033 3.204500941776563 0.6259330908016001 40.81081550031304 2.1603810224823654 0.4696545033018474 37.12551717819122 1.024099824541191 0.32936698013034255 30.68164676755634 5.8404685669620635 0.4199212597645415 37.15600537924102 0.06353163021387012 26.151089541748544
255 34.71629664670503 4.717741578264028 0.42338827654069305 43.3530431230808 3.199078069493834 0.5713824471371088 41.21621319693852 2.1764787018590157 0.4671765705923228 37.08548280363032 0.9923025455184015 0.3260976720467871 31.22737379841701 5.863366548130205 0.40743501284085804 37.51968191375434 0.06677595453887963 25.15834736224203
256 34.61918976106279 4.670462606609963 0.3839213251902776 42.68828428028192 3.193885998182346 0.5970413405046828 41.85716177654131 2.200476832459042 0.4800505192644018 36.57177019266545 1.02287910008207 0.3888191991352803 30.507942597649564 5.844860968244082 0.45259699657376534 37.248869721640204 0.0634955670012833 26.383897227843956
257 33.892697281537004 4.697138985158489 0.3976969339573362 42.30416876630202 3.1855797629015457 0.5924664036150097 42.86851683276966 2.1887023024625294 0.45157680578695547 36.05686737287391 1.0047136414832993 0.33899224503145464 28.809383620871774 5.807801532202553 0.4578613537456829 36.78632677487088 0.05376971072746595 25.652394693763053
258 34.611095977261556 4.708801238438569 0.431458479112572 42.00432766971597 3.1731236406739285 0.5524686858048828 41.460397099672214 2.194287703364787 0.42515156013319993 36.56745542384131 1.033021275307841 0.3996715948298827 31.408305190358288 5.882016585136026 0.41650873648012515 37.21031627216986 0.07523255447001298 25.499590450546034
259 34.61343045681959 4.694314351717683 0.4727771282578974 42.039351016056244 3.204860996461949 0.5846380574031149 39.3382923402483 2.2222480756200795 0.4747834874431363 36.61092149153798 1.025136022595618 0.32348982014041733 28.958650020267402 5.793623427857427 0.47398595982299013 36.31212906498591 0.06501904073633406 26.69610276004387
260 33.29570064710743 4.663051646718601 0.42462234230430024 42.71424940925268 3.2090647667194356 0.6323265768378938 40.16716839314111 2.187634823794152 0.47403714735620744 37.92029026807641 1.0354082558108542 0.3601847484225934 28.691136598888892 5.787945324077314 0.4932649162989434 36.5577090632933 0.05360342930985409 27.323620783818562
261 34.50088805397158 4.678501778237722 0.46907666893448624 42.23742377535808 3.2003726295157686 0.5897608638340226 40.628089067315564 2.2154525580660467 0.4748727929266916 36.58703023105993 1.020561911521991 0.395998296509345 29.873371796933462 5.84232248522785 0.4642716605242755 36.76536058492772 0.06842473839965849 27.4329932875794
262 34.76126158802564 4.6623284474448194 0.3859953902410634 41.97878322760925 3.1919868468154364 0.5051086749713678 39.49683596288409 2.2010525005065644 0.46043874300966275 36.157221977393206 1.0402198513977021 0.3953802051655788 30.394674994472094 5.790029250908962 0.44375550052728435 36.557755550076855 0.05410584530047959 25.103326623463644
263 33.47510666438612 4.671535183858703 0.4484775659109881 41.38629706768456 3.184907392283981 0.5293427369215984 39.96271599087148 2.175406367095631 0.41901945576613703 37.026786832045914 1.026990050529294 0.3095352278938433 31.290766356086646 5.860916605409574 0.41716047897918085 36.62833458221494 0.06093358572121921 24.33392396357598
264 34.48181511075537 4.689215010706903 0.5059597744638561 42.736666034496274 3.1981995525230187 0.5627328803674643 39.93750607831326 2.183107690821707 0.4736029358644664 34.98676755192728 1.047514755025605 0.33911088342308665 30.31522198992432 5.810203169333403 0.4510730832253323 36.4915953530833 0.06263050156791006 26.72824688727309
265 33.92276120535771 4.688420145281102 0.4320151419910152 43.191904310349834 3.212206834778382 0.5413999578157884 40.65253611787787 2.1608012502868292 0.4586181843989272 37.31937175973206 1.06621875610844 0.37404707979863655 29.542968295680193 5.862945727942123 0.4680395275509873 36.925908337799534 0.07510100876515802 26.059494378574055
266 33.557582938606366 4.7250619089367705 0.4793228666843858 42.19509761102198 3.209377160749972 0.5483760485474558 39.67918351806654 2.1677332800551223 0.42613619592019236 37.31469991225812 1.0068135691295912 0.3623726820788554 30.88556084543969 5.8738490877480585 0.46033450402381004 36.72642496507854 0.07354946720968565 26.08725310314223
267 34.02935784422682 4.7297977892417755 0.47270107231769176 41.21194359229756 3.1710894361486686 0.5781737785257818 40.20789898957678 2.1509692939125475 0.4030745670080457 38.28905931177846 1.0295632149438982 0.334176622018697 30.83465502598253 5.8705284741400225 0.4002864701723039 36.91458295277243 0.06737210756316525 25.07736013181346
268 34.00843837499108 4.697647231366327 0.4319159092588228 43.00570769945082 3.197669012690513 0.5722727118389455 40.74713895916629 2.1640797719872875 0.38001947283054976 36.46529755728171 1.0242077793977467 0.3784650238920152 29.626645352935565 5.8309380751298265 0.5204733768727048 36.77064558876509 0.05989084000012288 26.162931631199818
269 33.11445797827661 4.690543011822642 0.3800884011916927 42.45929922518431 3.1682838293575877 0.5122368657550865 40.77178652306948 2.1278799540068105 0.4060768419286846 38.005109589023974 1.0291926805985916 0.3598797077350629 29.932311714737658 5.861472921730512 0.48630535520321794 36.85659300605841 0.05245694538901167 24.575158748565023
270 33.439814533455866 4.717384202891621 0.38612139363288234 41.976140536682436 3.2491078331574617 0.5994299278943536 42.68045276704276 2.1669062345492542 0.41846080388749163 38.03510700990136 1.0353274430332366 0.3866262817570667 31.09445000714652 5.834421387590168 0.421836485346265 37.44519297084579 0.07761188613013101 25.35309472398905
271 34.26214065573897 4.679637759534436 0.40206590302093476 42.17559977683536 3.2005017401374194 0.6190885444243351 40.911971280713786 2.180489996375232 0.432739307172139 38.35186480797698 1.0597290825602683 0.37081393775887134 30.348615872559442 5.840426900481302 0.49766393161407213 37.21003847876491 0.06913956170351429 26.61241850311803
272 34.79383690560129 4.688324597814933 0.4003649298748533 43.18585303016079 3.1750798706981755 0.626464892671417 39.84251885113545 2.105661126500385 0.4410292416508187 38.14817721859029 1.0147845941558835 0.37654316139953214 32.220783283308776 5.8644004558168845 0.4289120127366264 37.63823385775932 0.0466325948830351 26.05026227269849
273 34.67941948543434 4.6708217539572185 0.4226583896386605 42.26039430642706 3.2255338722382807 0.587367518851839 40.28339835757768 2.1467274200450817 0.48215670817009404 36.266999873670066 0.9834895635395483 0.38340875158234355 30.440516977360073 5.814240860899961 0.44873112468572646 36.78614580009384 0.0451451600218008 26.634773814427714
274 33.980274240064354 4.657947335537791 0.38598589091451674 41.64446244402417 3.180675096523049 0.6180595241241607 39.789316121364806 2.126352374942538 0.411703734285681 37.08625098149186 1.0056948929861322 0.35097645088587287 29.885137274249658 5.792532219197941 0.4834294163457114 36.47708821223897 0.02962284972327316 25.78487713976908
275 33.509611695603745 4.677579691581236 0.4505660988344704 41.66360030479849 3.1691463589214885 0.5781264417112526 40.72777877998789 2.11201023174338 0.4606619044499972 37.82231346148668 0.9586912756377368 0.3489609359798327 30.10606444251353 5.80744943227763 0.4494471023491563 36.76587373687807 0.021957863918077126 26.21582696457485
276 34.02793356021607 4.646059733879339 0.3600428328944933 41.37137192000615 3.153682195616936 0.5991961905635065 39.866105802029026 2.143415269735155 0.444761927536916 37.72132718440635 0.9648458627609577 0.38032915545949925 27.93875732078567 5.77538709664535 0.5067464471643702 36.18509915748865 0.013660497613330236 26.253803412746887
277 33.02488459233385 4.678572804569052 0.5383461333343387 41.492033103569476 3.1562219875509863 0.5399021239200712 40.85711352822158 2.1390979526844394 0.44798697300992874 38.35263700269645 0.9647095141696368 0.40989787930543903 28.493933492491173 5.779982604384719 0.5134626994775304 36.44412034386251 0.02069943855754943 28.07030027426901
278 33.03177912228057 4.651822241677618 0.35449545089171697 41.536669561986805 3.197793273308161 0.5753688681535981 40.572099857106664 2.1534331561283344 0.44088777354302155 38.73808652822417 0.9923046323709985 0.47161581365787947 28.801231927607255 5.766625816579135 0.4809030605562651 36.53597339944109 0.029378289898632115 26.622724212612113
279 34.784370844381236 4.6447148126883 0.389911423844107 42.07024296990261 3.1709300025759073 0.5138416566167986 41.74479273053261 2.159352805753869 0.44734130115250004 37.197777063894705 0.9875882932276773 0.46536174225874466 28.943286878629536 5.715305518189931 0.5159973812941211 36.94809409746814 0.012560752372919714 26.72794835130454
280 33.92030903010356 4.629627651265528 0.4379441861973235 43.41665825335968 3.1987243367724565 0.5316743972418159 39.97428085047241 2.21362711508611 0.4544009986135595 36.27684396219534 0.9959223879037135 0.41373408959270946 28.87059824233216 5.743876961350639 0.47616071745565985 36.49173806769263 0.033338156361472235 26.515505730016677
281 34.209036670129464 4.604433412328193 0.42602241022179554 43.458377991655375 3.162139942189229 0.5945511213152137 40.92480781688452 2.144669338577086 0.48101437734582764 36.937126014514305 1.012910248556454 0.4695107980333349 28.47742625711771 5.691646127311462 0.47852598213390457 36.80135495006027 0.00014227967826765386 28.0706312147232
282 34.51536422052286 4.634425920495218 0.3967666589514053 42.78391382968881 3.1622074800874516 0.5287400841137477 40.13888211823386 2.197573211733877 0.44509443929683307 36.66835620980764 1.0159800585275391 0.406864846421981 28.49888242953958 5.724532430154704 0.46973470239010784 36.521079761558546 0.02392628608554066 25.751023522997436
283 33.7918341939384 4.634880438782189 0.43860431041534115 42.42833780835651 3.148902907893915 0.5328848146897291 39.522081387683485 2.181778257758425 0.4861164435934864 37.74194723707983 0.9883808742417008 0.40055941051499927 28.115695751276125 5.7229827599503365 0.5066393453704674 36.31997927566687 0.012367513611095981 27.09866143458995
284 32.25129471963906 4.578685508177182 0.468171763164206 41.538859972726584 3.151828239619249 0.5935667428058452 40.65042166795224 2.1797036822967297 0.5060151152383665 36.34198719004932 0.9737858398205219 0.3801020569146605 28.326421337809915 5.746991558922431 0.44652446422649494 35.82179697763543 0.0031814316530056177 27.437575341312762
285 32.54612499495799 4.633508493380948 0.46717008555889633 42.287920832601785 3.1459288617572225 0.5568156793152846 41.592108240082354 2.161901429010211 0.45874378382846553 36.852202179132775 0.9636818146208743 0.41644287581229117 30.147452861780305 5.784458915717499 0.4252681651104312 36.68516182171104 0.01487836878313371 26.636127102886842
286 34.099569699401805 4.65513890553373 0.45439393711158615 42.909502110057076 3.1403708310545784 0.5377916998910063 38.84219143736978 2.1967329271552334 0.4886205138878322 36.51525882774082 0.9379563524369493 0.45653460241219557 29.67191253856788 5.749947543773442 0.46927611925519963 36.40768692262747 0.01301177787656933 27.577797940507317
287 34.06910549784416 4.6425690348889 0.3669005751386147 42.01197249497171 3.1675983997649806 0.5551360911256222 40.3632340131498 2.1775844069078882 0.506801218306065 37.14756974664909 0.9550457273822187 0.43041284638932004 28.89981543348463 5.744359379270555 0.4748413748102188 36.498339437219876 0.014413855528691167 26.746725331082967
288 34.71790636044511 4.675653964129628 0.441709177262695 43.34354833568955 3.1480158082186547 0.5351759923221475 40.45391512685863 2.204770512034928 0.5339658165743514 35.79098104650122 0.9347538124380517 0.4727675727971639 28.84875172987969 5.719433483277957 0.4890775661360549 36.63102051987484 0.013507981905626654 28.33501039722958
289 34.03152022257219 4.645920096278845 0.4539211274201596 42.52032895190692 3.1739672375964254 0.5473288435902119 41.68205524457368 2.140219650384026 0.49128950306276337 35.67104857957761 0.8999524404574976 0.44922905803607993 29.89187961117573 5.7602621333105155 0.4271428727710442 36.75936652196123 0.0010467774912445772 27.14572510800908
290 34.38765927764534 4.633191554283205 0.4442012148300522 41.571240970669194 3.168155967892418 0.5373429608475456 42.02329738957254 2.1788306487067404 0.41620336677346403 36.08171361073675 0.9380654396504067 0.34827467807653095 30.560793438916217 5.759769959464912 0.48768614848762615 36.92494093750801 0.012585179885319242 25.59641244152454
291 34.60631284148552 4.600137847909862 0.4142436558448505 41.375165611666816 3.1502668133932286 0.5958314153278915 41.24772293941624 2.183009413772102 0.4603661670879629 35.85694714823752 0.9052164257111848 0.339070027576117 28.826979905737154 5.718299441173112 0.5127040201235706 36.382625689308654 -0.01163154572231937 26.61062700125921
292 34.13537496888916 4.605278047954157 0.4218424539723051 41.20010351046892 3.1783498346391412 0.5825289214760306 39.822392619997956 2.2265177574852646 0.53068540097976 36.505402012026764 0.9371961108373372 0.3929565377551397 29.73434573367339 5.751715517773987 0.47653118698732677 36.27952376901124 0.016793919623760267 27.554050313692613
293 34.41193907742457 4.603963730853479 0.43139704544997537 41.842482507778044 3.133604215252664 0.5472177350738543 40.880554702821215 2.240449638869895 0.4904942056631302 35.901073270582074 0.9464927851976656 0.39306641752689 30.735114131610516 5.78870195398129 0.5217105421102136 36.754232738043285 0.01962493071678162 27.317320707254254
294 33.348947787357794 4.611552210583795 0.38345623060797523 41.177113039308225 3.1631093515409527 0.5470966380807603 41.46511141371665 2.207775293426222 0.4709377485681785 36.840197557424084 0.9591897002354963 0.38890629438842667 28.936463683641236 5.831439699492667 0.4588038125733305 36.353566696289604 0.03159571694160941 25.773941755099614
295 33.74303545607538 4.618916216133988 0.41787604080011365 43.145564714289314 3.115848186722182 0.4957665000230481 40.30227595435793 2.2460109936579213 0.4590368595478547 34.84392553931764 0.9509734395288931 0.45100293597891 30.602961082667928 5.835395954168494 0.46467110922269644 36.527552549341635 0.030411423928078295 26.222598893106248
296 33.866347485194765 4.631997507208968 0.3993444294810067 42.26779794258755 3.1500097191195082 0.522259486251799 40.71107980926794 2.222892545089393 0.4137963538620517 35.74832102024037 0.942050804446194 0.4292469749940605 31.22225953825855 5.845925552438499 0.46944861411922495 36.763161159109835 0.03555769154629525 25.60085274632642
297 33.440619116351826 4.6146216826934 0.41336269254584 42.29058003012233 3.1439068605756444 0.5742490769828054 41.12907778798769 2.2376056962515527 0.48450712727064726 35.598514952194854 0.947711071386049 0.513269605155825 31.51155316528538 5.818170047197295 0.46273823584801305 36.79406901038841 0.02938553750657107 28.053465957849934
298 33.290512542612255 4.613460219357969 0.4465400610180127 43.45978187555308 3.1607295404362947 0.5142485944389651 40.809309624176564 2.2556864729199164 0.535280468103853 34.08708516176228 0.9785543674895346 0.46231973293052936 31.508725429875877 5.8141961579097865 0.4334252987354796 36.63108292679601 0.04150781750848302 27.408171294829252
299 33.11333227032613 4.6440391256542775 0.4042595482642748 43.12458729840565 3.1628498761522863 0.5003856694684609 40.31608278103449 2.2692365085973174 0.45034006928504006 33.243065822223905 0.9698524389913653 0.42876680532385547 30.832343976970115 5.79151421055788 0.4593526162460652 36.125882429792064 0.044480897876408035 25.704086561599485
300 34.36552141548434 4.6244287685562 0.386001881319829 43.818722530417304 3.1412437880837776 0.54031105814451 41.107708196434835 2.247875093789606 0.5174522825630424 34.653117178399945 0.9696238061855317 0.43960788468209533 30.40291171492571 5.776436232177695 0.43387752500175986 36.86959620713243 0.028904003644344846 26.553736254215544
301 33.7577521140572 4.615913015493127 0.4155124114903528 40.66413672142448 3.100401479092271 0.5522855708186231 40.32132546901268 2.2727492695669587 0.5755264746252777 35.325505918586096 0.9424340746160422 0.41814107022554264 30.245279061601124 5.786449009404513 0.48639895687351475 36.062799856936316 0.020571835520365057 28.050460751015525
302 33.32193951768416 4.591575509791955 0.4060579796800114 41.07659334237789 3.107644419957201 0.5210606234839694 41.56372804980921 2.2365635817222875 0.5149070502165305 36.06911467406482 0.9644451040430938 0.3407419689701377 29.219469350520264 5.772860651008857 0.46867449766440217 36.25016898689127 0.011600319190461695 25.7996262589698
303 33.32958035480953 4.567546462866392 0.4074002644948739 42.15517737044262 3.1169687292085353 0.5418517938415751 42.354340416836116 2.237694417729587 0.4973631869507644 34.724702637251355 0.9413065423218265 0.4285937289420997 28.951564482796567 5.77818146722136 0.4591944941444399 36.30307305242723 0.00532198975532312 26.75029328370344
304 33.71728664222926 4.600082971808464 0.4071152525510019 42.1859502328678 3.141259736255608 0.5892520353104423 42.53328430162755 2.1995869654967692 0.5296173443746258 35.756649998570694 0.897749431543065 0.4366483402533834 28.887408429543374 5.725961927089209 0.47864686754226937 36.616115920967744 -0.010089327675594183 27.97500628883809
305 33.003268401570026 4.579334630399263 0.3959537910853785 41.60992022874951 3.1470959617293772 0.5605970125465579 40.91804600084947 2.233864757532286 0.4989909401061364 35.85906356817003 0.9442804790130576 0.45672777508000534 29.056641415228114 5.771454358252652 0.4518170034516117 36.08938792291343 0.012188503271109829 27.090436025962745
306 33.18913123747034 4.637633999125317 0.3769137053584978 42.43904292377712 3.1580624871864957 0.5668506644704386 42.13625795956798 2.2172241332585334 0.49369915242583223 36.13830878042045 0.916539475545027 0.4026011119552868 31.29320719044492 5.788157460559585 0.44198572728259616 37.03918961833617 0.02050597702077439 26.150370869966558
307 32.72069132579097 4.586985881699248 0.3717608688229066 42.527663888433516 3.116800338786698 0.5389472054677847 41.59873062711457 2.21050991950071 0.5031307658378072 36.42304546918108 0.9247069677708367 0.38468841258818587 28.2331830157688 5.765439531448785 0.4857200326738866 36.30066286525779 -0.0021290062729616864 26.175545763419
308 33.93858965588453 4.618782399760106 0.3718033643005967 42.594135373406026 3.1831471378473606 0.562823481916675 39.9522290399021 2.238661642828614 0.5582936496595229 36.45181774149752 0.932406274165143 0.4017940830419367 28.847193877585102 5.759818396723703 0.5230816836215831 36.35679313765506 0.0235456361507681 27.70590431321287
309 33.71804780676338 4.605049813751454 0.3551955508021975 44.69670254377704 3.158944619803993 0.5414136057366554 41.7813550742092 2.2570145080852755 0.48843217176786496 36.915021431707466 0.9785297224055473 0.35876521419451723 27.51143734888804 5.73747976317084 0.596792782512876 36.92451284106903 0.024386151329204676 26.821292570895565
310 35.00145300054633 4.603729891703901 0.366701134525273 43.14478397001595 3.175592625593218 0.6068676211154608 41.58691115336623 2.279034310039243 0.4903684175287336 36.13190576018135 0.9880896111987759 0.38578920495678265 28.782983603831745 5.765282938446331 0.4978504395322348 36.92960749758832 0.0393283412820767 26.9012487469168
311 33.84799496894807 4.592351358951088 0.422676262553113 43.487962264530886 3.156635819171482 0.5423539881589512 40.350781977981924 2.2626822264181374 0.5184681075469201 37.24826364859661 0.972506260546598 0.4089277539767934 28.585496171393004 5.736412877995477 0.43570138276896153 36.7040998062901 0.021100174502339232 26.678375926427236
312 35.138932370524046 4.60541635525111 0.31498849910911636 43.784922426262156 3.180237034793274 0.613398095576128 39.658435356748775 2.272813708213109 0.5306214501536161 35.867672744130935 0.9443466060127691 0.40358862955192304 29.1847358156605 5.71617338760131 0.4726193748518745 36.72693974266529 0.020779884260097137 26.759604774563705
313 34.12601301506364 4.556778381430949 0.3346912527290984 42.716159854758445 3.1727056195141454 0.5809491987182456 41.5291859375361 2.2481189738228773 0.5072564938480902 34.57711504722804 0.9204709842651704 0.33838911682332035 29.093765597770187 5.728468291540694 0.5281902694798137 36.40844789047129 0.0022909160005499364 26.235466219138424
314 32.59011348086054 4.576616592928811 0.44270672925452864 44.60730989119079 3.1558105374895775 0.5952564701739764 42.05631626182149 2.2304202676552403 0.5243148105604741 34.83333242550028 0.9482318577846279 0.39427721337532406 28.188427074614786 5.717092656427292 0.4094663148175092 36.45509982679758 0.0026168483428926194 27.1126096749738
315 33.63815157873962 4.610769837053293 0.47597590319374533 43.61118436504776 3.195489500321477 0.5461203377424162 41.05605361946801 2.254760818371992 0.5663704075330361 34.286720924205454 0.9684593213216838 0.46957429153868396 29.195197221511773 5.7550895676349025 0.38933788162547256 36.35746154179452 0.03389627482645239 28.04489546985838
316 33.84443176501041 4.604989869165301 0.4275975879472187 42.951319155608594 3.1710876224401097 0.5348892320620339 41.417846019083356 2.2212073262453083 0.5237963026899465 34.38784761546347 0.9272869508277867 0.4749095535963561 28.893639859758693 5.7716637792182 0.4214251868103633 36.2990168829849 0.016229575465124026 27.302789549689614
317 33.68341624518127 4.58719271342752 0.4159964739124846 42.989618982837605 3.1525371134838998 0.5868432982218585 41.46887832578671 2.19683538689627 0.4795660473985951 35.11749151093234 0.9114476216493939 0.46590311029279435 29.7098643213858 5.780333862316313 0.4176499433404839 36.59385387722474 0.0026518054404620186 27.111891586790453
318 34.00293585774252 4.6038082079021425 0.4071152525510019 43.137823010062796 3.207730300775956 0.5799926642918944 40.67128652209459 2.213959427703299 0.5439033353233413 36.405821531836544 0.9170102796265975 0.3658930050193794 29.164940648179613 5.766922727612183 0.42577180802815334 36.676561513983216 0.018868654609818368 26.61590714256036
319 34.412658993637656 4.673200942453324 0.42935208368212247 43.380124418932574 3.195402875818659 0.5435915710819257 40.96242508093709 2.2409785472290684 0.5172531910843159 35.76102764518538 0.8893457127266269 0.42525155037427553 28.089562947681276 5.774069912882022 0.4666406785232946 36.5211598172748 0.031582064107722865 27.29673008143307
320 33.59853869279221 4.604848422338906 0.3936393127821625 43.37789682364881 3.163256896895456 0.5411284385998846 40.67556882014148 2.2605857324942726 0.5741966249563153 36.35057649552991 0.958710088337327 0.4587249392200579 29.33667753148265 5.78485486446445 0.39272407562653594 36.66785167271901 0.03143366679186514 27.048345044212038
321 33.677331993939575 4.636522241830434 0.4377608718778572 42.932366378425634 3.145808231147284 0.5724685964385668 41.475526041861684 2.2202337608242297 0.5491491703956343 36.32554176155231 0.9594257623778716 0.4449063999085193 29.68419357087167 5.823626932132961 0.35991338770416226 36.818991949330176 0.034105851548338895 27.091718351975704
322 35.22969286789893 4.653141022613611 0.3585356330284766 42.79698243696437 3.179264919311062 0.5169959079953902 42.650385252638756 2.2564537185195492 0.5140847393475498 35.93642571253828 0.9694760813279859 0.47373412635380563 28.30802999960764 5.813261392343237 0.47719684393424544 36.984303253929596 0.051301892708871755 26.820695842747174
323 34.39338700447663 4.629334733313814 0.43829416783177755 43.07702577321441 3.156871094958704 0.5205868718359161 42.12546136000149 2.2198248429371423 0.501120164905743 35.78606282997486 0.9585107367591431 0.459173380479908 29.379139313408 5.774040274163542 0.4386022051137693 36.95221525621508 0.02469880231225192 27.018131822095583
324 33.292453391771595 4.645976584695121 0.41794227627066866 41.01104657202057 3.1609933513427935 0.5397751445555876 43.236495868893705 2.2383954309663925 0.5488984642498534 35.810878888848855 0.9515274010663723 0.4608231780358727 28.76904513605185 5.770967932954371 0.4293396265560194 36.423983971517316 0.030554606090792857 27.46506066897444
325 33.932027802611906 4.620308621443743 0.4141425008352542 40.71064959704959 3.1687360584637934 0.5581207998558385 39.56080388720307 2.2191608948576502 0.5984802156259046 36.188179303776955 0.9174604643456052 0.42156271667860334 30.522627151301077 5.854720787263128 0.47012340284380727 36.18285754838852 0.033059831160566766 28.217365096306864
326 35.6823704207096 4.635143636018677 0.3736730120984156 41.35157315505247 3.1664411603771083 0.574480780660746 39.84724254548799 2.2265913525764223 0.6460387380270118 35.757462139451576 0.8940581617413438 0.411986643524034 30.045801611953404 5.783153624319213 0.4043503083392178 36.53688997453101 0.018060052892335608 27.622633149533176
327 34.390880028283 4.651149778352754 0.3999043638304825 42.021328042336876 3.206226568165187 0.5744967949902019 40.56602254682661 2.2308465211271096 0.5322469131577087 35.29977901854121 0.9409049205883242 0.4169727247576324 29.025694425294706 5.828704136629879 0.4628615957897945 36.260740812256486 0.04854885085843352 27.347073794802515
328 33.534901685359166 4.6237996657610925 0.4468339586514106 41.570094148105404 3.172613009180669 0.547964521744585 41.5187707513106 2.232899029504106 0.553589364126312 35.94690544531511 0.9096819972975438 0.4543519733883206 28.66485866081021 5.761891408539438 0.4252343570925249 36.2471061381801 0.017159487942352624 27.82253459888772
329 34.57333540175265 4.6478049031228235 0.42830177390574425 41.6378919330385 3.1975281266537556 0.53157163325306 39.782931515113546 2.253433648106526 0.5547321182264388 35.68113465669023 0.9101837058597818 0.42361236284907494 28.895238880031027 5.798940605264883 0.42176019640231754 36.114106477325194 0.03856066368733668 27.0433567986094
330 34.4372354322726 4.648538357780915 0.3999432482564424 41.50940552345474 3.1740380833911432 0.5779377147398559 39.6394911202956 2.2876960852483186 0.6036690895197868 36.94872295565263 0.9263455189907212 0.4174194668983439 28.628435039292977 5.779894311376657 0.4576622856294667 36.23265801419371 0.04028493724333393 28.150926849324097
331 33.8867908156401 4.635237156905953 0.4265060547741747 41.61062356129675 3.1675409930444904 0.5428066094059187 39.419066186879114 2.2666024551965305 0.5953725398048225 36.94060966853126 0.9236558407576719 0.40508038582631556 28.10633494712626 5.806341373527927 0.4875722905831366 35.992685035894695 0.03685802977229728 28.15901787684416
332 32.9144297324637 4.6440934255109605 0.48360442403470844 42.905114640072306 3.1877351406371646 0.5446651334382949 40.19243265984482 2.2824410818384564 0.5403491786726689 36.438651163313644 0.9436133693863826 0.3826741858151712 30.263057138033275 5.8331642386005065 0.38076163495256865 36.542737066745545 0.05519191708047688 26.72337674107795
333 35.69369638427294 4.643505751459271 0.3805797135391149 42.35756788283459 3.161257012799159 0.5529059197820598 39.87787397275862 2.247786110582993 0.5751038408414624 35.600804601816286 0.904770357576422 0.4625266906609105 30.020016493687198 5.787439920088085 0.42359597713992325 36.709991867073924 0.025934296386968758 27.441379776648024
334 35.1033112400964 4.675519092726728 0.38800819857501145 41.74849167737244 3.152731866534095 0.5797928342244187 40.84722844128111 2.2466809406151 0.5528161366877945 35.75657208831271 0.8873979640804841 0.45168865792570095 29.024954380970613 5.79948703815831 0.4023372449163397 36.496111565606654 0.029345846308726255 27.211405178889198
335 34.761569145357754 4.639655090673423 0.387129912998281 41.935954939022515 3.1803795512585067 0.5235859319394167 40.65064271167488 2.271323084178297 0.5613422842118012 35.34419680666169 0.8792247243104291 0.46299480096019413 29.838500941643442 5.766472273960394 0.3992878585669663 36.50617290887205 0.02439341076199273 26.749575027282514
336 36.537349943747465 4.606619688662565 0.35368682815403013 42.59106260137711 3.1776302880327134 0.5182723788295585 41.864165587258945 2.2546826463724123 0.537544847913931 36.62784524069803 0.9246428184725859 0.4430953200126369 30.585254089587295 5.747703075858643 0.4440028319581915 37.64113549253377 0.01923816936556686 26.317122734797426
337 35.58100360307395 4.617008309431975 0.33862496567205 42.462544592865214 3.1074817921247373 0.5274793886439583 42.34351081614451 2.2633350781101838 0.5204672640458499 35.71568895633414 0.9129453721007509 0.4688859774654895 30.261686496400845 5.772040798879638 0.4288351861290145 37.27288689296373 0.011544736015239754 26.176067115659432
338 35.79579621579854 4.636680949259098 0.35431545158646605 41.64185456043701 3.185427671890588 0.47746385265278535 42.37086494219446 2.280301523860933 0.5229594909185161 34.7754839483101 0.9144849250041986 0.45967905376942986 29.620431370977595 5.775102713175365 0.43824290224189244 36.84088620754354 0.03538202252381937 25.813590743351714
339 34.850808584801875 4.643928834048049 0.3394733614207808 43.35972060049373 3.1230840386557537 0.5773780855060918 41.93869487810306 2.2946632856314 0.5093263695805957 36.230248729378125 0.9547027439498837 0.42377473769185875 29.578742350236247 5.713252547862488 0.4146240746948115 37.191643028602606 0.02290875591529764 25.950136643919564
340 35.894076272512635 4.636319498674534 0.3644154632425175 42.72612986879582 3.1923543484715626 0.5691287534646174 41.526945148973795 2.263202038144603 0.5547986544159808 35.759477651694866 0.9272093913931052 0.42963678696705876 29.430057071924306 5.736025272694155 0.48246884813980007 37.06733720278028 0.028004575761374762 27.507113669092085
341 35.134118042718725 4.605642051970608 0.32412300046512205 42.97166730530863 3.1739929867598033 0.517667926592184 40.42978702286999 2.322226530744366 0.5866317498941714 36.740583195362234 0.9397254887456598 0.4363312560120716 29.27509962208379 5.736924667381596 0.489159771026632 36.91025103766867 0.032684811006189404 26.97386411532887
342 36.11400810628356 4.640401839749365 0.3163928334622285 41.59514905555495 3.1740312201834064 0.4764226734593243 40.58773485406825 2.2779118112349757 0.5352698343858563 37.03674647495011 0.9898418901062752 0.46749172215372925 29.782684896218324 5.7192540151688664 0.49400495837249686 37.023264677415035 0.03727062117436051 26.23667734001944
343 35.63446289392268 4.618873933277898 0.319810965255722 41.09202745664368 3.134916342844237 0.5438860576998762 40.88554990548486 2.2290262849154248 0.5090379225206062 34.93018311498652 0.8639433579678235 0.5104559803657934 30.522696313537388 5.72678887613458 0.47391805011053345 36.61298393691502 -0.008307775086224512 27.010479234896696
344 35.93854427244207 4.599300641398185 0.32486163766883025 41.72963450396161 3.1438116694995433 0.5238299072353798 38.10042007532361 2.2338750762049395 0.554800691125421 34.047968043435226 0.8709623827480689 0.4573137226856948 30.51505368037134 5.695289737122048 0.45761088709481357 36.06632411510678 -0.014369632719660408 26.567100083390702
345 34.98390869808825 4.575758375472657 0.4376646874945837 41.0924833571835 3.1551799463243237 0.5500959018624985 40.281277361552576 2.2470644791002696 0.47908603733435573 34.91376854836534 0.928880793990081 0.4626269988393949 30.053844140619155 5.714215420020835 0.492181887523062 36.265056421161766 0.0012022688674161008 27.75012806651524
346 35.953842989058664 4.61509209174504 0.32238827389363267 42.134534124866164 3.1680708766822674 0.568598959159952 39.92009565251761 2.1829770247613514 0.49409445423066156 34.963877127136186 0.9020859312787455 0.5363890681886135 30.292299915224223 5.758452248312308 0.4718816735324628 36.65292996176056 0.0023181004417251127 27.425798613877795
347 34.68233660152636 4.5752990061378425 0.3434735178753213 40.273478018672776 3.135694743717776 0.5615441352202926 40.52408997789426 2.204453599911974 0.48577148334669507 35.431902709166565 0.8993707668825869 0.5124197379192449 31.418655970266062 5.740030025400373 0.42565576564602137 36.4660926555052 -0.012047905704106765 26.686822985937575
348 35.30716998102879 4.602545033413654 0.3944463071992594 40.78336614273298 3.1419632380542493 0.5375717377426494 40.43353049274697 2.173993720570019 0.42394154596560074 35.22998526641886 0.9320165642337963 0.5029360341200256 29.842945188483426 5.750826968842641 0.45222625359842306 36.3193994142822 -0.002748429091345317 26.483505917122702
349 34.475586855283474 4.601849603117196 0.38531451765208163 41.22990979180305 3.137543634887208 0.6295168514124267 41.16998564466085 2.202361746023075 0.3846472732128019 35.11839566672164 0.9191654682985394 0.4316168004878839 28.984447539449793 5.772423385326956 0.4939102927760116 36.19566509958376 0.0036512334163776527 26.642603198044142
350 34.90642513573324 4.585644733274782 0.34728935140775435 42.59787499278897 3.131250306092637 0.5182532474659135 40.407546017582014 2.2004917430149273 0.4078930985288636 34.31876197325098 0.9199839334520659 0.4604811299477637 29.597068538246532 5.728240645299445 0.5310542482782401 36.36553533152035 -0.009895261887445762 25.954656670544296
351 34.79259304385536 4.593854392250883 0.3114418426617397 41.69327391100276 3.1524206644070154 0.48720243355523585 40.66846825237203 2.179242530945454 0.4495554703366359 37.116746707340454 0.935622764151279 0.4550254022020848 29.369796198258825 5.757131423310511 0.4952244431273337 36.72817562256589 0.0006368208988112966 25.19237661743118
352 35.69158111903699 4.587240772921049 0.36472974378140943 42.80332887536375 3.1582911565409884 0.4503200761230506 41.84175948884285 2.227295637634904 0.4592259612451455 35.27041529674788 0.9295067366534788 0.4511005650491902 28.648924294885852 5.715377565555549 0.49874713092283995 36.85120181497546 0.0005248397469766797 25.486577671006245
353 35.1893611566214 4.609144587607251 0.30749550015383237 41.01515398790894 3.1281753955869607 0.42972134797382205 40.94828673119004 2.218634925149453 0.4137634438482521 34.87050725190183 0.8824542817615145 0.5092558305897388 28.999076928750906 5.7216703860824865 0.5342717529558593 36.20447721127462 -0.01100161887668405 25.147207875120564
354 34.793319593530065 4.605025755941076 0.3686034058504989 41.305833471161264 3.1204593475943354 0.47552536029756093 40.77952108403593 2.2143005997287 0.49415402609483966 35.81466035204571 0.9178378799054733 0.5111915045500668 29.6093002462184 5.7718941513127815 0.5522208087005445 36.46052694939827 0.0028860127822561087 27.52139864440104
355 34.463775622603194 4.605632054894224 0.4204285828791098 41.39767537892032 3.170328729741133 0.5080154798940171 39.176898765577704 2.2142982729795397 0.448862180766761 36.32276360412745 0.9030014068788969 0.4929919393946842 30.054648303162494 5.713616994665638 0.4862702821895419 36.28315233487823 -0.0016420422823309132 27.00428543704681
356 34.14084155537132 4.592833843130286 0.4339668399498121 41.65249334040319 3.1639198848543293 0.5262478807369919 41.71029895321353 2.2185433515686754 0.40427303470190706 35.99817117228497 0.9103149418161866 0.5114557065192082 29.018658262479722 5.733449903118871 0.4679335555710012 36.50409265675055 0.0007948507834523832 26.858852159850645
357 34.21363266684245 4.602227733823914 0.4120999047609741 41.05516849487429 3.1317414904438032 0.48321458356768976 40.90356188808866 2.2085719024280115 0.461117571653761 36.84587987831347 0.9423914624787877 0.5001969202235081 28.97754080744095 5.745432675764185 0.46465022655682725 36.39915674711197 0.0030555188735230223 26.599900323796348
358 33.91225662501699 4.577173505269707 0.3661416495549863 40.98755750206612 3.1383597739981792 0.5126438697716621 41.62163018408942 2.1728437278824373 0.4209281832744921 36.73151197293101 0.9291203280100562 0.4734149770259465 29.53648110461364 5.744717502079234 0.430187798520289 36.557887477743435 -0.010574566666294504 25.248147025894625
359 34.85626551784073 4.611135187410678 0.37205807601976176 40.58542097001437 3.0953532978671956 0.46316292507464346 40.26885244461111 2.181794935177407 0.4642495631254336 38.15163197375241 0.9632423145939353 0.48652007885483095 30.43709106932642 5.751340845767057 0.3949976343801873 36.859852395109 -0.0024442179509625906 24.99228469313414
360 34.16229572234968 4.522108210479981 0.3747904030165977 40.459988964473 3.0968599148867546 0.5158375360592425 39.771528823457395 2.1830033829905044 0.426511385689089 36.32053996188558 0.918699517578172 0.5174587892204803 29.475878149089944 5.714901313391612 0.49234217996851604 36.03804632425111 -0.035903066248812454 26.66477160449822
361 33.08624524877866 4.529821772406223 0.47436099906562895 41.27324982691098 3.0726054007497137 0.4183149786899296 40.90338332683785 2.193811583750887 0.44912679436009273 36.262469749701275 0.9205026872711253 0.5331553094095732 28.597315613271828 5.715099750724249 0.49243409635191016 36.02453275310012 -0.03664929513377766 27.12831604892882
362 34.209762942972894 4.5798326584176134 0.39139983891582714 41.08708759061546 3.1351632648075007 0.4619714919250922 40.737440395715204 2.1937740921423066 0.4293968978960682 36.07921456869782 0.9184512990014768 0.5229246421596127 29.668022594223338 5.748838689411643 0.4433884300562194 36.35630561844494 -0.007805533358109029 25.772573265277817
363 34.01919481229664 4.575080133110223 0.3800586782986882 40.619422953861196 3.1019971378147897 0.4652053830378679 41.01698333313747 2.179975667237457 0.38991753940361107 37.33263740018184 0.9107430439410188 0.46432543566214785 29.23024572273241 5.719361226796424 0.517199549808919 36.4436968444419 -0.02558609233423479 25.401586361751253
364 33.63347030608607 4.552609435363332 0.28727414034274334 41.35003008225436 3.0855020536868536 0.5018970417757977 41.372229897611035 2.217877676055748 0.4578745681585263 36.38645413679974 0.9382904312081748 0.49032525803058874 29.052262719537676 5.734243918434006 0.5038399959191108 36.35888942845777 -0.01731283116459421 25.68238630809413
365 35.4457318785872 4.593385611229397 0.290796538736229 40.57010718616161 3.078253486463643 0.472100605526728 40.160878434932435 2.1988796274802302 0.4099644313581693 37.27984009861827 0.9557194907284078 0.4406561379283153 30.304449786116702 5.788740735995021 0.48820792839320504 36.75220147688324 -2.174373487735526e-5 24.084001795547458
366 35.60170392774838 4.597220698331128 0.3427845223045482 41.85169026285482 3.109190688102013 0.447126297593824 39.44474325916045 2.286825110639875 0.4311284084889214 34.8663886631603 0.900085719743028 0.4763740623960205 28.680587839647988 5.729855835243447 0.5420790866198743 36.08902279051439 0.0016180762976810703 25.66269229538433
367 34.136162602115846 4.583600211732317 0.3837350969194642 42.19741600647472 3.1453219466937923 0.4513793968953798 40.41431889234225 2.2486703986156074 0.3857953825343561 34.91869119526044 0.9487421717439541 0.4602136022859913 28.317773922530765 5.726318608817586 0.5595222507726294 35.996872523744806 0.007513133406434003 25.675908735816005
368 35.05346413938714 4.637234176342674 0.31276491912561044 41.61691477603114 3.106001922650073 0.5017456210347003 40.19296334527785 2.2624001739923973 0.42822226093684723 36.353309522313225 0.947903734017984 0.40156921260357215 29.141310692954825 5.735710521093838 0.5723718721044747 36.47159249519284 0.014832571505176095 25.40121164270049
369 34.36782923631056 4.590616079745434 0.28212366460192206 40.42270483723177 3.0701800005649664 0.4655165921861014 39.50241040081008 2.2622064471135097 0.5020266207844598 36.33906752765893 0.9316159094794036 0.4155125591512876 29.077306243018477 5.730337437587238 0.4956792861190885 35.94186364900597 -0.006026359216106858 24.76161698858503
370 34.34917411356464 4.590270513094306 0.2920824730736703 40.32517312780986 3.095055946954004 0.538338460614847 40.427868128374946 2.2419751369169805 0.5032140776008305 35.71699148594531 0.8616904189618285 0.41896480889276283 30.1000679998414 5.70777350021164 0.479724531737094 36.18385497110723 -0.023664430886465505 25.580552773849426
371 34.305343244437275 4.627699200678666 0.3143641604235371 39.735717495221415 3.088851013446324 0.4380248554936292 39.822107767760336 2.2742218690253617 0.5514311859148169 35.4168596000883 0.9188371500322312 0.40777287363343384 29.000560979636095 5.75507248346693 0.516018400671961 35.656117817428694 0.009918809215685397 25.52654719551581
372 32.99510550303783 4.6304659959238785 0.30054019541955107 39.776720938996746 3.0603697910139114 0.5684007820415535 41.1683568363267 2.285345850052644 0.5606065412907735 35.93582503027048 0.9562558637059541 0.43445181732714266 30.21784428453626 5.771014729584668 0.4419069883215773 36.0187705186336 0.017672911941993986 26.42374006813575
373 33.4170465148371 4.631245357420467 0.3005254970759752 40.13541621445059 3.1145555984223896 0.5449751955494562 39.446019406092155 2.255444177967405 0.5010702861682992 35.426256297048525 0.8961478232679302 0.4783203863623329 30.351085077356824 5.790729209442633 0.45770302291476345 35.75516470195704 0.014606899189947753 26.156604955341034
374 33.5156699730798 4.598310979922175 0.3344921370961009 40.882264723771534 3.0740215633811627 0.5346137975435186 41.2800022499007 2.2307460688833727 0.45690695627280126 35.11247215850202 0.935776217306884 0.4370853349441129 29.917301494786273 5.761470564740778 0.4548584208057669 36.14154212000806 -0.0029524552673427795 25.415910999347723
375 31.43609376833244 4.596765176561858 0.3156757743438656 40.759388650625766 3.0850164388848054 0.5834312507874384 40.157639211082426 2.255349370351805 0.5165064594287125 37.09733260887873 0.9193275321926992 0.4965723127529759 28.359807395274416 5.764171326024658 0.4969231351438159 35.56205232683875 0.0011084346889479236 27.606354843408486
376 33.91836617506545 4.598363736173873 0.2875794326415012 40.91920074381402 3.117649294623717 0.5575421474888105 40.43287247400111 2.2656985865871797 0.5268331987641371 36.764505082972974 0.948446110471588 0.4857384176091456 28.643848771583507 5.746187889642463 0.5294397552203546 36.135758649487414 0.012251589385546869 27.354528654077757
377 32.11461042905656 4.604119124848606 0.29226312856340314 41.46821936114091 3.1449774394037515 0.5697103799934004 41.77559755115859 2.2426820197017143 0.491262970081852 36.572603262334525 1.0019536160530558 0.5143063929201626 27.959509844573013 5.763852034525366 0.5002066140040045 35.97810808965272 0.028499312792281416 27.13241049340432
378 32.82320689831128 4.638816005836752 0.2686630311495859 40.682404356810444 3.13071478023094 0.5888516476529467 41.67733689620942 2.2397798553582944 0.47603027485767213 38.438221081997256 1.0078819930502834 0.4486510172949505 28.985134780485573 5.79623321312099 0.47540257043978773 36.5212608027628 0.03966763540523473 25.87017365136418
379 33.33352626680424 4.643064962124267 0.32398447726709495 41.63962387424983 3.100982450881246 0.5120350780491547 38.96265499018032 2.30877488939295 0.5151114430642547 37.990991185757935 1.0059725927930632 0.4600556207315372 29.036516077029816 5.750767271435085 0.5061365995997857 36.19266247880442 0.038894899211104984 26.55456803997182
380 33.9408325168906 4.630280003674477 0.291324523892009 40.80559623205804 3.0554938851152498 0.5608569272801194 40.6062995929832 2.2521199780881034 0.5666663775063878 37.94229217135915 0.9757568122659874 0.44452524728291054 28.559961807452517 5.785091652295328 0.4733225408159986 36.3709964641487 0.0167309321736119 26.776559369613054
381 32.94512235395693 4.613312776826282 0.2994055672868096 40.648397899001466 3.1092339573500514 0.5367213851644154 39.99434584933547 2.262503540787509 0.5130130551371521 37.14976762816741 0.9671126563247836 0.5594566664515276 28.122904889289728 5.771157805680393 0.5168900191949577 35.77210772395021 0.021646613279586634 27.794030157499964
382 33.71607951917591 4.618190336474203 0.29356445029389727 40.40765288603624 3.1183984570527237 0.5666670436999579 40.51617332006219 2.235021568809707 0.507166916662788 37.60275941925827 0.9846483902983588 0.4713626786275375 28.112731741168634 5.748564154009481 0.503092195884877 36.071079377140244 0.017947047214677502 26.835661895806766
383 35.11493013284641 4.647075647170896 0.35885585325031805 40.78593065909102 3.150546990713406 0.4840859390843344 41.41091546043432 2.243995283085183 0.5570033233834873 36.394658401002836 0.9584106419377179 0.532854426137265 29.264101018040403 5.7377943052883715 0.4820437059128761 36.59410713428299 0.024547039524897497 27.672065256557406
384 34.68850470964951 4.61038631125334 0.2888600339211456 41.30299531190399 3.1047817928876995 0.5255412741580052 39.91754014156596 2.2083415761712555 0.5896078056926937 37.378612720086664 0.9649441201653921 0.5140803756923641 29.65813857054164 5.774706264309901 0.49147961760276976 36.58915829074955 0.009614478843300356 27.61162805600885
385 34.58941227293945 4.644718660346561 0.34763978678303575 41.14218587030435 3.1170981104724538 0.5290293830288634 39.94918423745134 2.247848229345177 0.5501843728114435 38.29858974117167 1.0061493063943827 0.47870393534111627 29.577880153712854 5.78075751028082 0.49008876810100965 36.71145045511594 0.03629682925366153 27.45208382118209
386 34.66721130247631 4.688632535225381 0.38176920803129294 40.70425260091185 3.121239205434623 0.4896970884853816 42.667658343274816 2.2515502171724546 0.5562881912521047 38.40564718708348 1.036445557018909 0.46717458538686346 29.766465958546615 5.82713594880828 0.5087734326756578 37.24224707845861 0.06198315861771229 27.544401757830734
387 33.646130712340515 4.62885541651387 0.36045861766722487 40.49068438643297 3.091380343153538 0.47521409679080506 41.133086343631525 2.239295541669282 0.5916880311660545 37.93482376335294 0.9977212232086974 0.5468980418922078 29.56551629416796 5.802742119301213 0.5909870666420848 36.55404829998518 0.028981394655102875 29.395552171341375
388 36.035156623705646 4.670825280191893 0.2973243768488456 40.330196252228525 3.1386198620670474 0.5122181374560772 40.42885666218723 2.2361251665179527 0.5541314981225701 37.528320516966865 0.9829720901369339 0.5184944482026378 31.053581955259503 5.800048712146211 0.5229810913176726 37.07522240206955 0.04270068809779022 27.560983684878014
389 35.401012246984806 4.654094215307707 0.35374911923190344 41.079926517051476 3.0971385957136732 0.5309605573545534 41.36999054248979 2.2133638832894658 0.497380052043785 37.463307808356085 1.031040982551935 0.49343432393526476 31.466409992523598 5.821646053520896 0.5238104835698832 37.35612942148116 0.040439211962518186 27.49434851210739
390 33.55384751577852 4.62845425705639 0.3404509485660458 40.18461090544369 3.142616029150543 0.5281843559511563 40.65208354755774 2.254585650551829 0.5705071720998552 37.77503468285683 0.9775651347353159 0.5473767170976518 30.994974758431585 5.809380798106983 0.5200311673526138 36.63211028201368 0.039502839805995005 28.722951365230042
391 32.214925280137514 4.6027692701924385 0.33765687082730267 39.5804881972869 3.1382999081120726 0.5648264644410864 40.57572389329638 2.2537879737978255 0.5342547801499395 39.46514465701267 1.0132249204507195 0.45796193617641934 31.20650092982665 5.858664445593425 0.5681017392795602 36.60855659151203 0.050331769515079075 28.221629678871725
392 32.80711026628723 4.635052325728386 0.31912944637902596 39.15691654564377 3.106251635150918 0.5738530577779113 40.900596419117534 2.2131713769215637 0.643816430557022 38.530741530382265 0.951296038102997 0.4786833605996727 31.039375543612874 5.842431362178297 0.5584454164546021 36.48694806100873 0.02662301350221512 29.49503893121705
393 34.0458168348412 4.620810052535665 0.27976625277096145 40.506004991258514 3.1254999461705 0.5049301657355975 41.2172748401079 2.2495916131477824 0.5316502951721346 39.07894071381096 1.016669424561489 0.5080277328874135 30.131131714410568 5.848242512242869 0.5093587631854044 36.99583381888583 0.049145175617444005 26.7426126856561
394 35.22651978791305 4.638287808047145 0.2880390892253527 40.6278584111846 3.110419384476063 0.4653851188923997 39.426909493808246 2.3061667269108557 0.4953480960099432 38.81106184316624 1.0079822944982588 0.43908070772348085 31.01811644591626 5.831328177066137 0.5273735166645245 37.02209319639768 0.05581934408547458 25.384626149873274
395 34.6973163509068 4.660435661252535 0.34318383745122893 40.769433946238955 3.1195890138405575 0.5219556711968357 39.99154187539133 2.251766067354377 0.5824181835897437 37.47390628308849 0.997601559766135 0.4439578721738195 31.55702200406074 5.769226770986101 0.5205909462108863 36.897844091937266 0.03670628052572398 27.64070455893959
396 35.61406011645425 4.660403447662754 0.2821142440385985 40.909322700393936 3.135142070074511 0.4902762722022668 40.508019245907626 2.2698677736224644 0.5271178761058524 38.28638610137622 1.0123659552592517 0.42032152603996475 31.816783976878884 5.820480159669048 0.4831214406584628 37.42691442820218 0.05663434714338846 25.243963069179138
397 34.08870820449183 4.6503584313523865 0.31001035654711595 40.15797657322699 3.1486240818658793 0.45589546912818 40.31803860689163 2.295321758413302 0.5211981837324584 37.93334849129515 0.965654452128486 0.37332391952761956 30.90816664267587 5.872371753481181 0.5622634654398837 36.681247703716295 0.06344856133402965 25.470167211550052
398 34.77158189874652 4.64068235023035 0.2822679322564974 40.70003799624124 3.116892868953019 0.5083885851718491 39.87542956446136 2.300525727900656 0.5672656698398025 36.825682346502845 0.9607295037659689 0.3945480406557128 31.03570080039098 5.786031564757433 0.48116701281317964 36.64168652126859 0.0379548690072681 25.59559737149582
399 33.8869941686422 4.593893421573172 0.2690274560767107 41.77439667721258 3.1313221143694263 0.5412306052992305 41.0651710701354 2.253234413216812 0.5360814220036936 38.84375723207399 0.9811262855617566 0.4009276393424231 29.228838627959497 5.755984517394451 0.5281778510004096 36.95983155520473 0.02009461630890632 26.07467870171078
400 34.670895810992576 4.639872303239284 0.36920805592808265 42.13486764867883 3.156435868417815 0.4930607003328398 39.92263156696918 2.2772481760483156 0.5238021419179659 35.92637101038142 0.9277298751641431 0.4802306608240829 30.35810894749988 5.769299717753636 0.556069505152775 36.60257499690438 0.031099654010421564 27.758327678147644
401 35.036093451496626 4.607668292449165 0.2969161786782076 41.26850016265253 3.107862006171837 0.5150127047592234 39.62148564123243 2.2765801503895116 0.5059072571063944 36.6591477618693 0.9696423669982844 0.5304019857536441 30.96694499897442 5.7856049074077225 0.5111320450023892 36.71043440324506 0.02645401056908685 27.036390624907995
402 36.000905108710796 4.648255498280727 0.2431136099832539 41.86904877461381 3.141242729213016 0.4626422236168067 39.59056614761895 2.330787528603321 0.5461633719975133 35.717243460179425 0.905509702757958 0.547142353019112 29.595162044564713 5.805322568531788 0.5358070076842102 36.554585107137534 0.043206071363144714 26.755622913360554
403 34.69462080893756 4.65536390292981 0.32274289236011433 40.137190937575966 3.135554903165296 0.4765395032506752 40.521827281478295 2.284148933619827 0.5612813691304783 37.955441168175795 0.9169456929143902 0.4352599781004815 30.165575753255144 5.821948690153831 0.5209225512000395 36.69493118988455 0.0397748904424136 26.547956970233784
404 34.79010248553285 4.628707813405782 0.28698411497219684 41.13274023352563 3.1608181149088077 0.5508075263047484 39.45425946854821 2.293082820753769 0.5806152603173986 38.08754898137754 0.9831618254180635 0.45857806123523703 30.35433662762453 5.802368679408354 0.5272515150148916 36.76379755932175 0.05061031666473805 27.550520626377306
405 34.12586586747832 4.67543254147208 0.29897422427503756 39.075614953009136 3.1031163729446476 0.4801240802937847 40.53209178499467 2.2516733307087278 0.5394409268399761 38.292680743022174 0.9587812967202167 0.43410602353710737 29.86971216514913 5.836679199189513 0.5772413524655766 36.37919310273069 0.04211901409281986 26.698533869746335
406 34.589120617634265 4.667253578857149 0.3210310048466002 40.74748838932372 3.1077011609844143 0.5113386641947473 40.48790025969208 2.237626660070555 0.5377224612987219 37.543382404612025 0.9823240830897607 0.4020852468093461 30.398862800193285 5.856902936334538 0.5233581922110462 36.753350894291074 0.04734414975306624 26.304899969302987
407 34.62045060988818 4.637897997806917 0.36945919208843475 41.19338335810927 3.141765884986094 0.48883062138580713 40.00036349760711 2.2742480905628266 0.49715776553954966 38.91443446134717 1.0336090450852415 0.4013805344951554 30.599228088343438 5.83421899655603 0.5422858519907494 37.06557200305903 0.061330468885204506 26.345905368543793
408 35.92447294653361 4.652714674435091 0.28279088942603636 40.81195335679014 3.1449716365453075 0.5113093084404046 39.33625896875946 2.302184984506021 0.5716008593872011 35.27074760362924 0.9463079757697809 0.4179725268799425 31.455409391558305 5.805801117445691 0.5196221073700348 36.559768453454154 0.04737854362616119 26.39382441876477
409 35.458727573568694 4.672795759981867 0.28090221809166055 40.2566606674363 3.147202505663357 0.4491495825074172 39.95346353560638 2.3034398761368937 0.5603214010896459 36.48043236938236 0.9959894542692405 0.42905273248809644 30.716135058314197 5.845452977621464 0.4978755270785998 36.573083840861585 0.06995858062034706 25.40840312762516
410 35.1435287642845 4.68221959084391 0.2858600478376008 40.55033548341067 3.1454423670057445 0.5395573035655904 39.92871829256664 2.2639175762324975 0.49992990082587585 36.91109833696514 0.9536690039446957 0.4117393313667833 31.356472629400965 5.802215142644681 0.49843626234454896 36.778030701325584 0.0464752020200885 25.617204815491885
411 35.05323369498287 4.676598769281296 0.28069035897787176 41.29791165195308 3.1703964346158373 0.5013201305561743 40.54893961151163 2.2941035465791813 0.612887027341113 37.425833104548076 1.0316825842401522 0.42709164931441523 29.842840645163243 5.869121198111325 0.5136992742796697 36.83375174163178 0.08536297245134117 26.765017979276184
412 35.53523421259235 4.661493425034114 0.2725337617834904 42.24648554035762 3.181152248281325 0.45496409640237157 40.05620408895648 2.297023763079968 0.5815312836783209 36.17084720656501 1.0542131472610001 0.42367413016963523 29.18033517830985 5.814968080234927 0.5991213608098592 36.637821245356264 0.07875259866404942 26.720742005317092
413 34.75867007499323 4.669658809056425 0.30531907759722493 41.289754632048094 3.145827636433088 0.400540455639978 40.52511990718254 2.263688166091802 0.4808705886854786 37.514523725405525 0.9990699950793107 0.4516627116196156 28.48651982517455 5.833627610686371 0.5508497762054987 36.51491763296079 0.05935690935518197 25.086872373750925
414 34.186713098176085 4.692989947194732 0.26421197198840457 41.846129297554434 3.160655502743967 0.42399529987338563 40.13936765942496 2.2905291557183474 0.5514134376082718 36.78926985495756 1.049889979796854 0.4382125616074332 29.46975154976811 5.8392779862104005 0.5189861577846903 36.48624629197623 0.083650980218643 25.17369632522864
415 36.13894545397099 4.679815863773673 0.2572898460994851 42.02015629120778 3.1691715837294088 0.4577646620038608 39.97796641254088 2.2839629391827394 0.518730497612303 36.66666336127482 1.020044331037765 0.3969453862390855 29.44675581996032 5.8182397104820005 0.5229711862627271 36.85009746779096 0.07122935152690002 24.679602152505016
416 34.86348045960659 4.606694673908237 0.307493333940541 41.29718577384076 3.1408522303961313 0.5030176443715709 42.63193329778647 2.263823301088658 0.551154322273395 36.88784175424892 1.0337585631852395 0.43190622687288 29.273478889923013 5.826839952742173 0.5199816253375098 36.99078403508115 0.05137621014987044 26.51136626687803
417 35.28874428293244 4.6555396336990995 0.25677166711764915 42.108537706176065 3.1416317766006387 0.47184049858323585 41.54105706583816 2.2645284104550862 0.578316967846812 37.77532267784353 1.0148674854654671 0.44908766761819774 29.43321009427691 5.822487131092367 0.48246782040078623 37.22937436541342 0.05679335334831448 25.651144264142015
418 35.28387275579824 4.657747321715267 0.2514282734779938 41.298502358311616 3.124640207863603 0.4490486750029561 42.09551394272169 2.2927833163042806 0.5427064409666644 37.194160437186504 1.0318996431849907 0.40418286448160146 29.304344917388924 5.8234705983834765 0.49734994436237473 37.03527888228139 0.06309068337610642 24.57663728309022
419 34.95977233498287 4.6583852454411865 0.2599634584000331 42.19162681426043 3.1650240244458394 0.459854614722272 41.88907479863861 2.292082210610685 0.4799353818439197 36.23420459703086 0.9870041694147165 0.4859074268792817 29.2056455311737 5.849972641935699 0.4947823971409109 36.896064815217294 0.06747612425540814 24.986039470717603
420 36.235027535518476 4.663458537376083 0.2306981855394106 43.36225011672672 3.1922952510680243 0.4831580069952788 41.93409086838358 2.2769095912449675 0.4999843595085515 35.81520482371215 1.024329942674935 0.41811949202490595 28.656971231613852 5.7932378212219 0.5121463804068547 37.20070891519096 0.06702869460296461 24.5696497898606
421 34.94679351031222 4.648323348147276 0.2231397761300171 41.452845535959725 3.149067987794401 0.4658558733363195 41.285427924222496 2.2727504555772935 0.5326578600317315 36.674940142468465 1.015869266242634 0.3715918255070622 29.052120736195278 5.802166736841149 0.42920415132018974 36.682425569831636 0.0546180248063334 23.17556396896843
422 35.208160352229676 4.645711185677455 0.24162326095294537 42.31953331636043 3.1547901801524096 0.509447744249935 42.64326823737486 2.2773031343363064 0.4676682639125918 35.967666896632096 0.9884835358040563 0.4603518116271935 28.200489752076514 5.768368092303661 0.5254677262418865 36.867823710934715 0.04391369154056053 25.26238306572214
423 36.274448675898924 4.605327965898036 0.20565910847201543 42.329052570385805 3.145417280267018 0.4794218583217274 41.67682463370488 2.3034792435721467 0.49361500016229115 36.974696919733184 0.9791853662838162 0.48777480079075775 29.036578726994794 5.791195802220266 0.5031941778660198 37.258320305343524 0.041903597534039494 24.862528868219083
424 34.48307307914679 4.65326651505298 0.27775498468585336 41.41359489509697 3.145880396007736 0.4852058888561613 41.42720476739758 2.2839170001702795 0.519474682904732 37.340795499231376 1.0117412463131839 0.4298661099561916 29.146748599755497 5.841462205645793 0.47810421574586054 36.762283368125644 0.06423593852377722 25.10020249355123
425 34.60597805308866 4.669899502045024 0.26796559954977117 41.95247681659065 3.1453154188340595 0.5222775284413411 41.48172471632135 2.3191827599572528 0.524856406587493 37.15629694561413 1.0142876378916226 0.4285277505132772 30.352999859292307 5.877739498452029 0.4875420091705771 37.10989527818142 0.0822674293217804 25.567316788084277
426 33.30333708525256 4.661016245863993 0.3527741428489001 41.524488620680906 3.109759053383783 0.49232503058715116 41.155051485437234 2.298412570271358 0.5060285191722749 35.213450949057794 0.9764793698496678 0.4707557711435067 29.54344246914177 5.816446938350296 0.5357119661036569 36.147954121914054 0.04940530142960242 27.016053586010134
427 35.338339239049105 4.654048968989574 0.27589664444513984 42.404478732754164 3.1341948902199195 0.4960000036520221 41.49015315227836 2.2644799540482845 0.4733220177913948 37.22728689481397 1.0061592866669449 0.3957110913414281 30.05790090412736 5.865570508416316 0.5394426674362002 37.3036317846046 0.06187318755399063 24.98522754001569
428 34.23879280356373 4.688601595123607 0.31643555040178856 41.68878629376516 3.114854878678603 0.47396415133766145 41.272760606799785 2.304012781356686 0.522559797151475 36.65508939978831 1.0569180205556707 0.4690215524949544 28.22335231034122 5.8551999660239025 0.4801754377998062 36.415756282851646 0.08089991423347657 25.92240388569429
429 34.09490213882867 4.662801443308391 0.28482055997221467 41.99479941488543 3.119271045246536 0.5037569022538962 44.069780949368564 2.3030999003825343 0.5152522605545828 37.21644213038707 1.0091933634200434 0.4011890251126551 27.510761894612813 5.831061994135405 0.5504797915710993 36.97733730561651 0.06206801518436476 25.84610940184685
430 34.76404360308401 4.668009412569948 0.33417698547093483 42.34444297825954 3.088664543425974 0.5276650326415736 40.76121296528438 2.2608900877328186 0.5685255632945289 36.05708163940885 0.9863570953601402 0.46860627229974594 27.47284737160674 5.787381609955953 0.5345075660580939 36.27992571152871 0.035243015694749504 27.885642975206185
431 35.08818664081235 4.6864337794827025 0.36620624076462366 41.367588960861205 3.0997665055872954 0.5776573598384525 41.443266621557655 2.2567579193792637 0.5601938702053156 35.685166113031826 0.9558173313112253 0.46124454790133623 29.30491346247494 5.817344862437317 0.5394224762088599 36.577824359747595 0.04020654552534362 28.702028480374377
432 34.981645958723895 4.672032605863106 0.2633592918994962 42.237236929711486 3.1244823012706817 0.4937651819834514 42.31733665774669 2.2309686141409197 0.5206295315030867 36.419319325522515 0.952195102623179 0.5192879467215262 28.05252036668936 5.772937525666291 0.517826776291486 36.801611847678785 0.027505695798618213 26.526441652816203
433 34.49556163318432 4.674726272059766 0.3042463023847327 41.73470271235344 3.13588977020462 0.5730820563167106 41.964188025529886 2.2579728268509185 0.5551773672884355 35.9958262351212 0.9551092773752855 0.47956733923469486 28.278070253148563 5.77794605169607 0.48406621562717667 36.49366977186749 0.03731130552311475 27.457733583663508
434 35.44593387547079 4.6300822391874314 0.3178678436925583 42.78120147377846 3.13110695565411 0.5696655137290922 40.979619886685825 2.24773921374293 0.5730835952814551 34.20544900678871 0.9555774178810533 0.4779816487910429 27.677061568776306 5.76355005037749 0.5897598992914952 36.21785316230002 0.022593641254385788 28.972854238208328
435 34.43764342458822 4.6502355256620564 0.30238984597548885 42.346090378113196 3.105404200856216 0.5682130660057667 41.04240715342214 2.268467117933679 0.5713988692042737 36.06710747039986 0.9210616083620123 0.44459690119730855 28.06843307049262 5.73235499299682 0.4755030962296256 36.39233629940321 0.012487155047939536 27.06769253896786
436 34.846115072615426 4.657798016569814 0.2910203502435787 41.971370330978345 3.0498325261000856 0.5422896632001881 40.978842215355094 2.2698242988211765 0.6404812946406752 35.3704270971987 0.9008032601042996 0.4215938881362555 28.842338660313832 5.7520589387322945 0.4849410209916881 36.401818675292276 0.0030458739513167243 27.27652922212203
437 34.87317554661025 4.650851786689194 0.3396716355499771 42.608317332668555 3.062207993607901 0.5506441934243712 41.4267169804503 2.224273348414128 0.5198785690110096 36.344247993595246 0.9456513181734205 0.4960543564528174 27.82178904771365 5.779818681807535 0.5512104333632569 36.6148493802076 0.009543091624218602 28.160407957333845
438 35.607474377595544 4.642661041869267 0.2993988984975965 42.36493545608664 3.0428142546238774 0.6166856909750281 42.35223763559437 2.218854544281261 0.5609337939079144 36.82403802833528 0.9660554172590992 0.5132869632904836 29.553993005369538 5.7472821596346675 0.5053443814830169 37.34053570059628 0.0005159494194170832 28.59803931323954
439 35.5500051193891 4.642266508797428 0.2320137647430177 42.98341207375515 3.068710187212874 0.6313302077294742 40.57254259140138 2.2124269913633148 0.6034506563100271 35.90084058181691 0.9797620221383235 0.4960211693317552 28.947205529112058 5.730426456878263 0.5263010403253243 36.79080117909492 0.0037008991638234567 28.52317791150716
440 35.46727322581921 4.61023682838345 0.22179714606031434 42.104162157798584 3.0827410470766723 0.6037923477190978 42.69683926082122 2.1993896046905963 0.6102910437766753 37.280785118671666 0.9637820329113816 0.45943730372557856 28.254290237184986 5.71744354126192 0.5080402306628867 37.160670000059135 -0.008298923249413125 27.54045483622435
441 35.79435806174718 4.626073044671871 0.27633238766510315 43.68140073876087 3.0563880043252687 0.6351767041610392 42.54641342594451 2.1983032600101784 0.6195281305641076 38.21912688237794 0.9743236882692752 0.4725226040734128 28.7100408206655 5.71398446580612 0.5203930659099973 37.790267985899206 -0.009203041497674525 28.922369684569528
442 35.35979608675655 4.6459785722388816 0.3277092205659411 43.01763074463404 3.0630631339025127 0.584328242414565 43.1055982597705 2.193600983877259 0.583095971826322 38.31801028567966 0.9691292621807358 0.4065077321377732 30.01243372954997 5.753499098900315 0.5161344764282602 37.962693821278144 0.002036676105723667 27.705668034958446
443 34.36061868423456 4.649371453180692 0.29458789823619164 42.09521357183505 3.0676037157559084 0.5474818423713611 40.420732840422666 2.1877881109192554 0.5537803664661531 38.502854363313645 0.9458545120352894 0.4248328022177551 30.502179741930036 5.797830786998604 0.5291250363461386 37.17631984034719 0.006672181663732579 26.926815590268166
444 34.91937008400392 4.660251626850762 0.2947888093206858 42.13544442683354 3.0445467499817718 0.5808023475877359 40.89708208606245 2.191298340890688 0.5633485136510323 36.96774456281944 0.9324265071165698 0.44175644197202557 29.833373856873493 5.731294827326171 0.48498947926071867 36.95060300331856 -0.01105392368102467 27.108760012920296
445 34.31881660909233 4.606798198005223 0.29273443282699174 41.82183594564652 3.046946720950266 0.6491584162560766 40.73486008999016 2.2220465819625903 0.6657088662036795 37.500577239529605 0.9851102128787372 0.35183290073219003 27.463481672539206 5.756051563221398 0.5054878005069756 36.36791431135957 0.0003731212894256597 28.245930258824565
446 34.48948886109368 4.603258001418213 0.3009912768301967 43.55163994204844 3.0807887632521016 0.5458492092400893 41.8650355065639 2.1829560581065097 0.6367360963891389 36.406049027417104 0.99245269569535 0.4654456805635259 28.12237874097167 5.714452828045627 0.47172639776562286 36.88691841561896 -0.008235864810656834 27.739736305026284
447 34.242793655030745 4.590445258042348 0.28906815696233407 42.56494078303366 3.070984355030283 0.5915862891544108 43.17786389145645 2.1809731114109727 0.6196417566154608 36.0054615921711 0.9298914914645532 0.37003943492861247 30.451377178944316 5.7318233596045625 0.4326496127402653 37.288487420127254 -0.022194019003673283 26.390267025772232
448 33.86145835118187 4.611852464041557 0.3422277842366847 42.84528594250545 3.0070933787099863 0.524352432820871 43.972856812321936 2.1983050368377803 0.5927342681412012 35.65916514772296 0.9863390353391733 0.3475708467731512 27.66099506347959 5.68630090985543 0.5035916654437087 36.799952263442364 -0.02503936915743179 26.47611612279473
449 33.73448023984713 4.630123342708359 0.3213263043279533 41.813230616557355 3.0439680934153195 0.5587711012229954 41.63530506050217 2.1894984644213906 0.5679089485751379 37.99472370932186 0.9422117374899786 0.39640542486480795 28.12842446035634 5.766526730899943 0.5302682406583921 36.66123281731697 -0.00855186032721913 27.2118285639895
450 34.666157807364215 4.575516187657881 0.20830511257371154 42.7841865304228 3.0694008365448586 0.5645950275021823 41.61242837315846 2.1952132653810583 0.6219427178641338 35.83525315771602 0.9670390030397258 0.4840345797060075 27.805752138078976 5.706483537527008 0.5446339574377876 36.540755601348096 -0.0202869680841109 27.771394908033052
451 34.953299025538165 4.640329789862911 0.29695590265280314 43.17331505773172 3.0943783045878996 0.5606467846269609 44.08257353873681 2.208458599696716 0.5718313129846232 37.05292629539467 0.950517113787507 0.5780164848889379 27.853781600588647 5.714941086213845 0.5081201117774664 37.423179103598 -0.0012925552844416544 28.826315654267898
452 34.474971810548425 4.591204768472487 0.29546403713288716 42.94951871150636 3.0535805816474233 0.5400483198009064 41.83815004155695 2.2030118943909676 0.5876898945455501 36.79422501789631 0.9606997433347925 0.5925024808247177 26.850805957585816 5.67073916535329 0.5354672866199391 36.58153430781877 -0.027170303474425127 29.234277899242922
453 35.29262765778337 4.60474826250356 0.30954422865286146 42.611535851429366 3.006214502320644 0.6168580936973751 39.85512342710497 2.1745013061463174 0.5903960882902173 36.16756680534641 0.926988792925686 0.4814933870500114 29.711108824386617 5.762432483208654 0.5074124218747312 36.72759251321015 -0.028040464693244904 28.7132552978415
454 34.32906556985104 4.619788752921163 0.2718870831222262 42.74864995385048 3.0719910644625656 0.603385427974512 40.64523417898652 2.219213818195177 0.6011586027037135 36.720079547087124 0.9536352396157157 0.5828811652185573 28.657793140595896 5.745393825598925 0.5320033799289704 36.620164478074216 -0.0010129939555078682 29.694290128776213
455 35.52198576966505 4.620880222744917 0.29449057580138693 42.784234472574255 3.08629684320008 0.5518250437901756 40.60242664225596 2.180615803028979 0.6081781530544867 36.91941523708752 0.9518090798666928 0.5188910948960946 28.850635990081603 5.7576529970226975 0.5146092233289794 36.935739622332875 -0.0035665449415439587 28.510312172080717
456 34.501990893313064 4.606028781438463 0.2875228974556688 42.58959952454356 3.0671626354340598 0.5987212841312718 41.10769363887987 2.190438555631198 0.5729635450077529 37.423291002926625 0.9155477098577581 0.48544878046472606 28.79550180830799 5.731778059194216 0.48970621237024947 36.883615373594225 -0.020826385803078364 27.89574192546196
457 34.026059746642005 4.639536355401105 0.26708351932277535 41.79010276029822 3.0700226177152716 0.5977100023946953 40.241361046000755 2.175087686094017 0.5750492661661192 37.87890919809549 0.8907387795043556 0.40058936971611786 29.503015433420774 5.73392011505641 0.5782620078009414 36.687889636891455 -0.0211564233599854 27.716193522074853
458 34.512877939516194 4.593481450820673 0.22813033834823607 44.538437353214114 3.041108807446809 0.6473031779769545 42.37265713604782 2.175241613690263 0.6334524076503997 37.66476035127873 0.9490696149501322 0.4704356746226924 28.109222113007963 5.711824900301659 0.5539681373580639 37.43959097861297 -0.02887225667231006 29.029362030821876
459 33.926606695940194 4.57188270338056 0.24532574353955636 43.02076999772436 3.014199705643777 0.5788788433361629 41.05484001304722 2.1546471602715913 0.6244469754366909 37.224842312530534 0.9258952125934414 0.4846280445598543 28.38890427995797 5.736652634878993 0.5264289356549388 36.72319265984006 -0.04236205076054476 28.186183663816745
460 33.744024421308104 4.5946998659323075 0.2579255063303608 42.53473024936209 3.0357415245855037 0.6280958976166343 41.356395858361495 2.1888193709888855 0.646675575336532 37.511401816948634 0.953727520969446 0.45152285078411863 28.193258010753254 5.656760624959038 0.5291211396648994 36.667962071346714 -0.037067752627181164 28.800766008598487
461 33.84059973221143 4.59548150800086 0.2239047806426438 43.115297995898096 3.0448646935643975 0.552009886970542 41.42517637933474 2.1876767964274606 0.5406694576548012 37.453995000417976 0.9434792150328393 0.4616500385326682 28.61736083374418 5.675039616203241 0.5969222688168205 36.89048598832129 -0.03370916826845742 27.21728785446601
462 34.42010197990085 4.622861402854495 0.26337280031954025 43.46577739649128 3.034852999043339 0.5372803083940633 41.80410797848354 2.1804610650497853 0.5735483047009111 37.0037008170966 0.9673462429392302 0.4629710455284804 29.566029233309564 5.705510284408502 0.5760579362511836 37.251943481056365 -0.02081113525514684 27.653583327462837
463 33.904772561138756 4.5916095750451245 0.2803749705860073 43.54121281823512 3.0819259201258267 0.5019721170897407 41.42144415013932 2.154076790377055 0.5715260433618959 36.644099046681255 0.9114850039002041 0.5045980023779048 27.68248890672701 5.66650779972659 0.5087171420577131 36.63880349658429 -0.04189651627925721 27.125979499493916
464 34.351372182515604 4.615144321021396 0.2859213407633019 41.711404538025725 3.1212110153307675 0.5730342366547837 41.838515500301185 2.1985825231033758 0.5753602145697825 36.33638922725622 0.9500193599584225 0.3554453520844486 28.36342068579007 5.6876906251890285 0.5580424615321361 36.520220426777755 -0.008487965193619185 26.903847545346483
465 34.46409512926704 4.5619452735312 0.3188270482771963 42.56062534868863 3.0850766702387458 0.5473803819002072 41.284901929401165 2.160897104253754 0.6166925961338019 36.44313222295557 0.9286556812017758 0.49362544129279345 27.773993531233195 5.671137683049582 0.5465168261628833 36.50534963230912 -0.04147505165920571 28.91193499316975
466 33.89176365308217 4.598366486820972 0.3202599891052417 42.58608255418197 3.0717623463567234 0.4953983767651944 40.747971131008086 2.1951188851380126 0.5496162720420269 35.14793308624868 0.9135047971462522 0.4581138495418633 28.84730060850067 5.699350499009444 0.5115791773741091 36.244210206604315 -0.02739693121993625 26.75675849883735
467 34.241666401921194 4.577266948268375 0.2305842440520471 42.180865682390355 3.092437521070316 0.5369330384265394 42.12941479212049 2.164080149613515 0.5352885309057843 35.800370618332295 0.9243817610130515 0.39427178261837253 29.711479515256695 5.739182052163782 0.442134250433813 36.812759402004204 -0.023547847688409295 24.51356205704053
468 34.478698897305705 4.575262224984776 0.2633927182805692 41.978711423930164 3.076257647695944 0.4701012971487744 39.87167008422785 2.1845239348526695 0.6150030519003241 37.04038642233431 0.9372328861128544 0.45974299901292276 28.578672840239438 5.707264102926625 0.47443850520594877 36.38962793360749 -0.02690937479964346 26.15756962693656
469 33.760523999005294 4.604563069992215 0.3460756098043064 42.262898678416825 3.0977836978490902 0.46568546495785446 42.69001878586236 2.174264975395697 0.5427328695090804 36.95502387715749 0.949413570008434 0.41436048091291866 29.21664813398506 5.700643415624606 0.46107014815065156 36.977022694885406 -0.017683788340208673 25.55305333691911
470 34.50098816260792 4.5921582186381595 0.25977486995505467 42.76438101177959 3.012392011986346 0.5278095524889685 42.11254677010629 2.1945945157118047 0.5723627381121988 35.87128283617969 0.936046367753015 0.4329138131481046 28.249824333235775 5.715180301774762 0.45907331365386794 36.699804622781855 -0.03294325094139985 25.805266081285055
471 34.2324741591991 4.579853523569907 0.2526970728629445 42.149011160218876 3.053081217966542 0.5395721536041667 40.76272473401755 2.1846884682011436 0.5374408857802758 36.61817153198419 0.9280162964366273 0.4370094325889796 28.560600034497565 5.729894529249002 0.46434593258592965 36.46459632398346 -0.027910727029572847 25.566127134727523
472 35.11991967838562 4.593460907361506 0.24397328639924287 43.26680867893322 3.10665268024003 0.5118220215712266 40.672174837982176 2.192168588331129 0.5772550052172686 37.10681544717067 0.9043058884761772 0.43106678809120913 29.128574585135674 5.68389694555515 0.4831740440582756 37.058858645521475 -0.02692053212141885 25.752059592988754
473 34.96167863347624 4.594634984779963 0.26254524779929006 42.138617775318025 3.0448473941005694 0.5481945671603995 40.900394522936466 2.1873835429631883 0.531319938478073 37.51314910425307 0.928127850030604 0.4446944551594552 28.255101162224715 5.7136065438915455 0.5039768941228535 36.75378823964171 -0.029297470961043272 26.24984483704183
474 33.961716012394426 4.609060160083203 0.3145056177899818 41.43449235453867 3.1083650501475826 0.5511093614159502 41.689282188438916 2.2021525454633366 0.5531726948647557 37.428903711757435 0.970162080609801 0.44288924244341316 30.39988378110335 5.7459466929019865 0.4528895462012312 36.98285560964656 0.004119771726964716 26.522977943222507
475 34.23510678858033 4.559490750613136 0.26872904037605533 43.21126931677589 3.132270123293171 0.46792998754912307 42.28095088565008 2.1873223394316974 0.5431326186787186 36.28150031361016 0.9225677342154928 0.45906349417770215 29.12543575505106 5.7346922363915525 0.5200839434764811 37.026852611933506 -0.015748897325207255 25.885535141027013
476 33.596484460856864 4.567472214547826 0.27622247652892845 42.51137091946245 3.0889359837231627 0.5066211654912296 42.575301520176815 2.194325146513458 0.5703080392770521 36.63982458521402 0.9535480912004323 0.4531414856983281 27.546563134197253 5.713792082309234 0.5232303324092203 36.57390892398148 -0.01940283045539466 26.6943729584878
477 34.273402646759145 4.627925856731348 0.29235413948572875 42.842950001581855 3.1178138577335544 0.5161986038372952 43.07871726226572 2.203575681238081 0.6515861817417473 38.12609689649162 0.9568484827991786 0.4192753131950765 27.889744600463285 5.738233924320619 0.5076205440180782 37.24218228151232 0.005862026450339064 27.353403715090902
478 34.43142370548206 4.604900044060763 0.32653240489496554 42.83393785142244 3.147405132818475 0.48707102507794003 40.67277730599058 2.1991768170185546 0.6383156154790346 37.56768933661891 0.9492453032468331 0.39826367112772815 28.107433786874125 5.752983596850893 0.5223183901175394 36.72265239727763 0.007724644684886384 27.1868600607734
479 34.439161009647485 4.63576235316007 0.2567183844751016 42.66230381804276 3.1324347114563698 0.5107551587970879 41.299563142035424 2.217678463376428 0.5623636366268949 36.84176846817605 0.9689890749634937 0.4154217383437589 29.337391264210773 5.7717662163682375 0.5442586841586724 36.916037540422494 0.02230862975070256 26.235939147703625
480 34.213585415443525 4.638895499001858 0.25872486507472187 43.13553593794674 3.11857037171486 0.49892591838116274 42.28518295260053 2.2184798300278255 0.552510935385852 36.013338020810544 0.9396688526219492 0.4068768957488067 28.41377472252 5.706863792958806 0.5734575648447846 36.81228340986427 0.0014781351508426077 26.247152814496797
481 35.085501861920164 4.589053941673193 0.2289837412238006 43.27765170434736 3.0876322359261055 0.5132438704340081 40.73214636547039 2.1906559300521486 0.5792225971127277 36.44166970252159 0.9472824325859376 0.46427951418417995 27.933180953231794 5.694120710038743 0.572131594001371 36.69403011749826 -0.021268484058991732 27.01910042774838
482 34.52700920762347 4.616710423122665 0.2686774018525114 42.33700828136018 3.1078301928355145 0.461066932834033 42.05392840338496 2.2060990801187716 0.5337269755030317 37.42397419760586 0.9689360375407859 0.3944625924267956 29.231480467726215 5.738043927439107 0.5077201011450367 37.11468011154013 0.004506398097151654 24.816566860227525
483 34.507518281671054 4.622565445687421 0.2724480526888849 43.44753476316977 3.106247002153968 0.5319297009706399 42.73324299103662 2.2062119143963868 0.5132018669017517 36.784371280215424 0.9910133608163945 0.3845406725994287 29.514485445530184 5.747687006068285 0.45169848984755767 37.397430552324614 0.011727411710273871 24.680945220475344
484 34.2482335754664 4.601904946376278 0.2769580477520827 42.58007229705441 3.1089519988111776 0.5382324274870255 40.49507911867481 2.1972461893372577 0.6284045035136008 36.89710727834314 0.9446843772421439 0.3920238770507133 30.01584693287116 5.708888173170986 0.4973580648558283 36.84726784048199 -0.010682397126648601 26.733946251040432
485 34.68607527863034 4.582401637581773 0.2617952948859704 42.58177610064279 3.088782652976608 0.5561255105736117 41.48665430965349 2.1855199846628324 0.5285804299593071 36.46110511668769 0.9723078904166974 0.3770916440271261 27.267361152099877 5.69299688653972 0.5039972593013017 36.49659439154284 -0.018615723678691087 25.526302687036544
486 35.643223399126875 4.604925087745927 0.27343201522743793 43.567070763418506 3.0978492410572764 0.515293023343147 40.02901466927507 2.2009843693776143 0.553846098429819 35.693080229073104 0.9550184252225807 0.526144276756377 30.274184535390244 5.742854064859479 0.39750451558745437 37.04131471925676 -0.00269129646164179 25.968967479972054
487 35.00804736628068 4.575403460136296 0.2685127674691283 43.76429923702987 3.0701174479958024 0.6238498136391513 39.73933714627077 2.206313158916678 0.5769101035984858 36.85526086954433 0.9376007106552652 0.44026707499620493 29.432990852660097 5.721764226731071 0.4802284674978536 36.95998709435715 -0.02077773322719485 27.384726686613607
488 33.93988222482668 4.5982438483295525 0.3554696721702324 41.911149127281966 3.0592940035701055 0.603639374068597 40.46717342041208 2.216766453486211 0.586473232930598 36.153894063203275 0.9341685001342309 0.5152071398626826 29.34037909686434 5.690947417286539 0.4083783168829514 36.362495586517674 -0.02313348955288943 28.29457803556121
489 34.556750764494474 4.6097125745092935 0.30333252114813514 43.00715919036949 3.0412738836028868 0.5327584396528173 42.08117776495262 2.211786901187493 0.5465507726471954 35.991138381954315 0.9445015165878559 0.40240269432527664 27.786290140769122 5.6810997324158725 0.4769259318155367 36.684503248508 -0.025342612453536882 25.920270997627334
490 34.86340250736758 4.578115532168897 0.2783766619618898 44.68236607695674 3.104115354097028 0.5022720680949113 41.363927944765564 2.176474563922156 0.5398148067537564 34.63603429675412 0.9885779138231421 0.47691801130861444 27.840443521738695 5.669505366729661 0.5061544265418759 36.67723486951654 -0.01965978796604051 26.396577860926516
491 35.406507852319606 4.556466391556427 0.2622315850485671 44.2088673861656 3.1164277476805786 0.49604371174889633 41.197422436552564 2.222909683535994 0.546803247534471 35.20737000359551 1.0035750709306959 0.45594244481440105 27.395854817009216 5.716535857482383 0.483201370084343 36.6832044991285 0.00016541612299847408 25.716893894562073
492 35.91133223370773 4.611761398369442 0.28095918917059653 44.76894031316812 3.128798000965635 0.5262603404519764 41.15560680735578 2.241544793770389 0.6213485891334545 35.29671961220418 0.9465453263665674 0.4500661183988281 28.587286837793833 5.678946090794664 0.4632800447733061 37.14397716084593 -0.0014984120608777518 26.836360867178897
493 34.71664903103933 4.632130267786872 0.36132186289511575 42.667360017724306 3.0979170861235197 0.5425915960763424 41.68217909365081 2.214826859633545 0.5921969374940821 35.592778613547125 0.9334381519130969 0.48421860493548424 28.751971985382173 5.7496038811573005 0.4601003224056879 36.682187748268746 0.002565715208649588 27.965260090817992
494 35.62270735339173 4.617938718784799 0.302460290208297 43.66322999821761 3.133051347453481 0.5457881254938987 41.654175958977135 2.2130905389190145 0.5616389369376965 35.21320983643194 0.9877987302339553 0.45498498463944825 28.094949799303194 5.685112557169046 0.45265124123115996 36.84965458926432 0.0043808443978420545 26.55686399414143
495 34.67323568224368 4.607272786717384 0.26465735864745127 42.80109483611712 3.1178907460698175 0.48937727366218653 41.21342567806029 2.2370256448789343 0.5974295835171559 35.906724904512906 0.9830070270935437 0.5368703428283191 27.87305448126888 5.716101610286366 0.44960237652469237 36.49350711644057 0.009242028894991905 26.790783830710712
496 34.54926718530564 4.5845968650369375 0.2759436836303244 43.22203677475016 3.1100201444120916 0.5141643701328944 43.16891641821801 2.205408716048208 0.5332982485157162 35.56528620901015 0.9657249732464378 0.47465517328091805 28.049387290585617 5.724114631603168 0.430323126243347 36.910978775573916 -0.0050444680448485935 25.53540656305278
497 33.652119710116644 4.60802491507039 0.3545648165643406 42.60139327864635 3.121721576970303 0.5208463756857269 41.86039370250956 2.1905923326571095 0.5773449969955258 36.88439478232047 0.942017294386579 0.44440367430270206 28.250422601486118 5.719890956111039 0.40779151068326497 36.64974481501583 -0.006568119075133261 26.412797145269515
498 34.4897897340827 4.6537938618621855 0.304037120951944 42.32740989494371 3.095328731611939 0.6189251065571475 42.22908105791975 2.2196326113305895 0.5914732006464049 37.20640469096915 0.9521302484947358 0.4621743167719827 28.422788329275942 5.749873807527059 0.3862271050410587 36.93509474143825 0.011134318051084424 27.076115836236664
499 34.52334300967394 4.648071911185097 0.3086185631391552 42.824390783100384 3.1545583503547374 0.5221684302814087 41.33433897056524 2.2415695037864625 0.6121316568279906 37.024797945243165 0.9565118441472513 0.40948023812100975 28.212513424724484 5.762471531276066 0.4612884730582114 36.78387682666144 0.029619094035705684 26.51290418451421
500 33.85023988379108 4.617069813182284 0.3184518493615729 43.09856259239824 3.1206883726296164 0.4732257721715821 42.08970252322047 2.22682906242804 0.5574614831313321 36.16960206616788 1.0305200461953201 0.4675630074924356 27.94450890269214 5.724705991563412 0.44416390296890745 36.630523193653964 0.02094512308551728 25.90761614225412
501 34.01581701554193 4.614875923988738 0.3210551824306095 43.97199435186561 3.1365083420057647 0.445335126768615 41.24944034476941 2.2345733489031163 0.502018321707511 35.81422607699178 1.0087411881491826 0.49854597160419667 29.76614554953757 5.828861211213649 0.3951068212748322 36.96352466774126 0.04169446873787282 24.775398926194
502 32.9571882233483 4.637806468556932 0.3496241519393428 41.76791130642961 3.1182995407739256 0.4972536135495097 42.07970406432408 2.2569714486503916 0.5986209109767161 36.812734255096345 1.0225915045562057 0.46645145076958267 28.96645729675623 5.839160575991347 0.4229104338384323 36.51679902919092 0.05194837359154314 26.755531180212742
503 34.40150618464051 4.636084997952475 0.2666909465863377 41.86753467082233 3.129970310201201 0.4823340686517411 41.587005858297324 2.242889755215737 0.5498405642384379 36.62946661107739 1.000359935791238 0.46843718684231866 27.708632622440827 5.765910649683642 0.48730033205535916 36.438829189455674 0.03202559565464127 25.83584840279202
504 33.784970080978496 4.612271057720406 0.3615313840436278 43.065928300142296 3.169525017087901 0.46675447247045804 40.371040888008 2.242324060468862 0.5631385310237392 35.494892407489 1.0147354577343406 0.4283976303381186 28.354032932982218 5.766556415159233 0.47101052132860904 36.21417292192 0.03806486751993123 26.25100721353171
505 34.348839132038464 4.615389711800252 0.4023827561528013 42.75304916564942 3.1716338060050693 0.4879262512993506 41.03729810170711 2.2351329629819996 0.6161480157312406 36.66077109797638 1.013819880035407 0.4720189430738623 29.173059583812577 5.774166286592829 0.4865273452916857 36.79460341623679 0.039010995368894096 28.246857247505172
506 32.62954439490818 4.636656964608536 0.287342290753201 42.81462619081766 3.1779293232937293 0.47953323368569245 41.799532293818714 2.2821486191844373 0.581787749789007 36.49934150854261 1.0132237759230962 0.4263739145428433 29.040752917442106 5.8478838643769 0.42190315475770596 36.556759461105855 0.06855097536312252 25.17508190524028
507 32.57153153115394 4.643536690430273 0.3307272173210614 42.973623856710496 3.1800403346907347 0.5904574364225375 42.48246553902256 2.275102722010736 0.5723613074751738 35.28114944791209 1.0864648436388018 0.3919439928341065 26.829515173194288 5.771672569061796 0.47059239590866775 36.02765710959868 0.06834589785225101 26.998714967612326
508 33.934066648661414 4.695628183763204 0.3275110207508068 40.27008884080762 3.1735390797784024 0.6515133492429699 41.00597506554098 2.267366632562729 0.5847317943010959 37.0282478309277 1.0388119468715276 0.3764222179757703 28.744688117744666 5.803458995508965 0.3690170767756224 36.19661330073647 0.07274343358274833 26.46143077482515
509 32.140472661156984 4.658690490251249 0.32928957329030795 41.881385029265175 3.1750611827481197 0.576638817193958 40.926578670666885 2.25295619545924 0.5543518875080822 37.56544237259607 1.0151838102236888 0.35852136446892513 27.757215073612347 5.813782517934642 0.45586067443648026 36.054218761459495 0.06011730520917067 26.06571011513814
510 33.357839763678186 4.619944519469947 0.3373319580505101 41.495366706044486 3.150301826144876 0.5969356296355444 41.5551248743877 2.2355983153821057 0.5648711160269592 37.449410428749644 1.0300781461644657 0.4057193747265347 29.458874023711914 5.800012699521207 0.42536379634984683 36.66332315931438 0.04416956722230307 26.7023757508989
511 32.35721330801439 4.6044210729397275 0.31164582131086255 41.713852391120916 3.128100743176898 0.5484692269226668 41.34066871189088 2.2304496961286846 0.595802419425948 37.04715216660635 1.0167339240921172 0.40876747976098105 28.210596519738658 5.763293723295967 0.41859147779726036 36.13389661947424 0.025582297812461664 26.16442052533864
512 32.31305253100982 4.647693039232522 0.3584590180791527 44.02141963253453 3.1087127803984167 0.5531337807990493 41.741259655964285 2.2391991914170646 0.5565272241444588 36.88045177320955 1.0477088027496706 0.43241057943484096 27.819550330874804 5.7891449095469145 0.45307449613653417 36.5551467847186 0.043474210554700535 26.970327757982055
513 33.31032234637951 4.6264381875030445 0.32240407615081457 40.54099140959987 3.1607311059926144 0.553454096504775 40.61262337373971 2.2487926228597397 0.6385527583171471 36.93123620142371 1.0074498627433617 0.4544151213112798 29.036469523994917 5.780595093370531 0.4174277002622467 36.08632857102754 0.04178384037964098 27.344453773631198
514 33.471047655180534 4.63340262129117 0.2852563693846553 42.402241517944084 3.1585571603164246 0.5987972152312101 41.14951024981939 2.225361318899786 0.5872390842595216 37.655887511559044 0.9891169429175893 0.3953970729357551 27.994211015278225 5.8055110164196195 0.43341905412707743 36.53457958995625 0.039372277854700655 26.357305285635498
515 33.07509661727339 4.595807800436847 0.3523241189948996 42.714968917449966 3.1495126553087127 0.5655847804296924 40.54219843937328 2.2487706092437225 0.5179317686068662 36.39501839956927 1.0519101526995274 0.4048295478116089 27.0037087123116 5.741179151052505 0.42501454342475525 35.9461982171955 0.03441853963404582 25.96283488263203
516 32.442580093446146 4.583128367268237 0.31006056557676354 41.74132567391307 3.1528000967336083 0.5059265673458019 40.961659771376354 2.2450407964016352 0.5472211717233466 37.08243313542595 1.0110542934655145 0.4221121239425453 27.01661993749074 5.742880649417488 0.48628571460224607 35.848923722330454 0.02396330654307932 26.030688944163572
517 32.35956131380274 4.585469698030097 0.3368176027282649 42.85512034748613 3.14856310560847 0.5316506478924709 41.98990607505496 2.236858657915601 0.5190878131029454 36.79720303506789 0.9912029604424081 0.3727303853574929 27.698799402808493 5.798722936807579 0.49315828545941937 36.340118034844046 0.029145937646613683 25.82257453103083
518 33.85799525811952 4.5916710115478026 0.336297613957142 41.665740770096065 3.1704169305510645 0.5532695722942206 40.844364106901516 2.2435950188044558 0.5410768279793261 36.443250073031436 1.0014140921070556 0.45014160736731845 28.24428080620119 5.78463436036596 0.4901819586581137 36.21112620286995 0.035328748561050415 27.169287142204205
519 33.19123602687318 4.587709671495604 0.3827169632292999 42.3861431555597 3.152048486834052 0.570615984657078 41.152799084663776 2.2322331305822853 0.5475903840892031 35.470779246126526 1.0292490180687597 0.42077674199239384 26.96761710759114 5.744571049142847 0.5120345914330824 35.83371492416286 0.026144737110492366 27.88854495643283
520 33.4346113461757 4.616604987910627 0.3875024964912704 42.45026513527472 3.135796453852804 0.5530498179002024 41.86997467827891 2.283584820153657 0.5362268067141163 35.377758022882524 1.0231329604776094 0.4645629621825686 27.82057539527959 5.7647142635376305 0.4728001653470233 36.19063691557828 0.04174916307224823 27.66403239820362
521 33.512578220558964 4.59431747512968 0.4284938970119975 40.7070596946969 3.16807065292083 0.5882441708352399 40.93235022721623 2.277868179982923 0.5638471240805407 35.431863898981995 1.0464121642944382 0.40129432782090213 26.869189101937177 5.721501045691537 0.525114352285411 35.490608228678255 0.038616369489664314 28.72803362654276
522 34.505486798315275 4.58400741515248 0.3999871802924461 42.04751305159236 3.1711604512646554 0.5933658359209224 40.49727976803063 2.31448653729119 0.5549608912995884 35.8955428825204 1.030207535299243 0.33276464539174955 27.229801256209676 5.720548732342952 0.5278984244638019 36.03512475133367 0.041064600155886755 27.60484274947951
523 34.97805946322427 4.605194986459617 0.3767225629198702 41.71201618391305 3.1540625800913786 0.5793242944187545 40.41803496972462 2.2984411661524384 0.5663905134185359 35.333589105834335 1.0069266867188187 0.4501677722973708 27.617053575572882 5.74978625862604 0.44535408318899694 36.01175065965383 0.03986480149544134 27.70777173969447
524 34.56005423073527 4.602150713434956 0.3224298472761584 43.28130378387011 3.144644860093411 0.5179258693223364 39.704563675387156 2.2733189402402347 0.5824463574204428 36.22378329243871 0.9954881061796903 0.36505895929666754 27.579385495683518 5.725797915707491 0.458355170197634 36.269818095622945 0.025262573016939526 25.73974166704148
525 33.736364922960476 4.604419220646195 0.38929328280408315 42.96136505209132 3.170834982883076 0.5515730401917064 40.54304621870922 2.2601964360327904 0.48440794156242906 33.96962676543868 1.0177785093670721 0.382903024019456 27.712271810710913 5.737222367253628 0.4369887298061467 35.784534953982124 0.035072769122335104 25.727707431916873
526 34.56147075127619 4.570613612797982 0.40062971957615784 42.71729925467268 3.1466054976030335 0.5203698095896826 39.35113898793357 2.253924432645075 0.5438931991774253 35.07301978622802 1.0189803379448852 0.39701537598775744 28.12398678442669 5.767992698371291 0.4489248113303435 35.96538311290743 0.028605781758236092 26.480194645461363
527 34.81591411967252 4.62293330202487 0.31942549409059845 42.732670335167555 3.18693669165495 0.5105295396538632 39.79448924198372 2.225737988785201 0.568286608537589 35.87987681793794 0.9863122376548361 0.38282596124034635 28.163223558413943 5.739345679878177 0.49947648934777455 36.27723481463513 0.029235645885389516 26.133110302990342
528 33.72308704446955 4.608135525529168 0.3271498887585535 42.80714401447147 3.1615796519409844 0.5536740472232214 42.60359360593648 2.221155555174289 0.5476240418364184 36.37538263321996 0.9829555892929394 0.48791201094318154 28.412751920706985 5.748839709236197 0.5059183267527133 36.78439184376089 0.02151567212049832 27.75726485700313
529 34.33353986538111 4.6321798070138795 0.3647693448295186 41.57484593806898 3.1970995108571967 0.5299446516505187 40.28678559952 2.233540993433774 0.5559150124261161 36.00123534158187 0.9833314918096095 0.442437561034229 28.952415945959217 5.749122491454008 0.42826991297093947 36.22976453810224 0.03603732479947632 26.600556660112215
530 34.49914258899013 4.580320546025586 0.35382894657742986 43.47192448926423 3.1469970626647723 0.5701944263977476 40.04427085922636 2.2413604645352363 0.5718389125817206 36.4601156943925 0.9682667467855179 0.3877469132715068 28.95476805365528 5.755700336105447 0.41724005922958773 36.6860443371057 0.015511497109094607 26.365790356505954
531 35.0750408924696 4.544130941983567 0.38704607031119515 42.67893157904483 3.1681702910385203 0.4951636095667896 42.526784681180324 2.213325235265616 0.5404467283856623 36.987216883446585 0.9878974044370382 0.33494012306627147 27.98568971319165 5.76045474750755 0.34286981084242624 37.0507327498666 0.01177818993224109 24.069571283151443
532 34.40815244115349 4.58656643344788 0.37854018911197024 42.608074753468145 3.1449586146992927 0.4715956094630437 40.35096319911282 2.182139463836463 0.5939280115167439 36.58336487324574 0.9999641583760205 0.34380204589698443 28.29596419434419 5.797424856867517 0.37825203236576443 36.44930389226487 0.019193171331217295 24.82188258610066
533 32.94194707720946 4.5770444744875824 0.38243834956760014 43.277605471007014 3.149072446391916 0.5265093600447789 41.67903260385771 2.203538147702461 0.5662718683926485 36.74956898708165 1.0375230181299946 0.3807478413407107 27.52377176380835 5.823143482908717 0.3774608666685976 36.43438518059284 0.035046779809917085 25.593202926751747
534 33.98440705010693 4.583447980413281 0.39846711030824056 43.28203968255818 3.135293039740626 0.49374078343343386 41.02142656825618 2.2409511906684023 0.5436382422602005 37.13895604810085 1.0022730146028085 0.4051284791225138 28.148829594667504 5.794214962942437 0.35747113341891323 36.71513178873793 0.028218503559293673 25.192332576002052
535 34.879749931628346 4.578374405470264 0.31283716718843035 42.9512848516061 3.1214370156112254 0.5573319026076109 41.090752641472335 2.193004965290135 0.5566896869905781 35.04990861678629 1.0252543885368843 0.4164284352500064 29.317575792839044 5.800647235114343 0.3263757199935032 36.657854366866424 0.02072606789035305 24.862505565078077
536 36.375667149157174 4.5787624621265195 0.3497457614608448 43.56817049279301 3.1441547359748028 0.5552721224439295 41.55623901145667 2.280907920231022 0.582582766735183 32.76463723653843 1.0507652844395563 0.40206026726350735 28.771479061530858 5.73740884982638 0.36993080856961863 36.60723859029523 0.03538231640543894 25.89301386991736
537 35.283398346111625 4.559586835798196 0.3307453883768629 43.62368712222795 3.1516226234876994 0.503960107713382 39.69012921741088 2.277547832770076 0.5619480905275651 34.70638506233347 1.0117738952124538 0.3569653786731817 28.933300669579676 5.740925953603453 0.36378964185343476 36.447380083532714 0.025273894060158498 24.263715338809963
538 34.42257384118423 4.536742996286503 0.35660580263742786 43.74269752326337 3.16190429825389 0.5118537843999923 40.79193952256895 2.2336860091476303 0.5283804166163145 35.21780195857749 1.006276982187972 0.4417154516110822 27.81126338819912 5.75441067280183 0.40899100774354624 36.39725524675863 0.015586657621347921 25.75498531798704
539 34.52282104048435 4.585416907560867 0.3668570394381287 44.15663496307605 3.168795699443187 0.48512805298959355 39.88245944063232 2.2261143051482053 0.5540585462181286 35.26116094019441 1.014983112616482 0.4297192019483607 28.125666111962428 5.747003400989449 0.4088536963662494 36.38974849926991 0.025445151037420864 25.72141083862099
540 34.256468265126244 4.589820023599868 0.3086207217054341 43.21873608698843 3.1648799471905127 0.587615927527013 41.240568660168854 2.2149816875284176 0.5726149207949405 35.6532142810996 0.9885418575896204 0.38957634024477006 28.973108129192674 5.737326245166553 0.3860595048882023 36.66841908451516 0.016092418100777217 25.71993121178321
541 35.27685929893224 4.607036106609431 0.3226481637019426 42.479655984471535 3.1355740512450567 0.5638058577722127 38.95165949611236 2.224630824406156 0.5689714543597388 35.03442558889801 0.9778887630931721 0.36237469975528047 29.782293797821676 5.737714116947475 0.3811787474107496 36.30497883324716 0.013551238346041083 25.198442305223775
542 36.95256415919807 4.554272068787301 0.3132455592185514 43.135733523299 3.1600615115925708 0.5201609399146526 38.53047048889355 2.2561374897048356 0.5982039239670897 34.29685349883944 0.9755711172993412 0.4052151241858003 28.466819412294598 5.711621220586813 0.43824964433834795 36.27648821650493 0.008515147479955121 26.070441310999506
543 35.823502793619056 4.536716255380815 0.29587458846449743 43.39454496206279 3.155841161827591 0.5367849123588802 40.32649467068208 2.23261964488137 0.6054532408844576 33.97994830007992 0.9865030735665723 0.45443100885820686 29.13202588881559 5.69254705623204 0.3696936699259052 36.53130332305189 -0.0021720957365395145 25.923331290150145
544 35.94621602597445 4.540364101269308 0.284649323155417 43.407894010499156 3.122212655471834 0.48038442867965364 39.4828017165635 2.246168103919309 0.5814132148863418 34.6989111963011 0.9528868443735335 0.44051819224044314 29.259165876333686 5.702775343379545 0.3950512247125272 36.55899776513438 -0.010136124431511306 25.004065922588136
545 35.993415094916514 4.5377395193749575 0.34522413542369884 43.519218190778766 3.1258615787040664 0.496819350383702 39.08603094702545 2.246694974368104 0.5654294962924156 34.137871570871916 0.9856567255551584 0.4925931791316838 31.044767904192657 5.74280381389222 0.3107909303478724 36.75626074155706 0.004733788264684002 25.334556090813233
546 35.946572708189514 4.517115241139415 0.2979576865976623 43.466102681343294 3.147948485657212 0.5611922253961414 39.94396060659723 2.2553966485186443 0.6243056595686076 33.92281317264991 0.9553339645593156 0.4406483123024353 32.616475393763665 5.736163952748797 0.242418354241398 37.17918491250872 -0.0006258755895405477 24.826516092945006
547 36.98777034142909 4.536033548165956 0.2973715746559441 43.73987570924557 3.145532213242216 0.46934478161174953 39.19401559489479 2.236589939338448 0.5984134545196256 33.84126522795107 0.9635203160495851 0.43333147880908135 32.00398926803811 5.7047320220127595 0.3297563287082425 37.153383228311725 -0.0057359263524243255 24.387577482848002
548 36.10442457490423 4.510224247756526 0.320010922313782 44.13598382495873 3.1629325889110174 0.5210133257917452 39.87413791718388 2.2256484189314265 0.5206984273532832 35.1020006620918 0.9988564905355732 0.44196384892128115 31.815494128762328 5.775581614051038 0.24880948328458843 37.40640822158019 0.011631137922899137 23.519871741327446
549 35.9880796133439 4.536413975120383 0.32628591410197655 44.30874628875004 3.1326591753452164 0.6186888720549963 40.25994902128112 2.2338405333438116 0.5967540696946588 33.84047537360372 0.9785284503007746 0.4825289673627509 31.888658419708683 5.735425668408455 0.3077626188525013 37.25718174333749 0.0003560263895109328 26.72298581373299
550 35.62202809185395 4.565235908808862 0.32104724935461654 43.19650658175514 3.134530271994725 0.5338107390001143 40.06209021269432 2.2895760367217655 0.5950019401866377 34.24120905705732 1.0233019650407134 0.4815744661831352 30.458161621159185 5.739933937979539 0.3359247894452487 36.71599911290399 0.027498089994903774 25.98202237863047
551 35.73180566693687 4.543882036955951 0.33443675650862764 42.90308294860575 3.119137439932642 0.5343213809882527 40.197836103628475 2.252210659429024 0.5965528335651583 34.93447072198531 0.9878074252370539 0.4043969687981086 30.517944106053996 5.751019942802727 0.3379859771167928 36.85702790944208 0.007793966757262405 25.29830877989676
552 34.100784439936206 4.562305516448736 0.3679628467636286 43.9856245307402 3.145182738437861 0.5593766981912328 40.3605586209934 2.2883064084474696 0.6241692114551498 35.436601582756964 1.042573659122906 0.3893589230480502 30.27834999581948 5.777418340154038 0.3155626733408598 36.83238383404925 0.0401397984079848 25.856787196118706
553 34.66035512580485 4.5589001016962145 0.3430580472977895 43.202493438418315 3.1464561217521876 0.5087135931109719 40.650436567630685 2.322689449372347 0.5852327592975677 34.42655022390847 0.9965119040759663 0.47375542204065624 30.30301002591688 5.749058379358878 0.30711914501680987 36.64856907633584 0.0317056571369015 25.415020853280247
554 36.679703427360444 4.546160585661565 0.36622105525568677 42.798553078227705 3.1617457015234796 0.5751163331931219 39.950379423638594 2.233237980523914 0.5969020150113714 34.15029141260333 0.9906363292090627 0.45402265707444733 30.19410865496069 5.729032390244097 0.2694847736812635 36.754607199358155 0.00914506331820637 25.91770958552913
555 36.12532086717059 4.543215897387974 0.34800054555926974 43.4988174803696 3.1491703369958137 0.5133762946064836 40.79760236835146 2.233766034264817 0.5776010342294282 35.26035055676851 0.99205309025419 0.46926017138894277 32.25822191863594 5.771622441030997 0.22688963395161732 37.58806263825922 0.014948025872541093 24.466760954083618
556 35.58529784643342 4.577511483774336 0.3133211810141379 43.630314733183376 3.1606412906762382 0.5599941655426918 40.43516342981632 2.2598023515404897 0.6318587863111135 34.5524318693081 1.007204279490905 0.4521119329916657 30.895386408037137 5.7764664481821155 0.2762880350181537 37.01971885735567 0.03330763661859959 25.594873842004677
557 36.55021480304312 4.547734242966096 0.3152117917292473 43.03986229136946 3.1224528416897424 0.5275459336636095 39.649933851909864 2.2636887103997347 0.5666108589242989 35.56030852148872 1.0256000912445769 0.46698476365354485 31.774371084782423 5.782255086449644 0.2704317298937091 37.31493811051872 0.025328660435741623 24.600344896658896
558 36.107245812383994 4.574023142633206 0.30713984629687063 43.456724907837824 3.151798819909987 0.5619166562173616 40.25894160322909 2.298034545451004 0.572588518855861 33.91883012473061 1.0448941502328442 0.4801049812358089 31.394980801810213 5.7560320944761685 0.23198602649586048 37.02734464999835 0.041939016426424655 24.67999693055921
559 35.31177071165558 4.583609078840674 0.32686709227608896 43.66835242016977 3.142096293302656 0.5844315301990481 40.08078755198323 2.257859084463367 0.49674231174047306 34.05868434507053 0.9706204009164731 0.5228093398106244 32.37405593865653 5.768425761841419 0.17487254923304998 37.09873019350713 0.021504589758700444 24.129806119425837
560 36.62745349621154 4.620313689856808 0.34098766038999856 42.492906076549666 3.146910324406768 0.5347142787320249 39.39082298806006 2.2447661755159443 0.5246338078307841 34.919328018849264 1.0321566661119772 0.49073709285788736 31.782396505852653 5.797238561760636 0.21508602948235878 37.042581417104635 0.04525954941620949 24.134802838907518
561 35.684635658065034 4.5788197281207665 0.4104129806077577 41.77609863194922 3.1365592869322945 0.5994231662738804 39.57330384387316 2.244828554717322 0.5770533522725408 36.054212704308604 0.9821481247676193 0.42956237181882956 33.824486984490306 5.746087985517054 0.19525781195269104 37.38254756453726 0.014671201896793985 25.344326067972023
562 36.397758937186694 4.528486563614685 0.34441142138462577 43.2824021673536 3.152546237730648 0.6018730458831326 39.14421970450159 2.2307403440461133 0.5507099190605003 33.309531095092254 0.985792266755894 0.5409819269284634 31.31155077451056 5.712621282254451 0.2338486632793608 36.68909253572894 -0.0009801952338589271 26.03319658958496
563 36.172473276504284 4.582844434057423 0.3721170968572251 42.81052382095143 3.1676468648881095 0.5415208121051143 40.191647575615406 2.2306791228209213 0.4854004921467126 33.7997559337607 0.9690130890450426 0.5753906659099695 31.53383010705785 5.759281298536481 0.28076006382381524 36.901646142777935 0.01887542775537825 25.842563840214186
564 36.0047455561338 4.604733463839212 0.376468589399102 43.357109208479145 3.1656840142431433 0.5732754974095073 39.569974346370444 2.2878109393742148 0.5725598055196482 34.781409711046855 0.9718595672088216 0.463675487699027 33.447381921573545 5.8164522910642305 0.21423792094520833 37.43212414872075 0.046290521031707166 25.212633071477804
565 35.11541886420368 4.564220761914725 0.35179761558638833 42.94289244105347 3.126951199089347 0.5456662841102335 39.84811867866237 2.242325819025103 0.6068746235889437 34.65770500034683 0.976056915970309 0.45591401626237366 31.504873913963205 5.780924039340324 0.29967462370758113 36.81380177964591 0.015078212953744207 25.896857692302778
566 34.78960631927134 4.584673171012332 0.35449407718278325 41.61474259513359 3.1135243455505117 0.5736814253450483 39.10335846982774 2.2624324529943216 0.5412021438415847 35.629344431883645 1.005259321990125 0.46831598076920933 31.9829361366662 5.788558065422665 0.2938621559502587 36.623997590556506 0.027871937279773728 25.5717456238009
567 34.86308506871268 4.592656283116412 0.35140509905889716 43.855435179163514 3.13886715855022 0.5475947345148109 39.49782049406316 2.2702166530881267 0.5828558255510085 35.23475342408945 1.028064905637094 0.4161986489848468 31.98721009695036 5.808495207478816 0.30645895267676654 37.08766085259583 0.04464250745991651 25.261861144735942
568 35.07026409029232 4.602010688339851 0.36046132155625793 43.29159413894348 3.1434537477033073 0.5566888973432156 39.974196787460905 2.3014024665723256 0.6384246445837164 33.380256139153126 1.018199533003073 0.34564115202592144 31.205579529924893 5.814746982533832 0.2837134955582161 36.58437813715494 0.05294514951626046 25.03744790354807
569 35.42410231205121 4.60423919232155 0.33862406852525684 42.7792763266592 3.141734849925812 0.5657262383509322 40.2159310714722 2.2566267919770335 0.56411395171403 34.803164355488654 1.0271886121497795 0.3656170255469166 31.051844707373036 5.8278343669616115 0.292169813788911 36.85486375460886 0.048507228552940165 24.365042819244
570 34.54749662616023 4.5818638054101415 0.333679244544778 42.49681981165044 3.1704430387575173 0.528479486162077 40.162010829548905 2.2472907152164274 0.6198127261241678 35.71230410095544 0.9941950803579581 0.44758788531076654 31.344743766951197 5.852027158520604 0.23854078333924278 36.85267502705324 0.0461464255383125 24.84459735036947
571 34.62543259736284 4.608673351449992 0.3619320669665402 41.76971349174777 3.1374650885847606 0.5014467460035352 41.44012053275367 2.1934515794256857 0.5698487162770464 34.742744914344655 0.985083360530226 0.38261144802634706 32.03379030226932 5.814537765124359 0.2548047762098271 36.922360367695646 0.02482469490878749 23.727829589944022
572 34.8064791071336 4.585723194775585 0.37000844902322494 41.27133765859349 3.1391542416537686 0.5068360921814261 41.50657176465131 2.2284950085826187 0.6041447824254892 35.77280073766638 0.9823685795237966 0.3752658749954243 32.354030793283705 5.866744751414022 0.18721295276851624 37.14224401226569 0.03747962107574097 23.416420128856235
573 35.220411547407565 4.587968429888906 0.34625216189454855 42.07526118521296 3.118462844298753 0.5065232541433141 41.767198136094 2.2019209302290546 0.52807340704267 35.38661547834715 0.9663388523284907 0.3899165985542263 32.58838837920528 5.832787825405086 0.2921137282346382 37.40757494525339 0.018478242315840877 23.63885378661034
574 34.77705128305888 4.610153299017547 0.39777649243418617 42.32767423270264 3.174360038802907 0.47062893973546926 41.16025576639601 2.1932228718759257 0.544363084348003 34.67059718293364 1.004440073428199 0.4255717462818626 31.888506424836365 5.820726553562405 0.3165975559464284 36.96481697798551 0.037563033223179644 24.693768425454095
575 35.895672677535686 4.6080728268304085 0.38769977587432214 42.64217422867816 3.129432237892076 0.49807256759193913 40.550210601162284 2.209460817291145 0.52163315527505 34.40836043983015 0.9646492473548577 0.45933150933151123 31.61305547088957 5.811320004628686 0.2726705760975405 37.02189468361917 0.021569492685217396 24.515805046248246
576 36.00361060733447 4.597915472623046 0.37787385253437783 42.29454058815025 3.1802511246021763 0.5331619939621176 40.15121194711481 2.224897823403204 0.5633045358295862 35.08055492855821 0.9501331280662034 0.4186829706836461 32.45927289230829 5.821771769867641 0.23994282492229732 37.197838192693204 0.03197632959823691 24.44199196793105
577 34.63417759761044 4.626776790672149 0.39726086439610625 41.6724075551239 3.148021265624561 0.4707540627439102 41.65936749178716 2.215686234469872 0.5741465830757445 35.50316077871946 0.9777079268195329 0.3705302643668043 31.828923166321413 5.880173447931577 0.2887669065813552 37.059607317912466 0.046655598989321076 24.080942650364143
578 34.51797364672748 4.606996773404202 0.39803122443655403 42.488116068680235 3.162390656532757 0.5363953664470514 41.09330974573767 2.233582774551927 0.5911120022578528 35.85368719621448 0.9865083752278366 0.4260241410164108 33.25783982552548 5.900401290459411 0.23440798228835563 37.442185296577065 0.05495843992100939 25.0493792383115
579 34.69253056822439 4.582631779673656 0.36306243812021416 43.01073023158286 3.1498161698345695 0.5142751315827347 41.2947014971969 2.1955845477118983 0.5623725797086467 34.93728730672949 0.9741025585814213 0.37418180043577476 33.88799373305857 5.845193174000309 0.18544074548271114 37.56464866735844 0.02644811184615372 22.910665056985792
580 34.937821313686534 4.579017671524586 0.4285013564735381 42.911711439279046 3.1712652106549135 0.5117024993552075 41.09267830439544 2.2136011269177462 0.5831353743152616 35.10790009215189 0.9742349279743299 0.401024150982955 32.00499297316122 5.801739519946771 0.22144599107991117 37.21102082453483 0.024954157289452095 24.589164133414126
581 34.85539890873189 4.59672803674048 0.4087581823368682 43.36130446991523 3.1705834743229193 0.4691876747648579 40.67936340961165 2.1857265963282417 0.5860471388454243 33.51350788698712 0.9879824067621126 0.47881352415133166 31.957382513215954 5.815792610657457 0.24778986300982137 36.87339143769237 0.028345090848024855 25.10238547374579
582 35.39522704251953 4.5974912267407255 0.38429161658227423 43.48787641071371 3.1657040885537953 0.514821471309735 40.58480389627841 2.2065361665470213 0.5873802103724032 34.71216957821332 0.9900007788314515 0.4977232365883416 33.05677429465283 5.790382674598728 0.2524008063079408 37.44737024447556 0.027005452940127128 25.629746806855923
583 34.767698672903535 4.58652060740217 0.40320553330454734 42.719321395121824 3.1117926617635576 0.5303553257315387 42.22892918804168 2.1940853589637457 0.6134843418726951 34.42991388351991 0.9927408341516958 0.4823447340696211 31.553353710133162 5.843636791421085 0.23791943616395972 37.13984336994402 0.02273771662623354 25.98145156338362
584 33.8781659046837 4.57106121326301 0.4111573496612793 42.162130041621346 3.1329971589697414 0.45372888356310664 41.72974339731683 2.2064325508253395 0.5574354565097613 35.48142785309224 0.9957049972100538 0.47504770849959893 31.24587479900151 5.833992363914657 0.2802984934059388 36.899468399143124 0.02502012272234313 24.95423587442125
585 35.569691119544295 4.560612015285044 0.39352212331955055 41.74154162333236 3.1262190811909925 0.4990288035901439 39.93191246813658 2.171969220447887 0.5900464144695681 35.13156588315837 0.9595698047735977 0.4651887744821329 31.177813098225762 5.814901085016136 0.31426236555633386 36.71050483847947 0.0036367072285142577 25.921166207842585
586 35.07422436401865 4.580103166197398 0.3747312950072082 40.238381890120685 3.134083633073518 0.48863511618689476 41.922095622451266 2.1557820319032817 0.5788759016969004 35.54474850968072 0.9773619848864417 0.4093209168638849 31.313584258706843 5.821633107300519 0.28832053645697836 36.818606928995635 0.010775250558014492 24.521261690499863
587 34.57683465935849 4.543124019484183 0.31644551050126607 41.86549655769018 3.111232355535978 0.4513696951477072 42.285308375424535 2.1797827461062314 0.5421629564371949 35.27517841900358 0.924210909443591 0.49342425662237077 31.009144518854512 5.795032814706749 0.29503899269625533 37.00239250606626 -0.012340965058870723 24.04636728579407
588 34.222951807222714 4.5723696393021775 0.3681482198902149 42.627995564157835 3.1095512161118233 0.4299077277173817 41.553858272292956 2.165826475894189 0.5789620753452932 35.51573907570193 0.9581607505175891 0.44232631400151917 31.225493367458455 5.8228156829945785 0.2833312439322659 37.02920761736678 0.0027272188498542516 24.094887294005044
589 34.45951355886187 4.564348915605237 0.35959118889299496 41.83947446859778 3.1545173188039937 0.5520057951021734 40.65006981613016 2.1830887862106207 0.5753299808895469 35.139770972197304 0.9901637132333821 0.44392206782428506 30.955067904505185 5.7971434652411435 0.35465202030494597 36.60877934405846 0.014834905704658152 26.189912882080904
590 33.74971196558986 4.558907257099937 0.3514012895214561 40.30499163288269 3.1425873159900135 0.47429822878578404 41.00139885301177 2.1643798088753927 0.5676871672213147 35.354506858887916 0.984278528023785 0.48587143396996874 30.61011928501978 5.760626695996884 0.3958100432879613 36.204145719078404 -0.0008616129170146314 26.070360766449543
591 32.89710034763932 4.549223051252676 0.3657723717926983 40.22640576460856 3.150892834308371 0.474759235392222 40.75011108572928 2.146970383241177 0.5215715493407265 34.67708831148708 0.9247752383707676 0.48356378642294773 30.21052103018184 5.7584116822573685 0.4492017440903557 35.752245307929215 -0.01696289622814511 26.297258060812077
592 33.345640886996044 4.559526878428284 0.4047137618151909 40.382724438086996 3.13305943426111 0.5448318000409988 40.070957119422765 2.1471602864751467 0.5005408200167444 35.86019180401877 0.9900666259513471 0.41635548846895964 30.880942573488227 5.760701081149651 0.4043898488621947 36.10809136440256 -0.004914672861109581 26.021814698966224
593 34.66714691015432 4.56200305097031 0.35394848329160256 41.41581720702505 3.1598339280418872 0.5544673737361026 40.340499711262595 2.154219417164405 0.5392877345489742 35.305672499643876 0.95796114852332 0.4549548727410896 30.43377377338019 5.727712518406361 0.4234864821173752 36.432582020293204 -0.010671521492960667 26.655657593283742
594 34.48398450794165 4.566984396000009 0.4074092903082684 40.45229849563025 3.1351243406069824 0.42376821482965416 40.226564641327414 2.1870665458053393 0.516454316812353 35.90486227132336 0.9748805573435559 0.43241840223354044 30.08764128219654 5.754495064832571 0.45279363874042355 36.23107023968384 0.0006926468034743394 25.586505931449246
595 35.255169856907976 4.499646807384286 0.38015667513975415 40.16219360671833 3.119196971499615 0.5160133271003421 41.68016815411009 2.129836228813981 0.5293343562406999 36.76368525922961 0.9961579043872039 0.36655547745697326 28.29840785359597 5.724876252268271 0.43810424637369627 36.431924946112396 -0.029074701243545786 25.555797907622665
596 33.79540962988077 4.548795727153669 0.38601882096387874 43.1736358734143 3.096397437120203 0.6384494489688177 41.790462619995516 2.1467762901777068 0.5470228453274601 35.99439275385495 1.014770054279949 0.4178891124404118 28.56043716617462 5.702811639972244 0.421315015932129 36.66286760866403 -0.02110730437346291 27.62453263048306
597 33.228044708805776 4.54447260243581 0.3216681015482026 41.555876361975145 3.110009328869349 0.5254027254070521 41.7218941885553 2.1589506727250996 0.5765313424996054 36.1915620557552 0.9920181396932172 0.4298396499648558 28.981572738207536 5.702442777552701 0.4210372826198825 36.33579001065979 -0.021438829858981844 26.063610627514862
598 34.74970975870322 4.541060453055389 0.34869081004062924 41.004790075793125 3.122337176655085 0.46714427694664806 42.19752934618699 2.180896990427769 0.5605787393736185 35.89525449155777 0.9748202061928073 0.42122172840678385 29.940869058314185 5.735447858494795 0.4474881648530013 36.75763054611106 -0.012104997149048247 25.727222723795556
599 33.37033625971794 4.557477827670639 0.38145695496330123 40.34889730112728 3.112133535334793 0.43125433376819045 41.10787167170163 2.1480043224478242 0.5062211802735697 36.283249607473365 0.9898390651161907 0.35597729001494144 29.235166222508436 5.710380354193579 0.49559055409155806 36.069104212505735 -0.019450513161611994 24.872101474623225
600 34.02668888023286 4.506953709311171 0.3081710318066431 40.00618358457227 3.093344692791051 0.47376600423089926 40.26222611231928 2.1419352953173325 0.6208675006252216 36.232063825424085 0.9734985060916174 0.38506546116339757 28.465253634016207 5.676511879671119 0.40736160179126857 35.79848320731294 -0.044568717477759166 25.15550114236626
601 33.78753186911382 4.507819683044213 0.3884873128570431 40.664044800391785 3.1401167473220455 0.5020537467427929 42.27898419434576 2.1556950851491177 0.5073166129025484 35.47991876449599 0.9769671257130946 0.4568679095280285 29.358025048556485 5.729751134174092 0.4438010347171976 36.313700935380766 -0.02094757903370479 26.339174847624435
602 33.27735170673727 4.488656241582714 0.40810010752145537 41.588207700030694 3.1248013850687335 0.48828569375771685 42.00367989967762 2.153533343880155 0.5750300872271592 35.870149428423815 1.0022771054558068 0.4709127880057779 29.066871109726193 5.753033629230504 0.4060293074770979 36.36125196891912 -0.01855719307063457 26.910200253686426
603 33.71939682115161 4.49914578320759 0.2990634543827012 41.872308316366926 3.0926498349880696 0.5496185541665274 43.26484746461036 2.167151544478289 0.5673222405366648 34.8332840232307 0.9640101960105011 0.4582246210847445 27.9951591680718 5.704169270716996 0.49690800631313126 36.33699915868628 -0.03759220823392815 27.17122713407055
604 33.151895130033 4.533778320228405 0.3481394722353387 40.74906288810429 3.1243680083240197 0.450575953564771 41.32905645392659 2.1318995729588748 0.5237107333534406 36.33515893922981 0.9653874769948602 0.39288306080921337 28.481547987068467 5.707543671218711 0.4199573700544925 36.00934427967243 -0.030422124169242993 24.46835274865597
605 33.26494920266846 4.532559362616438 0.3511854665248629 41.953897635607866 3.1179508979772264 0.4960184140830381 41.58186173034768 2.1468755064051486 0.5660455149194838 34.61701127859911 0.9820641413795845 0.4314353889991469 28.396535216137423 5.7573265235984685 0.47119871022909726 35.962851012672104 -0.015662247718843992 26.53807001870101
606 33.44970576166775 4.5280095702692345 0.33202997637155374 40.772948334604635 3.1491459042786865 0.5397816391303722 42.93092711239048 2.1503177132492013 0.5972540907840607 36.06554212495371 0.9885639797272969 0.4381369824115213 28.464571689959236 5.732575621819146 0.4004233446119781 36.336739004715156 -0.013294976245504176 26.443446480629817
607 33.672498056213605 4.529642178831163 0.3121372506817967 39.83839218814941 3.1255120266742753 0.47598826089363827 42.36382185422747 2.1230440562866093 0.5935541678967335 35.65967574211565 0.9838139981792879 0.43526393621307663 28.421348517646244 5.734325957272618 0.43747887190266505 35.99114727167047 -0.023749890665426543 25.83377875563429
608 33.98909091011728 4.524260403866071 0.26974703648094034 39.99528346585232 3.113123295989608 0.4375468206070649 42.421509528391084 2.1252769074033777 0.5559213374438895 34.610167001563866 0.9909666909282082 0.4680866924719954 28.34472792183578 5.731296849247271 0.44275125114434905 35.872155765552066 -0.02603270462731002 24.912813850613244
609 34.45812395865911 4.519129445904534 0.35720257383596477 41.40540170644767 3.122409843828564 0.43912347005247704 40.83784833004686 2.148209863338935 0.5558927614054362 36.054860386034434 0.9963316088980956 0.45701111079186196 27.311493731277306 5.691522753366991 0.4785195099579041 36.01354562249307 -0.027496831046793256 26.215677339155455
610 35.58128722773419 4.528117524818001 0.30667522098375144 40.0943981598293 3.1357071624932575 0.44463792063766844 40.84581809734253 2.148852815777985 0.5672107581829806 36.26000020921699 1.017372558696325 0.4696240796427074 27.678105679053317 5.7432809686944175 0.45621351627771095 36.09192187463527 -0.008351328018220139 25.718488281340175
611 34.294846863102364 4.508631682901383 0.3572271202962998 41.72361535751772 3.1312373703376783 0.434032326639904 41.409332160924635 2.1488501430850095 0.5134270226665285 35.023753638780214 0.9992937176222901 0.4385606585629246 28.151638910489332 5.771492921155436 0.4907787015109879 36.120637386162855 -0.011116367093857904 25.600050272736766
612 33.79283695897097 4.519419351616827 0.31597015254029565 42.26117555253224 3.116432931111893 0.4325836456552829 41.78628318649779 2.1713254024688786 0.5578417309871618 33.96005052529029 1.009755224429786 0.430944806707384 28.14865278825516 5.778543417770404 0.4749274115546935 35.98979980230929 -0.003922268634659431 25.350721016300312
613 34.42892761062487 4.500539349789749 0.31212890457735054 41.22451521505658 3.151838174131263 0.45971210213237096 42.199550911516894 2.1862483587143875 0.5368810644767824 33.820469621375146 1.0403264798949665 0.4538603626221955 29.115372992808283 5.722441800074424 0.4583387355744227 36.15776727027635 -0.002738701593259174 25.44988192738246
614 34.56420791134776 4.4995076297551995 0.3246359748177554 41.54935501864071 3.1617090916378983 0.43363401887265657 42.25801670681979 2.159630885427719 0.5839046586037795 35.511926616533266 1.0255174863679852 0.4557696820923238 27.78587870928647 5.718253080409969 0.4999141092791516 36.333876992525596 -0.01009389939446299 26.33151814810851
615 34.21188701971804 4.487223566195055 0.36195344501080806 41.51757953026631 3.1065385964304 0.4223842492882202 41.22712529166013 2.1768950758669434 0.6034376321437259 35.1833217051145 1.0182390934674388 0.4281435954906754 28.250876786124955 5.7229104909987205 0.44955094405972207 36.07815806657679 -0.020656169522505728 25.960372387095152
616 34.01915429117911 4.5102654768615915 0.30556148964541685 41.294550540874255 3.133453789098156 0.36970208274920296 42.22790239334989 2.1776546948214266 0.5604078650686174 34.42354974715727 1.0008229286943964 0.46233403167647197 28.322312248234354 5.729011386622132 0.46290791464530756 36.05749384415898 -0.012775878894676662 24.762243356842987
617 35.041779887989044 4.516481407597597 0.32126590631853497 40.01675948966805 3.149877633212815 0.3487691305939453 42.11464985699713 2.171654348083805 0.5720685102716544 34.061080181486446 0.962515260404722 0.4228883583744469 28.882275740914785 5.679739390551109 0.4839221094795065 36.023309031411095 -0.026963926144207485 24.624740719638954
618 34.86278942910762 4.508738127191197 0.29722975590001943 41.35560732282347 3.1296531529900706 0.40191904430503395 41.11916020844926 2.1690911225601446 0.5915447115662424 35.88582531591893 1.005578827111322 0.39526551720310454 29.172304633330516 5.7149338852432825 0.4515003108407277 36.47913738192596 -0.017418511095013845 24.493479810445216
619 33.4465197886214 4.542360727120403 0.31791494551214416 39.71005784144367 3.1168693424499114 0.40211235709500426 43.381888803226815 2.155463409499501 0.481022364443171 35.490907345854794 0.9706901085405024 0.45540391745195347 29.10988764087273 5.724935956208681 0.40139518026058724 36.22785228400388 -0.02095362535041745 23.58120981942433
620 34.56786722125561 4.511471626771098 0.27758885902658775 39.36614001275883 3.0924108106225883 0.4192946393281423 40.53865906071075 2.1555533316193927 0.5414064348338016 36.08470820156518 0.9403434304833413 0.46247940124524684 30.591879117038115 5.727187984909567 0.461440574096082 36.229850722665695 -0.037624097233019696 24.777100436025755
621 33.90060414240171 4.54031455945988 0.26970274675152833 38.75773026323972 3.0903288986096626 0.500120855362821 41.42119133830666 2.146741824738596 0.5137815062810681 35.48635647266927 0.9472343777778865 0.44977391559623014 28.87990957247014 5.71101394218218 0.47018603042449714 35.6891583578175 -0.03589081356057629 25.250995500112136
622 33.528722232665494 4.554026531196605 0.28163982242961705 38.99710368984355 3.1392943458126092 0.4827937695037778 41.18538767557729 2.121412544792289 0.4679410879789079 35.87259165090101 0.9373662722954578 0.445594224919267 27.802045880970876 5.702476485773366 0.5418527184394968 35.47717022599164 -0.03210229814015173 25.4372820570623
623 32.4089128911976 4.5596891079841235 0.24852855107299812 38.85682361399987 3.102702310996359 0.42476656491632925 42.07243044972427 2.1178048187754897 0.5066473295886725 37.177151655298665 0.9640681118369934 0.4948466624739426 28.826269058328798 5.740770368323641 0.5143966533547413 35.86831753370984 -0.026010590530895827 25.086220939747317
624 32.83379180538996 4.568060458664185 0.2999026937228605 38.13401498478093 3.085240515407405 0.4374093654992532 42.3622447436338 2.108989875055782 0.4437828493290613 36.06274045607712 0.918759994403085 0.42799957962374047 29.526797627520093 5.738178786355337 0.5300566607793591 35.78391792348038 -0.039171608137058535 24.51286651512817
625 32.86379314162054 4.543111220034817 0.28097187176693705 39.14580749623957 3.0903486848048916 0.3763779492690369 42.79619713133526 2.072008512025659 0.48611019215644263 35.89059416853376 0.8898987991940593 0.4502407800297338 30.16545930951722 5.74175027051043 0.4232260526617489 36.172370249449266 -0.05559403680024595 23.11227917115609
626 32.98922294343974 4.539395345346239 0.23503920562635533 39.13622731257489 3.0963030052811256 0.4571552156199348 41.40992042357299 2.11993524770185 0.5325378931663963 37.251444285776735 0.956347092808935 0.4448595862362239 28.33575668011636 5.723380769139518 0.4937278291145717 35.82451432909615 -0.03594524205868379 24.78981805056586
627 32.15389803820388 4.504035419541185 0.32718568541250614 40.58282110116852 3.0428885627045728 0.40733737942210374 41.93112996275533 2.1226440181604045 0.4689260734701953 35.46998192533896 0.9323990323812092 0.42606264948936456 27.87845341302071 5.697128074048356 0.4870405876508322 35.60325688809748 -0.06319851274707174 24.253903646277497
628 33.638016138369835 4.503621740654729 0.316622443314969 39.30498733761365 3.0775111807281514 0.4310861879956991 42.66516745813001 2.1070584522351856 0.5120321583464009 33.29696130934216 0.8909643708460309 0.45214494958167556 27.591656098149844 5.66145571379974 0.4762454939559392 35.2993576683211 -0.0748952424614497 25.074136936562308
629 33.050663895191896 4.527983996326753 0.2835897554700185 39.598423922128106 3.0906437676813074 0.48168345275350255 41.74097972360297 2.127202214432625 0.5401266781730053 36.45341193672468 0.904391626536873 0.4037289969173358 28.113090654926125 5.67283800538954 0.440348744729457 35.79131402651476 -0.05840561204079746 24.63119924893464
630 32.59733994815536 4.4910238887747695 0.3300740726617214 39.76809895316093 3.0681628154924647 0.48472424673387143 41.87154543913475 2.1451101309103886 0.5485954238074661 34.33346591494635 0.9108633788933654 0.4092947071064022 28.587874492836026 5.695757264996935 0.4000828353108249 35.43166494964668 -0.06083403830063257 24.898124902651265
631 33.67956526474908 4.5160128384641105 0.3047314012119038 39.47443142778655 3.0781247871640387 0.43648862666549654 41.51950143103326 2.1546070864938285 0.557594866597298 35.079045946633975 0.9483760697161794 0.47376508972925335 28.172671117639123 5.684761440365181 0.4606922058960528 35.5850430375684 -0.04664108967354967 25.591414199333666
632 33.43109590688647 4.524792358137879 0.26737470320903967 39.217433726160166 3.091396993291927 0.44293819744882706 42.5203973234064 2.1270625144534305 0.5346555595491189 36.1694267156575 0.9226480153164446 0.4450282601027718 30.37043678630853 5.73689721676491 0.38174904935735504 36.341758091683815 -0.042458114521299016 23.740457765201583
633 32.91903229762038 4.545243935090897 0.24552984608166276 38.610343446429326 3.072978825999405 0.3996460130465732 41.60988422157057 2.1232661510953856 0.5222158720006573 35.49151418325858 0.9281680548707506 0.46333552698038677 30.941651294792116 5.723349654639528 0.4257316872796689 35.914485088734196 -0.04441620977502392 23.565283662542203
634 34.42815186632617 4.541407896760639 0.2886488335608102 39.37939558979841 3.094812405785635 0.361425710899199 41.524386634630766 2.1620459465767556 0.5268998176861951 36.603985853575246 0.9535420018849622 0.4642623424629373 30.486094107258285 5.726317481908071 0.4382628473296175 36.484402810317775 -0.027392387531004814 23.82930956508732
635 33.40432916516989 4.491551470437424 0.32598248023153703 38.98071817435802 3.1248232608248547 0.40655717320896956 42.65250002914456 2.1454532446081984 0.5013198825050431 35.321581291302806 0.9152688854578098 0.38044859541714576 30.03586113761388 5.7550730177193685 0.402254886125495 36.078997959517835 -0.03658355830468605 23.108110004847866
636 32.18613550592087 4.564372664980559 0.31947009664801657 38.80952115211096 3.068245279881497 0.41305216267935185 43.619710679779516 2.1656623780217568 0.5584600399209881 36.62181588960327 0.9631937566619714 0.4175699956897154 30.28724902777269 5.741945263515951 0.4573458499214527 36.30488645103746 -0.022333665501870194 24.819364511133074
637 33.09863186266879 4.521301490654501 0.324060297715836 39.204891717218 3.144059060733538 0.433139237567112 42.182800609209814 2.136851574785859 0.5275915161677999 35.83128125194655 0.9403928121303982 0.43016850356695546 30.05692469362406 5.736017955753205 0.41560970933430197 36.07490602693345 -0.027292955302716936 24.4145253615325
638 31.601916199167704 4.557723340591103 0.34531219099493343 37.97691505385937 3.077470184182551 0.4106743338330633 42.5468287709631 2.1535742332085905 0.5030837892542971 35.74610402613836 0.9331386224398968 0.45041893835349844 30.215264693202304 5.775416287344945 0.3840276119003126 35.61740574866617 -0.023553000560799963 23.98993613318419
639 32.03495062791434 4.498576444169041 0.3363633546261857 39.58453604183943 3.0712477163881315 0.4325864892584689 42.391704396306245 2.1486434201853015 0.5226974768744647 36.98261747328029 0.9868649391318286 0.4598530031220758 29.763686467861096 5.763302284878577 0.41820286322071026 36.151499001440285 -0.029290573163641274 24.862967083404552
640 33.18114774197045 4.581190242145952 0.3384103030115772 38.09085421416913 3.0907144356188563 0.47218146863308874 42.126806945115696 2.1607854627187293 0.5108952408577103 36.72886823778347 0.9853236618716558 0.4536861826348567 29.87097008439568 5.760075987016664 0.40734204346224534 35.999729444686885 -0.007399576239845928 25.009782378947595
641 32.99045508388918 4.543551428605394 0.3328286858858649 39.99071840761637 3.1082765552577705 0.4368675930930335 42.36973657982113 2.172275641449932 0.5615469335865677 36.66224031012127 0.9301146450481149 0.4544187877141234 30.6379483791253 5.712899686273363 0.418691767085221 36.530219752114654 -0.029593942787302496 25.26003348475331
642 33.58543466846095 4.560896817836582 0.3427836356222693 37.38490214868799 3.115673246923781 0.49329109867783816 41.62070603129848 2.1548244907138256 0.5424256960425687 36.19373352486493 0.9758303521321126 0.48034186326218486 30.85560553940063 5.757162283351377 0.4167691363395373 35.9280763825426 -0.010140095922681525 26.076586149508845
643 32.355141344942844 4.549464866899273 0.3212275856482104 38.00409141850616 3.0978969763271036 0.45649309214069783 43.25392146446094 2.164856680478442 0.5572911073368666 37.095174354733196 1.0133538223961582 0.39730661753662244 29.963690799831696 5.774412232930723 0.40418953318235734 36.13440387649497 -0.0030206183078774094 24.482577524022336
644 33.16338437370397 4.513587258575825 0.3229675776595429 37.366592173887334 3.1439970314328534 0.4528677507109506 42.85152457616836 2.1851026010303936 0.587964403805434 35.39389647359348 0.9897223914486408 0.4070878549985022 30.774238484005274 5.770242654382525 0.38836990855753434 35.90992721627168 -0.002487146740169743 24.743268277485782
645 32.67187032483195 4.532234945311496 0.27116035884514594 38.04008065821626 3.0838403714213314 0.3833083580602522 41.920383580652334 2.1644270143609194 0.5403550877170193 36.8543619708967 0.9599437368169187 0.44570471041621373 29.698972379433823 5.724683628053421 0.4708558996249758 35.83713378280621 -0.029991594921400088 24.19468317798488
646 32.36243927400247 4.522446526437428 0.30827870098861404 39.076860484979875 3.103393948712575 0.41769667077510614 41.13164524210597 2.1326807829089285 0.5834579748655259 36.73026847727575 0.963383776299137 0.4879610877028599 29.7049167943773 5.775426515349175 0.4475041435576953 35.80122605454828 -0.02355122417276847 25.724642789601226
647 34.35829186786053 4.566771712553857 0.28390273121965476 38.58431224275764 3.1625272295162166 0.43057267053615955 41.676055530399736 2.144996491066079 0.53404697011743 36.08401253090034 0.9660676536059826 0.49492510099477127 29.89578251989148 5.7173632225861875 0.42724069931063047 36.11969093836194 -0.011472272248552762 24.874254180960676
648 32.80555301976757 4.541514910640052 0.29832374336688333 38.24449857931282 3.1184879754545625 0.4270854618212605 41.14576892857751 2.1609776149343753 0.5856784626575819 37.94536913721157 0.9800891182735052 0.378201349389949 30.167875006795832 5.7530301986887125 0.47526451081059407 36.06181293433306 -0.012197570515975809 24.80395633744069
649 33.36844990948406 4.506091123803811 0.31417731926704684 38.71384102003235 3.0944982164352273 0.4162014501779112 40.753646003661885 2.147777340972568 0.5390632137877746 35.86403865293646 0.9462412345801356 0.502490673985903 30.037925485872243 5.740684507678498 0.427707244132993 35.7475802143974 -0.03595904942016914 25.20601655920421
650 33.393821497864174 4.515583616152386 0.2761085872416106 37.9085353744301 3.1461505395441614 0.3981091821875708 40.073969876040465 2.1577624925986845 0.5569091701173027 36.23834610879078 0.9931397798189805 0.4322365945702082 30.572620092656965 5.749831856785541 0.4307734074179278 35.637458589956495 -0.010523877134266568 23.99704169447363
651 33.81855325927207 4.552923463085378 0.2341627833290559 38.169845281366136 3.1154175198764875 0.31577636099998296 39.49015085438677 2.1320050516493407 0.5742674012700548 37.927736891932724 0.9801873098638556 0.4554129971387865 31.399314191768937 5.807341078962741 0.4360424639964893 36.16112009574533 -0.0054426494266566205 23.097785182149902
652 33.24509315948806 4.5361629062994195 0.3077250350289288 39.02296568869364 3.129276717386392 0.3262477905242149 40.44547739054281 2.1467596068804546 0.5530610514361989 36.70881672574915 0.9671366633679882 0.41008973093557594 30.92344762159915 5.8017753329397195 0.443219451762125 36.069160117214565 -0.006795288739422456 23.38060921577532
653 32.77450167488942 4.562870015748173 0.25269588084493905 38.45118339641529 3.136632022132407 0.3585755481366886 41.019696169616815 2.1449195630118396 0.5727498838173277 39.21599626437714 1.0029300104487802 0.4596840245991238 29.30262447875313 5.745872152889472 0.4438941718698706 36.152800396810356 -0.004372781268082893 23.922128238927066
654 33.80043584471442 4.561341862709468 0.2565540086276598 38.04778652741855 3.1187459883908395 0.394856190969849 41.56717381403934 2.165596106815358 0.5892940771163958 38.16982473208882 1.000023776748387 0.41488203946866603 30.609707457345586 5.76629120347216 0.40820762895390456 36.438985675121344 -0.000617746486974724 23.649336568194762
655 32.36542211665393 4.5204229204443696 0.27607600779820396 38.84436045857693 3.1375150719676674 0.4074253858736785 41.66619006163692 2.201532603484865 0.5126221168496475 37.49696068609124 0.9984107863685313 0.4551348383721432 30.206123543660674 5.787081236713132 0.35805291808301715 36.115811373323936 0.005974989681495901 23.02501106516971
656 33.66237656685575 4.505744845195295 0.30387222513785833 38.8906922757472 3.1104038283373923 0.38736697923218516 42.25179801479728 2.171399045348637 0.5704661142921705 36.916858933980706 0.9610532449238519 0.3823872361494643 30.96329189267015 5.771058268574382 0.37205856789695796 36.53700353681022 -0.019085687638305537 23.103390038353485
657 32.510249342576216 4.542396332495568 0.34498909758984314 38.901981276324406 3.1441788792681886 0.4314841334360207 42.13379513236908 2.1765079186012466 0.57078942860647 38.96140358174894 1.0203507323151553 0.3932210714358186 30.210756467676532 5.804902661731558 0.3620079788065235 36.543637160139035 0.014649770768126036 24.092780287412577
658 32.872068116110626 4.611303798509511 0.2871956637630894 38.094123426888295 3.1398016291414055 0.4201704636373911 40.996514627311335 2.194247925996736 0.6086753648492557 36.606793715710864 0.9928807875746805 0.39533408613038096 31.20134158528578 5.817276824078226 0.3260932065363616 35.95416829426138 0.02808465894589458 23.347672453072466
659 32.353781454947836 4.556084020322897 0.3296895042378074 39.034388998076 3.108323597720493 0.4241882396134428 41.807947570604746 2.1831668801609965 0.5961643014156887 37.93798517855565 1.0151119946398581 0.3804294938420055 30.621433699675247 5.826117345061868 0.4083706621385484 36.35110738037189 0.014743233467005368 24.5093262351904
660 32.35406077131725 4.571821580799186 0.3026057312460903 38.19969441403372 3.0818685352893866 0.3940543389341503 41.61438312286958 2.188281473324598 0.5884648719084705 37.39528493547073 0.9935514964774136 0.3441807968402902 30.25189709557119 5.834341145914991 0.35975054503014203 35.9630640678525 0.010955312246898007 22.792906056966793
661 32.74482334198492 4.590056576648515 0.28290087702346034 39.10325151596414 3.1207187102550984 0.4076372799205777 42.315553619699685 2.1892037438918956 0.5850875065797938 36.43026203192801 0.9930952255267973 0.3893499727240579 30.471734647270086 5.814811604180958 0.3647771977139574 36.213125031369366 0.018559637986435763 23.2592541681464
662 33.4966554885086 4.581715534300193 0.2597033894346545 39.05489835743711 3.086587426248052 0.3791949451204721 42.79753007629258 2.1969168240337584 0.6257745627986744 38.64516514563311 0.993724965399822 0.4169082578581865 29.294014748377766 5.773870990534554 0.40591942996332786 36.657652763249835 0.00354561398905886 23.920994652327042
663 31.816308211201328 4.572428176129193 0.32210031613881895 39.34701693736394 3.1176211511000345 0.34907004555062676 42.51275897155379 2.176292233794674 0.5199187619854388 36.533271587802645 0.9911182456764829 0.4279368187089794 31.048927975645253 5.788417665215111 0.3874330869867345 36.25165673671339 0.006157960268881979 22.992326829770196
664 32.451915472519765 4.520881642256054 0.3010558071096752 38.74196021058702 3.139274321996499 0.36226404797765577 41.37199404415333 2.1848782432351843 0.580738687407411 37.56515380484968 1.0300073723468082 0.40309872738955427 30.915848604785985 5.831692941227773 0.39797570724681186 36.20937442737916 0.018329370098246534 23.43549762652752
665 32.30289510708577 4.6234618020247735 0.2881102102923878 39.351390821147156 3.1470323147681576 0.3940279461682096 41.551833549593674 2.1969548891794455 0.5674338142877005 37.21585585487979 1.024771472958571 0.4131115544244484 30.86739146803871 5.746920094583426 0.3973240239871091 36.25787336014902 0.024810580588657462 23.605947666389632
666 32.77755957274616 4.592942244063515 0.2765062355915302 38.75790754280704 3.1561686340370785 0.4717880416061345 42.261809743005486 2.184140549350783 0.5545407302714478 37.231329898027596 0.9750416508105008 0.40058753554022347 30.892683442322387 5.784099719003561 0.4243509865212137 36.38425803978173 0.015461025338870393 24.382488600351063
667 32.54500556257699 4.616602516947118 0.3019812759679491 39.81056912533238 3.188020468838443 0.411917571016149 42.08399786079923 2.1556874292415804 0.5174450528564287 40.03149567916482 0.9643576181502794 0.361970950541876 32.67564382982321 5.842033321192033 0.34966991249821516 37.429342411539324 0.030322736759673563 22.264965314257285
668 33.18506537343354 4.605910457695517 0.2726685841363958 39.12021714656176 3.166134558826861 0.4026154114944379 40.89893006214119 2.1719225156811475 0.6202542249905209 37.62037397498562 0.9865683925382488 0.40775333392747665 31.026902373758233 5.7746680512921245 0.40707566102245646 36.37029778617607 0.018023261092562425 24.183026935001994
669 34.06560051929337 4.6042444556455475 0.2553561215170237 40.2402074451347 3.1543550143590586 0.36932448052095196 43.13594465766514 2.190535745143513 0.5064918009094643 37.08148438422909 1.0091351410866185 0.42721653235605406 29.80529763058242 5.731404549108169 0.44468434040682125 36.86570692738095 0.014917446954364078 22.95352895072916
670 33.00230928978043 4.547929207231642 0.2782914052956423 40.19540083417279 3.1770267126914207 0.3864838313635131 42.082234095513385 2.2006898548927945 0.5143494047240796 38.04769370569945 0.9991464147669876 0.4169967134686073 30.493633568030905 5.790682662609833 0.4333800234152557 36.764254298639386 0.02007743632431842 23.256372698137664
671 33.59612555849215 4.517700016311599 0.3023960505097491 40.88961797506981 3.121140974929818 0.4163431084269733 42.8598599646457 2.1723464502827605 0.5235098697101385 38.152424859744684 0.961827493668381 0.414176123018241 31.26197111555203 5.757418713029448 0.4316655257269029 37.351999894700874 -0.01693080446981594 23.927756611035004
672 32.7662790035398 4.551871322988838 0.31895993987525606 40.53325902713858 3.1146633340875924 0.39154652658201594 44.00235195287082 2.2117221534008014 0.5698414245349922 39.68707759017829 0.9850019367398208 0.39392360071172305 30.968514507629333 5.865171727920668 0.37950124554731435 37.59149641627136 0.022668560913326807 23.53450198470603
673 33.13737386909225 4.579577412647069 0.29716950884208493 40.71889756187758 3.161368465210102 0.4117904133214012 42.8110519170328 2.170456826574019 0.5754203491137303 37.44021983819592 0.9728574671508501 0.4188911055717119 31.086642794679623 5.7966420101818805 0.4257208627287108 37.038837196175635 0.01316290223856691 24.39645398878075
674 31.678583255369507 4.554596359149795 0.27631818683364046 40.437615310028164 3.1513014729349944 0.40654119592276866 42.08684749530073 2.1460754810581886 0.5964550051157989 38.121724420432024 1.0000794248338556 0.35911848098672106 31.38543486418408 5.8548281157195445 0.4387370656844341 36.7420410690629 0.018358636625058454 23.802614116160033
675 32.047553095410116 4.5375940049309005 0.27620302459405544 40.979559099613766 3.148888594234674 0.41130004799342107 42.673443164292124 2.1616513331158527 0.568139515001669 37.47450675616137 0.9835983695176268 0.3824196619773765 31.070366750807032 5.842886109008184 0.3913818703888372 36.84908577325688 0.011906148047230291 23.25571656621673
676 32.65901719436185 4.499664869372372 0.31518083608010666 39.84556551990545 3.1648375778478965 0.45608226223135256 43.02502637116851 2.1669566775129336 0.5521430851726737 37.70952619251654 0.9603477204509422 0.37118730098521113 29.6826496295447 5.747870962968182 0.46001212333978764 36.58435698149941 -0.015081972483751805 24.68996156853655
677 31.442625111781783 4.519331849819681 0.2782482249130653 40.54951822631119 3.156780106075693 0.4752504422786597 42.11255881383521 2.1452509966294038 0.5605238045462566 37.8715553254107 0.9909141341017477 0.4183991934413223 30.32407525456813 5.853243582175343 0.36607321761548134 36.460066546381405 0.010086599646156302 24.046980022788308
678 32.71713834413773 4.645719325256821 0.2528658070932301 40.56823085989583 3.1561241073140014 0.49537492971343094 41.63742422663065 2.18668575272206 0.6011954858832141 36.7255985848005 0.9520188676017646 0.4413544714694586 31.849806916374224 5.804677849363727 0.37095602571472724 36.69963978636779 0.026027646337457556 24.771792685006627
679 31.907638158062397 4.625241808645347 0.2978177636872133 39.751588441666144 3.169582887322144 0.4465869863534264 42.52066386993236 2.158562726949565 0.5984356736800889 37.78217330353237 0.9551203633360673 0.4028678562145087 31.525182913960077 5.8181703679193175 0.36180158422921865 36.69744933743067 0.022318096720270898 24.150284099762548
680 30.99133201263965 4.603885996565189 0.3142357548242167 37.96438592018101 3.125000622606384 0.4983366321655815 42.085992070828446 2.151580653187462 0.5489816255576122 38.340564444191905 0.9708064509811458 0.3600643181803447 30.95857164897274 5.816518193187245 0.4224515643379488 36.06816921936275 0.010540849191267831 24.569231193664425
681 31.596995883467738 4.640570927172129 0.35683827822997966 37.23509372154114 3.15149862060453 0.5117941515564168 40.87139685724616 2.166559970642988 0.6006188275344888 38.29428170451111 0.9758781425458266 0.43487984228611254 31.700919876689724 5.852643538707721 0.34930784684832983 35.939737608691175 0.03441270582042162 25.822508204459393
682 32.22353627745831 4.5917472860678 0.28833646735563945 40.8920335782529 3.1175386672886027 0.42106411581892716 42.49467331961097 2.202139009013825 0.5994078467299641 36.98775999832501 0.9089436609529046 0.32511495457193645 31.01901935598912 5.803281170853602 0.4039874557014966 36.72340450592726 0.0017124247211296462 23.352738033231393
683 32.70394505390106 4.658669590327573 0.35044887508914485 40.133012114381714 3.170751496405977 0.46541725998696026 41.575367161179784 2.1780107445626804 0.5852238033275045 38.21381908954742 0.9657850278036018 0.3923098982288862 31.435741774769184 5.844666334174826 0.38305646746622507 36.81237703875583 0.04055910454071436 24.940352103899674
684 32.422768000359206 4.589689482620471 0.27345254211122877 38.8080802367344 3.1723399087982815 0.478337738273149 42.6570641150276 2.1961870634439093 0.5783591661700416 38.10490591461698 0.9580414872585448 0.39918558240724134 29.141155479790218 5.787625387698655 0.31828732741367327 36.22679474930568 0.017759131849754972 23.46402381138784
685 31.58872946996212 4.6277179778708675 0.35655030794491127 38.88984957224011 3.1461844600014106 0.4732329650647937 41.73219383570675 2.1737320567681424 0.5998406765114965 37.93694521468984 0.9806407406671482 0.3795311708574434 31.253436474892297 5.795733285581785 0.3501051337484813 36.28023091349822 0.02178417006365354 24.743299886365985
686 34.087917882329364 4.626803124789964 0.2808938327191181 40.36819843093056 3.153798352410354 0.5060604905497132 41.489736826719806 2.171082706930921 0.5565132323043082 37.482530692877795 0.9685532993536198 0.4212642932493162 30.41596050342414 5.796334637455979 0.3745500076132094 36.76886886725633 0.020296890073950392 24.514364312535058
687 33.810567027801326 4.614769736509849 0.30620872657692405 40.8039769840382 3.166543536804859 0.46595949691633964 41.951133302180935 2.1808342009274613 0.5477529315412889 38.767500973258706 0.9774456778766875 0.40662077501759286 29.923309200835153 5.744356020174067 0.43021938332233767 37.05129749762286 0.013772300344367383 24.714664134690047
688 33.25539069666173 4.599371000634618 0.2889809512719733 39.35787442494377 3.1451866278207987 0.39582534782455503 41.09255993859012 2.179513908172484 0.542096184995947 38.5253205551684 0.9730360767483348 0.3767847753395771 31.483419849576805 5.779206953748332 0.3675573326081481 36.74291309298817 0.012245379310696336 22.58879910237825
689 33.75700253756813 4.623796998195296 0.28921992171379707 37.8956299409688 3.1500170871128748 0.4347694767781798 41.150620562061974 2.1877381958019226 0.5457950149455743 37.739995836948225 0.9470168611408917 0.4242396473301607 29.46734943159464 5.726083105883738 0.37129689094080803 36.00211966182835 0.003912915512727389 23.666834774568137
690 33.49481745350816 4.649257550838165 0.2867479695648465 40.01113460381478 3.1709718039181745 0.441698162094154 41.40776040847751 2.1888952857593327 0.5477369076609128 38.43095041559031 0.9831081252270578 0.3932549817875646 30.664009340283318 5.781247141943885 0.35944294906768537 36.80173444433481 0.03167844742310566 23.24926334508894
691 33.90836451204757 4.6452476584838855 0.29173492859606265 38.59393479175286 3.187960872826352 0.4306362133894601 41.130104801444396 2.183792647853179 0.5932776737980473 38.06228229451429 0.9832523014137714 0.39071397986708206 30.46189533443899 5.790365813498861 0.37882297986184105 36.43131634683962 0.03510632470099251 23.894468887515874
692 33.104050380108646 4.646721050376962 0.27595177795785225 39.006593470009484 3.091572267181628 0.4452484987994078 40.90305328289691 2.1720306226894297 0.5328477380988927 37.70813384164411 0.9272876383055756 0.44421244942712024 31.64691632525775 5.811208129614986 0.30215918990978785 36.47374945998338 0.006746407519498976 22.923120688056404
693 33.04845223022153 4.662916830300089 0.3013704262709606 37.824895308981255 3.1634927586010266 0.5020542421816224 41.2520360587206 2.1565164621838018 0.5414004204622459 37.73777190819145 0.970851975302248 0.34641475931897836 30.80728455087704 5.8207431649760855 0.36149548882358545 36.13408801139837 0.03188670415843298 23.52261425415062
694 33.579686218364564 4.651269567022537 0.27497397142632346 39.40225243609667 3.154555504640502 0.4965087527101271 40.635737480814825 2.1742915776729816 0.6227107219253555 38.596469554298125 0.9479460828934219 0.38398051824504165 30.536935335908524 5.804690169358351 0.34388656168423665 36.55021620509655 0.023533046203341446 24.317022402120138
695 34.31720854837292 4.613398492227676 0.2517163272710493 39.210827753701906 3.160057420924043 0.48416124002565897 41.03066742504671 2.1856342997431706 0.5932527261958712 37.76226951326143 0.9705428366519707 0.4146357632947734 30.990188819641194 5.768037153536194 0.301727251969082 36.662232412004826 0.016516506502393537 23.439626722798785
696 33.22519686906643 4.61013773236673 0.3031385029259316 41.31234161648522 3.152890084178373 0.4358190105985504 40.23860645145894 2.1879818308040657 0.6154738758373048 37.31062085316016 0.9299432987714142 0.4369423916812251 30.649300876880666 5.764433061946058 0.33571932193400494 36.547213333410284 0.0060596674991109985 24.374691486393857
697 33.143069108762084 4.652089262292791 0.31312793320896126 40.23854582651957 3.131104959851607 0.45170477124887526 41.714203217867436 2.1810675600349896 0.594501319207718 38.5799908751174 0.966382676903466 0.4583835927211661 29.62767819912161 5.7757701081081025 0.2829905448481299 36.66069744547762 0.018265379323974075 24.07234232548892
698 34.42408679999642 4.628087242187693 0.2463064667377679 40.08070235492864 3.17296987656117 0.44511991168579923 41.617273044913766 2.175312987943478 0.569582956011063 37.41204851293152 0.9566319774844755 0.4212842623470227 29.91441514772559 5.760321129295073 0.3319780410158989 36.68970517209918 0.015647108580160586 23.081852727740753
699 32.366269945986176 4.6318256938505655 0.2727239111141497 39.606252396378004 3.166634243140903 0.4961461426840249 41.05686080757238 2.2021954187552955 0.5587272516273089 38.86757639906825 0.993984463177882 0.47072344199392163 30.68652297425623 5.807398075741553 0.3096690391573566 36.51669650465221 0.03739004481902253 24.155783605506322
700 32.441970965479925 4.586671207989057 0.3471802306037356 38.946204875528956 3.151134884553556 0.48650745796407874 40.48239361082301 2.1653813901832506 0.5074663914900184 38.602764439717426 0.9746567436671703 0.40356798786478754 30.884321951383146 5.7620541482728225 0.30162173198905656 36.27153116858649 0.0049621408189540524 23.449372633540495
701 33.382231558358725 4.643779446948584 0.301432267922215 38.77226244007679 3.1541616861024635 0.4847741318990364 42.59027682106092 2.174882965649571 0.544347431222338 38.310586196728906 0.9838204070752872 0.4298752633273932 30.272946641058585 5.771619754410743 0.34605171153739694 36.66566073145678 0.022635317923112595 24.138491960773294
702 33.33944550729499 4.635750225244504 0.3651494396848511 39.813487823379404 3.163935516352312 0.45935974130687607 40.794954933672216 2.166702473106361 0.5246153631528642 38.28950328093675 0.9757355975930767 0.4673259679723766 30.323456082288747 5.734700008649196 0.3881392510789515 36.512169525514416 0.012347230074872706 25.262737797774356
703 33.11768440070434 4.622836562509345 0.2756166542910769 37.90506107924072 3.119137475917183 0.4764065569297119 42.54874727926411 2.193588449534685 0.5819591054074497 39.132366741120386 0.9963125041127732 0.4104159683884981 31.148585021227237 5.787637020998214 0.37715428401872614 36.770488904311364 0.020884868500222843 24.311201644173845
704 33.40261646650118 4.61354734608196 0.30580391352873015 39.68821100245418 3.161748363351346 0.4688357210830902 41.00831452909612 2.182451375013245 0.5416056847169465 37.22518652703017 0.9947992237664551 0.45208450841500275 30.14573081332634 5.74849404424548 0.3592110694285406 36.29401186768159 0.017190536377480026 24.379822829890006
705 33.311181911417236 4.60093702679319 0.29178258958346437 40.3961307213921 3.15940647515589 0.3809901227472886 40.879021664349374 2.1545864210058174 0.46100222016274395 36.89564599987974 0.977239416480761 0.43227927886010337 30.79204641523832 5.766627818390738 0.35649770841982387 36.45480534245536 0.00874189745106202 22.030822179558246
706 32.634379393941465 4.539786631951644 0.3038552925197416 40.46925103661869 3.120430239034759 0.4523974113718674 41.086072732956424 2.1699849389392862 0.5020403697253798 37.033730569965265 0.9798667758697803 0.4441170162595652 29.692330591260703 5.747298920013137 0.4391911807941685 36.18315286494851 -0.011544032952495975 24.54094284185733
707 33.670223507999 4.5552908001842844 0.3071471407117212 40.41389075786904 3.1707611316146767 0.45597005954413994 40.05232815550848 2.179601448616702 0.5268818005097539 36.103046211734906 0.9578745559755368 0.40180749527917664 30.890375989092114 5.712161956403264 0.3647322502986113 36.22597292444071 -0.007879555555324425 23.566198114120468
708 33.59394005916346 4.604467877509165 0.33844154133544213 38.56899110407707 3.1345343356942874 0.5125744762287008 40.18720867142214 2.11418193534489 0.5387025736270593 35.42076161209531 0.9323777973704996 0.4929598227546485 30.105246981844143 5.710106566449743 0.4167180405313958 35.57522968572043 -0.02388383164050021 26.34914245377831
709 32.86881211179768 4.550176285198752 0.32389328284289426 39.34319601843586 3.152871726301746 0.4694320128869609 41.10605620902554 2.1774831840609674 0.5865712336132501 36.966382531945136 0.9393042332655267 0.4626124413807229 29.76628633183045 5.752778671401259 0.38448553429069754 36.01014664060693 -0.008494714068566922 25.519477227231633
710 33.97059249915786 4.616188384949693 0.32622696021826086 40.45841831515467 3.1813804709064817 0.32704173395820924 39.7676709627049 2.1550345835908753 0.511303096029926 37.66476710138135 0.9720106525682388 0.3784753478540157 30.588931065181978 5.750807928701095 0.3757464586967582 36.49007598871616 0.012066870029059418 21.9877549701826
711 33.955331966929826 4.549359173503928 0.31775282589575826 40.74669684513317 3.141194236453981 0.37578576360701066 40.21675717508012 2.1780410348790658 0.5466501928370899 37.191779879082006 0.9363564196182702 0.38682461742719804 30.110944070133417 5.720712091304547 0.41655440590639276 36.44430198727171 -0.017884942962258975 23.417562082779888
712 33.07839459903063 4.545052952452965 0.29210400015526905 38.436926414944224 3.1183169285851235 0.4444176768772649 40.58675579424991 2.131820887636928 0.4769459273092602 37.426047535621734 0.9521910172981871 0.3566061441176349 31.295711800316898 5.737526422674774 0.37266114376434684 36.16476722883268 -0.026035892384621784 22.26210200744504
713 33.927974245093566 4.6359887972286185 0.2787492800039429 38.15146146834053 3.1339564599620804 0.3901804224278143 38.82727187154777 2.1638660867433703 0.5181809275187867 37.96153589312969 0.9929051251953626 0.4469134042332406 30.839913299056274 5.7768279145842865 0.3791002550106508 35.94163135543356 0.017691342628526407 23.068705081222987
714 32.60169893842857 4.564909347512319 0.32705694820951264 39.128730109769776 3.128998595241173 0.4151389665287383 40.84909640720579 2.143726980453748 0.47809449955068345 37.826150498019004 0.9515161077870788 0.41803390285308645 31.166818159616376 5.776144019020182 0.35533914712299697 36.31449882260791 -0.009958524111317101 22.845700454363268
715 31.91337703553475 4.564320527488626 0.3189192605746068 40.610016751038444 3.1159031847042042 0.3565182026246157 42.247486998489045 2.145306596638126 0.5281970108293785 38.97897542131735 0.9737688930961452 0.46360884695499305 30.597847844892474 5.773592108098722 0.3997417453040829 36.86954081025441 -0.00843927210905262 23.68590412297052
716 32.78072419623461 4.53768327095456 0.2972385070206642 39.676910616125326 3.1583499214114195 0.4082555244491706 40.484983669570596 2.1970764206062223 0.47729792904609364 38.43081666853158 0.9676332382171503 0.4190428947294418 30.36344616749412 5.7894917482149335 0.3790633713096387 36.347376263591244 0.007029385766639806 22.699421605310317
717 32.36956060463602 4.509648688629271 0.3426954884079766 40.09852214670208 3.124871386839033 0.3402941874133426 40.83109971045453 2.167132237287026 0.452148360258525 38.770350242719985 0.9858324695036086 0.4686624896112262 30.44525086612597 5.7747357910731685 0.42112885887539236 36.50295671412772 -0.01057341944779575 23.20398150953631
718 33.909467255951554 4.607516923086072 0.27251826079374364 39.66680598890708 3.1039060957684077 0.4661093882551269 40.5679705841999 2.1626114096744677 0.4900521711621156 37.2102336274003 0.9852930571909112 0.45701975557093316 29.921056007324076 5.730414230768372 0.39802614976240647 36.25510669275658 -0.00506919081657109 23.877737947305036
719 34.349680433431615 4.542964389564364 0.3163976226341879 40.57212985936498 3.1258440091517117 0.4061337254602057 39.90605190933232 2.173675126516468 0.5084846995305529 37.08769135788271 0.9775476107430177 0.46827385551905826 29.12685288364123 5.7031874511518925 0.4081056644517343 36.20848128873057 -0.01837381668872635 24.14897435756249
720 33.21090577745519 4.609487548344631 0.2586579945496673 38.644741958415956 3.1263230973788425 0.4259763975112199 39.633796680784826 2.176585590877776 0.45053817600834395 36.30572717927775 0.9657928273860987 0.4340493346561529 31.070763062419587 5.704461324330311 0.3921709671705212 35.77318693167066 -0.006487456450685425 22.475906682417513
721 34.114665730021514 4.545957985089655 0.2555398805044801 39.13538452657545 3.1391247673671105 0.4099583000222633 40.58328640163841 2.1613147866730684 0.47510465401138385 36.58342598855771 0.9336993671475284 0.37076113490490675 30.83937210132009 5.728979383207264 0.3650694774899294 36.251226949622634 -0.021202276217292003 21.502343409288827
722 32.813628935249646 4.562208471103758 0.3206401418329746 40.55245262352072 3.134286021036268 0.40200268686697205 40.814308270323494 2.1839359444952318 0.4318454225355092 36.35792320577354 0.9690886918108684 0.4295577920302511 30.792690503028727 5.734687180839794 0.4392755602331093 36.26620070757922 -0.006176272257033211 23.185557695624873
723 33.06842985407241 4.542275297127742 0.2731038224893537 39.34119934717084 3.1478995709232094 0.3799621037967254 41.656021465496806 2.165228442577402 0.48468945223168025 37.624651207940055 0.99518086977364 0.4221247812079983 31.30581962509815 5.752844991293635 0.38359258224507325 36.59922429995565 -0.002331699775091467 22.270557142729253
724 33.45574958649252 4.635051893997266 0.2903661092791564 39.19931202909594 3.111341344236055 0.35251406961350856 38.264171794547785 2.1645226277829286 0.5014375701568832 37.017694877089674 0.928668911845983 0.4234874974251694 30.25311718975046 5.734857757706642 0.441439440987787 35.638009095395276 -0.008129027000442202 23.024248120136733
725 32.4012433931548 4.599479603077911 0.32542588014963725 39.05330821714889 3.163462532883259 0.4024332846672363 41.622172019331124 2.136385386856845 0.4651572831515693 37.94304623048579 0.9747242394639899 0.4452586015929941 29.865181843385795 5.7404361658911816 0.38634085653155675 36.17699034070128 -0.0001199484795800121 23.200389310836712
726 32.499331979751645 4.563667203805016 0.36327368344453637 39.610438599250706 3.1597456301325555 0.3907038069298717 41.38542338319626 2.160309364734628 0.5855623195678765 38.65088227218346 0.999001730934692 0.375522898444007 29.29329448380957 5.746512680288903 0.34926500182093384 36.28787414363833 0.002829787864941635 23.655453065355857
727 32.87850399834397 4.608737677543756 0.30986906479044324 40.61919903398638 3.1406797964543705 0.3715041567050201 41.84040281899004 2.165585442538929 0.5409146769870743 35.94393807258342 0.9315394177634154 0.42183051664084265 29.511155238662962 5.7430566896137245 0.35211678815081615 36.15863983251335 -0.005097729331378154 22.875170412610288
728 31.974368894970976 4.572357007129547 0.2989216048485357 41.522395331295606 3.1317343235737805 0.3682566856251944 43.34767571376894 2.1868105198673735 0.5106245546824196 37.385213929551895 0.9806559752883218 0.3157208886023736 30.180578421186887 5.776019720146929 0.4420903671115786 36.88204645815486 0.006497975086973207 22.18050374917329
729 33.062999761208125 4.5708602713755955 0.31785907094893745 40.285647784316474 3.1608677231665845 0.37417968049318884 42.41849671087741 2.1843545664112303 0.46862910308752204 38.170155562537055 0.9934353259962119 0.40143697893673247 30.719918783523763 5.798261259315699 0.37736446834846715 36.93144372049257 0.01853829513884695 22.22468109783505
730 33.3172998445147 4.634277603553825 0.33468798648281 39.559716741219546 3.1625688017657896 0.34710839959623646 41.18003575651763 2.169690666718723 0.5392567431582198 37.07193133766717 0.9565645908926739 0.3919978227623947 32.56488878392936 5.860312682211835 0.3878487367039232 36.738774492769686 0.033665334914351995 22.928621478351122
731 33.74226362013843 4.630605990323705 0.258546117557881 39.59599322657709 3.184386766298134 0.3887470249606655 39.377560354588866 2.1960322049722443 0.5750000573483866 36.85691332295403 0.9985858181675994 0.3673540833798532 32.07099804431696 5.8192072637308305 0.31212385799086445 36.32874571371507 0.042746074584285434 21.792691998539073
732 32.55622886562632 4.588382380361817 0.28355183491108993 40.515514868600945 3.1319966026404864 0.38745406883189537 38.95433079743923 2.1906225007106825 0.5199425165061803 36.89098195025106 0.990263209815524 0.4035298891894164 30.058715567065047 5.771918396794366 0.37208463650120194 35.79515440979652 0.011619083950357868 22.5351513898327
733 31.896044373309792 4.57664607870703 0.2740885725382261 38.034316204047975 3.1396193569578554 0.4256414747914039 40.555541614262395 2.190474540794056 0.5285547819594764 36.34859773663535 0.9724024567023949 0.3805111908245188 31.090015588323503 5.781005034006538 0.38225686752087634 35.584903103315796 0.009011959319357766 22.81578544975845
734 32.826626937665125 4.578813652593112 0.24624803446324667 38.77211418316884 3.1445091075402654 0.41734433039027974 40.49556240154003 2.2177469919585446 0.5299562072670342 36.2684062605796 0.9679943482573088 0.360352305655518 29.202847708340716 5.76240377388672 0.382751437240236 35.513111498258866 0.01127604073297297 22.19240080693504
735 32.461019232768535 4.594096474948527 0.24585503625030297 40.70670868664161 3.1469115010305035 0.4015815645107774 40.6068194424601 2.1955220567815505 0.5473683566843485 37.49550282255907 1.0157912184415865 0.38505768559999726 30.78469365907125 5.768940747523488 0.3770555446485776 36.410948768700116 0.021234865630913945 22.424630601451252
736 32.87087128127691 4.588729078460682 0.1933990600431692 39.7696410772115 3.1491952685904394 0.4261390798511496 40.66404132424172 2.181603592184925 0.5651173670122475 36.571061965456096 0.9757472490146177 0.3977038593750513 29.96605738918112 5.780765074988994 0.36348799675304855 35.968334607473466 0.012190518533714511 22.297768295709375
737 32.56742778672446 4.567865831865692 0.2220376223466732 39.97676059844727 3.1455769516147916 0.3972214233416226 41.242861081817146 2.1673999260922674 0.5972469895815026 37.449054275968095 0.956924922004209 0.3852843851930008 30.28558948308254 5.792879805666211 0.35987496860300233 36.3043386452079 0.003111953334417028 22.4790295220718
738 32.28480035616866 4.556743411265936 0.30220024795912537 40.41327544905247 3.138197640864227 0.421963410727456 40.6053561764981 2.202249591735717 0.541417538130949 38.46553603343756 0.9703358539009559 0.38146816250655013 30.65750766522672 5.801206142025312 0.3316523523164629 36.4852951360767 0.010728993844212331 22.674251398463035
739 33.321975499991574 4.509927262697657 0.26035505388603236 39.23603558574501 3.1604357324934997 0.3949077854195703 41.38846279389969 2.190899365329547 0.5387124491208751 36.916541251452486 0.9589457398952268 0.40462565267877915 31.049497392351064 5.797071749903744 0.33362063979567924 36.38250250468796 0.00043843594971768594 22.14162833394388
740 33.2358559098727 4.541129140282066 0.29361470610774776 38.64195378541514 3.162242686391471 0.39689419691021977 40.36762793322025 2.159871502942206 0.5615056284362151 36.97881403742058 0.9103894775405159 0.4424464708054606 31.463631558849816 5.7850331824563295 0.3579139371734066 36.13757664495569 -0.011284336191699574 23.518484401586342
741 32.678204681971174 4.572544335106579 0.29410816994267197 40.05478708461475 3.192953401314977 0.37806395632494827 39.456817517460784 2.215770445206709 0.5511695740704097 36.5578343143075 0.9291997668895043 0.41958618657700686 31.250371659797743 5.758335768819767 0.3703600267298695 35.99960305163039 0.010743209353289873 23.070580079310417
742 34.6479164033891 4.592900651679891 0.36039929622071004 39.27697286443741 3.1569025007857987 0.37381961341023506 40.523396772671106 2.185776503356359 0.5789507459567234 37.52020789182505 0.9373350128562172 0.40401990368338847 31.728741870658467 5.730271807604931 0.3588806309025016 36.73944716059622 -0.0023802388575779876 23.790011973973417
743 33.791492797826045 4.568649815269246 0.3166318234479552 39.42560009445363 3.1762194065339986 0.4540454881436303 39.118096306344604 2.168530801651095 0.6003684046050635 37.07180664846613 0.9206808667544676 0.4103409688857528 31.215167840104872 5.771338851184862 0.40897032387830345 36.12443273743905 -0.0019335858354834422 25.09964244806941
744 33.674089744234294 4.65674533815016 0.2693000109184208 40.218440117736684 3.1979528774002617 0.4524103650839383 40.419590378263 2.1982818251012786 0.5398200252685905 38.48796103238657 0.9446712839133026 0.30083260798435435 31.381861178280243 5.762871752415941 0.37107915951225523 36.83638849018016 0.029087081281971527 22.155615240600355
745 33.77965607663992 4.675555306703348 0.2894125472700299 38.945593789961066 3.177620650620995 0.45061988679496967 40.51689950901976 2.1994728963170633 0.5523230615659248 39.14582778592529 0.9120871820413078 0.4276349573697169 32.580304084655566 5.792075175656008 0.39221057741250936 36.993656249240324 0.028344708153527142 24.204040905171436
746 33.435708719970656 4.6081087803795135 0.3030590245134076 39.623007981481 3.1862778770943896 0.41645304286413953 39.32185504952235 2.1907831642008713 0.558433267468389 37.50427431671058 0.9181844360728416 0.4409590016814957 30.90035283767917 5.762311763607471 0.4419115875946777 36.157039781072754 0.010115670156800172 24.76112655137152
747 34.60722857415511 4.595452102975399 0.31423903307555306 38.756192314923176 3.1639850429054435 0.4741400292961531 40.33790187676871 2.1901779890345208 0.5812425853698426 38.592547296160646 0.942717291867332 0.4174199079752851 31.033478318574407 5.801025059420009 0.45908030823025314 36.66546967611641 0.01565396312632348 25.738660615245163
748 34.59916851852405 4.56464856564975 0.31474137183313416 38.77388365684286 3.166720792513503 0.3785371247134139 40.582635841228246 2.191145454052952 0.5432114989213473 38.771059429716814 0.9801897207175743 0.4443107755088369 31.055949456314217 5.737593336598557 0.44380367223481615 36.75653938052524 0.005042039792250108 24.346173546152784
749 34.47842595782356 4.6383455788825785 0.33512158461268904 38.984477536013756 3.177125276897337 0.42183910572844785 40.783482202563206 2.159019470098097 0.5184077239203326 39.59729859482124 0.9733590118842699 0.4535605059758258 31.171696721897455 5.777659254749093 0.40592229800268614 37.003076202623845 0.022084184388057794 24.463592938702632
750 33.47950926684273 4.618139208523115 0.34596717627939133 39.25575044023529 3.1554108264382026 0.40236997087895243 40.60076241365275 2.2146366013821774 0.5368978457997011 38.57953001175066 0.9501994246553369 0.418303973841873 31.946795317662826 5.799472876351731 0.4220587267235686 36.772469490028854 0.024554253355895516 24.357555356327605
751 34.48160861016549 4.628870556062391 0.29361491205701035 38.80939130729302 3.192974659962514 0.42947133993078723 40.21280716866281 2.2244520503318013 0.6087607352891017 40.089222010164335 0.9776834679301541 0.477621035317668 31.26257623689622 5.786100310652314 0.420688888399808 36.97112106663637 0.03899867487361759 25.5557157303821
752 33.26646919374841 4.534492564815756 0.28124022522605546 40.37130347169474 3.126825009152084 0.37742318353886206 40.713550524839064 2.1953093789433424 0.4911573304995301 38.40630845446899 0.9446857712614516 0.45822596851726094 31.070903968909676 5.715222112675879 0.4264024497112337 36.765707122732174 -0.019710566744514546 23.31307007165834
753 32.98443272326507 4.5914740522517485 0.336999533626983 38.98397581649364 3.1287358752176035 0.43310486993070274 41.76820593853539 2.186434905489117 0.5865597112057838 37.1008815669204 0.9353619261030349 0.384131643967977 31.199896543504043 5.769942115601398 0.4081648338210942 36.40747851774371 -0.0006277591816368444 24.62527445863862
754 33.429094340644625 4.555890135722036 0.27981978017346687 38.90932683744663 3.0970700852237276 0.3615792390374979 42.42862844202347 2.1888052064899775 0.6002839954512998 37.92134882471171 0.9469813902075342 0.4017739638922456 29.703283886887633 5.7355379224341 0.442194844525277 36.47833646634281 -0.018160586098742226 23.899809399247538
755 34.203040841825384 4.569887528113429 0.30083401604951304 39.14943231747498 3.1382917797628984 0.44876299904857636 42.28322383239423 2.180984458095367 0.6004727410393349 37.73261307408175 0.9496413908469061 0.4187291498522535 31.319563054735493 5.760303693046038 0.38634085653155675 36.93757462410237 -0.0031957641412895476 24.696082530658654
756 33.2906485603686 4.61379944644595 0.2966314410783295 38.520883668089375 3.131462223068663 0.4613815333563376 42.02236744688061 2.2011695020539572 0.5245863264687051 38.27499235500363 0.9361852110356935 0.43717502183321827 30.028366549692787 5.775877963531886 0.41913707762774943 36.427451716007 0.008681335113012634 24.510119198658675
757 34.58918834639378 4.61578603441622 0.3004824047633874 39.46863346938428 3.1631099215420506 0.4052113442253238 42.61012690318195 2.184996020922025 0.556546067496419 37.39151374113952 0.9455127820590935 0.4264145549987452 30.901130635772198 5.790032241824172 0.40210504662635643 36.99211861917435 0.01686986603849505 23.95833812698883
758 34.94981264808451 4.671024248862818 0.32160587982531924 39.907137685536135 3.1566320443142937 0.38292089154361275 40.858632525655494 2.220048273866764 0.5587370337267059 37.868072169568094 0.939999125635728 0.4393637079483162 30.44256700596874 5.747582790534374 0.41653687529702754 36.80524440696259 0.02403976252857849 24.283835109272168
759 35.16074082614365 4.63327118626252 0.33715506461800526 38.7999938064412 3.176277217784544 0.4338093221553147 40.70101391271577 2.2097335855782188 0.5845036924279199 36.194985515325705 0.9128504343279917 0.4584095891408889 31.772396897679684 5.738244217669314 0.41816793141933284 36.5258261916612 0.011057794210300332 25.57735850941566
760 34.58060929009225 4.630924964760512 0.27858069741773345 39.82186306136857 3.1688655214883847 0.410905985627698 40.63055091894302 2.1933471522477874 0.5616637822509915 38.232432326116395 0.9163230056151037 0.4363116514674528 31.310177391554454 5.700355198100988 0.4396332336921659 36.915126597614936 -0.001054365671662083 24.374717240606383
761 34.03089305390724 4.579513567263092 0.3718642281342109 40.85516691388546 3.1715159495608067 0.37808527070179176 40.52335043474377 2.2148246524709507 0.46984925054204674 37.79037309138656 0.905811270420916 0.48578641969969727 32.14805782868488 5.74885348233122 0.3476964687415859 37.06956826452158 0.0010862502951798358 23.528874399751405
762 35.13379538901015 4.607529799189514 0.34634031775475754 39.72313243640455 3.1689647695536425 0.4266460785974124 40.581001419403016 2.23264678622893 0.5733914243750363 36.86759227952255 0.9206013753288257 0.46785703580101956 30.892538163747975 5.730517025317762 0.3807710977369773 36.63961193761765 0.009034417009517593 25.152915437096386
763 33.00698096860932 4.6986445078994965 0.40178691951451634 39.10641125386027 3.1555608444889205 0.4396885486115556 40.00743020299302 2.200968349081575 0.5985707717517985 37.758568073239374 0.9165973146884219 0.4042180255508821 31.71589796140066 5.7581030552013495 0.3335274341927904 36.31905769202053 0.022957280157735394 24.955654609387345
764 35.01995167792719 4.684848338061383 0.40327252023819554 40.186219521239394 3.1771982801212477 0.4002483821477129 40.23042921508214 2.209425484489321 0.5724914824391315 36.69764178160559 0.9086297961608659 0.4099994231807042 33.02128039328658 5.757554770400533 0.3930605040596828 37.03110451782818 0.024513799732453 24.970329347032646
765 34.109478941931165 4.649068017169826 0.37452801289071347 38.862817900622325 3.174901316039999 0.4381980929279522 41.26577903645953 2.201499848218445 0.5351799660107813 36.80601569769364 0.8877711706791969 0.3808940935851541 32.246418152782 5.761080933643109 0.4132591080778543 36.65810194589773 0.011846723035897977 24.546191167595406
766 34.00112472671501 4.7088850679219325 0.34602851464579243 38.93189523452253 3.1961958267980894 0.38946285812739795 40.15466924780444 2.201267288902447 0.5543021765098175 37.45154796381215 0.9050764749219607 0.424691638547732 32.19757399057832 5.753411534887979 0.42873411654573174 36.54736223268649 0.029949704572264514 24.559484142347202
767 33.469613498732976 4.690060883273001 0.36814623244720796 39.01313384495315 3.175468129298065 0.4354127650690773 40.171874104304806 2.2057724277053863 0.5372536383430251 38.20094724117277 0.925028513244139 0.48574097102173897 32.102631569401694 5.795583455565292 0.40470770678444035 36.59164005171308 0.03536514770295949 25.568371252769662
768 34.05625297449265 4.673803741404999 0.31311535553142633 39.12561953839251 3.159113059992424 0.3867884342974378 40.793675998913436 2.197496182952441 0.5100748543917999 37.324395815248934 0.8859387446842105 0.41790982065589827 31.59040207469119 5.7632132837665955 0.42909270505155095 36.57806928034774 0.012895468445916759 23.571267914952656
769 34.25881252325719 4.690026143792828 0.37591112335769034 39.260112578788494 3.200177410220511 0.3574338260962807 40.18674353504543 2.2086840879213074 0.5333654261473589 36.76997771383549 0.9004783747745296 0.48262388516560667 31.69728384688936 5.779796285101476 0.4134006772803305 36.43458603956319 0.032814926247913136 24.78311683111919
770 32.75630572029271 4.690761688412395 0.41092553307436086 40.582263497526434 3.145271955269212 0.30988685182989983 41.13372034881924 2.2296630356336773 0.600803474259144 37.584176846672825 0.9269954098208227 0.486907355562437 32.31362217623189 5.828182504439947 0.4038279092354287 36.874017717908615 0.041157384600993455 25.351676440800965
771 33.452920453991695 4.654426379140476 0.3239393512945833 38.58161319190718 3.19307949718159 0.36307720729840093 40.756235521595606 2.204402501635737 0.5623051681030179 37.60568548455473 0.9456749882188804 0.48414843450404366 32.12830529439464 5.794256615479419 0.4007079628953528 36.50495198928877 0.03535046221700337 24.455879847962724
772 34.31589103731587 4.725134775821081 0.3892654846069993 39.68335794650866 3.1572374452979437 0.36849603033971706 39.02997392838473 2.176091279844896 0.5619272836508539 35.97760202068361 0.9182677092214419 0.4540072998615974 32.42792722486182 5.828868200218168 0.37368346211277176 36.28695043155094 0.038102347966488925 24.607157166685884
773 34.8117882317462 4.683352342889974 0.3654194180540485 39.246525561596464 3.190828994305027 0.37098414113670825 40.54227227845647 2.196904541761898 0.61210779852247 37.22727932330812 0.9763615929700784 0.47712507318787833 31.210351383119153 5.758631867650181 0.39037876669245236 36.60764335564529 0.03819833380121458 25.39366363179201
774 34.045896859620534 4.688977101698862 0.40318274623564854 40.12606375079635 3.1622585666959977 0.32893346026429765 40.47811975526037 2.2116916556852786 0.5338910939395842 35.75811327060724 0.9297511840903783 0.47975023084120105 30.994212040201763 5.804828057867321 0.38559971359757417 36.28048113529725 0.03648377909335036 24.4235549532316
775 34.650445732695914 4.675721750450395 0.37621526377184816 39.95450606703292 3.188417191570437 0.3986819668445119 41.67384992012769 2.2471661863277426 0.5460334566407826 36.63864604074252 0.9334535630975312 0.42245185509383515 32.21414560858247 5.779318054599168 0.34293363092886137 37.0263186738363 0.0417978150948376 23.907422291763865
776 34.09224020363564 4.685663513620476 0.3534945543215158 40.16015821277988 3.1625552204913 0.4031195437274377 40.84200465203256 2.2184467919259037 0.5364495986895702 36.84849776705369 0.9546343134799582 0.44993155163943127 31.657853193577623 5.796924332623723 0.40208494218957624 36.72015080581588 0.040627300314054926 24.58080832732758
777 34.266525377594924 4.661039460748979 0.3138691534104418 39.46606827591453 3.1678555682996454 0.4062628548338139 40.57903302210571 2.2081380601601097 0.5356121210279741 37.27145975722711 0.9457498316399114 0.41317004742736185 32.17433512902356 5.767429158245469 0.357581670685135 36.751484312373165 0.02702488170460573 23.221931851186444
778 34.9317173029458 4.682008404883973 0.3688717967851569 39.60482081531193 3.202213254098602 0.4008761676644611 41.47727386384369 2.2271424395629835 0.5309977530279392 37.606881156174694 0.9625758219641356 0.4354978291235429 32.490293627264165 5.857925154676434 0.37923246065752664 37.22219735310806 0.0633554809230085 24.241569375421204
779 34.5864873884966 4.69751694249617 0.39702770777239316 39.552693050116105 3.2097148664253154 0.3855000208500115 41.54898603279571 2.2720390772498815 0.5147445966150989 37.46185284934944 0.9894274205730785 0.4441369922272143 31.13792457161711 5.781922814115484 0.426373193934578 36.85758877847499 0.06710669005776874 24.84095776108998
780 34.048889348566505 4.66800293168554 0.3074045064694381 38.351769810445866 3.1813599566575554 0.34584200660226017 41.69069679577319 2.2246291365564725 0.5735115049640898 37.8741112048115 0.974743553081075 0.4274513865682797 30.355454998791533 5.782161808765949 0.43693112335718043 36.46418443167772 0.04316194323510107 23.96270532418765
781 34.8166060738001 4.696895853252296 0.3677311292834278 38.79535223815224 3.2149043818491245 0.35865740327284756 40.79927642621097 2.227748875316194 0.5515765662246156 37.99228645437321 1.0019802432505358 0.43552990073462733 31.378400161857147 5.790961563580193 0.4166165676791271 36.75638427087874 0.06348064933545147 24.409280538450126
782 34.816946036795684 4.687085343237417 0.3655224868436638 39.70259933826224 3.2328239808838437 0.4068249306200869 41.90206840765908 2.248298742555546 0.5292648273708491 38.873818262739114 0.9754308632083618 0.4240161621993661 32.32081078212773 5.782845906854349 0.3447930564543271 37.52324856551677 0.06227943323368625 23.72528233423569
783 34.32781608395883 4.682494847606306 0.3580399918040635 39.47240784100815 3.204749640568431 0.41797796002353677 41.5114431708372 2.244362197423573 0.4970547756671065 38.368933514653406 0.9679933002028408 0.41589099943017055 32.145321349670745 5.797962462204837 0.3882493216237059 37.165184392025665 0.05649495548698032 23.803108166267435
784 34.97968925384364 4.669090495455845 0.347164639230985 38.99096186735358 3.179506880319554 0.3766914530410613 40.60978462205732 2.21860150651772 0.5681442783504298 38.56051553820375 0.9570742340876148 0.42071793161230653 31.510794887740644 5.751360774894457 0.4173828559828302 36.930349233839785 0.032109244140820926 24.40916126035953
785 34.79656106565637 4.673555512971099 0.32909911468640035 38.4981468815643 3.178075380375859 0.40909740913240467 40.23542533035194 2.212734179340825 0.5261947162833476 39.18863151750436 0.9813059146833545 0.496930636886804 32.13322857775109 5.783316689059506 0.40847256420662953 36.970398674565615 0.042780001171911365 24.864012778290796
786 34.98241825808803 4.674204514848096 0.32546577426157847 39.799757000698435 3.1983764617221184 0.4349235567559641 40.67726212861855 2.228243016895248 0.5254222145392564 37.99825707145068 0.9816508580719748 0.4573094028973951 32.28791602374336 5.752132984097691 0.4160755263832624 37.14912209651981 0.04390403301280841 24.742569029542302
787 34.85556542895536 4.6875906441299335 0.3910507969803138 38.62998930388064 3.204064068558429 0.4296588229798265 41.545433314737934 2.236384739289807 0.6286088840309401 37.867450120362676 1.0216188091895715 0.4853344398548462 31.3987840967656 5.790452458322835 0.4076637405734371 36.859444452940444 0.06500460978389792 26.84097206006118
788 33.14472706278918 4.698634869059702 0.431918045051871 38.492048379104034 3.1668815896736344 0.4197320350304456 40.86625140619416 2.215895753879208 0.5139321125929976 38.33001492816363 1.002780291268504 0.4034562625942705 32.17303249866845 5.749226755319525 0.38193891673416214 36.60121485498389 0.043666317725897484 24.648385048791187
789 33.780540245766204 4.6742184106388684 0.4584363923055013 39.25544254196901 3.1815668000081687 0.3984555888123725 40.73233424035787 2.2089668894801937 0.5303058337718289 39.10444914968281 0.9748227379314817 0.46841698784646674 32.125418633762855 5.780757364417893 0.40136314199226303 36.99963696230775 0.04104890638110381 25.863062137409997
790 34.46113058916411 4.663608157475613 0.3969238011397532 37.35510555108103 3.1736918443904556 0.4754853884473558 40.79327967827042 2.2043887790861434 0.527827185955395 39.09087539719148 0.9652099839811081 0.5249817666090797 32.89049857487475 5.761389125236834 0.3828869106617331 36.91817795811636 0.03064004391981352 26.448935639804606
791 33.46032033778189 4.697081839284235 0.3528414178816223 37.60172028652527 3.185686569882848 0.41016656746462016 38.57051614291068 2.2110093173712997 0.5438293836295984 39.06765972496565 0.9501804991138236 0.5044881411557441 32.05034476997479 5.766631683456543 0.4282221173991098 36.150112252431654 0.03910044770753265 25.663325415209062
792 33.50770246667274 4.637354537282318 0.35091698268395544 37.61628019440702 3.152928217455449 0.38832709324620296 38.10951087511113 2.206539331586651 0.46947101174622763 39.05429164010002 0.9675973013442666 0.43970493178207926 30.979946138287087 5.782216920036461 0.41169122248846457 35.8535462629156 0.02630972742681197 23.6071358982027
793 33.478250775386854 4.661411175136408 0.39456525224224415 37.73909947876231 3.147855097673383 0.3845438503709538 39.53536456055087 2.1710916399281035 0.4252568960515448 37.71737912446347 0.9394361990138058 0.43484772579871345 32.47989395541144 5.736021157655532 0.41174409728290523 36.18999757891498 0.008145519767229237 23.502245429082226
794 33.58849858561598 4.668363527630565 0.3869382020930522 37.50177721866364 3.153315638350382 0.38049305521444265 39.11752801162921 2.167934485692743 0.4920011069229733 38.95059792527223 0.9741111865785694 0.43012676652168186 31.4631049567551 5.7988403697714235 0.4172485900905496 36.124301339587234 0.029495507490519435 24.14223812997256
795 34.43331057316007 4.662451894211352 0.36140767441343746 37.68118057704671 3.185279716329738 0.37732402583113483 38.707903436194044 2.2159504619851877 0.4848682612899886 37.20316824626115 0.9372409709351546 0.42324695060715867 31.31587758110516 5.77649669292296 0.4208688092249997 35.86828808275343 0.03246641316266121 23.6942768134323
796 34.341184933787474 4.693835150429892 0.31878521152484196 35.75220336154732 3.215313814195207 0.4366497496621842 37.9666737164065 2.2348441645663373 0.542272108338323 38.03986885624278 0.9281574113555261 0.43155325047172666 32.45100482831751 5.82848186069903 0.39168832197675957 35.71018713926031 0.05710894613498121 24.30428114982085
797 35.01766479920083 4.6715423159156995 0.3246193430102075 36.79703764948066 3.1432818831563343 0.4506505418884657 39.289278095181615 2.2081353360791076 0.49552412086532077 37.70927981764007 0.9171183362832923 0.5023436259187509 31.56945989555675 5.772076314451942 0.3795694591092103 36.076544051411986 0.019413303063057906 24.66820616605295
798 34.294595874615226 4.7165723469282455 0.2945427313685074 36.68352298436745 3.1582233961681783 0.40993571801474876 40.90723403152917 2.215630830899518 0.6320261841300312 36.82697715259479 0.9397548950609994 0.4286846488175712 30.333744049242522 5.735921502607723 0.38565707733912513 35.80921481846983 0.03020306021871557 24.64688375803343
799 34.19804937934336 4.701707024386035 0.31214190887878596 36.62074909861176 3.1767298613339032 0.4383219753128126 38.95440932337134 2.229744436928436 0.6208679104614171 36.146107244668414 0.9206256314187747 0.47678750022779187 31.57587055330653 5.785194600483961 0.33679000733117903 35.49903711986028 0.03978277679600477 25.037216327124106
800 34.57689395194109 4.697900865307357 0.2849425077803857 36.533609241706834 3.1622020088030824 0.4680992426201113 38.68497826041814 2.178819133798872 0.5408466091388046 37.92248688716069 0.9622542469190656 0.4601533416864658 31.236571370495806 5.74715409128502 0.4069502387589437 35.79090794234451 0.02664853510846208 24.763143544582405
801 34.29458182273767 4.68228492975212 0.3685473228288256 36.485195756504744 3.1555785530848457 0.4147155038151349 39.309498948194204 2.1511347714093265 0.5524441524613937 37.510742360876804 0.9303538329812003 0.5125363122096533 32.04986273788035 5.801208777669841 0.3597979493391513 35.929976325238755 0.021094638865249517 25.302288816062685
802 34.55231400562226 4.689177995440957 0.2917626972213961 36.232669594991066 3.1466259460372448 0.46759977039372486 39.33288625448919 2.1625632352261004 0.5437304216531006 38.784581196792274 0.9525444590122182 0.5040758741779686 30.935637718821482 5.775632912624625 0.4154351780484792 35.967617754143255 0.022291375554011793 25.469165075357257
803 32.55442741363605 4.661604180419122 0.30120311104540465 37.57783557623689 3.150755294964848 0.4536670067975779 40.557374209754116 2.152951996459985 0.5429719432659978 38.560122405477756 0.9557449927248577 0.5007685594402542 31.77659687517913 5.777086080127653 0.3990926383351897 36.20527129605679 0.016610974825075807 25.18382427124489
804 34.45931969510958 4.685754505028189 0.2942109593918862 36.91972944097573 3.1611958639488895 0.3792237663839423 39.90820304287236 2.163960823672952 0.48628979582614557 38.35373893652307 0.9618460050149379 0.48085048603832464 32.3029097825569 5.803603395679386 0.38337194352578285 36.38878017960753 0.03225458455465369 23.1927236520374
805 33.62524147768628 4.661100319666957 0.26132207482369896 36.04620483628961 3.2223504509637464 0.3927239198814616 39.20227561231203 2.1822369788566465 0.545514895720424 37.770979721243016 0.9932608428335775 0.4429914580941136 32.11638868018581 5.764614803113613 0.3716427103339682 35.752218065543346 0.04169514497269085 23.08097519768391
806 34.93322465677756 4.669727455362991 0.24946338453956798 38.1096494557465 3.263057410155455 0.3686397975551251 39.08983027981395 2.1951673550821873 0.634954052136826 36.975265150874904 1.0528422708638319 0.4367337427416621 31.19459587605903 5.7652631363812405 0.39814208309492205 36.06051308385439 0.06619399145492384 23.925950449547464
807 34.97216702210848 4.66063825106872 0.30817751656524905 37.32430067218674 3.2587729064767204 0.37480798715643776 38.682260096940844 2.2048647627670577 0.6264462877313355 37.47629717936307 1.0294950422939328 0.4943991565757566 30.378225154533013 5.778975249880648 0.47653911342882355 35.766650025026436 0.0635317083831985 26.131116049901756
808 33.65372174045987 4.715695689634634 0.2931503456576516 36.46923269023175 3.246417363850781 0.3484367189952571 38.540926143795566 2.1922845051053175 0.5461183867839875 39.11274509767609 0.9892867444778395 0.5809929652968643 32.96630360515479 5.833480522010071 0.3776868902772974 36.148585855463615 0.07241543090151148 24.595763860125015
809 34.42330336190723 4.720230526104597 0.28769163033564976 35.337613356687314 3.2395039317391463 0.4152889438636981 40.37843364973641 2.203856808995458 0.49222111378427597 38.198215683388945 1.0065222533749945 0.4483143655717336 31.3200504542279 5.8133542784216665 0.38932579017054875 35.93152330118956 0.0736760256129553 23.294651612617457
810 34.90647220801312 4.6696765271274705 0.24838408903021864 36.749515900235025 3.2555312071279325 0.3730423933282635 37.817758440949724 2.2485610366760973 0.49411695155268903 36.683324731173414 0.9661316129444282 0.509825755769873 29.680577032084578 5.751563700949179 0.40870539317799603 35.16752966249117 0.05527528285080421 23.3087777625313
811 35.05279382216872 4.7150622568982 0.29297538125928874 36.05941212840523 3.223977492677354 0.32304550596140247 38.346850776631136 2.237058214238773 0.5303727647601437 36.59664164390631 0.9842786050909133 0.4764277422637897 31.251295954427864 5.768094820841601 0.40009721995385505 35.46139886510785 0.06267674383515118 23.180939778405225
812 33.5814595108684 4.682084288963756 0.29893637967160436 36.326927523792534 3.170585394478298 0.3722847657090086 39.34301830058066 2.2540471215926106 0.5090762032169664 37.06527265755201 0.9859842721372302 0.5221447677102057 31.224985339357396 5.763909873635163 0.38685542585576216 35.508332666430206 0.04830465604719432 23.941586262605483
813 33.79321162075718 4.7103847662317495 0.29769748868137924 36.387498600797066 3.22121960062232 0.4148511330812227 38.903416208808906 2.248466814588977 0.5509316484690262 38.161602172363125 0.984605318230812 0.521023025129875 31.766115151847725 5.772992323853015 0.3561094717544625 35.802368750914795 0.06451623059115741 24.529615425513082
814 35.47267146478205 4.724094992241154 0.26455662352247455 35.956007829775004 3.2046523577805868 0.37931746134050154 38.019734547286625 2.244618804586282 0.5698775509895756 38.45964526362506 1.0058101433741524 0.49722937197552264 31.38998282435809 5.750578876087566 0.36356745315802763 35.859608385965366 0.06293350069973105 23.772574241972798
815 34.5482421152155 4.672357086535318 0.3109674669550412 36.52011474185027 3.230068613748732 0.3799797814082128 39.373672509710524 2.269995014019084 0.531677218882952 38.07156968478017 1.026813604698844 0.4512606396108592 31.67431286658682 5.776729506576051 0.3403299022076405 36.03758238362866 0.0721752310013886 23.081203810262494
816 34.79053895831883 4.671697040173315 0.26370411714923575 36.59980802092538 3.253157944219935 0.3800766729629157 38.829797872724974 2.2596393055168575 0.5683264774538785 36.67886276356739 1.0207082365904698 0.5385292030864959 32.244809665163764 5.769967027106474 0.35227246999799694 35.82876345614007 0.07201637660719307 24.097561399920377
817 34.346408273729416 4.679021071493241 0.3925726637705059 37.40243101400907 3.2933689233772743 0.4511024791479967 39.97264969115515 2.238848807716744 0.5492942931578524 37.204394707537695 0.9851066026802585 0.48840536918368793 31.095486917888497 5.776086437132437 0.4064003892905743 36.00427412086397 0.07146883436577382 26.215972624494235
818 33.921363256952986 4.680069786581609 0.37813419255945113 36.646440061953385 3.227745855917806 0.3735515102369565 39.89259181030102 2.238550988346076 0.5038104886074128 37.8159218875784 0.9960369885900809 0.4957557243539678 30.46753872878099 5.787242201183164 0.40257783614664017 35.74877114911336 0.06291163000953011 24.68107091476659
819 35.08078068657312 4.643223157374704 0.3343917192289339 38.33543295967912 3.2492592792594173 0.33519026516129735 40.14956401319863 2.2717310842481915 0.4761267769445027 36.485286756442584 0.9957588089959127 0.5248565255377574 30.584438903759818 5.727114317237448 0.41569311150166743 36.12710066393065 0.054399795308917545 23.906760240112416
820 33.93961235441673 4.62229781142554 0.3468996583375976 36.982859347394175 3.2360156790206434 0.41928453713584335 41.20665192103941 2.238028253249631 0.47984178165512614 36.72683779761787 0.9910795311743994 0.565621037586536 32.02241104355279 5.8014037130868354 0.35571312776151714 36.17567449280419 0.054747463477192546 24.836117769756626
821 33.75341958157335 4.625202775233407 0.267546559527188 37.66737991274483 3.219299593107944 0.3843854080655088 41.68910742917396 2.2136807731937425 0.4878525024630498 37.61395150637801 1.017479943802346 0.5046246321104803 29.089599783917667 5.7502969227889436 0.46317146320171426 35.96269164275756 0.042174467511059396 24.151094275875785
822 33.87350513398303 4.666004797807059 0.29789006853774924 37.7852938102158 3.2651926557382858 0.4194099930584922 40.01814610370208 2.2358612568533687 0.5677218637457605 38.700073110324375 1.0292157401963293 0.5933411047835133 30.20197904082549 5.765787053939688 0.38878382122687216 36.11579943981015 0.06939476679272882 25.979589223773043
823 33.59641350760905 4.643840064951086 0.3437399724348105 37.13904348887527 3.2202026592262523 0.40351804906801875 39.890593526884906 2.241377991817063 0.5722641267695355 38.10306311037428 1.0093296483910321 0.5060282732314533 30.53673232436109 5.715874867270268 0.4192807304532637 35.85316919162092 0.043107512216923195 25.72387014532631
824 32.81372070128674 4.681991254539749 0.31031110240032816 36.41034016701807 3.2069558050994145 0.3561405866265548 39.70010970274271 2.2525668636786857 0.5615063000863679 38.537665693368446 1.0159510420799884 0.484369926084107 30.827343439186656 5.816347543695445 0.3839081169542015 35.65783594072052 0.07174496770443928 24.02109550110686
825 33.80543895440049 4.665214381581831 0.3006358183072844 37.3126354130184 3.264320986980492 0.40300770095402255 39.98968600009033 2.2490416305689886 0.5914254155643944 37.923379434758544 1.0277739386002858 0.48140778986927174 30.274064626598804 5.793238223501571 0.3985540490304472 35.86104088577331 0.07690029813241636 24.924016729108104
826 34.41244385978795 4.653564245226184 0.2789415769022561 36.182581466268275 3.246400810017499 0.37942400856450464 40.390358729172796 2.244436098648408 0.5854366636998402 37.37150288739189 0.9784267993504889 0.49074177241218486 31.16257315003385 5.794593177297019 0.4135220283382355 35.903892018530954 0.06046669199370238 24.61502375511666
827 34.95737548234739 4.631489036296738 0.23665338286006563 36.71348821956457 3.206777586320619 0.38982767856554074 40.726722519372295 2.23045133962355 0.5574479629440567 36.87703292735027 0.9787580876745738 0.4732329650647937 29.141164585051243 5.7329629181622295 0.41650947312118203 35.683156746737154 0.033070259501324896 23.76252458023177
828 32.77200369071485 4.618396133921363 0.29653313790552865 37.49088517868161 3.20499800200565 0.4179225975837168 41.59608730740878 2.206523249656371 0.561177441544837 38.822182056239164 1.0275028368681094 0.500969522224688 29.041756648937568 5.796342483623945 0.405516657725798 35.94458297639639 0.04773500710087046 25.00524590980336
829 34.818791488400876 4.650977678918269 0.25234256256539217 37.53666942084527 3.19742592535434 0.380319521649966 41.10286950813507 2.2453670158318073 0.5865314966168963 37.77706329970131 1.0172674892791223 0.47744154233273367 30.229028228481415 5.811355552625479 0.37228329093037776 36.292884389112785 0.06146119828758638 23.708058656912808
830 32.75065835425528 4.64742178667186 0.36257305218842206 37.015454661665984 3.182316849275169 0.3959734173250779 41.0569804388897 2.2178516440219624 0.5715149138722581 39.55203582477844 1.010707861053387 0.4736827779003668 29.498547634614376 5.822794321175789 0.3552205727754704 35.974735382840755 0.05320095832541623 24.739913475862714
831 33.472412054027004 4.635075816345697 0.27515984413708977 35.89549394245515 3.2269906818286787 0.3734178800281494 41.03841056756769 2.204851651967953 0.5908531200931589 38.536933117103985 0.9794195044884271 0.46911899112679034 30.54602262016489 5.804311777947037 0.3845127071339491 35.89785446026374 0.04711235240134135 23.984729988653598
832 34.91501181955169 4.64068342567338 0.28985561438479907 36.82984860595378 3.215160261928504 0.4010646121440791 40.801581919905324 2.2258425332330547 0.5660615189916675 37.88232472285921 1.0084754966803153 0.4996855159101862 29.31875589463015 5.7498883974744714 0.4194322405983897 35.94950459258003 0.044992488883727866 24.936263453357757
833 33.44640440819984 4.655287779572912 0.30411237067110347 37.24698355491408 3.1785001660525487 0.40486616902494743 40.516689508735325 2.2222780256777583 0.5581734700987641 37.175002059693874 0.9768046994831282 0.484876317779787 29.59903931434071 5.785730812626935 0.3564348524912965 35.596823769176765 0.04070276256843923 24.161208295301623
834 33.87949335293357 4.66826994727996 0.2725242398487856 37.46021284019766 3.1580799756803604 0.42874343595315767 39.44173913379532 2.208201412382773 0.5787458026297754 37.57483716822706 0.9638844818206362 0.4207583554584076 28.969084857471817 5.7530643390196845 0.3728073060828859 35.465073470525084 0.027282497122465575 23.761466641364112
835 34.12808176032324 4.623145820758237 0.2807034837088075 36.63717128895922 3.220230999051617 0.42597149306001847 39.65892782771468 2.229766623267962 0.6037105630086025 36.74459741487891 0.954129620218321 0.406933974856311 30.595347767012257 5.765471857927898 0.3666715420133649 35.55282521177766 0.03553145013058987 23.88077841777759
836 35.08896111158433 4.60810822263045 0.2515803620509148 37.32134491764652 3.191516121514577 0.4370481598212086 41.76260208505179 2.2330352356372773 0.5247695663735119 37.27944524092613 0.9592620435797518 0.37038159868306153 30.576689047763498 5.727966233601366 0.4328554149837899 36.40580848059445 0.02096003727846718 23.10893603150403
837 35.34978379322729 4.622652274668107 0.308790221642896 35.98070569638766 3.217559123761065 0.4138710593342945 39.664630185023334 2.228533943533251 0.5480783541552964 38.45192508733482 0.9475285786426207 0.47783922221646635 30.770800753803233 5.779201514391465 0.3991645720901761 36.043569103155264 0.03607755288508463 24.611326796763127
838 34.977988744455125 4.642027433504879 0.40362156311910036 37.47058496163425 3.178488368117946 0.3994371648452468 40.48055851187276 2.2179652887078847 0.5101274683901158 36.606098550911796 0.9395193714777901 0.39839905210257875 29.68767439411259 5.733409686596052 0.41781390852904526 35.844581032597304 0.019264495566693095 24.401116918803638
839 35.200987986420195 4.638696254178154 0.38088030453616345 37.04519938092967 3.177501224326318 0.4959286103423127 38.802023779390616 2.2231420133078577 0.5827051751966682 36.51383499513862 0.9329319288823835 0.4464290781007579 30.965348749272902 5.7328123916990945 0.40580907138574035 35.705478978230396 0.017999228364544196 26.490729321359627
840 33.66907504862758 4.603420953738812 0.4086606973260074 38.203091041799084 3.1581839459498093 0.3961656130604605 40.53476274866241 2.2139768664427812 0.6307884119521017 37.01284557280634 0.9178390242646476 0.4693263319879159 29.351072776652344 5.71224356477045 0.4022924899909811 35.754169437709564 -0.0018846630809171705 26.43894888808021
841 34.34045722010592 4.588682942033011 0.3171054582179232 38.95716714112192 3.1764350322774426 0.37040267546455397 41.33378677307887 2.2314417614229525 0.5154389953774549 36.20439705535331 0.9500763942906206 0.5280814509565487 29.113118411120627 5.686783264318629 0.38779782816043334 35.98978532015613 0.0036663447543139995 24.27996214188013
842 35.00828407734267 4.612305202503025 0.3191393252417597 37.70846995652085 3.1772224190713265 0.4231572567421727 40.926686274583034 2.216266408315365 0.5032140776008305 36.218458007942225 0.9311497393281615 0.46676003565989704 30.133848376267007 5.722696575549084 0.3506465666000147 35.999149338531154 0.00891053483917521 23.6392905176768
843 35.643857753840365 4.63786484948722 0.38597306647143015 37.79733523703295 3.2187351973795595 0.466582248127966 40.61792158440252 2.2149875888528148 0.5820576688947692 36.214867976967355 0.9542880539569156 0.4002142682752058 30.410951008724115 5.725969809988525 0.4113286715035056 36.13698671219346 0.027351565818789725 25.73905090636932
844 34.484164660104014 4.645462208121408 0.3704286905392594 37.11902094402511 3.203856917436578 0.4232777152626243 40.29623460429915 2.2064972945583836 0.5212640190120115 37.243268927323385 0.9442630619873248 0.373195606615554 31.458802576690623 5.7478463183459905 0.37951138179091026 36.120298342488454 0.026567625975719777 23.693837834410825
845 35.03477328714156 4.600775895669675 0.37536034775191174 38.60467796647322 3.2305472838261022 0.45710714035195515 40.65016350293806 2.2112017271137647 0.48815074071279924 36.22228011225357 0.9419401633178686 0.43358507528176227 29.232390296522507 5.696828710319036 0.4149269903430207 35.94885703306578 0.013241221935071979 24.85640221709292
846 34.91799798148241 4.602405982451355 0.36429553376592494 38.18334668096697 3.1958382785470842 0.42536841849644536 40.425822436189804 2.200798837118375 0.4685159948219393 37.435504481846806 0.9974108673630683 0.4553411681487393 28.869806585769656 5.695994475947619 0.41255012935677926 35.96649563325113 0.015472154171283026 24.36298185182466
847 34.1315068094415 4.6285944310064755 0.2765651799244299 38.03846041423211 3.2669809954670717 0.4282624497278539 40.55766586154174 2.2320252413360873 0.5117230706728658 37.96298689517062 0.9658103375475915 0.4411176202413972 30.83677587839351 5.736289192149132 0.44273066028996644 36.30547917175589 0.04292250538705442 24.06879937933152
848 34.764017132766746 4.608549671353947 0.3629138752447045 37.4058769425528 3.243415503372951 0.4042257545363862 39.941155528387426 2.2149493393674007 0.4985256521256138 38.003442284290514 0.9584593778431176 0.4266701318466657 31.527990771887715 5.759137997701271 0.3828666483959578 36.32849653197704 0.03388484381352015 23.78006395960033
849 34.81984166952347 4.652669735728363 0.2852159104928549 36.974815388391754 3.2346894110500046 0.4451215728813139 39.44585150505376 2.2123051405363885 0.5493485198201956 38.31941177965266 0.9527418155644735 0.41686233050744986 29.781385533078243 5.748258896777516 0.4312507689738575 35.86826117513998 0.03711546581713192 24.38278164700794
850 35.365771320730055 4.663284238014782 0.25524377376960095 36.77211630116021 3.2047041338464135 0.3792277915341815 39.861447804243255 2.1725664522728656 0.5230125954212809 39.0278186722364 0.936590125126525 0.3904168265755036 30.336371386996742 5.70184057171656 0.42920715913380153 36.272705097073334 0.012779570081212022 22.65599048632449
851 34.54573983820419 4.642046613820279 0.29921878669572416 36.42681429937116 3.2353398218930134 0.4131569836772256 39.677350688111254 2.1995336816607143 0.5148487078682921 37.70509538851667 0.9500837647322801 0.47263901485760995 30.74982670790154 5.750170001948647 0.4453189371128388 35.820965384420965 0.03241724269676951 24.581979907349425
852 34.94570120164819 4.633915538613477 0.3480220433539361 36.65550499071991 3.2536111778972945 0.41017703053293647 39.51398147437199 2.192678304586728 0.5167750628947883 39.81150124703093 1.0067779064833118 0.38164680049377114 31.1064815872869 5.7512585920386545 0.4222194811517569 36.40663410021158 0.04463076980967604 23.821756451417603
853 34.877352413768314 4.64699782503716 0.2779297035620112 36.472379868998814 3.2281078051219754 0.35336453628118103 41.410391537297365 2.230352365539776 0.5898248420506982 38.95932090043949 1.0090262206207177 0.4106668687751199 30.90524071934087 5.771120082302804 0.43552326053846024 36.524937087968965 0.054103325610269516 23.68961855014147
854 33.818311300997415 4.650777399057458 0.2634858781740906 36.87407956143993 3.208893528037411 0.3656250277515423 40.70589994273793 2.171793604217208 0.5114760433309632 38.47744000851913 0.9726137782694605 0.4918121872347394 30.19341695088696 5.730263201742202 0.4519324854103294 36.01382955291628 0.023850768150530686 23.884681008124613
855 34.45267442358298 4.632220061168544 0.2978667134957939 36.53216710924723 3.2059499095386554 0.37731917245171626 40.72602517494452 2.160214552256751 0.49038892023202546 40.260147905474845 0.9916373265754265 0.4219364857502444 31.108288345045285 5.760270947027935 0.4142780106705535 36.61586059165897 0.02704102519924525 22.93881570268711
856 35.36842441679326 4.635782949859701 0.2876964618649731 37.04024415183691 3.233738030782966 0.3915212231651387 40.82073061462076 2.1545767381236978 0.46912531937518964 39.35593449179973 0.9636609538864409 0.38206395303954327 31.02259796946171 5.750285555137388 0.3515612560267771 36.721586328902475 0.024591311443821606 21.5657671619399
857 35.61449222492079 4.6253775311537915 0.2810378552669868 37.47741951555252 3.1884410705645196 0.386901555146537 39.46623055220326 2.1705392965069104 0.5537427374385681 38.8601202486173 0.9479573033998705 0.38427062974708376 30.195838381384917 5.715920766035387 0.44187075006043747 36.32282018453576 0.0066296594178785195 23.466329064497526
858 34.26581909936843 4.644932381958162 0.27116325172390054 36.10607939026193 3.233344028461378 0.42585102886660675 40.415727799029284 2.167477106383729 0.47245541683143627 38.28494600881876 0.9646542481877421 0.43481206965213187 31.649886548186416 5.769715672830004 0.34915037530103255 36.144491769132955 0.033007153449985685 22.384683464658444
859 33.78782490270256 4.623763876227919 0.2896002477258707 36.93116528090684 3.2339542199665785 0.3031456909320886 40.718119545263576 2.1739281976635416 0.5354360958750216 37.53215760679126 0.9679828808340245 0.47538824521903855 30.671265027326342 5.737762726062557 0.417604974559438 35.92810647259812 0.02446084603670684 23.160962345665467
860 34.341907134776505 4.6629652273439195 0.30700792643953495 37.20664294909443 3.229118361329401 0.42090382190221903 40.47203290491865 2.1869229971094 0.5043318810909293 38.6613089039531 1.0010999194607424 0.4781363426675044 30.38262604188288 5.7913046468854334 0.382556684150418 36.21290358692511 0.05126469631156207 23.983287438276495
861 34.26196380383613 4.664717089864601 0.26997642426998303 36.15694461034809 3.2471586831242596 0.402243162783404 40.694421569728384 2.1808302966269 0.4312228200292045 38.04636580977655 0.9868412917983971 0.47324957372309967 31.472556060440606 5.769967148948635 0.41050021536046044 36.12645037082595 0.046885367958341286 22.77154518433073
862 34.9870901177342 4.689411720466838 0.3218358537607233 36.03473724319779 3.23318661182164 0.444844350025933 41.30613960225827 2.139586223497184 0.4219792738769545 37.755016462104734 0.9630758586694883 0.44402655902012894 31.680956071337196 5.768778323970378 0.396935981439586 36.35278789932643 0.03579021357088834 23.25775512905825
863 34.70100874483551 4.678620186979588 0.2543046277943484 36.57988750862475 3.2739335467147797 0.4420847943350979 41.00983621061444 2.149122201048982 0.4476252062874047 38.26410296500958 0.9797041710644163 0.4631821356552828 32.22746637274585 5.795487319111077 0.34330019820078256 36.556460360366025 0.05235595086955129 22.351048778265174
864 35.05520866550124 4.649454801624273 0.2918478521448081 37.39443057029975 3.1838424601265403 0.41984771439397733 42.84644457769862 2.1248958584123523 0.4462683557287254 39.305072470427 0.963076339132315 0.39162914237390717 32.72050660897592 5.761443333724396 0.3271817906228609 37.4643325785805 0.013525024489758208 21.50625566058382
865 34.56083151424591 4.682492798062369 0.27049241056336826 36.7174298306283 3.2373297863552555 0.42475644045672556 42.06292412209028 2.1357750134676072 0.501416613931135 39.037646289099555 0.97705124230757 0.44494974693242273 32.79560434594233 5.768116878688039 0.37713502368067686 37.034887220401274 0.03713560966195086 23.133173677775357
866 33.30706516266173 4.661084309547265 0.3263320285923313 37.52730656903918 3.252074854459122 0.3649995177166188 40.788915113282194 2.1453911312094913 0.48369978828995774 39.07322475679117 0.987125980138369 0.507652546466284 31.667222332450283 5.749564992368266 0.3820281409903118 36.472746786844915 0.03603071943028546 23.6598569547405
867 33.65163589566928 4.6440456411170095 0.25155066993695535 36.95800550313642 3.2426929148030905 0.384405117408372 38.72095422882026 2.1727151543358683 0.527462928827717 38.05323322347459 0.9575882292644191 0.40217753655219063 31.882489234276562 5.701804010974313 0.3668309488875373 35.85326361707543 0.02075165598472286 22.14398457373762
868 34.51769513489949 4.665844100087458 0.2617305732804191 37.35200375986441 3.2454050926102043 0.412559048849817 40.70673240559332 2.170633207905201 0.475598134949966 38.503284140954996 0.9690933835245662 0.42163175708579903 31.561859444867178 5.785766681648306 0.3757399616402291 36.52831497723588 0.044330959040930006 22.313949916110808
869 34.812920908858466 4.62074693294328 0.3291843087169298 37.13299475702137 3.2486853596355085 0.4560634507850988 39.910203302838255 2.1546415082023875 0.5267790208125461 37.5321756952048 0.9736386913150492 0.4051789864006181 31.58101549403501 5.746028691459981 0.3968718381634494 36.19386203159158 0.025730702597024056 24.22554486453437
870 33.347600173141885 4.642138452527146 0.40100399530351183 37.59986891984601 3.2653362119379983 0.4026907043393653 40.244614650418825 2.1449196678562905 0.5249110021906099 38.420837361446594 0.9684534749832516 0.3678296013731884 31.040674930340078 5.7543913504906605 0.38836502909753795 36.13071920703868 0.032030297444852085 23.890052033700588
871 33.49060102029088 4.653659660921297 0.3576933669650271 37.46568695903294 3.264789505047548 0.3922238319614182 39.264428566684145 2.196404619950639 0.48157021949311796 36.74600137619751 0.9622276800929956 0.37217742004551146 31.57771323610804 5.792630470505505 0.405909014291013 35.7088862316627 0.0509248531893796 23.02802007655363
872 34.15340550541217 4.648985098286644 0.34562690151811887 36.87058157872338 3.2372322862783487 0.4087079428022891 40.43116999478316 2.165509202920609 0.5081518405128975 38.28952223962437 0.9825457904237133 0.434572310025018 30.67977703299034 5.75080717327984 0.4090215820842463 36.08489127030668 0.03399837612361385 24.133905674657342
873 34.225148933014886 4.623004377137506 0.33734240314119207 37.48092226430063 3.2253319051753215 0.3896061574502028 40.48205949048561 2.1780154917577144 0.583370982397095 39.08712199875619 0.9487683659167515 0.4201253103174244 29.46581353435722 5.728634025137336 0.4430925395345334 36.148213244182905 0.017733298910708694 24.906903844725218
874 33.92104613566079 4.628458898193043 0.3044048371187624 38.6415453397479 3.284595102530173 0.35934550247524344 39.818878473434495 2.1924721459342535 0.5578475860731368 36.58849311687267 0.9748961213498573 0.4388271382512409 30.50384761360769 5.745105754180569 0.3811178587544893 35.8947621358647 0.04208807032336197 23.39435863279172
875 33.01111247210227 4.588395737066935 0.3219899606090292 38.74838417288177 3.226901389883761 0.36960276679394977 40.89624074517628 2.212021790187304 0.5686417971940476 37.58928419923855 0.9716506992411 0.4087016437032393 28.97268429279154 5.748842021807938 0.41411998586539056 35.84354117643808 0.026544793523190436 23.87006522448893
876 33.433264194782616 4.636588120280295 0.31421049189582995 37.26139437246718 3.2962104693948064 0.38350943871459225 39.70594483095125 2.2091382090593883 0.5139592708074702 37.60637720201103 0.974879410075408 0.386909453473992 30.34809358189633 5.72180949933896 0.4062747701938761 35.67101483642169 0.04470760751555425 22.974042551511356
877 34.17705831092213 4.602579959534609 0.2947625486237923 37.23310344506618 3.3217625195766356 0.42672845929181563 39.619039572519846 2.1535551538515945 0.541214986373474 37.848930811544264 0.9531805604431964 0.4562369218157934 31.144283109395577 5.7248436415338775 0.37549201897050466 36.0044830498896 0.028166832873765292 24.000456448915173
878 34.19826071972075 4.611217895270042 0.3482297897316666 36.41213862690678 3.2983654333419663 0.39065888649513175 39.547747591821654 2.187552757583539 0.5784041965142324 37.90411094526316 0.976415324469558 0.38727466289349644 29.641509015829257 5.720057622234335 0.4420588800625247 35.540753379908324 0.03570427246567085 24.598526762147298
879 35.53091349628325 4.654026093082965 0.24666922530321636 38.06939921108234 3.3016155515494177 0.3125341207971784 39.790604070320626 2.2131777634464846 0.5272376549581825 38.12157325995088 1.0287045700688975 0.3998636385099991 31.44184151730746 5.751884315328574 0.42747539729064515 36.590866310988915 0.06686412458105066 21.930303805684904
880 34.891498990333076 4.655600018631299 0.30435412266522505 37.69686706766073 3.2709590884271345 0.29823247289494287 39.2288922784414 2.1682936563483333 0.5270683460936083 38.53957350899892 0.9876884194887634 0.4233679654791226 30.68499617333623 5.710165089429873 0.4984441172650704 36.208365603754075 0.035523720350863416 23.508080461653023
881 34.206888397926924 4.608971355284132 0.24851498095887475 37.32564044803902 3.2413026342173663 0.3600035810169432 38.654456882473795 2.2040315736848006 0.5958461783327026 38.4071179787554 1.0115435811482274 0.4520372963118083 30.09667449528003 5.715781181375591 0.5104382905385406 35.73815564049504 0.033308531027806246 24.83016112498995
882 33.979772784836996 4.621299940724985 0.29238660717645665 37.886409683744986 3.2892189132069145 0.36037580167057354 39.52807562540768 2.2063659110623437 0.5796950181881971 38.49718893127471 0.9866953059400335 0.4169593317219626 31.105620874269988 5.718648764816257 0.47507351067965053 36.199413579906874 0.041428233035889515 24.344865211068416
883 33.35862430884334 4.626482554309398 0.31290707555310093 37.2021313107633 3.2719862215414626 0.4279922555684292 41.02084304330829 2.164772025142917 0.5340730820926574 39.11153311763106 1.007323268865641 0.4022676748575481 31.272169391481086 5.71156805350549 0.4245990482801027 36.39306023440541 0.0334088905587643 24.08530234567646
884 34.25523234510749 4.64270479662342 0.27489098043640536 37.52201970591254 3.2893933168184617 0.38162407498614936 40.57804791009944 2.1866469223316893 0.6004442584538625 39.96749001297583 1.0218853309144091 0.45364919027291617 30.9338088248649 5.778569391340646 0.43241214400518807 36.651319759792045 0.060822417491508005 24.55720770972885
885 34.23707635253001 4.616057662016159 0.25734816520727216 36.971475663359556 3.2801405800363646 0.38299490570205086 40.33321750051961 2.189484310931986 0.585468376525992 39.05561930483045 1.0079845161131378 0.4232939674400543 31.42133507136502 5.763813932476183 0.4052433972338317 36.40374477852093 0.04847866620054888 23.54110331631427
886 34.38837845059247 4.652876381752596 0.2703772844596751 36.44112262918167 3.2447655806317446 0.3714857667380887 41.84921638364609 2.219265859544568 0.6553903499046101 38.72441621866287 1.0264103434303706 0.4507022679551994 31.056709770920328 5.753143409197348 0.4051425431238273 36.49196869060068 0.056274780797108105 24.672688087031457
887 33.79563828585897 4.649527111899564 0.3354154206428059 36.73081010973877 3.2336456854042517 0.40245869885156216 39.80681733837148 2.1853746607891193 0.6087580252771001 39.02815945248996 0.9830153173767959 0.4135024482867678 32.290561856832674 5.7618825153106785 0.36911356937731715 36.33039740865838 0.03967152404186471 24.399386648708628
888 33.47093678351101 4.626361307060687 0.3106135166047793 37.31042112097154 3.247362871543972 0.41427386454090925 40.524216024858084 2.2274540945190067 0.6124755413001842 38.86611845973911 1.0099485421171244 0.47080557504196807 30.952263290552228 5.789387075063265 0.4159089982569214 36.224791135926395 0.05708524394659391 25.486050763240037
889 32.73282401427472 4.6793756705755305 0.3350374823284879 37.22855223693663 3.241345674232833 0.3855986042740599 40.06028201398567 2.1860523400572736 0.6059849528244472 39.29732350777299 1.0056968954363514 0.43649074150087336 31.39911862793594 5.80435873143086 0.39339790368161054 36.143620080181186 0.06034832823235239 24.711780681442285
890 34.36829790730539 4.667077772421218 0.2595541002310928 36.9929895404132 3.2586762886481635 0.43265956385321735 41.183448477422765 2.1872490431052607 0.5367528582002299 39.13348535337233 0.9869763843979288 0.3881274391744344 32.19027009631051 5.824003907412413 0.3882523131133969 36.773698274964836 0.061779145082779485 22.979575599055927
891 33.585633482271085 4.65234662839697 0.2904175271101611 36.99025325545382 3.2760065442084594 0.3163437883090191 42.276401489505034 2.2166470712507604 0.5645129239197599 39.67924312772949 0.9898475684408572 0.4578024239380366 31.22183845646801 5.770226212236609 0.4271804233847556 36.75067396228549 0.057997270792513864 23.562970531916726
892 32.77705217379496 4.573601333153939 0.23787567987519365 37.6172881096991 3.266031328831935 0.33007995743537716 42.512873515409815 2.218042771168898 0.5846363294094106 39.388628614446105 0.9929332051782661 0.4976996402266342 30.219529731234484 5.815422294845099 0.3805243506639247 36.50307442891689 0.05018865252141029 23.27143666778053
893 32.992589586948874 4.664103338508721 0.2660970609312948 35.87440074664504 3.2243512121465683 0.39451330519724465 42.765503102046814 2.2139389929484707 0.5422983249501702 39.70706644506135 1.0362350084514702 0.46005548648620237 30.82642882060546 5.8551753100641175 0.37886584848723937 36.433197740261505 0.07574323830965239 23.397648595175042
894 34.31898832758382 4.70730531580959 0.29603542610315725 36.83033434247503 3.181544228293714 0.4428991172973117 42.33817076065732 2.218990260261747 0.5742439197544837 39.64193661570617 0.9986210228129173 0.47324264261623333 32.340925569260605 5.8172904597042825 0.32813634649384316 37.09407112313659 0.06173272326223289 24.231043510544445
895 32.98356090799633 4.676272522125959 0.25112070759309524 36.03602718865728 3.2692926306819645 0.4147129890285859 42.8966712815909 2.2321207472790716 0.5643992758884825 40.393084671149644 0.990638845243339 0.4419415514612955 31.671507086833472 5.772695982445211 0.39959101462555724 36.796170227245526 0.06518661144089188 23.740684300451374
896 33.161821009007156 4.663625070369962 0.30232859459563877 37.66891743984224 3.2359414090257976 0.4290543085334373 42.74267191304656 2.2454477143842295 0.5544971475750765 38.209372578436984 0.9739633426005578 0.4318293301154759 30.71983343565653 5.790251277677393 0.40337214574702346 36.50052327519789 0.0588282286973707 24.305803895086992
897 32.813264556047386 4.681525848622254 0.30539917545615697 37.469957129205746 3.1982169318529663 0.42203602734485557 41.64307138696557 2.2163913123661096 0.544980829483877 38.34834401503319 0.9478158334369985 0.4709634960766812 30.786296725388656 5.7925809448174785 0.40980947643524374 36.21218676252811 0.044288640104944155 24.67372849376629
898 33.3730251684059 4.6389626809076265 0.3279696683270435 37.30046275969367 3.179933211362528 0.39462339423316556 42.52670514845694 2.2465647505923396 0.5636598426400116 38.52432980746277 0.9297240563794096 0.4921397570882216 30.42325590189715 5.782708044587721 0.37582246630991933 36.42955575718329 0.032561014651707645 24.6854870063836
899 33.58023867260506 4.5953657490323785 0.3309470408998214 38.09085889343815 3.185685420654119 0.3795831325942544 42.324013087788884 2.224883408181596 0.46472524049093117 37.42151138484119 0.9374946214557699 0.34890183582805506 30.358832801617957 5.792070715901302 0.3978834186870569 36.35509096805825 0.024082448930815726 22.024963671512037
900 32.33141707608811 4.602222933956449 0.3492249389021618 37.64820125461126 3.1741781546977323 0.37537286653792235 40.56540422728575 2.2374731537430423 0.5016588636446723 38.64555633499402 0.9696259385199748 0.4171545944746463 30.75647176615926 5.840933837264787 0.3894696082871775 35.989410131827675 0.04186926952217993 23.295098841936845
901 33.62507772143905 4.642808077684974 0.3560479181864793 36.68049336570927 3.2127923125573403 0.4382325079864842 39.82909646473136 2.216155007941322 0.49795340342848765 38.466541907664464 0.9624235218751149 0.4028918762918907 31.363578064140793 5.813101207101383 0.4010574362952618 35.992957504736985 0.046438491317809485 24.020489426775665
902 32.61216963540462 4.7163729910602346 0.3243475113566371 36.08764390326818 3.237488385544044 0.34719827371335876 42.310953386978234 2.258690232534695 0.5415010376104108 38.12507468356249 0.9804028404662962 0.4364061406061675 31.52549805505734 5.798895702013694 0.3834293052693135 36.13226793285417 0.07535249620957563 23.29511484704655
903 32.18462983106974 4.666304778519968 0.32155345371825 36.99843244547908 3.2691993804718216 0.4001206322095703 42.93437607003239 2.2192338309277275 0.43979397903803735 39.78629247764607 0.9834358095601232 0.43817294726672507 30.911077506614987 5.813807840829955 0.37578706287602487 36.562961666168455 0.06737879394770174 22.636738287075083
904 32.581978312901796 4.681646270101321 0.35866164838363 37.00787879654304 3.1703448997262202 0.3213902765168518 41.9834512407357 2.2160180910130567 0.48282714921940684 40.24280150988322 0.9880361516911946 0.465636216262063 30.997685270831468 5.8144385961368155 0.4410841137182907 36.56275902617905 0.0510792676195043 23.71586222754681
905 32.65191692082197 4.698015980860289 0.32369039406898426 36.53998154393427 3.2238708351541785 0.36459286295646354 42.094908097961614 2.245901029966858 0.47970541801238487 39.73411703449184 0.98377003149413 0.4443924442176408 31.32997544171586 5.828328130647571 0.3901080170442748 36.47017980778511 0.07295966751038799 22.946835206154606
906 32.37197986229872 4.690295538445961 0.2787408315701771 36.173495813687076 3.2481917590282032 0.3376807998753495 42.09054488014918 2.214012768958837 0.5429088379200966 39.22788176928943 0.9664093153825689 0.41820579854114526 31.469971652919934 5.868990036824567 0.37712774011552147 36.266774795668866 0.07456234961381003 22.398799605160583
907 32.46140264291105 4.648435990871878 0.2820994702658785 36.78874922498113 3.2474387980388197 0.36359929811355496 42.21536808965236 2.236414670840457 0.4823289286137362 38.61921814146844 0.9804516628049437 0.40624445324962705 30.921980091586498 5.853356279594273 0.40886134257595785 36.201343638119894 0.070201946315857 22.26666963380578
908 32.59500575338445 4.604767661543761 0.27967644246832857 35.68986348447284 3.2042401804270857 0.42967570699980323 41.37651966383941 2.2191293689274856 0.5089107090133594 37.28982888507156 0.9940974154085136 0.4711288533783754 30.623033385320035 5.82447565577607 0.4782147084568175 35.514850234417665 0.046324522302366014 24.838939905921276
909 32.22219626575732 4.689767502163312 0.3012440945334849 36.85216616091122 3.240210576146481 0.36287357698816325 41.843701775733905 2.224731838505357 0.5209401563659437 39.79113123992051 1.0109228270512607 0.4686048205963417 30.922575069261153 5.865033808487798 0.4475272841869933 36.32635410231681 0.08311577635662441 24.077863019484344
910 32.49010026943529 4.678437995189121 0.29200173278747704 37.58757094426363 3.273287205379137 0.41079614549637733 42.58549186497863 2.244623838200347 0.5597246878158512 38.763913231429385 0.982613537736397 0.44393552946569614 30.49941501044105 5.829241620380768 0.44391332449224724 36.3852982641096 0.07862330526293679 24.64144135097136
911 33.40752341254348 4.687383427859645 0.25884830980754747 36.841464989096515 3.2267914447648507 0.40389146197045367 41.696441690349666 2.2254895372537664 0.5055737110132914 39.64584307381453 1.0365561089454662 0.4347581557559027 31.2301001516368 5.827326447856787 0.38605934659288665 36.5642746634882 0.07769185922188596 22.79376206944528
912 32.174844244742616 4.736671360233014 0.3233530986825496 37.188829278773376 3.1894062326564248 0.4505533695107005 41.69040736806674 2.223361583923406 0.5086964599469297 39.62289500096335 1.0368818009251082 0.4417326010719263 31.95502335899957 5.860868012076682 0.37300444864972526 36.526399850309126 0.08642026384870985 24.033745787108888
913 32.29520141401752 4.690531239629109 0.2998246037332918 36.97365973880832 3.2245369992427153 0.4742579003780744 40.664580059207594 2.2670840110382087 0.5651120244255281 38.64707095814084 1.0018186975118617 0.4630727321917781 31.52478914444406 5.8737382462657335 0.42083758727791243 36.02106026292367 0.08852430462330832 25.474905041169933
914 33.20437297511572 4.705038425660795 0.27632233791946903 37.58038132445868 3.2054781646023054 0.4490639154499915 41.18741449798383 2.25286714916402 0.5471842840061828 38.638352429887846 1.0060213301218857 0.44067695905048493 32.00221193921736 5.863097721415207 0.3862003632847342 36.52254663333268 0.08348302407862537 24.057900333841236
915 32.88074742911717 4.687992278938726 0.3121562712295494 37.16435243455779 3.230683428035244 0.4628048593448338 41.247845252932045 2.233208540197361 0.4951328766061555 39.51140056568403 1.015984267210864 0.43321605846051575 31.38086331948146 5.818100032135332 0.4210786984049791 36.43704180035449 0.07417617518928817 24.343702044970204
916 33.92631047369199 4.689810324419826 0.24189239215632385 36.97893271665709 3.2202565509690393 0.41449459158799 39.78705729967927 2.227081807144585 0.5174919238221244 38.40031606184341 0.9984718683953301 0.38752946836373875 30.693579991430923 5.851515530626854 0.3647868882849191 35.95723930866053 0.07440968219690951 22.072571831522296
917 33.939215593594064 4.669051674625779 0.33780887352343597 37.12439936500521 3.1838460712258163 0.4483644177286641 40.94071859552196 2.2058838589002896 0.5296693719214478 37.71379720668529 0.9614234888207525 0.3980985734023454 31.105845815627212 5.842541399457391 0.37379121164540685 36.16479531528675 0.04953176449178849 23.923651607119034
918 32.65399133714631 4.68720782226443 0.32317615946702993 38.826116667141086 3.2273199567689264 0.37906627058885056 41.288255591663315 2.237025224109564 0.5264463737463468 37.90617207050999 0.9547690442717552 0.48575424856814825 30.985947771282486 5.818561721410106 0.407783845542368 36.332096687548635 0.06195921965073896 24.318928883908246
919 33.40469801161897 4.69064176021655 0.3468023447832451 37.325900909897435 3.2322496905161437 0.45776236922180075 41.92661917366912 2.2339388676086145 0.5042647755846055 39.732703838835114 1.0184441197199159 0.38548416919016937 31.958594905894024 5.908727555055791 0.33682517755488306 36.86970336798293 0.09378286450918596 23.275136585418355
920 32.86623801958645 4.715862462174643 0.3208745636147381 36.61903839143323 3.2016362479950384 0.4753713148987154 42.49302691526837 2.2153544351840315 0.4714063858756757 38.897803736033524 0.9704902902026766 0.41387921094825797 31.44619403381005 5.864324062217654 0.3620685627039625 36.464460219226325 0.0705159654405915 23.417931438508763
921 34.114888763684185 4.736155734204099 0.3228199335843028 37.81378223261708 3.2455908666777744 0.4324371764094831 42.35959468458094 2.2572420047825537 0.5067756754864045 38.034455873854014 0.9914202597757638 0.4692904850854569 31.799186065523585 5.818861744829056 0.39031939877711097 36.824381524051965 0.08683658793963227 24.312234117642017
922 33.74369519791 4.736351464874351 0.30782616672703905 37.24753399439567 3.2380849773465203 0.44064929051277224 42.813139083342655 2.265999888902625 0.5102369531253833 39.45622618343161 1.0153784399480381 0.5022660013455414 31.038177675888395 5.79403082210571 0.4012357277999494 36.85975442699366 0.08695158452123178 24.777148919494657
923 32.800985158590976 4.717571076551868 0.33426692820287396 38.01860764491494 3.2209822542619864 0.45029994518622546 42.599029834406686 2.2435638889315705 0.48719046552769185 39.439120416778195 0.9958167162040373 0.4449447615327763 31.589145412824433 5.877164113406436 0.4000306486152531 36.88937769350304 0.08800207575696246 24.255970575707718
924 32.06828011016326 4.742671016405613 0.27561731135539747 36.84058658297053 3.239013741394899 0.4647269694031751 42.34411076241104 2.249721991353022 0.4667090374574858 38.82510054080942 0.9752177397820669 0.46670214899289475 31.040883756597687 5.8923916014561515 0.35891015829584977 36.22379235059039 0.09678568396413337 23.29263230054895
925 32.115054135252954 4.681924446583853 0.23068436949447213 38.28047465682757 3.221234135547882 0.4412652998275962 43.01779437240014 2.2800478605741152 0.45396679799115613 40.554565908715055 1.0258902747297685 0.466328838808253 30.90510487796804 5.891444999681906 0.4972767295058675 36.97459879023275 0.09709080930928775 23.944158768206258
926 33.33843814362361 4.681364352201667 0.2320982555963204 37.16721085617616 3.1863083539434847 0.3941434409571503 42.41011871605454 2.2481379851985865 0.536549186528624 39.6343847560067 1.0326515768817617 0.5153129803151245 31.39754452220719 5.900564417325481 0.3627000777296686 36.789539398813645 0.08678780299597899 23.385890528047124
927 32.86708217992146 4.635576077831748 0.2394776287578712 36.490885834587964 3.2038610845666717 0.42701048574170214 41.834563317111936 2.2475730713033846 0.5631295987948429 40.356354156578504 1.0084586824567092 0.49381095772201783 32.208324417188116 5.8753176602560835 0.4546936895515315 36.7514419810776 0.0711397811687021 24.959443704723306
928 32.25569789962303 4.640317504542508 0.30335347270933655 36.52022796325933 3.207113796009794 0.41005579296995565 40.562157124518166 2.2472824832826093 0.5509243612551074 38.97597584323464 0.9588732419352816 0.466569660193958 31.883713424401133 5.862183202120503 0.3932392713728902 36.039554451007255 0.060136511463922 24.340880737248415
929 31.69294465762302 4.693637110883253 0.3410154637944606 37.536089866080516 3.1809335306332014 0.37231901177975757 40.5780841669531 2.236580222165196 0.5535594331885261 39.14589352503071 0.974753489809035 0.4764228034292915 31.625082702662958 5.919554221527822 0.374226805747092 36.11561898367006 0.0780741808894841 24.265261302639384
930 34.098127739873014 4.582285934911165 0.31427104249794924 38.10866251805099 3.220507021193951 0.36333658132746355 41.766672977890536 2.2041651302176613 0.5228155471497914 39.32364962050084 0.9563090250996801 0.4365161187776217 31.695720346332855 5.883295775448908 0.4258279422548902 36.998566640529646 0.04629504326005589 23.63757130238504
931 33.031877530775596 4.679990199139246 0.3081531489090315 37.84746090660059 3.249384552908934 0.32219783553006753 40.53406629213158 2.2400818499622566 0.519211433319272 38.24671192664733 0.9580852591539993 0.503667868245105 31.113439208535258 5.836008283391227 0.47496521102651224 36.154711172938065 0.06969249479691515 24.38732399171297
932 32.518113637541916 4.708636819903967 0.3841766526035372 37.09168974033541 3.241194576204141 0.42686697499037024 41.239684135014734 2.239729896392104 0.4978471942924006 38.744367288022886 0.9684520185254918 0.5026051412425084 31.39500473191767 5.882461798582241 0.4379329419864105 36.19777190656653 0.08507748780737187 25.776556515567247
933 32.30336363788275 4.672758398849022 0.36340231945981744 36.19715379335963 3.2329941976239907 0.42641095226832015 40.34059781874251 2.230298160344038 0.5978526570481058 39.49776488775146 0.9841960301757455 0.44744394514712094 31.413813608304643 5.903158425813218 0.4601007251051463 35.9505387492082 0.08166350844698562 26.30117608360543
934 33.190432700117256 4.671567006798419 0.35545237424465337 36.404699041120615 3.2531197754926966 0.47593336442493567 42.034036041712206 2.244967388773112 0.4896670545944491 38.13472808693538 0.9502388222864805 0.45162856962872583 32.01888277107558 5.909055662687493 0.4310927495429101 36.35655572819221 0.08277219709342296 25.253391128550614
935 32.5526173087977 4.711273215069656 0.3426085613781101 36.751357591744046 3.242066575215304 0.4637673040954477 40.77062056534009 2.245104448612177 0.4999911975439486 38.032876021236056 0.9840021832424122 0.4849619902883044 31.549386486665718 5.929810449435892 0.39380540405543224 35.931371594756726 0.09943384020087098 25.039796415081717
936 33.68385965613174 4.770421738795478 0.37405050547239366 35.61556377084136 3.2331629539474855 0.5151409644088193 40.08325754797884 2.257789435715476 0.51935208036434 37.14971023055581 0.962630439286272 0.45488786033296497 32.54185586976508 5.890597044081597 0.37380622892670234 35.81484941505456 0.0999027882510444 25.63685490229197
937 31.91275594053732 4.75836422281556 0.38279819588029834 36.11823597496597 3.2182909301633 0.4741861105830024 41.5004413321602 2.247500158308279 0.5203217355438912 39.187829721237726 0.9767894351450632 0.42927590377033986 31.02161595957128 5.910412289948687 0.4137867183025472 35.9481757856945 0.09925387316196063 25.44355068297787
938 32.336740900488756 4.746463304247865 0.3698554610386717 35.80685713085445 3.262993287585692 0.5682776376883694 40.54727795539368 2.262265690715525 0.5060115489995094 37.833206057013044 0.9903174458949666 0.4213107892611691 32.196231375267836 5.925808946088946 0.3734322580818395 35.744062683803556 0.11455220079238156 25.65576314625171
939 32.57499517543797 4.741555580399101 0.3780206781619276 36.37828050641551 3.257253041765895 0.5457909961082612 41.74316067435696 2.252774733263728 0.5486503981779967 39.05500561040832 1.009186000305126 0.37892788700725677 32.02425486199732 5.962758268920414 0.40940103401849437 36.35513936572322 0.12168799081663564 25.906756457449
940 32.84518928984046 4.697308472474521 0.369486590911457 36.17658123856706 3.2633753642917642 0.5071570991069398 40.99014270016039 2.27260835043489 0.47747747185201606 37.06950096890717 0.9891196769180849 0.4278553746257238 30.56829336699405 5.955651450067239 0.47525083307640703 35.52994151289383 0.11259512872308267 25.865920335584654
941 34.83820412676498 4.6907918632133345 0.3489940557611652 35.94304268565293 3.211800437704866 0.5100488507512625 40.19114830682383 2.228456926719685 0.5185015443357429 37.856974888391775 0.9705595441739503 0.43503968428586837 32.51576267352209 5.947995513862945 0.4031816828093701 36.26902653623112 0.08690332302073886 25.390805951502017
942 34.24587769572977 4.674745075627324 0.338244729507763 38.58226954146807 3.2424132023786667 0.4505703418679598 41.859777614017204 2.2936412063679703 0.5082824115722717 38.44067938598207 0.9656430427784657 0.41084539789322777 32.24733622273186 5.917866214588021 0.4269316108117087 37.075188091985794 0.09584421423387228 24.463859632370006
943 33.799730049340496 4.77849007287675 0.3712336381342009 36.29220021863689 3.2404791272111075 0.5412847477667371 41.66753318993686 2.2798466854203663 0.5439601176355434 38.69706912919286 0.9801358802556582 0.4756904228946399 32.46558373869904 5.923207272084486 0.3472259497447498 36.58442326516123 0.11741427345545634 26.119941249724462
944 32.26778963749307 4.790007880882095 0.3394119597672873 36.782682689573775 3.2477751837406643 0.5593731038722722 42.2434964598642 2.2750837512708237 0.5435242660485244 39.40030241941311 0.9565112859271699 0.48004187193448933 32.5333047434136 5.93718349748861 0.3698035171243735 36.645515189951546 0.11829478574765553 26.266158275039256
945 32.06544114054818 4.755542501617593 0.3202139779249684 36.86394275569993 3.2271826190294624 0.535208599156233 42.344557905052206 2.273821954818822 0.4453805102267917 39.807785797056525 0.9463956885527399 0.46358938618209555 31.961594775027287 5.910695289252042 0.4232353407571791 36.60866447467683 0.0997100765399147 25.068368180359528
946 32.94773968214641 4.7482925585822136 0.3511762834339608 35.760198452166854 3.2373064965798117 0.5274856645665268 40.965295529941834 2.29031053716134 0.5391064063325651 37.45090521852823 0.9664338214186816 0.4480618252548154 32.015448387063316 5.908168851833057 0.45093701839062456 35.82791745396933 0.10708491900080364 26.548196511703452
947 32.746505013656225 4.75314230685062 0.3773854968267517 36.46322429680403 3.2035822187341605 0.4976579383302007 42.657884147748554 2.286669453350913 0.5162611542907264 35.76627125094909 0.9667919831345071 0.48172565160349273 31.76278724414958 5.914154437867095 0.45044714187681417 35.8793343906615 0.10185054587324198 26.625089567175085
948 32.76275663364204 4.718025903552098 0.29852545641322065 35.87055190803228 3.2139539530916004 0.4987271927961978 42.01350464194639 2.2744801835685067 0.5976702825279273 39.41435334460827 1.0410417006052977 0.4779510673142957 31.985592009872867 5.889861559670171 0.4143473044795929 36.40935170762037 0.10445512598331756 26.209625500950068
949 33.09767078491131 4.74195498192161 0.2801681122191875 35.47026742610279 3.258780002591524 0.4907441754106282 41.9500497917413 2.2784889562710897 0.5887808145681144 39.21335036416038 1.0011210693234243 0.43877228302971877 31.533688171699986 5.887429153140736 0.4499686914253328 36.25300530772316 0.11053729853545943 25.765156621122017
950 33.59295334044201 4.720654127935918 0.3167962193275948 36.682143385806675 3.2146237726315054 0.5151934698817586 41.817660184058774 2.2851308689741736 0.5637981618653906 37.76985970517565 1.020033605824796 0.5035274344762526 31.269537423527467 5.884045846291738 0.3775109974695086 36.22643080780212 0.10188011021740917 26.090507340306726
951 33.47343795479594 4.720810577815414 0.35425583327615795 38.0099124608217 3.242670573921355 0.44631185551271413 42.32208849131053 2.2892382100404167 0.5091895622762533 38.87543865647407 1.0004170446334177 0.3836287331878511 31.3733927267298 5.897362269284123 0.46315091808646797 36.81085405802641 0.10708220102472814 24.712092573653273
952 34.201853313473755 4.7498957868596525 0.3128503366779649 36.94909265323697 3.2287590874500207 0.4345371990490547 40.675005510740014 2.253055688737131 0.4920655792949975 38.94195131580222 1.0000971244734624 0.4682337078149617 32.20676784729345 5.897188250412286 0.46662610468271815 36.59493412810927 0.1027816534722934 24.915790817522623
953 33.43682786603233 4.738158938096377 0.33178778838126366 36.790750841780735 3.248477978269218 0.4445740340977192 41.66628764702983 2.2837551820532256 0.5488356288393913 38.01990991555926 1.0128608415106497 0.47103731589869535 31.328637522544895 5.874899901909692 0.4650251840594216 36.24848275858941 0.10861303425361517 25.912130318020218
954 33.64242395632431 4.740066456078771 0.355297170653782 36.237088294866965 3.2577154955910106 0.48076220562903466 41.535512862041244 2.3199661687316606 0.5227953730530368 38.200200302655816 1.0090579678800518 0.4910210802323739 32.23467962226478 5.8845440951212105 0.4554260065459398 36.36998100763062 0.11925250256632362 26.41681314262023
955 33.01332799143937 4.74788830972487 0.3523921671305535 37.31386036356203 3.343847009407054 0.4712128905254322 41.08339891226783 2.2791294330545293 0.47781031741200536 37.696153252596595 0.9651131714231516 0.4762392532163048 30.952543698081683 5.898776427928222 0.44488147012264717 36.0118568435895 0.1239333361933483 25.468387650838086
956 32.70634276330503 4.716260883589397 0.3266780586797013 37.34123292118406 3.290720385296081 0.489043183473209 39.55297774126633 2.2432306406009905 0.4990214552907369 39.25121544327349 0.9955024141235109 0.5151316484130567 32.11904760640602 5.877778321899764 0.42877612406487153 36.19416329508699 0.10168099498773153 25.882227864349275
957 33.08196545523783 4.722273216735254 0.36850149083195394 36.47845091752649 3.2481358436946253 0.3932064486856609 42.34296008963968 2.2582315040767282 0.4457756344463696 37.68726019249285 0.9577884783881045 0.4683887343034281 31.575010439400938 5.9025086433352065 0.3968958930423361 36.233129418859555 0.0947700031317665 23.752173968794317
958 33.44343592173623 4.738600320336592 0.35729887534329563 36.13532305963764 3.30245221434248 0.4300497145350149 40.16487292803545 2.282218694613393 0.48296488225838685 37.488943747052815 0.9935234991285324 0.5509436038671395 31.922852361409575 5.873638433633503 0.4055332774745889 35.831085603574344 0.1150690982966828 25.517137822951707
959 33.58203283822421 4.752744795153326 0.380113463101976 37.200658889783476 3.2938607491767375 0.3744038418155935 41.73124996380438 2.3135656442860344 0.4460245456423553 38.630829887021186 1.0011197160851522 0.45786957908510983 30.768270778665215 5.896672802945157 0.44097506144315063 36.382608471499694 0.12857520741506426 24.057197101226446
960 33.3650632631263 4.71152439122103 0.3278791728451611 37.95190430552493 3.285721685816284 0.4122180461834257 40.71355788920547 2.288298113187216 0.5586798006513432 38.017305392794235 0.9946629257035204 0.4258357341177113 30.603714857252655 5.925482813821197 0.4165189020183784 36.130309141580724 0.11812045183563216 24.535561452023106
961 32.515442932698775 4.7484561229432085 0.3268888113885717 38.11224186572111 3.2816314328272043 0.4598563606165668 40.73739951307169 2.2948234398739293 0.5081117811534899 38.736878646326296 1.0257268896804603 0.45234722952255124 30.805532906450768 5.930275533919445 0.40853258365165485 36.18149917285373 0.13316514973463217 24.702923690410227
962 32.775993697155165 4.749835480229203 0.34500689818655567 37.66796839882519 3.2648969787567363 0.38460898918914566 42.67354792842725 2.3137646768320352 0.4340871752534761 37.883914456268165 1.002833229859919 0.4423424666313599 30.156845163492285 5.928514500975426 0.43885659748870726 36.23165392883361 0.12895143921644675 23.432852276011566
963 32.30456913633275 4.756444880419438 0.3474772143315466 37.08507840113213 3.2909629667863287 0.3608287011258755 40.43931914839438 2.2658082171858283 0.4755010129927311 37.03138886321605 0.985784066516904 0.4436147056529066 30.721756239231695 5.932117851599571 0.45286693336107386 35.5164223576614 0.12320606238739677 23.83835101700218
964 33.231619311431544 4.719706597797366 0.340934186180615 36.347354231188596 3.2385950697077663 0.38306635474860734 39.76348769885423 2.2487461376173763 0.47347118891232765 37.765364385055115 0.9626594103985091 0.45999910022972923 31.306678739662946 5.915718918060317 0.4502540654291471 35.68290087323848 0.09406769260204961 24.152748177365382
965 31.770027909444625 4.7871564921513325 0.37503292968386703 37.44498792258803 3.2404826764510535 0.3551211604474861 42.05022633845988 2.256408746329156 0.45655150298350705 37.37688075898712 0.9623493978638059 0.46226614239122454 31.012342699999454 5.92114171284917 0.40205280357789785 35.93089312589582 0.11049027101468638 23.503009953455432
966 32.2309920076288 4.7330892259711534 0.33712263047834784 37.72656719403803 3.246024141758576 0.3609414613286733 39.93582982889975 2.229217403339522 0.4806409084657478 36.80506830338211 0.9585278723107307 0.4482867246483651 31.61818108264555 5.92321665292642 0.41423654761473333 35.663327683318855 0.09499752514706308 23.39075300781699
967 32.47450979536704 4.7622492113724695 0.33675916284277124 36.3150131813746 3.2808970055021502 0.40066425844810316 41.68463320476764 2.261874481122998 0.5530529950826304 38.495384934615444 0.9489771818297226 0.439515720412996 31.669155344220858 5.923666847983887 0.40274028387451494 36.127739292069116 0.11251541144802832 24.43931330691918
968 32.73621258014938 4.722741213916358 0.36965308785981454 37.31334260287205 3.2977688355901513 0.3917823048689557 41.685302021119206 2.2658595576517744 0.4108736035764557 37.801311295589706 0.9516590748187671 0.408291555181994 30.15282932128241 5.892624373689092 0.4397514176724477 35.93779956420255 0.1031130770190112 23.1515281927588
969 32.861023019947254 4.752146158751989 0.3753704278445666 36.57610368370231 3.294696444132404 0.4143413823585061 40.10995706847895 2.2429097354411827 0.458306673012377 37.37022044476222 0.9418636414294276 0.44622181348536705 31.726766125563564 5.92664379069088 0.38843538213360346 35.728814068490856 0.10863441997495944 23.865705298351198
970 32.493538876972536 4.713781222309674 0.3771667460913894 37.647344296676316 3.327195400178266 0.3290862046459445 40.99644964024337 2.2787762769221875 0.46463093924546917 38.06534310062401 0.9598240544957446 0.4557792966647626 31.145126142787227 5.8874539851257115 0.4199934774244322 36.0695604114607 0.11038865369209949 23.452957792729958
971 33.45568913537462 4.758580575097867 0.35558799577057226 37.30196582856083 3.2932809953102247 0.40395288224441317 41.13586318850784 2.2670037805443397 0.529731657325242 37.86034730996212 0.9992108896052224 0.4246710967187064 31.95636109472518 5.882908329981544 0.3721670936392874 36.342045311426126 0.11717937999362238 23.90506803589629
972 33.17500607727043 4.718724636913363 0.3355655038708921 37.77122880504291 3.265564991645974 0.36886005961315177 41.5119566390766 2.285339778035204 0.5267502107873249 38.53487489570239 0.9919817013541358 0.45369053449293384 30.744558168462007 5.891706293563508 0.3434025360114908 36.34752491711087 0.10764594618821965 23.242248904705612
973 32.93830550002763 4.736575948613402 0.3874072131508508 37.17729395342619 3.2668967252058296 0.3985586565890216 40.848309254015746 2.2893373438014977 0.4628777478097306 37.90633446185653 0.9740809850809049 0.47280409202007745 31.668367814562384 5.880582801032423 0.38823704054200076 36.107722196777694 0.10647722663259426 24.17749828808273
974 33.777154775448345 4.747653108392172 0.34174630428881764 35.803185381642365 3.262038647192373 0.3995059751128056 39.826351196614226 2.2838603695908146 0.4980171688628197 37.58122552026331 0.9534461210980129 0.4370884327375068 31.085394480810386 5.889920131392267 0.39402127008545634 35.614662270955726 0.1043661414189107 23.724797469837316
975 34.17666079566806 4.732875119338349 0.3539042850132106 37.20603370135562 3.288608178025961 0.4027843835201474 40.51352528178942 2.2465879912046156 0.4656680758078776 37.7733126169042 0.9926949502205591 0.4863488425088568 30.975496233232224 5.818894694107905 0.412538682407713 36.12900572578991 0.09291465246526065 24.30766878895693
976 33.12815579907345 4.744810948826367 0.34631538342087415 37.414611375936445 3.3004855646699744 0.3873680837456616 39.37061055632677 2.261428296090888 0.5298118636162376 36.82764266267734 0.9665727089787335 0.4443179862133529 32.2785361593242 5.874656913412747 0.37635021799280527 35.80391131066764 0.10657335228152473 23.88275487398641
977 34.40807096236723 4.758777057214272 0.38069972036845934 36.19548872650969 3.298031893717364 0.3564650861508137 38.74286981967695 2.2428800835528517 0.5108208761515801 37.6095735687758 0.9478544611906026 0.40134086634227956 33.64399526112229 5.8649426822054505 0.3109218806971944 36.11999966769039 0.09947970146189089 22.462792363909745
978 33.8224051190906 4.735119629788227 0.3633744827604518 37.105308270753156 3.3074633950801053 0.4577977038545381 40.44854331660898 2.2762738255737687 0.5044379503608245 36.37870763558029 0.9801064134102961 0.4351621454668518 32.35728479768175 5.862825303155434 0.3569885762265045 36.02244982794296 0.109340179287349 24.267751843948936
979 33.94460888469885 4.739169716025692 0.32341105738575415 36.507629305322574 3.3342090719986817 0.5120512577936654 37.54814560669401 2.3058153960555785 0.509162539174926 36.70995701880375 0.9653141953714132 0.3805031663197124 32.89186878649655 5.879672388100107 0.3845262134239127 35.52044192040315 0.12181861939607715 24.174856769143577
980 33.41520612024235 4.7171533592576695 0.33400684822580184 37.36321453617415 3.2582505756016524 0.4820464059100732 40.00363990831317 2.2365066702453014 0.4399962329118736 37.81100149888999 0.9307761828093337 0.49196022414076246 33.486214851798046 5.8985749922947335 0.30600717631287677 36.415855383083546 0.08523482192752088 23.53729974048543
981 33.45777010508786 4.722250082330883 0.2866124323531317 36.010233829108714 3.292175882159442 0.4392684123963469 39.56356798082364 2.2145626541480747 0.4993637310657267 37.94918994595907 0.9341500445028517 0.44434363879592786 32.02111435730543 5.868008058304789 0.45667019621269556 35.800375243656944 0.08321181017499088 24.365126618879778
982 33.77754016135011 4.6988003690502165 0.27718510054144657 36.910522394066376 3.2425325562662928 0.44431451954212137 39.77165123187075 2.2523488329436354 0.5298500756914479 38.82607435353478 0.9316500413847255 0.44586465478192205 31.905106127010214 5.819428310742712 0.3790216515665574 36.238178853566446 0.06593448796329918 23.791912038958262
983 34.66297769177444 4.688375650776929 0.2772746080157255 36.565120758747895 3.275521685955136 0.3835710812500778 40.45563407700371 2.29207050447397 0.5748761967915239 37.47675250185487 0.9477172228238994 0.4537486008827062 32.71614660983287 5.853322391842945 0.40098032642637754 36.37532632784276 0.08838395706035869 23.9548017771171
984 33.33990073618388 4.681824781057385 0.24600633750967274 36.25137288990812 3.2784154332628974 0.42503506966560517 40.20475474472021 2.262856482642239 0.5055559884474695 37.59342886133953 0.9472481155736416 0.5337117445006333 31.909526847506683 5.817329540460524 0.4166710625239145 35.85979681593169 0.07451733648512016 24.373397743914122
985 33.16280269495341 4.728889910320537 0.2842487426939459 36.10236718184942 3.258792029003995 0.46340180413676696 40.18030551048646 2.23805035335441 0.5785698988840036 38.172541853109145 0.9430854956802397 0.5186887782018438 32.06925942099987 5.893615616885928 0.41972311287328556 35.93745533227966 0.08946914693480461 25.95077500938148
986 33.783804071786356 4.7112836982902255 0.37207283206595854 36.83473837653427 3.26997530043551 0.4410571671641037 39.756260590915396 2.255260960616235 0.47514100723113306 37.70368795874643 0.9577505024577441 0.5012057670773272 31.761642490959794 5.813962595145908 0.39885450988956006 35.968026697788446 0.07862907727490717 25.076429343375178
987 34.56825581024826 4.700142927893877 0.27219143262647355 35.518772113923724 3.256903320298675 0.4057655844352296 39.65473061816482 2.2358041180338972 0.5257436906960816 36.51052321301983 0.9360972642175273 0.4763566444835948 31.610805737558966 5.788821943736456 0.3902130163614386 35.57261749858312 0.060536380721869176 23.72355091438695
988 34.76140091660536 4.710384491407206 0.26991965397343304 37.15876248593607 3.2949002403368572 0.42698645048715317 39.76012810997829 2.2454994687756353 0.4797909077328842 35.654694485732676 1.0212709961514292 0.46439078331798733 30.09078610543289 5.806551822348426 0.3876012269478177 35.48515442073706 0.09270386968969344 23.247063786287427
989 35.07571166757014 4.6978907522623174 0.3069526970473711 37.264828412461775 3.327707440385427 0.4482091565584544 39.15119788637751 2.2606958930024397 0.4959738271988933 37.00501339285128 0.9822607173570141 0.4988367188720123 30.28304781992138 5.811788178773588 0.45109181478689886 35.755959835836414 0.09305106224194 25.222337985208778
990 34.192442738168 4.7297150673063655 0.3468616127336409 37.366126078188195 3.3182338227303347 0.4454400002985619 38.82369770216984 2.233514929712769 0.5140802544792388 35.31845051896693 0.9861949158635427 0.4343429080537862 31.12580532360193 5.791959999641563 0.37303437945692597 35.36530447221897 0.08890621293669769 24.221895697981704
991 34.05019786149235 4.699429313642427 0.2983014353089636 36.588840590145374 3.276538116963219 0.42129810900910014 39.23916907834668 2.219243878378396 0.5462829338560341 36.76733131727463 0.9599164929598886 0.526736457350192 30.10558067690668 5.7836572822084396 0.3576170901934696 35.35022390483314 0.06473948271625678 24.63988984612223
992 33.623619220030626 4.701389947111755 0.2619619789239617 35.82089623348058 3.278940865544601 0.4531906327471744 39.38793818839692 2.2569936461156503 0.5576601960608728 37.94609498230277 0.9344971595473169 0.4703887277235776 30.57437318705861 5.7889105934007805 0.41621383418716096 35.470584362253895 0.06912890822980351 24.745077379242407
993 34.43776542307764 4.690656987295368 0.2584810673017964 37.0236573128303 3.284199574007929 0.42813254104768494 40.04230429259673 2.2434072121250357 0.5549564795610619 37.49747465087988 0.9681926338817977 0.5421362718529716 30.11475261552179 5.7774991362461385 0.4398277173850387 35.82319085898127 0.06977357459703648 25.479823644825697
994 35.48527981286806 4.664001702913801 0.23280746169476352 36.217299013513546 3.2979973216406715 0.4579541168305368 39.393756947885976 2.3008246028513897 0.5729480423824477 37.827035680571804 0.9777175391026336 0.5443846067349507 32.33656401871054 5.8384123674278925 0.32549988557944026 36.25198709470998 0.09277317267306037 24.44918757631721
995 34.6416743680329 4.682567955879657 0.2250607142368115 37.21877202383809 3.356836142818476 0.4220849168886328 41.3013565059825 2.2452564039864678 0.5310657820571781 38.10851675104474 0.9654163910197033 0.5559066542681477 29.91316524340266 5.817843784417086 0.36063010723268407 36.23669697846018 0.09056660151006075 24.004045910418974
996 35.02282205527571 4.670436821736629 0.24190632620053057 37.3709682987568 3.3327714331662226 0.4325508007692033 39.71362787052261 2.310329537817325 0.5901491400490543 36.711765652489284 0.9857615190666664 0.6091604509219756 31.469760680143533 5.813681992441125 0.37543984341626757 36.057788911437584 0.09957872673137644 25.774008643778103
997 34.96185549442289 4.692090051279298 0.26910077649597275 37.38752481679428 3.271453378429412 0.37223576730399743 39.22428726639482 2.245159959752029 0.6182117455552549 37.81899462206568 0.9397110373230342 0.573417244135194 30.47810983628963 5.77846593096473 0.3937235319982237 35.97415440719346 0.06235853743548332 25.51597714808572
998 34.11722368457673 4.703632726323776 0.2317541421394253 36.42574453686466 3.281810670060302 0.4339204833874756 39.99462554073449 2.225908436486431 0.6368194976865 36.822677280830746 0.9757727487768383 0.5552089162565945 31.829711715125356 5.798300281726987 0.40259624391751486 35.8379965516264 0.07406743856064961 25.90112187490975
999 34.07789004277213 4.681750278446552 0.2723476931263 36.13015769722194 3.30389703805547 0.4572501369726932 37.987777403184054 2.2749360027550436 0.6415136195374199 36.78599640064446 0.9494639725513813 0.49294433051239084 31.780759869376364 5.80352342011545 0.438770038178209 35.35251628263979 0.0796966082705622 26.38844006877958
1000 34.712289388991124 4.713202967219173 0.20536585914466055 37.19016836771445 3.3274232384015425 0.4214732687850149 39.88191010675542 2.250342749656544 0.5981438043210962 38.763085359335115 0.9456178012456103 0.5126064396415271 32.20391265913216 5.868155222550828 0.3355398005924227 36.55027317638566 0.09793086170052237 23.756310393764682
1001 33.71523076894574 4.673530497824453 0.2146935842952633 37.815261400723735 3.3130509837303124 0.4035491666332998 40.21856149524755 2.273232165857003 0.5776706764221881 38.009344988852405 0.9839426693633002 0.5125659685505504 30.883991301521064 5.8432505786767495 0.37200954108755235 36.1284779910581 0.09438384497614641 23.84064708262408
1002 34.81610409245031 4.697553938927237 0.20808797069584986 38.10823196537359 3.321134209480123 0.35355498419692294 40.55458755862381 2.2710421560185954 0.5947117825982584 39.2652041670944 1.0128878764541767 0.5106006499795607 29.86745411169175 5.8340106487796435 0.42277200859513464 36.52231637904677 0.10430823181773792 23.946512025485905
1003 34.469839328331375 4.705164472374904 0.12685775405833155 36.5824222779213 3.2980524059783893 0.4205703608698805 41.785944161328395 2.2554576044519252 0.6290840291368632 39.9905869410791 1.0151707764995908 0.4883722134055868 30.72152299334923 5.845663095287229 0.3812420297626858 36.71006314040188 0.10088413680419048 23.44688126776432
1004 34.04531503475528 4.710356199067621 0.22734757927556903 36.15655063090495 3.256570908718117 0.460802937925804 41.351040201645624 2.280130303088972 0.5572772453524719 38.237085951247 0.967919759144217 0.51722727514458 30.510782944668446 5.854897570086821 0.39916656581483834 36.06015495264426 0.09095741390693232 24.7726507883028
1005 33.579394013570806 4.728678898390252 0.18522661779522132 36.70445642564886 3.255581261837458 0.47020208078879233 40.40060391171855 2.234324693773202 0.5878524211220637 38.30224570705483 0.9862541137284023 0.5169206542012614 30.05949421365297 5.851120587081228 0.4130252852695785 35.8092388543292 0.08817437684789134 24.903347682892992
1006 33.376554324975565 4.702371994180477 0.2554254886250229 37.23079661438938 3.32993752356218 0.4890283386111482 41.13970817332109 2.268180252073119 0.5860183636001745 37.757002237054195 0.9866026521843446 0.5015265941854097 30.05119681605077 5.859232150374012 0.44677091693350757 35.9110516331582 0.10624738036060932 26.11277728086421
1007 33.79096576739195 4.718758335923363 0.3113476849987526 37.70294982636305 3.3267330095926035 0.4123312474967593 40.26515643782434 2.251694675070238 0.5692907687144548 37.0949059213354 0.9931343908792096 0.5114557065192082 31.47031404777217 5.868080048316944 0.3536178138879563 36.06485840013738 0.10866255784225447 24.729353721095404
1008 33.73185119767108 4.699971073734632 0.3200808314277959 37.599714099672816 3.3376200583644677 0.4341387582085679 39.71170429678883 2.2566914429325053 0.5733565935310138 37.828040177576625 0.9810770190595957 0.4788745836752418 30.774648516836518 5.845191702140256 0.4171032488572002 35.92919165770918 0.10109272513207417 25.48005212379313
1009 34.80291676914284 4.687127665327777 0.3350374823284879 37.62421510931199 3.295380050897329 0.4241287152000603 41.6868295159566 2.259948209820774 0.5374944407677236 36.68466252713923 0.9742714148377758 0.5426098342132851 30.440152026093447 5.853801445975575 0.3807672484957328 36.247755189528824 0.09108822325762911 25.43975835468897
1010 34.21263123878888 4.725756166388422 0.4017725920973473 38.22551146630868 3.305575075479747 0.4177339904122608 39.25707660489214 2.261037751201147 0.5907526426262417 37.92053180081165 0.9892026425700804 0.46135047056072237 30.003014800235864 5.838463935486341 0.47591541123055225 35.92375318220745 0.10098958011093018 26.900656185584307
1011 33.39484807888255 4.723048034771923 0.3471260958756739 37.22048698591148 3.28799504460074 0.47055124809837606 39.40407485568831 2.2652251564720203 0.5775235239798839 36.98743422806338 1.0344261482519248 0.47480069788187246 30.685885609362316 5.826733898006504 0.3897456418274982 35.53854595158161 0.10446812230640505 25.894795553116026
1012 34.411439858771665 4.686528910848038 0.2806570065634086 37.03390297893193 3.2996554212203244 0.42875590932421503 39.83643288253682 2.2186750630110392 0.5932291637240222 36.597819690444325 0.9708201355004712 0.5069156553592753 31.93500027976703 5.829750831726653 0.42696701986224567 35.96291913809035 0.07806853834708785 25.628685845694324
1013 32.963910706402835 4.724303012919062 0.4264844423162064 38.468152992521574 3.3151417572611463 0.358756386748841 39.550624231238935 2.260666109645081 0.5824018205425356 37.36135199385663 0.9843509936438885 0.5011661932431429 31.58393688335611 5.893482165403314 0.436031032785436 35.98559536147521 0.11257127366028115 26.411519465481923
1014 34.533963153103535 4.747898768287986 0.38757725625247963 37.46103049668114 3.3157210478017034 0.4086647471402318 40.36237036351149 2.2562532130580504 0.6038923869443767 35.80259390706927 1.0016569729899485 0.5245165848732773 31.36873577959926 5.819532055748972 0.4305575331893016 35.90573873999294 0.10519487746311493 26.988701480920565
1015 33.639353241764596 4.715195989517028 0.29458810352478526 36.36094826489533 3.327438537167751 0.4188105014929421 39.88686377827435 2.275201579900303 0.6324771303324228 36.83941231006825 1.0399431874503633 0.5566609206186535 30.2512872397064 5.863985267026106 0.4026464428853252 35.39557296694178 0.12133537809809294 26.415452513846002
1016 33.30642906923965 4.72123249586103 0.30099147787993435 38.15071614532008 3.3172425617994694 0.38767896432216764 39.39131992827572 2.3109777085261296 0.6159103394038083 36.3541638894591 1.0070261231596176 0.48448255655307615 31.346607081626605 5.910323367916323 0.3435446626137623 35.709847222784234 0.13034291733829675 24.437887560022144
1017 34.67091964236971 4.698299877031648 0.29570998435501417 38.13429435096398 3.2831733871152173 0.3583497594652908 39.7530224332916 2.2696798760806836 0.5894421676239971 36.7967952846567 0.9953424520888607 0.4886445122368258 31.254347096693294 5.892003150445493 0.38645663205732816 36.12187576159506 0.1046822144381633 24.277402711466603
1018 34.440004522690856 4.722605533937635 0.326611927733881 37.79451350950147 3.3399861943981666 0.404616719640933 40.324239957537216 2.2812877463068006 0.5832897141481738 37.21750115391025 0.9737158402223842 0.4473275217634516 31.839917719607417 5.8694428397347655 0.38684468266833355 36.32323537264944 0.1143900968057332 24.622180181756942
1019 34.39532829377641 4.708719918881677 0.35240028370713583 36.96510372466947 3.3443194777804433 0.4436127614475086 42.18518294372283 2.2660590175271476 0.5685623176324508 36.89023163973207 0.9889659155678622 0.43628696831463354 31.061848254624238 5.905403824962088 0.37386319143029406 36.299538971305005 0.11967609682962628 24.920518808093508
1020 34.23242895899266 4.733962647699467 0.3388622704658254 37.800652660002896 3.359658237354293 0.45212380285061465 40.97509078114339 2.300778628010612 0.5649857927174833 36.08449888679049 1.0342198811913783 0.49263464383579975 31.011800561668846 5.916891585034191 0.3923982846185127 36.020894369719656 0.14608466174377127 25.680023318551665
1021 33.69766437101254 4.694763848165529 0.32477964689221694 37.02069708179103 3.325878612554695 0.4339519553205599 40.6000047499424 2.2772308804279735 0.6093913604901307 38.26490973577573 1.0140547162735574 0.4514881524968743 31.9812397950488 5.9271098638327055 0.3327334418775984 36.3129031467141 0.12479005013667481 24.66405183569768
1022 34.14103539271112 4.704444161592859 0.36283293858166893 36.99687721286925 3.3133133410848963 0.4059067499810205 41.03175092009197 2.249609933963445 0.4775000400215276 38.2331646271074 1.001381017817167 0.4281295261531237 31.565392578793155 5.905042537317181 0.39169769000188875 36.393644146314585 0.11174066424089238 23.67538322500931
1023 34.21829422245937 4.695938102740047 0.3683114864850621 37.010424694702806 3.333567304904084 0.3859909572496416 40.75313617299499 2.2711390030336096 0.49094927577129926 37.34448109270326 1.013833484730401 0.4899095584423497 31.100519344184047 5.861045143977263 0.39116102797831215 36.085371105408896 0.1120870737628636 24.36585880282459
1024 34.236215370810584 4.7178752557280585 0.3790611163001064 36.01796580829102 3.3267097271540513 0.46166716654676443 40.01446127506525 2.2329731743081758 0.5475682880273635 38.89046026729039 0.9902967002759149 0.45405962112743614 31.827338099778235 5.861118250403054 0.368069211142571 36.1972881642471 0.1027770874596337 25.32960930573371
1025 33.997262925573125 4.7136527927474425 0.3763719490993798 35.698287489545294 3.3081128534787245 0.3994734870299392 41.93870161493033 2.23202382756352 0.5461466176897327 39.13988536133736 0.9898808024265101 0.4153787580777014 32.44308988005027 5.858377050641994 0.37443953279577785 36.643445454287274 0.09739193125742089 24.199563976589932
1026 33.588603544335975 4.7262165965803655 0.39761920754929925 35.60727862604131 3.3002704519768766 0.38196802073032066 40.1774274450653 2.2268470307930937 0.6049139931247074 38.243706117868165 0.9764468523692831 0.4739540956159453 31.365474749077837 5.836326256783281 0.4126668116929214 35.79649809647771 0.09020390358636284 26.025142546806666
1027 34.08001508151084 4.725968650502151 0.42408323383948376 34.73591948222866 3.336227746524013 0.3941657910829293 41.24321101996464 2.201246930289713 0.5383517134320512 39.4697519558599 0.9655861452007993 0.4981068770377801 33.09197316471882 5.87235444426142 0.3861598517120151 36.524174140856566 0.09725924924140202 25.67844966264898
1028 33.4108102529409 4.754219381151093 0.40505663966270194 35.32050185326061 3.3616755872856707 0.4024976541768343 39.78573144691958 2.2464287691773084 0.5573420446637665 39.657214761558386 0.9858409264494352 0.449191861276463 32.72247298092579 5.922918082510064 0.40998297438426023 36.179346259121054 0.13119901520049698 25.485978323260827
1029 33.858220893504225 4.724625260660917 0.379846537221356 34.28406446932407 3.3205478401894317 0.4260687067045658 39.492474627197645 2.2676964520820277 0.5366787190576741 39.68635064284594 0.9247197717630523 0.48735290206913034 32.77659495983377 5.902315536549378 0.39931990101863507 36.01954111854113 0.10496343813474421 25.54551542093336
1030 33.8608795895436 4.707096957419465 0.4329578555437942 36.869729495123316 3.339913670867575 0.4499859583975568 41.40052639522727 2.282921995014381 0.5342965674923636 36.305224249393376 0.9680932247740087 0.5386772451440298 32.66131252252012 5.905214454096287 0.36528211665502625 36.219534450361536 0.11763052632012616 26.59898973881763
1031 34.977929515704766 4.74888386495211 0.42473662478706925 35.620665292913685 3.323116039221682 0.3987469090408557 40.75165273210682 2.2676667765294223 0.543021776828286 38.11226207125809 0.953185235360275 0.506178153927152 33.52250777065055 5.901482215944439 0.39099903296771754 36.59700347652678 0.11584929228736844 25.939890653462044
1032 34.43748059447943 4.747806982305806 0.4104102915875504 35.23594120926507 3.3053591816967822 0.3830767201874012 40.57428260227421 2.266086175957406 0.558569929945753 38.345733011978986 0.9365717574141627 0.5504589391251623 32.64953122894178 5.919520753947828 0.3963032166778157 36.2485937293879 0.1120514361501798 26.342526430435964
1033 34.06177795002012 4.723503076287342 0.44467353262564313 36.00070610591768 3.3182816976636604 0.4286875166581542 38.540430505722924 2.2248323402044736 0.5827253216669243 38.294600282597486 0.934219374767643 0.5256533009586014 33.29909413830297 5.925623855617757 0.3194139154221802 36.03932179651223 0.10227453479395794 26.369277713096846
1034 34.139952774977395 4.729265096599182 0.3510092149516605 36.50111455249038 3.278736437191228 0.43708237794034965 40.049758627658505 2.2384954317543446 0.6246541070617654 37.49721651022007 0.9324421834344528 0.47796337787160903 32.14516765992239 5.875904353357883 0.37437841612644834 36.06664202505375 0.08795116635320077 25.955990726260882
1035 33.35353286936338 4.708488194031785 0.38679933697617985 36.57963119994055 3.2813698657052215 0.42671737045241004 40.19710828086182 2.2372516922774315 0.5897581845457915 38.98169155574847 0.9321545987509803 0.4911204275468899 31.941892308125293 5.919857342721474 0.407949141954406 36.210771242807894 0.09280680458316123 26.382924125575336
1036 33.09574017182594 4.746881072071598 0.40968020533661254 36.2350981762064 3.253268768068972 0.41429207760481174 39.83977624348322 2.2255735051967496 0.5644078559125327 38.334871179619654 0.9515690391606606 0.5046113174046886 32.45362400852361 5.93957666777785 0.40270606548713883 35.99182195593176 0.10035627634094864 26.30675580693519
1037 34.153091965780135 4.723797587654195 0.3860750175300904 36.8538580851371 3.3190041651327107 0.40177213483139695 40.08965526976685 2.2397747621220043 0.6432860840141523 37.41806385656642 0.961464271022839 0.5112276889355805 32.061843607678234 5.884780193341032 0.4022763527068077 36.115302556985746 0.102746661740339 26.867564103894882
1038 34.14116097135929 4.666995757633207 0.3980650540324981 35.89233853467395 3.3204880724918127 0.42243033865025015 40.421594431073004 2.2173144475181945 0.5941855012195896 38.72021983063798 0.9335646616860367 0.4776096243220956 31.929818229994396 5.86142333284902 0.43777169841420577 36.221026399547725 0.07693972032143685 26.700546203258266
1039 33.713102187039205 4.734399011428602 0.38891462563560547 36.270247988705314 3.300869266502534 0.4123734859472421 40.045200843856406 2.2120134849716235 0.5382578911073984 39.16075222641394 0.9286844755746363 0.5403552035800523 31.71254166766329 5.916900581738628 0.47900547523646536 36.18036898273563 0.09555582992898748 27.031079423109645
1040 33.959171015488614 4.70636678535271 0.38665252134236816 36.70347080494429 3.288234376662624 0.39175888920482793 40.03879385444438 2.240426581983745 0.5661752029866594 39.369063128122164 0.9501212649684606 0.5209420725418823 32.0890946763 5.9418373552081665 0.41197205584349006 36.43191869585989 0.10237973872092396 26.098236069977098
1041 34.25959441719083 4.7146824017698 0.41149158103204164 35.98401745559789 3.2960545557007483 0.42656814885067756 39.34221939697809 2.2857904971006824 0.569856007936122 37.813672604885554 0.9803615701174642 0.48633200913746133 32.056147065244254 5.906483090784704 0.39953248476215186 35.89113018797933 0.1136568889804626 26.284785281601494
1042 33.962412127230735 4.708606466177299 0.404148913120192 35.51248828449475 3.2217723405780783 0.4489942997507419 41.31853993518395 2.2338041896743355 0.5681287696425397 39.59805247979435 0.9135010551482934 0.4292763333918533 32.345594625038615 5.901089848455676 0.3945886650601931 36.54741749034848 0.07273724589251924 25.727374687613548
1043 32.62204604633237 4.71573996585378 0.4484752289758604 35.89204932689055 3.2805034279719187 0.4264976980789882 42.509431386998536 2.255591513105875 0.567023135373254 37.021606843252364 0.9842088105105681 0.46769867311499963 32.18371153320155 5.919028873390366 0.44407317716862366 36.04576902733507 0.10799698405228442 26.972193470339807
1044 33.52884465672434 4.711923137040788 0.3987714708558489 36.36734005063611 3.2656802608981503 0.44490072157193455 41.05387790665764 2.250802617122071 0.6398816969055208 38.94124249541645 0.9463438588307911 0.44171824018364314 32.77996645925376 5.890256876594321 0.37382434683777827 36.53425431373766 0.089983815983007 26.34570495770497
1045 34.009399498489024 4.715658350814267 0.43299592752317706 35.45945743337146 3.2741411134532448 0.43022867255627717 40.495172026857645 2.239239746110376 0.5427536422230377 38.917050485672156 0.9489351528650974 0.45959722942656517 33.07451198145764 5.905261394757299 0.38729738885380577 36.39111828516958 0.09362961748583964 25.81602133819255
1046 33.02688750868764 4.693637041854053 0.49184815904272783 36.450100398209415 3.2427478272290395 0.38453241027668006 40.26451824354646 2.2062095832161974 0.5608261107574528 37.320375480629586 0.9579360034344969 0.5160662349737496 32.46575551386215 5.875880200373389 0.43030569449904693 35.90552742898705 0.07226459710721811 27.313798892971302
1047 34.25377742383914 4.678377113469034 0.3576131737783143 36.66031958384519 3.315769817613286 0.3971630252836195 39.183825968739015 2.21500203187745 0.5390323268835309 38.62505230476947 0.9451515851043268 0.45061003295955715 31.406652229500374 5.891079216173205 0.4724364246842624 36.025925502138634 0.08605841873324324 25.40328687044187
1048 33.135641089049074 4.70485725251598 0.45259863217954666 36.0189885661093 3.307852256815963 0.412443973433813 40.16856804264201 2.226446316428591 0.6147295428714926 38.47746139593764 0.9763864840424942 0.4650096328844144 30.936569564940772 5.865144242054809 0.34542522275209253 35.747445731735766 0.09311977625735028 26.243839109490843
1049 33.907656052617746 4.67374595943155 0.47050220818158955 35.965050121950924 3.2830593656092546 0.42155892934454453 40.129372192701766 2.2313206980667792 0.5639678962055785 37.462876817223695 0.9647940150111667 0.45675912974762967 31.99044098287916 5.874357421905547 0.4069107826743174 35.891079233474656 0.08243795789064215 26.5817918711099
1050 33.60711908808521 4.689572904212184 0.3982585992573119 36.50235389984691 3.245227822321768 0.3576572736474436 40.56387325603336 2.2071845637911425 0.48292342495420953 37.67934044489324 0.9528605082863864 0.3912238699126195 31.55512763533436 5.841197913900456 0.4309916057306836 35.98156286483862 0.06419120838817016 23.617947973394354
1051 34.089750958122785 4.690071948427242 0.31375465037457617 37.1217035946713 3.290060352206507 0.3457644569435418 39.755579183130294 2.2401416457189876 0.5256352450790456 37.24950574118956 0.9830669890500064 0.4227862452646743 31.451987833074984 5.876695906770611 0.41020737200745366 35.933705462037786 0.09298983432045367 23.126272218989293
1052 33.370981685472785 4.718074161447343 0.47256935489637175 36.342271245007055 3.2467564024034017 0.42069793724106763 40.59277639582891 2.2707023878734263 0.5186873354011151 39.27960172643134 0.9783951997458524 0.4626943048673939 31.912302234789863 5.921146974408218 0.4594846148625737 36.299586657506 0.10399749106143115 26.747200215677193
1053 34.30119628098355 4.74432195309945 0.3919212105213196 36.783952929076285 3.276995823560017 0.3859157473466248 40.4704777537545 2.262810599335754 0.5490377073638699 37.975942301424695 1.0012733222238202 0.4715415527463265 30.77761274018025 5.912325050535014 0.4378784037326416 36.06183640108385 0.11652781563659373 25.626048714366565
1054 33.41573473361362 4.7016791713238035 0.33888378680721487 36.518139358210504 3.304823520970652 0.41339963867898494 40.29139059816482 2.2510457742758785 0.5518044643328995 39.675818966816344 1.0069555141632702 0.5065501599868205 30.119789399024064 5.881287778291161 0.4021205812220286 36.004174611165865 0.10614081769073573 25.35634612780944
1055 33.7822459943204 4.723482998672335 0.32492437794709284 36.21284431745422 3.2732090551067814 0.4061418726179027 41.827057231735424 2.239273058963759 0.5415667188056764 37.867656389827744 0.9617463474978024 0.48646627862010616 29.768374995529275 5.874878842895836 0.4330173771454521 35.89163578577341 0.09150052651308542 25.119806164153516
1056 33.145312571815815 4.731852229991119 0.4070788224567681 36.87903481000066 3.28265776513317 0.4296347836406181 43.03849933377934 2.2425009866439227 0.5283982692917757 37.88049844881065 0.9923446182539458 0.47510517522265083 31.174143401123615 5.926178325920394 0.42661179691680257 36.423497713106016 0.11208925107429317 25.97594516837881
1057 34.270551441530635 4.734233801683125 0.3290257053826168 36.86755695029387 3.2823044725755626 0.42133396258795575 40.99927910992543 2.245072407973169 0.5069972939925026 39.27842999520533 1.0206653842190558 0.4713239558621501 31.149193416971247 5.881829903877211 0.4459045979594157 36.51300218278531 0.10980365995140744 24.918914448947834
1058 35.725001231431904 4.7086532571782715 0.3154902604478158 37.89518965981489 3.305906031741352 0.3462238842376347 41.9902207548658 2.2581968474583607 0.5173315344211765 36.73144035936281 0.972930878886388 0.5364393357629326 31.126083359049247 5.846750054968038 0.40267899299316884 36.693587072904926 0.09546987993226486 24.272371593409932
1059 35.0091015901763 4.7284729836961485 0.3354163260429358 37.472496698466216 3.3006180573690456 0.3592500650523793 39.53162232295452 2.256030624588837 0.546079940148979 38.45845606911052 0.96388633022155 0.4564118192019724 30.18618157939832 5.80240070838747 0.4613315909306016 36.13157165202118 0.08726420673839301 24.73447046063582
1060 35.12011117584545 4.734593726275053 0.3322785725445804 36.596313100654896 3.300416434080597 0.342830626747671 39.795475278916335 2.266544373845851 0.5736648416779149 38.2219209293891 0.9661855760509264 0.48296667909529395 30.44659408322226 5.807074948523557 0.4033168686115476 36.03608291360561 0.09194547764097952 24.465957769714212
1061 35.59784989048536 4.72923687718394 0.2982870356120636 36.99840243006433 3.3152196208126816 0.36877111002110324 40.927450754087126 2.229546558000943 0.5053747918835175 37.748955934596985 1.024410868198736 0.5138084291996831 32.02264011754249 5.866304854105529 0.40313109103876754 36.65905982535526 0.10992622154614864 23.942444732049026
1062 35.841839478540074 4.720009204813229 0.32144329429557056 37.62779826647372 3.3140247102068634 0.40040591278567345 39.617181423201686 2.289305518953712 0.5869509305687277 38.01365225373853 1.0176731178841203 0.4691159588130991 30.875205867846645 5.844639135323555 0.4126364921404407 36.39513545796014 0.11411280332207867 25.101883625687705
1063 35.59991646046213 4.689114714875951 0.39027584641597046 37.21181805717767 3.2801206910797984 0.36459470172990643 40.524006801456444 2.2516469968302264 0.5689460085347059 37.39739855676175 0.9955074853222069 0.4910410522943745 31.38345665976609 5.79564393074254 0.38048984528630303 36.42331930712482 0.07938922965592739 25.15682873879195
1064 35.71476095351706 4.693354261996237 0.30965965071908585 37.61445494235828 3.280929970697711 0.36178255524627706 39.92251618617966 2.2701275237960274 0.5514034255170966 37.2041977500811 1.0553266874608356 0.4333401377231667 30.52915491136597 5.826192898471751 0.3953083934505773 36.19701694870041 0.10216873437029528 23.508391443185058
1065 35.40951220129363 4.702066397893731 0.30864073680579285 38.59565257180525 3.3365518649385946 0.29416100807564616 39.6743071612272 2.303227712580632 0.5742812264367064 37.51942540225212 1.0313415429384565 0.45553169517188447 30.67464413480781 5.837130297412589 0.44091836106075394 36.3747082942772 0.1190460290385833 23.76093823192875
1066 35.24738131491845 4.705770012872639 0.3160311443205902 38.534026985733284 3.3329574992797553 0.38889623378870425 39.38570076733324 2.3104709624348945 0.5271850548177321 38.02919597043271 1.0164334241794615 0.38375865874504494 30.572499090922 5.839405354782761 0.4297413770602178 36.35376082586794 0.11798991659568499 23.440992195539447
1067 35.52955380738402 4.7282428903855935 0.3715642464374845 36.97308130140657 3.3099317537956954 0.43022381359582523 39.44339626962926 2.2595038705130195 0.5623894594296561 38.30128146370189 1.0120766083867998 0.44443958106904935 31.29829488722249 5.825885806890477 0.43569093180045754 36.30912154586885 0.10411065188009974 25.717875635992193
1068 35.12067149848535 4.744149236797063 0.3478876175196627 37.27407868085492 3.2984960013089166 0.36378964185343476 40.12615558379433 2.281444694980725 0.5005554756797002 36.793370204302285 1.0152453548127383 0.4566943909718489 30.924990287892058 5.841887900548608 0.4204100359859397 36.04785325106579 0.11322710357539294 23.942040272609535
1069 34.79828009690769 4.73205297188124 0.3612023012040649 36.83750411937794 3.2852277473130322 0.41703247336834687 38.96183410302744 2.281732866121089 0.5292265770663808 37.58077368464682 1.0123419954507982 0.48622194138582825 29.90891419219919 5.847913233140089 0.4353107242054261 35.617461239231815 0.10883622866703235 25.542389949438476
1070 34.295085795430225 4.750994010181293 0.3683924318265041 37.06884880079735 3.3013247779673516 0.39165912360192906 39.48632570516935 2.3190946940490793 0.5205869916708874 36.90156721057917 1.0178844763146058 0.4635086025460625 31.11779416667935 5.8392829093476575 0.412544331588826 35.77392433573109 0.12269863945778012 24.713863917307634
1071 34.21100649012633 4.691369513389879 0.42176310843216136 38.08385389091253 3.309009519129145 0.38203181826742066 39.16707955441634 2.304696288894193 0.5140874060091202 37.294700853350754 1.0273054731918985 0.3513420634386971 30.147182178153358 5.865357819687365 0.4806519952441015 35.78076459339186 0.11653018874427876 24.635768740309707
1072 34.48089780037889 4.760779857842178 0.3998092809341127 37.951702778615335 3.3332752693406724 0.37688180070938954 39.097673716418356 2.3045330974245957 0.5598193156442482 36.7215462395748 1.0209512028879495 0.47779346633310216 31.713806060966547 5.904066499698502 0.3787912283174202 35.99312531919079 0.14170365132456236 25.131018567783652
1073 35.93243016883972 4.783329910149483 0.32977105410974006 36.67666970731329 3.2766940437738645 0.3938852409612637 38.92890227090637 2.2972213816244693 0.501917236310548 37.493987210955886 0.99124603906924 0.3609991788163599 32.21692072468588 5.9299087945805935 0.399284792176084 36.24978201654023 0.13266249972531285 22.75625072008416
1074 35.430695285536 4.7815825527261895 0.35586713117223473 38.09295609880702 3.3499110793372044 0.33056216541094735 39.399470758667505 2.294535231298406 0.48739477614556276 37.54850790103493 1.023490888033388 0.431154081218465 32.021960104829574 5.894604485695191 0.3995502590862616 36.49871802977501 0.14580731330385852 22.970203596174915
1075 34.42070911090583 4.767930135933438 0.3709854564283292 36.42869603789912 3.2843510538858514 0.38200431781457755 38.74205419703692 2.2746274342868693 0.5114938222154237 35.52232228285736 1.0568562071136005 0.3844438975052484 32.09337947890534 5.889794620587376 0.47725939186681327 35.44143222152091 0.1316943562472098 24.364307002829058
1076 35.15232896489557 4.7709064274202735 0.28317534413866036 37.3199836817612 3.2546471068534646 0.3466458868140752 39.05897558920859 2.2532055023970052 0.5193246983408525 36.52413355783726 1.0034637187753508 0.3789683276948875 31.58895534071459 5.894715243908158 0.4377673397089082 35.928875426883444 0.11237006575663325 22.527343702639904
1077 34.44459450921488 4.794108851839719 0.2932586159647317 36.87743233362694 3.2240711168868796 0.36345848972718714 38.977319940342305 2.280282630074033 0.5225907272057576 35.31182069510035 1.0507604228004919 0.45463193495173637 32.16718336108797 5.898703270669494 0.41652037526541247 35.55567016787449 0.12656772433990637 23.496542452054047
1078 35.48917384292542 4.7542985307789625 0.3291520407507962 37.70517698806557 3.250084632875366 0.2918464020196927 39.15710227095578 2.302835851257453 0.48364441760455973 37.031554032024324 1.0127305305288918 0.5069150414895066 31.018436723243358 5.83814532102472 0.4396304327637194 36.08028877144289 0.10860143917886136 23.50488691213363
1079 35.611973919186944 4.808618772080978 0.3091311067305291 36.892800056843 3.2595475807362617 0.3224827000802953 39.99127444064709 2.2612688156531005 0.5087613184354914 37.231274665256095 0.9818503945502071 0.45828201844876904 31.900774170169118 5.852890135156494 0.47033848842532966 36.325619450420454 0.10981760552119106 23.70894351030033
1080 35.10576398285078 4.816747448326106 0.3519859367429959 36.8806104059496 3.2555449093183966 0.3122257449290709 39.11220831338735 2.285918391670452 0.5123994352341982 37.76871134160024 0.9954632085676022 0.4479723864726423 33.20496693692924 5.894290735737493 0.42915315870961335 36.41445219614344 0.12657540460979283 23.534088593791505
1081 35.96852064133318 4.800105821922826 0.3013682174130072 36.45122181692883 3.283001611996831 0.29489321415776315 40.06627685888319 2.2606704772334036 0.515862307167123 37.59847046752203 0.9928707654820985 0.4583922134473604 32.44976807981448 5.862019316664806 0.3942863679194403 36.50685157289634 0.11671606454577574 22.514976103902228
1082 33.49793660188135 4.793022696590706 0.33607573823433146 36.18566325147873 3.3100263655834015 0.29377633313474205 39.423429402073644 2.2451036402369997 0.5403505690412818 38.553166453829895 1.0179901504125661 0.4057278317768662 32.018391731900046 5.897815268744088 0.45149990101387727 35.93571748823273 0.12977409019933495 23.232640728211273
1083 33.61362960446208 4.821179480251976 0.34720493016739534 37.01062415294949 3.296251416789051 0.3480949166428454 40.098110533649425 2.215213733976581 0.548868418304522 37.36351728490198 0.992658038327563 0.4051933511568021 32.79157017307166 5.920953184742077 0.4069460222505247 36.17549034980692 0.12623363670323234 23.563549813565725
1084 33.85542373311428 4.782117142285612 0.3648309939839997 36.71469147807149 3.2828756532017698 0.31202621041347467 41.83454822613876 2.2903077838122186 0.48604422860908053 38.38236087389829 0.9823320246234637 0.416603605755194 31.961941571535515 5.904994780175752 0.38854710371097306 36.54979317655166 0.12550794270554597 22.55221632507327
1085 34.4385626043646 4.777969881977091 0.3446196683473879 36.011864198071756 3.306712505480546 0.3551060748692202 41.027165106616984 2.25785016437646 0.46581778862592976 39.13430423547586 0.9850812981048529 0.4569578880225806 30.611508766860545 5.853108590052249 0.46960893298518896 36.24468098227795 0.11312695388402245 23.973818698789618
1086 32.802368729840666 4.739903261266654 0.33172099211281647 37.0019905532734 3.3114600437873447 0.3494215533177484 40.813522347832794 2.265657483282578 0.5472034154923137 39.603928516651386 1.062623256522478 0.4331659346293112 31.126625962859237 5.935356656314622 0.4774227334666531 36.2696872220915 0.139982606120518 24.51038537943203
1087 33.75136583238802 4.781444542511635 0.3326071392259132 36.94792876005175 3.311388344008666 0.34787852580757783 40.42104866750877 2.2326075490234976 0.5189990158987149 38.143644611927506 1.0159140930399007 0.4418777191723935 31.976672270252116 5.879810747469033 0.40136604079224236 36.24813202842564 0.12121552109632931 23.40794367094557
1088 34.42641208805272 4.7839924287067355 0.3710688039648545 37.40417413552185 3.3567861937939263 0.34770311604479 38.54893305867423 2.24234665087993 0.5557576568800299 38.53381890654847 1.0013220712624036 0.42033160478929776 30.98089350473874 5.86869493053035 0.4348008911695845 35.9788463387072 0.12761092092045184 24.404129712660954
1089 34.94051451071894 4.787796567309804 0.3623382117811222 36.75889614475426 3.3320889711754673 0.36491969116173906 39.26153761576253 2.264556780233251 0.5377256033921536 38.16553625282125 1.0036986334319755 0.47572530317171297 32.828693235420594 5.910172081517476 0.4193794008784279 36.39103555189551 0.13664507261937744 24.75278756620729
1090 34.48725721170149 4.773162084874691 0.41619452087850034 37.10774878446117 3.332837006037018 0.25917434636387965 40.33465007523337 2.2566494648421154 0.506114714707621 39.31204453847453 1.0372122189460498 0.4009233630019176 31.54839426508137 5.90425882060393 0.4797024475732011 36.55801897499039 0.1378063849465437 23.630033017195082
1091 34.22401857144411 4.742386463335969 0.4100181142392455 36.78999303179623 3.3108014086772184 0.41494236722071237 39.57887734116116 2.2430085935489394 0.5159153499491064 39.00762902256494 1.0200381028357322 0.4615515410057247 31.522010445036894 5.8704872439645985 0.49470820634911605 36.22450568240067 0.11432682835827435 26.323234726502694
1092 34.40552409695467 4.728982779291542 0.34874139762796463 37.710036093006934 3.278996291535195 0.3092731164395486 39.745071969989645 2.2563751961745977 0.5138474772768373 39.922161424401935 1.0127865462992425 0.4055544289517023 31.019741667270633 5.895432726213483 0.4663415653304717 36.560507050324766 0.11149717378859467 23.419741384511727
1093 34.28290653123151 4.740251235859259 0.3589997444395566 36.94142028783307 3.272302405902499 0.3350079329537431 39.39579084458318 2.2143909564926467 0.5307847876951548 37.956965101272644 0.9606395190822694 0.4958607153331295 31.36903526913629 5.854270561558892 0.5009765961608266 35.98922360681134 0.08535340166489606 25.45800196775283
1094 33.8948959475495 4.728433260570876 0.38442212389211877 36.946481847742845 3.2894827724305062 0.3848045015644552 38.71493250923792 2.222825111743621 0.5134909723538259 38.652214316647196 1.015148958164202 0.43553950765923927 32.490120715532356 5.8964549671663455 0.41889066595268043 36.13972906734196 0.10745147990089285 24.489909499657696
1095 35.3841265643863 4.740228705928448 0.4122422954485622 37.24413511898481 3.308688421814071 0.33273088707914794 39.62452927523838 2.247758121959311 0.5273602517042176 37.65430764450398 1.0358682015802316 0.509523758053925 29.50554384260937 5.857673408716303 0.48227277041111855 35.88252848914457 0.11502583788545562 25.945018226329797
1096 35.90929553666193 4.730925816411776 0.3687120745474123 36.71757361060189 3.2897778891086555 0.3180785100012339 41.19688042332114 2.2499667853995544 0.5204639079563262 38.12439584087556 1.0067601926607175 0.47358999793152873 31.408609005582154 5.819134219858473 0.4397732588541359 36.671350883408536 0.09629544657361792 24.300489398977046
1097 34.73611996659688 4.7035642967323765 0.3731674865776748 37.88672867914261 3.2957914281523673 0.2970548845856034 41.444734147250124 2.245608484876282 0.5094396778695334 38.31198158130816 1.0245392515477545 0.43181807932876237 31.236849281062153 5.883889757812274 0.48328859857941575 36.72328273107199 0.10766110970999368 24.00428142194222
1098 34.210389157516076 4.727728908934639 0.367127645200152 36.7713568661991 3.289797609136476 0.3431707289954653 39.36788871590139 2.261299788783206 0.4981706244791756 38.59189061854982 1.025790825000549 0.472078847626316 30.873046811819663 5.8750471031523945 0.502968308712034 35.962914433997206 0.1129153128872356 25.021252036177263
1099 34.98804255901716 4.741619920910138 0.38115695674412414 36.862248446497496 3.3124607107084603 0.39436440611020435 41.07994500633952 2.28386419679236 0.5535315416917412 38.375925220179276 1.0334861049546857 0.5364361868749286 31.923537321801955 5.805035356752939 0.5231090063769037 36.64593971076708 0.11227572390949954 27.37131799135929
1100 35.48685928801444 4.784033798129446 0.36460339399353237 37.47480828900036 3.3150412696464033 0.3944295560147964 41.61119982710697 2.3037255721093692 0.5158965016016459 38.30257811840357 1.0073649958431345 0.48499945164972863 31.373878044947062 5.83409005252928 0.4528153013111715 36.84986471349448 0.12583360353730946 25.356180812788715
1101 35.75566012875626 4.736863046880002 0.4152193548146432 36.67809001920475 3.3062154016838456 0.37237864848566116 40.390051810821674 2.2495572589146953 0.5384466833501897 37.57517368274025 0.9776418477708525 0.4802146622325254 30.913054937606915 5.796956062178314 0.41164102274477327 36.26240611582597 0.09042918937132456 25.41526613495387
1102 34.613541449305785 4.73950267842772 0.4343226529246389 37.087093857522845 3.2873443106492415 0.41462200326497095 40.1052467852855 2.26446925764669 0.5235202424224763 37.3100688460384 1.0235196621307017 0.4561687314720178 31.590970556739975 5.806839908554968 0.47474645696959256 36.14138429897851 0.10131762936764703 26.39479152053059
1103 33.95818358232164 4.742570096145612 0.3970428137143141 38.040908461640285 3.282896957913769 0.38962577285190386 40.842533519745565 2.2769172664617936 0.55131717825516 37.66424268859375 1.0290093939898626 0.44664011684394656 32.17303251943313 5.894629208673714 0.38062159166811904 36.535780154346874 0.12218705052273297 24.811908364674313
1104 34.52735755301238 4.736834375807122 0.4268728775288449 38.04709607589676 3.2826411527248114 0.3688218700098249 40.921287765954474 2.2983883549378223 0.5336103897553529 38.0942397550413 1.0059466483082977 0.4142873393193211 30.681386009331664 5.851907918994887 0.4340851911790408 36.45427343184732 0.11212615604037093 24.95434790087916
1105 34.4036276276563 4.685935875486953 0.4868779278947794 37.15564973830137 3.2746359811712424 0.37755109754752675 40.21345706705329 2.2211414574618775 0.506714638123954 37.412220418517315 0.9875207240539428 0.3983352855594606 29.85892999566112 5.826323630964583 0.4741626135599654 35.80877696943788 0.07609399971350253 25.71023845640531
1106 34.363285458811184 4.748397741981648 0.46553026874449166 37.67653302583986 3.2549399510026062 0.3735020168297285 39.94761326539118 2.2415309762157225 0.484459648444609 38.20115552904289 1.0039463136895974 0.4302776880154076 29.865142147106898 5.819075373713289 0.5194301359526917 36.01074588523841 0.09056053720635555 26.04895042456223
1107 34.394392535277596 4.751243271080651 0.41983864832060236 37.15333364757343 3.261897203794099 0.41209811900336707 40.56164905114265 2.2164801412086734 0.508330173826521 38.28664500642309 1.0231609382137457 0.4518772049222032 30.27830631020213 5.860353109804411 0.4610942623619926 36.13486531012378 0.09960939870609878 25.820210208016466
1108 34.53366766721318 4.74395802053272 0.4325391409836486 36.88873019492025 3.28722277882405 0.38945061336817194 39.33144264027113 2.2282770651870427 0.5376696250996492 38.40111051804731 0.9847929583917155 0.4114342044683151 31.450783975684367 5.839194629259495 0.4548310146762116 36.12114699922725 0.09367155632478738 25.507217002780497
1109 33.86548485099703 4.745163663390182 0.45092306787502456 36.24132905699443 3.2874810538823276 0.41039505349246735 40.471665833011684 2.220375078566108 0.5360117507503771 37.62732001976688 0.9882041640267 0.451416562357448 31.245731588521963 5.869371752508665 0.4685962422639676 35.8903062698584 0.09910160836057928 26.55479101254201
1110 34.588014778911194 4.735234013984787 0.46082840547989123 35.13058249849156 3.2656181884725553 0.36305303925332244 39.52252018673265 2.241342180578589 0.5172776594694956 38.05031636228476 1.0304902762515111 0.43231811813241305 31.152640539276806 5.821814092807569 0.38620463575437747 35.68881487313939 0.09588221630478491 24.748131111899987
1111 34.08169833504501 4.768669020443183 0.44902052696420264 35.26773794009306 3.279473852066369 0.37462836399335236 39.65521969608252 2.2204960931256688 0.5869233783466787 39.38533307454247 1.0037442132878984 0.3769469028978224 32.37379462669141 5.895553573527281 0.4390347163488466 36.15275673449089 0.11056981637586287 25.514428134481722
1112 34.14945969116315 4.749525266271958 0.45906604995055156 36.791651206517926 3.3008259562116695 0.3434025360114908 38.20040694134469 2.2320517927510832 0.535143500574711 38.72984260417586 0.9709520060949048 0.41968522828470267 32.759639431146944 5.894598748900698 0.38433072550552116 36.12619997486972 0.10657321993184543 24.541249599521812
1113 34.61968367323767 4.736240596220595 0.4314061683683214 37.07983441942617 3.236632569681694 0.37272776651327066 39.8949037283529 2.2149844342055776 0.5433193083162526 39.89779612712477 0.9764923469807347 0.4091816125653665 31.64103282210418 5.894527739565037 0.43307291425800687 36.62665015404914 0.08875800321651042 25.092202717843776
1114 33.51559185526142 4.770751195947484 0.4327292156413202 35.35793721453065 3.2436586854770324 0.31970345028914676 38.71077439084708 2.2167659023738264 0.5409184968928197 38.21009049605482 0.9335476610376634 0.523984439146619 31.469133410147013 5.842874058798033 0.48611657117306417 35.4527054733682 0.07850196661259061 26.39561756626599
1115 34.71340784151302 4.728066843119196 0.44935984156803965 35.50587013950763 3.2625327853822723 0.35823689906710826 40.28487762949156 2.228730435700066 0.558212632271253 38.2295747843086 0.9868009113125487 0.4598660300735342 31.89178879646346 5.878838148121487 0.4793668078580292 36.125103838256855 0.09397629061289665 26.413838056103963
1116 34.23257667073316 4.791321272897097 0.4009984981337278 35.888144311637376 3.277731107894975 0.3493094142537689 41.40064072533031 2.2485143289918477 0.5333600334608437 36.41480819985128 0.9856070436635571 0.4328555570807376 30.7778106407525 5.868123152979409 0.45129562751914026 35.74279610966092 0.11124184717115995 24.84137738448059
1117 33.3875360809599 4.774500938822199 0.4456759506943992 35.5707343176303 3.220326023719618 0.3483932474400085 40.86652660435998 2.2456368901720043 0.5275317254008212 37.738948168342176 1.0086962526275023 0.43848906634423057 31.42870828180968 5.842831290224812 0.46652288332456243 35.79849069062041 0.09538074499900984 25.515104048817673
1118 33.38605614209119 4.792610441550282 0.45092005888759135 36.036698905141954 3.2435658416803292 0.3438784292332046 39.982630188254085 2.21444103785283 0.5074689671815932 38.348956790626886 1.0047581738118052 0.430588378576206 31.902724804921746 5.905028332082823 0.4057104644398097 35.931413366207174 0.10906323128139679 24.506164620511996
1119 33.99646355950001 4.794956316600107 0.46438319757129637 35.97929381607051 3.269556300226506 0.3323922090693141 39.18873148861695 2.220949664714904 0.5302288772603001 39.62172543713894 0.9774524521822304 0.34708001365693 31.100931664427176 5.8705853341200775 0.44517666592206806 35.97742919315071 0.10368247945454778 24.284941778845454
1120 33.7547592088603 4.746742766834543 0.3945860292457834 35.792791405131695 3.1921561674356767 0.3533133775494513 41.25144462522445 2.2182757470131573 0.5366423455341446 40.19947730895353 1.0280541838678285 0.3792619231742103 30.818716998911242 5.90018454132195 0.47584151033839933 36.36343790941625 0.09406514718041388 24.518527760846126
1121 32.825761199956844 4.774671892053426 0.4195794562096619 36.41304510953828 3.263342036219935 0.3361718775861207 39.753473261763055 2.241389506161813 0.5295811229215085 40.39971245090642 1.0210379596308412 0.32290540978721716 30.103528631254388 5.8742247842509245 0.42940491531205055 35.899104130683796 0.11191570154917078 23.349666310677048
1122 32.783238413336356 4.753960061497992 0.33502370501798384 36.83053213402889 3.217827365280791 0.34050967149793415 39.99523501170984 2.2405656993165723 0.5130453579704727 40.034366734016864 1.01986107769115 0.30731526005843196 31.582855441931425 5.9086018178063 0.3762916677959689 36.24524554700467 0.10514567020434384 21.453667383406394
1123 33.26032918863408 4.740093429918056 0.3776662010536494 37.16585648731 3.260253448285403 0.34539001417452353 39.57421878733907 2.27302753593606 0.5924142056494128 38.86658419094753 1.0394406081958032 0.3922980495881918 31.042506584964816 5.819946408953973 0.4767281424900955 35.9818990478391 0.10353475214364169 25.032487256598966
1124 32.7296246428956 4.7642763923385045 0.46972192932786677 37.291338114694334 3.2244644961381557 0.34443719408743745 42.55496015339521 2.2879598105389705 0.5494551325574695 38.24626035274187 1.0455628177165701 0.37214119446640354 30.983576834407113 5.883156418332268 0.4094649673773362 36.36115201962682 0.11806645289867652 24.58241521323546
1125 33.13559070843382 4.754595424046569 0.5387148889236225 36.640104312103134 3.243760137832095 0.38526931812386916 39.905168384214434 2.2777831437695446 0.5963086605464255 38.24992601811421 1.0285567846680923 0.32973018956012456 31.31436986519986 5.905091799982029 0.3968735343860502 35.84903185761309 0.11893992394544864 25.74753833951546
1126 33.7729014539675 4.716340025030496 0.42303821788187773 37.013263018973795 3.2460293874064057 0.32256563015691214 39.8105069793108 2.2709560393941723 0.593822772411163 38.265230382334586 0.992976246493106 0.32543408306251637 29.626532694105858 5.835254119270737 0.48780443304900956 35.69768690573851 0.08929362940476615 24.66772540598515
1127 34.16614733750616 4.714758929104709 0.4012686913076091 36.44729842798316 3.24877294271515 0.3199703720596023 39.76191666690201 2.2404867614499566 0.578420550591958 38.70598364518961 0.9767916986630863 0.3654777937549011 30.861840691385964 5.809431463095682 0.43310302366306175 35.98863735379338 0.07503082489149963 24.044064224323783
1128 33.10671228909429 4.728552940340758 0.44884295045090034 36.105673677837984 3.251849446892838 0.3381929942591526 39.44023708720633 2.239653330212861 0.5191859666183233 39.43001894738817 0.9817569531694254 0.39588686949812923 30.248220610423658 5.8332482748232595 0.42952659100201435 35.666172522390085 0.0839946549736111 24.426742053314825
1129 33.54821795437936 4.724545296321012 0.4625926746098196 37.888550183512834 3.2177074985549443 0.3580954355874439 40.110747820042555 2.2870950467162934 0.5811369508721274 38.4987370291653 0.9870921806959497 0.4005834086154153 30.76149090950667 5.830679384899744 0.471199235432296 36.16154877932134 0.08640634732337149 26.053625154326923
1130 33.497236483670186 4.734300773699398 0.42128338780663205 36.71177094912752 3.2584573347373618 0.30605802103417806 40.26029207328108 2.242315654312118 0.5561788013691816 37.303158211508276 1.0224158468072164 0.3635035876095203 30.230983282175682 5.827830883747801 0.4885966414394278 35.60068819995255 0.09404656454656175 24.472407562282445
1131 34.008030161999386 4.726561411553221 0.4204869932634891 37.253181476642546 3.281100413815347 0.3148445567994036 39.876764463994476 2.2619374671365984 0.5591929121856624 37.082911936045406 1.0002277793764047 0.36551114730036083 31.904068846930656 5.822155679068761 0.3940051228374594 36.02499137712249 0.09537901607584912 23.537572982739977
1132 34.23581230780897 4.750267270781752 0.3279324737113495 37.16351382954381 3.273738008485457 0.33853685494732083 40.33921319296901 2.2597883867999036 0.5577493935194281 39.08891212366151 0.9662139926021744 0.35094021630910416 29.94648131437121 5.793165503375699 0.46862105304287993 36.154786553670895 0.08561709829477984 23.419993553591368
1133 33.64873451502671 4.71617925726908 0.3972998396083753 37.646252085732804 3.29335573993212 0.3741051490833227 41.540481575620035 2.2684779766621856 0.5756119976217919 39.387275474659255 1.016085479126468 0.38107811590463037 31.652451426222104 5.794862175554323 0.4375245941668921 36.77503901545218 0.09477459159461818 24.81617372665279
1134 33.471404723641804 4.735165324311038 0.3828334607505922 36.427298625448145 3.3082253076953836 0.34873337385964587 40.328407054471114 2.244161331547553 0.6223729873041474 38.45655521830372 0.9521509111204595 0.3833472435958774 30.86925633133929 5.80188248344494 0.3863813500793017 35.910584390640814 0.08529953750965757 24.33544745970331
1135 33.22470648541645 4.683523217313033 0.3870163817605283 37.59199682090024 3.3074104754829667 0.3881549997541986 42.994846386026 2.290064551124031 0.6341819854006263 38.582248226669044 0.9646423643184712 0.3341835275461565 30.766542691244275 5.800933593308364 0.42107155299714233 36.6320681220512 0.08629730619515583 24.804585667549276
1136 33.63990538790092 4.7494193434566085 0.40924078491077864 40.107588709084666 3.342302801604974 0.419518878333189 42.73094365546512 2.2701289987108186 0.6065706303122742 39.25538707946485 1.01899308413799 0.417016286117007 31.27263113175705 5.856861088225575 0.3817554490460509 37.40129119273452 0.12452352911297596 25.60092344944618
1137 34.643186664230754 4.759132466069849 0.3649627795327976 39.71427442822224 3.280114426254454 0.3980859655124782 41.45005345674969 2.2610183652733307 0.5946981651089658 38.78008687900533 0.9798401668385802 0.4609440653526984 31.235495844718358 5.805535138518027 0.45023009666016783 37.16461945458527 0.09411057847663093 25.999920296694594
1138 32.763993623874555 4.730827441409847 0.3891693542858303 37.136246452713806 3.2852804316947957 0.4300178320981461 42.14202440333076 2.226429666503194 0.6451533978714178 38.322297463778746 0.9862453527204835 0.3748644790278301 30.416947531001238 5.779529270778446 0.48715354118571297 36.156301894939816 0.078644898507136 26.658105934002826
1139 33.70806248446665 4.714494241392766 0.3381301113153753 38.14733499495836 3.310674350737755 0.3692511618817331 41.31132744745472 2.249937687983123 0.6446601992526493 37.77478847484872 1.0237854676249334 0.41450554363429065 30.082582153649078 5.799473884763914 0.43194253477152567 36.20481911107551 0.09665559238628103 25.19283451352727
1140 33.05277849285183 4.70694935427919 0.3185639590578732 39.32084412569322 3.2726634533537484 0.36823400142084267 40.64107585307961 2.244908707729643 0.6287383155806803 39.37857320545502 0.9715853718267473 0.35060682860177833 30.812592099071217 5.826493077179436 0.4213894862507884 36.64117275523019 0.08150245875953574 23.921361411053063
1141 32.92442523316231 4.68243963792633 0.31839949306737864 37.36408507809588 3.293613443099708 0.36453468627700586 40.48654583082745 2.2475657106856404 0.5740654762796219 37.353776667545176 0.9776913974387315 0.43088701475484403 30.998713112467282 5.7781136161482465 0.435006164458374 35.825509184419616 0.07286722694551406 24.32655995894718
1142 33.44569952208894 4.713671038000884 0.409666737384069 38.25978149169562 3.3161636409924737 0.3781509828313745 40.784786568870686 2.262320893640492 0.5690477857608386 36.13293512512561 1.0004852407112823 0.41849028586714715 29.981649762309953 5.7618596369136235 0.44487163634859617 35.72097049401816 0.08788255593753388 25.44193223891762
1143 33.48742310985763 4.669004670747346 0.39564722396861907 37.96843183363468 3.296434513332605 0.327185129016722 40.025373792173305 2.2931836717285243 0.6639834426172844 38.724076395551606 1.0079548652524526 0.39158494732398386 29.687811845522315 5.787429079929264 0.40268842293354096 35.9786233953479 0.08778382608382103 24.99344078909916
1144 34.18179176852777 4.702452263481693 0.3527348071351861 38.20546021171469 3.3029934138075046 0.3343403187484535 41.30198879626607 2.262333923438264 0.6103526107420717 37.82421449539812 0.9981426361062931 0.42867575839739963 29.28855246509219 5.809939028049619 0.409583825452731 36.160401547399765 0.09215471886245749 24.47317396457389
1145 33.6172017269224 4.74933096908579 0.44311241959481457 39.14341836127736 3.3339760241121543 0.3182467555596302 41.01821005585049 2.2694101291594633 0.6037520340032884 38.07171835246299 1.0010012446879994 0.3858992784783716 30.629769332698412 5.85458055070493 0.3607969601420644 36.496063565842334 0.11864224943585015 24.199530780396618
1146 33.42716527764017 4.710393888654339 0.38821704363271997 40.2423345066514 3.2741627594532203 0.27434478232150605 41.08173701717798 2.24678154726196 0.5694989506213859 37.79942468505546 0.9987316985823737 0.43216117600470483 30.29424803857501 5.855905175121693 0.38631617879917945 36.56898190502001 0.09417747970050006 23.49743613173749
1147 33.947258927995456 4.723551045919989 0.3344511018356113 40.05504671405458 3.3055756289690197 0.35842843567578625 40.855368243431485 2.2537105854012456 0.6309153350794118 36.77744447577675 1.0302812211757282 0.4087286391970027 29.53661456756935 5.820887271675721 0.4322415746075259 36.23434658576552 0.10378361651412349 24.806380617545177
1148 33.94739532343875 4.705054288487407 0.4490471646621349 40.07613874708076 3.2874726182971186 0.3614282393097369 42.09912155775196 2.24389095842614 0.561866760815698 37.009101802575834 1.0061901558834034 0.41386394507484464 30.177452689671153 5.796718341006508 0.392238177582819 36.66184202410369 0.08484773830589813 24.96313271499917
1149 34.769966922770934 4.693069449562502 0.39112710185977023 39.70457400312895 3.2769224285600744 0.30976896983509733 40.50592789166942 2.2647331112834483 0.6143149958970086 38.895429853264204 0.9933088674716755 0.41850612612373733 30.341384844587264 5.806142472745523 0.36063365446925105 36.84345670308415 0.08381773181042748 23.99949288412739
1150 34.263834891090205 4.71777919048009 0.2894528533356002 39.50515750267401 3.222797920061017 0.28791358918551235 40.76682096011335 2.2083235786763096 0.6042491768537476 37.34362663472717 1.0103835924641231 0.3668159917220222 29.188447870371256 5.776737322384035 0.3745140007961192 36.2135775717952 0.06418678669889762 22.03533355893412
1151 33.60381000852708 4.698099850888958 0.357910704444769 40.12372944431167 3.23723173102101 0.329263767113644 40.765550250609564 2.2252268683198384 0.5523555517022518 38.128000815885194 1.0284174645208746 0.39217876476212005 29.253856075312374 5.803446726520192 0.37487571131506864 36.374989318929174 0.07546699413995736 22.993764609686068
1152 33.46422399263109 4.696396568403079 0.34519102095094123 39.591751590278434 3.2455780107569043 0.3498968904613227 43.41448891797052 2.232426269675862 0.5315297700047115 37.49716561289243 1.019911816603424 0.3496098832141229 29.048403910289252 5.77925160281867 0.39859444024444063 36.60320680481235 0.07169531953737067 22.629793233786412
1153 33.59058102357302 4.729532989983641 0.28974151922694746 39.21548015356749 3.233942186102647 0.3060115290995392 40.965416008773644 2.2181480665534363 0.5272605179518859 36.24022337796536 1.0497249328012321 0.39067860826493006 29.860859421105147 5.8321896375554605 0.3655978529178635 35.97451199699693 0.08969002848506609 21.535077410909878
1154 32.9000562517525 4.735930891146793 0.361099235306531 39.12517506929486 3.259295535660572 0.335726558760542 41.84080644585131 2.2303365670124062 0.5313756969869795 36.20934213208447 1.0282582781053706 0.41680947871893687 30.432801533759267 5.859495614977753 0.37354236341137725 36.101636286548484 0.09964584326636187 23.130917342705775
1155 33.610438588999095 4.717767450410736 0.34145539445206213 38.972911920019854 3.2616191972160924 0.33049237543388793 40.86982632837032 2.2499874983596535 0.5503316440777966 37.60856924518543 1.015006658014303 0.401527121925322 31.441270316938475 5.800736508578627 0.4215563073253048 36.500603279902634 0.08600592840166503 23.438131697812388
1156 32.515132849520825 4.75114735928281 0.37037863466891197 37.312639413662076 3.2261287272110417 0.33795146240420937 41.855966374688386 2.212365595259831 0.5713507039659084 39.00900577670338 1.0318011627974994 0.36037225200685136 30.7288877399544 5.808073050929652 0.3587465405065786 36.284326430905814 0.08288564498194959 22.90455616060406
1157 32.69230713627391 4.722310326316283 0.37113454879272456 39.04447125418305 3.274772658505083 0.3177501550213819 41.456267814881706 2.2628007530443504 0.6250048311276136 37.04431000953568 0.9832989847673452 0.38901568746589504 30.748062010613502 5.831880616286279 0.42109575942793515 36.19708364509757 0.09199513366965077 24.33925838816401
1158 31.84694609192372 4.7171680212994165 0.4084083341817658 38.04621547289763 3.252937555161454 0.3294703462164012 43.35357688220384 2.220449721465982 0.611168589212059 36.83760335167938 1.0139149763186392 0.3830027210586481 31.058349262829942 5.821379042347099 0.31861191285768137 36.2285382123069 0.0821523292043008 23.49885445606704
1159 32.53916326033554 4.68777860351074 0.37043593493338584 37.01475627959083 3.2851181590873155 0.3702509959273738 41.35276449205277 2.2226381838737055 0.5823097030876827 38.366452382875956 0.9996639927095995 0.4365190793699907 31.70896790773965 5.8475779355161945 0.36389549612829025 36.19642086451895 0.08553784082529374 24.332500094413387
1160 32.38848822921345 4.766791277313629 0.33574392653189655 37.515891836570795 3.26263660248597 0.36309147243677986 42.116342173551296 2.225993882910544 0.5278886030604869 39.08745375373608 1.0430858188801007 0.3590050035673904 31.277471160848368 5.902345744323285 0.3539118524087541 36.47712943078399 0.11715313106848865 22.226646986967587
1161 32.168141842578606 4.69524306538619 0.3668151607513093 38.08607682950891 3.237807572638187 0.3512020994619887 42.99834715866181 2.216485909038416 0.5313693450187708 40.50568833759284 1.0197152413230437 0.3469715308100122 31.17473710123868 5.928206241279077 0.367371177040075 36.98659825391617 0.09647407181876563 22.502680349146363
1162 32.23482437295544 4.692685129746328 0.3452701031213672 37.414654293784096 3.2597226809177635 0.35267337980739916 40.68801241318924 2.2252957937950795 0.5322873160693826 38.793479627397105 1.0266414454976132 0.34632398771668177 30.606231560540056 5.904042929780671 0.3925087800244729 35.947440453573186 0.0986600618332738 22.56380639342772
1163 32.33861899454758 4.6964861783596055 0.3869768989545417 38.01690646102732 3.2614675788109193 0.3452848960733378 40.26794088053034 2.2097261114877282 0.49291611585021766 36.99047301734572 1.0439635639966471 0.4309081346317062 31.286109504056245 5.825727969286845 0.3687484560178152 35.78000977150144 0.08445674627413183 23.202894230001675
1164 32.69436679030246 4.72197415532828 0.3538771099060488 39.05682535633942 3.2679890609171305 0.2846699108220967 40.57407148199775 2.1992100060728474 0.504879275732949 38.19415742907227 1.0463646411477039 0.40511259985700154 30.661565853180946 5.806388013685088 0.37743806314248435 36.23619738217857 0.08536764131599277 22.070070243306024
1165 32.2434679902842 4.741910332473839 0.503272042294016 38.80893212423122 3.256930824508466 0.32465858528278124 41.83318422270991 2.191825165409246 0.4540043099055461 38.691063887734714 1.031049939309526 0.3998685380043233 30.9208941448793 5.830691177007494 0.45292659629449966 36.49950847396787 0.08746395362749704 24.462204702544025
1166 32.95859429870012 4.766349473755119 0.4455199543463935 39.94807170225204 3.2829484515200127 0.2972157128815898 40.95971764878132 2.2318564622166512 0.5299654044315683 38.670668663556164 1.0120374411158315 0.39460323926224056 31.222561918969937 5.878517614898411 0.42871834480798005 36.75192284645192 0.11132435458698775 24.01865038742366
1167 33.57006510399752 4.703983196391461 0.5337110415218141 38.56606105811143 3.256867476720274 0.33938653671516406 41.15346403547474 2.2364670293497486 0.5311886380553581 38.86566769295863 1.0121849935696268 0.3773652771567229 29.135117039216766 5.865213299581937 0.4417965923505203 36.258074985951815 0.0919256650083923 25.478838256551533
1168 34.572441663688366 4.703509629399204 0.4676978798547165 37.298564127513295 3.2076986739457203 0.41065492441619733 40.59321145910954 2.2401632671888962 0.504636960255584 38.6112986159572 0.9712749865387925 0.3659681316600565 30.240192952846105 5.862157847712172 0.41550975358507547 36.2631417638229 0.07394334684273988 24.80297224490296
1169 32.82734623115073 4.733692043312739 0.3861073072532721 37.21622336258369 3.2185545060032945 0.4416361098315441 41.65484604290098 2.2190479161281633 0.511991037588174 39.58814951748288 0.9902803770403739 0.3409395339642324 30.374432526262837 5.851532142459618 0.40072171511043025 36.332199536076224 0.07960386287462047 23.851037864280464
1170 33.336552507142265 4.763816251640679 0.3480007203432248 36.35533861559575 3.1710385323174335 0.43031498198619283 41.54819021609746 2.244522775065197 0.5483314550943011 39.33886692422516 1.000049856878502 0.41248516023165704 30.879892379497374 5.851526841742603 0.36751287582396885 36.2917681285116 0.08317331741466574 24.140375703577437
1171 31.979698659355076 4.747905484820407 0.44685892474125594 37.12390235259923 3.19515270962938 0.3842011428300184 41.492167373814844 2.2205055158007205 0.494981444192581 39.57516680033185 0.9778030266110302 0.42374719607646594 30.98597703344028 5.870718270411302 0.4489687577413914 36.23138244390826 0.07939946734035082 25.195904590142696
[truncated: 459,152 more chars]
