# Supplementary material for: Lipid nanodisc scaffold and size alter the structure of a pentameric ligand-gated ion channel
Source: Nat Commun. 2024 Jan 2;15:25. doi: 10.1038/s41467-023-44366-w (PMC10762164; doi:10.1038/s41467-023-44366-w)
Supplement: Supplementary file 4 — Source Data [file 41467_2023_44366_MOESM4_ESM.zip › rawData/Figure4/11nm_nanodisc/cAlpha.pore.1103.txt]

228 12.68070090363107 0.25360023385939
229 9.829902788446823 0.28461863105165874
230 8.332877295227895 0.2702477842539792
231 11.606334292279904 0.19804557898045602
232 11.443041795380955 0.2511782236224462
233 7.900984572186697 0.33708116625838014
234 8.719723614867883 0.22122335530679285
235 11.358689715350774 0.17723380206960607
236 9.373684470420754 0.24012004564203923
237 6.864681476016756 0.29084635539159787
238 9.917325644537295 0.17445842760272334
239 10.575712699812334 0.17323672678782961
240 7.159436577180084 0.2495128142456889
241 7.916742702552968 0.23168387622339723
242 10.647651446749313 0.177587166932493
243 8.795774532396953 0.19091770767193786
244 5.998968223374467 0.34684563140281
245 8.820732797971734 0.2664575256574786
246 9.204139796767013 0.26312923714482955
247 7.188012590922195 0.39173713144174577
248 7.897892409068601 0.3278890050345546
249 10.453646876128248 0.6014678504340957
250 10.69243330046522 0.6693712119789074
251 10.874335621723585 0.6509182567365319
252 12.71260346426314 0.45110037525809216
