# Supplementary material for: Lipid nanodisc scaffold and size alter the structure of a pentameric ligand-gated ion channel
Source: Nat Commun. 2024 Jan 2;15:25. doi: 10.1038/s41467-023-44366-w (PMC10762164; doi:10.1038/s41467-023-44366-w)
Supplement: Supplementary file 4 — Source Data [file 41467_2023_44366_MOESM4_ESM.zip › rawData/Figure4/11nm_nanodisc/m2Helix.1102.txt]

0 8.002416034380028 4.646461980815316 0.22994258409260607 9.689625632676545 3.3904244142398325 0.22889601981800187 10.362143594433725 2.289456235988517 0.22884584093295948 9.259639058144133 1.162699839069928 0.22974060831478346 7.655729027956194 6.124100147564524 0.23134922504906144 8.993910669518124 0.0 13.16398355089444
1 8.002415823475529 4.646461927756518 0.22994258409260607 9.689625864612115 3.390424408529509 0.22889601981800187 10.362143902858481 2.289456217595598 0.22884584093295948 9.259639377548096 1.1626998890489686 0.22974060831478346 7.65572902677591 6.124100148525438 0.23134922504906144 8.993910799054024 -5.244417033978266e-9 13.16398355089444
2 6.139295012074066 4.1787117026110145 0.24392245098209225 11.054587420939134 3.177632252600452 0.33823341307233096 12.456057969056197 2.187378452506919 0.3299725444007468 11.571345691679305 1.3593416560626888 0.26299384983165736 6.528757109655788 0.1209853061669198 0.19723404999810598 9.550008640680897 -1.3178186495460245 15.726044890576233
3 5.674573730726578 4.201017299657574 0.25605390769309166 10.747941962344358 3.0687240780309364 0.3031818281269415 13.854872050217397 2.196975391677473 0.2593575513335339 11.936192176754925 1.4350936954316935 0.25762365951318383 7.1982737583065735 0.085699133856583 0.16880131451039596 9.882370735669966 -1.3251266038047715 14.266858356433389
4 6.3914014707731015 4.206745688500662 0.21624082400934994 11.499651189795992 3.144465099785167 0.3341611749468803 13.600242773958584 2.2157996988278414 0.3235916217136498 11.390756840408239 1.3964061530915357 0.22224106880102396 6.407290958359743 0.014464033945529484 0.17161846528949026 9.857868646659131 -1.3270523887054761 14.528526962023475
5 7.352290707186046 4.273447218437945 0.2298897523465202 10.303583147542552 3.199012328684021 0.33412991524006835 13.107150659185498 2.2137145709484822 0.28854726157874394 11.171254014230806 1.389391154568028 0.27063045423401694 7.493660294785618 6.217126646138613 0.14864214867307107 9.885587764586104 -0.06409013978020543 14.574207481128639
6 7.0585852723304825 4.1590032941324635 0.2415559945084668 11.505152782872239 3.1797551935018578 0.3858316541071787 12.957799291218322 2.2537571754419066 0.2804998755371325 11.161601338515673 1.4001696717169465 0.2317069073379865 6.542893930631774 0.061300237414419985 0.18467691708576514 9.845206523113697 -1.3118314090941046 15.175031840706604
7 7.13199129441372 4.177934053593014 0.2630598722960133 11.418996971929566 3.1744330218151053 0.3778698136584588 13.503757481029801 2.2482106434246707 0.2937750980964129 11.323924896615523 1.4451576577334009 0.2735736863452539 6.704276895924098 0.04652935882976772 0.1907641896203149 10.016589507982541 -1.3041755764564313 16.031847955539785
8 5.891145188181657 3.982218892254923 0.18417051501956805 11.680593732241997 3.07018277508768 0.28749977586438813 14.076984782476083 2.1573557223982602 0.28748506118308614 12.110809586584072 1.4461246331139976 0.29146871684092446 6.422606572456776 0.16642297976475923 0.2509589857904522 10.036427972388118 -1.3581675230116994 14.915043143992959
9 6.076064458544702 4.170243912149423 0.16818784655656177 11.565368962312313 3.12060588098884 0.3292486511622079 12.865679688813277 2.145208783888674 0.32640118854867933 12.105578965030855 1.3733713230299274 0.22508314845642804 7.148336626059756 0.11916554226976264 0.20612850028172808 9.95220574015218 -1.336909435070298 14.381805995304349
10 5.935892428522733 4.0572979717638695 0.23227413811829364 11.520874473068593 3.1084537548857156 0.2947336181954269 13.989873421003676 2.183568517551863 0.32622082247277845 12.256699324943217 1.469254566220627 0.20896468585197053 6.561789124487096 0.16675632524315884 0.1899397624052423 10.053025754405063 -1.3255622964025764 14.348387567708974
11 5.912211218878195 4.126687954943311 0.24635413154750305 11.646127535037222 3.0965591452190653 0.3106164418019293 14.327097643518966 2.180736543026585 0.3236720287353817 12.225161474414122 1.4545633342780897 0.2541083770452561 7.191734834828931 0.2648398495935831 0.22798401942281052 10.260466541335486 -1.2979511581234966 15.615792802369281
12 5.025872497244649 4.277201065177559 0.29917510738959474 11.315056117368655 3.098626367841882 0.28740453788724984 13.144489963921671 2.1370847361770107 0.30241326244268174 11.97988562949358 1.3683323913679817 0.24722468588253144 7.288894247865348 0.12984735019440358 0.19545279395604628 9.750839691178781 -1.3204101413838558 15.259818581926003
13 5.489057269309387 4.204338754950007 0.2783922787473634 12.151185221158263 3.0929090911316215 0.23769095648523622 13.588732839427436 2.158934629041272 0.29424857161467044 11.915532336090799 1.3993856630128987 0.25835161864682116 7.128712505518589 0.16585410181084656 0.2285595356941289 10.054644034300896 -1.3183440755462943 14.865309335827652
14 4.441458149724457 4.2876496972726885 0.2640859540036635 10.951138817154263 3.0536256521934386 0.3035792615004493 13.918645701538015 2.1532732678174007 0.31405578594070577 12.415204072173195 1.4289971192632025 0.22336645360341936 7.728300693271839 0.20831223049249112 0.20848027830363278 9.890949486772353 -1.296256930127779 15.052377445125622
15 4.952417967970427 4.2271129847971345 0.303141298281288 10.585523107935956 3.0778670497314518 0.33938689479903156 12.995666043224473 2.12503541705495 0.349226332468976 12.61674545089881 1.3637436668370764 0.15585242549343725 7.46261618391311 0.29641082101147276 0.2577658581562359 9.722593750788556 -1.3045945356492061 16.104386121909045
16 5.406412817234471 4.094593080594421 0.2887650228058761 12.0024293444618 3.057106617998398 0.28434245888570003 14.334322829201044 2.179394056875781 0.30454878179356637 12.142661884813016 1.4425338819918414 0.20376999851973848 6.949395260258803 0.20257601293209995 0.20677546497086208 10.167044427193826 -1.3273877934571152 14.76170442343481
17 6.63228857473244 4.297852152687463 0.2523131970018658 11.588582856171096 3.181284728186545 0.2882016565506564 12.528452385569924 2.2027981847928615 0.3549745643460339 11.209625376951402 1.4171930541020359 0.2649224640413331 6.136005152673498 0.1507707571273165 0.2622591744892261 9.618990869219672 -1.2726487481563789 16.302609433761297
18 6.914946499432521 4.164509657777234 0.21944905040290102 12.065934090374073 3.2280196738836966 0.32106387082052296 13.094418843832692 2.2630907611097193 0.28509471223569566 11.042323937161402 1.4686378692257769 0.23870040990768535 6.39862764069118 0.18578958752712196 0.20096456888954267 9.903250202298373 -1.2606190136309137 14.49895612315628
19 5.616072410981624 4.187743342178405 0.2609702479708627 11.447002239060907 3.1510723401114267 0.34496495081671824 13.085881205643625 2.157893047753937 0.3855340998220781 12.009211582671089 1.3856913128685011 0.19580726121090766 6.595222380295652 0.25368015220318196 0.19714277788885465 9.750677963730578 -1.2954124845125332 15.864277025409292
20 6.135123919326733 4.2522872383401955 0.21176655569732888 11.465261761012844 3.159571950938788 0.32613860314501536 12.683682751509743 2.1328319941507905 0.3762332711466019 11.901966429238437 1.3204993439642563 0.21543595169294094 6.993605401125447 0.17182382804921 0.2095758062609969 9.835928052442641 -1.3152256524469752 15.345530780655649
21 6.0497618106298825 4.271153541332152 0.215195475239943 11.12268095912462 3.140745569247261 0.36795207614845166 12.760836474240334 2.2016427159162495 0.30539580541184985 11.384218444630386 1.3558692516694162 0.2545381342524773 6.790505092114748 0.12078063327880467 0.20305094476413404 9.621600556147994 -1.3045901812468466 15.425541447594203
22 5.97829389160528 4.05000806741573 0.22847849652971627 11.466707886693017 3.1228273234024986 0.35639949136804894 13.280336701491072 2.1683169341213406 0.3317747961491266 12.176042979444288 1.3603701138819082 0.23612502021688248 7.2277575605667455 0.28912203289872757 0.23151189880069892 10.02582780396008 -1.3244996291915825 15.862791521802455
23 6.31766777490424 3.961409615245266 0.1723415222507943 12.337777786063176 3.1206399919631838 0.31315656979057305 13.682660477750398 2.188385521322445 0.3424786635613501 12.171194634020695 1.3918368027210313 0.16355775159775102 6.254759369538893 0.2518975006547409 0.22172750089422447 10.15281200845548 -1.33979463715429 13.902958501478604
24 5.611064552411972 4.195967148385719 0.21395064595313873 10.577679156725539 3.0854905458510977 0.2963299049389431 13.30399664852871 2.1468573098652692 0.34893496098942184 12.200674922114924 1.3854848323609117 0.2648272927852812 7.221859261449908 0.2206832198724692 0.2457472580488286 9.78305490824621 -1.31573191226853 15.696637882513002
25 5.9414432642169785 4.3145665798507284 0.23251430823946753 10.177747780690687 3.1484090718544726 0.3136688914558883 12.3099850198438 2.148492417743114 0.3116664258867112 12.279008985170652 1.2984089699486545 0.2525160615014298 7.961071836838647 0.11071233612008868 0.1790590803708147 9.733851377352154 -1.3185106484322118 14.775719434953935
26 5.191568177244851 4.156878502839983 0.23387412704813593 10.914815427602992 3.142145941109688 0.2950139836277215 13.340649417228327 2.1039836421804274 0.3184868758396217 12.688957015227915 1.327110127087544 0.20047068521019853 7.793350041002616 0.22905369276098428 0.21073725309502345 9.98586801566134 -1.330794142339898 14.422297951891428
27 5.336749975439246 4.214829406633276 0.2135021420368961 10.490851800613125 3.1392313587093454 0.31484436432057816 12.845587440979976 2.1640633781085623 0.3290587230775171 12.145674569053472 1.3425500641813857 0.21974784286718074 7.290390192401351 0.27444422198767854 0.23675530800971037 9.621850795697435 -1.2956048376115736 15.056280971748151
28 5.899730580873945 4.234372558244669 0.1845694459389272 11.595732014293562 3.144894818399156 0.27892512411209935 13.648665673477167 2.2056317515258796 0.3359076114961163 12.556142626244881 1.4006910397707233 0.25984795515348674 7.130974822960458 0.2878920908025364 0.21323332609935097 10.166249143570003 -1.2679320717870306 14.581586383726233
29 6.292206286844166 4.136031513409924 0.1683284358520759 11.689209343946326 3.186756008401924 0.3398191952326751 13.043315997960859 2.1949226067791296 0.3792625671393229 12.3224813017683 1.3607234514062745 0.2212893540163557 6.851743255827516 0.28321134946401255 0.23446622815573562 10.039791237269434 -1.2902995376433704 15.391546080619166
30 5.657537653190598 4.263924703090377 0.21528645218541637 10.648191800378294 3.0890043542483907 0.2538695000806952 12.960421264644172 2.0660728231723047 0.33488680869166876 13.00999167528242 1.3300033162381406 0.2175014751149753 7.712168332964296 0.317760960433047 0.1787945036634795 9.997662145291956 -1.3092752920991715 13.754868754587685
31 5.371650997428966 4.230712043271678 0.2641544493225499 10.618099991749732 3.1632719567206062 0.3495023277791192 13.169365992593587 2.1197032862161747 0.38047668431159715 12.740977720356527 1.3684871171146014 0.2518177755956257 7.4288281756061885 0.2739844516494773 0.22061187156960071 9.865784575547 -1.2913967525411159 16.805575302226785
32 5.220375530561938 4.143891376205553 0.28304177119318813 11.308676858761602 3.155108114438971 0.2785143639236876 13.076445416537046 2.174918780487708 0.3828090469385594 12.14907522284143 1.3403855203887087 0.246139446381248 7.2210420314505095 0.2876488925437703 0.2105143114477574 9.795123012030505 -1.302237986722681 16.05449445465425
33 5.467060893252177 3.982861955263661 0.23657150653444436 12.221219095726603 3.105101374554978 0.2897461089060155 14.165882001531015 2.1930614401807764 0.32602305307012197 12.980297948000423 1.457260701838774 0.2474795735240005 7.2789589131774255 0.32504358801365235 0.17827326032841365 10.42268377033753 -1.309962711565255 14.645872701698677
34 5.2388466447544015 4.188735402346332 0.25349734389683765 11.34104644405358 3.1508050066201463 0.33554740316785997 13.248755147859844 2.1766484430866657 0.3240644158674135 12.267903971457137 1.4132229735913402 0.28562934503384346 7.771526782713659 0.2847874998212544 0.21546188057647275 9.973615798167724 -1.2797886584424758 16.205542729848453
35 5.397652347424349 4.0648898985098025 0.2519999949882159 11.995539947786144 3.1643292824021256 0.33283178726100343 13.630417575592874 2.128401836165508 0.31125602990734313 12.981227307715292 1.3936598804763536 0.24697734253109294 7.359785818731905 0.4031591291354948 0.2678395042841693 10.272924599450114 -1.2917405181977664 16.167776450886056
36 5.9062830499343555 4.177884764964956 0.23905459345406965 11.427313189892677 3.1387152046534017 0.3040323425826962 13.13017366727554 2.1897497517823687 0.29973014296864503 11.883482271255874 1.4078938454922858 0.30799903923125554 7.5198206873725155 0.24332568728599807 0.19405233382364812 9.973414573146192 -1.291114672699821 15.411057260669619
37 5.125742959989975 4.05151961310233 0.23654963423894484 11.267631680624735 3.0819049185301037 0.3088137561780894 14.014374397891823 2.1365436162887956 0.28727477143716657 13.202705241885742 1.4184379169325212 0.2509025751171962 7.251412144233236 0.38298259604622836 0.20502506647770685 10.172373284925103 -1.3083507913556276 14.765876432503529
38 4.9201858045978275 4.19976736166063 0.23487893071986504 11.865908939028706 3.0596579526311225 0.3073501341595506 14.093146459978598 2.132327075743566 0.31053394101646126 13.346361201606149 1.3997547574043847 0.24537629403872385 7.567079807952205 0.3766169833305704 0.19968403462377893 10.358536442632698 -1.2890036973815686 14.871959924758041
39 4.366366757219469 4.083716428927107 0.21776510334794077 10.650088891111777 3.040962069325013 0.3654958050304917 14.344998894471331 2.069932021441078 0.32057583598164857 13.868710148779773 1.3850180260455816 0.2318428764762334 8.269041109534193 0.4574972968454311 0.22084817540101515 10.299841160223307 -1.3152033550187814 15.5446635033163
40 3.984178300078088 4.0363011564549245 0.2951263033089159 11.078465400424875 2.9954930005074374 0.35774120226513156 14.320037208738086 2.1188966564201386 0.33926584175954455 13.903676664701468 1.4330884482137807 0.19049208073849055 8.316615832894042 0.4410961302646303 0.176127112188386 10.320594681367313 -1.317653445163441 15.570157191920865
41 4.326712043647507 4.1995059956992815 0.23798012545985475 11.410409718139931 3.0507579461465086 0.29325366731176705 14.294021319337256 2.1446787536007044 0.27778128628529714 13.868168134575019 1.4103904029395524 0.28553625135356053 8.118313042742393 0.453639138968805 0.22126219612206194 10.40352485168842 -1.2708340760646528 15.07811233930796
42 3.8300595689799524 4.067565659214447 0.28066346217058724 11.146805573944816 3.025661055676747 0.336520793011901 14.112829344921225 2.1046779866879692 0.2680914119177634 13.753150295837456 1.3940442182549466 0.2596592847166378 7.814525584172021 0.5325710620941004 0.23663990823318287 10.131474073571095 -1.2977245271499813 15.831681712449303
43 4.075955666091912 4.153491762245565 0.2275307680205166 11.01617731132161 3.105921068093875 0.3528272738951865 13.445171655428359 2.0793152000839195 0.2955874448047178 13.19251873353439 1.3127863046120825 0.23735683150470874 7.880058345601041 0.35809030491974336 0.1999158783661048 9.921976342395464 -1.3207075955445862 15.04837204889179
44 4.182549238527196 4.177982081136641 0.2957144840344788 10.76918835376467 3.111210803098396 0.30836119652744376 13.534230299738637 2.0756361340339984 0.3525463514654052 13.335502053117217 1.343912695674529 0.23718363459037828 7.656361848506554 0.4085554825401047 0.20858795626387128 9.895566358730855 -1.2991690842388897 16.070247161435116
45 4.052174833312982 4.258293517830772 0.2954795937575294 11.545117670984823 3.0784075630672154 0.310840822489236 13.718505088210991 2.1219036683550345 0.36086060825368027 13.054701609353408 1.4146524311170856 0.26240833827103455 7.454631289399158 0.47680534387981044 0.1912661909751899 9.965026098252272 -1.2526160186856399 16.281805305481537
46 4.396988773197628 4.333294035897839 0.31313431861210106 10.861493424703939 3.0507516957617242 0.3457155621839375 14.256679635437107 2.1149898483830913 0.348711569246997 14.092274796212589 1.381395512200996 0.18610711686127446 7.472172683724076 0.4949580156598448 0.18200556537122792 10.215921862655067 -1.2475507019549243 15.764064352942015
47 4.6753808785431 4.35430456038986 0.28641270176328393 10.445540579832056 3.1260421474542524 0.31250193934159115 12.753669017248285 2.092783790224683 0.3878173727478405 13.174576421976905 1.3440580321074607 0.22046937005714456 8.280941417824081 0.39249324943153835 0.20355929245588675 9.866021663084885 -1.2606921676140646 16.166126531755744
48 4.5358139632588745 4.484673075083514 0.286703921536285 10.55432754115064 3.0252448715212896 0.2833137600139214 13.541612828098051 2.0918895540224827 0.3404097117537617 13.568369488885603 1.346307696138948 0.2663419717834999 8.387762813426287 0.3902871996719044 0.16112234843115303 10.117577326963891 -1.2549480442479954 15.331109726028563
49 4.506651941533501 4.198794669409491 0.2842487426939459 11.358277196322625 3.1187950405024485 0.33542447453828483 13.59509064824966 2.187045750547356 0.3905417886008434 12.31302040301879 1.424023978947089 0.25027233185107384 7.704255361714315 0.3651901236430407 0.15126267609280228 9.895459110167778 -1.2638586109257381 16.177463503391014
50 4.339239102408011 4.224684043091712 0.33348136826061886 11.227997847524266 3.0997830856020556 0.332312375098865 13.631302628207074 2.1323283160102955 0.36432045945347175 13.686070022855949 1.4036765589784892 0.20850821073832565 7.593950274630032 0.4134338010654669 0.18230597393870593 10.095711975125067 -1.2678473625860194 16.28263991870118
51 3.4642660323267065 4.4121452326379 0.29156287165921624 10.553707726964321 3.0632237966213682 0.282502160799968 13.255499433710307 2.0697217803124053 0.3936947875063422 13.840109737625903 1.3728559334584214 0.22905410459249662 9.059408703922477 0.3900517790613798 0.1772657753336907 10.034598326909943 -1.2610288191173287 15.745793503679588
52 4.256098051351573 4.320703223004834 0.2838310106640287 10.701173206422927 3.1023464923079884 0.3457609395564887 13.66223768686306 2.1030203072652576 0.36375999068113185 13.864045965527085 1.4112382276091804 0.230449372255531 8.476237165629207 0.44911527370747556 0.2234256432338506 10.19195841515877 -1.2453438187566763 16.583999319753943
53 4.294594302769744 4.389880123162658 0.30524094274730595 9.93754452218091 3.1187259664742557 0.37016582519060204 13.322704558682329 2.0844231759764105 0.349918102641082 12.927952548857855 1.3651087744131571 0.23116796880717533 8.479920313824278 0.35614297071605877 0.15335230566786132 9.792543249263023 -1.2597723213871155 16.155635315721014
54 4.9515621255666025 4.388440427983558 0.2931340501925393 10.318309419267951 3.1614035851128506 0.343508738059287 13.138481396416484 2.12073241162749 0.365878511045635 12.29847574438095 1.3996960210953364 0.31695173580501673 8.22986820076044 0.3000662737813008 0.1405357510832188 9.787339377278485 -1.248560779615516 16.730468300091726
55 4.924498658236589 4.22803731931713 0.30555653623570483 10.890256481808645 3.1149592141021203 0.40968080390258643 13.585250994863422 2.074537303325352 0.292436852813211 13.01498822067893 1.3792104016764888 0.25540991802121765 8.568758181880586 0.32240284198985797 0.15979086962729588 10.196750507493636 -1.2987991074534337 16.30494623262796
56 4.753731414467104 4.232466832178897 0.26450669789497006 10.665676884849155 3.171922427914896 0.34806328758852073 12.762300262650388 2.086533019199158 0.3414596664102669 12.874179835128697 1.3303489528598662 0.23435844929487276 8.365624571710324 0.22817406226927076 0.15360378361574908 9.884302593761134 -1.3127394646512058 15.3780942280195
57 5.314087725208278 4.498116528542857 0.3118578299560983 10.286529193408562 3.177012410332296 0.352045923293092 12.16471564226434 2.1479299116535415 0.3269146126285735 11.920616205218684 1.3529961560738173 0.25933175219741045 8.343865867159359 0.13167832112906083 0.14797496923476347 9.605962926651845 -1.2610818579893088 16.021333346843832
58 5.308982910462503 4.412246082852881 0.2706705832848302 10.832090658721349 3.232574797651105 0.3593404176113699 12.456147827670813 2.1778986991475877 0.3629843869051445 12.180634130578925 1.3827769819858395 0.24350105500203276 8.450443705521508 0.2339078302796328 0.1262447714394833 9.845659846591019 -1.2347476451522144 15.615864028929803
59 4.892305849936799 4.530056600361474 0.23623175329071777 8.969756562846904 3.1691351077351335 0.33255090874136395 12.101987248943336 2.053952452991533 0.3789681665847587 12.317551304109632 1.2627019153576537 0.22896746010525548 9.325620618731636 0.2509196097273339 0.15018573355173365 9.521444316913662 -1.2692753863009976 15.20520005904468
60 5.125575170320748 4.354815811222672 0.26622668038344244 10.58944408289801 3.228153585833597 0.3132525225770279 12.122545967037665 2.1831773829239163 0.3730790260791445 12.291560436321392 1.3473860868381788 0.23385766593290075 7.996392388777778 0.1993344465247339 0.14459489565594133 9.625103609071118 -1.2600550608670038 15.252260157876288
61 5.267593598458328 4.467054296401749 0.20743085978521125 9.787991319133418 3.278211046356594 0.38297911502918486 12.357741084618763 2.1250702853655747 0.31919783245131766 11.711792256502253 1.308366662816723 0.24259532878200318 8.571868262498961 0.18232307809445508 0.1563646087223503 9.539397304242344 -1.2504234497286044 14.995081796455429
62 4.841715870513747 4.533879070786682 0.25855311125636166 9.366047755640766 3.180720623098545 0.34312112508010395 12.08753570189379 2.1131788858436558 0.33010698931580645 12.204631910353115 1.320679312070555 0.23201454240395003 8.816430925199791 0.26378773822416035 0.19439759743150947 9.463272432720242 -1.2401793975309037 15.56374952102326
63 4.940432366968405 4.340035207850099 0.2952240368516264 10.21413427019402 3.186977757223308 0.2896184060116753 13.218205095519682 2.1170100862890413 0.24898273133511312 12.208022412276346 1.3791174437587401 0.24040338314972975 7.938390043187288 0.1975213080288959 0.1267469935264593 9.703836837629149 -1.2784961629056064 13.76216607270278
64 5.26353701623585 4.44773870638019 0.23616425458121626 9.566291648360863 3.1222582350936228 0.31385563913451126 12.84375681256617 2.1527976160020357 0.2900030182665947 11.979607958744454 1.3583397350051452 0.2524356507827189 8.113426284962944 0.19274953227545116 0.19259169162379058 9.553323944174057 -1.2678517585843343 14.725591207738567
65 5.63199058612115 4.386730761803082 0.28138836809748524 10.200892812139248 3.2193920500033175 0.2820238767164584 12.3138677173563 2.174018628009739 0.32981467439369283 11.95853167912868 1.3144520285554593 0.19021485861118545 8.140875353063263 0.12703413581054698 0.1664592300884646 9.64923162956173 -1.2783030026991944 14.32281051244705
66 4.386769850938615 4.106268907062247 0.2983567968771728 9.939608061293432 3.0079626390890795 0.29628397514273475 13.897787412138754 2.1509635131812375 0.3003389890508721 13.564285907651383 1.3627246177090124 0.19691106366519684 7.804678882790143 0.380009325327213 0.19843133022157813 9.918626022962465 -1.3210427230618655 14.78600273825866
67 5.781111328530144 4.350568942854849 0.18223461780181027 10.038988425482732 3.149590889768755 0.3664663266957731 12.76149727611302 2.1148292744810946 0.3610578998357719 12.133342016590285 1.3481164419558884 0.2562106004948824 9.070930435776614 0.26742455055447334 0.2031348701488348 9.95717389649856 -1.2765225036126113 15.688779792267193
68 5.272990142663147 4.264166289392338 0.21809454195431233 10.778135634891921 3.1971893469104415 0.32385432572317635 12.94911772097146 2.1817078232402687 0.33541125577191855 12.361304110193384 1.3328308565116218 0.28673321736949553 8.263125347032517 0.2252066144559651 0.16190663389310742 9.924934591150485 -1.2824083374334962 15.194840437090415
69 4.470367135116665 4.407603779436912 0.23275268454538245 9.534222020659582 3.010949072061938 0.29524902864701946 13.501422305777 2.1116768260628835 0.3424044657058207 13.073061266366784 1.3425063704464666 0.2778164961991494 8.824224941286312 0.3307957812062185 0.08815485365297805 9.88065953384127 -1.2819221576927398 14.167842856441933
70 5.06639005695962 4.274779505463676 0.2276620566137542 10.20452758680573 3.1018339612812107 0.3344890505414859 13.141489856458335 2.1030128863942426 0.34026882772231054 13.584342712072813 1.3520433058649592 0.220920813326356 7.892819595778865 0.2662422519243986 0.1911084160303253 9.977913961615073 -1.303046141349926 15.06247789902398
71 4.77246090252991 4.2625686574716894 0.1939654592593805 10.362606216621794 3.0959813160698606 0.35548868183210697 13.122966855887167 2.1529283426165624 0.33544565973483903 12.964424214363822 1.3809774936558235 0.21085034559346932 8.501317911330373 0.28844231313822005 0.16463810615545274 9.944755220146615 -1.286448898945192 14.44298548408611
72 5.240240650037974 4.188412568431868 0.16229515451542856 10.967479438484377 3.0580353321952787 0.35148682142031945 13.94402917947778 2.153151586293236 0.34309685208339724 13.115695758620818 1.3997799129560329 0.2890800751781154 8.317868857545777 0.22487839642353083 0.17825544498944418 10.317062776833344 -1.317776964275634 15.174378664353094
73 5.459991623709287 4.039111908257532 0.21099554051657846 11.521219259659395 3.1463984274404804 0.3459898498427668 13.48679704603978 2.1410360582675487 0.3583280058903167 11.844881505343482 1.4381187635638846 0.2963860319752562 7.523563071819633 0.22464686809874146 0.14425447073988726 9.967290501314315 -1.3247661184099857 15.53808712499836
74 5.6228991575474305 4.1749030177312525 0.19803999853426751 11.586024078457681 3.1509602227776496 0.3223670149159895 13.362409598781682 2.1479811961228847 0.30153544381378133 12.637352882654941 1.4403094371540743 0.24515536717963307 7.9801303754055235 0.3413846411415285 0.21908514348218755 10.237763218569452 -1.2715208205501454 14.73857114875237
75 5.276272487096926 4.234835250005611 0.21008687913804258 11.551866730140928 3.137297959319102 0.25386878810278973 12.974124980289952 2.1925563201921205 0.29747916661984364 12.572756264056217 1.3884635446681786 0.27645666921376527 8.395589010274303 0.28514036416521454 0.20801352010513513 10.154121894371665 -1.2749698358655779 14.277019900467748
76 5.323725390404798 4.1792961609987405 0.17119213680089926 11.01604172170446 3.1893350107458276 0.3085695008733321 13.142179082206985 2.158574722346245 0.32475685775506746 12.668163459573586 1.4243541282696492 0.24808836396173806 8.910591339955644 0.2883230210565094 0.19494759413999668 10.212140198769095 -1.274651914852229 14.295920980015604
77 5.593371243888715 4.080444624585991 0.1916865056061552 11.693072363956036 3.140805649147663 0.2425784558847435 14.11568928681391 2.241870481439688 0.3036845207751443 12.483113627438422 1.5108625062701595 0.27361339438288457 8.103279094153256 0.19790019241062845 0.13853180745809343 10.397705123250068 -1.2882518327647974 13.179114287952787
78 6.098025411324129 4.22626708132991 0.19220453776994045 11.782855390745981 3.1730705393898004 0.27586907366218827 13.46434255373092 2.2437192645947315 0.3241213160666223 12.523014039324256 1.4689615714501174 0.2702638965239827 7.9043845952383105 0.2752287025991302 0.15633360309263786 10.35452439807272 -1.2451790916628855 13.966332435243357
79 4.581418059512758 4.132425944267108 0.19912344953250014 11.258030918528558 3.129972197555876 0.3020401911577033 13.845314474863606 2.157349165997069 0.34522061275238686 12.976052778919573 1.4349036622618916 0.24184063024373803 8.553634841686668 0.35701450383545447 0.14203417015348982 10.242890214702232 -1.2802954287521435 14.097730298555899
80 4.852766913592569 4.2311710910684415 0.20239965588049832 11.391081170222305 3.0908058015503252 0.2813583162638995 13.9946345422824 2.1582422739602594 0.3409894427248619 12.662340705644745 1.4509759175905137 0.3064931309246339 8.9715016920991 0.28148089314047153 0.17334311788132092 10.374465004768222 -1.280093328073621 14.949427590060846
81 4.218592968087148 4.093272224183506 0.2323119396652408 11.822738941024173 3.0808857610378375 0.3096512400091918 14.168108456342473 2.165218408990683 0.31076208291807056 13.303226420707048 1.5037025602954877 0.28952175780795963 7.819617819508273 0.37353943901083403 0.1401962011593322 10.266456921133823 -1.2793048448319537 14.695716812107403
82 5.250168224376053 3.976546230165603 0.20987813413609044 12.44758981400415 3.1130887472140785 0.32039419925309853 13.490470642970877 2.2069059414892567 0.394034777397736 12.571076092058282 1.459833151345225 0.29072189769763285 7.718189928233085 0.3675201933337985 0.10828790514278991 10.29549894032849 -1.297849670826031 15.164094821825023
83 5.011741285252257 4.059697561176235 0.2093917944332921 12.518563736893414 3.085730966167669 0.28190541429587745 14.378832691742224 2.1914980994341082 0.3339899390075654 12.7391917971024 1.458727942276237 0.2679095393420739 7.938638929810959 0.371378177607735 0.140554898356073 10.51739368816025 -1.2892219742032265 14.137751762598546
84 4.71816797504968 3.98116918829447 0.15328517575092485 12.181606637203412 3.0894659900125445 0.2937388680620611 14.35206217460755 2.2008121773017515 0.33384353981842063 12.666599710946945 1.4595167567105898 0.2998209711606808 7.946226372918769 0.4324237487930963 0.15076266688969037 10.372932574145272 -1.2899509513131329 14.111391535719001
85 4.877364019699361 4.168975345968544 0.19987775650300585 11.402291089539002 3.0925401346050525 0.3473769045070034 14.028614659749733 2.1689228743310935 0.33778765106296144 13.47042221283272 1.4748373188197377 0.23601033766948154 8.258946884221599 0.4792995369758736 0.1865450224155521 10.407527773208482 -1.245713481395563 14.983965583156944
86 5.268428493262812 4.224343028740475 0.17650362710915635 11.478345199722966 3.13271492990139 0.2878967958489033 13.232325684059846 2.2081443091931456 0.36193492866448806 12.812541983595162 1.4193352544430082 0.2328425950908084 7.652728799668818 0.32057195968990027 0.17861041125018062 10.08887403206192 -1.2616066271420396 14.184009768347803
87 4.529628505117927 4.285378871386002 0.22627009579068935 11.149415681530549 3.1478046748319404 0.2881523713615979 13.975058836819521 2.1978559545468874 0.3207653133970905 13.15676085259591 1.4445209648897572 0.26363482137663496 8.339252209654134 0.42842554701267277 0.2257887047152151 10.230023217143607 -1.2218313210021712 15.178927473170335
88 5.276554773149412 4.403370593535048 0.23723233498516957 10.447581782432282 3.1516155894724127 0.31054174341711793 13.40553877773829 2.1481323452695964 0.33590345249713993 13.12782928686842 1.3778596844027977 0.2698537053431823 7.93835815840989 0.25096374601412985 0.12152140862425584 10.03917255571966 -1.2562401317968264 14.611027041572878
89 5.14889818738507 4.174994987026646 0.1887795254453915 11.081497144735394 3.152601136900709 0.32996831340339583 13.486752036176838 2.1379396305747367 0.4007816084412868 13.487168676179142 1.4166040337472265 0.23123195753203332 8.42277202975434 0.4238739471065745 0.17391515780850753 10.325417614846156 -1.2614257764644445 15.179675251726302
90 5.449452232114812 4.187388171777534 0.22194205829446867 11.530223926197802 3.158550392365873 0.33131792656964765 14.036426892913129 2.2266476941392037 0.36836197585771957 13.537174957528698 1.4661720448268252 0.2505713019660376 7.335549771878904 0.38981879383580303 0.11471961091434998 10.377765556126668 -1.2369131041465755 14.746935251692035
91 4.0452526308929695 4.097677855301809 0.20908360480429983 10.172718499948925 3.03489331564304 0.38855213833158037 14.024837514242074 2.1228196684045457 0.3680688798349192 14.304727342885085 1.4138893300942765 0.1796164391957577 8.994453402314527 0.4576988065573831 0.16232244921272004 10.308397878056716 -1.2972327283354124 14.984490861939962
92 5.2956996351259225 4.269423629590754 0.22766654605453332 11.402289724544291 3.1206360656462895 0.3287199094135193 14.137329158840254 2.161610164680938 0.37503227880559026 13.390628907923231 1.436707896440707 0.25074287759466285 8.316744906550596 0.4973474610728854 0.17517445533877 10.508538466596859 -1.2254834800493086 15.553925606370179
93 6.117915002183276 4.150142024366449 0.20648523227053797 11.792295645677749 3.221616856025622 0.2946860103546088 12.84151151640084 2.202943037521359 0.3931143446231643 12.421936942834485 1.4803123137655108 0.2588830037189476 7.6173887761158126 0.34323465923212243 0.12600358573813458 10.158209576642431 -1.2429787453534107 14.658233399156357
94 4.60332605064383 4.18365293255099 0.22593987962858678 11.615580032829916 3.1447562152164763 0.31500465978223985 13.905118688612959 2.1567910351448942 0.4217331136195225 13.110481992968142 1.4605545960043367 0.2401682007374607 8.885539842029827 0.42857225002561283 0.13933793677942719 10.424009321416936 -1.2477631177471615 15.38029330584551
95 4.5650139054978425 3.9738507665687357 0.18993944670198243 12.352059666008453 3.0879985971203854 0.3186834500132861 14.601776332910088 2.226011331195378 0.39013027286988317 14.017954992063448 1.5423381597465373 0.21878985443625648 7.947313998886829 0.4972322367147936 0.16008429574409436 10.69682377907333 -1.2571423052664572 14.64053064263491
96 5.429471036425628 4.0661278909987555 0.21217905056070804 12.045849176876136 3.1262063171053867 0.2751164043352126 13.88097159272186 2.214589033052349 0.3621920565285777 13.088767747733595 1.5204106175476981 0.2853336705933728 7.729948196439809 0.40443104677318514 0.12795684517105882 10.435001550039406 -1.2562755424401484 14.4703702839564
97 4.686516759110043 3.9615673242983345 0.155684529759021 11.656317040200385 3.0337485676674047 0.26407567820929817 15.180996352953638 2.0966050267517082 0.2915466973824176 14.406220047325746 1.4826395438592848 0.2158459931092466 8.846257654128225 0.3884289998568691 0.1131356601219701 10.955261570743607 -1.3300306310489032 11.920828776498766
98 4.238133994527966 4.001166288439102 0.2577160505854912 11.843808846012818 3.061420121429273 0.27425368289670216 14.527812031688166 2.1606762999084084 0.3329930204453314 13.5422246854023 1.489836821229518 0.26182246869338516 8.697201554207437 0.4709273883544969 0.16197280670704597 10.569836222367737 -1.2858231396634636 14.76807917881781
99 4.679877527040623 4.010074938639101 0.221874895599319 12.187264299215077 3.0915737336370515 0.27996563490815607 13.84771910652235 2.1327197674685996 0.3746635459779813 13.119565432603693 1.410626480933819 0.1703974813467509 7.837733826459959 0.4818160938058095 0.18646498194172592 10.334432038368341 -1.2972663206387474 14.13333946434011
100 4.925954569135602 3.9358202174823624 0.17590654252062518 11.509054914744919 3.0453161391399055 0.2806152568128716 14.132385001186188 2.1482719331598057 0.3548723414166264 13.819295773732676 1.4599616828064181 0.25606308598269556 7.396713201060356 0.5419624732984436 0.1903172882420382 10.356680691971949 -1.2963620343582363 14.413034257434694
101 5.114821000311489 4.055854054475007 0.15306719271747293 12.081413104797237 3.086395371586013 0.27890931988417383 15.004232222246829 2.188797331069875 0.3536749538002568 13.534173244886587 1.5251772885594697 0.23593742210701085 7.326718026286497 0.5703278919380765 0.22657622571794775 10.612271519705729 -1.237318136009935 14.3029186361327
102 5.329255941996471 3.998703229129624 0.20550494113267623 11.512378309449932 3.0713408394950736 0.3022707350229957 14.42299142792793 2.1621097434621017 0.373584175728834 13.913837217816974 1.4751807436526776 0.20864781763569443 7.770026773937548 0.4464639870528093 0.15302535790101965 10.589697934225772 -1.291868814977166 14.244109253321088
103 6.132375491473856 4.125717284734662 0.11617363088875836 11.6483545688532 3.1602883334926335 0.30378954545222386 13.95697347436599 2.2241489200493296 0.39120120414968723 12.71442610920048 1.5101987622632416 0.2579098496564164 7.809215844253286 0.4367280555926096 0.1695104790794651 10.452269097629364 -1.231212252309128 14.193135281623928
104 4.784564762848029 4.112911753292225 0.18972812490762642 11.566838614812623 3.1253716828249583 0.30664560392003426 14.324028774584676 2.14198420356288 0.375758802809378 13.82752388822257 1.454210041295393 0.2249247265002305 8.705809517242631 0.3920766665188009 0.10267537923052421 10.641753111542107 -1.2773176540367719 13.747923333054768
105 5.5308382666336815 4.065465841824263 0.20214509226358526 11.621633392632924 3.1048031583727895 0.31319893954606115 14.252130251989076 2.195971750794942 0.376745245664338 13.121393039959472 1.5187971631653985 0.2295216915248542 7.429213028051569 0.456929086300475 0.16795374743329217 10.391041595853345 -1.2542351234440496 14.777323132109176
106 4.921708052990722 4.095771997763405 0.19195756679675152 11.148215245666885 3.127273216775077 0.33299703207734765 13.653656197737076 2.1567124775102324 0.45319907301550694 13.323895043748612 1.4808005233308448 0.19784450110294488 8.165120689841642 0.4603635841786653 0.12534974493896142 10.242519045996989 -1.2584441636239783 14.912348675122534
107 4.932594527248986 3.956911153878317 0.14478918534941865 11.406608614584277 3.13360264666296 0.36348866734067153 14.485915584145031 2.176743441875479 0.365901334641249 13.580869017974912 1.466764586591357 0.21511674683545612 8.401695772585438 0.4671952289766414 0.1329323441922626 10.561536703307729 -1.2823851119386724 14.005704390302958
108 5.42739225867421 3.985460169307437 0.1759903095175044 11.753279304749585 3.118378462069555 0.32084942790509796 14.363362493211797 2.169094581555503 0.35005577796786186 13.393796762504014 1.47349211397394 0.2471925327766381 7.906144225286753 0.48550562268028097 0.1617164689114415 10.568795008885271 -1.27624233361828 14.390459744413016
109 5.403515615123411 3.915674064263489 0.16217301033685752 12.44161122492792 3.0997699756083903 0.33150642441180744 14.791232130853617 2.2290683400695945 0.3758518584906804 13.74523017502693 1.5507314221953423 0.2575466811992661 7.7954561789087915 0.495930115846031 0.14341240933457486 10.835409064968136 -1.264393739939054 14.558747380431964
110 5.942016403873715 4.160202294446574 0.1360924240887727 11.962395896458151 3.197486367019787 0.31304529860251606 12.838507551159212 2.2844420586954843 0.3838275851107961 11.846540640483974 1.437820495008425 0.21725412412683195 7.160736638318902 0.3399143185396132 0.179323939240343 9.95003942605879 -1.2386554167936468 14.08952917925717
111 5.464453532592069 4.036400029342908 0.1789110990770911 11.741562359045824 3.117523945820093 0.331740757837385 13.783844387800137 2.2202401069011426 0.3627632386240926 13.022511046669122 1.4845567600391902 0.2756978996700096 7.93609900668731 0.42967412799158267 0.15452549364279428 10.389694066558892 -1.26494952951664 14.938596684399213
112 5.283857474458968 4.1983915954316 0.16725272501554017 11.093844080331303 3.1158953030388408 0.3472515219176557 13.08893021413652 2.224605856760117 0.3546801683090313 12.603061071341996 1.4574534342293064 0.23044624084827708 8.080994725896078 0.39272433576514865 0.219902281069956 10.030137513232972 -1.244814418490621 15.12073364555913
113 5.430387867698021 4.10263889008317 0.16377797012005127 11.21083862737478 3.152473132282903 0.331211266884613 13.084004787119936 2.216231270610309 0.39234497445242317 12.7370540028021 1.4610221942877277 0.21098444085123738 7.762687517643595 0.4177402202916749 0.1712407633431873 10.044994560527687 -1.2526073820244665 14.548079271585335
114 5.223962520983264 4.221555374283259 0.23355627789819228 11.272503499239134 3.2045872036821472 0.34168760771000317 13.666374423494492 2.2259231266554926 0.2806727149554419 12.36881578974873 1.5060220665726098 0.28992505131191343 7.226434137947844 0.3904041596742621 0.2060469426476742 9.951618074282694 -1.2129301373620691 15.49150216761069
115 5.9732370439767 4.068260753389929 0.17199952504552551 12.92566628454782 3.17054257030631 0.3477431722121571 14.39771200941599 2.281363800805952 0.324192801999235 12.635277748349932 1.4987192012674586 0.22415054154216477 6.549306733608236 0.47524383074199456 0.2201019358371303 10.496239963979736 -1.2238024922332946 14.761546856150419
116 6.102173872232706 4.112579228127292 0.1319311466869765 13.0278970696812 3.1583694968175156 0.36251725504191146 14.217756234017305 2.2831143845293376 0.29774991162461045 12.243769028734537 1.5176291661364902 0.2731440390304864 6.3631738237971645 0.4991541181222027 0.24950973445023525 10.390954005692581 -1.2084592447890556 15.06709505191393
117 6.274712217818561 4.084839446451792 1.5707559595892293 12.262410988093897 3.177000005705448 0.35483751743657144 14.175378957777207 2.3004177405098725 0.3419713959120113 12.164236233287694 1.5916248917902616 0.3036817302658315 5.698278369864563 0.4565039427881687 0.2080114997619417 10.115003353368383 -1.2005513180865148 31.84795189549272
118 6.636465532525824 4.224973393138003 0.22785687114198494 12.6398521234342 3.25642079207696 0.3586906836525451 13.233211523219412 2.308691044258757 0.3127323731703577 11.450079901464289 1.464566633430788 0.20847567053737695 5.83041005403282 0.33759104279499097 0.1967202531719618 9.958003826935308 -1.2041799423957233 14.948192155533354
119 6.594284108336343 4.175921558599358 0.18753740464403104 12.519538057583494 3.1867192191211013 0.32554722563036353 14.227717988483358 2.270290319565112 0.2900882582816698 11.742556567350475 1.5164740636153664 0.24337370525621713 5.712507478118321 0.3521142177655338 0.15676025635464502 10.159320839974397 -1.222324647802329 13.78888079474916
120 5.898950058024603 4.070375410137615 0.18522176312425945 11.994843676858393 3.190926601020096 0.3398045314512572 14.36086444892996 2.2122996450169135 0.3257478811889711 12.74029712305936 1.51554038720677 0.20323411801400992 5.8762239147949344 0.4148334470946757 0.17220174301969654 10.174235844333449 -1.2418334254404093 14.051331981023576
121 7.078763803560512 4.098904590905411 0.1708369932575068 12.870518390126492 3.17731138837827 0.3049611642207063 14.10642119855412 2.2794818099861387 0.34394153928058485 11.647576580412055 1.5363117597012594 0.20530622414263971 5.356310589152699 0.2895690591513906 0.1348766820871076 10.211918112361177 -1.2463128019111296 13.291733942614444
122 5.7155344426157555 4.008321116095755 0.21961764917080437 12.466932553281866 3.138121186175864 0.32646401518424767 14.235156544399526 2.272066185221938 0.4053071937366556 12.22647621526934 1.5586271041212236 0.20325980833250046 5.179937404545099 0.42347956223801236 0.20596681041137682 9.964807432022317 -1.242505492765065 15.591504872571809
123 6.517704989658136 4.090080649254741 0.13928428179854113 12.54014191388325 3.198598467917182 0.36753377778722923 13.76366509036105 2.2105205706641526 0.3863096927364421 12.434871449860033 1.4811817120178241 0.20557123537735478 5.993057915283402 0.43277507452629926 0.23472828712777866 10.249888271809173 -1.2399972286595835 15.279951027047568
124 6.055618364925183 4.072975381440018 0.20931349811174663 12.372084022507641 3.1538615324714177 0.3532825410813184 14.608036257393103 2.252457896380242 0.3503233314827113 12.56329254646469 1.5921836477858706 0.2794377473610329 5.749476176974263 0.4749255319714698 0.1900177252390174 10.269701473652976 -1.2133477255258198 15.840848844952697
125 5.457486118586029 4.06862645800284 0.14720688734847887 12.405856609742791 3.08096106610891 0.318750597111822 15.64390639040178 2.1637516192026744 0.3011568976862659 12.839663419458141 1.5227509247117164 0.28935573360236416 6.1107465383054524 0.5012175099580228 0.21196213603309672 10.491531815298838 -1.2551670079387907 14.535162925077115
126 5.668205599280884 4.042448345595988 0.139379987933572 12.118048403855353 3.1462188665410666 0.3272507774237832 14.43413289081337 2.1960740582447373 0.31753679655275574 12.99338851591983 1.482517737460857 0.2559865904013909 5.374014663122823 0.50861339195932 0.2176025467489799 10.117558014598453 -1.2474540435752297 14.412830102094322
127 5.687463242950432 3.9387143433383844 0.2099253341140953 13.180810860611222 3.05118838060746 0.2656290568227537 15.19624492504296 2.2562481620634554 0.3310825714782618 13.017564973154402 1.5981705848795498 0.23423136171150785 5.276636928869737 0.5368924925670006 0.2500722620502863 10.47174418612575 -1.2463857308444533 14.793089438016242
128 4.814569972233979 3.993292959953699 0.19094737176792845 12.278952974425117 3.0607284187631936 0.28960442214239446 14.901338577511877 2.181032064686582 0.2843258854204007 13.602322387759425 1.5167297316931665 0.20974047932639855 5.844406288987771 0.5559798190383434 0.2547496720889601 10.288318040183634 -1.2610759247086265 14.087517634180768
129 6.078696508137654 3.8612150876056854 0.1933689756293296 13.048049064430792 3.1271567416906665 0.3014081752351518 15.418828874775384 2.2263795608331516 0.30408987727544995 13.929538555427664 1.6051584601437372 0.23788073880934893 5.981194943914662 0.6346948028639062 0.27803417951726705 10.89126158933723 -1.231707592908194 15.066291302505698
130 5.686548104331095 3.9367508810044063 0.2274258421364633 12.70955562219304 3.1413197978938427 0.3259262657750058 14.454442889465987 2.258609418354907 0.3080417020594952 12.446351972406948 1.577836917472925 0.2954212523147741 5.570002265815315 0.5483427139154139 0.2801081817104145 10.173380170842478 -1.2300565778073245 16.465927473045312
131 5.975751052506252 4.064788076663883 0.19601976023535642 12.18930034382141 3.18104953402407 0.3423160471367699 15.160459571020814 2.2276587827248973 0.2724165972794415 12.623823297579046 1.5687528316238901 0.24417159334429192 5.67562052438152 0.3563722239281695 0.26066444721613313 10.324990957861809 -1.2429042337426413 15.075533097365023
132 6.568019953046707 4.138659817582753 0.15075195140476286 12.957315569455307 3.14593983229108 0.2993340218476291 15.416170572029904 2.240167429992052 0.25830682164405316 12.864949568041215 1.5997880484276144 0.2724272304901503 5.5669812263391 0.5221502818497911 0.23785822574205498 10.674687377782446 -1.1932874415069652 13.965024074811186
133 5.682425648154098 4.198295501444211 0.14429551306408395 12.199219593352167 3.1580968644589067 0.29352572290193535 14.412396421630666 2.274825335249462 0.2886456926799713 12.049209441165655 1.5553954624494206 0.25992241178775105 6.014250626748614 0.37845087318385906 0.21035765707553855 10.07150034621024 -1.2096157161784515 13.713710420446999
134 5.60383794319473 4.055431393747994 0.17881327122168156 12.300171639801668 3.1835260486731705 0.3187952908637139 14.313608667299702 2.2777526990977313 0.3417235382809103 12.323029158626882 1.5769401523908508 0.22838953142560792 6.339509756311852 0.36117587243546284 0.19970266400645353 10.176031433046967 -1.2316632902665816 14.523612600317376
135 6.318643219277982 4.059251143780453 0.16836080829709266 12.211902592118044 3.18467790674398 0.2711340990303839 14.93188976153425 2.2507011435387643 0.3043674484323003 13.105753061966174 1.5439725621421796 0.22601622774650207 6.487877560014296 0.46047679034114314 0.23211898493312796 10.611213238982149 -1.2228126142263194 13.773877531313067
136 5.857319966062364 4.079827206758702 0.20543336640934662 11.850335446800502 3.1944898469424023 0.3461239286670707 14.450107559382772 2.2649195339002977 0.2768834860873603 12.272104853386347 1.5597375046619941 0.23663584027334011 6.438380965097068 0.44391268443289283 0.20984008047907768 10.17364975814581 -1.2140511681963657 14.609469250107288
137 5.641729895272453 4.2940868038587405 0.18572920481847247 10.77363713991191 3.158669099913093 0.3570644699034816 13.877310197480922 2.2558789413900797 0.3192308806476014 12.209730360024112 1.4691402766107977 0.2517165665830464 7.183126266867087 0.2771265702639808 0.21431164228777802 9.937106771911296 -1.231648185128285 15.218363672331263
138 6.53962962417609 4.361163284153822 0.23100297453016239 11.618642937429772 3.3075231948628456 0.3413341562285882 14.470139909014648 2.373601179413691 0.24782048223746297 12.335283450661409 1.5326807960849462 0.21914985712988216 6.550305213944764 0.2865596066259395 0.232350252877949 10.302800227045335 -1.1503229113073747 14.572124102669614
139 6.746894144118385 4.125775930818278 0.15426231750237812 12.225763885460989 3.245080200305816 0.31147432455626844 14.307149625320902 2.300165539428671 0.27091457675351605 11.88280952549983 1.586946269081754 0.28098197445334905 5.672831301962357 0.32088755279605646 0.2032444535846308 10.167089696472491 -1.206857425049508 13.990227293275307
140 6.9285919038661286 4.1546542462077625 0.20835525706312352 12.197722886702737 3.2850409233479922 0.31468533793726733 13.936847672538688 2.3194758396706168 0.2801422444661331 11.33164609576613 1.5659526033042142 0.24701951771179204 5.560043264532183 0.2897417384671367 0.2353579004344334 9.990970364681173 -1.199655453336079 14.731435414192282
141 7.000938591887851 4.159090330887717 0.207448224153523 12.982677222678857 3.274448322824795 0.3761011979971019 14.0159901341891 2.3694338921927773 0.30934517446578114 11.047184736260341 1.5814633820874417 0.20245391006847593 5.533521184808188 0.25952954920588484 0.22822625242112674 10.116062373964867 -1.1938354280959 15.167049513363786
142 6.497259354607473 4.14616671467028 0.25174815381210813 11.994020280825758 3.2663723796050554 0.37187111778103077 13.963738392150105 2.279852394536889 0.24767561572214256 12.030164256482019 1.504293386580775 0.2013878406606462 6.242979371253185 0.32980768215025846 0.23908932910986821 10.145632331063707 -1.2173300120269717 15.031800510842038
143 6.805308653113098 4.185682815583406 0.22394209112108618 12.44486614974267 3.281802665456504 0.33204698167160646 13.88648173618133 2.4077002623570727 0.3499566986906493 11.49727008106608 1.5563629388012603 0.19598119661989843 5.242965752183426 0.38714605137890684 0.25893934253561574 9.97537847445732 -1.1588895768201932 15.594379216229138
144 6.8956053222105895 4.210284116370921 0.21066458027106402 11.920131204802944 3.276191261465441 0.34519225399128756 13.658526208985057 2.4200205814281355 0.3422931399537874 10.866403867109687 1.5548451206385 0.17554377765984228 5.632329336696762 0.17935613376686696 0.23250939340598212 9.794599187961008 -1.1944890808016504 14.967985482274003
145 6.47805067511315 4.259819479333205 0.21793911902596222 11.835648636991268 3.243089700285674 0.34123282559313123 13.693766361714188 2.355488673805888 0.35530967842494254 12.155530500812255 1.5537189746659463 0.19912284688672374 6.093171908523754 0.34380200764563923 0.23639087345281878 10.051233616630924 -1.1714447563883528 15.469807107638674
146 6.599487125843632 4.194175778227766 0.20101413023717885 10.952832545174154 3.240109293418214 0.42352187149685067 13.859966377640465 2.3243795910957905 0.3015151726540231 12.28282819741755 1.4994365851199842 0.17855303263718078 6.724027086038963 0.327211136908594 0.19282728565471505 10.083828266422952 -1.2055660465815534 14.867469747583922
147 7.387081736230838 4.122548479713584 0.18329586249889643 12.898753820764925 3.276742811836082 0.370196963275477 14.330967877604655 2.388421395853554 0.31021602691164524 11.358687841210198 1.609220280194965 0.23694150886729645 5.477445247315609 0.3036169914729553 0.18759781808649909 10.290587304625245 -1.1825185317213953 14.762236731754491
148 6.1291637228880305 4.144651397647326 0.2320972190817566 12.609353297347601 3.2082317272177634 0.4111129053254591 14.772552092318866 2.3384804292227077 0.2610443917527653 11.730235562735201 1.5432466255071038 0.2444234424702417 6.378687409036645 0.3849325765048941 0.20549530188795154 10.323998416865269 -1.1987199723156645 15.517682511432218
149 7.403993464398663 4.196152294645608 0.13270910336984781 12.274176694475733 3.280607285762555 0.30180486455347055 13.857709839465603 2.3656585458877957 0.2962406927441176 11.108745307530883 1.5590920612248962 0.2743643626466372 5.617123026379328 0.18026362306166982 0.16893820762819214 10.052349666450041 -1.2062737614191186 13.453704847961603
150 6.250554157880701 4.234897695922245 0.15678125339830573 12.142023742595788 3.234231904031623 0.3141507015696121 14.43049217331694 2.3272780543660647 0.20470512031321525 11.792984886266508 1.5047848095229366 0.27584872207605826 6.32147900497346 0.2655342424816416 0.18637236263418222 10.18750679300668 -1.209283182270721 13.038894050405458
151 6.045181374172692 4.238772246753173 0.2187299804304542 12.27128283992312 3.1938352945525734 0.3542838396157868 14.261180015367813 2.3053260639244186 0.29820650656549186 11.53395584504879 1.5333696721972312 0.23667677099096443 6.284994574574334 0.35543294933100944 0.2004452410457613 10.079318929817351 -1.1972812781839421 14.992498832566516
152 6.4789217757692645 4.003270436898563 0.21620415134196355 12.766059839917773 3.1552325710078732 0.35283917557854505 15.066122340866366 2.3329823253363307 0.2800887770716886 12.255039919597744 1.5729924650002145 0.25785983554698466 5.576103051572784 0.42269415183307607 0.1453087743077629 10.428449385544786 -1.225194133520412 14.350309116930028
153 6.157121567111891 4.0832292479996015 0.17384108407811236 12.244228376863367 3.1919244327052643 0.375905116091581 14.27461621728388 2.2979866050710793 0.2434347918269374 12.374530416993062 1.5684701392760922 0.25098106658827174 5.226854355363405 0.3576343752588915 0.20098337973621805 10.055470186723122 -1.2227795634734375 14.268315699153435
154 6.419777365605547 4.217494682499115 0.2006756190635655 11.31995672964425 3.2324652566617744 0.4297845796805338 14.353051940588232 2.3290452825147123 0.2635906732088414 11.445893690890113 1.533058543746365 0.22568884278445328 5.8657285583899705 0.3310309572396748 0.20559751360497822 9.880881657023624 -1.194009579003295 15.187245923116837
155 6.939556664030062 4.2037754546549175 0.17413065532232297 12.342418112450467 3.2721130111820758 0.3465646492855524 13.39165622283289 2.3142374684135554 0.279255081748697 11.948644533724439 1.5258871608089304 0.2519337700533906 5.89165066836813 0.3475054098239317 0.17862617878532827 10.102785240281197 -1.189924822558941 14.100609770783686
156 6.452558461261107 4.188050551496745 0.1948075444920324 11.649259237818923 3.2856751175845793 0.35852730976809927 14.002719617319213 2.3135632812092988 0.2353083080607562 12.20404031121682 1.4877421224884568 0.21530681913724192 6.82433545608468 0.24604123018905674 0.243057892857891 10.22658261674015 -1.2184140629419962 14.289657643577641
157 6.510514732195168 4.279102290235148 0.2177485495652732 11.451028793925195 3.2826169652976183 0.38238803484657924 13.114663479956674 2.336094651356003 0.28008726776714404 11.741098423687811 1.460740168010757 0.20958927127840685 6.3940839208085265 0.21916221397549904 0.2148767572939028 9.842277870114675 -1.2070852657606181 14.9506447480953
158 6.248489082108365 4.291719415358048 0.18295349308844805 11.394204288679617 3.2899921259244036 0.3413058435482538 12.738479841071623 2.3124105743947094 0.28040383274883707 11.428456958751303 1.493830143220313 0.2289984457727474 7.069674714260733 0.25507621889637744 0.1851709433513746 9.775860976974329 -1.1940228279768532 13.966792307147108
159 6.190970201742509 4.3631519925718765 0.18830854971168917 10.389385507018735 3.297233907672226 0.35889369790922176 12.800777096216468 2.3160070875951124 0.269514324254798 11.568820955200824 1.4566574729229156 0.2481987857088506 7.346086096739304 0.19547636014819975 0.21514829743854758 9.65920797138357 -1.1969231593535574 14.668448988182844
160 6.216798020462423 4.370527568752886 0.18533694673726073 11.505518450286107 3.2690245137011424 0.2884454452937178 12.721634937182323 2.2700674947671144 0.25275547500587964 11.783262500414112 1.420028176373107 0.26620787578812893 7.213919197630409 0.28478272866626625 0.2174241213342963 9.888226621195075 -1.1997424270835202 13.867525142049416
161 6.219551376914319 4.414633091676327 0.1947428726544741 10.745352594088489 3.2607379257775673 0.35478107162054 13.288394449887539 2.308635879752994 0.2908088038668344 12.080485145147833 1.4969095658696765 0.23652597940669792 7.055614105159393 0.24441764141603597 0.21365146524273612 9.877879534239515 -1.1775617026371032 14.788157493110939
162 5.940429889715538 4.276186069830746 0.1619021967679277 10.691583802733659 3.224143607121027 0.29600457310717515 13.43938667166435 2.253070589185602 0.2629117576621089 12.2692954290706 1.4673092146990698 0.26533918505868503 6.489833289526359 0.30221178650926145 0.1801464790437302 9.7661058165421 -1.2180442700664822 13.364861561873555
163 6.894596806251867 4.259369218235259 0.22396409875310297 11.61692919308313 3.280032020276918 0.3237089457832147 13.349492792702403 2.3473661095919502 0.2579998044432457 11.65294582793732 1.5082172889162078 0.2235022977925109 6.311838204612259 0.23125783776547268 0.21111276340347054 9.965160564917396 -1.197380028578462 14.212652526831935
164 6.203913818749888 4.356325067559789 0.2054041451702187 10.748543026886527 3.2403510693281667 0.3239123851631654 13.161270935968078 2.2650235432184362 0.2640720244994129 11.415018761438901 1.4430677323309005 0.28334830040185605 7.420643853018425 0.20475555749814417 0.16459445941755282 9.789878079212365 -1.220723929548536 14.22460906139948
165 6.458443438373094 4.195821060646516 0.20060204614893998 11.8339812111561 3.2364850739926516 0.2884458643623659 14.061044615789639 2.330135351387376 0.26881635480544286 12.205853429396909 1.5401476977189927 0.2633180755878361 6.130556060065008 0.33569880625974163 0.14637719671125915 10.137975750956151 -1.1949709255345677 13.37924676712675
166 6.587778243635401 4.179126263419556 0.1227902767637369 11.784181838908603 3.275324346112911 0.31012014196044024 13.498560488840026 2.3111307753731487 0.2813656148536129 11.607770294122226 1.5007352402563159 0.26012665458034007 6.364257819843825 0.2784115166998293 0.20254933892307228 9.968509737070017 -1.2136828951632714 13.486876768223974
167 6.161987343862334 4.281688426416704 0.23012504959872657 11.078205632645092 3.2264154301915435 0.37405784610120363 13.424154900629784 2.334394265594231 0.3064964892816004 11.787435410121375 1.5389228080328665 0.21762104393069895 6.017874577027594 0.33121378268847806 0.20400285126987194 9.693931572857235 -1.1801015809508588 15.267070997174008
168 7.2596319031451 4.18730403818792 0.19098191497408568 12.406463266482348 3.271787472235001 0.3668862853379521 14.115309548782877 2.406650506754784 0.2804081402862587 10.691830150314527 1.607736426184167 0.34709438212682153 5.3010662212609505 0.16315217281370797 0.2162388794004084 9.95486021799716 -1.1953024003005077 16.061262945360642
169 6.9017815105596 4.218856792481263 0.1922497765919871 12.036688420143928 3.2898450228011415 0.311371226996999 13.621682054806298 2.3655294702332528 0.2969984728804483 11.559636239897955 1.5562173638591232 0.28191162781472284 6.061814724255017 0.2699239594807728 0.13967870319727382 10.03632058993256 -1.1825540017645126 14.005492729636572
170 7.5882002232396895 4.1823859536765715 0.17420563883442078 12.406921636928109 3.297536847309263 0.3320290620843521 13.368937870867379 2.379230478370051 0.3292305848796135 10.723410794357873 1.6088919651766247 0.2911856596851329 6.304151602769692 0.15619163018576027 0.17184273991756907 10.078324425632548 -1.1977811485919694 14.879641579574086
171 6.62615233032937 4.382950433605936 0.233778173601631 11.647387009988334 3.297775421047577 0.25722799967161336 13.33429333804477 2.2791148965664165 0.2565274640133399 11.973710665239317 1.4760273151067451 0.29444436751167924 6.6217437612101415 0.24643069205958615 0.19278964704784757 10.040657420962386 -1.1861687718583713 14.149395026012236
172 7.162048037198504 4.263889793476434 0.21519380046275746 11.995532314186805 3.3356181750449356 0.27653461772444543 12.908670307255417 2.3555028384114722 0.29942860381384 11.096744535419328 1.5045304215669113 0.25299085670388005 5.898448685034975 0.18843698408509418 0.17655182338204642 9.812288775819004 -1.1930328810186537 13.988188196492056
173 6.606685000432171 4.350975048752871 0.14650545913740287 11.332852473380173 3.2986553510841223 0.2906166617069986 13.720079002442892 2.2878857138179614 0.25118570350494357 12.30769913297264 1.4942993041496826 0.24698685084671265 6.955293216313572 0.2834098844619631 0.1975744315021004 10.18452176510829 -1.1795834630823032 12.981723710912041
174 7.568207166796248 4.269141135610783 0.13773661907646606 12.41364579897019 3.3555208435618353 0.24155200777236138 12.527187454894069 2.368338006588139 0.26876428372133115 10.35816684437539 1.4718196723299608 0.29505313625834506 6.310867391896677 0.03908971037368781 0.19525228210204423 9.835614931386516 -1.221846649842742 13.044625564257103
175 7.863246763763337 4.361906937512944 0.16865223842518182 11.479014035015703 3.4411343448291594 0.32976350742061616 12.297242863094711 2.339814802094921 0.3046288771429279 10.715912696238135 1.473980232657746 0.268725897438338 6.408193890714962 0.07931939566019423 0.15917307957417706 9.75272204976537 -1.1833973809846303 14.105574619742178
176 7.451399593221933 4.39809507237374 0.11336035224568737 11.329261504662457 3.3338594263467543 0.30129591885133045 12.834331325026907 2.3710283189916757 0.27323218586709114 10.704012445705295 1.5035303337340191 0.2565457871315991 6.630021278098587 0.05316003838154739 0.17501363982333346 9.789805229343036 -1.190693885570076 12.827927826682396
177 7.240417440008212 4.388929659926976 0.16083638295825328 11.006242665099412 3.3760109241104925 0.28997404362211576 12.600851157586254 2.348240354833448 0.2932996454219147 10.669520395703335 1.4436271173912327 0.26858060966209546 6.691277025906018 0.13465077924440716 0.19091188004544518 9.641661736860646 -1.184336756434312 13.792269399421432
178 6.439884670655838 4.311596251724861 0.23401451472196572 11.214123169126314 3.2735431410366567 0.28289212225398686 13.127961294023175 2.337563288174093 0.2751789292092372 11.000720124115754 1.481487042109626 0.29255964019337555 7.016081280084576 0.13694160107715878 0.1825845574316328 9.75975410760113 -1.2144022587111443 14.5213834279369
179 7.169004311390331 4.374335632096483 0.18837444813998117 12.104199232285533 3.2870636738634964 0.26716232754573516 13.835788371217966 2.4020897736302262 0.2418948804362189 10.851177775400393 1.5960470958951054 0.24002257001210028 6.4730239105844865 0.1879314572222854 0.21719549311199907 10.086638720175742 -1.153134996994104 13.23131114575264
180 7.875024050022895 4.26769380825824 0.1998969684172041 12.44923514178172 3.3937479573333564 0.31357654006182983 13.361130738270464 2.457868047548523 0.25274188874740944 9.729956668576191 1.5796532437100177 0.2215227767177628 4.9399016608229624 6.247182233286297 0.20351801013963 9.671049651894846 0.06660053449166359 13.650790333372658
181 7.685374830543214 4.357213598577373 0.2384259791029123 11.807511443002829 3.35563518570742 0.2678237383020399 13.176399858141243 2.4252080361943733 0.2510724896548158 10.314344874888643 1.5259192571167155 0.25326456376757484 6.07154798892913 0.09724702316882754 0.17877539896864195 9.811035799101013 -1.1703839033826815 13.629086528366386
182 6.979355695813686 4.328159724666256 0.23281082025911573 11.958633403939967 3.286664886724842 0.3257255299248473 13.524939568956182 2.3676683152571476 0.2527128069849291 10.792653917456118 1.5423320808227936 0.2822242742504436 6.280612429154051 0.21249390200114393 0.1777690442947232 9.907239003064001 -1.1751647416411868 14.567365719235525
183 6.924323115602083 4.2321258542563776 0.22056229240805214 11.555626191463787 3.2722525475949324 0.2880040469060222 12.830211604587205 2.3574648603496096 0.32600965340507543 10.755732118486891 1.4610478361336783 0.20462535003286697 6.254044872127334 0.24758366174277366 0.21089818538576302 9.66398758045346 -1.208533571520149 14.325085386718095
184 7.043137513211004 4.339472359656197 0.23206404821534088 11.793317343069042 3.291118852770283 0.26019477791801615 13.348478520024598 2.3670712455167537 0.2509957060688674 10.697334522583215 1.5002301102713034 0.2524046251102054 6.171664565723567 0.15035408543777445 0.1790222637577564 9.810786492922286 -1.192979192805161 13.46085753995032
185 7.46950162654735 4.276714861087756 0.22745095467475923 12.035693630305957 3.297481878559789 0.27016520232320235 14.410853563613314 2.413176994544676 0.24432120564853507 11.0157743181377 1.5678226303475944 0.25441264467229097 5.293264121791957 0.17186224349284676 0.198880135636727 10.045017452079255 -1.177216801929091 13.696328547633806
186 8.590783147090995 4.131620383042826 0.1490934477001769 13.037053744464297 3.3219605007962665 0.27303663472690376 13.604708330038935 2.441760322631392 0.2865529702395107 10.305488335520002 1.6086888272996058 0.2632743336093834 5.38674914895811 0.1347679588014814 0.21529928637610024 10.184956541214467 -1.194868925021309 13.60495930834181
187 8.01564476863841 4.237109682392537 0.21505000090126117 13.16596069541796 3.333595305157203 0.3232367758936214 13.69948701067121 2.4703909753342757 0.2991467934239803 10.265449576942196 1.5609568991487166 0.33500811424589727 5.3269513066732666 0.1346025127013376 0.18576341583413358 10.094698671668608 -1.1752974485888092 15.563883992053853
188 7.870864397818822 4.196806138229767 0.19607453218041365 13.58077184706876 3.362270822554421 0.3373355598410546 12.930997615057635 2.4531557775805966 0.35210866531194485 9.761408666875287 1.6189157647909287 0.2835563089416368 4.841739349648228 0.007083453777988343 0.17821409316784592 9.797156375293746 -1.194982132148883 15.438796523961237
189 7.9037395591026005 4.230801343420618 0.16092642901468818 13.055696026929015 3.307550079088494 0.3625145658154746 13.3379870387517 2.390576833252911 0.33360662414827946 10.935243533869768 1.518916564080217 0.29548225467948364 6.3902775178525895 0.030449654704171568 0.14214907455532708 10.324588735301134 -1.2269696286263412 14.835927911411176
190 7.032570209505891 4.134902627119193 0.17531154633973406 12.830576210895158 3.2989929213575695 0.37623310892166456 13.9207299009946 2.381827177534271 0.3051903629081218 11.537956291851051 1.5777980565132323 0.2753184085007306 5.306305645354315 0.38163932600471795 0.24238979809766759 10.125627651720203 -1.1675965018298264 15.7499591919105
191 6.491980819984386 4.2366415225980925 0.23263533616351698 11.848776302170362 3.329454968251487 0.3407724667792664 13.38020529035022 2.3979646891642887 0.280052767218045 11.05852561634793 1.5373839180806357 0.31611474978382087 6.438577615049401 0.262214874461861 0.20352154894744956 9.84361312878046 -1.1698965290243504 15.73453109002908
192 7.004163442687136 4.384851371457996 0.2012241842928864 11.818156951555146 3.3886127904322967 0.33025847549526866 12.97864461772536 2.4117662780012266 0.3270458158974872 10.57295258241314 1.5682319724573337 0.2724535902464649 6.085618006347386 0.059922757761401546 0.16548549016663214 9.691907120145634 -1.1599514895135725 14.856423848019608
193 7.298703906475889 4.354824165030136 0.15336674259567154 11.67744850184926 3.4331195928106273 0.3611059835251992 12.351098594575236 2.386088589589082 0.3707019082173197 10.260570303441751 1.5697836725460903 0.29322521098320614 6.477648012091438 0.17463832047214772 0.13712097922615762 9.613093863686714 -1.1389376554460067 15.074758221628983
194 6.936602421955239 4.408375509558632 0.1715853052369048 12.358248668105368 3.363177430065143 0.2956932122369063 13.199399507678589 2.41269919299569 0.29518818437838684 10.617131550827168 1.592478239084994 0.2877084353150367 6.167127085563002 0.012261069219852943 0.1655267336607709 9.855701846825873 -1.164830235350761 13.93091726892062
195 6.9567781622615 4.382054247317506 0.16758108795741494 11.711314685827482 3.3665094252689585 0.3627219164618414 13.630340302210444 2.424089964197268 0.3306306559819241 10.924013964135984 1.616915729195368 0.2929477242974174 6.329383668977286 0.11981043029320779 0.17218608909888264 9.910366156682539 -1.1407525642811618 15.1956139196341
196 6.634398050567979 4.441298062252678 0.18097128160738699 11.213874133567126 3.2885140954146905 0.33862837480902214 13.612764597395762 2.4303659082361317 0.34244742424127433 10.603688095858958 1.5662215710820349 0.2770550358534884 7.066717159612229 0.19477730502022267 0.14588886043722413 9.82628840740041 -1.1383931351344718 14.72491193830711
197 6.720087271925622 4.390128529160041 0.20913902009509236 11.60602850699127 3.3473159558101004 0.3579287393108244 13.223910520779679 2.4340287865284753 0.28326706001139146 11.007022928388915 1.5681693663501737 0.2616301201785576 6.161652309088962 0.18833016836190228 0.2180909607382009 9.74374030743489 -1.137033962293485 15.241317921122977
198 6.039297905724596 4.302306407474447 0.21859946512786982 11.280004328916352 3.23165035031107 0.3205433000419178 14.433586419890823 2.3946974306151816 0.28898178789890105 12.336742108843946 1.5327871369110209 0.2512991071284456 6.23532590915274 0.30330672122905894 0.18621886175118277 10.064991334505692 -1.1696789142274677 14.503194975986444
199 7.836330598325331 4.2353508656064625 0.11591262892759821 12.208486114333704 3.3758283440875285 0.3328897960921881 13.98507535984721 2.4089539974428877 0.2641542210336338 11.1453996736342 1.6282217447940115 0.28985394603154746 5.292576345257291 0.035307719402917125 0.18391093041340095 10.093573618279546 -1.1858959892688619 13.598826939299176
200 7.118583425492119 4.270279729876726 0.16809631199114164 12.497586674062731 3.3346097385365745 0.3164160124035301 13.516473169069418 2.4181736121220143 0.3069700558932253 10.672626614791424 1.563395235217561 0.2762904385413384 5.788965339833324 0.1131612730340689 0.22203383304132154 9.918847044649803 -1.1827046057782344 14.780095508016473
201 6.724884887918904 4.422409375934796 0.22537726073759531 11.707785323260003 3.2871723982305734 0.3484485898409646 13.960065745223364 2.3642874719998974 0.2876145252575559 11.661717856077361 1.5317767269427143 0.27677640573765455 6.453124701611023 0.2574016770522103 0.14522148057150697 10.101515702818132 -1.150018993503585 14.70711913730587
202 6.566488202186533 4.316118419853991 0.16965351297317693 12.881985128031125 3.273665628651152 0.2944291685799203 13.969585762392246 2.374034327915094 0.26748455031864987 11.652342466088214 1.5649103031558576 0.29870921438042924 6.736653385233292 0.12696179332276447 0.22180364879097822 10.361410988786282 -1.1914904289558517 14.347781011662349
203 7.251120189482796 4.325331505132947 0.18057677069316766 12.609100906848838 3.306549023326887 0.3044648883552812 13.898698614446387 2.3748693299595933 0.29013472363689835 11.391826907351371 1.5630079250670912 0.29148800646777173 6.27860765635894 0.1102057061137629 0.14675675890457787 10.285870854897667 -1.1866358256155671 13.904782111125003
204 7.2590895779113005 4.36698788728257 0.1376467281332982 12.919485963872189 3.254871635172446 0.27263958842870545 13.961884837151754 2.374053703437345 0.2304960774532424 11.675512011742745 1.5860134503974344 0.28420389279361435 6.258658746115232 0.12985550884441793 0.18320623988852905 10.414926227358645 -1.1802720865087806 12.698950933539844
205 7.589555797348702 4.345264697201297 0.1725395244936681 12.256181545661368 3.3608904597246587 0.2895472275476125 14.02854347967545 2.387451573018999 0.2971517988380158 11.9156672591744 1.5914447466206103 0.3064593478221118 5.885835558705723 0.3353014041562489 0.22051379229153686 10.335156728113128 -1.1185579473912606 14.73890029085611
206 6.993879159871386 4.350320245006034 0.16509570654272418 11.99917506612998 3.3043582764872856 0.2787897856964628 13.631860105784149 2.3904869481413233 0.2864675515257091 11.110981272350156 1.5799962721073326 0.3252364119357618 5.785742858240146 0.33052205239824334 0.2167211707429352 9.904327692475166 -1.1314917647075795 14.57960582497275
207 6.611572809359357 4.453377187810762 0.14314023939211348 10.876437287035936 3.3340757185317944 0.30391445309606746 13.733746505416061 2.3812763877755483 0.31425291706757635 11.893842832246145 1.5705457092269062 0.3325058081982963 6.62140092637742 0.2979576561740653 0.17510501465617884 9.947400072086984 -1.115181991631808 14.540734144692548
208 6.432636107637893 4.512289842261388 0.14975408288538347 11.078048695467952 3.316832557028908 0.2477947234521092 13.913556985780245 2.390411429764002 0.28612224968367106 11.662134547020854 1.555574713220192 0.3708994598781438 6.307927942265059 0.1717181836714902 0.15666821821830004 9.878860855634402 -1.1332631783464273 13.879773489541478
209 6.2857278882009116 4.290342524847873 0.15200962960704084 12.595840755001976 3.283937132308395 0.2743353216763319 14.230465861432258 2.361299279345677 0.28877695318217345 12.384898043588576 1.565128356705548 0.2976255449468347 6.905324097361106 0.41226682039307516 0.24451012616646361 10.480451329116965 -1.14003370081551 14.40711056830358
210 6.426630732592486 4.460861532157825 0.14502859081897643 11.808184801763277 3.3277862165589016 0.2335753350697063 12.948846222426818 2.369965127358343 0.3072738790351736 11.839177473922886 1.4774016260808565 0.2784130998007448 7.371519716834784 0.23335654908247896 0.19051978103387068 10.07887178950805 -1.1487543132879423 13.233155686113758
211 6.927455767927499 4.342994182597461 0.14230045595317203 11.892507647770895 3.3414785427561315 0.23799478976175825 12.581169597447367 2.3337229064137466 0.34182419570092226 11.798704678462506 1.471076531277304 0.3278847254083998 6.664358228376931 0.2807152563288221 0.17215616879661194 9.97283918399704 -1.1686310396609305 14.004925823873547
212 5.795279057075058 4.34164401159396 0.21554438647536553 12.36356827909167 3.2371072422560374 0.234217493516423 13.959057279756745 2.2885209449876887 0.2955989030124109 11.973897706422873 1.541814801899249 0.31378014189863135 6.188182928058062 0.29370031504395255 0.19979398327195014 10.055997050080883 -1.182071060379446 14.426331384020957
213 6.92824680275216 4.482513471278416 0.18356512380829942 11.456337040687304 3.355838857697281 0.23869839316363584 13.39116878888597 2.3412302108170855 0.2683176841300434 11.017314599028914 1.5579184144335394 0.3575857577228345 6.501623269457194 0.17086950664139627 0.2004365593664834 9.858938100162309 -1.1409544313620796 14.30794237550948
214 6.150594582616872 4.287232271512869 0.2099536490825958 12.258195103653806 3.2694097029757105 0.23146643421823254 13.672223511665969 2.3662979830923323 0.3254322187816452 12.256049079237927 1.5890902742450301 0.3093586835371122 5.74775157284713 0.3406718222710591 0.23006703157288877 10.01696277000434 -1.1520881127162235 14.968843451169276
215 6.803137730082861 4.28573586750553 0.20980803001974507 12.097653113998254 3.343907386082228 0.2517156093337219 13.551597437952637 2.3800936434442876 0.2694596979878112 11.546261526229689 1.5778592023586608 0.2355707244267388 5.611656867836369 0.24741600574474437 0.2007422902222646 9.922061335219961 -1.155626102508533 13.3762308820121
216 6.087848217334728 4.222119127103527 0.15254795023535453 11.915464364293 3.2909972650243375 0.28752647063121883 13.50238843248251 2.324504407988968 0.35250474705427987 11.779406721617656 1.5266502224733365 0.3109670773563018 5.927704677941992 0.2958589633304395 0.17726746538556987 9.842562482733976 -1.1906025263515017 14.67704399269286
217 5.748272862867117 4.27111005897908 0.18922304341099166 10.883336176844432 3.2639948628754487 0.24093403108758146 13.565259378707085 2.279668769651776 0.2982564086620084 12.459531487542117 1.5182282626598622 0.23747645007172594 6.890969201022366 0.30057972484918305 0.23205057122083336 9.909473821396622 -1.1959121877325534 13.727387002587554
218 6.444548810287616 4.311307563402954 0.22769823375071785 11.668467434070413 3.3487051408738906 0.2794798844526091 13.267579304503133 2.3794658385435454 0.29500865356016864 12.034797781663569 1.576511836110957 0.2587796071069515 6.266094199306854 0.3040106446266192 0.23527583739360314 9.936297505966317 -1.13862831882403 14.85384164372284
219 6.708021449611092 4.387764561449929 0.21729808717007162 11.354077997126515 3.4087388607686897 0.3197216563366274 13.465972482220423 2.353345865606211 0.27328276388682415 11.43681224771599 1.5811565461220871 0.2839223076554748 6.396247694136866 0.29624649452381774 0.15192221988812607 9.872226374162178 -1.1171780578414765 14.27979315092775
220 6.736331962027777 4.447436512511635 0.19180004093852565 11.814997206942985 3.3806311847108845 0.29571039341953004 13.05013623683052 2.3359152649354593 0.3209794327194552 12.02888049290719 1.5337307064251726 0.3286246266734228 6.351641608001509 0.40748507400733697 0.2134467172468536 9.996397501341997 -1.1015887750175257 15.476291472850132
221 6.292172002968906 4.398447662105556 0.20876892758937768 11.505475668570924 3.3847526891350244 0.302965341854735 12.792801260738033 2.350776712326939 0.34591321097718625 11.694712189309891 1.5516130278305642 0.31997056155831155 6.4311447182759185 0.2872623451794787 0.17426546514098343 9.743261167972733 -1.128058036220111 15.491443870270801
222 5.9440400794808 4.32376660837153 0.18703994076989222 12.251550008335922 3.3294434394383057 0.27760582393860206 13.598225372793747 2.322180650420803 0.3581762055406142 12.134110847213638 1.5893722737916876 0.2866577588846812 5.769872854156094 0.35644917234580586 0.213370449826141 9.93955983239604 -1.138386094661997 15.158746436505936
223 6.149375931250841 4.402746286569856 0.1657873451940059 11.455817277683424 3.3063996725106506 0.2681744300220928 13.165295299306997 2.3462848769709503 0.3225473910663568 10.884901919249929 1.526881987182082 0.31869714684812434 6.758496437097561 0.28727048211220335 0.22789354553734917 9.682777372917752 -1.148711862466475 14.93242443715328
224 6.0928479988121 4.35153558613908 0.15377120889587184 12.558195083958633 3.2877191480682466 0.26022628485835775 13.3324107279137 2.316122904249452 0.3366700412739642 11.840265965525143 1.5555156034797757 0.29076410647754797 6.315075130698068 0.3908505696714605 0.2521292877318458 10.02775898138153 -1.1422797612140205 14.823116357666938
225 5.979553295110578 4.3377835775396205 0.14376563163878087 12.637933183507823 3.3104254964970163 0.24233764358409837 13.841755574295227 2.363450212318096 0.31644302050479933 11.950381543105136 1.6057886733801894 0.3383596694942071 6.503440978023857 0.2914426148967422 0.200549990692429 10.182612914808525 -1.1408504086092903 14.226037345053886
226 6.6722591652007965 4.412882602338221 0.13276945118636238 11.038511841428248 3.3012386940754843 0.24272878264033615 12.385282858214534 2.3052924600393947 0.3486424835988195 11.799837860713048 1.535773631906308 0.30051784560753664 6.714438450637624 0.2694035858709085 0.24473531376239777 9.72206603523885 -1.15771032868956 14.546182336025806
227 6.156898446933022 4.387655351024312 0.11996660144900768 12.371633132988727 3.3617206257406784 0.2763267074178538 12.542284466477067 2.392120357439843 0.3225631858004707 11.804195691902597 1.571498553261361 0.25247979626823214 6.687989890880071 0.2649809219956646 0.22405076667702706 9.912600325836296 -1.1270333616432517 13.698126657152654
228 6.5705182075045085 4.495861394828539 0.19999180055217056 11.555618745277847 3.347958405619784 0.2616955572107251 12.700901498956371 2.371961113844828 0.3352400908560415 11.376318200549603 1.5808676784842854 0.3004374937802414 6.3372667895495685 0.2558385213427038 0.2531722497511704 9.70812468836758 -1.1121311007115953 15.476016237132738
229 5.9759405797464495 4.541432583799066 0.19201598142572804 11.08410572553225 3.330485135073264 0.2766487725610062 12.173355030539968 2.2689253313870315 0.36497797620992833 11.855560131313236 1.4761414164735551 0.31433177460490463 6.1313146698751115 0.19038151855030447 0.15181111390995916 9.444055227401403 -1.1611553264789791 14.894446044794181
230 6.258924799623169 4.40575134377395 0.16650562917661152 11.794716223003203 3.3280620668991236 0.2878629963717301 12.939291656845471 2.3099478813341596 0.37598093082666967 11.803062831945379 1.5326811852674818 0.2817830450880873 5.449403503706485 0.3097618069523316 0.17989814234031107 9.64907980302474 -1.145387666690214 14.80558172421678
231 6.003985986457056 4.424222999532403 0.1866526538677779 11.65367029701976 3.3119011320083938 0.30136881983036934 14.110431540921335 2.3558082385254098 0.2821110324129357 12.283608406941344 1.550179846776427 0.31447671461023446 5.85166812454909 0.19791322021840127 0.1883091865205013 9.980672871177717 -1.1546234361234162 14.586570479894235
232 6.085705020722359 4.3444276539041855 0.2035533954876332 11.981719161173602 3.2788729872735454 0.26726706896901536 13.99553618724304 2.3984374682870997 0.2917001105720485 12.0191126341738 1.589891248160746 0.26703405500568395 5.447017553524735 0.2753859880638985 0.18031539405255592 9.905818111367509 -1.1452254543977285 13.864089227914548
233 6.591525853885508 4.375969652294885 0.1986449849044534 11.939454107165389 3.34441177751552 0.2901776403654992 13.501900534166056 2.38025323698806 0.3243323615899537 11.843204257978638 1.5815365729301305 0.2839125196017368 5.552936185057353 0.43081340908437193 0.21353870901268873 9.885804187650589 -1.1000315937730298 15.018440950058517
234 6.271666217562051 4.369480806145906 0.20173617956212828 11.439654127502191 3.347272280398746 0.28482628735362203 13.310432353158621 2.3499744739326043 0.3476735521037447 11.13727328858828 1.5689467245217483 0.39674737837334123 5.508512819826972 0.40367857356346576 0.2403102388404993 9.533507761327623 -1.1147579518231294 16.85978315612527
235 7.430002408349979 4.366083828780807 0.11425419814087433 12.510274863151983 3.3753259135006446 0.2824487006174239 13.040639579360878 2.397488699711116 0.3217088222039373 10.568698527136462 1.5763292171368566 0.3330466265935868 4.410933198314627 0.2840513143103171 0.2008101348476055 9.592109715262785 -1.122772728847675 14.349939771793801
236 7.046654270668488 4.337588314616589 0.12113234898431632 12.458905406292798 3.3576747716062583 0.30115046745663676 12.850691693337247 2.311684334370704 0.3625196080994025 11.972191360113717 1.49155755421915 0.3097288839766856 5.106385700308583 0.2637812800253347 0.2151681189388223 9.886965686144169 -1.1701712725680162 15.008049924784261
237 6.314792280888985 4.2928552263550115 0.1681169739107833 12.100607684524558 3.2726315858497315 0.2845026206234254 14.00802042048686 2.3864198308261875 0.34865242855409556 12.198898944348644 1.5271460511472692 0.3271866127367861 5.67129837734324 0.43125857877284907 0.19997679842238422 10.058723541518457 -1.1405662689454137 15.222748747601816
238 6.840149189127138 4.26760464504533 0.20218991600820624 12.466335713397642 3.2946023713587382 0.3268997632338576 13.945874136376181 2.4035995761889035 0.31887971701165363 11.564738102070583 1.6098782614914597 0.31094194723990476 4.9040154911536 0.26779538530594044 0.13009379513768632 9.94422252642503 -1.1539324756575489 14.770910842849915
239 6.507996651073594 4.355601474626624 0.2098812811266633 11.95394819775019 3.288969795636529 0.3151479545010493 13.756568247151664 2.425210408941797 0.32331557961447754 11.73897881298767 1.5848681859596894 0.2934849301766169 5.175000337583382 0.330874033069278 0.21230524750227064 9.8264984493093 -1.12552374388884 15.517243997071073
240 7.241171742588878 4.281452938070941 0.12527725744611634 12.216712862048084 3.2851290363141934 0.3281914562780808 13.877870875012944 2.4351149811642294 0.35528808940505074 12.166851313862606 1.549626141076589 0.27547206301036775 5.231800160457687 0.5311621689913082 0.18785268538543495 10.14688139079404 -1.1061314704121712 14.576980819767794
241 6.926347097659221 4.383724101764398 0.17601005371213946 12.975760490113649 3.202463257093781 0.2663218162913951 14.919708957907405 2.3313682049447326 0.2930665899835911 13.166114096820545 1.5848650837705867 0.2640896075253332 6.079560869877757 0.5194361876322607 0.20826245157470002 10.813498302475715 -1.1182571564944717 13.839801489685716
242 6.162206538987067 4.229451934246194 0.14922540605578688 12.587572369503219 3.1643909674089996 0.2777836772194967 14.966468407078128 2.322172559343275 0.3255343661946198 13.961215537153882 1.5828659679466273 0.22639865087426794 5.624698259430642 0.5560769701780839 0.20377559477132667 10.660432222430588 -1.1516368437109874 13.552946457111698
243 5.46594609523585 4.0946076497198005 0.15142595242671633 12.255457619781652 3.1868883686249987 0.28174060025302894 15.499056309032975 2.3301416330034663 0.30147864108945943 14.314925549896236 1.6360103932138332 0.30709942825568104 5.416694674827964 0.6644859121466109 0.20521703210026326 10.590416049754936 -1.1402017321938813 14.289127999204592
244 6.376520351444753 4.521321585594554 0.21131348669478126 11.4934676023951 3.283034698140316 0.29575231961923637 14.04414381221257 2.3978199083058493 0.31747073804323844 13.339255683489146 1.5679953645874383 0.2670137246109562 5.959061269734451 0.2804109306907375 0.16553975580677938 10.242489743855202 -1.1125120260718444 14.405190577520623
245 6.428557867260582 4.333648078987331 0.18094876104438135 11.857080968071001 3.2785447657613656 0.28713652956347796 13.974812537319345 2.4098037117542876 0.33477090335175685 13.002596977375681 1.5792060657329945 0.25049581071474064 6.114662825609677 0.4766235721726863 0.20466435918391387 10.275542235127258 -1.1070632846538904 14.415805641494604
246 6.397025358171488 4.409690072333459 0.20835842671736135 11.169409415661931 3.367352197505722 0.3341995187666764 14.098081153290497 2.3805736433057705 0.3310591004550786 12.615579308804527 1.5834584709170192 0.28394337213580123 5.9821213964520945 0.4318445426671254 0.22549352046608342 10.052443326476107 -1.0880447381898042 15.84863070346906
247 6.40256237684456 4.439480019693353 0.2444453625002353 11.126713066363028 3.305849596130308 0.4086159968602967 14.189147380126348 2.414064939066689 0.306823856808182 12.568273155253003 1.583060462630979 0.26508040196153193 6.6181747383041305 0.3101209804733502 0.1927249290063842 10.180974143378213 -1.1121133239366876 16.24553700130428
248 5.8401959127064975 4.301828007493782 0.22319875559239266 12.51827706352296 3.327445276469651 0.30666969267547084 13.60142304568447 2.4046163377367935 0.311504469490386 12.31841907666049 1.5898713189456353 0.2902588735946471 5.9780273121906005 0.27180268556642134 0.18162053657741953 10.051268482153002 -1.1435157982931667 15.048763165227493
249 6.594303359517395 4.377321845233205 0.14097421213017766 12.237967831136336 3.339794331889614 0.3106359424350956 13.013162142887348 2.4668983335957613 0.34617926777457664 11.327778045306836 1.5237330868869399 0.2948843954905807 6.550641253461665 0.3237171234187376 0.18164792399590274 9.944770526461916 -1.1163355793307717 14.602651509681726
250 6.490866086202114 4.372515364816019 0.15121599357792997 10.933574458952672 3.3714085762693906 0.3979793983678079 13.270395362455869 2.381684173495757 0.315842186261709 11.549207204172117 1.5522542333174811 0.29220085295772413 7.657025201517895 0.3009898366621016 0.1825934205206282 9.980213662660134 -1.1268580866234736 15.353342071758874
251 5.748493158918606 4.4125912618150265 0.26125054650417073 11.373766564412817 3.3011472801262465 0.3219053802137714 13.080210145569575 2.3563671154979176 0.30003824501365295 11.719323708185197 1.5668163558232913 0.24776118449937132 6.552304185264435 0.35330572758686896 0.19500696982002144 9.694819552470126 -1.1245829753657532 15.194409015214234
252 6.231890103341213 4.409186801066165 0.2133969072488278 10.927731449800488 3.3249547812851783 0.30221546810595845 12.50917556858028 2.3105788617589944 0.27888745232233186 12.202446088474742 1.4807154500258943 0.2652919039207869 7.14465498148071 0.4149304346544406 0.20139558798187285 9.803179638335488 -1.134555257777489 14.45214211746765
253 6.715490753916037 4.327211002990339 0.15751858075495895 10.662463864438877 3.3081315987431776 0.2907591165873013 12.801052293156896 2.316426711130179 0.26928365625682293 11.918510068083142 1.4823860724127005 0.25464084858849384 6.914016026705624 0.27045130536582707 0.2093943751395225 9.802306601260115 -1.1817071854071788 13.540099393589244
254 6.778985111297276 4.444921365469701 0.1700410465262389 10.368340136960702 3.3892432001533184 0.3379831010202004 12.620685857263945 2.3772528971009157 0.33232845298974834 11.470910835863174 1.481887000793114 0.23829773796089726 7.1630834728484265 0.2580381007791545 0.2135313961108576 9.680401082846704 -1.1323600106763827 14.807311951385786
255 7.5403466257053 4.441723150870138 0.1373262069674056 10.450460108550342 3.3771794837044573 0.32589145279803855 12.284139801235419 2.374376455583698 0.34411613883663567 11.311391249719732 1.5224460656112433 0.2875193242369432 6.6297465256682955 0.24943775324927456 0.20720035676481838 9.643216862175818 -1.129595941731861 14.920433816324664
256 7.8162154713660925 4.434877361477915 0.14245167756638788 11.188208380045625 3.3848533502449585 0.3038056846456024 13.13704583863004 2.417066368378777 0.3060884843794207 11.38285140146981 1.556730034662111 0.3201759144697538 6.278021547720561 0.09416758119228145 0.1487604295151876 9.960468527846427 -1.1450895843444147 13.994863022903374
257 7.141937871264755 4.356846548223856 0.17763349298662223 11.366415276261302 3.376057421424051 0.3364381105862845 13.145690528390404 2.4283532554293803 0.2553091584884153 11.762231893933878 1.5056958885577907 0.23823056105771243 6.2303229117914904 0.3213262587655054 0.15247772201355805 9.929319696328367 -1.1249726490555068 13.293641229091845
258 6.516099575327952 4.427721252660728 0.18657426568695304 10.915167303972748 3.3718720801368534 0.29511236808559166 12.754673438680534 2.410251939418279 0.26930583563234683 11.439190660451304 1.5061927727878954 0.26600910214783424 7.107912615405944 0.19357646671513087 0.1215931751638846 9.746608718767696 -1.140705621191846 13.047334712525743
259 7.621606367260599 4.377495527972293 0.18648395042477592 11.359099519560225 3.36350883117997 0.3344609071614289 12.81833384993807 2.4381398010004705 0.28920487412185364 10.318864961128696 1.5381002393034697 0.32862702753450823 6.174215960799655 0.18948696089668088 0.14849960479286398 9.65842413173745 -1.1412822514650465 14.751100545235266
260 7.568540375623935 4.411114768545776 0.18243546245800288 11.325697925600322 3.391817809602721 0.3116535967773242 12.420153853001741 2.3787679028806297 0.2781488201301127 11.36180019934226 1.5009464004948767 0.30772936428220476 6.699561648137302 0.26581532990971374 0.1897695231156655 9.875150800341114 -1.13293608124888 14.550111565624931
261 7.580682479890188 4.332513563257375 0.15944473408366622 12.020373782352324 3.3720967055653053 0.29168373641502565 13.67135314127397 2.4411127285067034 0.24991879310858545 10.715224432605579 1.5811817850674663 0.32601895878437037 5.932760795319016 0.3095435845146177 0.19705968400820106 9.984078926288216 -1.11533885015333 14.027449605867558
262 8.24534042462758 4.401964896580119 0.12793582431806175 12.195827069487288 3.448683256150835 0.31194989660183775 12.80342668129705 2.490396211190287 0.2672521728488517 9.805033538902679 1.6018694137783949 0.33131664391769267 6.201546217570065 0.0772594910824935 0.1763997232378591 9.850234786376932 -1.1185938697791973 13.921204374889491
263 7.2858051575692855 4.411153593080016 0.18597435375389976 11.929302795989493 3.38595514391182 0.2996887568295598 12.59169578680818 2.4219620506102353 0.2454940420390759 10.83608078683193 1.5286725043428777 0.26409120592554125 6.728219766204853 0.1823331806679822 0.17147915040126008 9.874220858680747 -1.136613229013037 13.369712420921797
264 7.449241653901736 4.372733417603944 0.18455028295332668 12.61934826820477 3.4134143927541762 0.2697499441442709 13.132387954697318 2.4803145194732594 0.2692572179048813 10.516930233329953 1.6026660675373232 0.2925102418628136 6.151636537173043 0.2976137665024034 0.18580568688324392 9.973908929461363 -1.0892800907614022 13.772454364988103
265 7.597974077711679 4.457094433765738 0.16311165905110356 12.132371139358478 3.4243478557602147 0.3282358335134472 13.305570148860223 2.4585925660563297 0.2461961919531976 11.478653009799887 1.6206371413468323 0.3068015560122665 6.062605715816708 0.4247004832153521 0.18204507750286988 10.115434818309394 -1.04555402750673 14.053397851798215
266 6.958932706955252 4.48500752181495 0.20941215248647388 11.892131945860944 3.4241367079555887 0.3066203285015188 12.606530427179838 2.396290976990899 0.2833770809289613 11.079644187188926 1.5577762214578994 0.3121407443358427 5.88007234758598 0.13601723228692675 0.17113264689122784 9.683462322954188 -1.1227827914343707 14.698463933705867
267 6.4891789124873345 4.650992229166711 0.24137927030915535 10.214090470145516 3.411737357321452 0.3495387052561249 11.998371344015395 2.3615078184783087 0.2937413384295214 11.006219185320383 1.484872275756973 0.2590568704989542 6.025475323232375 0.2828321744899583 0.17680514883696713 9.1466670470402 -1.0842401524929426 15.132059831367716
268 7.40815087402201 4.50351121511586 0.20821401513702462 11.656234056081235 3.400078811216917 0.314885359742325 12.938463021760764 2.490144829363201 0.24676026034423595 10.054309001053305 1.5736603884468185 0.3170337682934987 4.8225598207799205 0.15481272521647677 0.22322514326567966 9.375943354739448 -1.0981869296637687 15.012852678493017
269 7.3736661669939405 4.422255103670865 0.17178138096794512 11.63317168616389 3.371596555668776 0.299115442786722 12.677193132595082 2.42819548151592 0.2914950582798481 10.341398958488375 1.5299580964613877 0.3271005462480143 4.996618335820987 0.27348805942336607 0.21410106379635582 9.404409656012456 -1.1175298641875604 14.938081059368171
270 6.60268269346025 4.5758356030717735 0.21398236583872574 10.960906293504452 3.3995681752704714 0.27750575986690956 12.785201209977235 2.3937087585871044 0.29248274890571474 11.033910733058093 1.5079160561081337 0.320951281919951 6.3168010857225445 0.23056076141871407 0.21026201003089193 9.539900403144514 -1.101110652644384 15.070900405288866
271 7.068404357171887 4.4501582575556435 0.14273269411666858 12.022410487017853 3.4600806913001563 0.2819765404030407 12.020110095688032 2.377990439162036 0.2748066471160776 10.389088777715434 1.447031437362734 0.330782828732518 6.113726447651284 0.21650136508252088 0.20025985147542152 9.522748033048897 -1.1322760854430052 14.101162407466767
272 7.589954364738388 4.468368035425367 0.17401846434099044 11.92251033646721 3.4736784085496177 0.29565025504017955 11.150524731763749 2.3964141950277975 0.33790687588289464 9.931271121818076 1.4608915305962975 0.28166491295618057 6.580461303662544 0.08265094515824697 0.1511344626889078 9.434944371689994 -1.146227900584158 14.213650169351347
273 7.026997486747855 4.402015591244694 0.19056824697972344 12.024556727584462 3.375546535444641 0.2454866844103238 12.57424215042785 2.4310156709074318 0.28858538132395023 10.426030457085371 1.4991795324120885 0.30546181207555545 6.0555900692652385 0.15095190847247605 0.21633386732130394 9.621483378222155 -1.1508866758393572 14.283104356230735
274 7.393776192306701 4.475861581684554 0.12229729883727816 11.992096002737108 3.380410605514817 0.257625063164195 12.26222298717858 2.4442200390066358 0.29124399463861794 10.30138385897549 1.4433842664039844 0.2810711636830176 7.381116844892552 0.17547841205882156 0.24249531525147044 9.866119177218087 -1.1387575426018608 13.690629824824143
275 6.758889959342124 4.444164403467697 0.19081039429364194 10.94897810232998 3.3501849507070403 0.25082598075720297 12.512240710783768 2.3868856455717387 0.2584654435308286 11.114341586466887 1.3912182282059111 0.2808063092844043 7.789624148101098 0.09337931904645937 0.1440133720822123 9.824814901404771 -1.189462014135854 12.890650846112615
276 7.7756400318420935 4.328457378819242 0.16056072491222867 12.124752845039342 3.413829896297973 0.2639571358101579 12.828756352804042 2.4234453115383605 0.287856697906042 10.089836672381622 1.5203058337709432 0.349761416392874 5.826268039566211 0.23699597669345415 0.231750768538573 9.729050788326662 -1.1380216441116286 14.826849914781343
277 6.7510677216248105 4.343417990721206 0.14376771176162517 11.77904414916279 3.316887612883488 0.25033634037292185 12.503145193540108 2.3619647541776767 0.2673131063997007 10.858958544415433 1.4664051273553922 0.2639952851835145 6.922247585493699 0.25885587161389545 0.2043826246277831 9.762892638847369 -1.1731222521852918 12.946497826178827
278 6.004227830720529 4.435472536355403 0.16731572859467767 11.273236343416448 3.3036468002652577 0.28305777757583944 13.356712165849151 2.385789249060085 0.27544379334540603 11.358792799504602 1.4890206999623221 0.2962298711854142 7.310390286956465 0.3167112997601272 0.24024361393616186 9.860671885289438 -1.1365004064549844 14.464786895597168
279 7.36463780117443 4.4047278351827295 0.17149940864891233 11.605233353439537 3.3942439754355807 0.30607325307389033 13.104745719664836 2.408527072516789 0.28247393505062063 10.94654605144555 1.506447577430035 0.27130896936099114 6.640690134329833 0.22066466573110471 0.19071703059589096 9.932370612010837 -1.1357062982763755 14.003920410247911
280 7.93852858530646 4.368285596192413 0.172818430030945 12.479042550580536 3.4449661397839897 0.2893216819805327 13.120053600263407 2.517888944313134 0.3014164071132144 10.178442099084581 1.6075701614296436 0.3054352524969634 6.380096374568406 0.10519267253554879 0.20009228619534603 10.019232641960677 -1.1138478206846776 14.542632072050148
281 8.495160676576537 4.393619400728346 0.15449528394245854 12.079150964459387 3.4347379603616472 0.35294679072971924 12.187083589977853 2.447624076586877 0.3494140668468369 9.765172943592237 1.430657875894936 0.23887277976108506 6.127996039162014 0.08733266043747662 0.1976849309436205 9.730912842753606 -1.1638341287337668 14.821430979235343
282 7.46192605988257 4.3209168140413485 0.16519903720864687 12.129656728540354 3.394493338779793 0.278081734904283 12.522247522225644 2.4323281939273875 0.3333819323638468 10.926788587346438 1.5313846186325761 0.2939709944881688 5.927331601176946 0.2215407304782433 0.2149334957419852 9.79359009983439 -1.1424957843637535 14.731514907436017
283 6.692489413302469 4.330622020066135 0.17019349264100964 11.695424918366513 3.2902147299436764 0.30211271769036435 12.943083487429824 2.3550033272947157 0.2911268980580823 11.145039209078247 1.4992668004496215 0.31257288937871475 6.9234811909767275 0.3134203136332209 0.23750583880667428 9.879903643830756 -1.1649230852581494 15.05173691524323
284 6.902521564870439 4.205103831872386 0.13649513385673032 11.791339042821711 3.2777096287392182 0.283704552252517 12.967558589892855 2.393438651044123 0.3508113724739644 11.418138675402584 1.4655099757858625 0.2734741709654628 6.419962266032983 0.24230866499796885 0.15582055063409803 9.899904027804116 -1.2058143730477116 13.754491065926079
285 6.446585362287563 4.3453203544294645 0.18576664296696768 10.777942886017117 3.340438867690839 0.34494873455468666 12.487984226736565 2.347363674753235 0.3299155135186318 11.11502034622495 1.4826558582842602 0.26899448916772395 6.7526047790916905 0.22608029419638484 0.2197013538322721 9.516027520071578 -1.1742567136647866 15.462145408935895
286 6.466795751333084 4.412350209485653 0.18939851698118332 11.453565421502 3.343819100796061 0.30896786447585595 12.893676787822612 2.3807211721921786 0.3170955181503341 10.76657650311092 1.4486865633026567 0.29115534593828674 8.221315377796532 0.1870829156409672 0.21485551151804702 9.96038596831303 -1.1680965312521203 15.142962344253434
287 6.142151742951926 4.271289496460323 0.1712704922625988 11.649929177095276 3.297211145531966 0.3354605067121441 12.69534932939962 2.391974043141619 0.36585368675936863 10.508237540360865 1.5150946155372584 0.3094628212690397 7.447349555953539 0.2062432433546393 0.24775073304741613 9.688603469152245 -1.1862660147304622 16.38428094202609
288 7.393124948382209 4.36059747479081 0.1836323781385651 11.74489650730966 3.3648723682645967 0.2918615244089317 12.89624416532581 2.4736803730975923 0.26197026437624676 10.216923035950277 1.561477531735468 0.29886290334769344 6.685244535079496 0.08339128099240337 0.2290758919264225 9.78728663840949 -1.1538247177594494 14.500449823457963
289 7.179131877540322 4.3533300850094365 0.17904368524374661 11.747550924134385 3.3240840039095083 0.28638020900937006 12.922088594223334 2.3907273634798294 0.33553835246402375 11.023745600989889 1.494046238982267 0.26173494996729935 7.232276175229086 0.17622696492701853 0.17090674868906736 10.020958634423405 -1.1749455922740113 14.136059932117785
290 7.181255450158493 4.231782968773437 0.19305886782099102 11.759110290213563 3.3367035450770905 0.269460593587496 12.715030544896045 2.4308133408639154 0.31462582746580864 10.51815292282758 1.5211330987752198 0.24471095900005724 6.124911900756979 0.13982664852261772 0.21204286736141606 9.65969222177053 -1.190576603133167 14.139442329587196
291 7.128247672481945 4.228580825289019 0.16620038301069867 12.34215281619475 3.339968720569429 0.33741334949110585 12.994072047309958 2.4344905478003485 0.31545472039283334 10.034203373422107 1.5684098600087062 0.29593100370072833 5.713375056327508 0.026729905633048754 0.2326883310643369 9.642410193147253 -1.2029925516755129 15.443364466844812
292 7.177350962780788 4.235587380266768 0.14885370092157832 11.703656990008827 3.3029239107042123 0.33532269521630576 13.10833482701196 2.379704267151313 0.3042602295951333 10.84970059189447 1.5227632910582973 0.27997857701972484 6.3680402797573015 0.1571422272896338 0.22898321604418023 9.84141673029067 -1.2030043082415784 14.867090748802024
293 6.532483163869857 4.300033962763372 0.15287904229780366 11.678745755553829 3.2911580406822107 0.3151054535117765 13.477235591222858 2.406174453029972 0.31809127909947427 11.220900725140956 1.5365599408527464 0.28804349545119423 6.228354714980738 0.10403203321897835 0.19069061650986244 9.827543990153647 -1.1950368374261675 14.493653680815296
294 6.632750972585166 4.202140993177514 0.17872980767620766 11.681719633835176 3.273804418971643 0.34156484718395563 13.932846573049 2.4220793818018165 0.28475033741051764 11.37577903628367 1.5814966855458916 0.28280050165265824 6.271019151224 0.23322466338189216 0.16094391150648893 9.978823073395402 -1.1800792949598717 14.31007248635612
295 7.069929402484419 4.335053486643783 0.13993320279188473 11.474184606635186 3.2852912201146984 0.304512006621197 13.337711211659471 2.3943576267582984 0.30602795043660297 11.49942495091013 1.5449446545859988 0.27387003751984573 5.42285818794265 0.06800216221479792 0.17945689151668762 9.76082167192637 -1.197098693472108 13.79453289413073
296 7.153464073208479 4.305694507723649 0.21635885731984753 11.328285534560893 3.314349555962651 0.30793021615923727 13.56336630912744 2.4090712894246726 0.3011956771864394 11.664325706002826 1.5163954414599803 0.20121225519963234 5.8384265439268725 0.11527614920246367 0.23288624625058457 9.909573633365302 -1.1904711347809402 14.433760858318935
297 7.055103710012279 4.294820000128598 0.2081546076781785 11.558208689069282 3.280829259079136 0.31464162094934867 13.781356112707368 2.3506748692815496 0.27100098147061524 11.25846397658866 1.5710476104020292 0.253550575734295 5.996276340609171 0.1341652117980549 0.2315425499703258 9.92988176579735 -1.1963211333977497 14.655003740313386
298 7.071418768251322 4.275458914534425 0.13972621621575204 12.083432618688304 3.3345125899656876 0.29447496845535237 13.829976455254151 2.4177638997480213 0.2768036703487096 11.174064203140619 1.5788770903946079 0.2774868307526068 7.091995200000195 0.0844518410433001 0.10753747457319786 10.25017744906692 -1.184415656398415 12.559569022214264
299 8.093417310856132 4.361512985623109 0.1810073749636925 11.606887788652713 3.4170524035406356 0.3006205206272825 13.200015885014423 2.455397731543462 0.29698564133002725 10.475056684369822 1.570713287589407 0.23278575905509252 5.921329385937226 6.247250662083013 0.22729494847930437 9.859341410966064 0.08775689054030181 14.19439046288813
300 6.557123059746048 4.321409640436465 0.23225730671889858 11.620539319869804 3.2964148219440217 0.27649335353311766 13.72941519396465 2.385929063684398 0.30446369539609286 12.02545627958513 1.536736436286349 0.23319957558310656 6.0403629286851706 0.24533735104160187 0.19771011871113708 9.99457935637016 -1.1654630608570562 14.256611450484012
301 6.908568602885938 4.398496807034585 0.19050624615936748 11.180244285260866 3.3291338775156833 0.25919016092011044 13.108187805214879 2.3768303870283907 0.3326255764504553 12.034647431131052 1.5496889571032175 0.23988036486304065 5.88406127518554 0.08747618013038336 0.24097699287480143 9.823141879935655 -1.1743032817731716 14.474969004551804
302 6.377854151015638 4.238092086676404 0.2245639273299287 11.967024579138727 3.2702723284360564 0.3005816691785609 13.476954795067417 2.361926430892959 0.3123402080743133 11.944540600635868 1.559578090235885 0.22422239530660576 6.237783206740673 0.18942467670924637 0.2014626198317707 10.000831466519665 -1.1987698009455132 14.47487135482083
303 7.1662941144864085 4.335031997283886 0.14661117137011512 11.99682706690485 3.319013696744964 0.3064192380524831 14.18459961974178 2.4410645148088763 0.28761914792658566 11.370296061316358 1.561994688134119 0.252259470850075 5.960776464954317 0.07872764443831358 0.20086272128906016 10.135758665480742 -1.1754620152535915 13.679616589525853
304 7.106223418021031 4.369849675604327 0.1929037847585732 11.310572649467735 3.344988033334575 0.3457517941894137 13.202378530629577 2.417023503391987 0.330622210162411 11.363499821118952 1.5623112111054775 0.28372840045817127 5.975458353868089 0.13205996296223224 0.13928514043988618 9.791626554621079 -1.1573820462559037 14.808567822166474
305 6.580104642130566 4.251818357252311 0.17792436417352725 11.929240437459102 3.2707621707089864 0.3373613115658671 13.628514277869497 2.4359867083890707 0.3217634856321069 12.49055241492787 1.5829527559080643 0.30605050365307085 5.772690890569594 0.3582221061922285 0.22274969484269072 10.080220532591325 -1.142680103845491 15.651480754207867
306 7.28639902564976 4.398002291245631 0.17185981894682517 12.164750567680198 3.2759715683917694 0.2767436847497596 13.346421348612973 2.3686715546073738 0.3250259326779094 11.328000575869604 1.6073141970691078 0.3075431531084201 5.826315992652183 0.16560503318280867 0.20160941720332 9.990377502092944 -1.1595155946362852 14.699599003688757
307 6.325631051935616 4.2868486379393484 0.15589964984296104 11.094979097212619 3.1997176597718715 0.3401434312847859 13.975367562867467 2.3049561356615476 0.3076748507439088 12.112734559961064 1.540973560908169 0.25819666337828967 5.777398625359996 0.33941642538116906 0.1726755640036842 9.857222179467351 -1.1882460396032022 14.147361110723432
308 7.286783730534131 4.315087789748883 0.12368585188265302 10.97801586997103 3.2902717377749524 0.38979693631531065 13.490726929844033 2.368584475703511 0.3155419307054599 11.622481189378828 1.5720174043920923 0.27337086711089303 6.436293622950739 0.24628011133803426 0.2238089264258401 9.962860268535753 -1.1641802197441287 15.197184266805213
309 7.678737658825887 4.201458202781756 0.15088009082952336 12.788267507280286 3.315397718475356 0.32343262521803035 14.434711155849573 2.4493849146227973 0.3167929666581118 11.438971789539545 1.6942817277706574 0.29012701463889584 5.419944216236257 0.191376155054166 0.24990336883580253 10.35212646554631 -1.1522487797946765 15.253695709956379
310 8.137632903048184 4.236866723626802 0.1912875105276887 12.260759792747258 3.364580981178559 0.3058514257977281 13.694606984182752 2.4717577448387678 0.33432851191032203 11.089479354511798 1.6836401531141079 0.3162759559490005 4.911939978749063 0.17941955996281495 0.21077400759170323 10.01888380264781 -1.135375490991413 15.567462817965264
311 7.333136956940283 4.323146359643356 0.19949764639211348 12.408282863078849 3.3341857043231213 0.3060142990234641 13.604758737845012 2.461545203216425 0.35059138341106194 11.56161079800393 1.614763427441775 0.265529363078767 5.096966644569492 0.026950911312681236 0.17518950292888483 10.000951200087513 -1.1705102023481515 14.860487708579406
312 7.3458191126887 4.2409435668136926 0.16027525999119296 12.081665475181827 3.295904196535502 0.3623678059831618 12.98882757143514 2.4529464482003873 0.3600810657023633 10.533519710589657 1.582531940671691 0.2934107474747684 5.279998652090358 6.281215457969733 0.22273944177557653 9.645966104397136 0.04807979850257773 16.029918931669954
313 7.46429735858608 4.305684854004493 0.22335676655911385 12.466755749938214 3.3174381657185217 0.34960448879448947 13.651921591407959 2.4662268941908323 0.3348193379787639 11.271093743514225 1.629139183639415 0.2201917360209577 5.728201611062261 6.2721234906364 0.23768260264835578 10.116454010901748 0.07549399410230899 15.649252774984348
314 7.211451862306502 4.161063574437668 0.23024260964709636 12.442050391800837 3.2935838997042537 0.36993080856961863 13.892678944185098 2.475867643040968 0.34182881885589 11.84309333710547 1.62304334131934 0.29482778585533426 5.530837463693407 0.18806680344374696 0.19912284688672374 10.184022399818264 -1.1743034711464282 16.454807804015747
315 7.467055239352016 4.171760195993739 0.20208748974873506 12.735549992853608 3.3459993553518466 0.3127389601161741 13.697403164759798 2.4914024675260085 0.36632291019608343 10.80484357238876 1.7201414956146446 0.327043218305448 5.333654736054629 0.11608791246479505 0.22243973922172589 10.007701341081761 -1.1535502381454166 16.393838766564308
316 7.6633112343626975 4.361012126661224 0.19690557964999555 12.291017007218251 3.320932758167459 0.3442226593268268 13.764979407307383 2.4026544781705903 0.33136538133031396 11.175758522880615 1.6972368896503722 0.30531610327489256 5.58614565409347 0.06100950312218347 0.2193929137760775 10.096242365172483 -1.1540593723812576 16.010762849033437
317 7.552680253815357 4.246969846185351 0.1802352786985411 11.948746827161699 3.2482648732789947 0.3406947011002297 13.47872169559816 2.4062772522193026 0.33181541811929643 11.437216053014764 1.5754927751050736 0.2968090000745017 5.505593274800564 0.15960733329923343 0.13965943658789534 9.98459162087811 -1.1953061075180322 14.773302322267535
318 7.100614916688064 4.301200564268472 0.20115230094185457 11.77876737299151 3.3000438816756943 0.3730636538244154 13.510731717749188 2.420145880088632 0.3222904337542378 11.607148104410042 1.5806171399322044 0.22758862870532068 5.804027178509481 0.19140607421746625 0.13387297019523237 9.960257858069657 -1.1639458154991296 14.415251288358604
319 7.063872888834929 4.399537861380194 0.1910264979890421 11.593423561152688 3.283564643356308 0.3564568874348889 13.214679778113613 2.36775720821169 0.3291426363698861 11.744742253615147 1.5373464214915722 0.2697951208307419 6.692013035601465 0.2862626990028407 0.18119302736905185 10.061746303463568 -1.1477347568471026 15.213337752479545
320 6.988909005025443 4.216685003844601 0.1874571432910246 12.596384348794235 3.3219946996513703 0.31585043747290914 13.087247058365314 2.4015485112382353 0.34911204227345055 11.2583247259613 1.6069024517778068 0.3280048236787111 5.628191366765744 0.2006342745920652 0.1644874764056508 9.911811300982407 -1.1730755353148077 15.41155540233982
321 8.29816360839723 4.2579520660158074 0.16419127600407385 12.345698023908664 3.3797370582499413 0.3461738220803407 13.863946389430353 2.448502509094793 0.34878186263089767 10.77230231856871 1.6319086169997887 0.3196254943267998 5.734356317462616 0.15808312862121263 0.14669968285042004 10.202893331553515 -1.1473918477393146 15.188791872684874
322 7.828449666400329 4.290345149216439 0.17140648063767414 12.638196491359034 3.3448110595372653 0.35704332355431345 14.54261332954392 2.4682657742063276 0.3005156306735201 11.283515954123697 1.6850372596574634 0.29400801947408856 4.973270741423834 0.32079954309583386 0.1879685082558849 10.253209236570163 -1.1007767663929575 15.022288328663622
323 8.245789833208782 4.320308761216808 0.19216334569601706 12.505869649874606 3.4032561918589987 0.33363683899366997 13.850269689781785 2.47948584927394 0.3276549586492045 10.88554592430509 1.673636494211706 0.27564906764444025 5.561404022891726 0.09189176403020088 0.17586668826359245 10.209775824012398 -1.1289127114172925 14.953864982848106
324 7.625289166605029 4.392262040131309 0.16764325485687132 11.835837115077085 3.3428447594612622 0.3593109240434729 13.719266424274046 2.456624510724933 0.3614420609884476 10.843417046360315 1.6060617213568364 0.26824640374136266 5.504039460345951 0.11801253880837809 0.15849626645893605 9.905569842532485 -1.1394674094390798 15.070381804307987
325 7.1647529934917324 4.471393242613651 0.22530390145241674 11.557478678334911 3.4209366125110936 0.29082522588179516 12.436265454924492 2.402963345131031 0.31293031044572117 10.595165067200483 1.4910005510369868 0.2749245749690639 6.0592741352528625 0.1119332464656814 0.17581421689429427 9.562587265840897 -1.1429831239839348 14.665407437375023
326 7.57238794699805 4.45158523144167 0.2112808037817559 11.927677768654734 3.410438117845864 0.2956948485817631 12.659276924175215 2.4621602139053502 0.32395807650061514 10.796908839364365 1.5228170266526329 0.24066184848868213 6.41315101342938 0.04274839863813231 0.1503971197316275 9.873880498524347 -1.1446787258388933 14.003004827749416
327 7.356886599085133 4.436471283633194 0.18183062227259128 11.525847464212651 3.3988669450685594 0.3075673706716239 13.402506674728807 2.467459785229334 0.34899231268993214 10.609434298799568 1.6492501862482658 0.309024508999764 5.939004150734572 0.11207833410956597 0.1770625148277883 9.766735837512147 -1.1098032166778395 15.177392207782727
328 7.0195342954934254 4.416848942336597 0.204544081862022 12.216034520911938 3.3639970664715415 0.30083321144163344 13.012607770485792 2.431271627870002 0.3420773139527378 10.513982970689396 1.5545121263771615 0.3231971794084762 5.692790704378136 0.2552511766304107 0.1870755172592028 9.690990052391736 -1.1182523355984808 15.55840884890507
329 7.230329430981174 4.311442706700066 0.25167061459556045 11.929842420606493 3.4075387757432347 0.2949766711913299 12.826099853077242 2.510850763963788 0.3530492028760852 10.227108110761014 1.5552554296379373 0.2842950732754332 5.569179432241269 0.22822630172114042 0.23858593322970462 9.55651184953344 -1.11996572798239 16.30153730068503
330 7.7896700335138025 4.397879553861836 0.23233420350340483 12.180763670258077 3.4655138701816814 0.32442960747879684 12.169247434012904 2.487152971667677 0.3475704967903967 10.469601948357672 1.5829727625196643 0.2535251493905515 5.741648450762875 0.2791045150453418 0.21994025924854554 9.670186307381066 -1.0801037888803833 15.788421752942373
331 7.059737697763572 4.314746713572381 0.21278361554435538 11.685346630940812 3.3537826918132754 0.2827849083245478 13.04424625022795 2.47001239681844 0.36105081330073524 10.615078196012245 1.575147341554352 0.28114593245413144 5.561231618225955 0.2840453630318831 0.2708600032257416 9.593128078634106 -1.123081622177557 16.141656609948207
332 6.993248045832709 4.50478758516954 0.2740938575713442 12.646586014310648 3.3834060063860143 0.2781203813927223 13.280557443904023 2.512130134540626 0.3565453557090007 10.220156671526572 1.5957486324964376 0.288371470403754 5.510617949243307 0.10210583704790986 0.20264531576669323 9.730233224963452 -1.1029928844075179 16.04025577688607
333 7.318528920807635 4.4228280338631025 0.2367380269763022 12.029796334224155 3.3993655829070755 0.33389155828685857 13.416505255696606 2.463290354142976 0.3276634781581377 11.29985006815596 1.6253010722567016 0.2511010376879688 5.420471451934208 0.08584289286532092 0.17160485298295733 9.897030406163713 -1.123302936328588 15.137532962136092
334 7.620662953347663 4.4815415063094015 0.24946459167542767 11.767663994766233 3.4036648442914803 0.2692874649632134 12.721070050230395 2.4690558513432226 0.3463120470060754 10.151224492387517 1.5642296389822636 0.24051926334796297 6.22190091511184 0.11639930765908928 0.1448932511545161 9.696504481168729 -1.1156502938185318 14.32940651992531
335 6.998093316262724 4.332905388430371 0.2103736416557146 12.580970648531228 3.3872411031199436 0.2859621251805947 13.236301645395292 2.4409984845807555 0.3404434513208681 10.974180378978028 1.634164902898219 0.3254715529241102 5.628789155610831 0.1784215881434196 0.16977244032644315 9.883667028955621 -1.1278822301010816 15.263861645425036
336 7.857693461103265 4.307278496991012 0.23247912613022026 12.619933496994387 3.417728520025286 0.3137380411829303 12.969054148998943 2.513859288477943 0.3471777780727754 10.06070910466309 1.614288949055508 0.2808888873851697 5.767204271666744 0.07969660205216175 0.2018756463797927 9.854918896685286 -1.136058152215241 15.7696260184535
337 7.120908116655768 4.399552691293214 0.2164746072532545 11.64623575993149 3.3728269095810472 0.29366721862745326 12.686436889292342 2.4278102440031466 0.3030114875679862 11.285009481890537 1.520610766640705 0.25168138532942147 6.168788914873395 0.12106915068616138 0.23937885203250045 9.781475832528706 -1.1542545710947685 14.945186409043847
338 8.044821188157822 4.29565434751859 0.18763904162081307 12.291606675630039 3.424396926883194 0.30874098962508817 12.861794360569572 2.484223538663746 0.34097910505803486 10.668013778110799 1.582796825845262 0.2534871240337893 5.962673461208631 0.10309630123510966 0.18409564067526377 9.965781892735373 -1.144594935506443 14.609758010486052
339 7.403417027288423 4.276501127310873 0.19985103690590417 12.06531814692965 3.3894806665168713 0.3248674266958161 12.958160202306397 2.4458962266624593 0.36990278165783236 10.555089387241882 1.5262223586831065 0.20923115546556034 6.1690407634776045 0.1306571417477745 0.19662996603853494 9.83020510544879 -1.1688770193514064 14.902430189348285
340 7.9983790548230855 4.296586653124498 0.17646017141791326 12.760373572680903 3.4022707377535384 0.2921155910224468 12.82104448087361 2.458658326780379 0.3498986292109742 10.155708218345149 1.5843025682604215 0.28715778556774224 5.437955505593603 0.13997342621578399 0.23559983572119708 9.83469216646327 -1.1462701811086993 15.369386737862698
341 7.857348893277797 4.241948881611875 0.11278454697163383 12.84098912804355 3.419098296313858 0.3531359033685256 12.996050627980406 2.500425244039089 0.35568865245297393 9.529575659775722 1.637157005943949 0.3495865648270227 5.110583682071098 0.13161339625988525 0.27032059629148164 9.666909598229717 -1.136579958701892 16.518559604320675
342 8.025116541170718 4.401154343529208 0.17596852027560328 11.86138949320705 3.4582290146896586 0.30648108005624924 12.00945012273266 2.5055389539714836 0.36408000080478836 9.467770087346649 1.570526235112459 0.3263861307293679 6.745721021105248 6.2780253384039435 0.1278002741132483 9.621889453112464 0.12006625360572713 14.905107497544918
343 8.168698737638588 4.303746989313094 0.16454170430187007 12.371269902897632 3.4025287314886645 0.31440309624444357 12.767799938662446 2.476806628554321 0.3920313654046432 9.854940333768253 1.5645507891765111 0.3436837256438102 6.458462174425987 6.235800139707384 0.08982948912137269 9.924234217478581 0.07405813211237149 14.94834718693385
344 8.20614454289137 4.293401620736138 0.18451844856126626 11.985200730115993 3.440930826984509 0.3352582075238235 12.68457202482722 2.491633978437417 0.32690997226258234 9.054961136039376 1.5388601770860897 0.27658155117797767 6.827154130793762 6.198628393652344 0.12165458564466307 9.751606512933543 0.07006247584367627 14.265764052803002
345 7.930270135081945 4.3242846410451214 0.12615242640167942 11.391899259270723 3.420558163803258 0.3070860201578895 12.460364211425473 2.4352722361222923 0.32992692045489086 10.034661424347133 1.545193291437176 0.29627417589182 6.4308449447474025 0.062471110043980815 0.22917535280710968 9.649607994974536 -1.1650726350452578 14.766438988413586
346 7.32348015605527 4.35461903204407 0.1982253178432129 11.737370567621038 3.3905717652885063 0.3045342710232796 12.321822578258661 2.4386830654331972 0.30880591152593856 10.085508690977665 1.4423103997908664 0.30989877445706515 6.571541474424084 0.11657251457808038 0.2601208609751271 9.607944693467342 -1.1740771681086792 15.831799464151903
347 7.590738965579232 4.426691613470618 0.2200661694980531 12.363782550586118 3.3786039834284836 0.310719001864447 12.332340863143191 2.4382066949288195 0.33181194165159816 10.39078800162573 1.4762314659605338 0.22968170948197786 6.518828308493956 0.032853140967128616 0.17695250233381307 9.839295737885646 -1.1721111437845066 14.54431962771014
348 7.48681118486057 4.320350317718296 0.17808964423956467 12.271980027370233 3.3424412148912235 0.3099056151082971 13.031771413952157 2.4436143547522278 0.3464203769272105 10.77942594522372 1.5658824054110663 0.26990601842729317 5.791942305052693 0.18997333288179577 0.1666393595222183 9.872386175291876 -1.1501761984047014 14.564140408147049
349 7.454186044640397 4.3363001851317335 0.15572027547026948 11.755746470531259 3.392895264032143 0.2800158901805142 12.421448846090142 2.434651430954435 0.3494506272229046 10.895136273372374 1.5578591560178299 0.22955600902220175 6.722330325646528 0.03435191982975606 0.1411865819462163 9.84976959205614 -1.1714169323424437 13.245975021862085
350 7.843429830845443 4.275555068465361 0.15204150992615004 12.44731303869392 3.362344408969885 0.27429351501773025 13.229914443852842 2.4427708929810676 0.3250231328658777 10.60212354089133 1.5613579577843693 0.20927677780935883 5.9662941225181125 0.07052476773838284 0.1639069651953072 10.017814995360329 -1.1801179043478103 12.886300960457145
351 6.4932133367163125 4.255378490434725 0.16179603958405747 11.449382433670415 3.3354676027757804 0.30618677787789533 12.76987526491084 2.4189609835807726 0.35368854904318275 11.253852139588226 1.5245656009475006 0.2010356229775424 6.283735841281119 0.1192053397423522 0.18473501017226848 9.650011803233383 -1.1919129200393972 13.836266117413006
352 7.119779452356222 4.221014307916504 0.1588979510457623 12.396283751603052 3.3069217678221503 0.2610582481210068 13.834352227780895 2.4419435411718218 0.31741593376777943 11.238769598374097 1.593972403018732 0.2725240184045836 6.016802592527406 0.1349072136682501 0.16248427970653306 10.121197524528334 -1.1828766768161316 13.434490136528972
353 7.801623866784982 4.32161075989534 0.17617302980318733 11.880191211298955 3.3409215469656535 0.3527510250000335 12.278486529102667 2.4476413625269307 0.38102266163131954 10.13839893048572 1.5790022174906353 0.2487586478993421 5.5141299283778435 6.27111785105879 0.18074396164096124 9.522566093210033 0.06943022405184655 15.348958650000274
354 7.320585369379856 4.352926662192889 0.12805769749544998 11.88824773387554 3.35283290236075 0.28950609910021186 12.541377306808343 2.386155006402012 0.4092939582329193 11.061024353976066 1.5164628146395864 0.2979355549980512 6.1659192170659685 0.08561032857848148 0.19537421015077283 9.795430796221154 -1.1838309807008796 15.128005428991623
355 7.698049574874601 4.409347727261532 0.21651373193986143 11.487972311916899 3.3923407319907812 0.35267389749625155 11.7309224972479 2.441574913406898 0.38346244389246814 9.92944158245234 1.4600930513538528 0.3057955981464939 6.1851846494192415 0.07714219829155128 0.20848344608471808 9.406314123182195 -1.1665287990747002 16.809769456205267
356 7.584449914980253 4.441122726424223 0.16282989221163421 11.498394538656925 3.3731128309383003 0.3330590241117279 12.637790603259763 2.4067096329378312 0.3798122948025801 10.924607941153797 1.4739762573937383 0.2765905003974298 5.890208684804688 0.22240717771942767 0.20713080876024276 9.707090336571087 -1.1391627984529191 15.577834597457734
357 7.20808984301652 4.298799070516467 0.11628516356597626 11.61338960098127 3.2965536965177713 0.2916856018703898 13.268803081925707 2.399552435651639 0.3396954281251562 11.488430147007797 1.5314847423258104 0.306253805612367 5.5825870233607295 0.15413317393381204 0.16801114407718598 9.832259939258405 -1.1865238997465233 14.002299472776443
358 6.8119169686846295 4.360642403457977 0.18256912807656536 11.552985657641278 3.342068358526437 0.29090690682315745 12.75130015686087 2.3746473443539475 0.37165502018115903 10.922155864541061 1.4604120726691892 0.2788235721567625 6.596617687879576 0.27587988248027817 0.20684861342256403 9.726995267121485 -1.1598985112380578 15.249881810432544
359 6.9544194514164825 4.345485110530282 0.18308776686048267 10.950737308958088 3.3329215615791283 0.35157596805633523 13.246652996316994 2.356389483733349 0.36436344825421585 11.712301965471019 1.4898220782530889 0.3117464990847406 7.054066917360313 0.15746789468223393 0.11586417371247026 9.983635727904579 -1.186211297780007 15.202150017852961
360 7.82894344881901 4.295078633799992 0.1662356874804497 11.099437201577521 3.342739119160027 0.3897095592982456 12.872881100342324 2.3656958247542135 0.27811495383089063 10.520312937314234 1.4645523722752387 0.3205045175762466 6.746852717235977 0.0935317113528463 0.17053064687153136 9.813685481057814 -1.2103089912671599 15.18447437402681
361 7.172630635218169 4.2386970803351725 0.13379703264325923 12.148179054049637 3.337933079369678 0.34065616866454407 13.209869463802331 2.37787060206678 0.35109535832261535 11.102544959839053 1.5301159631828338 0.3029855189570199 6.009298817829125 0.23785064157014765 0.1620441250380366 9.928504586147664 -1.1781350502307009 14.788936839863016
362 7.4901428758050095 4.3882690929338946 0.17056471226584666 11.261810725707742 3.346985165221691 0.3809279228451323 12.615736036800103 2.437810171356398 0.33768727663047604 10.443116656986433 1.523589292045672 0.33947980529014354 6.312605505039313 0.10383724401501362 0.14944934975116086 9.62468236006772 -1.1625303304210894 15.791966647072925
363 7.671808505723848 4.373718334906547 0.16071202236447973 11.412407226458749 3.3983698406303824 0.3722985300409846 12.255599154225983 2.4390755623055487 0.3181741709051684 10.615766976838106 1.4844494978280531 0.28264816384964786 5.712611007147451 0.10362663637575267 0.17790617745933526 9.533638574078827 -1.1627805491263667 15.031422445028474
364 6.6381654598794695 4.309369157112601 0.1876022923914828 11.256476459638938 3.282347998484623 0.3644853628918801 13.734622094320043 2.3886049705048067 0.36482564810993573 11.312636620699571 1.5478161135857316 0.31329816755368645 5.7505764397490555 0.2641479724573803 0.1869411889816571 9.738495414857415 -1.1641712811065947 16.239373267929924
365 7.288520224828247 4.458745245313394 0.19173561856851887 10.893979664016868 3.3439587750900293 0.32993004809684434 13.37656264100573 2.3874363958362044 0.2957253238984653 11.719064635575974 1.5191000277190565 0.30710593492236604 5.760505213576849 0.2850011396636247 0.24021029468819105 9.807726475800733 -1.1237802068111615 15.638392797404615
366 7.420449558494653 4.377446273638499 0.22853506905189777 11.916639283804916 3.3877880816324786 0.3189167892406661 12.291703716929687 2.444496698851691 0.2938117354231853 10.635400326251856 1.5193689799070527 0.29342228820240124 5.318804983894081 0.14485647345224634 0.17515769628941105 9.516599573875038 -1.1478372220392299 15.009701770721446
367 6.866888249138392 4.370268821375131 0.24739780379946483 11.61692003579097 3.296169232839741 0.25910386709276323 13.24193400388987 2.3921382207775697 0.2986474336992563 10.979948497930401 1.5774139663587665 0.32110806476856507 5.550938576564145 0.16513099000279374 0.2283189668372485 9.651325872662756 -1.1624042772648229 15.52229912664867
368 6.644097771598302 4.421648043190308 0.23877678178749592 10.940969254291183 3.368626289747263 0.34269761696750317 13.386575041018455 2.390632760434924 0.30657194414254413 11.642031447414528 1.5791015579343923 0.31222613300829544 5.728780816946159 0.3185934680858664 0.26065727761304786 9.668490866253725 -1.1069080996570728 16.741021808343966
369 7.305773718756104 4.370423684116465 0.17338941969465532 11.17239223689902 3.3468467229970074 0.34171855802243306 12.619086875324397 2.3841326991007037 0.3555498144165676 10.732415295481779 1.5232991854379176 0.32374023776459815 5.727703138182875 0.1775637514575649 0.22765941572559842 9.511474252928835 -1.1621753149136915 16.295577971880263
370 7.815762855210433 4.392949786124681 0.17852819647018722 11.690479965704268 3.3754654442455703 0.29327016250627513 12.369069426295479 2.4412979326265325 0.3533171673285055 10.570267656974584 1.4950953816076629 0.2999515151694659 6.46425869385252 0.1375449163927855 0.18617571740309283 9.781967719607456 -1.1541578313361769 15.025735200154507
371 7.03356476341015 4.476841801348244 0.20284275671458765 11.185334522529297 3.350050228775812 0.2733271501748041 12.756547764878484 2.3819815413279617 0.34496777096149867 11.033736163698608 1.495040400921374 0.30042339481961533 6.421507626671885 0.20854392933193808 0.19170089667852688 9.686138168237685 -1.1401369431945574 15.04887364774769
372 5.9918673209955555 4.43673244919526 0.2176950171897057 11.262952535088273 3.3018941276974907 0.2882758834567441 13.294213044574812 2.342459376960377 0.33412464443079287 11.808852466170672 1.51362273448856 0.2954171577584608 6.2197547400407345 0.3452584519689756 0.15996160076624585 9.71552802137401 -1.1346350954734907 14.845042012808234
373 6.900895474243274 4.424993670852134 0.18340603238491815 11.322936052638868 3.388313224780796 0.3204331838449915 12.439401948411321 2.365726568697247 0.37677683732005784 11.10512529897691 1.5253821035913115 0.3303883987702575 6.502871571707033 0.13077229483715358 0.17226260598971152 9.654246069195482 -1.155590950983895 15.851072876127223
374 7.135779820360089 4.394026113669136 0.16672486243899343 11.343319978030856 3.346600279365995 0.35453013535281813 13.609714283201233 2.3991842414074958 0.3124172053598434 11.214306365407536 1.5840979082838704 0.2823470991294488 6.205190148856645 0.18786744483126394 0.23535687801481725 9.901662119171272 -1.1402733260240712 15.485630333093294
375 6.389612739285363 4.300588755014591 0.20239935937012055 10.985893425381866 3.2754435322174067 0.3194585195408404 13.390295530520282 2.30859359185214 0.29190295171347 12.177419579965893 1.5191748651634265 0.24986841976914623 6.380566188946607 0.39755978493255245 0.2452373783493383 9.864757492820003 -1.1623564176996002 14.998506754497091
376 7.2987856443491745 4.332586599420341 0.14758716839766267 11.940571879313687 3.3673682599795827 0.3018958892850764 12.883236219606275 2.3616059641156495 0.3183174197402911 11.25137320666533 1.5059464630788286 0.2561628497079856 6.327510324541682 0.30807502679414905 0.23011694884563522 9.94029545489523 -1.1475120608579132 14.370701396812724
377 6.763446794654822 4.266232349852354 0.15021242190641246 12.062860680387233 3.3370303580045606 0.3556586979579422 13.551755083318774 2.320101488891745 0.34640703496490904 12.00868442500602 1.6134271066580435 0.3032447088728852 5.668025973846328 0.39547503429457936 0.17336177829369134 10.010954591442635 -1.136175255995367 15.227896289223
378 5.936705929027049 4.228979332795239 0.1646071909007878 11.992802339841202 3.2919836181237363 0.32519238636491593 13.603389848108527 2.3429944937479315 0.31054915552204193 11.482875498142537 1.6094220694958794 0.3634759259736754 6.337306195498113 0.35896040769043924 0.21300280764892207 9.870615962123486 -1.156160539164978 15.777280588600554
379 6.981116196379777 4.364986515345112 0.17410003359799348 11.572335298275107 3.3811589413753986 0.338483367623206 12.738410867935015 2.4106416295769537 0.30637675171653506 11.370642612129588 1.4727673221702362 0.30370704326211534 6.8945341369740625 0.1603422800840072 0.16381452285366335 9.911407822338708 -1.1646491858252817 14.741994584500242
380 6.742578022949744 4.324572398524202 0.14037182947060822 11.79339392495143 3.333475275638651 0.343963810760198 12.613717552731968 2.361996369836249 0.3823648719862383 11.016362251262246 1.529011000863656 0.32990925794064546 6.675136911692729 0.33814091089051923 0.22367917702298598 9.768237732717623 -1.1451893323849678 16.27531247250637
381 7.102402515572666 4.3008438351428655 0.13851497252417821 11.850320313073874 3.36181163541831 0.37481840701658353 13.617633293055711 2.332629141349975 0.36753377778722923 11.77691123334198 1.5393192465802612 0.2891009831747462 6.927151760628211 0.29239531557347326 0.215444873805992 10.254883823134488 -1.1572286887226464 15.87566372047754
382 7.860991158505396 4.361625399534786 0.13907934541850484 12.285166856358217 3.4394528172856447 0.31670972560509836 13.135435054078666 2.382537973250587 0.3446358994743135 11.46753231165468 1.5635246604486834 0.32779661404567495 6.3599785522374646 0.369560794369231 0.2557477803589754 10.221820786566884 -1.099288194557837 15.85912071686361
383 7.724486580421241 4.351191921225982 0.17019525219897624 11.704047982882523 3.4156833054360582 0.29307938176283926 12.328360730623542 2.4283766514163942 0.3259737322382975 11.299131627933487 1.4850981843776172 0.21518179751738167 5.090067995401819 0.23647026726496062 0.1598197119169673 9.629218983452521 -1.1392644575914208 13.341320834497132
384 8.465490250386908 4.370939613716249 0.15601093568143817 11.842589911902776 3.437942649034057 0.3282909272008309 12.488907092389457 2.3859847131322485 0.3721751253121796 10.657920297014169 1.5529390564369594 0.24193095767509054 5.528364992761051 0.21995524510750078 0.22712983751784196 9.796654508890871 -1.1290762680502202 15.189544114644653
385 7.806038445932928 4.338427292060447 0.19882431595980787 11.87286639061566 3.374884986798353 0.3238352200987147 12.514216726232373 2.410536781800193 0.34345528697062416 11.607752230716864 1.5161611086959665 0.24430543527448062 5.838951496106764 0.27239446821440455 0.23349394513445562 9.927965057920918 -1.1401475960217504 15.400122376937613
386 6.488872120883135 4.327017886760121 0.19529682372815962 11.753575745473771 3.355732823235613 0.2864719812530632 13.229259385011506 2.3062446878446945 0.31355373797092717 12.139147147882245 1.5492114402764605 0.312880547010572 6.6830725486322455 0.3952671095638974 0.2352083252354513 10.058785389576581 -1.135933733999466 15.394360848110486
387 7.3048128636053145 4.332851151485528 0.04980385041879222 11.990105440202107 3.394792460386338 0.3159200847454153 12.277920569592743 2.3222586655985507 0.3925310625480441 11.455656293875558 1.5313321550505383 0.28650720576160965 6.284995756536235 0.19050985362582676 0.16180417951178774 9.86269818476239 -1.1682796663062671 13.826232289488598
388 7.98291373286853 4.4599628621332945 0.07939246470418297 11.217458692114054 3.425855769541361 0.3443927085359792 11.824300988219337 2.3899296709692472 0.3445917914383822 10.593164539684194 1.5385038319941107 0.28455591760679455 6.819505730355056 0.19309888627682228 0.24183938583330275 9.687468736648233 -1.1211583193526562 14.83699727875584
389 7.318053436623044 4.403748441489153 0.04261118384195374 11.862257507693641 3.3790362399113527 0.32085264084613346 12.141745741688554 2.390528330299868 0.3644783400608781 11.270809098683953 1.546976244338847 0.3060722640026929 6.380772627470219 0.2478856596089197 0.24419526123763 9.794727682431883 -1.1289935404059954 14.647204113822312
390 7.835164285337403 4.487194625326134 0.04671237476575897 11.460733774748656 3.4681624323736897 0.3754523596773271 12.056045588231678 2.3819826760537164 0.3799486040028411 11.090396052941841 1.497259385158626 0.35106121538630264 6.535608137929802 0.24557317558304484 0.16917980760982998 9.795589567837876 -1.1065940646365813 15.153064786269404
391 7.156923622139248 4.463295545851244 0.04601145087809649 10.388195104440626 3.392431344946438 0.3699784496714068 12.852840218405952 2.2730750216968465 0.34031990242834487 12.520637649931214 1.477561935359329 0.30641864525913826 7.227788503719309 0.332531192455163 0.16099188569516865 10.02927701972727 -1.1348495154738192 14.022802087730444
392 6.25042110717631 4.444632550203252 0.05680799233144703 10.296260124245189 3.309727170557683 0.3180045538418237 13.124125085263117 2.2934032855933726 0.3847198599478244 11.942314597555882 1.5191428347862845 0.35134518083952043 7.069492028419661 0.371277526479605 0.19527593649038583 9.736522588532031 -1.1349918500115839 14.967416857976835
393 7.3972100676949974 4.459263432461739 0.06640318866513824 11.670298599119088 3.3661639298049426 0.2840250624044942 12.760965239617835 2.3648437586572637 0.3123611562569484 11.219302713345785 1.5465116035597317 0.3249436084900475 6.782503879970005 0.339965589945248 0.275431739527641 9.966056099949544 -1.1072788606498383 14.474801862180362
394 7.3903496880304 4.404517599880138 0.08985739061417183 10.876069011394677 3.32149403021885 0.2965594503601934 13.108601857529212 2.3362102335743056 0.31248313303126307 11.984591123931942 1.4673844935516445 0.2744934706882139 6.697256158692141 0.28953895867932283 0.2090769999443932 10.011373567915674 -1.158799460354771 13.55011317534575
395 7.40119465268012 4.436983025750182 0.0791221996552029 11.127233784646998 3.41722898273478 0.3364787321241945 12.047801505774327 2.369645818175777 0.3418704245476631 11.00534590558133 1.4507526015819492 0.2835639785484828 7.011150916644296 0.2276529044383716 0.23207208221179643 9.718545353065414 -1.1421758569994114 14.58873637318119
396 6.937747196790429 4.330338401432477 0.1570444342822728 11.437686088430626 3.358346153496665 0.2818677018043866 13.015110912037242 2.4094805214760746 0.3331862553128657 11.010875255444791 1.5078682978222155 0.2605015803071967 6.1545066930453585 0.3408409269305569 0.24891160745790042 9.71118522914969 -1.1332536633040253 14.685040976655625
397 6.318438009569656 4.3959841279763925 0.15308791043518413 11.160739685803884 3.355113270739089 0.3248971172381132 12.815551351833218 2.444484860129844 0.3424440516509605 11.154576237447772 1.5276771427838816 0.27171146522824835 6.20599995752632 0.27532767513203 0.23910795343733604 9.531061048436168 -1.1229111081833758 15.254984083589603
398 7.587045463477757 4.432781356466773 0.13311435150293757 10.728402070209594 3.4154820410930324 0.3107396658964467 12.019552456250677 2.399505682878718 0.33466239982548623 11.01868011483227 1.5238116460507047 0.30998397900119595 6.649209740471878 0.15042333198024252 0.21045525853689878 9.600577969048436 -1.1382277118417292 14.884935358514067
399 7.488032802186784 4.4851790792600275 0.08588826308595428 11.341679765768308 3.331441786281628 0.29883638279522107 13.863088327341654 2.3553269022938608 0.26085818481422446 12.20412025237128 1.5125831648550367 0.28222855473774033 6.380695403503497 0.23981697571787344 0.189718959212285 10.255523310234304 -1.137758941853938 12.805954445196635
400 8.00276924293313 4.500613980006184 0.10656794274046699 11.204188464204401 3.4448720727589675 0.33979219194440896 12.350000535802195 2.4730142058617144 0.3412314007032141 10.627452807128286 1.5319756803648477 0.2845272531057252 5.678298872257178 0.1916402701372288 0.27716811054218365 9.572541984465039 -1.0942052817098349 15.461688933411434
401 8.287379599633525 4.402123775962222 0.10033605002424532 11.621197396720268 3.4605711522558718 0.28673658936493157 13.239710582443612 2.4510057494948545 0.3164244407026289 10.506034944886215 1.5619418545434236 0.308526123540995 5.2773614394363895 0.18607742949114675 0.15540866804508074 9.786336792624002 -1.1102845311861196 13.377783823240184
402 7.931623094038343 4.436677267307227 0.1495573965544101 11.449721241065076 3.431810357175781 0.27635751047120855 12.761708473150334 2.414874696685391 0.307831478203217 10.764409588478506 1.5742302435846756 0.31037394997658796 5.592475758235321 0.12785937108799975 0.18886431117000665 9.699987630993517 -1.1255381363674086 14.128963288348485
403 7.014993838047499 4.415180271714037 0.20003290069988158 11.008914190114162 3.3677809975757627 0.28956351033848055 13.342035232802504 2.3531814393349206 0.2420108064605322 11.007957350762975 1.4900038342212925 0.2738733432466051 6.028445987107001 0.3063454907998807 0.24872063575003572 9.680469319766827 -1.1361301168064446 14.372087043890444
404 7.429312116335713 4.399338526475933 0.16147270413713308 11.284188851353974 3.379394421791089 0.2647179640052454 12.92304928991465 2.345411636756045 0.2382295507368944 11.663023655517042 1.4854033284891988 0.3361731424012836 6.2564252097838855 0.3076586732529184 0.21053884070928888 9.911199824581052 -1.1391872061825865 13.878552721280814
405 6.6069699223754395 4.551935606398621 0.19083804894629997 10.776431915636488 3.365953982314753 0.28531185889093097 13.465200962445497 2.3009041507984866 0.2556367795846628 12.416922079414839 1.4669219519711014 0.31998704753118695 6.333488029537688 0.42996320790933445 0.3113774526920812 9.91980258188199 -1.099492743657164 15.6205619780627
406 6.995962162263764 4.399966243220579 0.10752470103600678 12.09722761931352 3.3776889779003074 0.30948630629516544 13.046955213707076 2.37721293130123 0.2913716276300528 11.909492802515187 1.515977291133024 0.2902076367462954 5.694370531334278 0.2542278191535468 0.1791507546638093 9.948801665826766 -1.137613870993886 13.495918034096597
407 7.754301050076856 4.479360570504998 0.18867976672373943 12.232902471214425 3.3699925874302146 0.24892249505551947 12.712421899563381 2.3886385517353514 0.2991413325744591 10.969645592104486 1.5178371952596712 0.3277077391269083 5.857176741147512 0.2271391025990503 0.24249357768645152 9.905289550821331 -1.1260349220297663 14.97648549319477
408 8.101397492366218 4.498547010187103 0.215782531463985 11.73261239669186 3.4662536196279135 0.272687175221963 11.953011827351876 2.431292149592564 0.27750750041197053 9.638986180697048 1.5162503596078585 0.34882145118549823 6.032597152674035 6.1916701160438805 0.19027096527944415 9.491721009956207 0.09817412747624057 14.954996280175802
409 7.861035611081284 4.43467397487543 0.16083712734534916 11.590180374877677 3.4309045884061935 0.2732065620767248 12.781591712977994 2.455289068255846 0.3069201466488178 10.383230849212778 1.5936768073549021 0.3611277457089733 5.786309473514662 0.0517026209790592 0.2112358921778775 9.68046960433288 -1.1293791115613372 15.049624275271233
410 7.960530397981577 4.4655484069441655 0.1682515710602866 11.48059989581266 3.4040031647953155 0.28756997583521865 11.99890718149889 2.399345722559001 0.2836962475087344 10.687677658157762 1.4753082445552914 0.2909328820956812 5.884673838900809 0.137209670317688 0.19398988695116753 9.60247779447034 -1.146345481701331 14.031055310073569
411 8.07162335968145 4.459405849857354 0.12872200200280437 11.66259984910886 3.4476503668328267 0.27314359712184705 12.450609575492704 2.374085780664842 0.28364108948938116 11.00204296004188 1.5508789364487086 0.35234985441525296 5.867128238276607 0.2840514066896222 0.22848481228435982 9.8108007965203 -1.0994140554369527 14.511203016469693
412 8.271971329335887 4.305835677064419 0.14597329924084762 13.350091512581615 3.418202513382112 0.234004232717446 13.247396840804399 2.5436901213808865 0.306157115052487 10.46630520894593 1.6955449816402797 0.32508994869982655 4.569333737853529 0.12660198505609563 0.2582137035712048 9.981019725904272 -1.104653467830865 14.546691380222583
413 7.7448581623125925 4.4683845462654865 0.18953144051400692 11.28116291737683 3.3895572943676773 0.24748322334105805 12.688532788668768 2.414602348396384 0.26158979009955347 11.146130991064716 1.5399124161009363 0.3339021069082827 5.904823287651297 0.24376474646897459 0.20298354328204185 9.75310162941484 -1.1113842532157316 14.157673719536756
414 7.379629638358474 4.337570858186868 0.17099714343124445 12.283988051084542 3.4003803825718366 0.20916514352958504 12.95984530825154 2.452435897235687 0.32652125534101656 11.193312143014872 1.6392495446388138 0.3666871698037758 4.804046606758636 0.23439956989233757 0.2285442772300177 9.724164349493611 -1.1098212730305148 14.918846834750344
415 7.945624040141492 4.434189463041282 0.14699216852940153 11.955267116882279 3.4235878587570165 0.23320679741277484 12.174686986227911 2.501265589099525 0.34774527110323805 10.311829987370208 1.6037905508357162 0.30678497741220545 5.325281058015329 0.15355928630334578 0.21728205135098824 9.542537837727444 -1.0993499739282462 14.346992286733025
416 7.803388682356737 4.399105995793129 0.15053867507548224 11.856288359017919 3.3888898663584177 0.3231337402106914 13.744268719617885 2.477216466956915 0.33041356915796616 11.154258168481903 1.6353659599208181 0.26016164527492397 5.096873517417392 0.25224062254877316 0.19348711568382837 9.931015489378368 -1.0920647412200126 14.412578531709366
417 7.343122553513868 4.386131227831743 0.14507683713123862 12.04452658057764 3.4243783689739296 0.30298831568030976 12.79021553006395 2.5005871774402024 0.3994089631879478 10.627527858797853 1.6086580556465013 0.33266536829435117 5.264983677103004 0.19053411766146475 0.22152440439841561 9.614075240011264 -1.1005707340248552 16.061885023592293
418 7.727789510746832 4.372911495572549 0.15942896588004382 12.337962196622996 3.384051449475624 0.3138595004136208 13.503808159173447 2.4817971506317456 0.3800803681954342 10.788555553978178 1.6107372378719482 0.30650537887801793 5.194813969737841 0.16153748395638298 0.13309683563874672 9.910585878051858 -1.1204215600339733 14.816356828127743
419 7.970764258961498 4.199582789591375 0.16720115913935846 12.718623989443897 3.3899709270043297 0.3117222071346569 13.295520526783841 2.5161792713437645 0.32749860626140637 10.482905147777725 1.639371795398769 0.31229384569002283 4.561753800494332 0.28892753205487653 0.249407608625295 9.805913544692256 -1.1158220604570004 15.677539642304518
420 8.806783203375177 4.175060713018918 0.19429790997589727 13.968795317282403 3.4202337052524436 0.27273851561031187 13.666639195273955 2.5656599339720296 0.3641357364592872 10.374549661444862 1.70915984556534 0.2572853955162846 3.9201153811203437 0.14783992296609402 0.20053263591111042 10.147376551699349 -1.1190376993806583 14.770739583949624
421 7.263193740004384 4.2499757985518976 0.20979228918864334 12.132988779634118 3.3647439909510304 0.3086731115140466 13.276031615592665 2.469192954941142 0.39641808335623085 10.757237404923169 1.659967597937877 0.30010599839229785 5.082829970546913 0.3148021449255185 0.158191974555198 9.702456302140249 -1.1108920260741304 15.735500398418555
422 8.347330622611004 4.252780397904611 0.14628399351223884 13.13718378689484 3.363746042329693 0.2704892876177642 14.23565743339065 2.4669777438522598 0.34755404721953587 10.71899395054823 1.6677274478979176 0.26424848796876044 3.9944522834410763 0.20656847158332653 0.20979257539595889 10.08672361537716 -1.1310685028220617 14.190656465526098
423 8.247249830422179 4.243898383478948 0.14205480081830507 13.286616607313558 3.368088448822536 0.31705976964957255 13.861270056817258 2.5204840157343984 0.33652584719880557 10.786385943412567 1.6965827017358197 0.33119935266672873 4.371884323361434 0.1868242477720822 0.17920961587021939 10.1106813522654 -1.1194529640268664 14.966223533023951
424 7.142821476442777 4.316881368684609 0.18969145950095867 12.563760450254994 3.3546668533387436 0.2812814552172156 14.07833429973488 2.463372614647655 0.3662150629462015 11.050549553344172 1.6876942024322579 0.32582218851008476 4.812568592553875 0.304364551327056 0.23988237185992506 9.92960687446614 -1.0972326054495594 16.07596430795332
425 7.8050839556446245 4.42324062214734 0.10416727002460499 12.18723082566598 3.4178473461551206 0.30644808598639606 13.819280215372995 2.5082275994786554 0.32279795045889637 10.726762394634049 1.727214012514739 0.28544842002522886 5.404909400525502 0.2867863478750448 0.19603965123593597 9.98865335836863 -1.0499653379014435 13.921744293723776
426 6.596282799464909 4.246243970417427 0.20152754526837913 12.588556235725756 3.3577297101521744 0.25807244683499037 13.812524808849718 2.444747959463258 0.35288539875866115 11.031196362507458 1.6330581057520885 0.24109435017343778 5.20442533028879 0.3406869871298878 0.1592963767183821 9.846597107367327 -1.1181351769526562 13.898536523901578
427 6.953770428144335 4.294860464439911 0.19503834250497168 11.976050529810598 3.355555578312301 0.32222286969678987 13.586796293738004 2.4400287899486988 0.33874193404157044 11.311143988887478 1.6664274712019138 0.24970132118970384 5.532740193247979 0.20700602970717427 0.14178215159161264 9.87210028676568 -1.1298528568136235 14.295143653831358
428 6.635310778900699 4.3828172215929175 0.1991972600312941 11.859512805097301 3.379424283613258 0.3501000942034789 13.31933119483167 2.4744344535205722 0.3391630215125526 11.148476480817207 1.6562859538327996 0.3259607028925012 5.593831739621093 0.37288619142245344 0.1531879417767532 9.711292599853595 -1.0694589027392234 15.671644978778174
429 7.2324587524507145 4.2676008146274 0.19067426312136176 12.775804153770558 3.342772123766007 0.3296228508579133 14.175358972163021 2.5018104257201585 0.3094739768715282 11.558763780989812 1.690525138700226 0.2803609692411309 4.749928445587956 0.4848637823346178 0.21703417744019654 10.098462820992413 -1.0651140665059413 15.208204824569602
430 7.274372569761696 4.296503856337601 0.14085113814943168 12.759512131687657 3.38366437819953 0.31426043731562914 13.993273943251271 2.4718169597025073 0.2843375719359489 10.892107727836205 1.6973268258928695 0.2955792601066712 4.975259852440191 0.316670357210127 0.2370483888127503 9.978905244995403 -1.0894320480670965 14.57692632913671
431 7.306980997263635 4.423452007218152 0.13761718601002343 11.890037880094807 3.4365775873035838 0.34803585020876654 13.536742891602856 2.4999481709241995 0.3504138036230958 9.944016483032676 1.7014657386959013 0.2641631241585881 6.01193135314608 0.1178258680776535 0.16239287802409533 9.737941921028012 -1.0867746490917256 14.468591992964217
432 7.276440705489363 4.2466226294594405 0.18232043909653284 12.360031546740627 3.3920616595645687 0.338350152452432 13.04646882339099 2.4104889877935944 0.33857615756662107 10.70161346427832 1.612083079515376 0.29571039341953004 5.400145391957483 0.2749237726661226 0.17420116823638201 9.756939986371355 -1.135392497735803 15.23103230238894
433 7.047629637433688 4.246126311823399 0.1474533491063645 12.05594087477085 3.3653731621495546 0.40417377063119314 13.600905845611967 2.472543870915783 0.38021562231747624 10.478341670946794 1.6530424831124284 0.3308584311241621 5.550311963194868 0.1790459680885884 0.14456262674755532 9.746625998391632 -1.1394021643176726 16.126055279469107
434 7.118353271110105 4.24240575986346 0.2000371002457696 13.037336675516416 3.3846047474186163 0.34782641890682825 14.34079442091545 2.5113341000230758 0.34807918983337943 10.909571436369186 1.656440426670535 0.2402067871352683 5.455732494652091 0.09719121483812193 0.15277019355504434 10.172357659712649 -1.1442332737728615 14.769931669952637
435 8.158182094919239 4.229161527078701 0.10214773750109532 12.853484491629226 3.432558158835137 0.3101758016875662 13.120852405216224 2.4823431886321057 0.35373690274940184 10.630778433965013 1.6228871388353758 0.28584017773221393 5.588073516302917 0.12604859058990667 0.12654171426483962 10.070274188406525 -1.1440288027413783 13.503954426805718
436 7.721256255888001 4.2982700569928225 0.13463044811064875 12.376890297005106 3.364482166432513 0.3560506541169435 13.530327072951286 2.469684199372245 0.31909657803654523 10.520571787233354 1.6542303479623555 0.27411807936884053 5.314280528249667 0.13737096075210256 0.16154609419891977 9.892665188265482 -1.1378209772332157 14.271712370703382
437 7.263192292116675 4.260962089151757 0.17423383537433343 12.309118014477182 3.367894363072796 0.32569702991773125 13.40916011706704 2.4526048528369975 0.3666499280637591 10.437130712136542 1.6323514403879131 0.3083038447501343 5.22377599966944 0.23435991822100108 0.11604294556004416 9.728475427093375 -1.1329939908015303 14.792940440216679
438 7.714488576196795 4.309265766287233 0.15561570594990215 12.477433031325408 3.392517967674559 0.36095985762638777 13.559177394619566 2.452077572966485 0.3491697145239957 10.651728295434765 1.6094812437795967 0.2578930235380043 5.101176612656497 0.1769829361872722 0.16187926970061878 9.900800782046606 -1.1345634261565942 14.730946265525436
439 7.728349657981235 4.278545075440835 0.1525899149185559 12.595468825496688 3.3647096722503864 0.3451934870274057 13.463973356213902 2.504251473903584 0.37831868516510164 10.355120762967372 1.6529903621116613 0.28324466694187594 5.194137930454966 0.18100994637095394 0.14199289989190755 9.867410106622831 -1.1263272175201393 14.912253976810959
440 7.765729743352699 4.297969716292979 0.13848777333554105 12.166826463142838 3.3801281677178667 0.3953378006038072 13.199571059396222 2.3820990319208404 0.3551653850835694 11.053272331233552 1.5694769401656234 0.23891006010878854 5.504223564365571 0.1693161323589006 0.1776068427596117 9.937924632298177 -1.1628305258443814 14.960018121504097
441 8.336438409254939 4.2198411851838316 0.0696887728872671 13.096158601266444 3.3518999788462613 0.3611456268750172 13.2799143719559 2.431744966244492 0.32305977520334894 10.408799357331679 1.5872023706891605 0.2824850546128836 5.9726683072373525 0.2111262335166584 0.1781367431395542 10.218795809409263 -1.1622655766395424 13.91732787759426
442 7.287024189560718 4.223555296033725 0.1407020331449673 12.62273732705321 3.2959939576002286 0.27456932429396647 13.567294407634764 2.3990813241139235 0.35370300419540934 10.691277250861102 1.5581585242812004 0.2953966841504726 5.535175791577734 0.25966287044219666 0.2001156757075306 9.940701793337507 -1.1753381290413685 14.489950478369162
443 7.658668223314248 4.309140159654097 0.1284324000553689 12.066816911158117 3.3656100433056317 0.3193396884272818 12.605152686269102 2.3706229077328276 0.33353143963657217 10.73157904343107 1.4888119232866286 0.25964906994823594 6.29086702227255 0.23475489111087772 0.22389108965351773 9.870616777289017 -1.1688405385176108 14.494041010035003
444 8.362456922444329 4.157791980926186 0.054436393747492366 13.994275749396126 3.386104988386087 0.33558794743803916 13.549286849569558 2.40788583012992 0.35080217999595237 10.544883303250565 1.6265697067465597 0.3300946689273222 5.649319808381786 0.15639407446400005 0.18105272991431767 10.420044526608473 -1.1756792074050728 14.346564335554854
445 7.729975753550798 4.140754337292188 0.09552432918309456 13.608244207732263 3.3500231324301617 0.3598715834721275 13.892094065163915 2.4029259505284495 0.3630154414601565 11.191518012902852 1.6325754648947892 0.2460787731447828 5.811154251375036 0.4078299579368863 0.20740307381552026 10.446597258144973 -1.1358067549191282 14.574822482604148
446 7.882376000670535 4.199302691010265 0.11122900860126578 13.20778161131208 3.3534804355683634 0.3724638279884568 14.14717240525685 2.4233274031959633 0.3433534954220045 11.331527196076994 1.6178840086673438 0.3012318402335448 5.219107989898605 0.17473484789283736 0.17968215342050933 10.357593040643014 -1.1688826462686686 14.98812128624119
447 8.1407810409634 4.1536090411762085 0.07625526924908956 13.078529009874664 3.3031749282852205 0.3467613074310131 13.336996867932497 2.4292626910021555 0.368809139303494 10.5228498794091 1.6022464062089736 0.2969281982710734 4.533040701639655 0.09592223500411763 0.20061610481972675 9.922439499963863 -1.2057854632002882 14.775092064733077
448 7.397828066915747 4.166849755923028 0.1078175570992339 12.690787997745007 3.3058476702465907 0.4048088145801846 14.16051587121791 2.3940698350980845 0.32563145214045125 11.429019061376039 1.6003382978121694 0.23527430323752985 5.71128863627575 0.22852357399794523 0.2312621250440991 10.277887926706091 -1.1835026969200597 14.951840755668922
449 6.137897371861944 4.245846854570445 0.12559884120029405 11.763523835533606 3.264483331548403 0.3704234218041052 13.610583557635339 2.34574797195621 0.3893911111961246 11.776220883597937 1.5639624870674405 0.3016413943177025 5.7135787676892695 0.35340094867182476 0.20786829474847915 9.800360883263618 -1.167940204772759 15.984640854128507
450 7.642482031378799 4.180356425616141 0.06315471970828737 12.803913612599219 3.3161022168705308 0.3658648495569181 14.264790097088689 2.3673648683089583 0.3640955674385919 11.437164719769456 1.605606688662713 0.2945076197487216 6.0120739819515165 0.3029799642466772 0.22255399700187084 10.432084888557537 -1.1681464907946193 15.013519677817747
451 7.701783815598621 4.160935953511535 0.07932705307362711 13.401656468388486 3.301425068786822 0.36153256364091846 14.445592738889104 2.386491828838519 0.33715362316441294 11.48452860771501 1.688023983326128 0.32795060890754746 4.662326254815858 0.17862478526451964 0.23900021466039467 10.339177577081417 -1.1795281995901186 15.412152886454576
452 7.977159411818141 4.0359966097063324 0.0922066598621035 13.612761898270133 3.2432293122170344 0.35517309814280607 14.623673256658604 2.380180577428275 0.326261552701373 11.292912234382566 1.7066493757336507 0.34505483204331033 4.530999956193792 0.3126124418726055 0.2401398834739319 10.40750135146465 -1.1868948601440437 15.571113870587206
453 7.874304584893237 4.25859939033692 0.07787642539101043 12.303525940103233 3.3411799577141825 0.37108951478406343 13.460083705120578 2.3823749824352385 0.3446082002608853 10.789473577100535 1.611960558292176 0.29910674494838446 5.7562287087050334 0.25790375233302193 0.22947977018508722 10.036723303184523 -1.1522247953133153 15.150845080475696
454 6.919977970747315 4.2353624374384875 0.0947387042062075 11.950761089547157 3.3140452961389313 0.3609147935438666 13.044803836514939 2.3676653640278302 0.3168367793191335 11.130600719820249 1.573503887624534 0.2663431040703405 6.000632924309758 0.19996435160608567 0.2029078381100978 9.809355308187884 -1.1845202561684496 14.229306222086743
455 7.616955193522415 4.2847203286411695 0.0785591421579162 12.386678163192625 3.353875858412654 0.31926772359176203 12.234483264327617 2.3830129552009804 0.36055712810446255 11.193097269269517 1.4553563070991267 0.2771404451670566 6.698245366785384 0.14218083194363318 0.13885042456315227 10.025891851419512 -1.1987992672761107 13.457344649927006
456 7.719538065868006 4.185859821193226 0.11809589951771404 13.178052325804659 3.3647383051593582 0.3231219144159933 13.064561320604717 2.368107513354058 0.3335130506265978 11.407248714426109 1.570513624994961 0.31623168487811226 5.857765349908362 0.2692453586459083 0.14684355379781172 10.24543315532237 -1.170935598866121 14.184213114194119
457 7.766025341765932 4.225783245706139 0.10599877242676818 12.36777454418622 3.3248205787889415 0.3778625435782426 12.928059741410946 2.3256004210741827 0.3505398368735698 11.33941928298983 1.4846184146105517 0.2596239956694512 6.026945880654617 0.2147409254095473 0.20855226162087956 10.08564495820151 -1.207515806417751 14.92643761835195
458 7.787244571229339 4.196909812684713 0.1414278150750363 12.868632132320018 3.3382850708307927 0.36388042374020124 12.93379716466889 2.4168868982381295 0.39567150399938 9.881637059763902 1.6005830382906359 0.3551955508021975 5.619329071980105 0.16771462407719512 0.1292803163011041 9.818127999992452 -1.17855263471133 15.876151830204016
459 7.768319109448405 4.136148534002558 0.10453350050128045 12.645119551372243 3.2969272239552954 0.32930376585683946 13.146464761086149 2.362340512203176 0.39217346241582735 10.916629866364193 1.5559238372861437 0.3117908028862237 5.9091560899276905 0.33200026558475276 0.2043782194868817 10.077137875639735 -1.185960448929238 15.38024701772905
460 7.505445922359759 4.22757116280527 0.18120923406485331 12.66338139872882 3.328822535001489 0.33408611056623455 12.73676057248487 2.364701738542691 0.37901440251693336 9.928994642870434 1.5494239636896374 0.298380520212965 6.10562993198766 0.13801749777508296 0.128712715057512 9.788042493686309 -1.2009211439727892 15.142162785715936
461 8.53072544619265 4.178358963364738 0.145591709183403 13.470129919073067 3.3454156146335623 0.34495719530444474 13.157498930925364 2.4242864883535944 0.3306244134397118 10.291046879381943 1.6142124430265665 0.3085624352850256 4.576896268172925 0.17907525543812772 0.1639759892104044 10.00525948874919 -1.1743587705723055 14.824844549470633
462 7.927598506617715 4.2569705313412305 0.16608036430443557 13.06244504885306 3.3706917907760157 0.395978825969344 12.628660436937809 2.4036212346667294 0.3341459089300871 10.058260553510301 1.552310607548146 0.3873469396826824 5.278456706136902 0.08204572252558093 0.17756162952701968 9.791084250411156 -1.1895005461640829 16.743129317794942
463 7.89291295470132 4.157705493217566 0.19140879920242784 13.290952531922525 3.3083182261113184 0.36659671931193044 13.45001762198341 2.420196545989979 0.39447763630898236 10.678039424941673 1.6071225005802787 0.34301108609746095 4.93696866880345 0.14663114400610022 0.13940658521651658 10.049778240470475 -1.194633741554575 16.44275227150069
464 8.489400491427261 4.18647706720983 0.17026456445080118 12.703100328988166 3.355139496668699 0.3504986985643695 13.283025855808967 2.441570270792681 0.3456566334199553 10.274600519179257 1.614350944290727 0.29298404933735384 5.146701458432051 0.087285385955652 0.13780085320700003 9.979365730767139 -1.1856638905521055 14.864872029128112
465 7.907972330881236 4.205828254592093 0.09413948962257206 12.437938614026896 3.330614748065094 0.3997653304015247 13.014756342468367 2.432767126604023 0.343010731649829 10.167382263108669 1.5459660385207616 0.32991404162821025 6.196231590683188 0.1897504999831193 0.18510294629629062 9.944856228233672 -1.1816431899826054 15.492005741078577
466 7.519732500256621 4.1301112163216525 0.14636738862308085 13.268345018968303 3.2920161039575264 0.333988484412668 13.044497357864323 2.352570133648869 0.3406955930051643 10.18753807673149 1.5069752243585068 0.29191807125689356 6.162231526580313 0.10537444178539727 0.17215025370877202 10.03646889608021 -1.245219099521233 14.726388038682273
467 8.348058169507755 4.125878672207035 0.11711803335296268 12.860583902770477 3.280335520648198 0.3371680374336131 13.25659009586305 2.3841272039301593 0.3308778795336777 10.793638676322692 1.5677010058840213 0.31336913658690113 5.721653464962995 0.10900148823426245 0.13402516305585727 10.196104861885395 -1.229219745354888 14.124077145382268
468 7.668053860081339 4.216898352272349 0.1639584620298936 12.984276864483013 3.2916763378825653 0.30941134388584385 13.130261269959728 2.390759335021311 0.3680619223084802 10.138614439980163 1.582430918201318 0.37184060556392645 5.198021136725738 0.14502206248576546 0.15557647440586622 9.823845514245996 -1.1972711223629615 15.685851900205906
469 7.49205902250737 4.151717739345872 0.15657459747625796 12.547567178489347 3.318965116070981 0.3433145414238438 13.05553612239441 2.383145537984127 0.3337152760864981 10.591954366705908 1.5859326457879823 0.2902036790630428 6.052185181249472 0.14398390527289623 0.1611955252452373 9.9478603742693 -1.2058795346432516 14.725056808926444
470 7.358557881474422 4.231583715568386 0.15694836678206536 12.733788272608487 3.2834053198404205 0.30027511546018015 13.183900632341006 2.387880350095119 0.3415264090887207 10.491036636864271 1.565735792793382 0.3006160922106077 6.977631164909277 0.10748111906718383 0.14458869065203644 10.148982917639493 -1.207411264062725 14.25467054737305
471 6.89763393647164 4.290141112840778 0.15994064351695078 12.119508474285173 3.2695895678607956 0.34442730888608414 13.632985969670841 2.3797796635437622 0.3060154861262836 11.757167940234352 1.5614333285919209 0.3087384395526301 7.069226683391293 0.21585090053322617 0.12552125973826986 10.29530460081066 -1.1792696088615267 14.262559759403633
472 7.676345044906144 4.215410180968968 0.11264040284013635 12.120489704453837 3.279743587128581 0.3568950949238307 13.986594899765429 2.416819745838773 0.31702784122542743 10.588249321471077 1.6133137773193293 0.3411777850651196 5.460891180233411 0.202624924529746 0.1252200009929056 9.966514030165978 -1.1770460803785439 14.357876871836108
473 7.367935564253104 4.1723591460665075 0.11928785767364963 12.061536041596277 3.297962215111852 0.35077043815503783 13.555406353882818 2.4070262805639837 0.3236313590611693 10.827349172165643 1.6163109542731386 0.35078414125472346 5.037196839116343 0.2321654207809252 0.19389617940709453 9.769884794202836 -1.177463720176342 15.336590205227628
474 7.594325532347272 4.20438618385429 0.10778930444710699 12.6524416409149 3.3014334540728973 0.34776678403613587 13.048758603621105 2.391570682619057 0.3343888133975122 10.33128569685881 1.5536934362190489 0.3796085479448109 5.1217894539988125 0.15393092438122966 0.16040853963098348 9.74972018554818 -1.2016255873063186 15.240241781736556
475 7.796079347327588 4.0504074516014 0.12964689462301024 13.610714818007123 3.2795739063751723 0.2955630946816804 14.283656822811993 2.3997832138880373 0.3139042878949498 11.30141696000066 1.6668073500882614 0.38232413406437216 4.734739369125696 0.16742375137699797 0.15788596384154777 10.345321463454612 -1.2098293888696496 14.659977464352
476 7.579047747670564 3.9752803045898575 0.1342083698598853 13.578418297211764 3.229669388630985 0.34851334894823105 14.467781541280495 2.3787013177952234 0.33357531442096355 12.122405811648155 1.6261701552742927 0.3280359053856083 5.090576427496239 0.37307182553928886 0.132792862399189 10.567645965061443 -1.206049925169694 14.634783661071948
477 7.820086242192963 4.092648418230529 0.1426291594744216 13.146897336973188 3.265474221786596 0.4040371880516019 14.322326141459504 2.4438223612911987 0.36263203362141316 10.974638194004704 1.6445766730478384 0.3629879121445453 4.899236533610975 0.39353441835143027 0.18041208395009503 10.232636889648266 -1.1546173049941049 16.646697184294908
478 7.788345876796859 4.127770663705638 0.11484139256849625 12.77608925261197 3.318304463407473 0.3538229257197776 13.853333767594226 2.4480559524579024 0.27109559498631003 10.835851140063784 1.6550660039258702 0.302791884915652 5.240460677945123 0.36296512443315093 0.18994954894917876 10.098816143002391 -1.1401960819496164 14.123425087055365
479 7.706952604718814 4.116145466559228 0.16742807437709217 13.057057655710883 3.3336493782074497 0.3718883413656435 14.186861831613449 2.435441430110841 0.2750158967438773 10.442913504537245 1.6783674353839577 0.2982237500758056 5.0206994878915445 0.20496075682448647 0.18582117313248314 10.082897016894387 -1.168915630118431 14.87830716423608
480 7.974287448407967 4.176530460046602 0.1915331431190261 12.824617626731051 3.343149615805759 0.37599164436869276 13.883391593584287 2.4521371720489293 0.29314168235534827 10.74122791403237 1.650486660314649 0.38163511782312387 4.651676126177072 0.2919043795552427 0.1889398562674652 10.01504014178655 -1.1397868659813868 16.400818840321666
481 8.417275811528036 4.0940407579293066 0.20296639376902326 13.883810565389808 3.3563765382233277 0.349254028503188 13.702895286331925 2.505706563824448 0.3063423632478661 10.249153169959811 1.7250140709495165 0.35769847422846857 4.152482463568083 0.18159018877393732 0.22270220304888969 10.081123459355533 -1.1500828995955161 16.48930665836466
482 8.590407373708066 4.207676030243896 0.12601022567073253 13.44283064141778 3.3452565847753437 0.3728573782546542 14.169646780285255 2.4415653569311173 0.27223554906006414 10.556495404702028 1.6906547076654677 0.32017572508840664 4.373796424016234 0.10325171668864414 0.22890652711640946 10.226635324825873 -1.1649476442747297 15.128210378434158
483 7.948498470391802 4.22306391844518 0.15558224436598977 13.220207797169897 3.314304181997859 0.34176480059740133 13.642820465617593 2.4516667918815105 0.26733454275837837 10.385895675144308 1.682843327383678 0.3385781315550865 4.250021155327031 6.228167315797354 0.16189443150879898 9.889488712730127 0.057380583565492894 14.497598654695157
484 7.6479753286606575 4.245286165980948 0.21226733959499777 12.972653156507826 3.3098893488234777 0.3197614785755938 13.043630472003539 2.476037327431928 0.3273720266923872 10.049402892479172 1.5955267401771276 0.2986484465972661 4.6963031811098315 0.07286741089713271 0.19839897514832608 9.681993006152206 -1.1827071248735004 15.54375216090148
485 7.596357581589302 4.117154433842583 0.18464770144502482 13.271397170612792 3.2782324692815483 0.33928231887437954 13.768899656782292 2.4686074902005597 0.27700273177410506 10.411968860987736 1.6717963683400396 0.2721978620885048 4.6534559375785145 0.23374551680760103 0.17583704725152766 9.940415841510127 -1.168721267841157 14.312115149693254
486 8.704239662905698 4.184175633895881 0.17365697028904672 13.007905844276086 3.3078607260435775 0.3268914101635327 13.177173570495512 2.4962169039298856 0.27842285914744375 9.67037251150394 1.6380140368924496 0.34448502755303434 4.770206373434173 0.06549943262340209 0.167018044608402 9.865979592523082 -1.1842751768585842 14.787746326796249
487 9.384035368312185 4.137293870716835 0.15410901285164225 14.237565541341747 3.3679621715353973 0.3649125092940707 13.039278628636497 2.4960398471261227 0.30594682468124323 9.299366306916136 1.6426561782064135 0.29577767705709596 4.676413505199508 6.2607233867118035 0.17309412208479338 10.127331870081214 0.058306567323691105 14.826315945721046
488 8.586055890190604 4.129878876434917 0.1363667285416121 13.477205477844745 3.321077030533045 0.362250424476897 13.35275321727277 2.4375756848429053 0.33110879111674163 10.034586960162198 1.602699605398925 0.29836348825973036 5.529871690329521 6.276745418802432 0.10292397704708098 10.196094647159969 0.03096679966682152 14.106374577008022
489 8.04120913587869 4.020821161379679 0.1651798261785275 13.477898213563883 3.2385651732046163 0.3322486042680063 14.215750199359054 2.41243916312395 0.27322246677414197 11.14345931299024 1.6380363433286997 0.24254818103792292 5.109021767222814 0.21407189124173678 0.1657295469007775 10.397467725802937 -1.217841777079887 13.50952691375858
490 8.071648289954943 4.036946590540006 0.19298305099907123 14.030263102640516 3.2719845129375904 0.33237375938035174 15.259881479247095 2.43611151329936 0.30002775804581927 10.711200386010521 1.6961018364509095 0.245985288103185 3.9845008601393213 0.16001261897035707 0.17930455614402616 10.411498823598478 -1.2023971090959789 14.331673078226924
491 8.945795959365686 4.10358808531595 0.18668605533551672 14.228351259796733 3.2840211027862596 0.32476395617630444 14.82144539091141 2.4950408005151754 0.33553129275196114 10.462461463255487 1.7487821217944324 0.30568569573255044 4.108361790483507 0.0643436790246142 0.14232735145898673 10.513283172762565 -1.183473365648337 14.839542166334205
492 9.586587575764266 4.1082723253593265 0.1514938997796759 14.611489610994772 3.392651401006952 0.3258635253579036 14.119367405653774 2.546545106544703 0.3393188523417856 10.37384582068967 1.7455747532878148 0.29830812789627753 4.157322256578909 0.004775988949421029 0.12161479517226577 10.569722533936277 -1.1630646085059797 14.170383028129365
493 8.707471518926177 4.214872683830509 0.1833056725618422 14.342259801219079 3.3623672615828215 0.3204753804506325 14.52593799080073 2.52200453548247 0.3070986395597386 10.034974186912793 1.7018666252787582 0.27701253952190347 4.736742026973825 0.1090654175822129 0.16080623241008782 10.46947710496652 -1.1405932187842691 14.309030380111471
494 8.002218124980734 4.219731613535904 0.18260950429932943 13.605607911183991 3.3249161891360135 0.36018643958434265 13.696332298115388 2.512044302091575 0.3581551220128952 10.151167818147828 1.6755601269918945 0.33506666667247226 4.87774591783449 0.06120272691477463 0.14542727867391186 10.066614414052484 -1.1639375318015912 15.830193754724734
495 8.157933261789717 4.172887956696679 0.15567069052371865 13.45832138392308 3.372395865117134 0.3447586677082266 14.0977930713901 2.5095691901050783 0.36091935083044185 10.233211660567358 1.6546343118915312 0.33383389894577137 4.642023554219406 0.2014455769244681 0.20363947450551956 10.117856586377933 -1.1404419433886452 16.02932032354687
496 7.960754086813293 4.145907939890922 0.13031782061108624 14.001130838399048 3.324500598758789 0.36465052936047526 14.724793943906219 2.4591892103818953 0.3271667674440847 10.77905051400876 1.7162648744573297 0.36489029475565943 4.665884078700114 0.15704824004945972 0.13293639149044825 10.426322692365487 -1.1620463508279442 15.125648093658862
497 7.7143164757420895 4.247728394640287 0.22837847421166924 12.49479419725021 3.362813249202864 0.4156187145750551 14.238815946732418 2.4337515658784192 0.31055325161184866 10.698584039984159 1.6509768074911564 0.3153692162965125 5.262060356220997 0.21329664243531937 0.11962246439530291 10.081714203185976 -1.1409151916060138 15.922979798827129
498 7.25822685906201 4.298684082576317 0.18698608254786594 11.773577445616219 3.3381065869742925 0.42753980303833267 14.324431415141657 2.4328220951879755 0.31229015969179086 11.447101348358482 1.6534898725732678 0.27773520254554046 5.810956240633004 0.32028780896758435 0.17468265252662404 10.122858661762274 -1.113950434279736 15.804856290286194
499 7.817760690845109 4.2287734426875785 0.11140767995063497 12.698042129062328 3.3363459097437302 0.37622467313312513 13.904653653315085 2.402103259206271 0.3242496804633864 11.04524484366006 1.632185552736566 0.2341815351820545 4.938633291433046 0.2367987854428913 0.1662717047936447 10.080866921663125 -1.155387133572216 13.892338905539463
500 7.327576392238254 4.241772161277201 0.19809967064449527 13.162020539634215 3.3054693558118062 0.3763779492690369 14.91776673714595 2.4642565824116036 0.3047327918125417 11.06539414464929 1.6997399880514414 0.31215957059821936 4.421632964103016 0.37195705793419964 0.1557256558402678 10.178878155554147 -1.105989494438373 15.436578933462323
501 7.691437869904399 4.145354722881411 0.1622261597921176 13.368909396917742 3.2843327989914193 0.39077344739580244 15.660751616319176 2.462909247620285 0.28365514619176707 10.929243525547024 1.7660452823531096 0.318339891963938 3.605781862620954 0.4576446239830215 0.18831459930948927 10.251224854261858 -1.099371188369774 15.393190059905997
502 6.666612258011291 4.234195684016788 0.14294497924903776 12.711487382750407 3.28124571074268 0.3948896583677497 14.499556399201575 2.4059587659068873 0.3325215118897488 11.2553851658176 1.6038690018378337 0.3023157823284343 4.7817819270601065 0.5084619819730434 0.2086676717565658 9.982964626568195 -1.115882294640177 15.828985872013844
503 7.128174633441448 4.266805585854894 0.1975404194009564 13.043262101697334 3.3055431253966208 0.33433196318143715 14.37620331994438 2.454768139877032 0.28873299679487835 10.56525351684637 1.6773836383371115 0.3375811147407257 3.772871213606734 0.2983009541915225 0.1726120689732864 9.777152957107253 -1.1220682348041873 15.249828209440995
504 7.2425835741303075 4.2640584238023385 0.186358530153433 12.749449022808532 3.3170688648351367 0.38814003852712015 13.983451056236868 2.467314624782154 0.2970440918145346 10.564176837677591 1.6530385844183018 0.28882487916403327 4.317015456619233 0.2740638966147639 0.21426735641551464 9.771335189494506 -1.1275196446450844 15.752155583296233
505 7.227287331070287 4.266880318502608 0.2098211941849909 12.14738045701208 3.292307033912633 0.3624733846539719 13.760468225687063 2.4599353977243643 0.2715344031781455 10.38695344781511 1.6265985934966467 0.25598188225074064 5.090443734152974 0.19359712458017075 0.20817998766587567 9.722506639147502 -1.1547648298923388 14.98847109150468
506 7.11951900262032 4.2198955619642025 0.18171390100545182 12.483159321328577 3.312069287369146 0.3886433801007725 14.145377732995438 2.419518314780625 0.3020197524560392 11.526431621462965 1.6837854331283244 0.2574617215665561 4.48686526834589 0.36437653296405814 0.22923096942652013 9.952270589350636 -1.1226994974943523 15.573791856205656
507 7.682735008632335 4.253309238880199 0.1783925441036866 13.011033875930655 3.3224548542983 0.40847481508602007 14.14839878034543 2.4981917610228224 0.3488634766093892 11.098978907451711 1.766112683540916 0.19894347978442403 4.043405273401095 0.21376436207595337 0.17545877531738585 9.996910369152245 -1.1118619435719852 15.013019341810269
508 7.365629566798268 4.366383711638992 0.19671933830484087 12.127316113228499 3.3509531916336845 0.41352618157017235 13.384605032760488 2.491176738952862 0.3670972551530577 10.576492976267255 1.6639039840758378 0.2620788721876247 4.9048014440851135 0.32466310936762294 0.17878277294984254 9.671769026627924 -1.0832123764018236 16.251425552456684
509 6.4332320775692775 4.4392086921601255 0.24031224231643059 11.650232516634892 3.313179963315616 0.34543648876937993 13.340028655310672 2.41493310927236 0.3204738667638302 11.686717802255831 1.646243338460919 0.22881299549542594 5.166865624815767 0.43588604972782413 0.19149306109673575 9.65541533531729 -1.0727382929482543 15.200898660536659
510 7.071496218847541 4.376371076687115 0.21607408069718845 12.427671002722642 3.339486052633289 0.3785145442065807 13.048176357745335 2.43299339965645 0.37566491288040393 10.57552804651465 1.5743405016481617 0.26070884820743684 4.952710932266499 0.2941302533148244 0.23233549784816043 9.615116511619332 -1.1191642667476553 16.768158582888685
511 6.919923982184952 4.403346154360392 0.21991075158252407 11.373190298259052 3.276166810751833 0.40004687156239976 13.649295424398286 2.4493478523470893 0.34014218066922725 10.801257858379829 1.6019755050249105 0.24892346281940625 5.756757817585196 0.2157144120063475 0.15799737734519223 9.700085076161463 -1.133318376637509 15.664902681447646
512 7.348782527921721 4.338881546221548 0.21976479528384668 11.783479910861459 3.3641776084112163 0.39448213385891995 13.433906771603835 2.4773567505253253 0.3600110256530736 10.729619137677263 1.6238877512370973 0.22728330990250165 5.2854323987665 0.286930798408368 0.17400848069359268 9.716244149366156 -1.1043816325749125 15.76263898425056
513 6.959616987635225 4.36603896455105 0.20315673241544677 11.723434643648384 3.329447853797341 0.36694643184057835 13.673250309997615 2.4395585308186014 0.34747511388706603 10.848913543167342 1.616725591772439 0.27617898103209887 5.671703798258856 0.36778847642034806 0.2145805275463463 9.775383856541485 -1.0987166400636674 16.138362261587904
514 7.381582732216423 4.3163135773873025 0.1932110341698506 12.427848216620664 3.294503498185154 0.33119568667048366 13.659069405063098 2.463472556873276 0.36399027103457954 10.797422124447891 1.6216659794065693 0.25897495552286853 4.926168191353086 0.3481557552325248 0.21885053594359255 9.838418133940232 -1.113806250118658 15.655756434268639
515 7.552266816286202 4.180047068547552 0.14962018816135855 12.965644411867641 3.2993684424664904 0.36072874175786057 14.171525388989457 2.4351845317537504 0.311590998945892 11.456417054238715 1.6876282787710157 0.260741681687452 4.687969181038894 0.3787068177514274 0.17978018020433612 10.166764570484181 -1.1264414956775761 14.466746481379673
516 6.9109827108928625 4.152411817882185 0.16681068091769907 12.931293356589855 3.2420423577139954 0.35503029483954696 14.40730357807909 2.4320250150388594 0.3855981288487686 11.02840367515845 1.680693290190154 0.2993435217732312 4.271628898478749 0.48791457497992197 0.1857588977550642 9.9099224438398 -1.1236111123746002 15.957350425922208
517 6.402988693016952 4.2771174749913 0.22022775514801812 12.332765374451512 3.217434729457478 0.33998992987016513 15.05541737076963 2.382434453894917 0.2763339169430002 11.782254741831455 1.671796337725641 0.21791706438629857 5.323340827328518 0.36956073232599235 0.14734458284138593 10.179353401479613 -1.1389597778565577 13.771765388285289
518 6.975210871479565 4.188225876283567 0.15090467489868697 12.738085320901284 3.3026556694274123 0.35506492926348066 14.045839643314835 2.4600303926431257 0.33407484041997193 11.036424665412897 1.6754346220969247 0.3030196772209565 4.646499085730977 0.4112179138460061 0.1934533243611714 9.888411917367913 -1.1151156286762163 15.31536178216315
519 7.117568265611156 4.306325743383969 0.233610097599262 12.389809494280302 3.3439533174890452 0.3765143069458917 13.988086551656096 2.432557189273923 0.2966318489094453 11.0220789794403 1.6532193459140387 0.23310851010327868 4.519589339751411 0.3818107010156101 0.23462729255294099 9.807426526147854 -1.0990552641203064 15.750518757881725
520 7.54308436256148 4.227425508514879 0.1858656889945397 13.484617549747334 3.2878494634673485 0.31876315001084027 14.10940721849921 2.4475203043438305 0.3217768673813748 10.587986537856803 1.6926470981136261 0.26416746147227826 4.2278517266120845 0.33198104418514945 0.23458447232892235 9.990589479055384 -1.1251438398106566 15.185187994457113
521 7.353184788071006 4.174311898330885 0.24880996738221894 13.421196209354848 3.2891883150266397 0.3433989953999892 14.642033186141301 2.4708439802606215 0.3312999690070403 10.963609798476465 1.680056811679478 0.31529041740258756 3.9430935508164793 0.5109814460416494 0.24320594903141646 10.06462350657202 -1.0975520332677688 16.98252976084386
522 8.488945792244214 4.226233517914945 0.1571111135479326 13.465149552044549 3.370967098562388 0.35904435986196576 14.677590818880917 2.544280032640562 0.29057151951068894 9.92485361733642 1.7365034231499146 0.2794930645288873 3.455190709244405 0.12543861216479202 0.24119443415657782 10.0023460979501 -1.1219439866491032 15.211049606706128
523 8.02783001065309 4.2080870829840435 0.25592561329565044 13.342503914609432 3.358473218768072 0.3912162105872337 14.003913954576845 2.507613460651849 0.3275097237358222 10.424975315479568 1.7215230871374234 0.2746897686283611 4.226446631285889 0.12563323401792206 0.19760965223021396 10.005133965320963 -1.1383625068237613 16.580836731223048
524 8.607418383656842 4.140408276168452 0.19274359987461606 13.57292453181213 3.339354613699873 0.3752891294279668 13.544787140260008 2.5573667608264015 0.3334482261333791 9.906497014316848 1.7029120725449844 0.2812314201425933 4.845976013305555 0.15909007500643713 0.2119272847337396 10.095520616670276 -1.1428021638863934 15.981393295490658
525 8.398061725215873 4.13512738953127 0.18814322583557966 13.179290012977445 3.339290856368358 0.36751470064374814 14.078235061879905 2.499522242871426 0.2994257748592535 10.546096793444255 1.7239049788281176 0.24817573459326167 4.385272944919656 0.06797537798658743 0.1783475279526662 10.117391307687427 -1.1694643544184715 14.686134005031537
526 7.963783384427666 4.188407472267997 0.17314983108172363 12.79507144000043 3.3236506902447327 0.37367007298169663 13.76193769800747 2.5130580807434613 0.29994485815328664 10.34141549582932 1.7267424340061084 0.34249925161674033 4.762490121113976 0.15976954565940707 0.24453031520281604 9.924939627875775 -1.1403028789512821 16.43007274871391
527 8.469815019732374 4.1749520283297805 0.16222689785746983 13.137078152710973 3.374697047146055 0.3554051005544258 13.248937349235437 2.5084102769172314 0.34433426873304346 9.699274204429232 1.6307247471605057 0.2976848895849106 4.975764730850679 0.09892585753657185 0.20688691910409474 9.906173891391738 -1.1650865321175945 15.659372857842692
528 7.919836757301272 4.177689484387931 0.18230926157423819 13.331118942557744 3.3202587837368354 0.3420012551935829 13.73097560551016 2.486175999267657 0.3286949833607622 10.48442584294606 1.6763341131903864 0.3090760487431827 4.578512528764844 0.19055372213963304 0.18787343020415836 10.008973935416016 -1.152426102991135 15.469344566744361
529 7.864016011612302 4.327423701342539 0.15688276340040597 12.0752945470301 3.399149191724805 0.40039597326509646 13.168121300418356 2.484286008282988 0.37008492039120083 9.827061117843067 1.614610315623232 0.29367772003719567 5.5381116065891245 0.1817314146983477 0.13553245560257335 9.69452091669859 -1.1211883972012409 15.54519104227882
530 7.977925897664004 4.145084554212621 0.17953501397212418 12.68264181714078 3.3006133282612664 0.3869134025803044 13.787527772454416 2.4797240406011154 0.32346113013680605 10.137584212010843 1.662557890231489 0.28709001356304337 4.516429838841872 0.2911797693279712 0.1742162990330186 9.820421907622384 -1.1467966070087308 15.483793189638085
531 8.05886918421088 4.128232603971871 0.14355371850589457 13.423026344334556 3.2787708741955828 0.394892911999207 14.490496907587575 2.4841656203653493 0.3481948533267544 10.092505758974621 1.6590596862458977 0.28735028267287255 4.4487183247025595 0.2163799286091952 0.16320119434823768 10.102723303962039 -1.1693067808580442 15.323102610295454
532 7.769844782794402 4.090501384455307 0.1939314409571741 13.386727624247335 3.306855279983587 0.4002751511977562 13.990296554882239 2.498084815025162 0.368688590142728 10.640554483963294 1.6834415408654837 0.2911561764927538 4.905885373428173 0.3207415552828006 0.10599144837941811 10.138661763863087 -1.1427036084131552 15.584942561591227
533 8.400857632533084 4.021072425843968 0.1964941532565836 14.025474968732441 3.294680858986757 0.3933255935329907 14.18418066121077 2.5376200208442152 0.3860813490505236 10.303175880295324 1.7134074104358985 0.29121991468148034 4.472976646903777 0.36025964960902207 0.17384694220827254 10.277333157935079 -1.1372204503916512 16.51227642100543
534 7.245145272890068 4.082195332988774 0.18517159082371626 13.171542631144373 3.267509574400347 0.383624911214813 13.727635622691439 2.4969083539697268 0.38308644751053383 11.275285667511467 1.6566935627914057 0.2767377945716087 5.3178591429079685 0.4317659894621943 0.19903273108714886 10.147493667429064 -1.1356139608131337 16.35970374731861
535 8.038044524637895 4.078033012380788 0.1547108838749946 14.279771391739304 3.295406660740454 0.34413698613381694 13.991543745830983 2.5052742379522677 0.39118088206186497 10.337329272010205 1.7445054498393673 0.32151026198558097 4.344676248519202 0.1827066124171992 0.19185318893839864 10.198273036547517 -1.161443328869608 16.081690046632136
536 9.4282021178386 4.146999306430979 0.18140426348229746 14.253874089996575 3.361421065038755 0.367867557799306 14.408671566689776 2.5902163975735286 0.3488955591417905 9.124087983914198 1.8216135716149668 0.3238850422907347 3.6209510846396076 6.2146763314917965 0.20597934220620134 10.16715736861575 0.1043568108943819 16.364038628110606
537 9.332076181288848 4.11569107629437 0.15846982929439718 14.68405288364833 3.384274103394063 0.36510720703986854 14.461524197848902 2.5839208588022324 0.3090905489204382 9.97715690329618 1.8214526826431423 0.29672400478736166 3.6534259082952487 0.05110665950720138 0.2448213974231393 10.4216472148755 -1.1313394474074214 15.747320866764108
538 8.586143045784045 4.062646999691575 0.1688406914090081 14.310750385197897 3.3291724574157846 0.3287793553128908 14.16177666632892 2.5498230298634854 0.35616657067933977 10.169376254963632 1.7573310991806013 0.3324234434236079 4.00497400231294 0.23343504525324302 0.2549492213787927 10.246604070917487 -1.1361467972546855 16.514468895274344
539 8.570158024321856 4.109356234263582 0.16760681496203814 13.580502953163606 3.3718077719122808 0.3593827893741056 13.609610635877495 2.5338450696541956 0.36531415249505866 10.105590874813307 1.6969271507029475 0.33319026470498436 3.977948723280736 0.1351059186100954 0.18963708066143303 9.968762242291401 -1.153220094507003 16.216207922724
540 8.276702603442816 4.179297608651843 0.16723840274102744 13.298220862052878 3.3358624670537096 0.3451628360186886 13.237707034490855 2.4878792168051236 0.3455392748890531 10.165930436391331 1.6966415839796074 0.2689476110598029 4.343460900014323 0.18685158270940033 0.21147114732290473 9.86440436727844 -1.1453220316956867 15.336467551920972
541 8.87976551212916 4.208646425187963 0.17071704612939292 13.229830488905701 3.418682045002812 0.38939189624136433 12.685609601417159 2.502755094441137 0.35906352759711574 9.427829582829236 1.6270156283888602 0.3121403561539277 4.862635912009912 0.06457377302917364 0.2090655127417716 9.817134219458232 -1.1582939303256343 16.505519943789402
542 8.952100686039962 4.134997465962684 0.16448310828742604 13.586455524507224 3.3969104713841847 0.41515123260105335 13.654332459806314 2.530399882052712 0.3269235219532669 9.649651857920682 1.723730872257952 0.27946735201540485 3.9361492129964324 0.12677677766329543 0.2439338034805009 9.955737948254122 -1.1400654296714579 16.38612332548355
543 9.520848848883915 4.110566964082233 0.19357884988900823 14.283408380960546 3.390631746938871 0.3822287432543293 13.647494298562941 2.5894210298248317 0.3334968456404681 8.481759816449678 1.7129764532457257 0.308547322250915 3.5576338542462826 6.170579127441412 0.21914738958139593 9.898229039820674 0.0722065407709914 16.46679729883752
544 9.727635800036643 4.108448970251532 0.11641660452034433 14.642816118630536 3.413196831278241 0.3456874183054815 13.35741461639457 2.5612406627144413 0.3524177251060544 9.084385106080914 1.719675970300135 0.31072290084018456 3.4815174808366267 6.14951061703364 0.2062173036644787 10.05875382439586 0.06778608677997452 15.257430091372463
545 9.53561578531909 4.074120446531208 0.16125567643665178 14.80405305110545 3.3833984015111453 0.3823155066807859 13.633450933484333 2.538047751747829 0.3052302324002102 8.70393145645915 1.7639452296710987 0.3843270691404399 3.4581988514087225 6.14207305576688 0.19470405937175803 10.02705001555535 0.05768845351000888 16.36175572486749
546 10.180124820747269 4.17280330917135 0.15055337971059277 14.22305977635264 3.431361889153689 0.3999851904383044 13.017210552175884 2.585066547869328 0.366239364510146 8.100413471093812 1.755830814588654 0.3187873034884119 3.7059948333182384 5.98796500350249 0.2182396702545567 9.845360690737568 0.06397698932147877 16.6593770973677
547 10.349782253942998 4.118744203235708 0.09644974637350293 15.157711750151607 3.3960684586924748 0.3223728471595777 13.212767242376936 2.5975407648132993 0.3672772355080024 8.242805356533262 1.7674191807689577 0.3217663128069904 3.6673632160698495 6.034175526541299 0.215815377942312 10.12608596381493 0.06016110327472433 15.168272900690328
548 10.008133756980527 4.064607466052907 0.12649778398269118 15.16096917825026 3.3787307917119414 0.37529059294773764 13.7986158283195 2.568540911730751 0.3531762302461598 8.714248074113767 1.8300023173029207 0.3269688074015828 3.162068128614057 6.0967579313749285 0.2505655327199961 10.168806993255624 0.06509936009906636 16.415228767423667
549 9.534966057080785 4.142548527235723 0.14617927399164046 14.325716446824273 3.3887466900438796 0.36578970265927463 13.271610562137672 2.5628396512805245 0.34072752172388215 8.637933491014543 1.7247284092817252 0.37904307576424545 3.856049317584207 6.213803013003906 0.18970125870033436 9.925255174928298 0.08390473463352835 16.28851210985141
550 10.097142894349323 4.148428972584252 0.08572551838135813 14.970142190048238 3.400568722658014 0.3548742283368518 13.34486973457521 2.549662213811401 0.3401021586375901 9.107792451743785 1.7481613449446451 0.34904198694855726 3.748925743917298 6.114052858229272 0.19459620459313773 10.253774602926772 0.06954629890989353 15.175819638434591
551 9.166823889337419 4.159494848929562 0.16109671018148472 14.451075629873936 3.382965692390658 0.34490678039389566 13.477833204679605 2.542951382918235 0.35713591523295735 9.569420560141344 1.7252502199613247 0.33450557236743594 3.9305846150913455 0.1476831128803092 0.19278000293114747 10.11914757982473 -1.1309594721196057 15.933096629396761
552 8.7693296254644 4.048658451307947 0.1893044653936182 14.594174826108306 3.3321195718039682 0.35182148532086654 13.664910989090854 2.512957089410855 0.3556234341424683 10.491015892360222 1.7682900027697719 0.3359746911143854 4.029604721661215 0.40807440102312426 0.20446454319032067 10.309807210936999 -1.10860862027249 16.46896844843953
553 9.575965838838613 4.056738352452395 0.15163325523382018 14.88144462690139 3.3611867088952594 0.30104233928039237 14.222867885713537 2.548316798951951 0.3579061105191658 9.78999378187666 1.7850877349951595 0.32558524196678335 3.034760663468567 0.16044189355708413 0.231821863463454 10.301006559359752 -1.1402742257652538 15.675997052137417
554 9.84346067734178 4.1144812382093985 0.17166452978109867 14.008223480022771 3.407159337418139 0.39098824146355454 13.173366126626533 2.538718553535955 0.3152271723254222 8.899189527567122 1.73390865448577 0.3406112088616678 3.9305178600039636 6.186487388751316 0.14872020841519795 9.970951534312436 0.07352251094449236 15.667088135773513
555 9.221103077788449 4.133071626404438 0.18483881875762082 14.174934983537517 3.4079042872399183 0.360087832166622 13.521552737126203 2.5000188524464377 0.3255885961438805 9.5207446937005 1.7298314022112824 0.3302748334679504 4.5916347533162645 0.015183896957639132 0.15011281449658678 10.205994049093785 -1.1654265104836803 15.480206883475182
556 10.169383232681955 4.082164473479448 0.15294478413464382 14.970878716896651 3.4252046904922118 0.35805546926952037 13.495621956800663 2.5416833986737597 0.3255846829340272 8.701989745954164 1.7901549839035844 0.3459944195355755 3.268416137813387 5.995024269274982 0.18083943068218794 10.121257958029364 0.044217839629173826 15.623628435700848
557 8.776276663844767 4.083787245250973 0.1602304354307766 14.311622113459451 3.331239033934489 0.38641076864473084 13.830013266111548 2.577831599910029 0.32269402775266837 9.561721146594232 1.7412600636177498 0.3017910280682917 4.087777858621466 0.04007001398857078 0.201828375103269 10.113482209726293 -1.167790932195261 15.732901209681865
558 9.8707293355072 4.166804708010874 0.1828686211201919 14.052067937599956 3.4108848175598845 0.4392144497274551 13.75719168352106 2.6080810797843537 0.3284243722868673 8.578940102893172 1.8460040179684438 0.37158854238684214 3.77562342791219 6.107113478445679 0.16176643642427094 10.006910497486716 0.10514909681822356 17.003810831109
559 8.846689004876565 4.119290516090027 0.14585933639938414 14.235716767895138 3.3478417185183487 0.38637185976568195 14.351117768660451 2.5807192583297334 0.33011508007621343 9.54852038905511 1.7709886194708344 0.3849823025068241 4.082517912577774 0.0017496902093698723 0.17763551689285342 10.212912368613008 -1.1585105630119608 16.328885727580605
560 9.245614828342552 4.172716530907092 0.2166940040586592 14.163925343049597 3.403882408945574 0.3457850329697147 14.141912073018634 2.586798819033804 0.31718936333030695 9.148432105216282 1.829158967854019 0.3888574038452009 4.788929658837544 6.215419912738727 0.13175840342619405 10.297762801692922 0.11896680436021985 16.0460750432048
561 8.649696939287077 4.164634799518876 0.16482057083071086 13.663757682951676 3.3710939223938485 0.36300150919003965 13.481918121265883 2.521204466462886 0.33508751113492996 9.051360184421787 1.718925808045276 0.3594168528060724 5.486096921620433 0.017145345718966136 0.1867990626563648 10.066565969909371 -1.1640276551076527 16.14738886669042
562 8.879667775712488 4.1696019469792365 0.18651963172511424 13.715765641033315 3.3960941361528496 0.38625606010783287 13.376172338668718 2.5710565459709893 0.35965436364538284 9.049141499024563 1.7471220357950321 0.26839658818129825 5.5700555510675445 6.197558510190797 0.1212107532767366 10.118160561101327 0.09365811148215757 15.149432640583049
563 8.649487045298981 4.137508583873629 0.18841200323563762 14.438342902112701 3.374962637703678 0.35559193353444485 13.846067788630906 2.582458562802188 0.3530788522578926 9.111475129271149 1.7479233683615774 0.3394488378426919 4.14752727627034 0.057860891758206606 0.1661899343448672 10.038580028316815 -1.1424857146357676 16.07400505793037
564 8.712336918872015 4.256743640591838 0.2264828102723702 13.52095584976566 3.3949060741122024 0.37717370526007143 13.226436379039956 2.5585751806411405 0.31472500554111577 9.322097611389419 1.7066285563624675 0.31327882724711364 5.781980485579843 6.194909810230359 0.1296694834538865 10.11276144892938 0.09972412885197826 15.5996907771873
565 8.423367449958972 4.187533617886868 0.15423942843635247 13.590010565575506 3.340505336202268 0.3565398910964085 13.346890361062938 2.538314971252447 0.34813423068484645 9.671536588998112 1.71362451569956 0.3293196165980427 4.944792249257182 0.03411980923360194 0.17484205612492595 9.995319442970542 -1.1598088734806742 15.619691486669758
566 8.66642207063909 4.183106964873157 0.19899414077661506 13.423196716860202 3.381327389967159 0.34772498131366264 13.039927265695747 2.5183133648041975 0.3012398758946176 9.23662770470387 1.674219311594457 0.25490880371289104 5.179406131948762 0.03479552195799391 0.20252948626245543 9.909115977969533 -1.1642760128962304 14.95875103758913
567 8.874472730541347 4.189011197262755 0.1909542809029715 13.59554220174101 3.391533675704404 0.3568932182343794 13.746189174053526 2.544117399674867 0.3202783539257066 9.729867598105436 1.6789867256261855 0.2306024992682811 5.069640896255755 0.095692532757416 0.17099153893207572 10.203142520139414 -1.142760217330498 14.54991818664069
568 9.061254116868819 4.190819725154302 0.181122230295488 13.673318274595466 3.411817670672079 0.3822832322340446 13.59569879537138 2.6068389381709127 0.3432406942401744 9.325334188266092 1.763823516615299 0.32019788197207716 5.035809392910911 6.144965477820267 0.19912375085471343 10.138282953602532 0.10102454215094858 16.34038721309566
569 8.706116004660949 4.1692274867889 0.18882589233767616 13.266596740055451 3.341407277503207 0.3634380346499566 13.776485585917676 2.5280724431928863 0.31894340263325377 10.556377103080125 1.6911952855688157 0.27259243631558183 4.789232338681537 0.23999801655249603 0.19725382012758452 10.218961554479147 -1.1286484216143624 15.36734211647087
570 8.063207370168985 4.207602031073259 0.2053603056253115 13.545126801729959 3.337139077053101 0.37084732651674424 13.837742062625624 2.5218931065602 0.3607177648756192 10.355624120871564 1.7002640577106594 0.29743178199647013 4.8246551897727965 0.1676878241485997 0.13862328489799247 10.125271109033786 -1.1357113042264593 15.733197187215861
571 6.839571548650097 4.169620141446698 0.2227648037799184 12.545635237173764 3.3192130979445644 0.3931372169665602 14.170967506822265 2.467509536056086 0.3104644912915708 10.55181515821469 1.6418712314223796 0.24241065682297216 5.577624163173428 0.19279093292497998 0.1623106466586912 9.937122722806848 -1.1644275355766818 15.253142798113574
572 7.145126759183894 4.168188350966939 0.190086508297091 12.332831243217212 3.300374498194293 0.4011427752278302 14.32200174289969 2.4377450124756925 0.2859900159287166 11.277990851746228 1.697976618906604 0.2654225889330482 5.965972526100909 0.24741540899174372 0.16060098531992442 10.208784624629587 -1.152288545628569 14.934063268777948
573 7.42972253023236 4.164134308195618 0.1587849023985476 12.993672031518049 3.3240803498216738 0.3827839933180903 13.963985578856823 2.4820602312595357 0.33069509441516654 10.995294868524185 1.6771064760137508 0.2798322972403379 5.164588927221081 0.13471800114097746 0.19192069719207658 10.1094527872705 -1.166208650249312 15.40130016188585
574 8.081692169072253 4.287562723010943 0.1650144472653156 12.85062227829581 3.3771512375293837 0.3788966272470356 13.46130162662165 2.518585538429038 0.3468453062489359 10.373674550354076 1.6492543113984963 0.24923150838373048 4.807144586470717 0.08865372053296978 0.196560392634007 9.914887042162901 -1.138387017355457 15.315715132280001
575 8.463027804769045 4.25510752083833 0.1709908383568896 13.044434538428584 3.3983022743315585 0.4079190927640006 13.65768598034214 2.5336230291445934 0.33223106065438346 9.627516243931606 1.705578299623516 0.25909200240246777 5.2059222235734195 0.0065867097296047625 0.17606587026693543 9.999717358208958 -1.1427889568021028 15.42744857918706
576 8.432502982077091 4.285673187077738 0.2112324807856499 12.40732261990878 3.433495449040256 0.3845284379460806 12.233488759259973 2.4851023120711817 0.4004054540437076 9.688110135390724 1.6225174700219505 0.261743703126545 5.4557008771695354 0.05363473663351996 0.16041152503191566 9.643425074761222 -1.1465438925666942 16.252768345150123
577 7.659221805330252 4.078993118826606 0.19871625340046853 13.053882039307753 3.2970648813842134 0.34168796347602287 14.103657540867541 2.483983477847918 0.3434977653085809 10.344107107237598 1.666187021527545 0.2623398573312566 5.352389911933324 0.16530024011478667 0.19198724487153093 10.102651680935292 -1.1843227755954095 15.334975711416172
578 8.065231930912544 4.198165658021036 0.1661088449843883 12.903656284959952 3.3435994284675328 0.3753281547614501 13.705598752091275 2.484267122351734 0.37720623370638645 10.008929001104578 1.709882256547375 0.3195012199765845 5.286279020450325 0.10806410458634405 0.16152274640117062 9.993938997903735 -1.153832809540819 16.03900465463037
579 8.77222724697666 4.216295340630026 0.1835220159902364 13.352746787103609 3.3328479554436394 0.33154762738915977 14.154401257741169 2.5176394781911866 0.27286262305377995 9.848764988595326 1.730785900405443 0.3265329623630272 6.278649592592365 6.227647335599294 0.11834958459855137 10.481357974601826 0.08241467851829451 14.12701714574552
580 8.623985101188966 4.186260680206079 0.23979756188582435 13.899675280511024 3.3891142685596423 0.33788925545599474 13.430097316719543 2.5708693682774566 0.3429598647668091 9.320097867673718 1.7286549959016588 0.328105643885842 5.4098773367959145 6.21140413864931 0.14138256213297273 10.136746580577833 0.09463216678320592 15.929772408718664
581 8.597422116630701 4.146261956516771 0.15277450198179823 14.015450619290242 3.3470502793812447 0.36625401128443436 13.948138888497768 2.5624145272559042 0.3608001681287404 10.204561214760902 1.7201182957507777 0.31203999546160616 4.78300541184394 0.07775505464250558 0.2144097118295087 10.30971565020471 -1.151908500826183 16.114763298434156
582 9.288001212566815 4.2359722474312775 0.13612888335049853 13.489262914113134 3.395597737572715 0.34915838987843917 13.648627566766738 2.569597396918733 0.33877762677599454 9.91999677420809 1.7241381010889496 0.2975670020002331 5.508598157220087 6.225514004811117 0.12749077745503615 10.370897324974973 0.1075353740289351 14.313891525428465
583 8.777485105597808 4.185595109568377 0.15870609798383148 13.719762590480821 3.355266816427622 0.3545873061084908 14.15280133157568 2.5073100023062036 0.3018876700828498 9.889633249358324 1.6849051456706827 0.36344507668596054 4.868640951840202 0.0748985070467694 0.21548195244129922 10.281664645770567 -1.1610334073316926 15.975302100843507
584 8.205298875174007 4.099080433773547 0.14034115288886842 13.493083558318292 3.350872804987793 0.4203568736978689 14.29914931122821 2.488485594644908 0.3376437361452763 10.056792630180132 1.7174954359569103 0.2892257733496096 4.061275011259546 0.0819347903883112 0.21300985647334486 10.023119877232038 -1.1750547115853296 16.049434694967438
585 7.9148940268161505 4.193891170766358 0.21229195220436173 13.368449617260591 3.3447021183179557 0.35512664596016286 13.699932326342854 2.511607958444543 0.36205139825025684 10.202034944390839 1.6589242159860984 0.32235704342492927 5.965526295701261 0.02079597707644243 0.1285100937824415 10.230167442102339 -1.1766442354173439 15.817498412346975
586 8.578850527134737 4.146223749486986 0.17122642168421687 14.01288206115422 3.314517210822555 0.32949687364826497 14.076279159957176 2.5163964279418454 0.3179734796736854 10.586218412748448 1.7055919069992858 0.29777591658316677 5.052665054423076 0.12731594851280834 0.22985417573895042 10.46137904308353 -1.1606194747829273 15.427769468596043
587 9.145648237886475 4.051094002446135 0.1662702642495333 14.484928483805744 3.3122282037933215 0.3386531349189505 14.512651864530266 2.5298188810994144 0.3395687544731903 9.496241958323061 1.7676855063455825 0.29397839984759055 4.075703687010535 0.062460632727123835 0.22109184133868512 10.343034846311216 -1.177971078253308 15.579437441668073
588 8.501256116468511 4.120204540326323 0.19229999496921424 13.373854864425509 3.3037266333382744 0.3521907495708798 14.254576565708607 2.5092278071831613 0.3381218458637872 10.017684220596115 1.7270170704672918 0.34523364646388877 5.079489832681321 0.08915580815149407 0.19499558830063068 10.245372319976012 -1.1727621516423143 16.304566299368062
589 8.375097329518322 4.117525640119954 0.17651041610454984 13.85996068343389 3.3171597602099716 0.3364892026892058 14.702117144076796 2.52112475585119 0.31671431876595285 10.47792278728317 1.7651753858972175 0.30828989806511126 4.99541865307893 0.1740928485567306 0.22901524983572535 10.482103319478222 -1.1436128454086105 15.664884822144568
590 8.912814000830402 4.139515297622868 0.1548975993718968 14.13701905852181 3.381953029141134 0.33057630533480425 13.908787262203306 2.5193894021079255 0.3169022004299736 9.842473034809927 1.6712584239319161 0.2979889523779119 4.8225494793128485 0.0056102227516206795 0.1758721389459714 10.324728567135658 -1.1790832484245306 14.62460100295969
591 8.440669297013908 4.110267149293342 0.16054618397184112 13.725305141469038 3.3122636190202788 0.3518237338390497 13.957396698801997 2.52270806032577 0.3351685208062848 10.1321448439437 1.679239499487278 0.3102529281389951 4.790987874247799 0.08281526938133728 0.242766226095606 10.20930077109529 -1.1811698040340224 16.049207807081746
592 7.400993377768156 4.109791278939368 0.24944503537025559 13.593406463102777 3.269976468149892 0.31138542918791356 14.36705142330028 2.500599108800448 0.29977071619282086 10.679235228945604 1.659615936262522 0.3103540430708565 5.330311836391672 0.2239255830855058 0.23879593401204693 10.2741996659017 -1.1698468484880764 16.154558301512655
593 8.25519531212724 4.143377087027627 0.166829346927548 13.281157905298 3.2891103989243846 0.3230548936890201 14.205192377864199 2.4953906807851136 0.305634394838958 10.017309307937504 1.6894140361363739 0.32246313987463787 5.22407907027833 0.12504223464975275 0.2007910091366968 10.196586794701053 -1.174161636030973 15.11202293733338
594 8.486272024634443 4.078253636316902 0.13738062177287894 14.138144410091272 3.3065897305009897 0.2839835819221965 14.502425745736678 2.4868364163124803 0.3240481301548497 10.064678739049032 1.7249188799013775 0.30394751441552326 4.2577045429572085 0.1790361565255357 0.20932984807886162 10.289845092493728 -1.1675015596241662 14.423521463426425
595 7.5875961669880585 4.057699857366825 0.1621992181285094 13.605951493157718 3.250773209085559 0.3513985189239081 13.941556200840138 2.461561788881063 0.3618256637831121 11.06984433823545 1.6668575062836706 0.3396392536069678 5.244185968092567 0.29506881514215966 0.15299563655821932 10.289826833462786 -1.176236288183768 15.676793240444255
596 7.896330192237324 4.00111667091932 0.2035079831879241 14.242011047656087 3.2535356373462085 0.3454688766046356 14.701276384470141 2.4552099974182298 0.363986252789333 10.568864022563902 1.6910390680808136 0.31883921797316855 4.284891797654297 0.3465991857282047 0.18326544800405223 10.33867468891635 -1.1731284116370682 16.215482287278032
597 8.331044891935337 4.017281599435647 0.15092410143215285 14.310951880934276 3.2705792122250696 0.3735309295792161 14.657021894601783 2.510489112216125 0.37553476201961394 10.949727309016616 1.7593883941527688 0.27300148733764273 4.403336958137629 0.24521477392944366 0.1925041661534165 10.530416586925128 -1.1620379051438126 15.647425206008963
598 8.847130001950507 3.9497643735647925 0.1568808559183958 15.60162416308175 3.2626158537939447 0.3649405679173665 15.132675773218011 2.5711935896374865 0.3629096777091868 10.514471878720292 1.8724165601275224 0.34687353528916587 3.0578139595487617 0.19968875721055476 0.20659829358396065 10.630743155303865 -1.1514926966687633 16.480591599260592
599 8.039248255204898 3.9799518781240923 0.16580793101331454 14.308867779203764 3.2238938796767647 0.3596689279002852 15.139565942655757 2.5127233180352215 0.3433072813458287 10.633460067626306 1.779190315041056 0.3157047633702407 4.297254670631629 0.20859363467458816 0.18292957558632178 10.483679343064471 -1.1817579184252789 15.669461537454753
600 8.062187447422978 3.9276831865696735 0.14715852143186675 14.990787252528152 3.2386407637627035 0.3540176077415621 14.47283075938437 2.4765320874485752 0.38115134866027717 10.498564132335716 1.712655452578371 0.2832885983862657 3.618618309351213 0.17499857771233077 0.19739489166683513 10.328597580204486 -1.2165265099212925 15.618955177991083
601 8.655160654918896 3.9043451514274485 0.16874808802597235 15.242080855949403 3.2364749784675464 0.29968027703394706 15.724370860819933 2.508686545497392 0.3486988347483393 11.185097147270172 1.7905143476272527 0.3361968116691578 3.444465177242599 0.4792226047943455 0.2090537377135842 10.850234939240199 -1.1387797979728265 15.61169902623539
602 7.823887380242685 3.8747919059759206 0.14324925250127266 14.811392194573653 3.1819590386631282 0.32905927641950383 16.120095039797143 2.4672817283569226 0.3326531391787721 11.381850316621941 1.777971687164097 0.3417948550478168 3.8523837462210335 0.5683425179366318 0.21948135678689132 10.797921735491292 -1.1485591479162833 15.655932866226843
603 8.458177750353386 3.9290897751754734 0.18122742354656443 15.307146860874102 3.2317417947267413 0.2913070915581057 15.660392517987473 2.534471229318634 0.36966447106333716 10.718583624139816 1.7866601763646393 0.318217609313052 2.7366414318058907 0.3934800262702086 0.20873585217210944 10.576188437032133 -1.147539923164484 15.689331352106587
604 7.61872221889584 4.012513506850363 0.2029584098875358 14.128885802677846 3.2265469869906003 0.34464030997981693 15.25885510593937 2.4523732271780974 0.32142272968253244 11.091927742668336 1.7381758692392457 0.31783389569019654 2.765040273217017 0.49493090687804014 0.22741526762086464 10.172686228679682 -1.137720424108354 16.20634744126252
605 8.641197375640976 4.00022731998528 0.19356056845634795 14.371806343977124 3.229342822373828 0.3616676874357076 15.680661780997891 2.4704005941313523 0.3161318134103736 11.1925850308813 1.7820298267466232 0.28686385400097303 2.4958104618035204 0.28786580610319673 0.22325852735494325 10.476412198660164 -1.1686552496675673 15.830622778822637
606 8.306676151863021 4.037081798997124 0.16149568841891798 15.9100803697944 3.238065833091772 0.3246946467655153 15.644904491242107 2.4968758842491012 0.3779920926097419 11.298968293004695 1.796201817562569 0.26947828108620325 1.9687391699125076 0.38219656371915167 0.17021003177471938 10.625873695163346 -1.1325441440116797 14.94125809402677
607 8.551007677209073 4.035430942469142 0.1514832356266142 14.71406651186359 3.2202386434364034 0.35862598795883466 15.451784991065626 2.4336802753570406 0.35397204208143707 11.602222329600618 1.762653008212667 0.23472956851074317 2.8621932444918476 0.27425728310396075 0.18658808236010388 10.636254950846151 -1.1773764930197808 14.729586581660168
608 8.981883368280482 4.073293101888451 0.15362676663671884 15.063052876570975 3.266155571988479 0.333668689141479 15.666547187959603 2.4993905081852907 0.3536107568394006 10.51212775559102 1.8104803417562325 0.36978570617991324 1.9314360233917003 0.17126280542699537 0.2259901605079463 10.431009442358754 -1.1585120576865335 16.463163929256435
609 9.331701641560251 4.0084097693932375 0.1374223978074166 15.599230694078525 3.2442333404055272 0.32172164063999115 14.956909997697382 2.4707421648288346 0.3774970908503139 11.190273866315154 1.7813031167549307 0.24716086283442895 1.8388410726714197 0.7269176067151143 0.233139729116585 10.583391454464547 -1.0763073239160945 15.091040498449335
610 9.167635494220516 4.025079476118969 0.13135991830477867 15.48932765047087 3.3245440411886498 0.3731874323941497 14.869294871132961 2.4784008511195372 0.3815077066217356 10.463997006011143 1.7804037162350805 0.3531677860942348 1.6641329109994107 0.07962937673808086 0.20042877547654064 10.33087758656698 -1.18501703125556 16.497192346331186
611 9.218461222185015 4.006618640307361 0.10435683973309148 14.966936827470674 3.2928394424541687 0.30803777024092166 15.226416838202777 2.52922414979649 0.365987452317424 10.354456389216992 1.7757407702976513 0.29925558575498806 1.523483750761317 0.16034568158013315 0.24597745531537837 10.257951005567355 -1.1696747866484625 15.167511824480712
612 8.899553552501954 3.9596645864700397 0.12992184349342872 15.389933466045159 3.2377895000105252 0.2964068473807404 15.797065484318246 2.5093749325470314 0.3840524293210787 10.762701857714294 1.7612963938385913 0.2342141547564778 1.4040451300657746 0.2835635918315393 0.22173996814678668 10.450659898129086 -1.172290722596078 14.511132975643573
613 10.0529850066496 4.016372168362996 0.1654811481537031 15.722451888277611 3.2733709048450144 0.33767306359459726 15.744876679339907 2.566059101565763 0.39573645001110697 10.0109478295279 1.894796184173509 0.3261769250468011 1.2315163853886204 5.977703271105202 0.21487284375375715 10.55255555783673 0.023031802474873596 16.500501884267322
614 9.268888070636017 4.0122424751360555 0.1373732226177137 15.256313523282559 3.2671189530787896 0.3677928016180224 15.409081751556402 2.497099128888537 0.35980810662818447 10.676131022382286 1.847921030243462 0.27500470263521165 1.2747060041796143 0.33633144187116254 0.17769217700678056 10.377024074407375 -1.1304859176920221 15.099397537745428
615 8.545453499122384 3.917734475304355 0.14561512552313696 15.131725903098161 3.1913446219113766 0.35447673366897 15.844037222206643 2.5159142894395625 0.388415394917204 10.647997409514666 1.828411548361336 0.2650542370446105 1.5745928703307035 0.34429938639489194 0.20976051778489613 10.348761380854512 -1.163087659253319 15.622519445898185
616 8.428782572858955 3.9955085345553023 0.11637605842935876 14.92136221697415 3.185992239496803 0.29980845863939526 15.845043254172136 2.5082096928147637 0.3791664438323657 10.618330892953894 1.793094365005309 0.3075984767024302 2.503360830451618 0.16424859226589758 0.1871117278993161 10.463375953482151 -1.1932178387080081 14.783012019408446
617 9.583189498889471 4.032404679197551 0.10924168511517443 14.709883369909129 3.2811172482899464 0.35309884700578176 14.635712550942646 2.541455624297155 0.3938787178984506 9.94065693514198 1.792995735831654 0.3161308548032678 2.3084029658502123 6.2262017916483305 0.21323050950718983 10.235569064146688 0.05220649231730405 15.877584275249012
618 9.103175831821927 4.065888853448517 0.11651201200178946 14.58594067461327 3.1961598338064388 0.32561002482214535 15.022765087382089 2.496015410797831 0.3996048032032534 10.154223892792379 1.72719819309364 0.28441086760416334 2.446364656483055 6.226367942036275 0.17716366661883542 10.262494028618544 0.019697523100917193 14.93473363562718
619 8.386547205778857 4.06466598486597 0.10429158862422404 14.101683849015991 3.2117087320129927 0.3446849412467593 14.817359433606159 2.4084951404938315 0.3398701560845518 11.199624500067294 1.711614075413446 0.2775014084577274 2.8008351671139153 0.3268461269914303 0.22516832505909745 10.261210031116445 -1.1779625115800894 14.799688001522776
620 8.329217718391861 4.098035957514423 0.08767762563166401 14.110009529652247 3.2389756449909775 0.339341952435894 13.576460908966435 2.4133830772045726 0.3643341762509449 10.444677258658665 1.6682200602019375 0.32887847031541 2.9699990845019313 0.0889882228779278 0.23459396010601727 9.886072900034227 -1.2211079309776556 15.525164471881915
621 8.092373387843473 4.146158435179059 0.11502070828460934 13.633339131102225 3.244779247212796 0.35826137770493693 13.916443832387003 2.4329241566204276 0.3410466509188365 10.466225356360816 1.6215518518980367 0.25914387742712086 4.004090176325278 0.11266594655954758 0.19962933846324638 10.02249437680376 -1.21101259604165 14.588673757046344
622 8.003187184095585 4.053703576346333 0.1085539563910293 13.815274559849223 3.218332170334064 0.34748386565870454 14.785353309878996 2.3916817127578276 0.3253149348077989 10.556143900593968 1.6624193038028423 0.3077937057776759 2.9552593339804463 0.31730622229185385 0.22391900766118808 10.023043657679644 -1.1939399264290391 15.046621934468819
623 7.2286658142048585 4.0799767013346955 0.15563954778144465 13.412210232189837 3.2160914296186878 0.37805927346768803 14.620913834727778 2.383634266657255 0.3973706943575164 10.853699036847724 1.6422371260749224 0.2935625964360773 3.559735421679213 0.1973599064830042 0.19176220320487625 9.935044867929882 -1.2187686375019104 16.230683278001973
624 7.4990238327326475 4.082065140791196 0.1635767853895183 13.279288427247007 3.237607098634943 0.35467193009026654 14.025819842316565 2.3540886336355387 0.35664455864273326 10.996743399864437 1.5134541958099403 0.23247964355205544 4.268294089638385 0.20157678300323553 0.23411756731963712 10.013833918359808 -1.2448701531606527 15.37234860942523
625 6.705344567533935 4.04985390426905 0.13095292445633275 13.283637016270571 3.1692811308552327 0.3781530815654695 15.301771002258034 2.3284240558146236 0.3200224801223878 11.659362514794843 1.5868529666527453 0.26991183038159444 4.258830140664074 0.3982526897355723 0.21778910413332384 10.241789048304291 -1.2160955740701787 15.089753628484841
626 7.715273752671002 4.04502810028086 0.09903640654706757 13.934516568029505 3.2186333894524326 0.3528831567233531 14.965833721414727 2.404025328106269 0.35903842275428566 11.173204001550243 1.6987475473792415 0.3513406779187099 3.349196620307115 0.3558602746855244 0.22907641689730182 10.227604932794517 -1.1781695955547575 15.943983970369374
627 7.431987568384673 3.9412687693994317 0.14389537409750305 14.925171996236605 3.1447630095203607 0.2714721714566471 15.955524154698326 2.3784023497891136 0.30896257191346116 11.905918990058192 1.6832631326221177 0.26184135056401164 3.0864798566542735 0.5254581651246695 0.2278724386801181 10.661016513206413 -1.187997438244485 13.9119183996314
628 7.549937637286808 3.9414126696749565 0.11000985415387608 14.753911803798657 3.153170194066301 0.3243185204656203 15.403098791868894 2.382453482546309 0.3490864265915224 11.577889829989104 1.6809619422788342 0.24740121139984655 3.1872639005726726 0.2291363692592403 0.20476082402251092 10.494420392703228 -1.245201591970495 14.158667600643534
629 7.313049687990641 3.995107365431072 0.16273426829132373 13.628208667845733 3.149893147221562 0.3791670879517878 14.486221235535002 2.3470469836063037 0.35410287780781113 11.690629727004062 1.6459818243335074 0.2769922698035224 3.3027592461587196 0.45375783741403974 0.22089143452353815 10.084173712906834 -1.2042710919343265 15.97277919664996
630 6.712358115379929 4.023541324539438 0.1300129048860514 13.978147455533765 3.1141359589471715 0.35255929793641166 15.406037190077479 2.3724972380407694 0.34778602216304183 11.550476905213596 1.670412098782373 0.339542626855659 3.568563243849122 0.38027609392369716 0.17658304218718002 10.243116582010778 -1.2104559806889335 15.429568862032898
631 8.06019130613927 3.9680828222614877 0.1142081806441861 14.464509297357672 3.195459018526283 0.3680675546014655 15.388838888755927 2.3961490776785097 0.3576496118815487 11.134371200098277 1.6290876768211218 0.3126118471179253 2.654234132850005 0.4169422798305165 0.18050274645360997 10.34042896504023 -1.2014843485120397 15.275512504881418
632 7.329024104470262 3.9912811849628866 0.14479001156089805 14.174980742190515 3.137408534966004 0.3633614021618379 15.299582296397157 2.3697805085299923 0.3450491930978387 11.562445559408514 1.6254525344320672 0.28270949316086524 3.7070804624175553 0.18679381918487625 0.18044928427385856 10.414622632976801 -1.2604852071204582 15.084367408053678
633 6.70539316239805 4.076439445505631 0.14614898962539058 12.908203408549452 3.1715196566858355 0.3905347428792848 14.59684275436634 2.3549811603827804 0.359039440550844 11.300644930669687 1.6172665597990141 0.3525907128121858 4.060154757704778 0.21271896108568103 0.16951436552982266 9.914247802737663 -1.2360433668438349 16.24711497589836
634 7.441654530185288 4.087735643260195 0.13787329790307823 13.855015634983271 3.235687760132693 0.32723686992298884 14.097702246874054 2.4249585777004716 0.3752564427363706 10.598825920041799 1.624381189771982 0.3066203285015188 3.979540070236346 0.1275528694965772 0.20349736588447723 9.994547680464152 -1.2225653154632394 15.475410194440736
635 7.660269027832661 4.040444870642106 0.12839237187354344 13.82167505823707 3.2011118029429952 0.364959940526109 14.221908303752262 2.4289639850172566 0.3900310527558874 10.508942215842488 1.6130049472647583 0.2749017399052911 3.999515987532737 0.14330903498036376 0.17295806216549736 10.042462118639444 -1.2372615953661275 15.254922997539417
636 7.232259595321326 3.984805019925114 0.15358157643953552 13.635426327356416 3.202546771355316 0.3379217986146301 15.113919163136018 2.4261344174945543 0.3600749757805536 11.43240160914361 1.6336220408829234 0.31036048367556734 4.324847978077485 0.3600701082238912 0.22065599325318375 10.347770934606972 -1.2011928519592634 15.843369681492765
637 6.959585166841676 4.005752577678263 0.14271802775234554 13.91505616466377 3.207468389549795 0.3708734763003647 14.845497507740689 2.394316182940379 0.37411477209576477 10.885858557305534 1.6137979664445148 0.31354658783253236 3.810082569181544 0.29244784282483527 0.18708352905947792 10.083215993146641 -1.219871931648066 15.909163173127128
638 6.950702916593878 3.9815162015698085 0.2025214853939321 13.429811439040288 3.1779605957030777 0.33413645820231863 15.223728165909371 2.3542637058367455 0.3870157500657418 11.974105437865862 1.6181464368528287 0.29570937075721043 4.324882126704281 0.4189546711475441 0.23371178103053017 10.380646017222736 -1.2124602013136225 16.651240375296872
639 7.157984001232135 3.9854516029512412 0.15061893709141042 13.54418195907966 3.210200077830156 0.3376460752342015 14.629904652190325 2.3878788020225046 0.36985793438480763 11.408490224866807 1.6172166556202683 0.2971084355383813 4.778584256731341 0.268946117207215 0.19857822330075584 10.303829018820055 -1.2286898724093462 15.51351533245207
640 6.64511642104812 4.152231616170142 0.19113979306392204 13.340588288178314 3.2530928076969774 0.3741224377165545 14.7438617038729 2.424663259152404 0.3672566516144098 10.710945784385638 1.663618120019211 0.32033438874290426 4.352374416653661 0.21117801394602168 0.18362911392768583 9.958577322827725 -1.1816717601386721 16.46087560182763
641 6.9300640807445015 4.198902131342582 0.17362730093579767 12.862424298759471 3.244023304094109 0.3780897917862024 13.875512667102269 2.4295344565360817 0.41051022233904433 10.766614956794086 1.593188218238914 0.30366319268028436 4.337022898456476 0.2276538600291443 0.21214027118456485 9.75432778037136 -1.1839681294874573 16.93698512457746
642 6.963586148665639 4.28492036162148 0.17394856689782578 12.404953792669396 3.2738827053362054 0.36728321127083924 13.947573918361995 2.407434479352953 0.34456850020864493 10.365508820425529 1.556166411345418 0.34699326503700645 4.949590434476816 0.25245294278218156 0.19301505922822987 9.726242622919875 -1.1676571434479757 16.338563064972668
643 6.019586738464205 4.172988751311967 0.1276856460349467 12.216564300222807 3.1954100222975184 0.34402301788077466 14.394630519246553 2.369189442021943 0.38386307839616957 11.02849910424035 1.5601044981923617 0.3448189781016858 5.244038929990545 0.3081315076179055 0.19237732465326446 9.780663918432891 -1.2014636792472841 15.95994616460329
644 6.685540948948587 4.124287322845966 0.15846945158893266 13.020458659642092 3.1992338371781917 0.36544827344213515 15.281948866568717 2.3906114524210214 0.35912492561028686 11.666159914205188 1.6743983976520018 0.3370644216903162 4.406241914157664 0.26615380522519944 0.1632298060202828 10.21207006070445 -1.1916915604711473 15.851872954873825
645 5.873560161299828 4.169619867242537 0.1756863808373665 12.86540627702986 3.204573216342637 0.35907387437475535 14.684900256704374 2.3000988988089803 0.3384711613231636 12.035432181052686 1.5588545722545155 0.31209648858937405 4.613667307917651 0.3536177957471521 0.1901839614433527 10.01459323680088 -1.2052756534564588 15.762204924901827
646 6.06956829427062 4.092457835472201 0.12031124870381824 13.582477477734164 3.151706432712966 0.38752647157703596 14.943194499121631 2.408357032736126 0.35851185179403705 10.927298446683155 1.6213507373182685 0.32799261223140136 4.478927335110317 0.3133206377625009 0.2057072624054426 10.000293210583976 -1.205189988335211 16.043384881241696
647 7.508760948778603 4.200590901152287 0.11361825378224391 13.357222139731203 3.288810076940168 0.3348886222399563 13.927490130498265 2.4098718242814705 0.3731122215484233 10.294969125793191 1.6026052380625881 0.3258395059132085 4.2683365654690775 0.03964204298921267 0.1952427581079099 9.871355782054069 -1.214324506850478 15.386224233135172
648 6.3371185079385 4.208508951775666 0.18972812490762642 13.29690145060974 3.2735747958917902 0.337686556996917 13.891848191387 2.4244330207390443 0.3847992616028524 10.264548772471192 1.5743833591682346 0.30859913538491857 4.5343491965337925 0.09849370041639804 0.19628430059736068 9.664953223788046 -1.2067497579373967 16.238739800761437
649 6.362078202348921 4.207764738220969 0.14356538388410067 12.855963851040205 3.188031123613912 0.3610712289103994 14.091220370734922 2.3939104853419657 0.3647721852531706 10.67677539178336 1.5405982048024984 0.3278825043939807 4.3686975597773525 0.2355027333398278 0.19561753451100486 9.670947075136953 -1.2094670664717888 15.961559520772669
650 6.422501877759432 4.150726614786375 0.0980324437164548 13.110655319739934 3.214398928530325 0.3255289613580112 13.749979993027903 2.4120391276132516 0.37638946285299996 10.884227866494754 1.5416822836735464 0.29602255404057787 5.215158177248131 0.23814962250024058 0.23428811018644957 9.87650464685403 -1.2112292081148754 15.243674288211787
651 6.655678378440398 4.252078818121888 0.12326093369370256 12.271133952574573 3.2303348414507216 0.3164108403853026 14.22814718110637 2.4034707694735955 0.3342411288322761 11.154280178628838 1.5266559009200769 0.2969756608632903 4.919865756809789 0.22962261742904222 0.2223946144633882 9.845821089511995 -1.1941959340565584 14.819933565660097
652 6.822183595631696 4.198147890467013 0.16942778276390463 12.773790137945836 3.226663654416353 0.3115550288498309 14.218329276355167 2.3873780512412273 0.3127288859094243 10.66405480333286 1.5812890711136522 0.27874819688534597 4.703674735479142 0.21720599305055963 0.29413983280995976 9.83640650974894 -1.2004915914778622 15.660079330669529
653 6.3826324359851245 4.106842011578631 0.17869963064061395 12.793968101047248 3.2333544140635944 0.3118712336978207 14.431603275620095 2.374981767024995 0.3460139279572173 11.280389501504546 1.6049856266921723 0.3165332229111719 4.849137196542357 0.3550040623324712 0.24391825536249687 9.947546102139873 -1.1875949471972507 16.008856426063723
654 7.057030517135648 4.169626240156108 0.15073051816694477 13.072169679409093 3.233584578955383 0.3098602686365613 14.186159079871302 2.3321986353513986 0.34104415604973715 10.347509791345576 1.564481985137385 0.3033295279534735 4.585232018531525 0.06887183786560183 0.22400139951700868 9.849620217258629 -1.248875868042448 15.228827097295946
655 7.429665599283534 4.215674697093668 0.15014549295475038 12.761910619083027 3.268990792076803 0.3359528148112363 13.446447709587773 2.370833092148099 0.34927040126861286 11.02664772792188 1.5962859312718671 0.3051558449444086 4.746425680346369 0.1857911080083457 0.21598815845830024 9.882219467244518 -1.195113399415867 15.544490655700253
656 7.278681314254211 4.168189583072955 0.19524030022851563 13.539169794571611 3.261966030022248 0.3180806064543247 14.028255332198999 2.3917091697550705 0.30264893038436325 10.871272624915909 1.5742898784290262 0.29560238131158345 4.263794509638445 0.10763235848596629 0.1969165475296504 9.996234715115834 -1.2218711195825702 14.994176765367003
657 7.006254463361753 4.160053192605325 0.21475204857378785 13.685534903678466 3.2633009849801438 0.34372104761446753 14.12945489117013 2.370339572328733 0.33182346875192986 10.886476169952363 1.6499815942920502 0.3131027773652541 4.849941260642323 0.2828366408968578 0.21746915557878763 10.111532337761009 -1.1773261265150015 16.28195363437183
658 7.9581961670032975 4.167740252455228 0.14899269629412396 13.102671718439547 3.2886381667096445 0.3610157161191814 13.665129711636453 2.4128263481644563 0.3625980910108499 10.545214945093406 1.5987666420143285 0.30607918743606566 4.510649698958944 0.049161945089111384 0.22123177538732783 9.956372448226329 -1.2192018526490696 16.04187249652648
659 7.848090958687328 4.132669138985264 0.16061253969998127 12.76873737584814 3.2959466861431785 0.38938954110113944 13.949248164233769 2.3704245194380116 0.3484643006579636 11.11186605106406 1.6511232994884093 0.2876991926944775 4.494562354035434 0.25803690736862506 0.214310521237629 10.034500980773746 -1.1809884132509256 16.048273914975226
660 6.969548781111536 4.074247004469996 0.16806103841869152 13.212421468204056 3.1727323673533974 0.25880266525516205 14.800928605560046 2.346370073923441 0.34204159679264606 11.832121949714208 1.6090851781340898 0.3185744257597885 4.8664254569945316 0.5110485456612708 0.25936359401182857 10.336289252316876 -1.1799318896271846 15.433687583006172
661 7.980522661941566 4.131409181581232 0.11786042746263524 13.793765944840978 3.2818397601865414 0.33194292535627373 13.981502810729566 2.3933012134246696 0.3607724772400893 10.642385222175761 1.6344113362647585 0.28722406922207944 4.337720433442167 0.12019944953039377 0.18938205336917843 10.147179414626008 -1.2103963353381042 14.75001867045357
662 7.02325319508199 4.054177947514256 0.17178033488865424 13.420087997022799 3.2380571438331693 0.3210162707693185 14.466370270713073 2.3449236290040933 0.3364727745938557 12.149106856474809 1.5789899060893149 0.2900717957256845 4.928505668375387 0.3732693274809063 0.20942476776611732 10.397464797533612 -1.2047449327512756 15.226536107445558
663 7.158956475753934 4.19801947545935 0.17175592458099545 13.183335752348631 3.2720896763285765 0.31980167521677033 14.231447477109931 2.377613084310877 0.36536520406986983 11.339853925590496 1.618182831275394 0.351218038651556 4.848608338379165 0.24686536151911936 0.23876922128403316 10.152440393836432 -1.18007443775696 16.580367998185885
664 7.062676908232912 4.089586038182575 0.13577045844937904 13.515094273752677 3.2633372151112616 0.29368863288055713 13.684996434942683 2.34766879020266 0.35008845085076545 11.376654712724944 1.569745047701204 0.37134666449607556 5.104974669842736 0.354556040150899 0.2342688531669049 10.14887939989919 -1.1976498972659033 15.872799453294013
665 7.488166771319616 4.07366510678788 0.15832245638484319 13.862897003824777 3.32586469282183 0.33135347244962754 14.482731123073277 2.388693639232543 0.2943558332985195 11.507369814078249 1.6077269996155923 0.2766623022139195 5.336093172032573 0.3275109368117443 0.21826031646810534 10.5354515768657 -1.1779362484817057 14.655737642093568
666 6.583376774217687 4.180002048000002 0.17392824666220533 12.46997733987552 3.2587628674033065 0.3191609817151048 13.5296470972138 2.3156903155654778 0.33406393347836844 11.54459517448398 1.539945248354118 0.2977043976436647 5.623779516247262 0.35531164444517066 0.22998625282105692 9.95027518040765 -1.1926860987820083 15.52536646907471
667 6.6201276837134255 4.224480928355732 0.22433549230747243 12.489473961436493 3.319393498757289 0.37214037484427354 12.914196439101936 2.3332053284741705 0.36388712265299433 10.966233812524933 1.4696612098169792 0.29993497322854934 6.555767588726662 0.26942659261124174 0.21687939164720055 9.90915989710069 -1.1993950119325407 16.92720560309831
668 7.660792484685366 4.257107014242549 0.18570531796397372 12.443592812521773 3.32587834333637 0.3963291570708371 13.491215652601602 2.345279392000918 0.33937883782416445 10.513786393739553 1.5545440406061615 0.3388167232100996 4.034589817042471 0.01940112754884256 0.19874644430872954 9.628795432118153 -1.2221865399886551 16.71863894689991
669 7.917988502907613 4.0943903950968705 0.12453184069494294 14.095926395886522 3.3016815150855523 0.3711149908671197 14.420694844911957 2.4189882540455976 0.31713451207401355 11.104134383335923 1.6625854152073871 0.27838555495822487 3.6751931388737753 0.20212570668457766 0.2810754612632468 10.242787453183158 -1.1866742663116263 15.724739137781967
670 6.837483334362606 4.249012421247906 0.2267695709549361 12.392511784715431 3.306713083506703 0.36098955984785164 13.041661578249949 2.350474826189953 0.3180449649361887 10.871092259838665 1.555013003632805 0.2848008314675026 5.774589901460481 0.2343803136803769 0.19395185264549694 9.783467771725425 -1.1835097938840744 15.865851996348415
671 6.9868263345550305 4.281970515874118 0.1921452433902967 12.71664930276952 3.3458248204174854 0.384842290795193 12.824731796090527 2.401669629104773 0.3303898686247052 10.391599064942278 1.5450669559707886 0.30488631604738564 5.355136628960886 0.21432855811361692 0.24387061777928767 9.654988625463648 -1.1648564276394668 16.68607037867488
672 6.400501127252315 4.159204370244078 0.17098032938799693 12.452146203354749 3.2391649298014498 0.35104700266745814 14.108987583625206 2.3107868981910973 0.3148651513764811 11.996870609341139 1.5521679927679704 0.2885709299087488 6.8081960209353305 0.3474489303323707 0.17180334717622642 10.353340308901746 -1.2008738992682302 14.865582056045504
673 6.568328988254988 4.223137984910743 0.20240410348475413 12.272352340098527 3.307155205312315 0.37911942030173706 12.879823654927867 2.315704817846858 0.34095165530868493 10.667385808892945 1.498495857256598 0.2696942458908246 5.5748754324100105 0.2294801139868019 0.2015686341941906 9.592553244916868 -1.2078337276729603 15.971061707555906
674 6.224293299517521 4.270132893713158 0.1969485337351321 11.858447446078612 3.242894658495746 0.3613982344142637 12.954164766683876 2.28921976982731 0.3720367607456858 11.180557021200187 1.4767451186704115 0.26155475561448177 6.637737438184926 0.3010514857441612 0.23143681257226248 9.771039994333025 -1.206619738245466 16.31067714536249
675 6.258692042337642 4.153929009832291 0.20538777948596587 12.517008678871544 3.2442268121779274 0.37825154816409623 14.001158769066283 2.3146175699204172 0.3241518210866018 11.498300035087373 1.501185165032914 0.25653263220192607 6.206276346939861 0.29886592693707276 0.18710756242601856 10.09628717446054 -1.2200636267554987 15.486262455297453
676 6.667375025200174 4.039314252269342 0.14335734887548088 12.614237122451359 3.2815598285896264 0.3325463441769536 13.863371112459706 2.3325097313196963 0.3302448738899455 12.203543943106505 1.5352246324106626 0.31046858846223774 5.86162905519428 0.4538950896897751 0.21864371153485362 10.242031251682404 -1.1941278166798028 15.300962444922222
677 6.242108962478963 4.063487749245962 0.18613739435949633 12.444443206784927 3.202154175085639 0.38691182294237253 14.022865311364761 2.2708141414901544 0.34009554741996695 11.776371428451853 1.5250442144277576 0.2613273810011995 5.9837530853876615 0.38322123579941386 0.2390107892651492 10.093908398893634 -1.2336842203258382 16.1973213177175
678 6.6793287409084625 4.289647250124602 0.1970520729499184 11.322698479584641 3.310482351007111 0.3770989282560989 13.098594519225037 2.349379661213772 0.32450289733361876 11.319712932868734 1.4600797582016016 0.2657695652335861 6.421008613710842 0.20790913892016438 0.20326984735687442 9.768268657259544 -1.199128891642173 15.672610879205502
679 5.866214237954439 4.182048048337559 0.1487157834349992 11.922328018098844 3.2648298044192527 0.42120467218098084 13.271970609336753 2.3040143549041243 0.3428563362543775 11.255083493331774 1.4553087524967976 0.30524609945125114 6.8641363311069705 0.3361050750095938 0.24343726465099416 9.835946537965757 -1.214167316502158 16.747099772752232
680 5.256196402102203 4.201723922910221 0.2003868570954189 11.48354914391087 3.1973496606902945 0.39308353498289184 13.605080635622398 2.240322861439874 0.33811322083758755 11.723084135996945 1.433257205767867 0.2797802830948106 6.718411037958683 0.3652341994713791 0.23406489013486384 9.75726427111822 -1.2350509534796963 16.563393806571792
681 5.457202501639126 4.270784025329461 0.25212283658260104 11.105686957270526 3.2247648958527635 0.41660920299619675 12.794226800510257 2.215343250008458 0.36181640259753084 11.779005195209796 1.4073435160531313 0.2320412405435953 7.291696675990481 0.3179831443934661 0.21689268700210126 9.685563626124038 -1.2353847572081673 16.95361912981714
682 5.901961836959216 4.191525946959503 0.2391331191870078 11.76955125775462 3.2362390971740926 0.43960550376565594 13.714062973441852 2.2931639574790226 0.3427314948304589 11.53993500491751 1.5226745570632771 0.26035181226435633 6.5374530269219235 0.3329124493034615 0.19486542320730832 9.892592819999024 -1.207325321939752 16.92159060036868
683 5.903300933878358 4.329716666352418 0.1641241657455016 10.80159152440552 3.260864577822277 0.4295181463215879 12.515267904298465 2.2529573050257783 0.3849350023748258 11.699994438608694 1.4066272791479173 0.2591713228854297 7.413780319104886 0.2969778096968179 0.1985307819143362 9.666787024059186 -1.2131997959265817 16.458549784809858
684 5.518323174254288 4.148306811261905 0.19151498197931324 11.761403853777287 3.246905400887432 0.4453919937715096 13.680587768884989 2.24917315852984 0.36850678578098656 11.668972185173924 1.4721474803204395 0.26533282076930065 6.49218491540192 0.3262504480230232 0.1497656681842327 9.824294379498482 -1.2340718637310955 16.277871339888115
685 6.234921816610413 4.155999623048667 0.1655686902756675 11.579069306828385 3.219519266462223 0.4000982911311022 13.103222358785922 2.265469113237102 0.37282808844866994 11.266892763690747 1.4522447425686522 0.2372095078965982 6.208836582615355 0.3279869385078359 0.20013696381621995 9.678588565706164 -1.2383845867707273 15.765982722126836
686 6.643889554280562 4.230899782807799 0.17196295450859284 11.515069150945688 3.2685463878545873 0.4214519967898598 12.726113220080927 2.3107319701577165 0.32349188272581514 11.04660197514964 1.4765864618103712 0.26982307300487474 6.368198712684275 0.21903777644718334 0.1562416987306142 9.65997452262822 -1.2214680477200919 15.389321003188225
687 6.2508562279152535 4.108010423903551 0.13322792446272272 12.257433429595721 3.299181431756157 0.38642437005803215 13.275543932318659 2.287532898421958 0.36550764531467317 11.325428313430383 1.4739333813635427 0.29017097409388165 6.895579947177879 0.27002322494447867 0.1639234020971713 10.00096837008758 -1.234892251457686 15.346724000599426
688 7.047835037643727 4.107415920122361 0.1461845935748694 13.035715251957118 3.2921240958912565 0.3267657180149207 12.977745119919044 2.325155436530506 0.3446893511497893 10.686814018674662 1.4859937815770876 0.2700448013692442 5.614898548079038 0.22548684685186485 0.1713204952716541 9.872601595254718 -1.2353933073410082 14.427134111708204
689 6.702669128634278 4.278187352576244 0.2120026471162191 11.31344478487618 3.280686546174655 0.3960392434958915 12.253219161221057 2.2815763741243753 0.2885981566269147 10.559684064652311 1.4699014569162425 0.2433976965111253 6.401017143627712 0.1126280332617939 0.2041898855678684 9.446006856602308 -1.238032570924961 15.403713972959713
690 6.906270517234915 4.258131540415903 0.1761175870514738 11.924345707247335 3.2823012010672667 0.38738796447693813 13.04331119716952 2.3554787249185054 0.3149869599555871 10.935433544840173 1.4729064024409142 0.27088873919548273 6.5898031574073475 0.22215587817338825 0.19964045920975962 9.879832824779857 -1.2044337741324278 15.458650089635057
691 7.426784062874829 4.288157569658861 0.17932427341348345 12.18323996866945 3.381804025329462 0.423465305176366 12.568440652935951 2.412260777285084 0.316194308532063 10.412508658494566 1.504097859975272 0.2652507535420696 6.3029282598624 0.13793951246207165 0.19792151043538586 9.778780320567439 -1.1777765745934734 15.838342817207977
692 6.409296191058826 4.302336827636314 0.1950715552123912 11.269609435143188 3.318381938295839 0.4144694304490444 12.398795660812638 2.2981412034983166 0.31782989035777104 10.640140156614978 1.4092430741780793 0.29588419614448963 7.045647602672431 0.1609523225593986 0.19811663003711827 9.552697809260412 -1.224817450302034 16.287719931086475
693 6.114219193655036 4.260651818121152 0.20113171556472195 10.90385828359637 3.28801275730176 0.45201955647390424 12.545784563453598 2.2763051419624527 0.3435804066192866 11.377790184678686 1.4448024527261103 0.22107933813661734 6.929038024335037 0.33645110398509315 0.20552538653997898 9.574138049943745 -1.2013838687163099 16.31023374767953
694 6.932584814236656 4.25974925966621 0.19629560834794033 11.529416332474923 3.244458896487656 0.42172714353889423 13.283695835585048 2.2610458688440995 0.34160274734727547 11.06504789550072 1.4937367849545569 0.29826411639369027 6.934459316763746 0.21170812640076622 0.1664944801775308 9.94904083891222 -1.2284887362649657 16.322239419040674
695 7.111732684996418 4.204253704001676 0.24864435217250835 12.511045289800377 3.300291075153798 0.4205005725846817 13.528587139015597 2.3730394061293465 0.3285609053356264 10.6578176898588 1.6086265493191154 0.33488844088555286 5.305378110455923 0.12839824545773632 0.18392038212583978 9.822912182825423 -1.1997067275232889 17.377977838523456
696 6.68201681258169 4.158624436124467 0.1477961720230395 11.98354428042194 3.252782621646975 0.4027574680723342 13.10328339292124 2.3363380778437937 0.3458924664635287 10.914711287428105 1.5476854310317187 0.270589873402553 6.632309042470336 0.2049880764906521 0.17413340757576826 9.863172963164663 -1.222544794908102 15.368669103605686
697 6.700061861284831 4.164960450542184 0.22951618977785554 12.135338435405805 3.2569886336413716 0.4013265238666714 13.501088434993036 2.338549991144189 0.3539386810168527 11.016324084520964 1.4992846190756872 0.27809584799239623 6.428840583263405 0.26699452569596227 0.16311643060276518 9.956330679893608 -1.2172728795157446 16.34068381799143
698 6.878656161079006 4.2535553320024 0.1900820917753432 12.131635352704254 3.3201963521399156 0.3921530321519173 12.927676894587746 2.3014934311425232 0.38757331356911356 10.696326369361127 1.488347880444001 0.2186362919448823 6.4787672247799994 0.07993855210904982 0.1606162667435712 9.822612400502427 -1.2339222139680455 15.459100277421015
699 6.959486608949443 4.081432921759389 0.17889334658264025 13.400431457371333 3.2432467526559647 0.3664001155296636 13.753720376490058 2.3470065840347627 0.35399044096763205 11.549255815404068 1.5745034876336022 0.2990104455056174 5.921339254688703 0.3989568851124978 0.24326979883565916 10.316846702580722 -1.19359919729638 16.51910830892206
700 6.89521137494034 4.167975696297023 0.20211332380692917 12.600711174726502 3.2147162291671525 0.3608857606486404 13.418459249573962 2.320410303873789 0.310416882234179 10.885857932172183 1.5359154911658377 0.24490474732909015 5.892505274340122 0.14368788910861652 0.18863972149832856 9.938549001150623 -1.2460874016131396 14.976663389142734
701 7.456678024592087 4.186934291646236 0.191461114801309 12.62024259500667 3.308086573117647 0.35481933218560413 13.50755001053649 2.373258052919978 0.3358761465342889 10.910420229142069 1.5433606266447344 0.24499470452769959 6.6572413504014225 0.13032146843090703 0.19315825517386165 10.230426441935748 -1.2142363209837228 15.129633010093535
702 7.262852798254224 4.292966895195086 0.23906944481126507 11.78398011450274 3.335212321660308 0.38255955824174653 12.742970954249346 2.3575022861440367 0.307265010970955 10.355054025449142 1.5287793802121539 0.3021517788564305 6.049869339130068 0.10783938213309406 0.19733652930901752 9.638945446317104 -1.1981684704666875 16.368055718509844
703 7.7089185269238945 4.261333289381 0.18678461946492578 12.536275599593171 3.343653322228782 0.4053424138078464 12.790103862554842 2.361933010716874 0.34391166504208776 10.380437171686285 1.5107017992148162 0.2943490535112481 5.636930695584961 0.15710920587161378 0.23234300490811788 9.810533171268629 -1.195682398053006 16.761659784969652
704 7.560114452580155 4.175018210025814 0.19830339143676115 12.745476507804062 3.324988306735536 0.40710215613594547 13.1525291592992 2.375723581699288 0.32177366334947555 10.053813694455435 1.5524268096345581 0.2854539234827056 5.733273990565439 0.15883959592560182 0.1623578517721982 9.849041560940858 -1.2052292227314638 15.756236075295588
705 7.2995298256161085 4.245902540846928 0.2074635614873343 12.414356562585478 3.273834719485755 0.3815574914421957 13.123889133052616 2.347147503363531 0.3494259058464048 10.471875224218127 1.5144780811611376 0.2803689393209131 6.067026462187179 0.15750890029566184 0.19139501310082294 9.8753354415319 -1.2148541745050205 16.159826686984932
706 8.15764032063887 4.205996715607494 0.1959857879192923 13.066031708342601 3.3402778720470407 0.34346626102459443 12.69025292787909 2.3743536824612956 0.32996058709944703 9.581917852313554 1.5237469568776987 0.2716717082693481 6.010591523479093 6.281095138799521 0.21096081657146806 9.901286866530642 0.022465549622986636 15.493296285949635
707 8.106027907004856 4.172624747330896 0.2290278520880392 13.677493470244062 3.364504053636791 0.3889056656081804 13.346888674472869 2.4313913403132505 0.2985262670530894 9.838168816873198 1.584493560492292 0.25490691267442955 5.432233879724641 6.263187931025992 0.17550008676589346 10.080162549663925 0.04061180302422089 15.433956460084682
708 7.672663443851623 4.302654761593815 0.23817043965180323 11.942512680522642 3.3519997216608197 0.4222789675274793 12.373022261997333 2.406865084386126 0.3423874228689817 9.651281714404448 1.4752679563118476 0.27819462008146423 6.299864429074979 6.280412551782267 0.1776550801435671 9.587868905970206 0.04081149161135174 16.715316363448363
709 7.216828839188761 4.185945888316954 0.250000237095031 12.382882630908307 3.2672783049940417 0.36181404516865345 12.839313963890199 2.387424624667598 0.31803085974039974 10.08722296306743 1.529156066045743 0.2849847005017933 6.027972759338397 0.10026758644192012 0.20643551248250883 9.71084423127862 -1.228614029442372 16.286501281799453
710 7.3308194664503885 4.203349707433817 0.2575778028008057 12.555192805671547 3.3018056750510865 0.3441090716810071 12.984628399054449 2.4479064437661275 0.295516230561302 10.248990684596375 1.5535772833627464 0.25746921222270774 5.704450510074034 0.14458862073195478 0.21357526982315592 9.764816373169356 -1.1923829774664771 15.678962413831403
711 7.457071384432938 4.265932724460015 0.21383776419836534 11.932244164082306 3.332992473244279 0.3913467123121089 12.765365780414307 2.417235016098502 0.331365198119887 9.947701205483416 1.5108361671410608 0.2412106534109949 6.142758414465154 0.038039709500458145 0.19753221919049663 9.649028189775624 -1.2096213054467604 15.75969171043632
712 7.340819987799131 4.321460083093765 0.20963682175395407 11.089771868183739 3.3032720552251553 0.37652176391658454 13.315955822443238 2.3329400313010367 0.2878493495267246 10.222408637506593 1.4896694586635 0.22111358438146117 6.4956112160200075 0.0645754906733694 0.1856949875726897 9.692913506390543 -1.2202450997442582 14.677076038092727
713 7.208739687620344 4.225861599205862 0.21629804336720226 11.981306632652135 3.314804698184323 0.33274293096363305 13.046228752931746 2.3335985892552067 0.2818261266621769 10.72452879355673 1.4852724941797864 0.26749266868588895 6.491000388926553 0.14980469606991842 0.20948811955325175 9.890360851137501 -1.220760108156604 14.98683285961911
714 6.963807335504544 4.266776182456405 0.1452947778751837 12.054956195288622 3.265906953423763 0.36179063847096915 13.121065159870975 2.3555057727449795 0.2730899000335762 10.90891613699948 1.5410283841500294 0.2623129657444525 6.909507079426421 0.17834448536400888 0.23494679182245382 9.991650381418008 -1.2011161679077864 14.638327667824889
715 6.774588747966041 4.213831398595418 0.22732324893849026 11.6437120625874 3.2183661995006565 0.4006479063243982 12.82283998082383 2.3341985645807584 0.336615546868605 10.864577125152833 1.4569182601791855 0.26529076725370093 6.490410838185652 0.0851589197098887 0.18526965704382517 9.719225750943151 -1.260933855022442 16.216391546889827
716 6.49794984722392 4.19255865189051 0.19438772352761693 11.951423188525913 3.2750790318105913 0.37404740605456815 12.833798467411649 2.3701505244592056 0.32853282722714056 11.066704298011768 1.514012326858976 0.2771757343852957 5.3283429995246365 0.2697020483924758 0.22005169752212989 9.535643760139578 -1.1983280068532718 15.976302318014215
717 7.26004141567333 4.262813188337164 0.17553149068378407 12.172525255216286 3.2680381825952205 0.3356208861874948 12.659074350205945 2.3177873208493565 0.3157978564211512 10.617868881731972 1.5114708788748907 0.2689061094306799 5.938277873849835 0.15874854460798818 0.223809463536687 9.729557555335472 -1.2188569004826992 15.12225621328307
718 7.488964568645216 4.238807293837339 0.18013982564103914 11.93277242921448 3.3224105587097874 0.353208798734702 12.751410764786575 2.342569443854128 0.3096328530361519 10.31463037287029 1.4985442277781873 0.25942935734251354 6.5379828681886 0.01089227253661373 0.14967775747590897 9.805152200741032 -1.2399837641924123 14.347878382254759
719 7.230986582974702 4.29373619126243 0.2729893284086028 12.40361375480941 3.307895103090893 0.38620780051776366 12.982333072496791 2.3655046967390985 0.3094054714142813 10.471309050070808 1.5141153755681158 0.26009374522632506 5.48114300277343 0.10917882219484691 0.18501386517601062 9.713877092625028 -1.2045424857645464 16.199925706024626
720 7.949218626990057 4.326273703565248 0.17742423286932146 12.501340014443743 3.3207333849762377 0.3584766867743702 13.08436726440852 2.395444152927205 0.33159614901669393 10.025813392390416 1.5703485910173298 0.27267787983367464 5.328807423647876 0.1033767470530112 0.17814246145283533 9.777909344376123 -1.1793932076278169 15.106804729715018
721 6.999102055610945 4.244302524075119 0.23672709862512872 12.291970376313385 3.3160508447127346 0.3174335026843841 13.369074820138927 2.3963629646845432 0.28564901787477126 10.822123217611422 1.5297143468486984 0.21875003177870614 5.185257991267052 0.20249744319652774 0.19424542260435296 9.733505692188345 -1.1848428988320987 14.356088653597075
722 7.740929475935455 4.250680636334271 0.20703543261724813 12.705851201902034 3.339629960603654 0.31683964893979555 12.734948287618051 2.3657533613885886 0.2692955302855999 10.433843035663065 1.4947033294537246 0.24626979534936894 5.733324420116948 6.270649172089067 0.19309055302478711 9.869779284247112 0.02165476843823764 14.123764427925877
723 7.243653569262683 4.315836462462854 0.23984273062172873 11.734096453303735 3.3065611650003484 0.3833647727342222 12.685185866211977 2.3414366336375276 0.32381480210185043 10.765342753501836 1.5274836817033566 0.21278305105638354 6.184139687089748 0.16297340360568352 0.2021165899501695 9.722483665873996 -1.1917702542536694 15.606475911729913
724 7.713506411920857 4.370576998250136 0.22937598250216426 12.451446184187175 3.3513675615185226 0.3245301899845201 12.798582265727223 2.3901582159599055 0.3237962562392255 9.977787671508324 1.5125953157024536 0.25130821560513555 5.74282845218262 0.03364248876781333 0.2070957362456453 9.73683019710524 -1.1909604074958573 15.310651317508908
725 6.905012495089656 4.225456539611804 0.23758132110229474 12.54113408668387 3.2965536678537934 0.3257309316158753 12.735342040552709 2.3593815788321257 0.37538440948169355 10.64339738401407 1.55309061517975 0.28701843617169237 5.72393730343947 0.1687049401578018 0.19653689086120124 9.709764661955955 -1.2019910552085684 16.29780727742456
726 6.729313981722799 4.165553184292817 0.20992247380702325 12.610771145022017 3.3064476050463947 0.33526889591596837 13.057820980622832 2.3285256965966923 0.35123276446048085 11.657348873674021 1.5180467805392563 0.25088672988634764 5.781932041860536 0.34431825347831013 0.20660701043236493 9.96743740458044 -1.1900502195449294 15.514756003259652
727 7.046469066433924 4.298389806696241 0.18347236427921235 12.4709652033514 3.2915276238622644 0.3511156346007624 13.346929811552473 2.3613044602252398 0.32487713709829125 10.13746900272845 1.504026574837897 0.20432065037260114 5.864449803371683 0.10929454693063902 0.13140177702816747 9.773256577487587 -1.2097199210251672 13.695840621628655
728 6.935235687281265 4.1929992109106555 0.16194212655616202 12.829239435828628 3.244392522718915 0.3462219521429146 13.85888850159136 2.335223859119171 0.31634723703653045 11.116529774929448 1.5524597828591926 0.20640759444465018 5.149702130579719 0.34292967648353123 0.2436849169186823 9.977919106042084 -1.1890275131173302 14.605883968798349
729 6.5247833356866645 4.278441070510579 0.16697644882876886 12.2215326772396 3.2548953157646956 0.3301858660824802 12.626741365126735 2.3305796993740038 0.34062530401673224 10.783495183769656 1.4867742022581125 0.22734361254737334 5.8118876926424194 0.2216974307272989 0.15601093568143817 9.593688050893014 -1.2081509798086854 13.993258472708623
730 7.168408428979476 4.357799578271383 0.14223067219172517 11.981983454237318 3.3885199472821097 0.3772822848255483 12.24486201772306 2.3591949710835536 0.38436903586505444 10.032447583771981 1.4520372520945308 0.27755862417933147 5.891846177587903 0.06867463297544481 0.16731465486692648 9.463909532459947 -1.197383247194219 15.455596935505529
731 6.445757957175698 4.331233279442889 0.23247317569783807 12.268564130463975 3.3384750891391564 0.37028097421536826 12.55330439433019 2.3751956557204803 0.34761686656022894 10.655269573365906 1.5332552839841689 0.22538526214876217 5.634167412430147 0.19853909876630668 0.1704832250522005 9.511412693553183 -1.1672888421250232 15.426768354865937
732 6.5858979372001665 4.282584720207394 0.2023083104195718 12.116971179532813 3.295042456699836 0.34856762599279584 12.822317167782174 2.328762209449624 0.36678025835829037 11.22119612596104 1.5234709606740522 0.18850172360176887 5.9568826642888135 0.22288885935386582 0.14481603482653654 9.740653014953 -1.1920786822586689 14.335105559819356
733 6.7271888225414544 4.34317331142626 0.15392329225412785 12.38041212818525 3.3672966341530053 0.3614177884366704 12.28126296363431 2.363303546096021 0.3411394832234199 10.737626855556544 1.5401335761165198 0.2283323968238926 5.595346400932555 0.17240383774540857 0.16965351297317693 9.544367434170024 -1.1653663424281804 14.375126896863163
734 6.717089579287247 4.207027078592732 0.20345164625378984 12.300240068467058 3.335441353496669 0.32972043288753905 12.907989541052078 2.368841628356744 0.383451929047269 10.873711328493505 1.5532058112691562 0.2211369558070451 5.2728067580156575 0.39271779810624924 0.21390010913629415 9.614367455063109 -1.1511817895713132 15.488894964516744
735 6.783962532777531 4.3049419706764285 0.19175188254307815 12.552474720869768 3.3175581065753708 0.3484716321400513 12.93623701161497 2.3944157819512317 0.3603517985311276 10.588784137258807 1.5686566829264257 0.25473027644824925 4.977695126920484 0.17996728763237455 0.1966601679781626 9.567830705888312 -1.169520557583257 15.492386391803414
736 7.275687744916649 4.311271376422276 0.1504559846349616 12.410188942040945 3.3309830384563464 0.34158904681555347 12.734832948226567 2.359920673292566 0.358331914828947 10.564818688700454 1.5393542177475061 0.25151115494891 4.867285912401197 0.2580493134670832 0.22137678017070192 9.570562847257161 -1.1627127996584679 15.163498576409273
737 7.149883831032665 4.184346072877537 0.19719480810104026 12.605687690848656 3.2931641074469575 0.3663606828498726 13.136509608706097 2.3751752724648045 0.34532979952271536 10.562112409721012 1.5683987493695613 0.28274880549045645 4.74527548954614 0.28051702523178335 0.22153552656805992 9.639893805970914 -1.1823082780574947 16.193731021437507
738 5.959663869692301 4.211440945665717 0.1451164119530219 11.867373089745854 3.290331419982689 0.3970304823739535 12.874268413857548 2.3212926762394708 0.3376748627448667 11.726920912161946 1.520038021139798 0.263794426525935 6.08351609833604 0.43833597420419107 0.2096617385424941 9.702348476758738 -1.16634071608925 15.507422689374234
739 6.537840150888979 4.27058653474012 0.19212745155205085 11.263813515125323 3.2985727757855385 0.4206596973417993 12.530624552245962 2.2831304044955374 0.36021907751860727 11.02094732114005 1.524354671233376 0.25876656322459735 5.391833322357602 0.352328879936272 0.1769978695289581 9.349011772351583 -1.1768338702974543 16.1433226144151
740 6.781725086299248 4.305881033275307 0.176419761703329 11.652282050293762 3.3216696184318915 0.3301060698991264 13.060014889124686 2.33239049179918 0.32302710525158945 10.741973474231866 1.5124425171855431 0.30519472697903394 5.848071227235536 0.19057870020757783 0.1881212355482899 9.61681334543702 -1.1900360513557235 15.158960956733756
741 7.546124724269105 4.283014251712892 0.21275877667822707 12.388766489309326 3.334326802394198 0.30425028165073803 12.395637467204136 2.3918916218556014 0.32107293672452464 10.099024877491884 1.5099213039096828 0.23164953807755273 5.119554914139065 0.11307609001811403 0.23555591206207077 9.509821694482703 -1.1961825095575258 14.957492332195828
742 7.0806939880431905 4.281299776629901 0.18166343072325422 12.152440041666523 3.312085906675704 0.28554365761340844 12.468646287995494 2.3382362948169764 0.31544588280535285 10.325743857755334 1.4880658106019222 0.2916623864893508 5.876452367115929 0.09438741290188918 0.23354752138860937 9.580795308515295 -1.2198134832103449 14.98700462993472
743 7.387444263924246 4.33619186955577 0.1873790877354256 11.58724485490981 3.3269586240144053 0.3659751271829711 12.588945962927752 2.3076068981850426 0.31138290007649144 10.334701450224987 1.4887680079024364 0.2996499901496776 5.622744707315965 0.1726988862435032 0.21571153285079597 9.504216247860553 -1.196183666355392 15.814765453777492
744 6.933853530901658 4.296641702485256 0.158106441614742 11.69955738880064 3.295183541912844 0.36658391485536584 12.686076205510517 2.3296528796059874 0.3665611318443105 10.838915889555397 1.4624468729032427 0.25409201612219057 6.1671961684993155 0.27432566660647767 0.17730734598282977 9.665119836653506 -1.1909783908328617 15.156462299684598
745 7.60800071052217 4.419132029039851 0.15546026068396493 11.506994858439137 3.3608378661728664 0.32865675987473486 11.941610134764662 2.351513719004054 0.32685706760102956 10.341630563803578 1.4973558957690623 0.28951090119142936 6.732421748687857 0.03571534526688691 0.1503987109755994 9.626131603243481 -1.1897175524850794 14.334071338086096
746 7.637344864203383 4.2989212522753935 0.164738813619455 11.813898197807967 3.331690817996483 0.39815699527539955 12.154170884225529 2.298626518655425 0.3294246552588179 10.373523637533921 1.468627666000883 0.2686318171951835 5.471016191828214 0.03473740423652414 0.2161902585809972 9.489990755119802 -1.2361077917026817 15.780891065181407
747 7.473963295237153 4.320772297927694 0.17254091318820464 11.35519588936729 3.3845725158482516 0.3837643897920241 12.227150808384728 2.2947368233027516 0.28929410357928864 10.571267551949502 1.4381159828631593 0.2301814857822717 5.840753315643023 6.260219789367185 0.21598259598892 9.493666172116338 0.017054958326184977 14.80251920208928
748 6.772659375923373 4.233676928214125 0.190067895125901 12.016647451199104 3.289865188240498 0.34851334894823105 12.380670460388787 2.326040549245045 0.2985704436967576 11.545046260995756 1.4633597838276093 0.2537154299950164 4.92092042982331 0.11897714734204534 0.21032968118038423 9.527188795666067 -1.2362446041617587 14.910616979111031
749 6.955386264528569 4.448933315959942 0.20493487511656164 11.236347656413471 3.3801399408832546 0.3465751778576319 11.291900752878812 2.2899829764079165 0.34167213154366877 10.51552642841682 1.3820323159833177 0.2348443525693392 6.147765858393638 0.028746573591706712 0.16683293630762308 9.229385392126263 -1.2166614989703959 14.837996577611149
750 6.723145558877025 4.467097149637194 0.19926050470036547 10.728933288006832 3.3659388076941377 0.38574991970063266 11.633868425340015 2.3099285243190653 0.3135664918803955 10.421134542370618 1.4292975288431067 0.3088547413489154 5.715752241095487 0.02062317094629086 0.17066932465783607 9.044566811137996 -1.2040514872476646 15.791874005588747
751 7.4941165129733465 4.421832360574283 0.20440582349176645 11.516963689291105 3.432375430789383 0.4159532545478967 11.25650050590897 2.32798410861776 0.3158032300554833 10.490686470124333 1.3997520179617242 0.29807177101100174 5.7172385690562395 6.276990635457516 0.1540122949090455 9.2951011494708 0.04915838714450969 15.908131631082108
752 7.018951278007055 4.3135279175202506 0.1700526695856636 11.761785605382675 3.339693283886939 0.33922088397884126 12.207679464830612 2.3473668923475386 0.31742681896813957 10.731611178341495 1.4522045655167874 0.21405056194913832 5.5626736149014 0.057190484958413224 0.1869520926844473 9.456540228292647 -1.2206318946896375 14.068440390412007
753 6.7757682021324275 4.248935054990853 0.1823076177638007 11.92783156052529 3.298093841567798 0.32074262718729346 12.464576528645768 2.34745940243968 0.2991120041357725 10.554454810849295 1.4836124083574276 0.24557692306411003 5.438655465126895 0.1275848554692524 0.2115869753842578 9.432257313455935 -1.221491410970621 14.430814656847637
754 6.805246463230766 4.281560904441808 0.19640467984591428 11.630736164719801 3.317947371529062 0.3074147494853311 12.694483748952814 2.328842815017067 0.30273251174721877 10.213619817696104 1.5271394506499654 0.3103725838558772 4.7862413211987445 6.276586155417939 0.17668819580238762 9.226065503159646 0.023786815875544987 14.823709844530033
755 7.104073944944236 4.342837953022409 0.17330475412045274 11.386581764258123 3.336806515001542 0.36541458081069644 11.979623047818922 2.3347075198115688 0.3385610831079751 10.658068598742302 1.4822302305942208 0.2842432165378742 5.618492796063886 0.08025653191534873 0.2091327040568546 9.349368030365493 -1.2072607734666057 15.706564673314789
756 6.864377370601156 4.422559021356538 0.2632729594008162 11.532376043078587 3.3091936189700184 0.37513461619751926 11.862412232928921 2.3458511279170353 0.33632705430161886 10.638591662284515 1.4553309681665592 0.2591606241463634 6.030784205547901 0.00032262873105127023 0.20185662026076676 9.385708302888215 -1.215977050507383 16.45250456515868
757 6.898961310352109 4.356976745941029 0.17060122850483941 11.253893908772636 3.329392478589862 0.3273679486744808 12.15186384954765 2.320343768045582 0.3370521659765702 10.530410870938761 1.4594722627265173 0.2684862550472815 5.758808944041407 0.030255382721353512 0.21714569983091392 9.318787776730513 -1.2233403959307545 15.133572035477197
758 7.661555870080416 4.428061487183179 0.194324765745217 11.426159668326461 3.3460661869780015 0.3655254884312414 12.2027295071101 2.4047258682685633 0.3102790883410102 9.6911555544604 1.446614046860208 0.23229485204281464 5.454069638251206 6.260799553994524 0.2226379653462888 9.287134047645717 0.054624905121271675 15.184093871027116
759 7.595095269309133 4.495886913023975 0.2088632360768433 11.171994276837001 3.43731938338906 0.39750867275603363 11.68410111205804 2.3842930609913218 0.3195456225841855 9.60584285410839 1.4670253714825003 0.2791577567034115 5.682983893295578 6.207915478894407 0.20923172939239362 9.148003481121629 0.07585951802062944 16.206764607844462
760 7.776833833873401 4.386778565784689 0.1909624459260287 11.141163877002217 3.42363640151847 0.39264666310573687 12.069118976447436 2.432271754935541 0.36325942514423243 9.963382491702797 1.5074182152128275 0.327296946240914 4.828557877477751 6.219149009283432 0.23120360695031913 9.15581141130072 0.07122226581136845 17.25025906312057
761 7.723464096788203 4.337792584527827 0.22638935694221482 11.755725190035609 3.415119953244031 0.40692418610054226 12.053082190914143 2.424131059135205 0.304628678420415 9.490677268169065 1.478536210925373 0.24212294914284152 5.127299740733673 6.139719557708591 0.18724465449730918 9.230049697328138 0.036431349572582136 15.668216453038227
762 8.269680527393323 4.488656841144583 0.22610451521251854 11.380754270058027 3.431882187679114 0.4063608827955926 11.88498615789678 2.4552578335214963 0.32314368857168035 9.145650042112445 1.4639686197011064 0.3091305189729623 5.667555695539825 6.119809533002539 0.1762852230320013 9.269725338600079 0.06928647947414439 16.512928170293875
763 6.907081420422926 4.524556668774153 0.2586281653112457 10.59115110167681 3.3615479521845817 0.3552740387331775 11.602940422562929 2.4303439258101953 0.34051163471049145 10.066685887192442 1.3541283563482882 0.2412410928171006 6.59750844192245 6.277387756391673 0.18994070951191142 9.15307345475551 0.06696440836615487 15.877756469166524
764 8.127914421560398 4.428780598470741 0.23988513145375162 11.112221985647373 3.4286947761948112 0.3846920656896957 11.034531074172095 2.439769046878456 0.37421751159451294 9.085299613326358 1.426025848697522 0.24812331583012104 6.209156947255517 6.158849397854873 0.16371873752757182 9.113824808392348 0.0537954100836572 16.16470657881618
765 7.245364880285419 4.521879857309343 0.24430321748561504 11.373354594131262 3.381404630926518 0.37660815725844987 11.114020033740594 2.4118334661099396 0.33853918810199946 10.297271770026166 1.3669078645059092 0.2241569771308161 6.129465258110895 0.014962245789487799 0.20316884429406956 9.231895307258869 -1.1832309106073837 15.891286789427575
766 7.8563580694770705 4.498409859824832 0.15589158815364249 11.020941511823365 3.390611534510736 0.36580536642170547 11.63239631946234 2.4148212285033166 0.3261639035283486 9.672515757079838 1.4267947661763358 0.27607753845995175 6.176772990333552 0.03521288456744364 0.19693543524240495 9.271796929635233 -1.1694584688190903 15.136099166351963
767 7.382865664543711 4.43940681320479 0.19005969213982307 11.714415216009952 3.3937926533692906 0.33590074007981136 12.217609827533598 2.431684315650925 0.29801493709800747 10.193590919121812 1.4713725184659807 0.24009502022018692 6.651448283302285 0.04835398405361184 0.1578825519941898 9.631985982102272 -1.1657064665867038 14.002549262676181
768 6.765145700372643 4.472912387705399 0.2231365439356466 10.96540852375567 3.3881372696804046 0.37715654987928104 12.049835272251775 2.4069428049072266 0.34867964493522935 10.185629016276149 1.4070188200807208 0.214258666357587 7.805039497430411 0.047848839205428685 0.17652399332018756 9.554211602017329 -1.1780564992197875 15.352465981957703
769 7.527079625836367 4.363968797926212 0.1717834731076049 11.357459113420287 3.365199562219303 0.390314855760578 12.368023898930058 2.4259164969452165 0.3222714268638551 10.26643248843696 1.4962379309719693 0.282427099910477 5.604042638849365 0.12040376089540741 0.20361471572514403 9.424607553094607 -1.1682832137440016 15.703759847051614
770 7.363156282732527 4.3303458208002255 0.18126578089829593 11.364116650931106 3.3395297345778294 0.3876024885243744 12.772997567006986 2.3909710559183086 0.33726027472531606 10.649395796027632 1.4318548261048283 0.2955319891709808 5.9651663281484115 0.17400855876360602 0.227047237788261 9.622966524969332 -1.1892865243026638 16.371785088397406
771 7.484083641124246 4.343843877646685 0.15059073102341297 11.339641250403972 3.3529724548122926 0.32839498928303756 11.974608043535413 2.341445215168944 0.3141402853552717 10.325169480894067 1.432569086506706 0.2731906564765179 7.17515660278634 0.1404845840732293 0.21432733638362955 9.659731803748809 -1.200365479894052 14.675099234812233
772 7.625234074244535 4.408000076644593 0.1615920388260883 10.603706529186281 3.330258370827712 0.3410546700221626 12.745745079110488 2.3405060962695643 0.30458336640806943 10.89536845204854 1.4358018421862146 0.20161298905008448 7.302348437824642 0.1729677562507466 0.1828725542726502 9.834480514482896 -1.1851216950998573 13.656055064880409
773 7.783886142634622 4.422539786366227 0.2337624778042795 11.43516431083796 3.403840766233193 0.34333596664809884 12.54248359969975 2.4573167852248883 0.28883534232407754 10.047545188178109 1.5405283256970779 0.27792470687185356 6.190922477411908 0.08512668857522732 0.18858345329909446 9.600000343752471 -1.1407580531163009 15.268660001256118
774 6.7413062486150634 4.398924253729041 0.19947659176363527 10.903063622967874 3.3157542442813686 0.3724405692752488 12.808422552842734 2.3799435230434502 0.2902569992306983 10.575265722011222 1.5056602330100042 0.29572450580897874 6.393862406240978 0.14142262734801067 0.1998804582885299 9.484384110535576 -1.1742875472532484 15.559002667440566
775 7.223006566096794 4.36621781922606 0.22796661319496064 11.238223247433035 3.29217519936634 0.3625448185136083 12.994381253478648 2.4147848287938514 0.32559511805950786 9.666270390709673 1.4582061459188829 0.2830530824615562 5.9133229887072885 0.06028713664401638 0.19047067323907532 9.407040889285087 -1.204294297545793 15.923990317366467
776 7.380842473793544 4.353911361027084 0.19498728245360938 11.480478061625444 3.367454130503519 0.3902720862836871 12.11281205577882 2.3338908814944257 0.3342592976027231 10.725279256245667 1.50051348251041 0.24918099900623514 6.408765600510569 0.18896590313451933 0.21135326786929584 9.621635489590808 -1.1736813718016317 15.81424171558014
777 7.831960743630784 4.315537327522071 0.14973850125319704 11.663654448870016 3.3633873217145562 0.35137583386892296 12.37824544670048 2.364564905928225 0.2985106618604841 10.279969887437515 1.471764907780733 0.250596781247347 5.298869396953808 0.11176611320304086 0.2236939555331188 9.49053998471852 -1.1972244083058983 14.597998999987068
778 7.191487658324028 4.388788530517712 0.17285794027367923 11.673453955887776 3.327753126095513 0.35283624331545765 12.484111767918204 2.4116781210398277 0.30064990760795224 10.468072082328513 1.513139384608812 0.23169263122409903 5.9896190349782845 0.1674915814695637 0.23851126742730697 9.56134889988736 -1.1608583747893375 14.857345550897893
779 7.442846296720532 4.3375545273586615 0.13430366386356393 11.423862914633231 3.36773842735631 0.3765044181374042 12.179024352854745 2.4087703840554786 0.3371082143417402 9.910246685096832 1.5024666458882674 0.3082462861790405 5.498406590032194 0.0831333052579811 0.2120406016318568 9.290877367867507 -1.1826958655522837 15.67845359367243
780 7.1500466191304834 4.29217979776555 0.151218367610231 11.248758856488346 3.2811714396255973 0.33178961823375125 12.683611617024138 2.310258816916832 0.2898172398986335 10.470327229723663 1.457736247036925 0.2838752794398471 5.973877596583358 0.11547801860144068 0.17099118864483795 9.505324383789997 -1.2312636595463544 14.06831051991432
781 7.741674517486467 4.440891938056919 0.1794024529975284 11.130179623909873 3.3861097325549263 0.37464188336910076 12.714406948804434 2.4204166174747046 0.28151326438637553 10.63338823178639 1.5609276187606627 0.3004687106242973 5.802231047292506 0.18497252396826597 0.2428413439036708 9.604376073855935 -1.1239648373725275 15.800659430939884
782 7.239225546784268 4.421809463037356 0.1690232671542762 11.471826427852658 3.369308156082164 0.3604080851723547 12.474416651520547 2.4243148329157806 0.30345162706401085 10.075741259687225 1.4724944277333538 0.3019664452192815 6.899363627306692 0.05336373182088111 0.15376225816854475 9.632114702630279 -1.1743704012177163 14.766402170891416
783 7.31047543127034 4.506862113626253 0.1705264321275319 11.003201447584852 3.333142732663663 0.3609007837627808 12.233940068058832 2.4406177119277435 0.3333014157214444 9.772675247436283 1.4957975504500296 0.3208242902941935 5.671807637026218 0.04772584874884419 0.22360661404362367 9.198419966275305 -1.1577993320523166 16.147778814104843
784 7.595338053710688 4.424667602416246 0.20192825628259592 11.254759523315974 3.376544666827275 0.37432592969252354 11.748920214587018 2.3950339227722983 0.3066949641540892 9.556434721495984 1.4136043545143016 0.30478940390430154 6.348750370698981 0.024715306890993802 0.1712323683700861 9.300840576761729 -1.1957153528514002 15.572659666945311
785 7.5130848854279515 4.5086877943350725 0.16393362867847885 10.97241653819657 3.433860166761977 0.35480045975495633 11.53316571312489 2.3832628388306336 0.294047096492528 9.313812232194755 1.3964326593102783 0.26321523631276184 6.804035870678417 0.013807627725118477 0.18864353569121192 9.227303047924519 -1.1754183061430072 14.491706427138318
786 7.672730411037868 4.491793766296505 0.18219185664807533 10.91012302550642 3.420698936120004 0.37737223283959337 11.553261767649563 2.4135462669417684 0.3122288495498026 9.489410988589341 1.4173476361730595 0.2900219857547583 6.182071566152505 0.0372584761984408 0.2108546174382305 9.16151955178714 -1.1664995071896678 15.729634287192015
787 7.808000319868363 4.357387669805403 0.1696157353829184 11.79234369688652 3.3933318615816823 0.3699126737403641 12.301120384528371 2.459586922558948 0.33316073991102935 9.925135311473808 1.540256153091889 0.3289681473529362 5.3610820963673955 0.09362912254178118 0.22499687151134257 9.437536361824892 -1.1537901776196826 16.348252529067516
788 7.149182394509294 4.361503034472487 0.18013283930659155 11.73622234650295 3.321543118394105 0.3750332551226018 12.287956007632983 2.415972936808631 0.34091475522160464 10.082516601077158 1.494764582348256 0.2765924648224732 6.050973254905279 0.17054682075045047 0.2289099418863667 9.461370120925533 -1.1697624249808374 16.060961045121953
789 6.589151388474245 4.3691064729279345 0.23619609595371616 11.520388171349111 3.338783835936258 0.33600867802392353 12.894071427273898 2.351251149999406 0.2627206473348567 10.76135073144982 1.5251960052890112 0.23874351381552386 5.710868962123888 0.29736454427142617 0.2275989311466251 9.495166136134191 -1.1462881218508163 14.911431350706232
790 7.639525353514916 4.500501628655034 0.18387148877457113 11.115123825789693 3.418405353112368 0.35744302550829127 11.771237759159115 2.372144255859075 0.2744512476567087 9.621251258055828 1.4586481011031436 0.3057272849302863 5.698695499815496 6.271812164751005 0.23617113267438572 9.169166739267009 0.08167377716050161 15.557685496795354
791 6.128209309099457 4.418383302401061 0.20949098570354574 10.53889622829569 3.3323263580237756 0.34062048674830464 12.848389656683244 2.343432584494556 0.2733971381520644 10.80841105695353 1.4743647313451498 0.20624320967843607 6.659198695746019 0.20804714209139455 0.26520368441690223 9.396620989355588 -1.167317699864436 14.839097015300126
792 7.708916001375531 4.368446478506803 0.1875533889070649 11.047699378044888 3.287403356790585 0.3177066548710629 12.51689594782842 2.3523673926261717 0.26542031668705496 10.544432324457196 1.4870460822528848 0.2926914672053055 5.674147625249708 0.1566260329812253 0.268952770285063 9.498418255391147 -1.1922506549040894 15.267315280863462
793 7.437100538473811 4.372656229982413 0.2542626880953538 11.451523803668508 3.3503691937870705 0.33737031521938066 12.224643127022853 2.368423219691601 0.2316118900309217 9.855486995364801 1.508010499734936 0.3226635777323477 5.674000417463375 6.2609192180431155 0.2401596808432729 9.32855097639867 0.04944714871220377 15.883171044517391
794 7.366546560265522 4.462813755871291 0.2359866297900519 11.482041226343775 3.317697883882325 0.30802302548850835 12.563214154184635 2.3441339030419472 0.2462920432965616 10.254283842699833 1.4975345675517993 0.2475348017849861 5.792724212124054 0.0390107955513998 0.22966992793485844 9.491761999123565 -1.190390342355871 14.524553769400576
795 7.2961992497941734 4.408876644826097 0.20823160346076483 12.3076228335026 3.303525033480784 0.25370070664461464 12.898183743020736 2.3699673313591765 0.23332386359445845 9.98813292441314 1.5690094992877774 0.29317385908205634 4.8537519929550905 0.05514391188344128 0.2741557291118415 9.468778148737147 -1.181324039368168 14.46816708596411
796 8.085450695334076 4.5070060876286115 0.17464766731730033 11.308023755574034 3.420464920070025 0.257576398897974 11.494740432961255 2.4117070877511266 0.30628543618618453 9.314439009868577 1.4984669363649723 0.2992074630250712 5.862818908726845 0.047186722303411886 0.23564860199688983 9.213094560492957 -1.145662172711994 14.591694558128642
797 7.721911109965804 4.43800975703561 0.13521447080869264 11.360305997498196 3.3971371279610514 0.3460724468893359 11.394096046893248 2.3889801332877862 0.3021930381565268 9.631182360630653 1.451938944919986 0.30117638850653233 5.931655584001984 0.05340862387395343 0.24266156859315413 9.207830219797978 -1.1767336061199458 15.209942896878166
798 7.712552937258833 4.366535148871086 0.10884295651805306 11.48189434312248 3.3714254117940192 0.3363059225263285 12.483612467049518 2.3771313644819676 0.3412782409641483 10.23003884447128 1.5423810541400362 0.2513350597620716 5.546576319115963 0.11379623264057472 0.21443072098563268 9.490934982203616 -1.1683746811500866 14.349073669915235
799 7.866805492272266 4.472791438087921 0.18006795339691717 11.78608569869411 3.458612116425532 0.3449758787544571 12.306249318010062 2.4106989345174235 0.2996972363924668 9.797359220336906 1.516399093446954 0.28872629810757783 5.378471330752942 0.07221153431780586 0.22530416825598976 9.426994212013259 -1.136485900176496 15.341191736489137
800 7.8717480364462835 4.434307199255303 0.1762515724843294 11.353375727773937 3.381749738352342 0.31420104189884396 11.513940138572417 2.318822053277737 0.2967784289506496 9.619868816742557 1.4139662809866549 0.2677523295837879 6.695930099765206 6.263577947120584 0.18176369795644523 9.41097256386008 0.03985612026290095 14.172077497250065
801 6.67517814920031 4.530444121008461 0.2321995529661083 10.327321574611545 3.308098712270243 0.2912398430598731 12.223982709481787 2.3107692377984796 0.34352537352318396 10.76412672633536 1.4602635259542476 0.2683860239942463 6.071674238374516 0.19098774906837734 0.24113154324201463 9.212456679600702 -1.1625158543156615 15.773325694422024
802 6.226943785522056 4.420228335485268 0.1437643835507273 10.990600082009836 3.2485495885081357 0.34627991048399126 12.541964151491646 2.278701116402737 0.35263334299709415 10.578699342305791 1.4015866419604293 0.2897765658951282 6.464354072730891 0.16419523539576583 0.20281731020609098 9.360512286812043 -1.2199763399851562 15.301084441314002
803 6.437190431128908 4.391416910838995 0.1640767344900904 10.819958923118623 3.296344732928066 0.3407557022263798 12.24173771694401 2.2404035605403405 0.28167263268051096 10.67228501311302 1.3662921755775865 0.20158143557708835 6.419758597078414 0.1804916294263878 0.21838387829561 9.318186136276594 -1.2276387216733482 13.825132213776696
804 7.422963677283724 4.5226649269815695 0.13157225984968962 10.484844663325317 3.398356714900994 0.33969524923959027 11.27876993241794 2.3405275397793375 0.34388709205506296 9.80629099779074 1.340403667683295 0.2776838930155162 6.882086094915297 6.223014360587671 0.2043937838990876 9.174991073146604 0.04236491845095007 14.865186916183783
805 6.660939063025623 4.5859912052164304 0.12996002341695956 10.262020091687353 3.313191439666011 0.3411539137047157 12.459421338376346 2.353395771995236 0.33672669202416006 10.104817073188192 1.3903944568022208 0.3049157015374637 6.194803534798131 0.09049198022869123 0.2280180369164327 9.13640022021513 -1.1759355527539053 15.364142508557322
806 8.085775478558183 4.357258834881031 0.1437926709048269 12.054106524557522 3.3816955379051676 0.2934902871111536 12.849853665097388 2.503990810192977 0.32000106943735196 9.904130548306359 1.5744308680234493 0.3225084651421742 4.957958102462484 0.07500189820676281 0.2112228148795983 9.570364863796389 -1.144152933693746 14.793945681021558
807 7.290266895910576 4.344407919195192 0.11631957841289312 11.774316239258372 3.3629037750335877 0.30447661887941363 13.171102168370938 2.474821954186681 0.34340005758712083 10.072849020811852 1.577373940483796 0.28913924100331295 4.865328735410944 0.15516959131832378 0.24601025348363612 9.434772611952535 -1.1396930874921072 14.88940551339133
808 6.68476961975827 4.582628780687174 0.09816936987282254 10.528209639109727 3.3608146369396947 0.2923892954269774 12.226179768653841 2.378706352488546 0.3520265627106991 10.395968606840649 1.4007908353474505 0.3030352569441241 6.720723656860744 0.11334802518791776 0.22423660251176666 9.311170258244646 -1.1553707974054668 14.551490339319832
809 6.670006032834041 4.514117768581366 0.15946125149595455 10.694775881372244 3.3639120575242725 0.27760886881590285 12.633038633218895 2.4121220019589606 0.34839761228895566 10.625921656849295 1.5077813330943455 0.323310701827053 6.185188822189471 0.23373198877736298 0.21084578886507824 9.361786205292791 -1.1162954935483618 15.121779707583013
810 7.229348323709883 4.437079847328847 0.1438138827942495 11.698406449877858 3.401207052149318 0.3152314018621951 12.691838054598353 2.469103835674427 0.31293592529444303 10.264817357408905 1.547855198575554 0.317896258147663 5.48347007553285 0.24299426807040514 0.2228381757164197 9.473576052225571 -1.1029804831759131 15.04261321827929
811 7.521583173180773 4.493126938637077 0.18141450505674792 10.883498122146912 3.3880318260867894 0.29523141169337563 12.10109970508702 2.411081973769132 0.33835212770868467 9.841180762214194 1.4474471831156546 0.2882834309148677 5.4859365439022305 0.1653871692799087 0.25530373005591367 9.166659661306227 -1.141613505357911 15.56823967600588
812 6.282607746479297 4.36569884122876 0.1683419547657807 11.190683107712532 3.304997502708865 0.32838408551125153 12.39215677795409 2.3221419445787475 0.2938265537559349 11.001902770245037 1.4330419190477637 0.27737780067365597 6.176197567972575 0.23122940280197016 0.22695931075998887 9.408709594072707 -1.191206601462402 14.838343011635025
813 7.053559791386539 4.512661595778701 0.17605974491527018 10.623869644885723 3.3901495732758122 0.32776606591248375 12.042189394413514 2.3243688667633053 0.28527818521395254 10.714856413729875 1.421247938367784 0.2676234314701565 6.73549178292684 0.26126470043139166 0.24149618669124576 9.433993405468499 -1.1406899886122246 14.876546791611633
814 7.5127600752835475 4.583916393179365 0.2101594630549998 10.300684076628194 3.4432511645066946 0.35619836448553355 11.684842546838237 2.3307761793626605 0.26591136205292276 9.817745727876801 1.4483240346680901 0.27888009058916924 6.037253442564125 0.06736919447511018 0.23445134730272024 9.07065717383818 -1.1479011302972393 15.419447373013115
815 7.456453553277181 4.4803432438512125 0.1625771034370418 11.592629944167678 3.397281280231467 0.31223020781198296 11.45341313533334 2.384904499258024 0.32950737352156473 9.838436230529876 1.4322644436595189 0.24968347158111182 6.215465574749623 0.11842847532617899 0.202362292198371 9.311279687611538 -1.159984135070343 14.39683024981643
816 7.802745268441155 4.438976057685158 0.18916250892361786 11.6534619097555 3.416282420484259 0.3270671525079625 12.388736024791568 2.458610418345627 0.3032107748020522 9.685004630380542 1.5488651792320611 0.2919555561588729 5.1975552158798415 0.12802683775990073 0.21564273970477102 9.345500609849722 -1.1244763408342222 15.206743719913176
817 7.185001680460344 4.382947789249906 0.160175134678492 12.11955147183107 3.376298241372059 0.30942387146464323 13.10190566788004 2.438247656276629 0.25394353511897516 10.148486378412837 1.5542531430554631 0.2878558581004935 5.7255900761353145 0.18656017315392787 0.234574727733327 9.65610705494392 -1.1349671229140263 14.277800313862832
818 6.668774541081799 4.3730098612480734 0.21190404739760343 11.939083275890958 3.3490097342207217 0.34454379573734806 13.42337432427482 2.4168980482689375 0.26747192126934755 10.586994235130902 1.5694165571805179 0.25953761058544134 5.0182001192787045 0.17152389745470314 0.21378242509401968 9.527285299131437 -1.1466569038610328 14.86527311223882
819 7.068085285861719 4.37963189254269 0.17415679999173972 11.707157243401463 3.405047535434923 0.3601472026759333 12.599356462917884 2.4018914199943016 0.33270606805408337 10.499149454246771 1.530729120186425 0.27065943690843264 4.925614853080695 0.19725761684474383 0.26720657665643743 9.359872659901706 -1.1397170065350068 16.098694073697803
820 7.073863156594658 4.309455281813002 0.13175613495740485 12.102621341274048 3.336624932235221 0.32249342009189136 13.503416277295157 2.398423478040579 0.2749471886430014 10.524197553642628 1.589048971115017 0.3493029704327187 5.046794994414806 0.16091837925702027 0.21199188267720934 9.65017866464426 -1.1637343150434556 14.78794439877317
821 6.736546790805554 4.225652237962512 0.20929255684212586 12.524007462210703 3.3115712375389657 0.3370224260656032 13.766845683061291 2.356978160420136 0.2944462159784505 11.172737467257328 1.61355805134232 0.29268940139607713 4.188663436858065 0.35462471290409764 0.26929687448308376 9.677760168038587 -1.150151643502017 16.07430200533759
822 6.449064144543531 4.266006232506251 0.18677274312501174 12.456865139491772 3.3196544199630313 0.368473525677994 13.631064486527807 2.405929002681737 0.30965104440865654 10.852455204708795 1.594720752537205 0.3305454538406245 4.807832555871223 0.32728151434129 0.2651320418318198 9.639456306228626 -1.1399101391297206 16.736954442437227
823 6.885504922999874 4.331698344381757 0.14466809474333614 12.111961403691721 3.3539245787985674 0.3581382883437909 13.19485913975086 2.4077321484433964 0.2751100413787127 10.65372583736104 1.5922086866932559 0.27339294378119333 5.25965446786885 0.2991926746182775 0.225571882537319 9.621141154334468 -1.1256772369485726 14.6319813218658
824 6.42098773428417 4.367085897121225 0.19584310192626883 11.706776544185312 3.313245683515173 0.36724586123020625 13.219501706233014 2.3024941225632825 0.31982385712293065 11.613680610452493 1.5433986253423861 0.26337531876368286 5.435184861884324 0.36523692208040853 0.23537272502903475 9.679226291407861 -1.1443362734111282 15.832667245946238
825 6.771431826567865 4.345933279926309 0.19717929173653512 11.518042493181184 3.3366877458729385 0.35010548130074526 12.811061186716309 2.3432336467483545 0.3084521132860684 10.622229495666076 1.468291115249538 0.25801008303783823 5.580820526523218 0.2799965035612032 0.22980734239854933 9.46071710573093 -1.1678000652639546 15.395998322087387
826 5.861229013259921 4.407714031377598 0.1917815920556336 11.260171246516778 3.3251905282974863 0.3235633153542602 12.526774215000257 2.3114940228710856 0.33648306480979934 11.22340919773573 1.4770561565186813 0.26190190173612726 5.908096942495289 0.24282713339123452 0.22807076735988263 9.355936123001594 -1.1697721490444064 15.375902739067396
827 6.417305956838698 4.4234978509652905 0.16960337641839152 11.669315687288236 3.289665420682577 0.34559206456898345 12.65862598301134 2.3268959318359417 0.3310721197361928 10.991204919542971 1.5145406834827846 0.33470141418804833 5.234125233088876 0.1968398557846377 0.22513041336769798 9.394115555954025 -1.1723405749853772 16.112712104866297
828 6.019627591803397 4.173973887857555 0.1205275804201845 12.024406674531878 3.2296031408589205 0.3223229875977377 13.657273019652699 2.2952869272470076 0.32920809286632935 11.995605869760967 1.5760625977558083 0.34865713922742075 5.8473875321425846 0.5360951235696872 0.22215560032524578 9.908860137578305 -1.1604241880778277 15.38817273477155
829 6.841145238610492 4.139909501023445 0.15382879252067244 12.159273125452957 3.2536468675406693 0.2980328003180168 13.534629228112745 2.3343523589442867 0.3145322064474315 11.116431509679101 1.5755672840211639 0.2779709772209001 4.935285017940872 0.36731148145730386 0.25586320888188263 9.717352823959235 -1.1884710249382495 14.899515193516367
830 6.006632736499803 4.191591401623683 0.22681118926480687 11.495274154151309 3.241617959046372 0.3210536713831056 13.248591778789589 2.2822620525935005 0.2855620666498896 11.748617345661177 1.535571757263702 0.3055145281943153 5.831145081325197 0.4570363446161026 0.17513648868686388 9.666052219285415 -1.1810126205069515 15.058224030536682
831 6.263905405013751 4.192276894843645 0.14745375480148656 11.646897060681257 3.2740057027093803 0.32829850650744813 13.13553253980264 2.29425571274019 0.3323151157014033 11.26246949766652 1.4913422450927751 0.2905016084683176 5.7112801665355155 0.3063647591021346 0.22020729044595297 9.604016933939937 -1.2109794606379984 15.112062946492037
832 6.581058470419627 4.194640360673078 0.16011719804956445 12.23332298306834 3.2859196193969975 0.33606977383158343 13.80803734607362 2.3409428857042376 0.2774818262937529 11.077943665488759 1.5403656302214035 0.31834655715933624 5.977001613110852 0.304110655439597 0.21547470448022407 9.93547281563224 -1.1894326932485606 14.982732436535237
833 6.78925168080849 4.349289858971096 0.16896691995970947 11.976044676998582 3.3261773550526357 0.3303773746610962 12.449495017582441 2.324223848532408 0.28577273618649685 10.712135776691783 1.485774261349809 0.3139122022815181 6.046405111782549 0.17924169102667317 0.1592227105397095 9.594666452772767 -1.189687120549099 14.418505186809512
834 6.733061642542977 4.184907899687664 0.15356910785649178 11.891195122852906 3.328788839260179 0.37212267058616727 12.985695334787225 2.336661909215648 0.31687255212849125 11.228078227097178 1.5048056727991013 0.2934189908966303 5.153921938088811 0.37423178456349315 0.23072242682412616 9.598390453073819 -1.1767493024304063 15.661294242679055
835 6.277461646870276 4.354373909341966 0.24361153673809674 11.510970277139206 3.3438908505375786 0.34239026339837936 12.70264605270952 2.348940726292321 0.30932285387942976 11.323664423075357 1.5003710544562352 0.249756550578517 5.191188812876951 0.25477107302402224 0.21148846872651267 9.401186242534262 -1.1621590008051987 15.545143379346088
836 7.030888800022854 4.19636264307371 0.19173968468990377 12.844061887951879 3.337620875041271 0.36358354357393136 13.479892953827388 2.3687001918248667 0.306387620857237 10.610614818641812 1.567812038486546 0.22674730075084648 5.1221120816995525 0.22287470992943814 0.23773221515193224 9.817514108428698 -1.183954431864457 15.197022149356146
837 6.68644612294722 4.434898521852238 0.19187600685228354 11.805256189980437 3.3333717631773183 0.3306442422989914 12.314637702744218 2.341456178447126 0.30227513993545513 10.644208642962361 1.4700085155864002 0.2862354249813363 5.438863579055876 0.17274285165383146 0.15642927985469324 9.377882447538022 -1.1721329573922405 14.52402281660581
838 7.420499291105847 4.2954115037448535 0.2081883508574561 12.623916364487252 3.341833805344472 0.34293983505104075 13.27858589756884 2.4005154309990853 0.27276639480389153 10.639479633599016 1.5773333885182987 0.2458768312126854 4.514506630196477 0.26580622936921394 0.20257422611490855 9.695397563391486 -1.1464484519404388 14.580007028314178
839 7.52853133887857 4.347043440591644 0.18130512191054995 12.057316766747526 3.3779731585694823 0.36941742991207543 11.969350070276567 2.376815689777888 0.26485416269508893 10.46390190808339 1.5063601243062261 0.3154624050569836 4.978962102313154 0.07864775486087294 0.26897250903802017 9.39961243725984 -1.1852604899144006 16.04295151774912
840 7.2773620879523095 4.308522911891666 0.1886708685105541 12.769276258800957 3.322962925736458 0.3550935602306237 12.662893863330956 2.364283812335761 0.3011438361428998 9.829801678573721 1.5287001341793889 0.2561419118886778 4.406095873412973 0.17796105148743527 0.25146420803482206 9.389085952414183 -1.1821423564094815 15.49867319604143
841 7.983287129764962 4.319687592662033 0.1426727621032487 12.898591082785458 3.356237320776494 0.40884844888935057 12.961917414103148 2.385114988045568 0.3239500247899929 10.30912803752633 1.592236100032184 0.35358269943379017 4.447835892168441 0.21232114523827922 0.2240644480730612 9.720151911269667 -1.1495090941847115 16.65151009907172
842 7.368342850699557 4.2551999644132135 0.22489024918496858 12.390642865469285 3.354633895511042 0.374265284459546 12.523655280647052 2.400350624924328 0.3444223661832559 10.973560816178015 1.5933898756114289 0.3062893897854628 4.927485956708554 0.31509898652213725 0.213037485650153 9.636737553940494 -1.1388938541391933 16.763653890425246
843 7.548120810199988 4.386736658845571 0.21328627121448007 11.52506530501915 3.3902661541757153 0.3939440992079147 12.472502032718301 2.3843061435277972 0.3529411003312042 10.17026867602914 1.4993206463493955 0.24251616507976878 5.307781561471672 0.050041477693248376 0.2082950246013222 9.40474767708765 -1.1804943074172778 16.168670281809657
844 7.55957172700312 4.308940778534688 0.19089805849652428 11.843592856266325 3.34857739464123 0.34620842719012485 12.91754266184628 2.342164609854635 0.31901068693083645 10.308900884017575 1.4579048612926127 0.23707275386706064 5.496072503706407 0.10942717666880393 0.22266171922542252 9.625136126567941 -1.2092255593372294 15.078549152904976
845 7.584004760133508 4.200795757621787 0.2097024010575477 13.19944643983195 3.3344605719219573 0.3079571572496568 13.259753149171756 2.3802831686034063 0.31119082408610393 10.600702468828123 1.5629482537310684 0.2570651146952072 4.722384988266021 0.2776744201864381 0.23246023945928965 9.873258361246272 -1.171396089122692 15.107473103328111
846 8.159895948337653 4.296942685455135 0.1165668617286818 12.66946834318671 3.3759052463208272 0.3578696974089573 13.038019188566457 2.4206435057352516 0.2978860069189429 10.269424280384131 1.6028744534603652 0.2832408279569762 4.526786835052863 0.19787968029636302 0.2458780555926173 9.732718919105562 -1.143779409282035 14.913420469164334
847 7.480197189034837 4.343302480759917 0.12974736186744362 12.107232897206362 3.321294238637946 0.32010640424941494 13.312042041881165 2.3341787908420875 0.2735319868574539 10.4229701114556 1.546722750046569 0.31054622971160095 4.856394177884237 0.20307578446756358 0.28558957225465087 9.635767283492438 -1.1729137145848068 15.120603214926822
848 7.361892033063955 4.47432911170167 0.1870649411635718 11.554747535814855 3.344398848765393 0.3471863618584104 12.839085383712758 2.3183323508774953 0.2782720942729876 10.536353100135168 1.474768359372239 0.2154696865204139 5.102685212086448 0.14697970755639514 0.2347016328052508 9.478952652962636 -1.1708668478809847 14.469415615165968
849 7.1527818450474285 4.449348751059868 0.17050465430659242 10.880067384731042 3.3504303347887134 0.3712019257166187 11.848605118539338 2.311423803070876 0.30045622426409707 10.40816971291463 1.415570225988242 0.2926067574110041 5.750449271376623 0.14267066176140078 0.21946848955055775 9.208014666521812 -1.1887397682018033 15.518424958516306
850 7.334461384049295 4.464053178624727 0.1641894527150488 11.359951606931633 3.346627683787043 0.3170345330686765 11.928033890859671 2.2361779336000778 0.34704005930153964 11.175780326413086 1.4283918128278563 0.3244367128066432 5.201805539905359 0.09728421240545687 0.21360591990699593 9.40000654963181 -1.208121559286591 15.656721231683605
851 6.711931406293334 4.53595298108769 0.2454579875933803 10.734527193604144 3.3550659849072257 0.35152023230995316 12.010412809678856 2.3053750733562155 0.33209945510655914 10.594799728873497 1.4478306948273865 0.3100549003602596 6.267248752150206 0.07178587721746613 0.21733568383440957 9.263783978120008 -1.1794264012564266 16.689896849437478
852 6.999524788741234 4.414726216475638 0.12887374916081645 11.317855279110601 3.3187182844966068 0.31491191740228064 11.666164193497512 2.2812036582618 0.33654389727027156 11.112412337619256 1.3982926049092685 0.3104412730027565 6.658847576129989 0.16395784411368328 0.21710613382360053 9.550960835019719 -1.2072488018842242 14.987166108231536
853 7.524237919320218 4.414987677529078 0.1739551102023404 11.63645723452328 3.374847519141923 0.3545629280671596 12.594282213531681 2.2837891062194653 0.28330245887390737 10.181737234349468 1.48284244216325 0.3220747078686886 6.085010681399412 0.0793798664460369 0.21396019047653372 9.604345056624812 -1.1954592012356726 15.445285111086983
854 6.223268860996359 4.34867386683362 0.1631938572212448 11.488468134707833 3.223536093668334 0.31015549188967584 12.696136615103494 2.2187077348812276 0.32261357353483705 11.031666185205937 1.3871914353155126 0.2657591260693667 6.197100578860371 0.2326607484080478 0.27345828054122634 9.5273280749748 -1.2404745477142751 15.300039551055306
855 6.793796014043071 4.360642882206784 0.1758482909761085 11.851191340926547 3.3044908088000042 0.32278648859829945 12.85385137569913 2.2485056995427173 0.29124191885643264 11.49983534201912 1.393499448172434 0.22353564118023525 6.151651284671274 0.2708434389985634 0.2480322852637433 9.830065071471829 -1.2070320679915227 14.455090618958094
856 7.004767712731655 4.366222510690962 0.1414548753823411 11.13569578065317 3.292819495789554 0.309895842704659 12.551641668594351 2.2879875325402583 0.3004741480754988 10.716580039852362 1.4525386808677223 0.29208081708047906 5.80292308475604 0.22177000203854114 0.2386449433546288 9.442321657317516 -1.1983608791502158 14.69694758318041
857 7.761832204131845 4.308363916465341 0.15550644863644508 11.933604270685278 3.3756005055434133 0.3755870875043324 12.313355664490187 2.3556787478552605 0.3638904720652048 9.741287358363493 1.4954699100821607 0.28472445052503675 5.301961792912365 0.10155077755242381 0.20853038128296472 9.410408258116634 -1.1952957520359035 15.908045297787677
858 6.741409575320493 4.40210837280134 0.15186825294458253 11.572779261005042 3.3200495441673903 0.35626348202711117 12.292653664243975 2.2972126232227605 0.3204331838449915 10.830014468453276 1.4341744746886465 0.25927433430436414 6.335440548894889 0.24737036376612756 0.20712733075580755 9.554459503583534 -1.1824454478063704 14.839223973323566
859 6.469246490207998 4.368619254830445 0.18852685046520454 11.581926186647914 3.297011193770429 0.32808363248071987 12.55470277170558 2.322129474789959 0.3185845115401011 10.596674988448363 1.4592805508510065 0.2604629310807098 5.933956544664015 0.2578475562204495 0.2287688439293479 9.427301396334773 -1.1816509174431655 15.176812833254298
860 6.578992624787561 4.357187774187955 0.16738371745163075 11.561047220634528 3.3333941493288037 0.3221150023482621 12.826921175844198 2.3262821570276637 0.22923175635902873 11.190966154708022 1.510300441239563 0.26717429357211153 5.519523013321311 0.33310864229732823 0.2767973451920557 9.535490037859123 -1.1505738907193606 14.469500393467207
861 7.012109025375828 4.441478884088191 0.1878711962555193 11.267685565634796 3.346317822009558 0.2927904028874347 12.303982198159721 2.2953468996567077 0.2427731686306766 10.934726431067947 1.4679941526526255 0.27619253310874736 6.366427774430488 0.14168226394124514 0.20798783144420202 9.576986198933756 -1.184064519065958 13.838250071689092
862 7.504501049692997 4.468110022244417 0.18791140331558845 11.388815076092492 3.3883445855897043 0.32334897179068406 11.846327621925067 2.2856339324092843 0.28348620790269335 10.37028834696756 1.4096608821727856 0.258650071486224 6.234061397480031 0.11540838348825024 0.21996102156790168 9.46879869843163 -1.189196962354735 14.59160412980036
863 7.715055968176626 4.503197839237705 0.130709861128588 11.371884948511713 3.320952925739797 0.3039941130086076 11.700111629980496 2.282726511703522 0.2864491990884106 10.149233622156741 1.3530316698780303 0.2861344983649796 6.316709986261202 0.11527549718844753 0.2156201753044548 9.450599231017357 -1.207591634786123 14.013491672103298
864 7.624791107838488 4.349511374035288 0.17052432471684664 11.569602577974898 3.3574309920497836 0.37251394417136147 11.969255794558219 2.327946814671745 0.27854428093363515 9.831068126749452 1.4465126076090014 0.2893335900457755 5.708204046561755 0.04378630545974811 0.2318387259058925 9.340584330736561 -1.21759090477051 15.386837345895511
865 7.393776623894004 4.470590559274153 0.15530119300028666 10.638240482748454 3.2975675458766514 0.3303411763438646 12.393912534397105 2.2661023977757315 0.28393273369941874 10.320492854529109 1.403608397798728 0.2678597735018329 6.349531163427537 0.06916262491342057 0.18064479341372958 9.41919073179924 -1.2212222184078865 13.958164839869308
866 6.860393414068707 4.433388981109944 0.19750457896934484 11.45621674335984 3.28022948775421 0.3391907895149768 12.214876792239671 2.2580422212695415 0.27343135304488264 10.719085753704846 1.3923605524360954 0.2754558466491086 5.809836663262399 0.15828435891651924 0.20805478859836998 9.412081873327093 -1.2181674032383614 14.823992152752687
867 7.2041196979011035 4.392940163135182 0.15773046096394416 11.205212049084341 3.3356983521241323 0.36485638586402447 11.855631000176812 2.29527594802603 0.3118251924282913 10.39966279157806 1.3497807544030418 0.28115151784954256 6.289173418540152 0.054807255521508065 0.21904921380448253 9.390759791456095 -1.2369280288936444 15.293535811483908
868 6.83192978106765 4.4399868726278395 0.17323215102412795 11.014586842804228 3.264205901030721 0.3621759070356867 12.92835449476931 2.248537880182413 0.2480677303867896 11.292074276753123 1.4091151264159396 0.222229981361879 6.473670931279953 0.20581765147536565 0.22724865521701682 9.708123265334853 -1.2090958371891676 14.128616977188045
869 6.092102477605399 4.450331515820764 0.22048245236594363 10.661475987223895 3.269169362828824 0.3381680220932218 13.055236691907984 2.2219371847537492 0.28926568679604425 11.421184470264045 1.4075593759660732 0.25270303287043216 6.2145967849453765 0.28738717916655115 0.2130575005025633 9.488919282389341 -1.195351599828431 15.053626049378481
870 6.188129809007735 4.431272439841187 0.22411165599568814 11.552007589773105 3.2495027111589447 0.3005444235810642 13.118984838235852 2.2724589077468123 0.2734580598345512 11.252698838704417 1.4632946038797832 0.2674243315870169 6.053917687288931 0.2873519822850978 0.21529928637610024 9.633147752602008 -1.1818523945532582 14.677319547711127
871 7.3832624173806165 4.339254027301389 0.1341326210536627 11.307895772681261 3.280838542222221 0.3070420455056907 12.17169592347217 2.296684971148161 0.3349198137913488 10.265301947364106 1.465223945082324 0.2799764200415845 5.55117947688405 0.12005213570634864 0.23612960638184913 9.335867107556442 -1.2222177992435346 14.807527064564825
872 6.302377114399581 4.255830628976845 0.19884000737727872 11.425132060896344 3.2480272331923463 0.34884185417617414 13.334717167433817 2.2592766950560783 0.298202449128361 10.972386408780583 1.4435752640721213 0.25717480948541155 5.67755445636803 0.2982883384758116 0.2268037674409933 9.542433441575671 -1.2216288915809828 15.239106158206297
873 6.424539073868283 4.4090450337623865 0.21130155090378253 10.814977000263204 3.267306282806596 0.3264387372297418 13.3269599659556 2.257085280595611 0.2683898451300229 11.09721432495901 1.4373349167114229 0.3033664420206578 6.102028506690595 0.29854403693621573 0.236010082758477 9.553143774347339 -1.1887654133731769 15.418370562519554
874 7.318964270530171 4.313730489465117 0.20639014378058837 11.93449153625091 3.297409788611043 0.32147253536578096 13.030723370514709 2.34708592998064 0.3320275992197867 10.742273769004031 1.5207461190194713 0.2442938532706463 5.5907040641609695 0.289041401832975 0.23515384133261125 9.723431402092157 -1.1690257777537743 15.347682638550825
875 5.899964220247811 4.228761392392256 0.21547470448022407 11.708291894759492 3.1675070657526025 0.31262580098674286 14.066116516835828 2.2619328040733135 0.2663095863905085 11.398454243615918 1.4833876308384137 0.3025169142397716 5.7534211758272695 0.3913502041523816 0.2611418329658696 9.765249610257264 -1.21604070409383 15.562322553309604
876 6.288191841214755 4.494851437798513 0.2287583304177011 11.092442302728607 3.28250779316113 0.31138231643257175 12.454387237451213 2.317447997410866 0.26752942383956296 10.502498979661654 1.4172184441891222 0.25709371475600323 6.4999259356215635 0.1505998058521776 0.2024352340159584 9.367489259335558 -1.1901034278532616 14.521031123655453
877 6.541796947234242 4.383258411245844 0.22382235381681584 11.064523220240224 3.2659886240155096 0.34977794031446596 12.400541269489857 2.2835951958458693 0.3016058808398654 10.811981524903072 1.4060254630862827 0.26970185193639623 5.765057135240082 0.25262959076315517 0.236879034550128 9.316780019421495 -1.204329066544291 15.834113361461734
878 6.765253653914202 4.557861251426873 0.1569067957032405 10.923675263757223 3.326481072298242 0.39188001191764105 12.57479114651696 2.289479239167886 0.28357889109510526 10.713325685929794 1.3931858835510091 0.2964494941236355 6.180253385910001 0.14169673553748413 0.19941100758243543 9.431459827205636 -1.1808876871393246 15.220351104576261
879 7.5166297894588805 4.401600988949683 0.12141367966843276 11.395245379063843 3.363583008194134 0.35561162172755484 12.6132607082825 2.3089149875801995 0.30896708039807574 10.32652259535917 1.4978910657257765 0.3096512400091918 5.300017811089032 0.1566141407686853 0.23556587220105896 9.430335256650686 -1.1769076852919276 15.254537130838612
880 7.036368766428942 4.356611784091624 0.08677172706410811 11.855010004092154 3.3516169369044957 0.3593868568119296 12.07906061231583 2.3432739585709337 0.31789320704860086 10.500646143976684 1.4663830747113735 0.27239865281856085 5.699055401971753 0.1341094090743861 0.19970266400645353 9.434028185757073 -1.1922294908650608 14.165271181207123
881 6.517354011439534 4.436536016804966 0.13604365014019087 11.088267420411432 3.2949340772377496 0.3888905745928102 12.93764270642107 2.3037274852360623 0.2833998901410842 10.658781539224202 1.4747135943652878 0.30773585805155085 5.563950981170511 0.26745529002283364 0.2211114101718254 9.35319933173335 -1.1671552308022437 15.322969938990125
882 6.40426917679747 4.4426503809520455 0.1397245043136992 11.108770729902108 3.270731903278563 0.32410259995950375 12.60488475921782 2.2643941254023088 0.2839850710671619 10.797489799219615 1.3782762183329906 0.2660505914001284 5.57500022432881 0.2873816902859191 0.22391578652727853 9.298082937893167 -1.193941659885258 14.183897414810454
883 6.386049089385251 4.3870641153201495 0.21200604630090433 11.139595023896904 3.2682758005085364 0.34125793833961265 13.051587715367587 2.251657614945889 0.2890953381604998 11.055705427334173 1.4593917930546083 0.22406954485374725 5.8578891508140805 0.2572633226071986 0.2292296578664413 9.4981652813596 -1.197897994248347 14.847153040501665
884 5.693476222467352 4.398264018107103 0.16498505356700752 10.984184139073365 3.1969888922866727 0.32434582808293827 13.607884642278155 2.2152590076726186 0.2754930990657587 11.88280766849103 1.4354694833625923 0.2483751180362569 6.155785266887222 0.42725180791479894 0.2753543636915355 9.664827587839424 -1.1879818816668664 14.765735014996281
885 6.579759215299566 4.318477500832989 0.14601877771955304 11.165356010232363 3.3071065803509594 0.356475334291877 13.191969985759613 2.2878879359902413 0.2840242115820201 11.101682816701473 1.4790578208719614 0.2339985774259102 5.227430565764887 0.3083236965910072 0.2462671059036738 9.45323971875158 -1.1824578166081916 14.516275430272222
886 6.756119410892334 4.346270415592439 0.1520001823123635 11.533047332617262 3.270798500378763 0.33242289547683346 13.085970494681307 2.262382089687354 0.2993233088147341 10.91808387056101 1.4545909968854087 0.22464555148222642 5.701085404988067 0.179123747690824 0.242692325624715 9.598861302747995 -1.2199953734886655 14.33636962517302
887 6.3833338875658 4.348054716221257 0.15215716798824497 11.140680137838032 3.2617732566354998 0.2995031576300353 12.788810560283068 2.2835327803615053 0.3113095471981616 10.509494574879723 1.4184869559597888 0.27722953112810705 6.07929766958355 0.23175593640842823 0.25880266525516205 9.380323366030035 -1.2139077944183276 14.885467228780872
888 6.693589229493989 4.371501956912531 0.08203826695378119 12.170167131295747 3.2247050049507546 0.30525661093256246 13.245644411076087 2.2552553181863755 0.2848298934251786 11.299931559200111 1.472305935745513 0.23823637032084694 5.4702393905914235 0.33641899396962527 0.2435082242112775 9.775914344331472 -1.1905910815826635 13.222368954455542
889 5.734556408564993 4.329935344180884 0.1210859729994463 11.316792878001959 3.2356580386003615 0.32542588014963725 13.311087344289708 2.240080373479128 0.2954347639597612 11.304920306410127 1.4793992196111865 0.28299396021854284 6.1755384755228935 0.30127258393793316 0.2667273572973489 9.568579082557935 -1.2053594115737247 14.80142423727547
890 5.966693384780646 4.510298837910286 0.15096730666039526 10.739517247748129 3.2353722472977116 0.3064761410431818 12.532041726968263 2.226479550189554 0.3103887817697889 10.969137920976369 1.3881148642923047 0.2904762200556906 6.256251427652083 0.26861828297236584 0.24981658992774758 9.292728341625097 -1.196851767003179 14.99000876725183
891 5.998569161541513 4.528339312716275 0.13938256208455657 11.739406143052106 3.250604881357092 0.2825846839898772 12.64211821803722 2.2379392960192908 0.31093181671476144 11.361558280533767 1.431784170792051 0.26150196473732135 5.615359469960715 0.29916495755958206 0.2637925977748683 9.471402254625064 -1.1730619998467653 14.417836908006771
892 5.658055985688796 4.2989736097221805 0.14634695300991798 11.28181712362155 3.1657317104859994 0.31431635165256383 13.718879701197794 2.262545778272651 0.34784495443428814 11.441266292963956 1.5020456753180431 0.3041682985877465 5.735232842619566 0.40918227685446684 0.2404326712222131 9.567050389218332 -1.1949327134049552 15.505489607311366
893 5.621070561185737 4.288293378311941 0.1149115927650403 11.39600891107375 3.205397294807004 0.3342218688977144 14.099246810616577 2.259278284494196 0.300710886770049 11.173205836155727 1.5133395935126528 0.3323995156042369 5.346662071851475 0.4069606779247934 0.28689987424980834 9.527238838176654 -1.1879746777255058 15.689231550120118
894 6.001888685145645 4.430991183202395 0.21383130401484596 10.973288865027817 3.237622249123087 0.363135103653297 13.125429129295837 2.243236504211693 0.35105705562324646 10.983294727633924 1.4189390195607483 0.30461138908096946 5.956084634762657 0.2822980213017707 0.20944139585441826 9.407997208373178 -1.2000111280556844 16.52497655189088
895 5.842139066262164 4.381166436027973 0.1389171601213707 11.40249609433049 3.2379543303670117 0.33380115435851876 13.218515663368937 2.2371468587865353 0.3442117084311973 11.601141336788519 1.4694813669732902 0.276071415763341 5.894703577582823 0.4440804073940221 0.2703766149820441 9.591799147666588 -1.1686626436258567 15.623161671055307
896 6.199243128537877 4.391122608536363 0.13064124697240767 11.372122587841227 3.2329342333041406 0.31863931189916406 13.417886071896532 2.2837348075252177 0.3405273400193604 10.941605100780148 1.4793244382115 0.2877290201142896 5.593441394286865 0.3230597463814394 0.2461607274725832 9.50485965666853 -1.1805933567438913 15.168457698915658
897 5.714121621085427 4.464354725061154 0.24611767420398034 11.425837962662882 3.219297032841376 0.3199093478384914 13.052237332908529 2.3039799552339084 0.3385673642108371 11.515678707912345 1.5020860823251623 0.18600046263598424 5.945038128448448 0.31379950028977144 0.20808797069584986 9.530582750603525 -1.1619250643853487 14.88180889767568
898 6.131417686629637 4.302683419279646 0.16285158373861497 11.715573229574076 3.2015914910705736 0.3705750340222439 13.172398012894986 2.2696079563521345 0.34419086547976335 10.975509506560963 1.4780856282466268 0.2310100034598336 5.588685924348185 0.2981758227592287 0.2111770380534067 9.516716872001568 -1.2125996599939817 15.123845810133142
899 6.595316945475415 4.411341009438805 0.1997984880906387 11.76582850320375 3.292617869960129 0.35225916791068806 13.373860263214045 2.35375829632955 0.3189658322556289 10.633898057303327 1.5206319518635296 0.23795661015974853 4.746643313588239 0.19496251209405024 0.21577306631099957 9.423109416556954 -1.1679661955984106 15.180553047099309
900 5.179030175108754 4.434322132234962 0.2137104912666583 11.239483070789348 3.187133701422507 0.3075270070403931 13.384605794777293 2.2797245066742353 0.2800999888003916 11.893144087164776 1.4786332814511496 0.22459336891117854 5.944585826499305 0.3882599867903537 0.2655972677972151 9.528169790867896 -1.1690138018209817 14.799822123419412
901 5.838474889456285 4.477446999774236 0.19771467037943563 10.865032274029748 3.2651026797901155 0.32649951265490224 13.0679989588419 2.2575224246291388 0.2634650516048977 11.306504393051329 1.3908157160119126 0.259031740187732 6.643102026093288 0.22477722957914262 0.21194570279036146 9.54422250829451 -1.199495513578714 14.423143096686246
902 5.842364717861874 4.561333562809743 0.13269423740716155 10.912649205660545 3.265772730543843 0.3279309932444921 13.1087047353202 2.314265759694975 0.34714414168503366 10.85905021042967 1.457551237328085 0.29705040461361887 5.9516527059288675 0.2864232554836697 0.2419329479899106 9.334884315040231 -1.1455592143635602 15.432649437363493
903 5.980106705020908 4.4340469778508504 0.0871820493777456 11.138862132553442 3.2187836166171717 0.3247237920838679 13.251610858683922 2.281948960496689 0.3379823819923749 11.318254534005796 1.4855101844949903 0.302407258387881 5.592407187599081 0.3471196416663792 0.23933334599559472 9.456248283572629 -1.169146647310407 14.800976106503262
904 5.73643268843621 4.454359895217991 0.17814952500086917 10.752593748362925 3.2638240978510416 0.3604711229914121 13.32132060903266 2.2886453368354145 0.305197702447268 11.623264785100776 1.5137094030358311 0.3150094693516208 5.598762682154004 0.34144229847636126 0.2587695913260025 9.406474902617315 -1.1502323172522955 16.244469741137166
905 5.260885483672708 4.494646641066236 0.20302020296579262 10.830703753109676 3.2219400375149125 0.350930853682317 13.575472887759616 2.2621919923817315 0.28654748731281093 11.63103644654687 1.5111884576808494 0.24934819746622217 6.079664909607905 0.3292850670130431 0.22951121189512122 9.475552696139356 -1.1587780844042688 15.118728478476797
906 6.206441607905168 4.380198493761265 0.13117047827973308 11.114556990923301 3.2906291773443312 0.3483204340234865 13.168313423391034 2.28965577338512 0.3375706767538106 11.082241301576603 1.5227319373601624 0.27115702087071536 5.755868479768261 0.2815515479279776 0.2460675176265669 9.465484360712873 -1.169675137579852 15.289792754343265
907 5.8840608728976465 4.48831199848115 0.1488143088717411 11.436673481114365 3.236917247443541 0.3132515554528578 13.987052942933232 2.301189141932376 0.2714221537389574 11.768756532303927 1.5781910689309169 0.29018951429319323 5.607308805866935 0.307579819024817 0.23718541029793472 9.736770527023221 -1.1401906683730632 14.448425031711789
908 6.2135330827372295 4.43938868246616 0.17962778243510116 11.810237571855598 3.290865594807759 0.3579459226666706 13.476164662251753 2.341165466383316 0.2952035502416595 10.66258301766657 1.5652915272835362 0.24701854264276696 5.208186285185039 0.27900163225300045 0.2899682066626113 9.474140923939236 -1.139485942896869 15.69633927906297
909 5.464880048451823 4.472098948982565 0.18144885971086055 11.645127351677942 3.2258527947237567 0.3477624115921759 13.60874732199448 2.3036001429360438 0.3126874233696541 11.576342429128895 1.5017295220037068 0.20141018790359486 6.0528913128799475 0.3091057344904818 0.1719497175592868 9.669597692826617 -1.1601510949083125 13.925837760948962
910 5.70513514879191 4.296383379636903 0.1321728815296231 12.151144103163354 3.2619626984324226 0.3458319841162368 13.763622395430408 2.362212137160757 0.28343207580336655 11.139063395261914 1.5609144400381498 0.22661708307443745 5.491353520540134 0.3302816737798341 0.2416304847754329 9.650063712637543 -1.16027765772601 14.091146503090775
911 5.587848669263013 4.324597963792698 0.15903651523235987 11.416530954862163 3.25843661480041 0.34899510159989733 13.50296073595381 2.288475101896555 0.2947354649008876 11.816404429443002 1.5217261101702553 0.19307284722037335 6.010274228168907 0.35325936702130456 0.2169746573048315 9.666803803538178 -1.1733294919993789 13.89783142490171
912 4.9326951247359965 4.594099750211729 0.20653377763464073 10.91908861542211 3.213468547966234 0.32257089486391805 13.470476852265834 2.2913087048635177 0.3230633424188085 11.16197884382957 1.45299981177953 0.1986842460950446 6.779479707781853 0.25925501733031625 0.21217848448864057 9.452743828807073 -1.160402157105358 14.473266222494457
913 6.240887049703784 4.2903092467380874 0.08596327236420716 11.663548567631192 3.315887815271527 0.35720990385082135 13.463218006476824 2.3167315675101463 0.3208598226020157 11.152399571262428 1.5587709488005743 0.24840299981583427 5.362015500909478 0.3061119034658285 0.2404279152774558 9.576413739196742 -1.1650662271783905 14.356762914260774
914 6.583281573153413 4.523185852537814 0.11050171791811526 11.083384714152723 3.3428067735967804 0.3430768300491944 12.90383754086123 2.344410713060993 0.3098985790077398 10.345188127305917 1.5343760438271201 0.2829583103139731 5.5623303870930165 0.19414444043801898 0.21731080440535971 9.295604468513261 -1.134843758843478 14.481465204921555
915 6.385044881488306 4.483522642265803 0.18254089230078863 11.116997865911287 3.3274469912210582 0.3282875996470897 12.813566142670828 2.295056382639483 0.27342164085443926 10.751490645117979 1.5124387288184327 0.26598552074071824 6.011876914645928 0.2447191859219172 0.23680231632298498 9.415795289966866 -1.1499917373622845 14.748368749281722
916 6.865056671200817 4.478605822727655 0.14836498960079708 11.418705173364318 3.359186021036378 0.3632782124397749 12.726326234734229 2.3500465145412224 0.30078774770635963 10.53055198282926 1.5479030995594025 0.28194205070693545 5.208010612116106 0.14502541145807782 0.22426501426741088 9.349730134848945 -1.146475149671076 15.110478589807787
917 5.906781401098296 4.478872189009548 0.17711123720752786 11.123027176504289 3.1741106192038755 0.3435995158107233 13.599349632897237 2.2753066677939033 0.2701685522504604 11.22366699344141 1.520058695567128 0.23636160323450633 5.950424230921753 0.2618452440087768 0.21991348393746046 9.560649886972598 -1.180589840418977 14.29133661761065
918 5.996707545937497 4.498782348101546 0.21241921396646565 10.611348742114734 3.28281821177616 0.3407382234443003 13.276215067112854 2.2930606238840765 0.22874623929238833 10.908672314557093 1.4975169008330735 0.24470972889854273 6.091355491279605 0.2752739040408069 0.22800669830600243 9.376859832200356 -1.1531381258084907 14.376887369235197
919 5.68434396700213 4.469372996805474 0.1762593908552807 11.155947416146052 3.222922934906288 0.3413154594285985 13.481184164324153 2.302907391504022 0.2864008866312023 10.910657474620988 1.4886048460164591 0.17732559346561216 6.62307680873627 0.28844758295657036 0.2152836620442887 9.57104196616592 -1.1681773730978606 13.711853978929014
920 5.778785611511334 4.4760470391003295 0.14103994930192526 10.559669729980435 3.246935706781682 0.3228193699324665 13.326269117717583 2.23994183627207 0.28858621906557763 11.681898435901186 1.5001625923710902 0.18595694581951264 6.018272601984585 0.23506882426287976 0.2144472467642437 9.472979099419025 -1.1829973237780131 13.210684798486048
921 6.30354483479422 4.427187473174664 0.17101710798144643 11.912096557165796 3.3156549975992236 0.37911861505596123 13.221360868191882 2.3408373789314165 0.2999210531049256 10.486918933232955 1.5565212682066294 0.3122695949293111 5.617959806128814 0.2203113673948587 0.22293039643528015 9.508376199902735 -1.150526026474265 15.873873264016376
922 6.5708577105649715 4.4739477460817625 0.157876107194126 11.457949219647261 3.3348239871033267 0.3467755131956879 12.765295454581095 2.34846642845298 0.27532125877431746 10.091422474939836 1.489823051601704 0.29393046750754714 4.934505336551881 0.23423262544481707 0.23386949747444088 9.164006039257009 -1.1463697557987054 14.985972906278526
923 6.209741627337437 4.503526594112859 0.14057319221835776 10.90585669242351 3.282613508571253 0.3715593213982262 12.93254027992771 2.302447063080932 0.29876956517464265 10.67259884593403 1.5158988863135523 0.32464625249016665 6.059636731071444 0.219988848612219 0.21155915963831126 9.356074835338827 -1.1577335433974603 15.43671475603139
924 5.403877363559158 4.48804578718301 0.14740262848677113 10.706582452968222 3.2348157947478633 0.3489030562822526 13.426097470025656 2.2893913589139814 0.29472458969590226 11.674962097472887 1.5183258213703206 0.2766269491815576 6.459488373749034 0.3832065167685347 0.222334073698465 9.534201551554991 -1.1398714677388813 14.782211389294236
925 5.857782095841394 4.3727735467401345 0.13872978915382608 12.03344673803763 3.249789789422548 0.3480087603141272 13.812515483783512 2.3218531392451762 0.27660425108726766 11.56359303594602 1.5843190921076986 0.2896912367516534 5.410949158673294 0.3792995883861971 0.251790024840745 9.73565730245637 -1.1410214923552724 14.952182353634884
926 6.387597438062289 4.454014658781156 0.11791667944869373 11.281426527633881 3.3178093795378754 0.3718996593071335 13.178282887087242 2.347858349407183 0.3094743682891092 11.466879534363558 1.5571812178591349 0.285279455988941 5.362767559304346 0.34051470445846843 0.2673837272192266 9.535390789290263 -1.1191528615268598 15.492250401559147
927 5.685394949362908 4.530767606219136 0.15871477213990307 10.665082193650628 3.2548732145584145 0.34942816914075936 12.965850949201311 2.2478850789019305 0.3111392339959762 11.6703137316553 1.4593935806677776 0.25303919300735406 6.488325784493748 0.32186423828598104 0.23528938867918736 9.494993521672779 -1.1596717798089755 14.984115523979408
928 5.953674546360992 4.478054541283056 0.1366466116629779 10.935726180852802 3.2604438956704485 0.348501480218369 12.951145470560816 2.2974058848622514 0.32927630178571843 10.733722238968218 1.462568097600798 0.2553414907257821 6.324011831812001 0.2503355513469475 0.2056395518831402 9.379656053710965 -1.172866929382923 14.61506973333111
929 6.632379235229051 4.388507636552548 0.16079655326811643 11.536557842972499 3.2649918436918686 0.3111402074705079 13.276102728821128 2.321623932384356 0.29061333348280033 11.228341394767309 1.519639806338692 0.28534574045006933 5.218829792710686 0.35520583728891325 0.2669814187645999 9.578442198900136 -1.1526347122843477 15.06738343992834
930 6.504459606474118 4.426118273814016 0.17315882590163656 11.627166378924542 3.3483823023763177 0.3419180695355078 13.037648176201053 2.3122761630144577 0.2785182663198811 10.775037276626131 1.5000134768168507 0.28859145489719035 5.567254352442738 0.23721599716190814 0.2935586826988997 9.502313158133717 -1.1578272808989134 15.76487986757911
931 6.666453827365649 4.518514608385333 0.1290790441432355 11.583255905410446 3.3427590182958373 0.3050842180210766 12.387192987980985 2.3684531499914585 0.30400347172036846 10.645151978325769 1.52585210596208 0.23990269177595322 5.023702372108701 0.13356529440090048 0.25898030869526883 9.26115141423831 -1.1447996881285016 14.17554576527457
932 5.983891993598098 4.501608580215039 0.16147381635446584 11.47763993051913 3.3215508733462 0.2954402912779994 13.480126183367775 2.31407743207753 0.24711798027015006 11.303504926994579 1.565171758184822 0.31874051640782874 5.740255020598887 0.2924632937481901 0.29273732452383194 9.597083611015695 -1.1236541360212673 15.074633365951861
933 6.093821338955604 4.497633924009507 0.18999153072765487 11.086932931191066 3.285207210727663 0.3273099242958938 13.542286872423144 2.2915852940049084 0.25771651830598447 11.622298225348702 1.5111446253039054 0.23541566006353157 6.041470889947557 0.3547247647569968 0.2595566548733163 9.677362051573215 -1.1345693597750273 14.553016708053287
934 6.559930819076318 4.550794123652882 0.20795809796632583 10.849397150250873 3.332691083582157 0.28451302597680833 12.811923185233882 2.3296294546871534 0.29605585683307956 10.786208532495335 1.4789742495069393 0.290408576463814 6.0877869932342445 0.26649154022002114 0.26386870907159704 9.419049336058132 -1.1309124332057927 15.387403434363428
935 6.260057506688921 4.536847028319759 0.2195456818388399 10.805884243992828 3.383599278026211 0.35656943320337275 12.453678983394637 2.3567609051316136 0.26272845041467346 10.628803185718361 1.4863958698360598 0.24752726031116934 5.97582162423182 0.27210699314411085 0.25487547214914813 9.224849108805312 -1.1154865086440726 15.369550431640407
936 6.553106886852944 4.656752172360153 0.2030068998030628 9.64924848733225 3.3553318442636577 0.38412225991084437 12.213999309885777 2.305754698237194 0.2728290022314926 10.58406780497229 1.4240949796258107 0.253537981688966 7.552751208049042 0.22022382461826967 0.2365379342894682 9.310634739418461 -1.1301970197146063 15.470250972774279
937 5.46569962662343 4.500026102669476 0.1919722502001349 10.395539232141994 3.3372824248556374 0.33909368153800734 12.735436719157201 2.2963356419628362 0.2682214399925081 11.683912108256509 1.4349041265366909 0.25010549748802957 6.99193260034408 0.4166259999558109 0.2321713184203267 9.454504057304643 -1.125593664339533 14.685643825365396
938 6.523027440562382 4.640405374631462 0.21370177891127437 10.242050218469263 3.3428574800611384 0.36013603970501035 12.256630322928922 2.3003528620404 0.28509640766179506 10.91957333760103 1.4330403215847798 0.2604423312991681 6.665025889240723 0.2771320361148261 0.24208416497435647 9.321261441760464 -1.123870908649102 15.601190675007697
939 6.353449353639911 4.583447135300545 0.18629578872156913 10.454308418735357 3.3573043704871144 0.3272007077538942 12.653668632838619 2.3211739217838927 0.2580771176872945 10.927971599105161 1.499427368997544 0.23253888087691094 6.222602773051228 0.3666810700659744 0.2655961324061676 9.322400155474055 -1.0970217502086093 14.549789112799004
940 6.004568006037585 4.487316183482622 0.21552487775239199 10.666704216554944 3.322989121310945 0.32938927742003793 13.223003993050897 2.311274361799243 0.2470565675413573 11.436683653483337 1.5608097444347941 0.24104316930478736 6.275101286534465 0.44760716038433784 0.2686264273771191 9.521212231132244 -1.096629209253235 14.915699349086742
941 6.14778650507851 4.641567416008629 0.23273614555987443 10.00951684002469 3.304246357883906 0.2929838429574373 12.295477880220304 2.2921779650106116 0.27401743513307275 11.798759596880945 1.4327745669271161 0.1716777885023989 7.452130011818124 0.29080062371915066 0.2638716799486079 9.540734166804516 -1.1303151376257408 14.155345081048406
942 6.429335565740075 4.623339892758457 0.1987213861741988 10.244434685536946 3.380929274412803 0.3308452202556947 11.799579529538338 2.3033113626259545 0.2870352794722854 10.572209987788067 1.4265721429602365 0.18238518964226497 7.651721295375483 0.24544832700380445 0.2282834131253491 9.339456212795781 -1.1267083235833724 14.063483864347452
943 6.521622953632432 4.58882378394463 0.19051254156799574 10.631760964413463 3.413184888421603 0.3597005947404045 12.333825261898813 2.304591729391658 0.33191713501535297 10.660465687939807 1.4720151323279596 0.26623393000156803 6.586210418986304 0.25033313362997067 0.23126914623813016 9.346777057374165 -1.116838789992459 15.809433618178238
944 6.255059435472286 4.60075792578772 0.17637628556422133 10.378791075254476 3.3397377131179184 0.33583545487853445 12.426121504222149 2.3567829054909404 0.31168391930352085 10.701880247489592 1.4557838600275868 0.2931016629221816 6.848185248895056 0.21437635355196785 0.22796977806079496 9.322007502266711 -1.1291407719403967 15.412187691146576
945 6.201467067155009 4.541680233704485 0.1355792074346368 10.283232751688535 3.3660338999253656 0.35486599443262556 12.385633964420993 2.322757014841903 0.29346267727819964 10.70949610644895 1.4793666561573693 0.2979844860327456 6.417837828336942 0.3489285816767824 0.20170434758034564 9.199533543610086 -1.1108752462744422 14.708934847586265
946 6.235610829284747 4.510623331442933 0.1443775629542727 10.594649020765463 3.3419200537572293 0.34544810648031854 12.208355719218307 2.3002798727933573 0.32991753735763113 10.90099727542328 1.4281949768917157 0.2795338973163366 6.969475671201106 0.3718554927018723 0.23201868988569435 9.38181770317858 -1.1320537780182018 15.25552605587772
947 6.0635090569218955 4.594004783384376 0.13252112977450897 10.990241045792978 3.274698928699716 0.3117908028862237 13.270349469850364 2.320863326047493 0.2762382119490168 11.200606648891513 1.492657306287026 0.25457931952330415 6.251263200068288 0.3813002454113302 0.26969872006062373 9.555193884305009 -1.109923605569635 14.264680234646315
948 6.282296917534158 4.501402674954781 0.11140875218975199 10.648787954839449 3.304034272246405 0.3668422494708885 12.748800652467818 2.265609536120116 0.3369308473347121 11.275259370585518 1.4516022732053677 0.2666762452347181 6.482138019324227 0.33390012876845554 0.2446312358921347 9.487456582950234 -1.1513187464765984 15.200448037027632
949 5.736266307532984 4.534970576073135 0.17066616615311597 11.168505907180538 3.369935925830266 0.3654949711938546 12.366434570584305 2.293323381582132 0.3187882543765603 11.215768878589563 1.4498469253811925 0.22862476749631458 6.727054912163667 0.3464292786993449 0.24361030119609078 9.442806115210212 -1.1237273060224091 15.208413643436124
950 6.488368161058299 4.421873618511458 0.16651821586736723 11.610819033223256 3.3859651650582556 0.34976454729865375 12.851919070926833 2.3489457002965644 0.30585677048061455 10.782745651029064 1.5109729804510377 0.25538443684835427 6.259888765925056 0.3927573395263228 0.241488211218318 9.598748136432501 -1.1105255627668957 15.11476622770307
951 5.876937038349799 4.582684321378873 0.22445710282301135 11.090304739084898 3.297578738869542 0.3561633227719907 13.142420998312545 2.3102440063577383 0.2836847482421939 11.889523507852388 1.497833458039159 0.22348105227675116 6.838722620573797 0.4002844914782338 0.23693693812387653 9.767581780834686 -1.104903520310914 15.18020926680862
952 6.649769863921206 4.63295595575438 0.1873304467150309 10.313580624786166 3.403475441325678 0.33268964271904844 11.91045110021685 2.2950509572422244 0.3539498590286532 11.258377280593704 1.441160052446792 0.24809637419086134 7.199498160784841 0.3001704612967085 0.2579297124426194 9.466335406060553 -1.1080659499224668 15.81358971116009
953 6.274042310457965 4.519600490798644 0.17770532769106281 10.847933963832205 3.35194263089738 0.4006700655924696 12.282483961842917 2.326072370463281 0.33337209649285116 10.836133409103333 1.5045206908545454 0.27821176604092135 6.3844151973871375 0.3289640609464712 0.22685280007075734 9.32500176852471 -1.1164084747435592 16.235470233127856
954 7.414703518343182 4.490469024980557 0.1463355078289142 11.17427720271882 3.4018811084510703 0.347003781129519 12.481162254934992 2.356412951276622 0.30029667678873556 10.292457938960721 1.482421722986148 0.30067647426164734 6.137967546890852 0.25595698315183923 0.27673474035706974 9.500113692369714 -1.125200165366376 15.711043389655401
955 6.470094517077729 4.54363000787958 0.11335139415449624 10.887570642840716 3.3226081899311204 0.3306750849145728 13.023950875302987 2.3273616898932117 0.2794027364557234 10.687295448335975 1.5619674596022268 0.273932619344181 6.2665534323567815 0.2512012854428365 0.25389394347055816 9.467092983182837 -1.1212747969858283 14.3383350380424
956 6.086556363985197 4.529279029921219 0.13320907711703264 11.656459304497794 3.2789516194911066 0.338322497700568 12.990501247013563 2.344709265562663 0.28559507306640497 11.06195488539581 1.5090742692139432 0.22121683512717458 6.592823923824209 0.3199118595195312 0.23554799473365773 9.677659144943314 -1.1262433147939306 13.910171692335583
957 6.2609576460067915 4.41331869324503 0.1135777650135523 11.482559219115641 3.25282851032788 0.3146732056173922 13.282167594874181 2.343985387058731 0.2785822146706165 11.48715247473345 1.5526053146005727 0.2732564821249139 6.517241587197467 0.4226801044748178 0.24854987407209528 9.806015704385507 -1.125544921594217 14.079172054151329
958 6.929911575808211 4.530301751522367 0.13835558741848714 11.544797029318058 3.3471116985251297 0.3082056156594469 12.688166027533457 2.391774022509953 0.300172527452932 10.675250137401832 1.5140176038263915 0.3165002856339378 6.1575666874784725 0.21757224330005082 0.23844768252092255 9.599138291508005 -1.122473059598845 14.916173520822367
959 7.031944458871612 4.519662693193539 0.16952037168861808 11.448541447920814 3.3706413601636056 0.28369411804914824 12.59960772242509 2.3884135421253663 0.3414438243073689 10.382471689355695 1.5114226562824362 0.29780456012000567 6.033169983914307 0.3096630666643882 0.2785429802591515 9.499147060497503 -1.1026678598497561 15.710569829247861
960 6.395380484485896 4.418194554599898 0.2056261239097257 11.787344049263938 3.3697943265756587 0.34347758872711487 12.873816502008602 2.3630204984132686 0.2752357380530049 10.620994767271224 1.5076457923717328 0.25499459514902323 5.922084191376405 0.30029813701321484 0.25436953805385243 9.519923998881213 -1.1308378617408688 15.283117295705004
961 7.0581188623525 4.492671605504183 0.1585053296230711 11.789786006335254 3.3985313517463207 0.3959200998009993 12.424354795724053 2.42023726947176 0.34603870740319115 10.527648730831185 1.5586156077552191 0.2516806672945336 5.9048775058575185 0.35877648290331515 0.2562682191661193 9.540957180220103 -1.0768620600594636 16.1392244091316
962 6.005684582669892 4.500022644419349 0.19463842906335543 11.36185195969491 3.34078621710712 0.3655820139347812 13.683529132136819 2.3602307644267118 0.2537090183161524 11.1744227652653 1.5755703555288383 0.2950871601028347 5.75201724968821 0.4127234330485427 0.29189632372856555 9.595501137891025 -1.084761840629511 16.05327984441804
963 5.665678527335023 4.421731497015073 0.1819604453144409 11.425847057585303 3.276738029441887 0.3286076354810588 13.482008181179538 2.3678410191908474 0.27342892502880334 10.919584859745456 1.6012381729090928 0.302775693352517 5.159049061163959 0.3975812104093256 0.2941996542594268 9.330433537401856 -1.1096025377423782 15.824777495229117
964 6.174345356475744 4.6199387631582685 0.20925726756621704 10.536709013022739 3.33286003895526 0.37202561075388196 12.932426189313853 2.318624342554462 0.2836023235553519 10.963147232667955 1.473076184769915 0.2958330879846203 6.439221520049928 0.24645848797792766 0.2493501297544866 9.409169862306044 -1.1244369600524569 16.158193853719233
965 5.919531197802538 4.327371614946977 0.15003268254221683 11.508725194919288 3.2513780448297545 0.3219149884208892 13.418738909745892 2.33936403953921 0.2695825919013044 11.124042077172312 1.560733682941717 0.2968090000745017 5.911947787462261 0.3677062069656714 0.2872539446093738 9.576597033420459 -1.1533178056909574 15.190179228745233
966 5.9294139291608 4.42998978105691 0.14570095346572967 11.298018559265516 3.313701985246204 0.35606125565739016 13.125100929722256 2.3227917327586507 0.27132987524737406 11.261616745864854 1.5185775228712657 0.2863491898539181 5.716395642818477 0.32204472959495967 0.3045686584738023 9.466109161366381 -1.1412073732300254 15.63040247150623
967 5.568764861066174 4.507081681409429 0.18204836979768987 10.498834504355232 3.294760343093968 0.3497495882840557 13.079403773267522 2.3144369446522735 0.2857033757557771 11.665388534297643 1.454346735959519 0.2717203486893448 6.869615734403994 0.4333287526235537 0.2609778711780864 9.536401481478112 -1.1218376319878747 15.472147185548238
968 6.013371442747184 4.361310184245218 0.18112289207708152 11.832554849928188 3.281750614946672 0.31495078775440566 13.533644840778592 2.342469683765918 0.29119853171867893 11.154512230994191 1.5617442950370282 0.23628497477526683 5.201632187574571 0.33695026032816505 0.2950779371477806 9.547143110404544 -1.1457835158710232 15.110445458545465
969 6.191561695364982 4.388865171298087 0.15155984299535297 11.64916534951647 3.3513724421848012 0.32804275038010927 12.632871110692045 2.3686481868963187 0.26973920800459705 10.946988628518831 1.5226122690955575 0.25295584891077566 6.310659553788175 0.30134059788471373 0.28808671495484844 9.546249267576101 -1.1360607900637276 14.786715615649072
970 6.082071180211454 4.377454100477543 0.23795104706713407 11.77347470460688 3.3641006663822726 0.3254691296260633 13.225834126115911 2.4061053270113657 0.2877729155672624 10.652205663255897 1.5356457134782342 0.2625121753779548 5.555940611171151 0.2735038234302077 0.2626428336530426 9.457905257072259 -1.131266597379699 15.771787468968965
971 5.72475543365937 4.444736852765944 0.15421575992621567 11.408240224659899 3.3022703149276684 0.3118059580518649 13.052147912512313 2.326061998343032 0.3039218224871688 10.936775628258246 1.5249268466746446 0.26962801970870853 5.641029760268293 0.23230282508975045 0.22994467619351774 9.352589791871624 -1.1565687559754156 14.547584473437796
972 5.930371342540648 4.520204893671468 0.17551237591779995 11.054685971465023 3.326970231481529 0.309373170892149 13.19774914225728 2.358071189003275 0.29900639865196016 11.133497073720568 1.5302773199074402 0.25164093290520273 5.892351302615263 0.29050066483557657 0.22027822674937766 9.441730966519756 -1.1174236637557655 14.390535237766924
973 6.478231891780424 4.558809302981538 0.19948591622674758 11.154935963862123 3.3481130582614 0.2977117128459297 12.492787310054203 2.362942051955308 0.284547000063056 10.341919923817253 1.4774998325483042 0.2661398965540287 6.1257164134870035 0.24087004580259505 0.21794738894959714 9.318718300600201 -1.1249816652257945 14.505365256359912
974 6.562328361491697 4.585550645624778 0.15134374309563542 11.29361727996512 3.3380286026845063 0.3171354677492716 12.905314284806712 2.3381434846915523 0.2998760605938065 11.257739612824718 1.5379383510387659 0.2082232419812321 5.286341127003117 0.24528811935030412 0.2699516166361804 9.461068133218273 -1.113638682857642 14.284183097621925
975 6.701041138351077 4.511187398052815 0.14843311842186502 11.7631366469759 3.295449143009325 0.30469723023591433 12.994806915870205 2.36659801737978 0.33707307252432 11.138487166593583 1.5805654517699843 0.22119917717639315 5.753162949180707 0.2824743321510978 0.22181475718877736 9.670126963394294 -1.1153736550630229 14.131629939028565
976 6.19159216686681 4.480764148628185 0.22911106236244272 11.53596691211313 3.360746974478105 0.3188458730858882 12.867640589519944 2.4021489715005764 0.2512864026607175 9.971693723672049 1.539330127875548 0.25378238694606725 5.561772485760959 0.1808699844279051 0.2502562068768038 9.22573317558658 -1.1298564821535595 14.934510843071044
977 7.275799636037993 4.66942331646995 0.18656301881103013 11.42048373644614 3.463713903191026 0.3198170320792734 11.221858134977392 2.4287412543955735 0.3091865469979974 9.92565970331089 1.4434891612431062 0.24747154374087976 6.4309799147218145 0.1013847669834245 0.2552057628471173 9.254956225098846 -1.1012780430790072 15.105962419067746
978 6.811107229693888 4.549807946731029 0.22105079561262087 11.06879524609621 3.3695740004716987 0.32355281702419536 12.243342005413883 2.3846334016023736 0.28013965756291004 10.385485472410434 1.4981868874694564 0.25095586552435956 6.259191087787018 0.15807019675675285 0.2448845885438674 9.353584208280285 -1.1305740369293613 15.13277477884435
979 6.47716179439842 4.6737750322518075 0.22795474456354248 10.822241753648115 3.386375043646204 0.3463822808075364 12.113307159894259 2.352901038410644 0.2667257743238495 10.40670015457121 1.435301370004981 0.2669644736133283 6.1842513467991305 0.2152675233968404 0.2859177480823423 9.200732441862225 -1.109904521993528 15.973433319790917
980 7.029691937198613 4.559185393988024 0.1625782081650514 11.014532968068588 3.337722198916491 0.28078221955117877 12.316882380836198 2.333050856156911 0.2939522745774745 10.5162686556766 1.4562042532590551 0.2654375852802755 5.799043309745943 0.057486226541259754 0.2543051016505891 9.335283850305187 -1.1738987377632752 14.40479368334856
981 7.28912522961024 4.564176088575147 0.1326532348083245 11.17083229881003 3.3403353944299132 0.28622782501875216 12.119763896152058 2.3514292329890085 0.2600925863720822 9.942164262897847 1.407772014847621 0.2736310405963827 6.011184603595782 0.09024808535901208 0.2962159863594475 9.30661405821319 -1.1718363602954829 14.310430788093461
982 6.568289109893701 4.580982924020907 0.2035324598895886 11.236785597273995 3.3794641811787436 0.3581789259093042 12.331153107959727 2.3230825988578454 0.3103772676740896 10.933196181994306 1.4232579847389322 0.2928566860856504 6.266163474608733 0.3492157525984352 0.25357077245361376 9.467117494346093 -1.111427835256651 16.254997277921692
983 6.855387551640243 4.511530364329202 0.19051002342920553 10.862466249894043 3.369797903910572 0.3333695464066191 11.930363922489523 2.353698346867774 0.32211575546978716 10.12063406959712 1.435300154219938 0.22289345872229419 5.91455656012035 0.11893471629322291 0.2514167733580301 9.136681670748256 -1.1647762264114816 15.129587221176372
984 5.954373506093506 4.550811942855763 0.2040946250635289 10.384914512717966 3.25546600259211 0.34171855802243306 12.782276564004956 2.328747860473491 0.30887827112539723 11.145207601788444 1.4349818213952308 0.25594798106553235 6.632703289047921 0.18286180449609818 0.24946917873953323 9.37989509473056 -1.1720546371730847 15.585696652505813
985 6.352760745645467 4.549989084480451 0.16594654848699733 10.162520807777033 3.3364396435383847 0.40157500737021007 12.588714849156888 2.340299944288709 0.2991443663916864 11.070433102334816 1.4447579513351587 0.25003926317075104 6.656969193972533 0.38620221354982526 0.22415402750856792 9.36627973977735 -1.1110907560971177 15.365114764403994
986 7.034959119085755 4.5828025615745025 0.21328317371850017 10.526173013293102 3.320469089862323 0.37137836512735056 12.871269418007653 2.3572575995530523 0.22907195460715207 10.459716265007636 1.4529004413213529 0.271929250464504 6.304955424606577 0.07529934391712594 0.17877741008426576 9.439414648000144 -1.164882716289952 14.489416854234685
987 6.532921629437056 4.568549996670477 0.17202668674708738 10.982136167112646 3.3397519143932053 0.3025683271639024 12.717546269027004 2.29172941041652 0.3024250700800594 10.752371980141206 1.4014202348588694 0.2515923337071544 6.3887343332145985 0.13271498344621907 0.2135122688937907 9.474742075786503 -1.1757952155785651 14.233700434146279
988 7.612182713059398 4.553079896617998 0.08520601342626853 10.87391154100985 3.4029683486129363 0.35182857675451334 11.847122075938339 2.362089828293909 0.31733953624822636 10.567906916109184 1.4741212105095354 0.29993295585815094 5.8308639644771 0.14664761108406932 0.2221028425634709 9.346397442118775 -1.1348471445119337 14.626580324510334
989 7.794813297718555 4.644496827000383 0.11428190432239872 10.682237964071007 3.4295635347961926 0.32579220682114335 11.162737746919955 2.360701858680159 0.3444018885459797 9.931201512728293 1.4651019760189672 0.31465086555970645 6.119186473604752 0.0860736452193595 0.2109704943023951 9.138035399008512 -1.125440955192611 15.012609890708232
990 7.307597326022311 4.588600432873426 0.17585885261475215 10.513500819486582 3.4544990963416944 0.38127198526546224 11.59797793150794 2.33532041105803 0.29829940722344167 9.840912845266802 1.4049168722877956 0.2919563845016948 6.438833795301501 0.09080517768675116 0.20171476045614778 9.139764543517026 -1.147800125486084 15.459563157151301
991 7.21300382382747 4.594905319831614 0.17155423374548975 10.531810197385713 3.346336906248963 0.3648393467624288 12.415483833184839 2.3212096506638744 0.3321959707506785 10.400041421328368 1.4979106839176932 0.29812656518591557 6.180611989845925 0.18279391702865638 0.21780013810371374 9.348190253114463 -1.133997227997463 15.865387610574748
992 6.607694729652956 4.719767548039243 0.22074421059432733 9.587854583910621 3.291681440881966 0.37412961390675953 11.822071147171947 2.2679144755489644 0.31977626847320434 10.806640548339532 1.3623120216834996 0.29855646186702045 7.210145989568715 0.10912731023606816 0.23960072954556608 9.206881399728754 -1.1724679642576752 16.647945168246086
993 6.998371406067555 4.52926143659742 0.17014597776421275 11.157398750566633 3.378513189113688 0.3386161735349305 12.408231716871065 2.357946439820233 0.30763115444147726 9.964163013956018 1.4930780392546792 0.3195021688125593 5.44833966698037 0.20379520313172253 0.18681863944280722 9.19530091088833 -1.1301096619520747 15.15718724687122
994 7.066830568441916 4.506135646977166 0.2102077433979422 11.033426140847613 3.338399603684194 0.33534225653911104 12.025690530989147 2.3593989582410053 0.27895175118110466 9.95256700186615 1.4520081485204261 0.3171610788096627 5.7986808393016185 0.2031879247453072 0.2034286351231235 9.175439016289289 -1.1508024671020038 15.413612801297553
995 6.472717780802843 4.426409537676364 0.14490769886918708 11.488612959079076 3.3914487885199933 0.3615716567837387 12.404310399414486 2.33677618210688 0.3261333940076229 10.851092357271018 1.4729586916785378 0.3147203843214699 6.431590216040678 0.27915910879652506 0.20424220139621954 9.529664742521621 -1.1412780617799634 15.487912482230366
996 6.908768108891495 4.607312915496141 0.16166019087057307 11.284681895118355 3.3444165554398086 0.34275419651978806 12.165047871038823 2.363757205034262 0.3037012633092333 9.847239121130627 1.5152557349180416 0.3330916566312343 5.370343826071093 0.18684462311174657 0.25840667122771216 9.115216164450079 -1.1191111167356234 16.03839478378362
997 7.7680939433709755 4.428246768293624 0.21321022896193823 11.958454117777045 3.4620621514272356 0.3605527353914511 11.630036138554015 2.423258182253098 0.33686070491223946 9.464432637209535 1.4457957721881127 0.2986200841931466 5.402137538810844 0.06090730882392584 0.20424131977825047 9.244630875144482 -1.158574486938424 16.19734582024433
998 7.386098580743531 4.582146763265775 0.24881190376351744 10.882808547568965 3.3962801880038267 0.36766563306544925 11.815597154032417 2.331668206963709 0.30140757289405246 9.8568582412367 1.468094320937755 0.29786772896934577 6.319367174388574 0.061088811579066905 0.24066985081267817 9.252145939594039 -1.1547728653855969 16.68937465914626
999 7.133367141775777 4.591883235056429 0.12955511605927314 11.001628518342013 3.3940544434948547 0.3505183136098217 11.794276236886597 2.317457244610252 0.3151633381087461 9.717078372559138 1.3918890776365465 0.29724685087960784 6.574539185383401 0.0981959955348 0.2040837437597241 9.244177890989384 -1.163932524269047 14.857567544182606
1000 6.3839346452639 4.585680388378054 0.1533121092786886 10.727228154647435 3.2941804008422744 0.35316933707541626 12.410536581470748 2.3013890180087495 0.3355253190378128 10.696408815687462 1.4851167640875576 0.3363584786823062 6.025355462678089 0.19243695141989506 0.2399558667774429 9.248692731949527 -1.1508678189883175 16.252762729221416
1001 6.4340201924530875 4.438285718311663 0.12428734855161705 11.184134768437382 3.2841369202437076 0.3003794825166597 12.676437877852285 2.2859018263231308 0.35403325352158616 10.777462507006513 1.4617719716038635 0.2671512641502654 5.780263773882993 0.2938264879178941 0.23384660548220718 9.370463823926451 -1.1698439386555717 14.66425836569309
1002 6.970029018885573 4.437995978595918 0.1484379547910545 11.666559366938209 3.3364239814699 0.3028046776560158 12.886146081682801 2.3610960091006277 0.32337917196084853 10.330319181278709 1.5499746104191094 0.27740370181812374 5.27293999340054 0.263841390344884 0.21767845816169995 9.425198728437167 -1.1327621295495356 14.549735678089325
1003 6.290625722964125 4.459288069762654 0.17465727179095838 11.399589568657133 3.305439519730349 0.37515446234200556 12.988063656044002 2.341551104567971 0.32505728898351777 11.107970889194368 1.5113058672779176 0.2971446738348167 5.98338696296552 0.25375139649443845 0.16434363207781869 9.553927359965028 -1.1483613319689572 15.313526974948779
1004 5.794506815606166 4.492514240609158 0.22199160504933813 11.184462311723436 3.274470765670416 0.36291975171647983 13.120429664384263 2.298560764916478 0.3201910646270931 11.594349704992482 1.5241988998531344 0.274286913398561 6.240789561306341 0.3868927616837623 0.19267295234855447 9.586907611602538 -1.1273010369890337 15.722675656438081
1005 6.340401961482021 4.555107490485426 0.16450603962582408 10.447292973211951 3.37564918262374 0.41478191856652696 12.282056046776093 2.2990906565484357 0.37927995380407953 11.300275880055208 1.4176872879948768 0.2292826390275016 6.773110618344548 0.34211643001973463 0.211626705916986 9.428627495973965 -1.1246983140011808 16.03682806945202
1006 6.205036565925764 4.470905250101083 0.17571161444227137 11.535727117832293 3.316787102683283 0.34046308662659824 13.148041638670273 2.3514554481163703 0.3530562706778374 11.476366584631545 1.5575809449724085 0.29634602976195107 5.830569821120664 0.3917036560961711 0.19158041673032886 9.639148345636107 -1.1049420431417603 15.55187843999301
1007 6.682433738172899 4.499477018935677 0.12344066094860927 10.857635660188832 3.3208504129555494 0.35187907763762377 12.299847383388265 2.3238288075528293 0.3466229035352508 10.493987939358645 1.4868682405898677 0.3258867983849581 5.753650733102953 0.2617368975027896 0.2218071710251316 9.217511090842319 -1.144076248028281 15.694879461471645
1008 7.257214449121772 4.515249551448383 0.15970468658118703 11.07874515797965 3.4448924528760205 0.3518766565209415 11.754035368856252 2.3933706023292256 0.38850226138935184 9.929395330740348 1.5067892666942466 0.3049157015374637 5.588178417480322 0.18478215536157394 0.20719832860711976 9.121513744835669 -1.1136117177937335 16.18259286060086
1009 7.019264187963759 4.530310053629253 0.1893963008080811 11.90953020773549 3.373847689975164 0.3332662521282096 12.189662094300854 2.438107915129729 0.35743348537296565 9.71236662386511 1.565629848004861 0.29642235597624195 5.551805733201773 0.18260694217662027 0.22678441656359655 9.276525769413398 -1.1045280337524979 16.080665688099682
1010 7.066057719905779 4.41982088332905 0.1478370473210443 11.633079887669494 3.4041110744554945 0.3457018423179193 11.840853405319544 2.42699711475336 0.3349769306068667 9.733496973784241 1.4891363903345074 0.2857448248114349 5.994829815981873 0.19254007232681386 0.21621832105290684 9.253663560532186 -1.136107416495778 15.24616589780843
1011 6.993879414784709 4.50579761221863 0.14470984723780692 10.864091501459423 3.3561724480761983 0.3622415100693566 12.133250320045535 2.369097367431154 0.3492336486072579 10.879331771661343 1.5126648899093251 0.27697178066251643 5.7715708238191175 0.25590383205119804 0.20007549206137631 9.328424766354026 -1.1227012935983223 15.277716535317037
1012 7.417320307638725 4.613810626677443 0.12301830038133779 11.18947626047877 3.4203436618166037 0.3615536272587657 11.653984055140166 2.3849538557313537 0.3596509765285069 10.257875327716754 1.4876662950395265 0.21164004237717463 5.388090909046467 0.13635346997790385 0.24208068404597002 9.181349372004176 -1.1140029416870572 14.873338415758957
1013 6.692016513797146 4.535418802475738 0.15551529977339046 11.026663984150172 3.335113045318984 0.3203069404374174 12.725200758871502 2.383195930700459 0.3230838062362185 10.190867705985154 1.5144721767646232 0.30125454044035394 6.064665534406626 0.19841450393542145 0.23441952995490214 9.33988289944212 -1.1293056316965782 15.293161623427812
1014 7.475591146436876 4.593142666854745 0.11293273927321452 10.73669672321925 3.453936302963255 0.41211701790143995 11.85671595249962 2.3941209141114297 0.38747962420866033 10.643336106013063 1.4582678474832986 0.2622950365235252 6.23235611671974 0.20961070779676552 0.22645228281361243 9.38893920897771 -1.1008128356937246 16.057448176259697
1015 7.177615616121994 4.568871435530725 0.11142001008007595 11.866095851527941 3.3878095007841043 0.36006296481269806 12.902173754054196 2.4281812721373677 0.3909112851560516 10.5957178504283 1.6194076171945138 0.2871693599761884 5.643433277128792 0.2318209080658878 0.21466784385403698 9.637007269852244 -1.0754103767931036 15.63294103184473
1016 6.8459112091784045 4.5639464613761955 0.14651689113760222 11.635041336752945 3.4104067928774002 0.34008482626394904 12.503704028607707 2.435145642584878 0.3948267498330081 10.947357762403119 1.5879451495912627 0.31428743164461415 5.201933072991403 0.27551824607783093 0.21183573776660283 9.426789481986715 -1.0680360650341099 16.129353645306917
1017 7.523611937497147 4.502141753966974 0.07947734443463593 12.937372441267842 3.46802910461151 0.31967841533895136 12.136712647784345 2.4710978489615636 0.36168436395916964 9.70136827686265 1.6409019303212802 0.28169364644230754 4.923386701733554 0.13245507812481694 0.2558688612154203 9.444490401029109 -1.0797033803383944 14.87859817747102
1018 7.745397207146902 4.592380913587994 0.11503369136356252 11.489465645484083 3.5043235083831026 0.3605380363257578 11.510573901995148 2.448746627436046 0.35883056478066055 9.327109515397597 1.5030505626820356 0.3109822713571969 6.317271559438152 0.05353952906116518 0.15370776432702385 9.277963565892376 -1.1022202953055547 14.886501520211985
1019 7.056496830834776 4.644018654864382 0.08645615326722052 11.263062487171256 3.3728201345409325 0.34037864708840915 12.325733208977722 2.369340976355967 0.34371874826905924 10.264219764020838 1.4807559992200867 0.27477413691335384 5.8213637942856264 0.1105010605271157 0.23833460159870465 9.346175217058043 -1.1271411584339266 14.70968627460921
1020 7.306128306121872 4.635810085691682 0.10971847205940127 10.847338790918648 3.443505153456208 0.40196444795630537 12.334230076420925 2.4404394948416606 0.3333274672722784 10.001669387703668 1.5297493344436592 0.2900403267946418 6.171840275969389 0.1031932659198265 0.19411723280940874 9.3322413674269 -1.0920890566650159 15.231142724196477
1021 6.753975185520284 4.523941110632679 0.0867896074014223 11.7167818642955 3.389391089945495 0.36729433258234667 13.123222164025357 2.3697843729932155 0.34138329741062945 10.262089090034223 1.567468609650136 0.3000729301442744 5.021188403281096 0.11619659559809281 0.2355911537747538 9.37545134143129 -1.1292721677716997 15.253641337786405
1022 6.413153330535722 4.592754829558012 0.12950804870917204 10.853765540444236 3.3497326525850624 0.34707791090614515 12.796539018773876 2.3146820024274186 0.32571770663295607 11.006188985509297 1.5321912641770086 0.2985062030886618 5.107028452457951 0.2580481888482714 0.26169878256644086 9.235335065544216 -1.1131467360164689 15.61319906082457
1023 6.479590666670676 4.599469064447295 0.12537930023542826 11.022054579254222 3.3911156684337302 0.36030750703475845 12.640355880397557 2.3717462394572673 0.3267670178768155 10.143351344395592 1.5724563222913603 0.35489669910283306 5.477687376132441 0.18593478950402184 0.2411787129354897 9.152607969370099 -1.0984841067088884 16.14055612230008
1024 6.7342538587724565 4.637303207055808 0.122977977157192 10.632682974024577 3.392037566479094 0.3544576720381132 12.699020897339873 2.3288784337606336 0.29140586138733204 10.532974881279955 1.4785364845610016 0.2981087074170997 5.402465028807991 0.16489849031640147 0.21856620581568936 9.20027952804497 -1.1222976871010355 14.73093311587495
1025 6.304265300816527 4.600088668420616 0.10871942844366002 10.391296901753046 3.3497841992699766 0.32209880982438427 12.643232352254394 2.313413987751827 0.31972620769207033 10.482603894583411 1.4729370073491876 0.29408349528394795 6.087623895182336 0.22321090479987923 0.2342696234775209 9.181804468917942 -1.1307415700173258 14.655086577621153
1026 6.558797118597132 4.661612287720074 0.09108317054394935 10.67009925359084 3.3800353491794275 0.3750399265573779 12.004996126519126 2.3378327124533613 0.34264280251235757 10.271019530736035 1.3897212385259414 0.3009687584355371 6.662312711847828 0.2025844135452877 0.22315324311103288 9.233444948258192 -1.128271323250805 15.273770260106605
1027 6.817897179981873 4.677475081546133 0.12257011899985538 10.567123608705163 3.41829953001212 0.3382603563677379 11.544358761532422 2.2940357069372554 0.3667175922952142 10.750028399039994 1.3913492808103296 0.27954837103701957 6.524261535618014 0.07912608139449334 0.21086116743460936 9.240733896975495 -1.1505713873955572 15.102681681733689
1028 6.473539559269555 4.764582520271626 0.11653200693483012 10.034099846323336 3.441207176083617 0.36576787230488034 11.471319007285482 2.3071050481560746 0.3262490923757557 10.397666251501189 1.3992932170762478 0.3092684164385952 6.541547040509725 0.09523427362665346 0.227640928665537 8.983634340977858 -1.1211440764927798 15.417816611761797
1029 6.4397869269864865 4.678966157093888 0.11601462825359242 9.62651133777718 3.371699670892899 0.3566824570926921 11.125213509697595 2.2985713940481123 0.34221606156284684 10.237220508643585 1.3418429401416199 0.29572205152733816 7.357617009460384 0.14606113496906528 0.16900838479803448 8.957269858513047 -1.1552002641065064 14.663635320066946
1030 7.010636405808515 4.684244901700181 0.13038660399763033 10.462147201313472 3.4635071714943226 0.3132753458693048 11.8375557490089 2.4010186920873244 0.30352522264293147 9.68483422437748 1.503228646817424 0.3035758718830655 6.332971026197367 0.0798966852282492 0.21168997581201515 9.065628921341148 -1.096249304070123 14.466645978257503
1031 7.1787444522915695 4.8384912787997845 0.15383501649652354 9.831389441363369 3.3846219495549295 0.3285570262609483 10.671386961079493 2.3142229178854787 0.385868239181097 9.982033895225676 1.3479003461996624 0.3186073461294962 7.129275347840699 0.08086766212345188 0.20937200797756308 8.95856601956016 -1.129407692622962 15.999727666859323
1032 7.59761430358043 4.725468075829209 0.11162406402363459 10.201870984105984 3.4082806874736313 0.3927451006740567 11.878516351570312 2.360419109553115 0.3045322831943575 10.177713020015084 1.4130339556549631 0.2914683019966168 6.2225708224338785 0.06184601732544796 0.24623238502102007 9.215657096341138 -1.12881895436835 15.430923802726255
1033 6.551600776298283 4.676352488089307 0.13287162001293504 10.654580006758243 3.367953990340792 0.34143830610568643 11.600223395901725 2.3151148434343147 0.3456094834648733 10.192029454033166 1.3561583497299727 0.27294997407247445 6.613049845584581 0.23861065289803465 0.2171650652199222 9.1222966957152 -1.131790458637139 15.011888987467078
1034 6.940035152603324 4.553771261509473 0.10318991758549419 11.342176353153741 3.401593772433232 0.3591739350486509 12.619066706478423 2.331299952775251 0.31982878623365896 10.428530513909212 1.4937642928849797 0.2607876880063372 5.561231507987197 0.2341291664092429 0.24945348580976784 9.37820804682638 -1.1197168343331874 14.81020055335792
1035 6.569293678542021 4.509652288156373 0.06682672506948042 10.841169461614475 3.3163939082611105 0.37088153468425844 12.803762823354143 2.295250668964983 0.33210749910852755 10.897603351262644 1.4926054958311452 0.24953942293181552 5.85275872331741 0.26076229264838824 0.2544929176261048 9.392917607618138 -1.1476955927632233 14.597223967507597
1036 6.2852680909129095 4.651045726088167 0.15653445730075 10.378987746798117 3.3316581839617205 0.3515081147224938 12.607972134662585 2.314941071617218 0.3148572601503763 10.791048412186804 1.4513214113465998 0.2508968133284127 6.418655258658634 0.1858296599922103 0.2537256408599955 9.296386328643809 -1.1356693129344402 15.212284843620338
1037 7.174481218050726 4.585226886286938 0.07366704873406398 11.272768267517034 3.3564273178059203 0.3351076293892671 12.253524780275168 2.3423139305619602 0.3618724713995603 10.464293961871807 1.444008833018702 0.316472899212832 6.10298660378662 0.2251017443417573 0.23204201811410413 9.453610966300271 -1.1320127811325678 15.116483784849935
1038 6.535298568618667 4.600423717606015 0.12745186196627356 10.299799535324928 3.286866321901296 0.34464489684805594 12.579851367360433 2.2805481857387777 0.34661114816326183 10.63413350107771 1.4032607335456075 0.2943901408062267 6.0970305697386245 0.22955286828610333 0.28255090790331827 9.229222708424071 -1.1624981581200635 15.992958968542755
1039 6.125692377518512 4.674345038616261 0.08837325876051198 10.375746237026544 3.2828743820198447 0.3309092515339423 12.462951248835218 2.27180942023721 0.3318960989112115 11.180331052807244 1.4174709669538383 0.2669732852230116 6.550041661150627 0.24203369564183205 0.2508749653691633 9.338952515467629 -1.144921822841826 14.541976631031263
1040 6.42232850985076 4.689464838433697 0.11343620429392923 10.527186989230511 3.37116729362953 0.33973531734503676 12.432136863655996 2.3078730628863107 0.3127709242712922 10.466883255761243 1.4092262355223248 0.2880208341630241 7.115610774590304 0.18827497489215952 0.23278550067836842 9.392829278617764 -1.129427242462819 14.745054886134817
1041 7.0310731070822134 4.666497764484272 0.11599351451149717 10.785472765160353 3.371325244590516 0.3366660717693866 12.472035675866284 2.263568488284582 0.33206727722227547 11.01020738943406 1.3891820280470377 0.2597992339206647 6.314946657175979 0.2652650902105636 0.2781674882956686 9.522747118943778 -1.131460800412229 15.156952010150462
1042 5.89266301767349 4.663349222197739 0.11656839920122733 10.416276126586892 3.315205843618854 0.34424526656935295 12.412672761606148 2.2651536699160033 0.3566983323248198 10.889316032532909 1.4001642780134176 0.2779529478832195 7.028329606241853 0.268420834529148 0.2515166634632429 9.327851508928259 -1.140169753880591 15.435272260551542
1043 5.552438650378281 4.6505758503047225 0.12710014885592966 10.72014118481051 3.2546082783390142 0.34261157756858585 12.803720407424262 2.2981736102088837 0.3564252865284618 11.453357259136407 1.4549548946962259 0.2334398414775022 6.632310848994213 0.34133164736617494 0.24613528779654117 9.432393670148736 -1.122699667352619 14.962359001718752
1044 6.210235048329264 4.533516798044098 0.11699912152042799 10.938062013150034 3.3117793767806094 0.36201605721949254 12.385602997379518 2.265925305506643 0.3547776399866349 11.01363680786397 1.4222433027740389 0.2684116470656115 6.116292519100104 0.3122894768748854 0.26753145312164683 9.33276587716458 -1.1534776715395685 15.696017440247017
1045 6.090407519843419 4.571004183353936 0.15365013570249253 10.447122542487941 3.3075090662757067 0.37082972787363344 12.076713362059746 2.273704287583392 0.3249811328935059 10.464481224364484 1.389196679037114 0.31315502193198946 7.165356866787406 0.22405130161915526 0.18132429346158893 9.2488163031086 -1.1695354199617625 15.400421557451516
1046 6.340161400535312 4.645930301073049 0.156827055452037 10.75256518838534 3.298116844358521 0.32056978302496736 12.73344032944319 2.2495542906445927 0.3320365591678385 10.964699433167997 1.3839120865000245 0.2764064389404844 6.833740399021672 0.19917211456125566 0.19642300532171952 9.524921350110702 -1.1672913961081348 14.693649813544896
1047 6.373631192423592 4.55643919869288 0.1340920556855215 10.915152795906485 3.3183338830129387 0.33407938487781724 12.134383390972172 2.2695762203294874 0.3600616114401863 10.88212868342027 1.4282988121517852 0.22038840628411513 6.820664747349586 0.3165472460879246 0.2283360833511218 9.42519216201442 -1.1447894514806203 14.632855550660429
1048 5.4305332920283105 4.592006856558381 0.13657527153147925 11.124888384823855 3.265715660321037 0.30661953861217683 12.766192514862086 2.2803860403348075 0.3474423803864018 10.972390024526828 1.4290255341409788 0.2594549146638005 6.867380268963718 0.2719261956416661 0.20702470371563483 9.432276897040959 -1.1548164661362492 14.405497501093592
1049 6.641478026094716 4.663263475738102 0.18968545329284223 10.362274936573177 3.336231281860755 0.3316038386091662 12.235059696226179 2.277798163285355 0.32865398989043143 10.530263937839322 1.3810073313424016 0.26022883305085964 6.658700575658075 0.19883936707999456 0.19761390258875794 9.285555434478294 -1.1512005996743018 14.986123861015843
1050 5.720619838369619 4.665576165833766 0.2109511384031655 11.118531244176097 3.2417393169360205 0.32213270025481655 12.77040385272573 2.24739612950473 0.3375838141695842 11.362708310987188 1.4225478906467202 0.200523060225036 7.191854799513116 0.28772813052979823 0.22815063116775164 9.63282360915435 -1.1496309968454166 14.889355034136283
1051 6.325394645137648 4.508936590846013 0.13584661985831933 11.463703343649012 3.307180610958842 0.32939646383985177 12.591716532332573 2.3174339090590195 0.3118366547936942 10.847976809657895 1.4763620873768868 0.24128325265901737 5.914372752139581 0.28732595231315533 0.2503510167604843 9.428632816583342 -1.1431806934248399 14.538391612489734
1052 5.8221103134087455 4.630637065930435 0.18381214757585726 11.096060243449275 3.2736751667859556 0.2995540620891458 13.096018264196974 2.272060161318686 0.29964009579077083 11.340838945692196 1.4622977162134372 0.2600172500186994 6.6477887655377845 0.35558416721697794 0.26432378661878264 9.600563306456994 -1.1237776680425253 14.981097011917882
1053 6.258189389748376 4.511325596797704 0.17925642363039168 11.635593987156899 3.2627456982751855 0.2775538385137209 13.172606984264846 2.34597752579874 0.3166882900032567 10.68229696130018 1.5685417499446754 0.2758789206786245 5.461828137024541 0.28743739568911914 0.25326123342205414 9.442103091898968 -1.1274229302345384 14.92714001967899
1054 5.86334374850867 4.5961304215381045 0.14720526185961708 11.187789120947558 3.277969810696032 0.3289210975243235 13.082411305882422 2.285149171269184 0.3323969583346052 11.08826409020876 1.4890885932838005 0.26962197801710563 6.668525883596641 0.293532633760832 0.18374887290781258 9.57806682982881 -1.1342543974260326 14.460242011088047
1055 5.717801807211573 4.513339003890096 0.12995542401713314 10.92617508698275 3.240587044356906 0.3580996870722078 13.589603473109122 2.2643496372955587 0.34962937206515043 11.77685170831205 1.4341595503142175 0.18134643741326192 6.506323129227636 0.31842873977485 0.2326513651399229 9.703351040968627 -1.1684557284092978 14.343222452467586
1056 5.683498852901929 4.494848361126428 0.1703155632355077 11.438907503200104 3.240916880782085 0.27919236494937205 13.617486882079673 2.304888485296195 0.32819496968668666 11.435224389633865 1.5323476291316707 0.2727035520591417 6.266020004847505 0.3809719302463517 0.2523786084001359 9.688227526532616 -1.1318338662190774 14.928817091012423
1057 6.756206017757552 4.533165236732706 0.14463790974645035 11.709426203486915 3.301492821292796 0.28216348450999384 12.851097968570885 2.3420930889917155 0.29143469770245684 10.759332360565024 1.47776072622542 0.270933507921096 5.559506080564249 0.23883093587735332 0.2713605640218531 9.527113726188926 -1.1439599617116252 14.444611668101986
1058 7.179718389813387 4.466898203880323 0.12120187985251056 11.742580272601638 3.365834783764985 0.32732438497282046 13.025100674792576 2.3666284500313877 0.2979251992981655 10.439173951626406 1.5751662386007712 0.28372691000245986 5.178566207507166 0.17306208699372957 0.24748468325311868 9.513027899268234 -1.133110570881384 14.640940165520425
1059 7.7424716353842635 4.4911812272074245 0.12145009187007398 12.24100669837538 3.4014440949574247 0.27562212978043776 12.167253079954639 2.396850666215477 0.32274026137081696 9.730283266200223 1.4896528465021492 0.2877122163038802 5.841683145976193 0.06973814837250304 0.2133254084840004 9.54453956517814 -1.1528551268846277 13.989911719111848
1060 7.279540027877231 4.45669381834267 0.14290899238812346 11.67634418439703 3.346774218131075 0.3294414216016451 12.732847551157779 2.3179923551063792 0.335502147299434 10.445836545046607 1.4737538579627045 0.2623513486410556 6.005121397273217 0.12946847982432688 0.23965899236741584 9.627937941150373 -1.1776919776621924 15.009923208482721
1061 7.004522045408956 4.620697686934397 0.18146801624326495 11.207196069606823 3.3772705622535413 0.3339290226267186 12.280743080941775 2.3230850077980136 0.3461671466010498 10.4681028402026 1.47799846909548 0.2193058055692754 6.048182248646827 0.10405843149225899 0.21020460122283008 9.401749256961395 -1.1420064920208852 14.794625034650293
1062 7.150243656662695 4.587175121901797 0.15807047380149225 10.841113535772932 3.4153502583056365 0.3403034736064142 12.309205527939575 2.3186863511700917 0.3609271149697334 11.520217737773939 1.4687907954700812 0.2472383253566863 6.0682654968110565 0.24631247830315356 0.22532444441885732 9.577809190992038 -1.1153655225054713 15.262035293699535
1063 7.2688853741482005 4.560902111653033 0.16573315987921586 11.618581336400105 3.38996385412292 0.3201776188970108 12.41031137617807 2.3536771374340777 0.3569936931396196 9.819685093750273 1.5066341259391363 0.28482459036340374 5.566096647170945 0.06250844075222306 0.23288624625058457 9.336711965529519 -1.1478913895553453 15.591502943929974
1064 7.35525834388543 4.515107224308862 0.10938701330198612 11.578913360095113 3.3797823177892545 0.3070394817728093 12.762460485389974 2.3898069195518636 0.33316566088494676 9.964868343634052 1.5701528437901193 0.3082639673933349 5.200114739765108 0.1258749306818965 0.2442655120555944 9.372323054553934 -1.1264836763112243 14.921214824317882
1065 7.499323922069666 4.517310765377411 0.09862502718550703 12.243473475720887 3.3964680132237257 0.30057925338364505 12.949137294025121 2.4472626682969394 0.323410682280741 9.863501967421563 1.6070583327352501 0.32238601636729664 5.029697903814009 0.07561499371117207 0.26795614441366256 9.51702691261025 -1.1138855688667237 15.045380373136814
1066 6.994218332954861 4.602109014077116 0.12097884598642855 11.31017526820308 3.398685329286409 0.3179443092267445 12.3566264805024 2.4074866062239115 0.32178308688480134 9.968250453879003 1.5242383749073758 0.2917929496669451 5.287338769576379 0.041186859181717585 0.2741779643118701 9.183321861023144 -1.1278872868003174 15.202600363923768
1067 7.684269208635322 4.582774516817098 0.11100271086765964 11.384670075303726 3.3869961434310842 0.3346809095106127 11.86538322962068 2.383004561890515 0.3451605458958948 9.847099497108543 1.4765017919944279 0.2668049117678838 5.87550404541366 0.060352787019176256 0.25492251333134125 9.331385211216386 -1.144702563305163 15.040962498893094
1068 7.7660099020084505 4.522742747559339 0.10506739057711743 11.071713281350434 3.3953680287366486 0.3395297412916041 12.464963590429553 2.4152892259397314 0.28635931891703853 10.039450237222297 1.5228440623075827 0.2806649684581274 5.362903764565161 0.18815945395304032 0.23500541856613716 9.34100815511518 -1.1137478198363548 14.285291286850843
1069 7.261505381671942 4.629366101135508 0.15206512070149567 11.014897638988373 3.3438487235119414 0.32479888570069304 12.860403301955387 2.414348671456385 0.31002911259174804 10.187997534956631 1.512237068315569 0.1986344132755082 5.527592511332335 0.1367744567209754 0.2052451097821868 9.370479273780933 -1.1153135193075474 13.645249349840158
1070 6.678033192270287 4.554799536114257 0.17700836328603986 11.04211557502643 3.3150720474953594 0.34812252428207435 13.367556592774818 2.444955270643409 0.2843464958695134 10.923344386420244 1.5587829590346078 0.26588663800283246 5.383432599142113 0.24554115922569777 0.26921755562701916 9.478896469126777 -1.0987983290329573 15.407769915402158
1071 7.609135065714773 4.484487823596551 0.11878343425199725 11.719817838471636 3.3845415757344233 0.33023255845742316 12.891376966282385 2.4124218245923954 0.26201813086620807 10.208882036346179 1.571488606833666 0.2611953874105446 5.186425435402073 0.12007409168053333 0.2830955491470543 9.523127468443409 -1.1280257390481097 14.384965572528039
1072 7.325121856311083 4.496933225024949 0.13603881573937696 11.631617927725598 3.363798758772886 0.301071686337038 13.217141364713402 2.401329999052669 0.2448922097392081 10.573737000147785 1.5772911749465472 0.2445837344073255 4.755369809762015 0.17688697642856555 0.27387708968990926 9.500597591731978 -1.1193804966905 13.756298813431657
1073 7.404199467357228 4.614984842116362 0.19187538173966628 11.365568570200999 3.414719547081959 0.2899777958929315 12.070575566473801 2.4405893858319003 0.28621346899838546 9.758472209839027 1.5181169993874937 0.26308943960996983 5.90309460749915 0.10990617851554328 0.2168325745325612 9.300382084274041 -1.1029651329489716 14.300896628501233
1074 7.739906240127543 4.614136935596985 0.17701851794872817 11.864648426143182 3.393115098059368 0.2638453979796648 11.83211774529497 2.4258319707475926 0.2912147247821587 9.563502354326491 1.4895428608189203 0.30110022670426967 5.459269086966358 0.13567143458317432 0.25691174653629023 9.291888770571708 -1.1109688635744153 14.783349473767977
1075 7.145385769273645 4.535549811310975 0.1471491715776057 11.245887875278283 3.323981116694031 0.2990361417866241 12.451913775180545 2.3476095687042746 0.27869728568671737 10.374658349202262 1.460694360451896 0.2494822152076838 5.645931203639988 0.1473406885731899 0.29871063215219384 9.372755394514945 -1.1595934143887499 14.588370016214691
1076 7.079371404214098 4.563494258872469 0.14126026492539293 11.106412956779796 3.407996181424406 0.2865112130735948 11.833833398718555 2.330903257684016 0.30245668833222644 10.257860216844076 1.4539480156402254 0.23755067508832345 5.980053956590619 0.17261333573638013 0.2709384075425153 9.251506386629428 -1.136837513664124 14.19465407511634
1077 6.961057281667795 4.608359151514615 0.16007008585751667 11.215114897604007 3.362826402446667 0.26812538712825873 12.49067232788587 2.3865020545421394 0.28771536709101386 9.975479161636128 1.5238438317062415 0.2784857447241337 5.69135834890121 0.12891280593276636 0.2361609428366152 9.266736403539003 -1.1205396743071374 14.10115055633682
1078 8.087063258496158 4.601125002926928 0.11713537524756225 10.995252306557044 3.4208688684684345 0.3325669755282058 11.661976351217717 2.337938425433109 0.34290881336200746 9.682032064608178 1.5156747965007369 0.280720910706858 5.384352709949603 0.030999360153125936 0.23080164970497005 9.16213533816574 -1.1413072328391567 14.944271667473787
1079 7.7036065678198185 4.6429371304345395 0.1542871425107373 10.89115982123732 3.449011293265215 0.30157859089340117 11.371904533916576 2.394609007776241 0.2988001410967533 9.663613517419153 1.501393719219499 0.2820570717798378 6.232986864034896 0.09798271495911039 0.244564534350653 9.172654260885553 -1.1054417504047023 14.68247299662569
1080 7.493065474515763 4.776056539580262 0.16868738954240828 10.352045071185628 3.413416092285292 0.29004574552254775 11.638977789000851 2.3572064874132317 0.3100339967981557 9.867943537844594 1.4462100569855925 0.2869872735315328 6.572179726215285 0.16492729977567175 0.23816210231514773 9.184842319752423 -1.0910652283276134 14.827190986815548
1081 7.363863163935381 4.661931186333794 0.16712915541583898 11.142026233969672 3.3876331922620193 0.2718515688339283 11.813427595353957 2.35810272939567 0.32970331201614195 9.93658355057209 1.4250950529186488 0.31501370171395593 5.914555214604464 0.04858984879152906 0.1970140133052773 9.234091151687112 -1.1463581215952912 14.675875624289409
1082 6.571076562163045 4.688943469258546 0.2068851780884167 10.398374856263313 3.4217339759806125 0.2945595670779896 11.67730107398498 2.3129955562427074 0.298817756309587 10.699991158112294 1.409456683258664 0.3483027959635066 6.92551944127758 0.2353576502118009 0.22913284437554607 9.254452618360244 -1.1089310565451571 15.787257793803617
1083 6.882081432075891 4.712777525956845 0.15257540506180156 10.88555687387149 3.3392863613448456 0.2993237130868787 11.776537922849089 2.3477463582172082 0.3225520919580983 10.423555881349778 1.4192634595064184 0.3103075888182584 6.639717972222077 0.14396680592957345 0.2440216444419503 9.321490016473664 -1.1300204213446452 15.226702260890137
1084 6.807059788387499 4.631719448799083 0.17979851267802224 10.6814074583344 3.381358924718484 0.2910253357817397 12.305668588985977 2.3378296232290325 0.2839395423433808 10.62053055607135 1.4585047838495864 0.3451672400599874 5.93783589185681 0.2766325987324145 0.26666493596432206 9.27050045672721 -1.105419447669903 15.660031656100294
1085 6.897708009606049 4.678933014013269 0.19970056077492407 10.959247705107941 3.389693746092785 0.2787085519238228 12.08267318898136 2.304660632198942 0.33511016674421196 10.782774666174332 1.4046606362726703 0.3487863972213334 6.481066976585892 0.1541760458405345 0.2224605422158862 9.440694109291115 -1.136203708651983 15.86825199082468
1086 6.222377146917683 4.5471456769311125 0.12256134350839203 10.960591588169011 3.3050238239066507 0.30305463064512533 13.081194706489175 2.3011642673320627 0.28311517989123314 10.83817895334509 1.5060104425419218 0.34290686333722575 6.115441170194447 0.3043637605654372 0.22943888963403697 9.443556713023082 -1.1298869292801865 14.680060000738193
1087 7.1812740656621745 4.598994659154821 0.06421583990912662 10.837339139599356 3.324303050789681 0.3065782641521641 12.51380413879664 2.2837584474534873 0.28509916270828856 10.693651030388589 1.4352115953310645 0.34446084685645423 6.119700866605248 0.23087296584152706 0.2423252242208206 9.469153848210402 -1.1480003798215073 14.240056269347296
1088 7.424961361727271 4.539242294445434 0.059133002665764996 11.7161896051918 3.3959392271430326 0.27224818414107155 11.998069536729545 2.351454746408254 0.32284642414940556 10.38478671436938 1.456462835546041 0.2970544773181323 6.004547982458492 0.2631408492784406 0.24034179168399478 9.505711040095298 -1.121380532971383 13.65500381772368
1089 7.382628481514204 4.620318441129695 0.15478281319134424 11.093573269365844 3.42583804331634 0.28813433303124364 12.016442086731574 2.3915356000855175 0.30512469617882243 9.801320894897088 1.462539141041984 0.37785575804990346 5.857505057310723 0.11472740016283335 0.2931585961905895 9.230293957963887 -1.1196367983883495 16.261186191893533
1090 7.030511593113485 4.634280228204985 0.10546052039561979 11.551070309214001 3.3517045366097666 0.27571541583127146 12.494696013710392 2.338474772122307 0.2886234961750463 9.859610696658594 1.4955122591185404 0.34536659856298796 6.107518154384008 0.10065636546450142 0.23782609673349567 9.408681353416096 -1.1385028912316033 14.358232136047327
1091 7.367012333357579 4.625311200614012 0.12812768738218908 11.21318086222807 3.3231256988644247 0.2781685736165931 12.293747295514086 2.3384370065040847 0.2785510009908966 10.410601864391312 1.4853300234235849 0.30033858610421216 5.3522544538555366 0.18774526283896767 0.30468650137296444 9.327359361869316 -1.1306386850866086 14.780848347014883
1092 6.879762231141581 4.476739056349015 0.07405555959577578 11.951155944884858 3.29924858843604 0.2715392922239983 12.630606658714587 2.3631069370845488 0.33111942508539005 11.020955868052578 1.5461233025979448 0.33688090159987766 5.296117708466608 0.28638567481849686 0.26179068888276513 9.555719682252043 -1.1283078116784142 14.614845490390607
1093 6.628517670607348 4.589622318903897 0.06833691274363284 11.69258710750926 3.367075554085611 0.3025241165602401 12.303312790672187 2.3616787304927396 0.315193141783241 10.799271019796556 1.4355392741175301 0.33664676490057044 6.336266885777107 0.22376015144564412 0.28424151616113036 9.551991094872491 -1.127093317726539 14.976457314921126
1094 6.479464512783646 4.578678732401636 0.08142865940895917 10.80500484097834 3.353753814324654 0.32665001033252083 12.301822749729622 2.305456280593564 0.3063271441689128 10.478995501418702 1.4312985404849448 0.3075075125230145 6.1149381888100445 0.19777911664152373 0.2539897962956507 9.236045158744071 -1.1492352266463588 14.620772799987463
1095 6.842339397421944 4.509247238509479 0.08815485365297805 11.680092297151772 3.400847278791624 0.3368374412124873 12.81831969216672 2.4065799816428983 0.34057248890525543 10.647009925871659 1.5499968541313036 0.33607212345694404 5.322475965179383 0.18498348533737058 0.2490552862171736 9.462047455558295 -1.1122975558530883 15.4777924211314
1096 7.164106160987163 4.566200986519933 0.11627694359520557 11.757617421681902 3.4332392618076484 0.3028914146098958 11.862774399529115 2.3987994421552172 0.3385031122125298 9.278040732150142 1.4460129995953857 0.37682170933619125 5.632141414050564 6.2682383639875665 0.23747898372390663 9.138936025679778 0.09986968727752674 15.7216429153413
1097 6.801837008849724 4.466927801243177 0.11017531663413552 12.247525434088047 3.396521214482986 0.251054255634686 12.765297179933983 2.3899859393827665 0.30841029087238897 10.013935670329493 1.5197343238947167 0.34114037401085623 5.372590703069213 0.2566422751570553 0.2915630790160799 9.440237199254092 -1.116666212703483 14.923755098701317
1098 7.29010709471403 4.553075461918088 0.08372018416834237 11.111467737417893 3.445407556354398 0.304858516436505 11.996589748037483 2.360554394493284 0.3030134850641014 9.835370915761548 1.5199347580456666 0.34248700541670823 5.590949080478603 0.09640015042597784 0.27305210702177296 9.164896915281911 -1.1275540592881406 14.978621330202476
1099 7.481003559932263 4.568105336114052 0.1297832900773991 10.836879671523267 3.424434783680403 0.3443990639525415 11.9656851657786 2.3446722460688507 0.2563286463634599 10.294324395148308 1.4313720284586127 0.3332551375035308 5.564024180207758 0.11316032484765105 0.2393650251286946 9.228383394518039 -1.1462795797017094 14.93278315866856
1100 7.615264324288629 4.550445934016937 0.11970784230269943 11.803237516212358 3.3948149834036774 0.2954492985444928 12.553301476329215 2.413780939646494 0.2961200004320768 9.424950693585124 1.5148126842846092 0.3788903427721324 5.058513855005619 0.042195204116205094 0.245679628079173 9.29105357308419 -1.1394185744420386 15.307680319964232
1101 7.809596149505083 4.565816889404482 0.09740991839852327 10.832207490928814 3.3975890775362507 0.30808298322141436 12.050430859207676 2.355665508421656 0.31421569891960144 10.215861790640444 1.4407673693010643 0.34067989515051655 5.840013295346409 0.11175621746384203 0.2340289087832782 9.349621917125685 -1.1483095111101642 14.832930840920085
1102 6.718424447938216 4.573355374931904 0.2075130384749652 11.253258994346696 3.3811727903782614 0.2738391821940894 11.95167743046035 2.3711594034315073 0.30510386248268145 9.896709524867774 1.4439591106444585 0.30702252117154855 6.071804086284261 0.1652294678463043 0.23826566709559177 9.17837489677946 -1.1356532940891364 15.260665228605278
1103 6.901090063075665 4.534443203476459 0.07789787461146007 11.198346902507744 3.3440835686795487 0.2686217111997442 12.436868174925568 2.321072096516021 0.2562183621156306 10.574139302120164 1.4696330047138078 0.29558642172949284 5.8042483987590225 0.08483227653856464 0.24310519130936725 9.382938568277632 -1.171815693550743 13.07981929096096
1104 6.504831175260186 4.59532942861931 0.17225738999798534 10.871751788643174 3.3617049635438225 0.32949797891326804 12.504173803491923 2.3261603921029153 0.27926524490380117 10.692400974477886 1.5014391276297083 0.23843683105416072 5.725678557628016 0.2191130812937373 0.2618480279803127 9.259767259900237 -1.1218791248977247 14.682679172258451
1105 6.97959078161676 4.446622831751679 0.14951298669419796 11.663120647616687 3.3071731650047207 0.2931837589233672 13.005241934751426 2.3474104698022566 0.2423853281418729 10.627082502098876 1.5551962000667627 0.22020401591998942 4.967057225263439 0.16147207331560906 0.23647586419025265 9.44841861826944 -1.1590535755474176 13.083628233068653
1106 6.167750970500707 4.508202199973413 0.15571451058349908 10.841169199067693 3.3010872095117296 0.29057276777362134 12.922209514743702 2.2942671569549877 0.26864439302696896 11.05724718394067 1.4934631909383955 0.2612152367634769 5.938004730028677 0.286714354780022 0.2837831162016763 9.38527631965629 -1.1458817011039137 14.43773457540533
1107 5.929668869541635 4.631045239412126 0.12929834617220665 10.545544209519363 3.3078901406826757 0.31196951078134916 12.439989201526616 2.289371283659963 0.3004469598652226 11.131507943159262 1.457421821919882 0.36742378092012257 6.513030286502212 0.3265768829310686 0.25252083286318905 9.311948102049818 -1.1201674498144802 15.603467701537312
1108 6.306944862588039 4.692383135682839 0.15121718059870382 9.778877460179869 3.2809081343827726 0.30151356696113296 12.495501159203881 2.2476425960968895 0.3108628427274636 11.220572766089 1.4130963758374955 0.3038246122706218 6.424708257435622 0.22116871394160212 0.2704904029595176 9.245320901099282 -1.1515887323473035 15.331303294076536
1109 5.718353233626405 4.658869146293064 0.13989601895692513 10.076952801354508 3.2665141733476992 0.31413739190313444 12.621451487744222 2.283686400853552 0.3192620264976597 11.590550583944554 1.416043725268301 0.28166619959120454 6.7762964412185465 0.2770161519842666 0.2295557470756625 9.356720909577648 -1.1422026039862467 14.719484963158802
1110 6.346990280493529 4.650861753525735 0.17840967416395373 10.249327840256857 3.2903070045841645 0.2914423730889932 12.287084670286532 2.2486220938246744 0.29237337236230726 11.221904917252893 1.4301770440699368 0.24850771095636345 6.240723916673495 0.24033056189743654 0.22783681650166332 9.269206324992663 -1.1505688319552339 14.19296611980815
1111 6.085661212156038 4.679374732387322 0.18912034532973887 10.309061124949075 3.3252089529336772 0.2901634743604143 11.811040898858131 2.254729668842059 0.3174214718972418 11.325641116857904 1.3922054158663841 0.3016562405588531 7.085059141336203 0.2701558321849312 0.22156482136206393 9.32329269883147 -1.1382936030927486 15.125241864823803
1112 6.86488801836455 4.79997686379455 0.17828737689329685 9.807782063790874 3.3231974474293993 0.24610030403520086 11.947999793625746 2.2514656921425926 0.29355827072361756 10.761900617141027 1.3901175073308027 0.32070708234352996 7.082160870180868 0.15958838101793302 0.2063174170190188 9.292946272620615 -1.1377593451925678 14.266310492327769
1113 5.8092588197454225 4.6561996294445205 0.14938568590157972 10.236991430102506 3.2693347274080926 0.318799854991387 12.750675167560411 2.2002495898570453 0.2596223704030347 11.551676707916178 1.417660197629923 0.30715857486228987 6.6271372388843215 0.2704556187911188 0.23334629039817734 9.395147872841768 -1.1598485709094832 14.533793839840934
1114 6.973478774777226 4.652102466439354 0.09798127572177137 10.250602758423877 3.3302695568822673 0.25659910482325604 11.920557356837119 2.267035385971369 0.26801512113457304 10.77018676454409 1.4092073735165476 0.291665081223883 6.3553722915029685 0.09518984976708961 0.23501770532147545 9.254039589217056 -1.1718675970202976 13.169759080261985
1115 6.333681933454092 4.7532204678780605 0.13006116929456565 9.315735067816236 3.3084832511342683 0.31735806427878765 11.761404184323014 2.1990205170007755 0.3233320885219778 11.194963219725915 1.3747125242261133 0.2731133247205593 7.422107718166964 0.24200933322771 0.24216172722156676 9.205578424697244 -1.1471393048422378 14.736776714971777
1116 6.269997489157998 4.580534974721876 0.149519789053319 10.482161053985436 3.3259390034156078 0.29110654682243187 11.76711810059303 2.2878907591303617 0.3275625267719862 11.231983118227383 1.379320913636587 0.27455459490220147 6.288587849700603 0.23909772863076179 0.286383796047857 9.207969522332892 -1.1600718476285845 15.230676413393589
1117 5.148622930458104 4.614760469785718 0.19836177549884948 10.461580254639246 3.2430212014495723 0.24647704062305395 12.891152166760515 2.258506816232099 0.2515006165924296 11.695462789148275 1.458647025136668 0.28055111397051685 7.002978226426956 0.3338061263513366 0.23696969320684647 9.439959273486618 -1.1408801957445445 13.909813732906368
1118 6.475305487538502 4.634968226159832 0.1274785883318576 10.470195525685304 3.2815506532383596 0.2977100872604983 12.429528836036429 2.2816211993716484 0.30548757669319937 10.75511623566779 1.444136438031869 0.27813666345920635 6.1600732826165 0.23724685027151038 0.24763768393452476 9.258043873508905 -1.1467238501209795 14.39786330566089
1119 6.494997528807321 4.7393454497368825 0.10258170924441329 9.34288378212608 3.2970223232435054 0.2681323616516684 12.340906164757621 2.185458053653869 0.2661027274052949 11.666467702076863 1.3428195417569786 0.25847663677396515 7.614918518834107 0.29597169348342467 0.2388778179794109 9.492034739320399 -1.1505051111606914 12.996645209020283
1120 5.6839331912859175 4.598629317854012 0.1217198925433131 10.328507482287097 3.2186256191072706 0.29195348529182985 13.122233014948156 2.2301252914564262 0.29797900452036047 11.986855039957526 1.4526879252464058 0.25911107870382233 6.2071996346590055 0.37992128589481894 0.24631893379138664 9.46574567262754 -1.1466306356238365 13.946736908924123
1121 5.86338797759711 4.488316191728607 0.13774616927652156 10.66618586559355 3.3302113130923976 0.2717332292048399 12.830904369622976 2.3323485644560282 0.28712432245355696 11.565020252007317 1.4822859817143976 0.298271418277035 6.312197887522193 0.35836126372323374 0.2144122330352657 9.44753927046863 -1.1243238605926904 13.857412529646274
1122 5.395302491747553 4.537890342265376 0.15152944157773499 10.486817404561581 3.2617757351187597 0.3026925234555554 13.067865083641207 2.273743381355385 0.30724254409897545 11.78787499734954 1.4985577052315107 0.29016097440739785 6.69738447620497 0.3532462131449185 0.20469691008193916 9.48704889070097 -1.1375858481124335 14.396394172458235
1123 6.153115581933715 4.500587865858319 0.14462963879255245 11.665410330223278 3.3289522145072787 0.31012775912559826 12.785109372440806 2.3426680252809717 0.32837521438864054 11.015933100018836 1.4673952967544648 0.291814497496054 5.932007246249417 0.2982287011913751 0.2432341637614668 9.51031512617321 -1.1350621028171415 15.105244721682974
1124 5.582386452687264 4.551768026957523 0.17417571805329424 10.875835620261272 3.2617909108944367 0.2753993012465042 13.026917006042632 2.28052868687049 0.29798631318180036 12.007761165974062 1.5450800445182609 0.24231429466494508 6.352195291908277 0.41023496530484804 0.22446861764149487 9.5690191073747 -1.1127479966265117 13.915360020471189
1125 6.2528396192187214 4.537278486289351 0.13182371867298326 11.009708911112194 3.3274187598591367 0.28126535045217443 12.47606186719025 2.295788497073069 0.31643861508005017 11.169252962895644 1.4898514815444521 0.26362567209052273 5.727313015053225 0.30775407911913155 0.21882362944514422 9.327035275094008 -1.1310102627585954 13.888233229987858
1126 6.343440157247878 4.51405688077468 0.13084332741006724 11.262839803045319 3.3459445948555384 0.27081856473128313 12.162128767655702 2.317514922499317 0.354946267196121 10.96142491776077 1.4781559845694787 0.2794269419818387 5.711154836490401 0.3236955551901843 0.2707178389476566 9.288197696440013 -1.1267549359577838 14.974285668721631
1127 6.749075225318959 4.43944077612782 0.06162612456356718 11.1341525748391 3.379478158659213 0.28379056696792837 12.08525622418177 2.302179332877688 0.33761314662483355 10.539515802746054 1.4551076794283346 0.2733039641847162 5.864619331156205 0.2000923846168958 0.2417161581086448 9.274523831648418 -1.1673688571936331 13.72864127591649
1128 6.062779242905349 4.436143309450847 0.14555555029628875 10.997605600854946 3.2394664064173835 0.29814705975521083 12.875952646241096 2.292343462671443 0.29184660918085203 11.399312539635698 1.4929795337859262 0.25379781783478694 6.309267869815393 0.36642730099091453 0.25977115715467247 9.528983579890497 -1.1571565208723205 14.313840128382486
1129 5.591811786870309 4.5041943413680645 0.15940718819924868 11.23630779241048 3.2842324947984998 0.2616421028028722 12.319663326227891 2.2708890272747237 0.31089577283391034 11.159192684094254 1.4467570946471322 0.2654480367906663 6.87901602569252 0.331831478399086 0.25859110711966193 9.43719832305909 -1.1550476362381221 14.39251884778976
1130 5.421420664116431 4.552905099126093 0.17105878092129928 10.662499571246338 3.241712311240367 0.28144073668389 13.143815810362328 2.272151705350224 0.3114807427464696 11.637028727541226 1.4836008236281422 0.26274818660608246 6.54838425799038 0.37991830289108913 0.2571410621160462 9.48262980625134 -1.1365708750884402 14.712060863092196
1131 5.934981997721544 4.582458118219223 0.1656294363579475 10.318936760868624 3.306436560536179 0.30078875361328855 12.369909842193392 2.268863532924771 0.288925101100051 10.970217811355337 1.4655907422457073 0.25502554876211986 6.202556776746287 0.358130933321719 0.23790679064891954 9.159320637777036 -1.1263325460861036 14.304185059133841
1132 5.801645733807339 4.611597262024551 0.1563293919811717 10.586857672812915 3.2788237813190593 0.28933839491967583 12.652291864127843 2.2401730810788343 0.27105886650556116 11.513490040039796 1.396696176112403 0.23172248029532116 6.585404776960952 0.23746854175415447 0.22424115935238 9.427938017549767 -1.1696767550778229 13.438040893592035
1133 6.4578645806340695 4.512395922991093 0.16962067871901065 9.992987409130016 3.3204137769713857 0.34712574546269964 12.694422486488902 2.2835888484297 0.29959829367512014 11.144172655833327 1.421272645810973 0.26937124321012107 6.129657631288788 0.2944269811993589 0.2595362170473337 9.283820952675018 -1.1562088884551212 15.415454437345966
1134 6.416377738976399 4.523763860373403 0.15835723353345924 10.5732776901398 3.3244091816577925 0.3105600783120225 12.426611454836523 2.2395996047625033 0.32046043249095096 11.043885568690223 1.4199278003626519 0.25908385966062825 6.094755904048001 0.2597865595436971 0.23813734126385425 9.310981671338189 -1.1691311221956138 14.743337897886734
1135 5.923154486946915 4.5374440894449695 0.1782991398526645 11.073887234087698 3.2546798714920944 0.27814491268519187 12.637623753683947 2.2653520117887744 0.34787380502101173 11.061219973001862 1.3967389210259127 0.2669931667865717 6.634083222609124 0.2863506861187312 0.22178115938361598 9.46599373406591 -1.1745154075615267 14.817744929806022
1136 5.9746452011475055 4.566344293559151 0.19827525212677138 10.653189881534558 3.3524272394339856 0.30221967354182633 12.799117548873602 2.304883352941799 0.3181034759846441 11.23950326456082 1.4938229718005387 0.25467941516303594 5.8779471411112185 0.31326548040369107 0.2196734557651491 9.308880607445541 -1.1164798559077902 14.816130206996927
1137 6.114460130830291 4.62361805231177 0.18219119870665157 10.181641999588575 3.2759645133907718 0.3489949272936507 12.081591697234595 2.22521503884267 0.32505878206815664 11.229906298356106 1.3875574848853978 0.30157778821167325 6.566621517294872 0.2076463919293935 0.22179308175842632 9.234844328660888 -1.1786282272636228 15.809232286253353
1138 5.6055055378765495 4.61856391830031 0.192766002559015 10.946195039106877 3.2132723605950506 0.3284766640707959 13.00318260273313 2.2468661865677944 0.3455813312943251 11.498973114705809 1.422909506079064 0.24913990742849632 6.613798762805166 0.24325648999741234 0.18754699536340708 9.533531011445508 -1.1736548312276969 14.937134632065105
1139 6.0557707249825175 4.452597002159126 0.19854649622395262 11.416034581086215 3.2366608799526935 0.3548587896163385 12.922673706886915 2.3251766892060117 0.373555593572317 11.0737731496197 1.5302256310916655 0.2821238787020756 5.653796796624066 0.37650384804421094 0.23428400215265854 9.424409791839881 -1.1383957134448817 16.539787648869723
1140 5.731678831146859 4.476932147581131 0.11241959113367074 11.376638660970633 3.241432230076944 0.34716393847935456 12.861105002141203 2.251254473319004 0.34358323767501353 11.179913906891631 1.4626104267604747 0.25720831821321216 5.983039541653537 0.35847898254946786 0.21567699972051238 9.426475188560772 -1.164486871478219 14.622479784415017
1141 5.976382669169269 4.515271363695867 0.147966479197529 11.172302065536954 3.2431061368407637 0.3343223358659002 13.119797014586323 2.255252007234947 0.34701359587330616 11.066533850475157 1.453022740764145 0.2536961944827719 6.241097274722802 0.2521832573561445 0.17384039487348135 9.5152225748981 -1.17886142235725 14.402314048845977
1142 5.853211640778978 4.450741632385364 0.2069304398035331 11.217674142034733 3.268522209480159 0.35576207354199446 13.25251746491451 2.3236379306200785 0.3233521607570428 11.299658415578614 1.5273250982687276 0.24975847977330978 5.692106680604317 0.27627744969834145 0.22493728671148241 9.46303366878223 -1.1533276594450892 15.592936851685606
1143 6.3059998670682065 4.4182324991135635 0.17261623329026868 11.741292444205916 3.2612180505613204 0.34361526243293017 13.39253527881146 2.2753823577318393 0.3255887824860755 11.279092745065658 1.529297544358048 0.2640937176782075 5.502582252908678 0.3266022120070918 0.23213582618083659 9.644300517611985 -1.1604819907812507 15.332921516549082
1144 6.409386900163423 4.406132923753735 0.16441101773288816 11.778921276446997 3.254633730878502 0.3123372984970214 13.68289234585525 2.3383957909082134 0.33589567684441546 10.95732589668125 1.5773362770573502 0.2843290726982602 5.1992235442282215 0.4164253660639843 0.2523786084001359 9.605549992675028 -1.1240437058032664 15.462431201801744
1145 6.11049166948587 4.445907476975525 0.21487731636533774 11.550095654417515 3.326444711782483 0.35299093144173477 13.183903594402778 2.312067333886464 0.3233204573308953 11.490655633088682 1.524369086536257 0.20613053881500154 5.377479367846537 0.3364804783688986 0.2743201399764021 9.542525183848277 -1.1335747060256978 15.717829542615467
1146 6.37982946547416 4.401917579304357 0.17574639002021392 11.624784345180489 3.284369197381633 0.33909690695536177 13.564021233891598 2.3496175249868467 0.30623166232792726 10.783665574495984 1.5619428221823257 0.24051951356991588 5.202071394712979 0.2882513224213155 0.2722477408145761 9.51087440275104 -1.1454088342803277 15.284705876141798
1147 5.995808065503024 4.304032156141256 0.20044104993656509 11.793430712455736 3.256658363561492 0.30985968221771026 13.864584941622363 2.314911858475728 0.32234161524837573 11.087139819734864 1.5560203256719964 0.2594195984433276 5.010349097787201 0.3457960148631491 0.21385798613920715 9.550262527420637 -1.167144779792899 14.964740096952537
1148 6.082481945096594 4.402110216011916 0.2502458574767865 11.455436103583628 3.2645791730412603 0.3256839898968639 13.223430825397719 2.3328741834960915 0.3430922453430693 10.759944866148135 1.5321861872698268 0.2646147445110878 4.912630775784925 0.2571908688558337 0.21974811630346502 9.2867849032022 -1.1648403978006374 16.081606973901014
1149 5.7074827856864445 4.39422986163645 0.2530349073947796 11.836903715009061 3.2379942728065623 0.30125514307811235 13.564079380999488 2.3134198047284023 0.34865068384477954 11.272832336536664 1.5476978548576599 0.22766311296058764 5.366167986326453 0.37295095622695396 0.206295594062138 9.549493240911621 -1.1493699734844176 15.319739124440467
1150 5.738136636310396 4.4363295985693805 0.17860235921170434 11.429684329358865 3.203090125706393 0.31971501883111675 13.287505089692651 2.2434327349135397 0.32583447837147983 11.483317625640867 1.4789864688628722 0.27730421986284176 5.763587673883032 0.3927082938843773 0.24048623180905174 9.540446270977162 -1.171719079148311 15.377526120676674
1151 5.989587968678593 4.324044607766921 0.1546574955180167 11.94944179321816 3.2513891979955725 0.3333768323174624 13.65064914073091 2.3023273332557515 0.35147868462876813 11.554131339165469 1.527173198938813 0.3011655380977099 5.5186334910185675 0.5093196572347303 0.19376838055824103 9.73248874656234 -1.1397777244972658 15.291635427474445
1152 5.706416182371675 4.2563174765906675 0.16186447633594855 11.91593284121781 3.227224553536541 0.3656143581082037 13.728992049913675 2.2978957549351637 0.3378763092731246 11.60088766418233 1.5228676177444638 0.25111471083061815 5.411678805950712 0.47755401782647316 0.18098121626874447 9.67278150872724 -1.1662566394089615 14.867694096504547
1153 5.903618344624044 4.439862194553479 0.19644682591753462 11.311392383307528 3.2310648943013756 0.3455447301812784 13.6219640760816 2.325099911956293 0.35017741749929615 11.780603736622682 1.5415196295737763 0.18898047322419237 5.390701015367452 0.405310893521764 0.18349915172080775 9.601655911200663 -1.1340570187542858 14.491805452730912
1154 5.606494810208339 4.518758476340797 0.17567308060214276 10.96474734095961 3.19476702517517 0.3439436604335451 13.66976619313635 2.283618957567856 0.2797686271816231 11.57993779142836 1.4888073179569674 0.2490211880008941 6.045771351330013 0.4102174612757501 0.19678275914653612 9.573343497412534 -1.1433946758723152 14.268818493036829
1155 5.3938768497344505 4.48671325443704 0.11208489695206827 10.957531924393836 3.2358470999125566 0.31619181662384005 12.90189636456003 2.315312536252085 0.35323361089020827 11.212558678795336 1.4608250410972174 0.2684986128499112 6.012103513350149 0.35541686560371005 0.21937018126839677 9.29559346616676 -1.1518055640751013 14.546013219384792
1156 4.963239078645457 4.581005176218037 0.16161574711624646 10.390138432517062 3.1408447567791278 0.32900024822015095 14.00152905878601 2.2152078398046786 0.33628569262163194 12.438718584391808 1.4810436110129077 0.2771946841960161 6.851629485367178 0.4032578626357567 0.20816758646197203 9.729050927941504 -1.1583566742455218 15.037437287165586
1157 5.126483537248608 4.654750636747244 0.12574578212089027 10.644922876869085 3.197329434836168 0.3319350604213539 13.523322645986314 2.273009142448859 0.3227490938958516 12.334142011882326 1.448718136163196 0.26801962265402157 6.686709678606782 0.37938935310875455 0.23782837373256058 9.663116150118622 -1.131989182874779 14.739659366333212
1158 5.411341539478082 4.598620061190651 0.17168616190927166 10.471848385427355 3.1897392930771344 0.3278084622799462 13.327735783420701 2.2345021818699933 0.3562304974000469 12.195323348717105 1.4551405703925673 0.23432995675202883 6.213355554718022 0.43404515941870464 0.18388583215645612 9.523920922352252 -1.1402190703458133 14.598287504114879
1159 5.248542474731889 4.578481506214361 0.19747663112805178 11.148413877170098 3.248351586726044 0.33426838163151346 13.043327415437435 2.3038471121381385 0.3788714887521867 11.420016741590947 1.5011190788169606 0.23766007116722004 6.55028158291512 0.3861150743131806 0.21250146993981303 9.482116418369099 -1.1190456518938863 15.593367739225927
1160 4.818983368233669 4.668465661835612 0.22509489883710143 10.796595329397347 3.2142178574462 0.30007696304665915 13.696198566739259 2.2603134308030364 0.33637346747821284 12.733026578256233 1.499907122658069 0.24796332300142082 7.126936448299559 0.559758157674402 0.2274834647562673 9.834348058185213 -1.0820960774521595 15.320801110643455
1161 4.2949714067214755 4.607199543038311 0.2354757051080358 10.470537917760801 3.203424612261035 0.36143801567137585 13.284357690607429 2.2022139613806253 0.33745979897325684 12.16995189919183 1.4374579786114623 0.3049675165618809 7.074515488640696 0.5412165311294355 0.2527986125983071 9.458866880584447 -1.1243259982514497 17.098660865367815
1162 4.896081602657962 4.495167212672842 0.20287648328084573 10.490464688886862 3.2031138588525248 0.30947260690622147 13.410577571750851 2.2415508293395234 0.30662723994920205 12.359671866623756 1.4697705415141502 0.2257178737959594 6.715542064978665 0.5515951684416749 0.22794735933086438 9.574467558979618 -1.1303890013714804 14.583398081581317
[truncated: 466,151 more chars]
