# Supplementary material for: Lipid nanodisc scaffold and size alter the structure of a pentameric ligand-gated ion channel
Source: Nat Commun. 2024 Jan 2;15:25. doi: 10.1038/s41467-023-44366-w (PMC10762164; doi:10.1038/s41467-023-44366-w)
Supplement: Supplementary file 4 — Source Data [file 41467_2023_44366_MOESM4_ESM.zip › rawData/Figure4/11nm_nanodisc/m4Helix.1103.txt]

0 34.26726044667787 4.542129147075077 0.31833284575364806 35.95228244116517 3.290590996753895 0.31714101061089434 36.38116651119208 2.0805989752666534 0.3162142431146202 34.984973954195716 0.8503873899356882 0.3167878005873071 33.59815429528702 5.8470143077517 0.31854112146422714 35.03676752970357 0.0 18.185875469826282
1 34.26726048707514 4.542129140218059 0.31833284575364806 35.95228245443742 3.290590999213165 0.31714101061089434 36.38116651119208 2.0805989752666534 0.3162142431146202 34.984973954195716 0.8503873899356882 0.3167878005873071 33.59815429528702 5.8470143077517 0.31854112146422714 35.036767540437474 -8.795495887170546e-10 18.185875469826282
2 34.453959560757525 4.646895917798295 0.6365379805981666 37.16869722259503 3.330630648167974 0.367993334258279 36.89055267145828 2.1417378215924834 0.17995776074444322 35.49224995004022 0.9118379889079316 0.49580032921695394 30.847340111784675 5.88626313392172 0.22784473301426067 34.97055990332715 0.06132893872107821 21.865606568522725
3 32.34235470011624 4.594626275429637 0.6588472634320109 38.3593723662392 3.3237528700836236 0.32521141507120865 38.40359354081026 2.125289409160792 0.25698375160442616 36.573710938625226 1.0129015187241353 0.4403147640087892 31.225615708531443 5.870890585163965 0.21357723830731515 35.38092945086447 0.06334796835582783 21.714349086379794
4 34.94985954644039 4.64919647282583 0.5979755893116057 38.193758012154774 3.31591613802354 0.29653538169158494 38.121685007692044 2.1353189998616413 0.27767280372547004 36.47732211308238 0.9412152418139693 0.5340860791034889 31.13793659482663 5.889814353814444 0.2237028221784097 35.77611225483925 0.06414807791128216 22.115857782194894
5 32.64537465817576 4.598653258152021 0.6493852584629572 38.758385665712204 3.287999007096415 0.24612868284404776 36.89389722535051 2.1652262632382704 0.2167973858916636 37.90787622748286 0.9790525663450935 0.4415804650343019 31.319223702168173 5.876208258320974 0.239668534091824 35.5049514957779 0.05928370727395209 20.552687400103483
6 32.9826930754153 4.608851949000211 0.545284869312801 37.90917728108941 3.2705536482144275 0.3162751894013246 37.13406194856124 2.16471342060866 0.27419315368546004 37.28300190410948 0.9848893645642104 0.4481460200997004 31.228129740661487 5.871424105468597 0.2015093801382094 35.30741278996739 0.057942334214618474 20.45927564208723
7 33.186703864978824 4.568943746744905 0.6200321761594472 39.61937431965882 3.27666464356929 0.2746444981478359 36.908300418498094 2.2028745754876695 0.238947334751116 36.79828251501394 0.9752138777093018 0.4158818522043189 31.282696654244575 5.874912790464649 0.17612881305204706 35.55907155447885 0.05757776343856049 19.77431676393368
8 32.794948065403034 4.637468173264946 0.6294787847139701 38.46809888107214 3.2770475521480016 0.28759708453763383 37.419743826609796 2.164211732014541 0.2343707693413853 36.454152284324365 0.9597245839163552 0.4648622050657088 31.757315224968618 5.877663077664217 0.22608723268365735 35.37885165647559 0.06107886044500945 21.112303873175915
9 34.23368176676951 4.6318429657364435 0.5640353535127874 38.62172891649657 3.3305045482881854 0.2513487204429622 36.484881484041 2.144198028081482 0.1909495701558652 36.64387411061358 0.9718427069417871 0.47075498265209786 31.40265515601681 5.888479352132667 0.28849887177421335 35.4773642867875 0.07122935687951035 20.232142405456713
10 35.0904858149234 4.619065646156933 0.5398726717428216 37.77906382141021 3.3250157955987913 0.2740073026448393 36.66071250062181 2.1556564326539345 0.22520249360143227 36.0687077038874 0.9431990659949955 0.5091720768894623 32.249648996962954 5.872103119660727 0.32337598325151096 35.56972376756115 0.06086384865647358 21.447306013938825
11 34.77197093993327 4.6398918360995935 0.5998115340619807 37.61657027631464 3.3047474541856436 0.30146218041061673 36.024411322286696 2.155206224608478 0.22315566708274387 36.45090207027611 0.9461261969887099 0.4597455512777108 31.70548602255027 5.874374280475097 0.3427329137283569 35.3138681262722 0.06192503511490177 22.08073742372215
12 34.83270215666323 4.58230782111564 0.5798776905844907 38.43383663377647 3.3063307292031325 0.3047848355870881 36.48061890070056 2.1363194263789835 0.24962581363351644 36.03138839132404 0.9168764001120805 0.4418858032136456 32.44147910051619 5.841338857915615 0.2673598129422854 35.644005036596106 0.03449048358848763 21.125343013124677
13 35.41367148103998 4.592200414565586 0.5176170949662345 38.786451700727795 3.3112792513960962 0.29283025714908006 36.614073704952695 2.1436519716221056 0.24568722510825905 35.301664619743605 0.9422010047565152 0.46896313307346715 30.682096649434776 5.862197563104658 0.2440778858604814 35.35959163117977 0.04816187773238965 20.273258975473475
14 33.47947111826567 4.599292138453591 0.5732069203823722 37.675557129558314 3.324207105060219 0.29572839171447496 36.343425655590956 2.1247582291420066 0.253856209504306 36.59881999966649 0.9289018469209003 0.47055295717911433 31.029434002660626 5.8197202715377605 0.2571087168225213 35.02534158114841 0.03723175486629282 21.204631658907196
15 35.08008767769442 4.626975685039766 0.5738574495645712 37.612113339750024 3.3384744772704344 0.2979170769362246 36.54185476188158 2.114748691236306 0.26085841592067854 36.90938796848494 0.9449295265514879 0.43043027406538376 32.15773051003117 5.837646363820698 0.23061397324914562 35.66023485156843 0.05041078542713588 20.55402655615184
16 34.69903781375891 4.6228736871719525 0.5750657048049517 39.09038883914554 3.3006978098387 0.36431493913964375 38.3899284514955 2.1188254424988946 0.27043619216005677 36.0019230085059 0.9301895378639897 0.49690175460696556 30.85186189825397 5.88371983022832 0.18810689268796899 35.80662800223196 0.049117098163768705 21.71310062252647
17 34.25883513395048 4.566424445951881 0.5615809607245684 38.7252100373934 3.3090279847825377 0.403955915115693 37.22816768778136 2.1232292624273894 0.21257267658834908 35.424527787056036 0.9656555911081826 0.45578227578978503 31.76799115915936 5.890408488786772 0.3104063448485071 35.48094636106812 0.048804991254749866 22.280015886346003
18 34.64124637881222 4.611630484805135 0.6073823759932591 37.29381027334844 3.2947127435555927 0.3817428095626468 36.17803475539534 2.1496420640853087 0.21032625530863105 36.60833102451282 0.9449275263029581 0.4702437830543993 31.747086196700934 5.882678860681593 0.2614715303297718 35.293701725753955 0.05457417252951473 22.129540910885765
19 33.456969653476555 4.658457664651062 0.559015253509328 38.041903605145805 3.2712725053575316 0.3284216004136099 35.75448948997387 2.141785266371037 0.22371115113649487 36.28222166155697 0.9698912439323922 0.46751248719672983 31.613393534225626 5.9031838041728335 0.33632506760791336 35.029795588875764 0.06677393354036847 21.944118081741724
20 34.41337829014443 4.643678511813848 0.6023873259986683 38.568144322224335 3.2767374398914653 0.3192240433608566 36.884266125108205 2.170139388940977 0.27165260514248374 34.834283799558435 0.9936202841479838 0.4465454438635231 32.240892507733264 5.954752049982514 0.35941956419035165 35.388193008953735 0.08564137159875491 22.90947659613716
21 34.888211285127575 4.6435386571001125 0.5897681514437417 37.564880700441805 3.2425408361968326 0.3254049991078565 36.32785400838942 2.1412348692032985 0.21965239315038812 35.984502118689505 0.9843392166783237 0.4557157828282183 32.96205064240622 5.943662543647907 0.329442527045906 35.5454997510109 0.06891906120869218 22.001394308634996
22 34.758707853778276 4.655900099068452 0.5142917318106213 37.80304959358746 3.288870230368472 0.3087827686781034 35.08382740212233 2.0931148163642983 0.2798325130470546 36.24513713550593 0.925642323965791 0.494836747033248 33.292502594032186 5.9381745253017755 0.28752878266298026 35.43664491580524 0.05819623565715511 21.603631991817814
23 32.68626827458051 4.694383796661401 0.5481116418337076 37.15009048822052 3.3233610501632893 0.2606170317475703 35.9890466289897 2.151200492844914 0.2747387668265506 36.75175432137915 0.9576201518525262 0.45323065465738754 33.03467723873079 5.918927317133636 0.30815059412735335 35.122367390380134 0.08695439837455061 21.14040874619528
24 32.13435986616801 4.655077366721322 0.5488893249550163 35.86113224049065 3.256767583488674 0.23385406491231275 35.55849284422858 2.1527480628161566 0.3040076531821967 37.298245502477464 0.968525124757233 0.42303996014090156 33.58169814254481 5.970970661257483 0.2278787709389951 34.8867857191819 0.07867359645157099 19.912228849013392
25 32.907655008520955 4.6179448971787505 0.498223263505218 38.73850562244045 3.3074926137195426 0.28243501322736475 37.70750838708263 2.1415739401984637 0.2603714929315902 35.43614964035458 0.9767909276429952 0.5191043934603823 31.573503841662294 5.954394409628978 0.2776741083702207 35.27266450001218 0.07749519431714325 21.05973150217672
26 33.47614113120705 4.608745212626535 0.5968913046398913 39.28441106164961 3.318190866517387 0.251257395764683 37.53297303278015 2.114412303167653 0.3255764836805811 34.822606402959494 1.0078099975023833 0.5142664071798522 30.277403937985746 5.892843618227449 0.3294808469042588 35.07870711331641 0.06625623625167876 23.11853119821338
27 33.659780696174806 4.626867839192488 0.5798366780498934 38.46797653630198 3.2688143184669136 0.23588131816092625 37.05319640672679 2.1295305348895885 0.2922087157053776 34.97026553005814 0.9907329752547714 0.47415608641820045 31.211813585138472 5.892372470257456 0.29119500234513507 35.07260655088004 0.05951946425564081 21.466182366897257
28 32.452354575222195 4.636873206024636 0.6252830881181912 37.6054056283843 3.2300352323714225 0.22315755237617466 37.61430527220545 2.1658885317679135 0.28571733374395963 35.45796750503356 0.9949843252967531 0.48817819156796455 30.823807374135598 5.916951117439906 0.20627609696261384 34.790768070996215 0.06680231922352353 20.954353004505133
29 32.8641029414406 4.666150855005021 0.5507590093569077 36.89407819980429 3.2648080190521998 0.2524399463509376 36.851160100406304 2.1592640654015627 0.2857852108679602 35.760589067943265 0.9743609372820019 0.5338752815130238 30.68402205995189 5.887047548513388 0.28884726987713255 34.61079047390927 0.06818212169423199 21.906545321251198
30 32.47722921723304 4.601162676078795 0.5688301619157585 35.84049971304012 3.2166203225148937 0.26971102365419397 36.91499796811699 2.170763671465283 0.3381301113153753 35.378505668271906 0.9764069265312314 0.5803522483900453 30.069683195480764 5.86576605651285 0.3331889889943485 34.13618315242856 0.043999767264008005 23.952071299799798
31 32.88562131518464 4.598583454821213 0.5794830151514657 39.17382379104516 3.2188606049939636 0.2934272340935894 38.27001172007955 2.211202346017787 0.32640881015251483 35.939539360357536 1.0398653165346552 0.4352285947294375 29.707032176411666 5.9130025782472355 0.345983346718511 35.195205672615714 0.07415869676636824 22.69521350865382
32 31.958721899663942 4.6379302249368095 0.5672814214011349 37.29208832532776 3.2531617507459822 0.235960369948085 37.14669018932367 2.1520693522906496 0.19977866613873266 36.76852836733853 1.0113605129201655 0.5131872984715342 30.56109672592913 5.912078039784268 0.2594830248753507 34.7454251015166 0.0711758127789722 20.347917492425168
33 31.558080527687203 4.64660666236184 0.5221805002081287 38.6626254988101 3.2692452244885484 0.24204413133478012 37.448622293759804 2.1873602352775396 0.32665093912291154 35.378521002857354 1.0397307865909797 0.48677459962088754 32.02435529662377 5.976734745976054 0.2743575426879897 35.014440923947646 0.10179136758238969 21.222445115825224
34 33.08583761702903 4.6163685070184926 0.503715165494199 37.68525348665856 3.235621318857012 0.25857758774477235 38.010081690555864 2.193622207057695 0.3002535526301175 35.794894443894314 1.0701634283098331 0.44008466542943503 30.698675862632548 5.9298780092666545 0.31256377918012174 35.054948620154065 0.08698653074533476 20.80059963934579
35 31.946880132881503 4.605386693727088 0.5323247802464048 38.850793525328825 3.279978903541797 0.252205016923378 37.9451344535762 2.187536466871575 0.26482273829942277 35.46507952990535 1.072367497852477 0.45739390187234646 29.54330642045671 5.921424849525496 0.2876109531456465 34.750238812429714 0.09119471894708409 20.561821082604858
36 32.410877639550826 4.601920563014181 0.5247519588240785 39.024510167825326 3.2857798778380354 0.24976860780660748 38.16950223600857 2.1921576665928373 0.23614030709351805 35.793854818912905 1.085804313754588 0.5276756864335808 30.083133192870065 5.92696608829547 0.269064679276361 35.09637561103354 0.0963815385424196 20.711292581258107
37 32.44976000226339 4.584774483280568 0.6112983139945963 36.797794630908896 3.2478296457225704 0.22274321927535354 39.44391621370763 2.222332948824951 0.28117514717342684 37.05789770936809 1.0551147304749438 0.5570629652136402 30.17665747204237 5.935625810951784 0.3330030494381323 35.18520520565808 0.08699136049436067 22.97884703191423
38 33.213064288039696 4.567310834522578 0.5119393282221041 39.09853091930576 3.2595512378577514 0.2641599281987324 38.39192164362575 2.2397355262661662 0.2518333242791103 37.24599859655956 1.0782918474906948 0.5355087549212063 30.29008007753087 5.9314586934200975 0.3180918508385592 35.64791910501232 0.09312546455485493 21.560782119588577
39 33.40491934429817 4.635789845401896 0.551599883030391 37.36417277565822 3.2614013851174337 0.25112886296511083 38.58835996732698 2.2198655057040337 0.23245299485692894 36.01763211537795 1.0844433193562308 0.4885963874714476 30.643297655677742 5.947721093869125 0.34113378213089923 35.20367637166781 0.10770006653314126 21.370316326547613
40 33.70692255345998 4.645789329970796 0.6021021885292 37.351258522657275 3.2864440420273606 0.22196101188971742 38.068246797925575 2.252629009181092 0.30456826095251455 36.19622997853755 1.053449732790107 0.497850813981738 30.315991625990442 5.878612297200007 0.2770005522286476 35.12772989571417 0.10124071887726993 21.812306479213266
41 33.011284202673416 4.646192557251782 0.6377597180414345 36.118229599262634 3.2837226808360023 0.19846156390204323 37.01095593323739 2.2169981098440243 0.24399006474351312 35.73960081183723 1.0625364933393953 0.46667446171401833 30.509481233059653 5.889400168497595 0.3322409290468081 34.477910356014064 0.09762583859715698 21.533206245189575
42 35.34554097610944 4.693603360168634 0.5549193744663985 38.16638330040842 3.2972926099951017 0.26281403992949975 36.80231170614955 2.250196907039232 0.27541289070936825 35.727366864185214 1.0631249669012297 0.4495583506725649 31.673323350301352 5.939335832785604 0.3748874316207835 35.5429852394308 0.12656657202135757 21.973986687124466
43 33.064147634653324 4.655671401062967 0.5046672863215687 37.36805320264515 3.3072629797873914 0.2523934072176354 36.59121579714477 2.2279261821246115 0.30644334404091383 35.00029961018354 1.0502388536023608 0.4462930751387065 31.503746633373034 5.884944377770192 0.3301864176043456 34.70549257559996 0.10306459551290179 21.084658132219833
44 33.87779151383876 4.650649890420235 0.5678472210799895 37.40402982721724 3.3042510622328787 0.2696656094890907 36.43198338565714 2.1959607727808867 0.28512077832822874 35.65325296326373 1.0618517936853928 0.4653565620619472 30.639627411159807 5.898858784068349 0.3423233274059256 34.801337020227336 0.10017029728094569 22.11976331869161
45 33.55936448832864 4.654685122503585 0.6084947912023073 37.928739900445876 3.3218356985193664 0.34754704717559165 38.22756474514685 2.187629453793195 0.24259061441182028 36.686030387515274 1.0090926512435026 0.4316160880923571 31.824011067132275 5.914013616419355 0.32203101863631883 35.64514211771378 0.09530714513919811 22.371475838012692
46 33.65776042233204 4.685880574967217 0.6104644989875686 38.07211185740615 3.345765001113997 0.29452199341773005 38.0691999777865 2.208557744762092 0.2566587514256114 35.26209205142081 1.0815132843927369 0.44500901380192587 31.51032911868518 5.930263182674753 0.31066343631542465 35.31429868552614 0.1282517942255564 21.970842369798195
47 34.43504868764441 4.723970604351873 0.6141271807409935 37.61430503637858 3.3733214988484126 0.29393622801832253 36.85240923279787 2.2399450728522456 0.26707900240457333 36.2344164605929 1.0421393576080409 0.4613325282341182 31.25581163330576 5.977638564225898 0.2989865683010035 35.278398210143905 0.1492588562206913 22.178755160236086
48 34.06083922372403 4.678785788690587 0.66125116108307 38.017941546086064 3.321851014022853 0.3238039369733255 37.15905086830158 2.2449840826992284 0.2907389482664135 36.00043547910642 1.037083690482021 0.4811802777543541 31.24365863279336 5.95937225860489 0.38547085331734476 35.296385150002294 0.1262712035433132 24.550613300572454
49 33.18256745917332 4.679024272320339 0.6089693745855624 37.898718920244846 3.318290961474937 0.25248767007445566 38.512640178742735 2.1970942420134367 0.28206006985638954 34.59549259520223 1.041936387059451 0.48664576139579935 31.748493139990906 5.9169822691406635 0.3185213276036774 35.1875824586708 0.10852146304516275 22.330276093054508
50 33.566297484040504 4.714656072681371 0.6204786651756695 38.021202447862876 3.308590876935296 0.2753946982157533 37.17201342691013 2.2264579789578667 0.29250569432887796 36.926772397121944 1.0700870362369288 0.3981287078028735 31.33976547184662 5.883098236798606 0.33463408898943753 35.40521024555641 0.11843387696541101 22.014664021901737
51 35.289228646545276 4.693263089150766 0.5883472811532298 38.974767330430055 3.345853825377865 0.3026549297919934 38.23099954390306 2.1837335827367554 0.26623687510388194 36.064293718219965 1.0506408008213823 0.4249244771531344 31.212411906711257 5.913104519363355 0.3280125943715758 35.95434022916193 0.11517500013342201 21.889006391099223
52 33.445237014239304 4.655028856416703 0.6398273909602361 38.95304038880779 3.31786912169819 0.34714484247500776 36.9710624953781 2.1837353367355115 0.2695333513601026 36.16927099347255 1.060064847345105 0.4521549086909401 30.49120304872593 5.9392977497623205 0.31593255445358454 35.20596278812474 0.10905501903496329 23.200127375696432
53 34.86614542248847 4.690093560073965 0.6153814707827003 37.62371310858605 3.3589006765226848 0.24526340022909368 37.15069848786169 2.184398176443601 0.2727604209248903 37.20320174297498 1.0586701504739957 0.3846050176101015 31.041135030182865 5.960158698557322 0.29299333628747004 35.57697875841881 0.128300089057711 20.752573117821548
54 34.6011793678458 4.679423232122612 0.6175080656569876 38.17481554715599 3.3492849388938546 0.311048882730172 36.5316301123677 2.169180188248376 0.2275120064297273 36.557877942313766 1.0344669502700803 0.41173620370606145 31.28284037390264 5.917841870195144 0.36323946262526713 35.42966866871718 0.10789527258941053 22.128141368646347
55 34.91918078264997 4.6998936432260825 0.6396682437334511 38.17556668977637 3.3388325957954526 0.29408904725742685 37.61021193930243 2.143563610877142 0.2303011064526984 37.92903356893763 1.0119728809808717 0.3992587269538083 31.305536420430265 5.9139640902676325 0.282694108627085 35.98790588021933 0.09950120087283358 21.15373051720865
56 35.37916102663037 4.693787283674849 0.6771206255352084 38.63060003744193 3.337506365065209 0.26903059557674547 37.34023815711508 2.180513081472827 0.26935713261228444 36.15570652275535 1.0553105649114132 0.44964201007114984 31.31510244888158 5.93354285158864 0.2850256152770144 35.764161638564865 0.11798786598598499 22.347370581728363
57 34.67366596733533 4.70381955920403 0.6408554369862308 36.9149658131372 3.347887111649131 0.3023293953448635 35.98880838994664 2.199443075055178 0.2378675853609896 36.64915812163202 1.082503636318572 0.37197838372640596 31.30292176731248 5.939846365182277 0.2901209723121187 35.10590401187274 0.13255578612523483 21.12096352736311
58 35.17637461905097 4.704173711773262 0.6058259740569943 37.824096400174696 3.3629532675269544 0.268782015928514 38.60179913276699 2.197235124350571 0.32821715879832825 36.2411658916319 1.0840423190332413 0.4517357674080468 31.384160811482715 5.9778090955380625 0.2725280043733742 35.84551937102145 0.14309854028781546 22.08281237896216
59 34.79431210081791 4.691602074361439 0.6199934002751685 37.4713018123554 3.409625519341396 0.22816934115712495 38.38338405192112 2.1735567271782084 0.28869929249221454 36.361580306999414 1.0451403582248473 0.45211943695921214 31.21629793349317 5.9389693913127015 0.2621241891383521 35.6453752411174 0.12963465072711577 21.212108350408673
60 35.41741809026103 4.666129327897314 0.6350619704090762 38.2095472374905 3.3599572006500327 0.22662238869347498 37.27978649937701 2.2012079270881273 0.31909847802977664 36.80955313976181 1.068645672910811 0.5015600674481664 30.8790431258989 5.950358875150953 0.3330867346047394 35.719069618557846 0.12711563738284498 23.095122446177637
61 34.66479762250216 4.668695275568708 0.5704220735618583 37.53655021387201 3.385247935693474 0.25624634908091176 37.63827100674788 2.1870214449330674 0.2829326909169714 36.775807265043056 0.9883871781460041 0.47461761185446427 31.564650064288518 5.959492035283798 0.30855693971916937 35.63601523449073 0.1156246105684076 21.689611435441922
62 35.56226982094114 4.710996743962814 0.6693211408796468 35.801947885717574 3.4021820744165767 0.23682365761575705 37.37960039247146 2.192332641735614 0.19561017472862055 37.48337659008048 1.0172198526113962 0.4498227197320725 31.32683944205537 5.916282826901263 0.3225338521287033 35.5108068262532 0.12565866456893002 21.47573637402015
63 35.337251774182434 4.645147358384692 0.6010540544552855 38.56160456891195 3.3816537282910666 0.15618039935588837 37.514783618883385 2.21334484111624 0.32199655283465944 38.17631722280545 1.0719984403111646 0.37628469309451923 31.70710093081508 5.968066474656383 0.2969153637734641 36.25941162311966 0.13389800519530662 20.0813807653928
64 34.870642052179655 4.655830243647376 0.5972062887215515 37.73324463457213 3.3859805072655518 0.2434634750724804 36.048762081231416 2.2055491555957625 0.2765540469326353 38.22250797678001 1.032291937517536 0.40965596272127325 31.44029532829771 5.946305166096988 0.25839920714298603 35.663090414612185 0.12304723866804021 20.45779016825562
65 34.94974447983941 4.707896792779535 0.5897621498885632 38.01884923028559 3.371995344829545 0.24873250002515 36.562610534544355 2.1767437080893854 0.2895921074454413 36.696062007476556 1.0188079291977543 0.4464836065053749 31.02804648745949 5.918995617012114 0.3229771553684855 35.45106254792108 0.11674371502506413 21.744292855514235
66 34.48271441486562 4.6657952170643515 0.5799653639422825 38.7770509138807 3.4052386952633253 0.30053173892347335 37.232469564215286 2.1781611468138697 0.18845527790136848 36.57703304400912 1.0506387502864365 0.37889775521921015 30.261640801544814 5.9062121086087345 0.31012854036306986 35.466181747703104 0.11906502025074084 20.144951725763153
67 34.261358828724696 4.652825594989244 0.5880008317362115 36.88205266015684 3.352562038826542 0.20455141784146563 37.3438421778415 2.179453803130331 0.26089862539790953 36.84214762980559 1.0758022128977316 0.4108880788000528 31.099660381828894 5.939901534008971 0.29839775396751067 35.28581233567151 0.1179648734139612 20.199474749293632
68 34.676649943913944 4.636010297277766 0.5738954372739498 38.11369256227952 3.3832504927736657 0.2208892581630183 35.90260911882986 2.210516348178971 0.24216595266998936 36.23119206807537 1.0650038147246144 0.38468793609425445 30.363192370857863 5.897564235866523 0.3392724685177731 35.05746721279131 0.11632487440770527 20.178554283747328
69 32.31398421936117 4.66190647313337 0.5988009163919714 37.76604881587572 3.4116994863047965 0.2350358783244795 37.880007878697846 2.1292546188920545 0.2385728179242087 37.62019578501555 1.009972498215757 0.43726567679920886 30.892096141572182 5.93927363641429 0.2812574051040781 35.29446656810449 0.10827717923545092 20.522576957872076
70 33.931377470267314 4.667087425543807 0.6351972980839311 37.254307794013705 3.3501012134548596 0.3026329314004311 37.696364530992 2.18614165920335 0.22564915225124035 36.934401130967885 1.0397157276847415 0.38664430189513865 30.082867362766574 5.9203049912149845 0.29921150724087975 35.1798636578015 0.11052604006374578 21.19182026839288
71 36.80325669779695 4.623453914206895 0.5759382174668876 37.22581524627154 3.3462872337268816 0.24898176379681786 38.4170178000775 2.173666231431783 0.3164363165740431 36.90153329247817 1.022812962709757 0.3987710103349893 30.32636825014594 5.901708745628989 0.2929336884512238 35.93479825735402 0.09144165418425838 21.00533173931949
72 32.82496216840501 4.614665823148972 0.6139914593617484 38.17867646211169 3.356854144104095 0.24039361968128828 36.69237935812626 2.2007052010826587 0.29576867949811075 36.839152905108314 1.0603925501162315 0.3496070990075046 30.884558859023315 5.910412722178847 0.2706110564452851 35.08394595055491 0.10646192476955818 20.286967768070035
73 33.63853144501117 4.620282716559751 0.6251076113034756 36.354121739318316 3.346733397299856 0.2948480926990229 36.0358188978634 2.205794898559245 0.258412035908418 36.322196982201 1.0302595979209859 0.39566825643371845 31.255582339146297 5.9407971520591 0.31226086420949395 34.721250280708034 0.10662938912318487 21.615369803705754
74 34.76545597306903 4.650365879699029 0.6748907933816162 37.892474525112895 3.3112555852709944 0.27097047565784776 36.39467817658677 2.208105339232821 0.21182071240599953 36.83346107347403 1.0244454654500623 0.42523898056018433 30.456043050193877 5.939032858606729 0.287604649313519 35.26842255968732 0.10449686229532448 21.434644599943297
75 33.8365856995424 4.600234327207171 0.5808759944949516 37.18407771451173 3.3032703054687858 0.24632993361946387 37.89346133083081 2.1472929016187643 0.2417027113578069 36.90570005704497 1.0479703411319474 0.4655512475958674 30.12404600232372 5.9622954821082095 0.2859834660664706 35.18877416085072 0.09006850815037293 20.860744195450806
76 34.81606713971899 4.5787912136715 0.6468731973685083 37.82600681054795 3.333295141105617 0.30628958746412926 36.49416336925236 2.153880306122004 0.22427305468783248 36.283780294137195 1.0003268146123723 0.44979708446681993 29.715553912050428 5.886450932229289 0.34125971931802807 35.02711430514138 0.06840471819155387 22.55726409278922
77 33.20498241342591 4.602696065464947 0.5761486408193146 38.402702007773875 3.350207596542651 0.21074523135181436 36.91039288707996 2.209444330444228 0.2784152685732517 37.21605412948227 1.021095111235081 0.4021326125287591 29.664173035697967 5.911971531946315 0.24308191466481613 35.079660894692 0.09693876377004171 19.601157386016393
78 34.8849777536219 4.637940215893721 0.5985471817697224 37.89638212990691 3.342062264673794 0.20821199671113957 35.9784221663382 2.17032994803117 0.27229295649148605 36.10977371653191 1.022760402102678 0.403606993743655 30.099952523123175 5.9118070851740026 0.26105339847387377 34.993901657904416 0.09483581981847045 19.981473698414153
79 33.2150191986221 4.586732818978205 0.5296891907231903 38.24910298868112 3.3117656353830642 0.24623507483824894 36.62940239539304 2.178579797723685 0.32683608908102446 37.30094458135097 1.0099301900528492 0.4337307559118734 29.540117088384886 5.913266162101963 0.25483693460103035 34.98691725048642 0.0779107574913506 20.527107342164545
80 34.00941635171885 4.586222308304253 0.5238257365647239 38.14911290154183 3.3161587926523826 0.24176072635349957 37.16419063494419 2.169828554924354 0.2510753685921292 36.44513881747544 1.059549219622711 0.38584115704056143 28.710959915594024 5.89878052222438 0.25344576512192035 34.89576372425486 0.08396371618901326 18.97577493508044
81 34.1941801695595 4.6168843839066 0.6196128129438 38.87758076896433 3.3143053942888145 0.203451351255536 37.33801608914088 2.1478651192316525 0.2733397360521236 34.861088208018536 1.0765085296337455 0.3842230873571332 30.23799999727379 5.936879869301258 0.278297697369401 35.101773046591404 0.09634449591581133 20.15579218612338
82 35.13981818636211 4.611222436560298 0.6426438815001191 39.02555193516563 3.34772570756899 0.23876191257412435 36.58077064147147 2.172544242837428 0.22438210840143605 35.63618398554745 1.0293101350827467 0.40033847238050435 30.350926361670943 5.919088884680835 0.2910826635074295 35.346650222043515 0.09383411798945684 20.594498560200062
83 32.74567621854925 4.63472777392898 0.6297189967948833 37.692517575440945 3.3664220255557327 0.2558888789145622 36.7552659526679 2.2142883672502176 0.272104509500396 36.61205646546876 1.0754058204505188 0.427797478716989 29.940655532940834 5.950930165990904 0.28972232525797037 34.74923434901354 0.12621066727866803 21.488578009473404
84 35.93622038197689 4.596843668526317 0.6294391972868455 38.11315490585603 3.3415444700131167 0.26826529372003244 36.95010766696665 2.2452451117920518 0.21246500982181482 36.0295305495581 1.0796961402222198 0.4030646897283256 30.56128861732246 5.921864509220291 0.30924883235708367 35.51806042433602 0.11489461659819655 20.88411708944443
85 34.33405168508336 4.646094411459394 0.6981114011821977 38.250920520544845 3.3100767926037538 0.22706868478675263 37.78776863438631 2.2316721094721914 0.2466125863663114 36.91146091134145 1.0427462190921046 0.41528362534313884 30.089657519847957 5.949269785535672 0.2870740154168559 35.474771854240785 0.11382770027602059 21.476180622696003
86 33.1991135887705 4.6260933322432924 0.6369728433170992 37.24758700357096 3.3149569340064486 0.3300277265364384 38.263016387643404 2.2312876509627486 0.1922351141255398 36.77187092598833 1.0602608523855457 0.3623610802310158 31.230482782640188 5.970994019782345 0.33031471424257774 35.342414137722685 0.11857439451947335 21.221342349434106
87 32.38963226449419 4.612462872240617 0.6076689982097588 38.61518253515858 3.3078259796561387 0.2681404608760288 37.42212689918505 2.1878033835838386 0.23167939260110115 35.88331968178723 1.0733113517231732 0.40328861983817693 30.957891911796303 5.973800274303458 0.33454986877237053 35.053630658484266 0.10889660894484247 21.14589368382891
88 32.74583680239215 4.5904368191903675 0.5674095270330113 37.33036636658913 3.297410861538641 0.2691355240143395 37.14276804954365 2.1532503051342506 0.23347823057870917 38.3950108037288 1.0480218105517132 0.4015432876793058 30.702480428340923 5.943117324076512 0.2816423959170926 35.26329249011893 0.08430326074169425 20.090294862349037
89 33.505263117343524 4.5609226887311465 0.6145825667961226 37.52498963705865 3.286554741385731 0.2180096791178288 37.746612188179064 2.183752305829996 0.25088841048757543 38.164525891354664 1.0721633580003895 0.3768605835037384 30.04016907137086 5.96900545065149 0.2745328291670211 35.396311981061345 0.09233554556314783 19.880192428905932
90 33.95221546142809 4.61690741098028 0.6358615203081521 36.46340085557091 3.2571747861817735 0.3071140187768355 38.57703124111243 2.2144399316271177 0.19815448065690694 37.37834065514401 1.0534149712119638 0.4354622228072733 29.39142299096456 5.975916978298781 0.27642762409674465 35.152482240844 0.10142665230338066 21.23404354254108
91 35.51691847556612 4.602492696095763 0.6176733731801152 37.157704154601895 3.314705046371905 0.19762301019611767 37.678405815407935 2.153648444575556 0.22328167795369808 37.065948448219544 1.1062485652115606 0.3419658858898891 29.97601980821574 5.9703114692416435 0.24002056416494108 35.47899934040225 0.10733708094268293 18.57030138620545
92 34.2806981120019 4.586737036921431 0.6246058971899856 37.77638977035954 3.3137246481970357 0.2281105709096244 37.895253500462296 2.1549708006337385 0.18252119036433692 36.495126630142835 1.0831437451762183 0.4447858938646459 29.697924575805807 5.952882059491377 0.31115130487189585 35.22907851775447 0.09614749472735733 20.525351937507185
93 33.977699270152414 4.59574770847352 0.6877902503266293 38.33328504641607 3.304993694055305 0.19401060172743592 38.5456246813533 2.2206884903209807 0.2516888049058578 36.23739644061489 1.0729095658796308 0.48583211976244167 28.802014100353016 5.929855299512872 0.2896140230784778 35.17920390777793 0.10269478829185905 21.874792938003708
94 33.1689938005555 4.5775858245977314 0.6135373475599016 39.47465896017412 3.3317866200049657 0.1961188894454945 37.455894591870575 2.192774339852475 0.21362082159399562 36.94909226781482 1.0804638233699089 0.4466198313523105 28.893896517551116 5.9140975854292215 0.2327994526185501 35.188507227593234 0.09719747529425785 19.511462844327372
95 32.603737281792604 4.586936473564098 0.5895715725198348 38.671389191045655 3.3334619205921325 0.2750582547433249 37.724920567955174 2.2272790502028146 0.19671750855799988 36.415606396769064 1.0383776313815576 0.4623635633016755 29.946947519648177 5.96489160080503 0.23378769349925788 35.07252019144213 0.1080451719525239 20.139450371485587
96 33.97730349004778 4.613723908009035 0.6406953126844382 38.99709961187826 3.340263400916136 0.242482407334168 39.32199737816425 2.2426600513213177 0.18475610095785244 37.06016338030937 1.0699661485506855 0.3607311059676139 29.620931911942932 5.963173933671985 0.2317398688831268 35.795499154468516 0.12381332513722931 19.02683741683594
97 32.61777191021599 4.629171353570529 0.603539928244347 38.379813085884656 3.347663513333576 0.2184498965004189 37.80978136801489 2.2095043676897936 0.21930717545858983 38.04867269754986 1.0708024607495208 0.3866939321871445 30.64041510816097 5.956818078342589 0.23304296261951507 35.499290833965276 0.12064779138059886 19.03404636245003
98 34.307979159156844 4.591551051031864 0.5974544837096364 38.22698697728906 3.325516695876963 0.2800644116160196 37.748786489558036 2.214455116495479 0.1643429034346455 35.96106080908329 1.0428108858294085 0.41370755047054797 29.5589953088913 5.960271602465577 0.2912711860578569 35.16076174879571 0.10477690698325559 20.01731803088328
99 34.18655894801998 4.574571711219247 0.6424869253959623 38.54508485966868 3.2735593851038645 0.2778875548225432 38.39828965136738 2.2220874284541736 0.20829300694906552 36.54922902296544 1.0372933819867864 0.38914013374245576 29.922641179166266 5.954197338434909 0.23604857126070836 35.52036073223755 0.09019768568319342 20.097711536853716
100 35.47038535289281 4.568875605174 0.596672818634225 36.795458325741365 3.2771078792184096 0.2482453668269501 37.42980881598839 2.162140601454885 0.14618909461056548 36.23025539997626 1.0082972472833396 0.3929596508974155 30.311155137899252 5.9316332641495695 0.2356087726910386 35.247412606499616 0.06746675609943806 18.560116399922197
101 34.892023416831535 4.523282925014144 0.6888615939654293 39.03404781832438 3.354353560805855 0.3051088230115279 37.793579991109695 2.2319972089702227 0.1965384170345618 36.67156412498564 1.0710080636168848 0.3421910163762611 29.527875508666114 5.935108301823267 0.2749133772361026 35.583818171983474 0.10100584868947213 20.713721786973814
102 35.669453190583404 4.574172966534393 0.657158846221849 39.2719951389414 3.3521564098343553 0.2883421268110176 37.41706028161822 2.202622147954398 0.2324871460415978 36.37932898583629 1.0457030168195303 0.37214201408681247 29.761065324356647 5.919834019534395 0.3041541682756161 35.699780584267195 0.09675354877881163 21.248532897939622
103 35.91407764438217 4.503625894685809 0.5980543559468176 38.27615677357711 3.3192582712147667 0.2944139688863325 37.68285645287172 2.174281881899568 0.21428641726265407 36.218627638366705 1.0621549802867432 0.4077613002220061 29.50983462046547 5.931609008673258 0.27725827663488045 35.52031062593263 0.07604184399542632 20.532221263183324
104 36.63196023631363 4.5678344132388835 0.6401514708449818 38.46159887412902 3.319632171020931 0.2720847706307497 37.25740707677494 2.229787732989836 0.17749142521906328 34.965882522614955 1.036875229362345 0.4443289407285247 30.534962835611942 5.888755864867241 0.23285137762655228 35.57036230908889 0.08643291893924458 20.247274066264403
105 35.01145640453989 4.567317849934993 0.6449228028222921 38.873589590329786 3.332038831642954 0.29309753690567286 36.51353156754643 2.1585666988252115 0.23739611954691842 35.00337534398769 1.0433892333360106 0.39553044359132133 30.151712511046924 5.87668647906847 0.27588154649182856 35.110733083490146 0.07345565520492499 21.163095126581116
106 36.28223575768104 4.557965244251736 0.6172914401449042 38.49746239991025 3.3716071524303066 0.2880699314302828 36.618894939354156 2.1615788476104 0.16610163514307544 35.37943972148578 0.9978669578774096 0.4280794185604456 30.34538063386109 5.890955140613997 0.2824812055818478 35.42468269045847 0.07385050520016725 20.42048660817776
107 35.523767986921136 4.563581100945777 0.6422467526592532 38.29597746687577 3.340769520002272 0.3332219737154797 37.36785199341841 2.1769729422475654 0.18745362508442046 35.671627969094324 1.0417275421632517 0.41169330781289765 30.27134568858857 5.888115730396354 0.30063601958751635 35.42611422097964 0.08008920379444136 21.488801344695048
108 36.530274519601704 4.583983318504757 0.5736455118333513 38.16223538791477 3.3517430042026746 0.31040302745174775 37.05673973091936 2.224605500369752 0.22327414080859775 35.327074445561855 1.0157430725017957 0.41630802975894465 30.120907882898532 5.8963978644333785 0.3271712188256476 35.43944639337924 0.0923503886458688 21.208627845587753
109 34.99739261223674 4.556699723714487 0.6081329817954709 38.58370650094601 3.3324091412595784 0.3046537164680166 39.62058213791572 2.22316559855744 0.2403770960025929 35.77498271990455 1.048452802204483 0.33435303335613725 30.466708511889397 5.877334820873558 0.3081912716765035 35.88867449657848 0.08546825396530648 20.577299065455133
110 35.73831884103132 4.554802155196848 0.6086297045712061 39.09035461957392 3.3351176378037994 0.32621673058059275 37.39910398371484 2.1713456396565416 0.2451507010654245 35.58961622630533 0.9659924832110436 0.37945651428448174 30.228131140947454 5.853452207894895 0.2594567732820868 35.609104962314575 0.053997861396022806 20.843178119032654
111 36.99412560750007 4.510157686851042 0.6093096082837941 39.91616502899038 3.332075119029999 0.2773754063312474 37.34138767314193 2.1874739838658224 0.1638156193107884 35.17670692956539 1.0062263597669174 0.3712081698165742 29.755691336343634 5.875071479921023 0.32461392347962864 35.83681531510828 0.06005676253035812 20.011384387519637
112 35.78219541663656 4.560416071072861 0.6167846241421232 39.00841859834035 3.3395796945725555 0.27718183331269286 36.32753243347406 2.198911987919978 0.19785390146459633 34.750904562094554 1.019119762298364 0.4417727534743748 30.534145844247508 5.859910874388841 0.2614687633938099 35.28063937095861 0.07344351469391727 20.569893889493226
113 35.736407642477154 4.536174607963604 0.6013915657187946 38.92107956648469 3.314764204190898 0.3335552892749307 36.26303804285267 2.1801299247550854 0.19181567421306564 35.0192089250032 1.0044692743635872 0.37237799318672427 30.3237309801089 5.854276374699901 0.23580121983675278 35.25269303138532 0.05581871383801236 19.880967906173666
114 35.356241026456914 4.541968960283506 0.6082326050411976 39.599640426429936 3.350527265124614 0.25642783902384947 35.95709292861331 2.1422893876779496 0.15358625189926467 35.480792852593716 0.9954666146666589 0.41283546303559115 30.026698543128408 5.840546565138344 0.29241927813261426 35.28409315544446 0.05201559522161174 19.749871666485046
115 36.475888525978405 4.582482741144946 0.5347705360738927 39.713637552190825 3.351193436834077 0.24250077609064444 37.18962429762379 2.208285015703118 0.17716738683232502 34.26962451202 0.998547425751064 0.38757000168565814 30.54698122948684 5.878286468942327 0.2501818262905366 35.639151223459976 0.08161485431850375 18.245159475253324
116 35.45666358279402 4.57945792235452 0.5633274180731385 39.164778549004424 3.3562000465456996 0.22624591729183305 37.32070609070067 2.2054601517570216 0.17444447878207717 34.58128975101266 1.0004297410564198 0.38881684070310146 29.94811538135816 5.8441394250527114 0.2558766329746294 35.294310670973985 0.0749932939966719 18.434473449483054
117 36.14061117412629 4.559394038963861 0.5876648455883368 39.26270852969564 3.3747387558857813 0.2791731146282259 37.46767844027717 2.216322889799533 0.1902328271325702 34.370382071132546 0.9821298444815171 0.3613683957237365 30.37778760183147 5.843623404025065 0.28127393977190474 35.52383356341262 0.07309762327454876 19.47727766440136
118 34.643043577150856 4.598478889743773 0.6669359655475268 38.99229704151085 3.3425797102008623 0.2672025132608669 37.9398725134969 2.2084359375987392 0.1607105324379415 33.0433462537441 0.9535236014757353 0.4428183043511335 30.48114948779316 5.861533895047492 0.29097880086463995 35.01994177473917 0.07076624345671764 20.954740939253448
119 34.77732797207224 4.537231522511696 0.6128112781017966 39.870181447093806 3.315196562963536 0.31546317351344655 37.186540842482955 2.2027381062522133 0.17868957050832376 35.6018189127213 0.9930325170971258 0.38354145578041315 29.413855061524927 5.856789523028761 0.3007680312719922 35.36994484717904 0.05885348301406379 20.526482405874347
120 35.633063561099036 4.575172874964462 0.5176302248966966 38.09504933988476 3.3053355560815527 0.25495654788685035 37.53940842325151 2.2322973022192194 0.2371810978426703 35.547872317124 1.0002350589665592 0.3870467019589921 29.701083223819737 5.878286221722671 0.3540107302660603 35.303295373035816 0.0761212394342901 20.062980103618383
121 34.693232073886904 4.559933491930176 0.5736965809070345 38.48364041120866 3.294113275311019 0.3615192508293492 39.11749206303009 2.1842250689764593 0.2184518217367264 33.90363696091294 0.974567046351393 0.3772563967216168 29.480890657019554 5.8611822522501065 0.28139952941138446 35.13577843321163 0.05266006360722806 20.76769844469437
122 34.59871100051297 4.552958800932782 0.5708313482295417 38.17067205801643 3.3079559635083715 0.3462748175483592 37.56454472195217 2.18541362288107 0.28139716840015294 34.453303152604356 0.9339749067944517 0.4391826298724809 30.14989920714851 5.868650305901261 0.26769983119552027 34.98742602804688 0.04764655664698456 21.8341128823554
123 35.508077649123834 4.541995594509454 0.6213224791517931 37.79811416753357 3.2638511917071615 0.3004713286682683 37.871761782195364 2.1706565501553 0.29629561134465315 34.95812399802531 0.9762003055688427 0.35220820091295985 29.05642026201933 5.854106921462697 0.2930251161314272 35.03849957177948 0.03921794932408844 21.352105731109987
124 34.525938142980586 4.654181774251834 0.5769875776198659 37.50621149655741 3.2821519184498755 0.2767057236807194 38.26077714196297 2.2244493341604574 0.2996782580006904 34.4941524785591 0.9720262961091488 0.41148711040198194 30.25867458012844 5.8874263441765295 0.2716219485495003 35.0091507680377 0.08190297007296632 21.04451771669182
125 33.51244094348037 4.637901395200932 0.6063386779252367 37.852917508483884 3.28446885705447 0.24109484944650955 36.67950041843898 2.1885552820662912 0.21636663140661053 35.90397756720601 0.9758666357161631 0.3649781432030229 30.677225205562674 5.861234175576155 0.2388722759335195 34.92521232863439 0.06746110576619954 19.109867963415276
126 33.49541108481153 4.611955412022959 0.5748450635119678 38.45433245860747 3.345767037404452 0.28310621819408877 36.94205584022307 2.249689141194184 0.31717311914001395 34.237725692859456 1.0623092065078759 0.41669786563434025 29.76792911996639 5.868210949143718 0.28962153663877765 34.579490839293584 0.105442185898035 21.55975786195442
127 35.340073463212505 4.577929355604272 0.5217934193921626 39.45111188436722 3.3261835186436013 0.2365931225512341 36.41675203939727 2.2315380298103373 0.331520891796789 33.850890734553005 1.0542431578531772 0.39494341749699546 30.181860996354803 5.835260739607299 0.31884092930068264 35.04813782357696 0.08288679694713474 20.668785313451263
128 36.60428820436115 4.5756067792931585 0.5282194814321144 38.53926670966001 3.3334277665385477 0.25236906032522577 36.34240900539839 2.2016860694520504 0.32700425203766664 34.85113680336733 1.0690880401372203 0.32286088974273724 29.475248358438932 5.850729763302031 0.2846474128861009 35.162469816245164 0.08396352038799884 19.653610852669274
129 35.137326015202945 4.595050245823345 0.5929064562391074 39.27790476534687 3.2980304945182564 0.24345581004669603 36.46091337756339 2.2279049562062156 0.28978595269607627 34.683137993042806 1.0353437274462656 0.36984919515784004 29.46124525644693 5.837986231175349 0.28298606211358684 35.0041054815206 0.0767189676772837 20.385649002565234
130 35.074739967424634 4.5832535899320845 0.6256412421172003 38.45027514210599 3.3503134968577 0.3388143918929844 37.100402276464585 2.210391418511772 0.21781586056107463 34.08046184824923 0.9889559117158978 0.40528104134137644 29.164733441735347 5.866152593456096 0.336343489243823 34.77412253519596 0.07766923873810747 22.04622449269199
131 35.09210256994592 4.612564814867765 0.6094848691084905 38.218942745709114 3.338476981424491 0.27319021464140136 36.17449287201208 2.19732632393932 0.20870823743327754 34.416957376340996 1.0138828528405908 0.41141974736491516 29.23190425968315 5.863804408080131 0.2938907581472469 34.62687996473825 0.08306691287385685 20.588594669370373
132 33.47060491889394 4.636351017556806 0.5997881980892872 38.043890628257195 3.3314701972137546 0.2537047437754956 36.15943664364255 2.1774136527695367 0.2503914326216335 35.40502304192146 1.0047889191257533 0.38364051737690086 30.013664269999527 5.871497292443275 0.2807996417917679 34.61852390054294 0.0821600524652224 20.263506517575177
133 33.662341331279 4.6287385935255125 0.5937395707784762 39.46033689377242 3.3585610510306894 0.24512147447570692 36.232350761560006 2.2049050229978366 0.19626901883162318 34.96649387957372 1.009655422411559 0.3919762916322686 29.774729117177813 5.824192932055538 0.3227458991796815 34.81925039667259 0.08306644104762437 20.051829795418353
134 34.55169529737556 4.573764512256284 0.5810627902990535 39.669263659986086 3.3394454157755664 0.24714161531223836 37.130658288959935 2.2059569614591523 0.17490543477656736 35.72230238235561 1.0284696131900841 0.43747676153640735 29.308245066444314 5.863414398043301 0.25845401660629547 35.2764329390243 0.08006601678827496 19.46957133261962
135 35.617636980800135 4.594197292062583 0.5855687904700128 38.98457604918252 3.333636168036609 0.3162027425421434 36.32679735783581 2.1835765821536786 0.1407224328364999 35.91289440635696 1.0434662548820661 0.4082804460260472 30.409898327758597 5.914025742250403 0.3124691730002229 35.4503606243868 0.0916362445204653 20.205283133370123
136 34.880824115734 4.590833863279354 0.6198537691282098 39.24990860221403 3.2940940707728 0.20611510371148298 37.39242833799769 2.195805748386836 0.1943855635451278 36.91554141928387 1.0386156624207659 0.3918299126270905 28.803401528451282 5.859844521818739 0.3099024879715806 35.44842080073617 0.07369460997909627 19.733661542837496
137 34.19475780002341 4.559244817072354 0.5876326998384397 39.10062735919272 3.280791862466003 0.28408801638763354 37.889582035164494 2.202861750055063 0.18556451749005687 36.06688396845305 0.9947385542913304 0.3603203554858519 28.923879845839327 5.907008496329436 0.27745789070934646 35.2351462017346 0.06678493268623453 19.423996681135502
138 35.169774292397285 4.552528829774683 0.525513472003605 40.029605422387576 3.2810487575594047 0.276575875917009 37.87538612688449 2.1684742353372912 0.11313460418141555 35.0570315274327 1.0060724397801497 0.4074028218278349 29.039248521587222 5.837219764551203 0.2868779677218879 35.434209178137856 0.04692464204394371 18.443565760587862
139 36.43708131387234 4.5736757136704425 0.5274026511418092 38.992288181416136 3.3350189229174925 0.25420391373977735 37.96913509752179 2.189404548543302 0.18323404716057767 35.01447982282724 0.9958378770281066 0.38292950595957975 29.401027297162877 5.828556505607056 0.2675722610503428 35.562802342560076 0.06235455019667715 18.510460157661242
140 35.074272623610774 4.577761456919481 0.6143349534885736 39.313161276663905 3.3353527292099594 0.26127108401213855 38.06614070548353 2.192981061160645 0.17090149172445307 35.34637086200775 0.9720376916108763 0.4381246188548956 30.096412494726458 5.862707064673824 0.30446647896048734 35.57927159249848 0.0660238373583544 20.501560092414714
141 36.97844993613925 4.537826120625271 0.5704439287382213 40.43693466769137 3.348484741427912 0.22706524280999946 36.415233273960695 2.2059334701669693 0.317385185902699 35.18526153881421 1.014572127125283 0.43013834464423367 30.04838945152511 5.874839391901611 0.26022512658097696 35.812853773626124 0.07418700689280655 20.686730903218663
142 35.7306290579394 4.549025349792804 0.5634218404171062 40.19103753425811 3.3934177222711526 0.2455577991065299 36.828404624876654 2.168815636338098 0.24629791055892836 35.006310358040736 0.9823061116362751 0.4913688414608356 28.54783309409903 5.873397441787597 0.3116417391158411 35.26084293384279 0.07124828900858275 21.294413401205954
143 36.016064445155905 4.560713877057762 0.5912234406048886 38.945669915850615 3.359214246172271 0.2400325990013136 36.532491967144075 2.2136951920137724 0.17728808273486035 35.36886576302619 0.9645012692761791 0.40975935852746664 29.844914164038347 5.852253179374747 0.2734509971292467 35.34160125104303 0.06793138942234374 19.38607831232605
144 34.996942589472056 4.557262335729168 0.6528598721686655 38.49226904988346 3.36310969076229 0.3024030554807676 36.73425364068558 2.2193450473701457 0.23061162634413124 34.86161219119026 0.955246437970912 0.44480694999047926 31.054539587374546 5.870327041815696 0.21101460782960502 35.22792341172118 0.07091394737303972 21.104282870515167
145 35.542346247911766 4.554676004721972 0.572493352893637 39.873711600415554 3.354882104750418 0.29975799978519374 36.30676636082043 2.2020168973201626 0.1565841531566633 34.91464504942664 0.9413040173744712 0.45736731190623076 31.127273477902104 5.888401626597811 0.28741778474084684 35.552948547295294 0.06611196679636426 20.324194995940328
146 36.45433730586354 4.568711506928968 0.5631491378814162 38.898279561479676 3.3492360141709385 0.29756212291688605 36.51124328104303 2.1784245837362 0.13518263144184842 35.52717921553867 0.9731515663152063 0.36079408981507677 31.765056158898084 5.937434560696635 0.22957984492823083 35.831219104564596 0.0792474830129869 18.177290332708086
147 35.215720271341155 4.550244282322086 0.60261167025964 38.6720254449192 3.3278019169186126 0.313160052445334 37.7164502140563 2.2064377293186954 0.14862725636947255 34.92458451519115 1.0134614749323532 0.3825940457365974 30.719135056108495 5.8981231806462215 0.3020413933925185 35.44958310032326 0.07706955347099105 20.042458077236706
148 35.98410087955412 4.59396435298846 0.5583689188982379 39.043541294692155 3.32833566804832 0.275393383050338 38.20726002535435 2.2214854801189614 0.15852345440989246 35.99658912980178 1.0436283581189325 0.35151815503768036 30.43414651213829 5.9179072439151845 0.2848530136522867 35.93312756830814 0.09892005728136906 18.663033616005958
149 36.27873723923675 4.559197461773661 0.5793460690887814 37.01811647680554 3.2961669369171425 0.2533180813004046 37.33555928143201 2.2101509068280203 0.17315121493028063 37.06288608863729 1.0195564954854979 0.3621792715701362 29.986110148762585 5.896210679472762 0.2953843993244599 35.53628184697483 0.07411233273881401 19.060919701120863
150 34.72816897899506 4.52691909368885 0.5830079572169414 37.71527176310058 3.282301579662436 0.2683188082783586 38.0575951743038 2.209236215708759 0.18346256302946376 36.931424884691346 1.0361759980082828 0.371089021682131 30.373062422864727 5.867725499153994 0.2856149597568521 35.56110464479111 0.06232751388786166 19.38308554710733
151 34.665520842969855 4.564215796039476 0.6089069560863468 36.99687947957102 3.2496885986506676 0.34273947605774213 37.145732642459585 2.159100146193925 0.214816089533306 35.93803675704166 1.056452207354265 0.4165255315913974 29.98372962944145 5.912644867300487 0.3324939386553141 34.94597987029671 0.06627615975116141 21.949806774112666
152 34.08527742968624 4.557587206579668 0.5865856632623614 38.02812270000244 3.2727839507728005 0.2950904393083037 37.59108122962807 2.168561720104996 0.13093968632457642 34.78580553019546 1.0287092351183176 0.4617284478932385 29.949823317580005 5.89515388858863 0.32310220383002264 34.888022041418445 0.062415036876279695 20.597218989650468
153 34.88289428404457 4.560089197472818 0.566469375672179 37.755170391857895 3.240100303988492 0.24112655121067816 37.830442069642515 2.1606948751583683 0.1444094587425202 34.578213390852845 0.9782400986414698 0.49624730238194176 29.42759604710444 5.848638811386512 0.29476726751016713 34.89486323670045 0.0354084939729294 19.97353741164649
154 35.91049519247796 4.520904860447592 0.5474516121236086 39.26686500837597 3.2714367205065935 0.24244442436248861 38.33482739637102 2.1852894349068266 0.14055277100927213 33.82222204833472 0.9468213812239129 0.45259835957896516 29.292309380335766 5.823236500720091 0.29532911146862617 35.32534380517909 0.027393616204400506 19.232775439077024
155 34.35422161280804 4.533030435577144 0.5921787841531081 40.20913326484763 3.2884503201735136 0.3008199351103412 38.23685053439071 2.2037301634495603 0.223104758238407 34.768762329370865 1.0089972042878408 0.440197840418967 29.170957942725845 5.809105357290507 0.3264069512405727 35.34798513682862 0.046518532799110536 21.57424757546564
156 35.56826066347001 4.551640968071906 0.5842018117689901 39.09513232122321 3.2894359494854464 0.33382789600288676 37.10198735102749 2.213159498072754 0.20639770591358567 35.20455609479193 1.0143733443993346 0.470750645927512 29.099962277788094 5.820614089517053 0.36405221361973156 35.21397974166015 0.05570060655269615 22.451125150099433
157 35.8226817521754 4.5190927624907715 0.6201131063395348 40.2689663183163 3.3284442258342795 0.3746757612086766 36.9681329276386 2.1698069861626523 0.21137741712710925 34.90068304006278 1.0111081533273734 0.4411065912734147 29.795174952308358 5.801731217746302 0.2779729321408675 35.55112779810029 0.04389250575567307 22.061691865757577
158 36.510689384195445 4.571612419055987 0.6549261596438901 38.495762615595986 3.2999273521019097 0.2540308313624568 37.00890776731663 2.180446425924692 0.23793486279942747 35.61679103684157 1.0524668047895929 0.43958953730867834 30.316424839525048 5.813531812569145 0.34261796471128114 35.589715128694934 0.061452799531662584 22.10585027004408
159 35.78420522043733 4.547137420680281 0.6208691399685946 38.25575244946563 3.262792920585309 0.21694364509969954 37.65552845300543 2.1674701167444383 0.23023190106187064 33.892036577001996 1.0479917437144015 0.3711501615572345 30.411028084151678 5.855640140985774 0.36359745453091563 35.19971015681241 0.05406230518543818 20.658478051156532
160 35.523415517872294 4.54465092837389 0.6436880255366908 38.174313628233094 3.2742664521232046 0.2580670752526592 37.495776453487146 2.1754781423385983 0.22246648557711612 35.37662873394113 1.0278359470420424 0.39524663168192975 29.9532137266653 5.820635113938729 0.3023480121848188 35.30466961203979 0.04642915340669007 20.876476208159417
161 35.558031286268 4.561155553358097 0.652757426981303 36.68671632202097 3.2883501849320584 0.23279738571625458 36.956304985433576 2.195964756989404 0.22436951763655166 34.88852103446179 1.006198767692077 0.44814863375595737 30.39621104123152 5.838406081753094 0.3331379567124145 34.89715693388317 0.05587090558834351 21.67168078620647
162 36.811956117272636 4.545342709135789 0.6524792642017111 37.724494472283936 3.28011599357837 0.21617969949487947 36.3758919907553 2.1412100774818312 0.22215992862024186 33.93185345896956 1.0480728884529884 0.3531064309367321 30.33855532418013 5.812684288857349 0.31795651155831195 35.03655027269231 0.043341028144662806 20.18967862709724
163 36.450602750855936 4.523639996992029 0.6569901233856366 39.37998704991767 3.270151740770372 0.27200491375916613 36.89661204501033 2.1892325645633948 0.189352921975628 33.91417887316702 0.9906159808638948 0.36888154993867356 30.83947941663483 5.802780249859685 0.27996088932127955 35.496172027117154 0.03313994325327241 20.250510284647714
164 35.126287846941295 4.574851227302223 0.6957939208730509 38.235943724827074 3.277111906843713 0.3020185501377143 37.71722436269232 2.187347513302515 0.22806813112222224 35.41440512275999 1.0386988436834266 0.36555616997635476 29.80088297433097 5.819035170379453 0.3206399527163755 35.25894880631033 0.05726476894566353 21.910785287542183
165 35.86877680895607 4.5735759664496936 0.6513857527410654 37.66599358078445 3.2985742236477154 0.3118248038663893 36.438886179213895 2.1450997132055005 0.2280844753130852 35.043570720867294 1.039394609696764 0.3240404550050641 30.199511031276398 5.816154731867376 0.290284488723239 35.04334766421962 0.052415685616807116 20.690880801838638
166 36.00796050673756 4.562374651614721 0.6207220964123464 35.635254590665205 3.3199899607291883 0.24113054484385432 36.55498464005149 2.1586712126330596 0.2431168288124574 34.74441209157649 1.0449911809937449 0.33360862641832556 30.689992027006465 5.836380384541171 0.2794090041539444 34.72652077120744 0.06233731474577429 19.686682024928437
167 35.50231946281989 4.563253850043585 0.6576039452207498 37.79730992723007 3.3042649613575543 0.256947165175734 35.71270606380631 2.159408898992839 0.2740064215416439 34.92930449460384 0.9999461918180077 0.3622832209639418 30.914137558462265 5.811545654392578 0.3046650425488997 34.97115550138447 0.04553974796431017 21.26253018828103
168 35.09381657361165 4.561848415364586 0.5992481860727116 37.55878605610884 3.3275908161190095 0.2619599075208848 36.339267360624184 2.1693318498000598 0.220619770533528 35.9372536562881 1.0074166550426713 0.3029973049785711 31.458461067335495 5.847545012735116 0.25872370022761226 35.27751694279365 0.06060238645568585 18.833682727259387
169 34.406861387068524 4.571818327024018 0.6075911154847555 37.53447246545248 3.290367845915697 0.24510329823566837 36.219887045628504 2.1865039144326284 0.2682823835346564 35.91320752360738 1.0697437299714587 0.34169561235936613 30.903236127107302 5.834361845616131 0.2772813580460878 34.99553290977284 0.06841496923538397 19.938401486966967
170 34.861997766668274 4.557077736685891 0.5959471741546799 37.44189350932282 3.3297919277967325 0.16147344561619872 36.894953898300365 2.172053119474208 0.22052305716947537 34.43381824037891 1.0714035735962792 0.34743502807025384 29.84592933148891 5.848870687808296 0.32595977220572614 34.695718549231856 0.07369524571567862 18.922945058411237
171 33.52316926382423 4.575898749309075 0.5290481606552567 38.033117772316814 3.2850431734795666 0.15414046233675296 36.39746864008748 2.1985899023048225 0.3491817356854047 34.922968795566476 1.078412780911192 0.32911183982010883 29.844566806862318 5.8625268478567545 0.3145503163177846 34.544258255731464 0.07795012741567944 19.205917885122954
172 36.12840741039961 4.589475995543148 0.5511295088397509 37.001376638738705 3.2910755245529537 0.2136033893301644 35.01396668938193 2.167967941769072 0.3608357918318706 34.625619293530775 1.0125799380857 0.378181816963322 31.108728627053768 5.840812128978111 0.3093095391031504 34.77561973182096 0.05823814242919427 20.776137728701162
173 34.44963429631905 4.622651455404749 0.594222338287949 35.73466218536842 3.321344968652852 0.14762931679473223 36.170174015316725 2.184935937995556 0.3149696439773707 34.87814683423557 1.0611928818529432 0.34803934553170485 30.39662147400139 5.842146676611748 0.2655763758432674 34.32584776104823 0.0843102207469669 19.14179824266707
174 33.943005635663084 4.595423012071055 0.5716909796565888 36.99849958999066 3.3295864264634547 0.13756156020526192 37.21106741314982 2.18005917766538 0.359615240586314 34.20878542856397 1.082640137712067 0.3355674948908729 31.333275555711662 5.900041167578081 0.2862972729354133 34.73892672461584 0.09540582094140482 19.37436786030495
175 33.537761410077465 4.577491846137845 0.5372141551581645 37.10347153670493 3.289243117737274 0.15998517441825172 36.785958926636866 2.150447640086723 0.3280270251875873 34.21884529298307 1.0445557935781526 0.3682773817285214 32.26143005029488 5.91528688279098 0.3249017853242789 34.78149344333944 0.07326089270959231 19.69147677841575
176 34.8409131357818 4.575890841398789 0.5629024544040269 36.93745696240106 3.340239098277533 0.15749350095975392 36.40724713004123 2.1472799449355735 0.3525063008305577 34.50980572148328 1.074598278053663 0.323399428935138 31.494635805398254 5.8734313336590445 0.3061715513085374 34.83801175102112 0.08014373590831796 19.508906236375225
177 34.917241080387186 4.574620021955803 0.544234279312708 37.70081762658759 3.3038228578264865 0.13487535229370884 37.819979925974145 2.13059690948341 0.3374841014844904 34.4066723464536 1.0898675099505706 0.3433402161267558 31.733722930283314 5.901418594796559 0.2845202458003652 35.31568678193717 0.07792101544596317 18.844056995423244
178 34.62460775327953 4.557670062597618 0.6193544232360617 39.24298845715027 3.2571713194678673 0.07372047889287288 37.78186404918967 2.1261005118026075 0.35710624747315406 35.27060204886236 1.0697738690491128 0.3663628459289207 29.695494489051214 5.8396927046840466 0.3421954571406124 35.323111359506605 0.04793753016364768 20.153669580246465
179 35.36841963566722 4.575875632293625 0.6020826138699432 37.78378552816599 3.296964975214506 0.09108382584530662 37.542492398249024 2.1382618758721916 0.26266464211818785 34.52902617227046 1.079485240662521 0.4090651917501951 30.592037018103753 5.8644057860308365 0.30026483803688797 35.163152150491285 0.06885453865813344 19.08134078103368
180 33.55642851533452 4.534891622275375 0.654045236663966 37.722677487737045 3.3090854626128197 0.14563853812454325 38.60298684408633 2.124437702217667 0.24532721602849786 37.444479155934616 1.051090027222261 0.39365920373139884 31.00717497976554 5.94041483728949 0.32980418394699756 35.66674939657161 0.06983976696691988 20.265223612961588
181 34.60871718949335 4.556648069828327 0.5906991341052142 38.19056979148882 3.3107205665305437 0.07706545655765919 36.45913699592576 2.134857892523561 0.3471592083703497 35.30894434959136 1.014553811207512 0.4438331003863834 31.417829889227423 5.886277401508517 0.2936719546024817 35.197039643145345 0.058467384963089494 20.081355446482622
182 33.98743291340877 4.5454307482128256 0.6010046203481734 39.03325767828768 3.3361750224395514 0.13533954507055265 36.737727567736385 2.1620183953115504 0.2863314631549494 34.0440690807954 1.0064999401522359 0.4008401184945204 31.298834493707847 5.877750691474091 0.3424138744228757 35.020264346787215 0.0634307961614482 20.236062845714674
183 34.93459030191868 4.556635653055993 0.5932580569576392 37.243673639941974 3.309743565546073 0.18248375089006896 36.37707206798014 2.1603943759888544 0.32551125525261704 35.310006680531274 1.011198463579256 0.4305128322626815 32.06514524371376 5.881789916690737 0.2958398347526881 35.18609758681716 0.06180823161558009 20.942818989910936
184 33.71684886347124 4.551025186129123 0.5594955237449298 36.325941111670076 3.3296975295498443 0.10138736625395664 37.441187543227244 2.1615058199300177 0.3485934527364831 33.66945055472351 1.0043442780615783 0.5381275384768909 31.11830611910182 5.922288989254831 0.3248965570634259 34.45434683843878 0.07162819722847616 21.45727444991875
185 34.617542219732556 4.560868020607806 0.6078254680984053 37.416620302323224 3.3487224270526577 0.1282759403387305 36.7820112728137 2.1251554190626463 0.27875057974084855 34.393303930446514 1.014612261346943 0.48964056760686375 32.25768701237288 5.891737928555032 0.32799816294359335 35.09343294753778 0.06607504796841437 20.998796836006907
186 34.700293588096145 4.543477269664798 0.6438784900731853 36.34290031183513 3.2687719558912005 0.16924776240728376 37.41400143777456 2.1095544738427465 0.33564748829154345 34.63422533038314 1.0112749345038126 0.49092613953331876 32.099658350768046 5.905069261274876 0.2647931322767053 35.0382158037714 0.04548541567888402 21.823882346621254
187 33.63168300537661 4.569704834155641 0.5498678250897844 36.021583563859615 3.3238936558201457 0.08565796540213738 38.26568875053188 2.098502449043025 0.25949649813633374 34.76757789943443 1.025834852081688 0.44609942859205576 32.309767242353836 5.925285239732862 0.31444877242828767 34.999260092311275 0.06650004281006963 18.971440348654372
188 33.59184833585951 4.595666223601196 0.532408155912583 37.078830333977656 3.293808526650493 0.1582937217213235 37.265341548357135 2.145007480365332 0.2974748962030173 33.90329038446318 1.0464944350729832 0.38507767960450356 31.794520679612067 5.946185841029312 0.28026789684461917 34.726766256453914 0.08328833798726047 18.947970400388602
189 33.50179974933649 4.596328138947346 0.5232692181458787 36.90774695218703 3.2622728564208376 0.258791019976787 36.87501807667438 2.140890236426623 0.2759810906133473 34.91897613414883 1.0033313447492598 0.470034974292344 31.685596732103082 5.896490079936486 0.28963865015231355 34.777827528889965 0.05771836793950773 20.82947903501449
190 33.28871853362217 4.590137877513974 0.5413598218807262 36.40364727992254 3.273828915287954 0.15073012122660912 37.737359312131964 2.1763801611615934 0.28817250587564963 34.57866352585506 0.9712577428896226 0.5104082775531753 31.451747919517274 5.91894481468491 0.323215946098686 34.6920273142098 0.06396573895100814 20.785610171400936
191 33.948466226227985 4.625262028639959 0.5670580899973432 35.73147185515709 3.270661489611172 0.166722707437071 37.493967522432435 2.117765955228788 0.3008191304659421 35.39652536346578 0.9533389121280486 0.40968918373959184 32.11891989105455 5.918028853724627 0.3254105923707608 34.93787017166757 0.05486728450991618 20.279264809072924
192 34.08255375488984 4.64776717693728 0.5687165078239944 35.33551314586611 3.306749390230481 0.20393782019312157 37.96661544852333 2.1283652395348875 0.3030500369895404 35.91472893347529 0.9399665629514337 0.4535779176627573 32.214183957164316 5.858209523846534 0.2575312360317779 35.102719047983776 0.05406741534352053 20.475374679699655
193 32.65016805407473 4.635913591772183 0.5129130989227209 36.33218238058924 3.262537750953123 0.2298217335288324 38.59357212655668 2.1514592062463644 0.3150315924565186 35.931396510485 0.9826789900790258 0.4284654925626405 32.84408769839097 5.907377462492507 0.28312478140327835 35.270281354019325 0.06584923695203786 20.275334259735875
194 31.169456926790442 4.61347072884675 0.6295154340710157 36.444843326813256 3.244702978952652 0.22591832731309386 38.043528443426496 2.1838818751910103 0.2809284476836541 35.49135780510235 0.9829137058242949 0.45872184325133514 31.741251678025943 5.892283697815736 0.28511993068688934 34.5780876360317 0.06130643396948585 21.545550569986055
195 33.038126030612155 4.602616999743715 0.5593554689458858 38.06459368528509 3.2802873181026806 0.22308590021175456 37.48382240400691 2.178869710225877 0.2559529252619063 34.877026800721204 0.9767375700663592 0.4971957568672503 32.161258919390804 5.859188454511339 0.24988071274511567 35.12496556800323 0.05739584717339148 20.459987844605422
196 32.46567687615451 4.5823203560540335 0.540602056893976 37.69216086564908 3.302521726222929 0.17362350565648768 37.85495005684256 2.1906403386506508 0.26110489261232744 35.319549180099166 0.9886573232508408 0.45936821058528154 31.450860504025513 5.871330781544732 0.31467994585092934 34.95663949655416 0.06494994178803462 20.0464022430157
197 33.587856860202855 4.622098906277052 0.5768690134916254 37.47988243903593 3.272124551995872 0.174735803051977 38.830173903933826 2.1583584549463106 0.3025267173573413 35.209749109631346 1.025060318789614 0.4091820620060125 31.334294023100753 5.892330336484674 0.30409604819048347 35.28839126718094 0.07185035034210183 20.253022655500445
198 33.73841491520975 4.619317845085898 0.5703746077357484 36.993812445143924 3.282214745431797 0.19332275448342584 37.23939575881998 2.1632688384261765 0.31745145256365276 35.03596765234876 1.002712482966152 0.4538996498999812 31.041796362883858 5.847500075830987 0.27860280516397756 34.80987742688126 0.060858634191599356 20.782912654152643
199 32.34275573276625 4.580922501802608 0.5542274326439012 35.95627004138811 3.2695661125573294 0.21245398578225003 37.527169628782275 2.1437206428307314 0.28867689062240504 35.79985907476805 0.9558379416356059 0.4296442278171517 31.684200512237283 5.84886456291842 0.22987484222086016 34.662050997988395 0.037638188992336216 19.6510472408233
200 35.081007880390665 4.583109348915325 0.5207116064858404 36.714565937605855 3.288055203409388 0.19670104008040873 37.7116129998172 2.174737568642912 0.3072206669317599 35.328734330822904 1.0191126762822071 0.4411622919070397 31.01239951455838 5.873950453994022 0.23470522106019368 35.169664132639 0.06564888689216812 19.48630408299336
201 32.96411917195325 4.575351932303229 0.5585829759939637 39.86671917529258 3.2934952126962544 0.2082111316655715 37.92652012717627 2.139930252654385 0.3318371909876346 36.10087288735477 1.0007738110933273 0.43950059142097764 31.528017273549125 5.878393083966645 0.1917800285104102 35.677249727065195 0.05544469518616548 19.823330372786053
202 33.118408280086804 4.555656248699173 0.5371860843996177 38.10455800696316 3.315368833235829 0.193459835069281 37.39360769779985 2.1459848164727284 0.27065653877722395 35.65233499186122 1.0341762569010182 0.44173357703879884 31.6673301491029 5.880496346340557 0.22059770721339866 35.187247825162785 0.06419233697325852 19.063838420141547
203 32.7707579498561 4.579921503703082 0.5428030322480729 37.17682010594857 3.3116741793000792 0.14782854942059778 37.11012114947647 2.1760513680908367 0.3291297279744751 36.57269702912072 0.9715801425779247 0.4598701932538138 31.40674122170613 5.875978356835017 0.260988959091082 35.007427491221605 0.060896946744785074 19.94604124120526
204 34.550477328414246 4.559207546221828 0.5331203608670573 36.54144239117432 3.300838820093825 0.1634651135391923 37.94463977655592 2.181963073856586 0.2980218389197927 36.950327260131985 0.9820387762525347 0.3979893949911041 31.281394626385328 5.873387735194538 0.23172585430061116 35.45365627653236 0.05734302696725959 18.61336548117438
205 33.0700886780556 4.579769585384707 0.5032106168290604 36.330333882648766 3.3198291290122204 0.1523733011974149 36.42036605255837 2.1421374472812142 0.3151706450681263 35.76860208549465 1.016671662126532 0.43457514143960846 32.452070814703866 5.865011405555536 0.21468910791506482 34.808292302692244 0.06253968251543914 18.56404813702782
206 32.57709022922189 4.578297504987901 0.5523457821210531 36.49834882430137 3.3430420693560796 0.1961666006881161 36.262092504937 2.1243966966438865 0.32263293694978307 35.684998795608536 0.9920306110624036 0.39001835461491113 32.1924729459855 5.847691556117442 0.26782846819178574 34.64300066001086 0.05494752427693996 19.812790516058644
207 32.743172190698495 4.58956240237639 0.5503064554464578 36.61766171972566 3.3675647555169794 0.19189163401403084 35.500331328152775 2.152742401887629 0.27511135786423946 34.78060436609548 1.0125884407611565 0.4365539001655304 32.207681986779384 5.836699743100529 0.2763286736701619 34.36989031829036 0.06968738537193406 19.82654011194034
208 32.513687668754635 4.581017529322307 0.5248800772087097 36.122025723674476 3.334990719687247 0.18273943612017796 35.917048939384436 2.1766473165256226 0.2949448905031542 35.01567251553753 0.9887225397722225 0.4283588883946498 32.0760827740217 5.837648371965597 0.2381413840569915 34.32890352427455 0.061661132097996486 19.126072337084807
209 33.02616302148144 4.606836791416484 0.4773705839305215 37.02509939860622 3.295119346401175 0.27929832672271815 36.20781892951035 2.13528683479798 0.3081142353962807 35.52341282193498 0.9952348467129407 0.43861259117651596 32.72381814779094 5.867232814213175 0.23426859639614706 34.90126246386478 0.05779796335174814 19.912166505392747
210 33.854483717215345 4.6069886954735395 0.4608554800784016 36.16433919390605 3.3516358084642377 0.18560877121627706 35.344503849838674 2.122060130105454 0.2538177579314079 35.371336681829305 0.9761449896770188 0.43270263548395577 32.36139574120165 5.840096572070884 0.26298238594877715 34.61921183679821 0.057241075801624075 18.288435019755287
211 33.212370358526044 4.598824977057555 0.5187562250660426 35.72670244492581 3.3201851373853204 0.21052971387112643 35.85023187790562 2.1355304445249947 0.2607779787903391 35.74965784735605 0.9503942446397402 0.542496587238258 32.07179377745295 5.8715480264305775 0.24111956219655276 34.5221512612333 0.053152402651034956 20.324876410976255
212 32.2895190316565 4.623324196286899 0.5406371479251523 36.4138688482483 3.303292997587832 0.18545884779190971 36.39984216542898 2.117093959281715 0.2554575705782467 35.70353261340131 1.02836236242609 0.4151342373494409 31.99512201010225 5.862989637832434 0.23918369448731408 34.560376933767465 0.06486846732639125 18.745706533742073
213 32.84612675564874 4.643686573305239 0.48641374799188764 35.696124612366745 3.3050273451635617 0.1711091952415055 36.3750825671438 2.1356663291554607 0.25839944039882434 35.37841848512422 1.024880675260811 0.46375384585222207 32.41166379222571 5.905271293273129 0.22071399189267601 34.54148324250185 0.08076227987503759 18.33912105178324
214 33.43111008116863 4.635298994364518 0.534333436226256 36.48259116667261 3.3052591113492555 0.20295042569629443 36.799819406992256 2.1452149790804644 0.3221490793959733 35.65583936332364 1.0065474359531397 0.4694168604943675 32.059173662673274 5.9140318344625875 0.2311005797598853 34.885706736166085 0.07912630768539045 20.167545803311782
215 33.84840785262244 4.618012529939889 0.5016780753925063 38.50338111303639 3.310446490840484 0.18256420354286995 37.6493593739844 2.113000388849469 0.2858657549599597 35.144277006790624 1.0349562999238542 0.4558170760456432 31.960820376652727 5.867827532952795 0.2327149532980318 35.42124914461731 0.06670448514469549 19.006615070981457
216 33.900994286478905 4.618162508063831 0.47086312598425184 37.09890646658389 3.340774204376206 0.13140041227890473 36.76743912849202 2.160249028965409 0.342669944703038 35.171279880897096 1.0309851738551215 0.4708524834921535 31.947532928288442 5.846513131821479 0.22725368179110086 34.97723053814807 0.07719264605980655 18.827847483470553
217 33.077619237098446 4.633842091848669 0.527147023377465 36.55796016161501 3.328816214491497 0.19919213935782426 37.05714095254438 2.126661181096072 0.323101828379029 35.6848131579494 0.9880476611535731 0.49350227336878216 32.01421075918705 5.898683717847462 0.27564950563729224 34.87834885367886 0.07306600993085173 20.839538076180727
218 33.8392606966274 4.58628267383567 0.55070672976396 35.35515304741748 3.321212906068458 0.28849866227738835 35.57554004623179 2.1528865500003427 0.23159890655233067 35.55749195792945 1.0139188893540956 0.47185584122971663 31.93000018204498 5.84846451359706 0.26217961723409433 34.45148918605022 0.062408943214522505 20.6819401553622
219 33.691651210714376 4.60638309972479 0.53147837761602 36.64406256259119 3.329258049832254 0.2663831839973212 36.8771522577449 2.1343978660103735 0.27305011777460664 35.61429645315139 1.029435176021726 0.4172781526660427 31.87170348967509 5.867430827433742 0.22625867110221773 34.93977319477539 0.07123684044797444 19.646132684674424
220 32.67713727451542 4.636632971907988 0.5220461631875644 36.155710463680364 3.375143777244984 0.17174581073286033 36.087714628883 2.093551262423013 0.25758131252515243 34.036391494927535 1.0350931587052645 0.40809995733315935 32.160056891533266 5.848917024810058 0.27810735507098483 34.22340215070791 0.07572347566165889 18.765291385318985
221 34.60858356965398 4.629784826816714 0.5147301890137405 38.110673663938925 3.348747165393697 0.17097332305338386 37.23004717027369 2.1212155911633603 0.31827704206426494 34.73134834750688 1.0500934036726295 0.4548535366575189 32.227033630278754 5.852648239593243 0.2257165421785028 35.38153727633045 0.07835368197132606 19.303528329024807
222 35.32431021785919 4.583197644497907 0.5625136400372688 37.43255932613189 3.3438249169510055 0.22856874290380078 37.28136581331415 2.1162691938545355 0.2585491481832629 34.644668817163605 1.0450877501536708 0.4035476487559001 31.20028879222283 5.861325252233791 0.26753010026859353 35.17663859333833 0.06779678818157926 19.717875904304346
223 35.95890487227405 4.603852826981883 0.6032112454150668 37.54059307352924 3.2829111331351153 0.18881763604322982 36.64433908443028 2.160381485387212 0.3107691000989271 34.567352782647205 1.057973574913366 0.4187316419250766 31.141878323213245 5.836099941523823 0.24068585467795653 35.1706136272188 0.06609962903167718 20.1935018982422
224 36.85582501364541 4.576215957591229 0.6236034612253782 38.45019569573047 3.3288688839690734 0.1886282784624271 36.977327364630774 2.1588798370068014 0.28706748960829653 33.6847713709451 1.0579954813005674 0.47311328833218314 32.035741732190836 5.891882384472204 0.2760071194581645 35.60077223542852 0.08062434551137239 21.181328794831373
225 36.00534537946634 4.5609159956323495 0.6568759290966758 37.284424172128176 3.3093074818643267 0.18866292332693022 37.88271873586433 2.113505165313153 0.2578740928716904 34.51418488563582 1.0722431053070733 0.41232485188287427 30.57659440598084 5.8361630366145985 0.2434375119320457 35.252653515815105 0.0562827935896975 20.15866412712748
226 34.014570954193545 4.539895797309748 0.5967394324928071 38.651441952334395 3.310895911495961 0.21258143451373773 36.73600621179989 2.185377706176638 0.26260357395717293 35.24643863582806 1.0915998777944598 0.3847170011978769 30.58757929107208 5.867681545465849 0.28760275813768443 35.04720740904559 0.07694600429192829 19.98756622346402
227 35.57275472727331 4.568812064406494 0.5774779960565634 39.11769630156949 3.290400682738 0.19130976814428888 37.58371536285886 2.187793594871419 0.2836907108814599 34.281213431994544 1.0693361150528096 0.4250765529586264 30.566865784427424 5.874527041219556 0.27151195691117647 35.42444912162473 0.076029736301053 20.042831264685613
228 34.02068091106662 4.5787434502455024 0.5609624764206701 37.21754687592069 3.350901819757685 0.1939697884388773 37.754318539589 2.215717508140094 0.34392934240728107 35.26169662086831 1.0583622028733775 0.4165784172944861 31.113909746938074 5.888683282387919 0.27713630602128797 35.073630538876536 0.09633748932431292 20.541411639486192
229 34.546746842875216 4.542306128432179 0.6025263796801402 38.481522687722666 3.2896466300962177 0.2369079880728353 37.539275390745004 2.1884172631935446 0.21801656854729215 35.25100228513258 1.105494080132691 0.39108113298816966 30.725099299217625 5.907031871885321 0.2475815052555549 35.30872930113862 0.08443503139138793 19.4360298792437
230 33.85126515909104 4.52463236812479 0.6115607021793218 38.39652616231093 3.3327716322709713 0.21918714120204658 36.85646235841698 2.18334972060555 0.2728911533464161 35.52236532619607 1.1056555579372287 0.3961166455235082 30.850024226545425 5.955572570792418 0.27462999247474423 35.09532864651209 0.09825220658958886 20.332961619688724
231 33.35110947214368 4.559469637654944 0.5489320499852466 38.946168025995725 3.32738847040203 0.18157334144222817 38.642242845559515 2.1502194305197433 0.3310396623007007 34.94715089964867 1.1073187992757476 0.420292895309313 30.557874596319458 5.888579019143876 0.30020800377227047 35.28890916793341 0.08445090804266542 20.42074239887373
232 34.38330570684299 4.521966228714712 0.5428114558440019 38.89435951030777 3.305665101650686 0.2101731769261523 37.535425302489806 2.2007669601178543 0.3191792176445481 35.14588591155962 1.0960396466776485 0.41001691803557316 30.155097337395727 5.926841898857918 0.2814660590730411 35.222814753719184 0.08811180384716115 20.209903953744615
233 34.041239285600966 4.555816080908306 0.5314846107995704 38.42015348821906 3.3374095779560817 0.2105756293234728 36.641984721978865 2.179835559109201 0.3264140150516475 35.790024440520334 1.064477230989746 0.3481244462547074 31.005521198375792 5.856854148027932 0.30820974189100275 35.179784626939 0.07673435604165069 19.764848854157687
234 33.49205163106064 4.548640784189164 0.5043974984388844 38.56870823913502 3.3150929805170555 0.2665572482553138 36.803969168769264 2.1912599408706885 0.2631522307350218 35.37397238419751 1.0846472261639488 0.45067886875276114 31.487220320138434 5.888820192791435 0.2379237354888682 35.14518434866018 0.08354806154985575 19.740797671297454
235 33.72677637582737 4.5404152882683295 0.4454066591016645 38.445819740846375 3.2680190029889 0.24338335150332202 37.88152566608403 2.1651775430305538 0.2928065104254861 35.24801316402332 1.0665490535816298 0.4541074528055195 30.95137564554488 5.905751899698983 0.253493541204196 35.2507021184652 0.0670383941570766 19.356777675157833
236 33.27288594230753 4.5198482564503415 0.44996786917316367 38.21831904277189 3.296126197197262 0.20170940532910342 37.77051074585368 2.105105542773913 0.32242796623937636 36.164428391651256 1.054750534603933 0.4061948253812713 30.715240256076108 5.879807426032924 0.22029704837991607 35.22827687573209 0.048983428055072054 18.341491872365996
237 34.940155254892254 4.514354856793626 0.5161384619586603 38.66157905040488 3.2844862677176137 0.13800420972021787 38.183096854289055 2.137022796920759 0.36808842649940565 34.94521033918871 1.0559299953198444 0.4092738879419566 30.55611933650373 5.910658253946445 0.26338356078005587 35.45723216705573 0.05834627078305501 19.421992096489575
238 34.56763759490406 4.586839271461496 0.4429984107397422 37.51468426038173 3.2990108035373575 0.14294539764798658 36.88263684053324 2.1410377751360623 0.3930657950606291 36.374570180656626 1.0426464309080843 0.38731900890465526 31.622610184923985 5.933850822336832 0.2603828375968223 35.39242781227993 0.07853285731936381 18.640740113546443
239 33.16453907610404 4.546281625185206 0.5132881771260572 37.25575287069751 3.289283595758526 0.12871039321706645 39.976489450125634 2.1060489046259274 0.3853379877008278 36.26704926632263 1.0501977163707534 0.44628603230841407 31.3471218362615 5.897107936951353 0.2190615567139944 35.602190499902264 0.055639792421750524 19.396731535120797
240 34.46322394798601 4.558097720337603 0.49821602905949103 38.16624641615362 3.3042650622088305 0.11021000522526414 38.08725337045056 2.1169238087051463 0.39914800847478066 38.15243192920718 1.0068181110272265 0.3462324907156792 30.3175473465522 5.854961500493611 0.2689810321534916 35.837340602069915 0.04606907719788085 18.595775711366798
241 35.014489344526076 4.546705160619366 0.4843438128511975 37.79980284766275 3.2957542405508033 0.11967439736278863 36.8008372361365 2.1182778002316107 0.396854104516104 36.45575607004999 1.0287036710149369 0.431362975453328 30.707715864944824 5.8649414633397114 0.24050775286216197 35.35572027266402 0.048732303794683005 19.168223315276386
242 33.64195775990725 4.52466335948509 0.5164158102792993 38.49459327842025 3.2974178062622084 0.11979565340043637 36.787639272693745 2.125960366200877 0.33767648197222716 36.13623948535752 1.0206286888097442 0.41440533704685856 31.087166420337056 5.814095446970429 0.2547144277180415 35.22951924334317 0.03440897018906695 18.82748150286776
243 34.87040445459588 4.54175786772796 0.5099134413694094 37.32305330685435 3.293099093903723 0.10318239489873536 36.194192148982665 2.091499397434164 0.3139450159723867 35.766900460299055 0.9515807293207669 0.48660816173744564 31.949785487908553 5.84618655309875 0.2493083407504245 35.2208671717281 0.02268056494047015 19.056087587235425
244 33.798425232034226 4.520442927524498 0.4934300453503115 37.049862160318554 3.3154601086441775 0.10915034675787144 38.202477247753436 2.1010780691438473 0.31942397559980124 34.49976599627383 0.9928766682111463 0.48490138162685653 31.19498740707601 5.814885043663946 0.31398014224851134 34.94910360869121 0.02680440008092031 19.719899722266764
245 33.292159427393656 4.552615867632037 0.5522487595021616 37.1681274685584 3.3160221563405434 0.09256846324395683 37.223156676750634 2.0696169125406008 0.3443778787927254 34.75059222576517 0.9799436787907674 0.5062194592838258 31.754234453590406 5.893663502981124 0.2648596274357297 34.83765405041166 0.040228260300411864 20.171256354604644
246 33.133416932981625 4.542442884299389 0.5348653778319578 36.83255094682845 3.302929526553047 0.08432387833366328 38.13056278952655 2.0439345226864605 0.30766205740361285 36.08730944881718 0.9291184319472412 0.5076103666084532 31.507787252104276 5.860025833063713 0.24400585509344003 35.13832547405161 0.01354607635336751 19.233821164152243
247 33.90814698762604 4.535194424197942 0.5348257355900939 37.24298887101792 3.2891607234063254 0.17737086623235768 37.06377779498636 2.038032975204997 0.20641864577970712 34.8398403607388 0.9635868586203651 0.5204332227980497 31.000359532254862 5.826693435036088 0.28728592054970553 34.811022709324796 0.008389519936540824 19.782334925943506
248 33.86905383509886 4.581931091254207 0.47823530179748275 37.926247628816384 3.2903076976984247 0.1986537438335853 35.77646597890692 2.0744034168762657 0.27213888285030907 35.3375376027302 0.9544377758965775 0.4487057061169093 31.253662255553966 5.8013605663887 0.3042747530280234 34.83259346022127 0.018343946266232324 19.50357946137076
249 34.27517875892106 4.542282607588709 0.490138150994136 36.941821631158085 3.273362491810816 0.12947204454915756 37.273708446841326 2.0409920891316644 0.289260671787928 35.22192587166052 0.9584369981159271 0.46957033989261776 32.0156465583173 5.862534051516514 0.2535239611826249 35.14565625337966 0.013377484276123485 18.70094329240941
250 34.22248618132216 4.538145838348379 0.509689803691324 37.90523582164759 3.2793080399163146 0.11887443794450356 35.60411938371938 2.0433755989181215 0.2066892215362481 36.68677792938553 0.9783114694278952 0.48218858607776244 31.34448699337317 5.798036107929923 0.2656304191265564 35.152621261889564 0.005291247551524103 18.14067422026498
251 34.007082731152984 4.546044710616269 0.5449242578063999 38.22558963641427 3.3320406549793313 0.16902539309922002 36.57746259191141 2.1006376914228966 0.17163172753429765 36.09848913505484 1.030563701354263 0.45691006366596876 30.235671509202948 5.853894451032174 0.2859524050557967 35.02885912074729 0.05049207852438409 18.660591923282265
252 32.833844744867925 4.560920117288256 0.5509809487553281 37.28643322992364 3.2917292490873025 0.1962210264510679 37.65902218971083 2.0708124949127487 0.2735337520407529 37.41550134457124 0.9890461135818506 0.4774613881879532 32.4291439067239 5.932649711951602 0.20793009270440665 35.524789083159504 0.04688737400774927 19.5507776677664
253 34.573185052958905 4.541298702799996 0.5316672255096687 38.17153727743722 3.2847362342275837 0.12074154700984871 37.80570745159585 2.0301559203167026 0.242347330254318 36.90052265813351 0.9812895466700314 0.4564492794489134 31.48337677264168 5.888696032736687 0.2533047624153101 35.78686584255344 0.023091123993597428 18.38633189473721
254 34.159859418964835 4.54597522402125 0.5442589143883826 38.804653933872316 3.28213069727131 0.1785171197800445 36.5940742183351 2.074327642784029 0.2999601892482868 35.58080796652056 0.9748075996814878 0.4362098074042307 31.73337340014737 5.9035047890435095 0.26122169902546116 35.37455378756803 0.034005027203714545 19.711670194959805
255 32.98712548784204 4.572059180414963 0.5143496470348274 37.38863064577748 3.3121311976130974 0.18472722220353036 37.02180379509822 2.128323745069106 0.30810499765153265 36.97478752783391 1.0208081445761974 0.45600389900452976 30.741506838023945 5.898694302645276 0.32061933836140905 35.02277085891512 0.06425915070712529 20.440900789550565
256 34.11655393955688 4.55935818856594 0.5731061297020452 37.729688410245345 3.3106756849372463 0.1778347599725115 37.33138517901565 2.084519160902932 0.2537453490670602 34.73492520432535 1.0161254288113393 0.42834468219179306 30.866682877447115 5.883841839347391 0.2928496661253187 34.95584712211807 0.0487598971563671 19.7771347164052
257 36.30846993500736 4.594912212614862 0.5168017232472301 37.71871652129137 3.340676660546731 0.21092096248218706 37.08627022277267 2.0966776974447106 0.3003144083451474 34.95891319389406 1.0069772097107914 0.4492311168134913 30.7474795021317 5.824909324679372 0.2901368071157035 35.363969875019436 0.05068645764269064 20.25296964437174
258 34.14778347747078 4.535122175490297 0.5325003251351366 38.344914528215604 3.317509009384965 0.1288463828448992 36.45896991014233 2.1038520788683233 0.2615865634307765 37.75646473288807 0.964131897569805 0.37552501116168086 30.506019180313125 5.850738521505687 0.3247538689013511 35.44283036580598 0.032126573207212905 18.600641106760275
259 34.48559383969747 4.558531118487073 0.5107886890225154 37.86163786011105 3.3341609068489206 0.14597084054392157 36.4951238765396 2.0558112210102464 0.2589295655838545 37.135839827916335 0.9555845936085177 0.3970355690957957 31.230288854023986 5.884449383699021 0.30313351115779913 35.44169685165769 0.03556328137415306 18.516370748470514
260 33.632061811268706 4.574386767714694 0.5657012186073749 38.07841854065753 3.3563173280811913 0.09677414902111683 37.32777963936221 2.107884450784523 0.21570596335919381 37.004113968186914 1.0331010238096663 0.3477034658994761 30.029385916717608 5.876357873634392 0.27833522996535476 35.21435197523859 0.06746532544829065 17.23709179954091
261 32.613811566391085 4.579186500449474 0.5889687204192474 38.30754638480691 3.3428234823467404 0.09917556300819023 37.91535005503461 2.09079665876137 0.22161580691766206 35.593144909423344 1.007282366818182 0.39722419666195874 30.61869907492372 5.934188237732341 0.27680170738412885 35.00971039811593 0.06871128586501882 18.148850626109063
262 35.01522765295469 4.592287141241005 0.5243365984335943 39.212454905348466 3.3522993078244574 0.10393140338207037 37.36752261455346 2.1121759170676624 0.23496753043401492 35.13649654852686 1.002862964280463 0.44517099080224337 30.649083663367737 5.924842380430483 0.2906919528837233 35.476157076950244 0.07474937881221147 18.324318739382953
263 34.85239762842014 4.576442765115635 0.5380911369847626 40.38745891838153 3.3056013733726544 0.12853474130995426 36.758665404005704 2.123785581248235 0.2111457563393266 35.5923222628713 0.9944384159326587 0.40611999564152695 30.24754143555514 5.855762490294308 0.2934365074213628 35.567677129846764 0.0490619618360955 18.07484903945285
264 34.4492376466073 4.606999011250907 0.46374638369991067 38.71430124441316 3.368617572765154 0.058998711392707036 37.34047851633415 2.107102538391916 0.28465271915896306 36.45278621551157 1.002898541085841 0.4714411652422964 30.598626014957603 5.947486197754848 0.24758904511097798 35.51108592756476 0.0844766088931305 17.491576708069914
265 33.34495752612725 4.558229408978223 0.5266651951092322 40.09934039865346 3.2900757050400555 0.09834860738028078 38.12245673033941 2.1220288458020233 0.23168380555797632 36.555511115298714 1.0523990891196042 0.5091536127047291 30.659914300136037 5.936974337531377 0.2776536682496865 35.756436014110974 0.06979731393765394 18.833178749785198
266 32.09144322885369 4.60692720217474 0.5077696278577122 40.31729694302699 3.301290347364828 0.09400306201585626 38.83747029476016 2.143539725162874 0.283974646892848 36.85097969695954 1.074284041860538 0.49547635910475846 30.26371470576267 5.975829385488139 0.31998022584878466 35.672180973872614 0.09822997705362106 19.494360961131555
267 33.54332170178338 4.606099238197832 0.5739451692534374 40.46692117518658 3.298192509181854 0.10191775918887917 37.19678582117883 2.1162682673106206 0.2543801969487332 37.424750558424144 1.0518923552467774 0.41364215953048433 31.080400698950477 5.9167905015285465 0.29140046723643326 35.94243599110468 0.07570441093652329 18.738994379305574
268 31.765055915653235 4.612583248726525 0.537114329061758 38.777199822512145 3.298722846801114 0.12426811474271358 38.40137198890747 2.0904913166402253 0.22857084735770383 37.47355527580861 1.0498744445045538 0.4362483189247774 31.422291531148318 5.954219835610919 0.30516893841037984 35.56789490680596 0.07903417510006468 18.69412945016787
269 34.85069460420634 4.626369238331209 0.5613587437082038 39.25258300766778 3.305247270926831 0.16810735574390076 37.66752226737836 2.1214198043132813 0.2554469556623663 37.365997730436824 1.0272196815332353 0.38460803601372906 30.35851287667233 5.9708548241201305 0.36112707093141505 35.89906209727233 0.08807800048833477 19.831767101617775
270 36.21984274703765 4.591756611481456 0.5540245594747201 40.50281573202654 3.331466045725296 0.086755906778506 37.60491522898801 2.1438262293713755 0.26176903960700765 35.56232754300355 1.0414385289392645 0.42141935834177935 31.440424794997522 5.989865753119093 0.3112172972968841 36.26606520921065 0.09752647037069431 18.737853154416847
271 35.07184299157773 4.558011990296092 0.6395361276753804 40.155304927859085 3.306265161843298 0.15741443568205607 38.221479790145715 2.117296627280267 0.16838819555094953 35.824662514916014 1.0021870860585902 0.39890975785243754 29.776086955986024 5.996343273002192 0.3391825489165013 35.80987543609691 0.07387666433948512 19.51988215095657
272 36.06742986065311 4.644982885316713 0.5767153397215677 40.10716836010647 3.3033169423762123 0.22747870746855403 37.95705004376092 2.1276428497431907 0.18861270211682327 38.41332592350626 1.0330492370127076 0.38587235677533255 30.359023941993705 5.9934494471794535 0.33330323757196356 36.580799626004094 0.09834410896905274 19.617872578460666
273 34.92204815837473 4.547933512346068 0.6737873486643888 38.747328927928365 3.340517845074714 0.23369041824328363 38.713874089970616 2.1190368614961304 0.17861074674399016 36.2298269863056 1.0179090965550686 0.3881518500676742 31.79584517390357 5.942159228587725 0.2865023547320668 36.081784667296574 0.07136714545533854 20.176625315131364
274 33.93710530660649 4.585231263640094 0.6432006213157305 39.025984647518804 3.305485682455517 0.22264606353962296 38.73087834254811 2.12130115388418 0.17012027905970065 35.54446891366515 1.0283979615328531 0.3735781328180517 30.163496333684375 5.949129105562308 0.3141404782511647 35.48038670880459 0.0757648700583878 19.75198173083586
275 34.778197108802374 4.567963324770431 0.632578154252143 38.867599044188616 3.3018955217573103 0.2058496163191263 37.76266133726234 2.118029898120816 0.13926109649400523 37.516272927792556 0.997509513023845 0.3862272632710696 30.754029521106048 5.964881742613372 0.3323525684218126 35.935751987830386 0.06791183670055208 19.43780747179808
276 35.463746117267625 4.582133252768472 0.5825998836221088 39.10023006395914 3.3261638220463023 0.14894852097300726 37.93474495400295 2.1555361471540087 0.1861599382706967 36.436025821051366 1.0122868392357591 0.41649827604473943 30.287449111168886 5.965457210035584 0.30441816073481737 35.84443921348999 0.08617129089142254 18.77725681584684
277 34.636159100325344 4.576511857350267 0.6189806858029425 41.34279288330908 3.3801880624999283 0.14535404771514654 36.95790757775237 2.131820428298507 0.13512247007089834 37.25217142041646 0.9895928774450496 0.4002034063303611 30.67055878940279 5.989645294741609 0.3109466227591866 36.17191795424121 0.09140754071046964 18.45619937714501
278 35.55785226752248 4.557091474181708 0.614047323459325 39.90325201922647 3.281192440388757 0.15746955745992494 38.52642544966679 2.151032654984731 0.20183253779248225 35.26953052589608 1.0403581960752626 0.37005245486307403 28.783533582489387 5.911285670162412 0.2929262574446801 35.60811876896024 0.06604792380197147 18.750939161189315
279 35.84495482605245 4.567649360651731 0.5424028335858467 39.487103786585955 3.2788194140577662 0.16172868460552606 37.37915606217997 2.1513406215079476 0.19448366456051133 35.52171339843616 1.0191264679330128 0.3199106745715191 29.863798495765494 5.916519238033251 0.333614087096019 35.619345313804004 0.06454685708013903 17.786213605780613
280 34.31386390577788 4.573650807483164 0.5875145320608887 37.95076909891117 3.29905417755155 0.14698158720943938 37.7723448228142 2.153892164901972 0.23514284073167144 37.35857048880116 1.0129856963486945 0.38236007950374 30.65819477508934 5.961599385030759 0.2861302747393746 35.61074861827875 0.07809228290662511 18.771579200580963
281 33.45320939138172 4.563576922485263 0.5671040274427828 37.8762853536414 3.3181569782695095 0.16419638110660284 38.005661305683816 2.1257888992940908 0.22264363411203825 36.582249152087435 0.9953608614196308 0.4445367514422847 29.996011143467094 5.892143090836685 0.28484283249282627 35.18268326925229 0.05686118710443302 19.289467871727435
282 34.31908791208533 4.584957214928611 0.5114123513348514 38.04825797410142 3.2936879024808214 0.18467464492202543 38.29439677862296 2.1362036994089855 0.20091141139372062 36.89316971586234 1.0116792919348658 0.4997116386029207 31.380892167405875 5.926264738348804 0.2903101016555508 35.78716090961559 0.06841440606381491 19.33182688574511
283 35.550491952265226 4.5863489644506545 0.5510143067514482 38.593294826363085 3.3780620876113763 0.09812679103326595 38.22043488750813 2.162987857006262 0.2662271334902216 38.281035853060274 1.0607564593831977 0.4709969921619993 31.370118597022202 5.952230938840552 0.272174804020588 36.40307522324379 0.10593309810180589 19.00546874536555
284 34.97019575555862 4.587548549742596 0.5305832883291592 36.98316447732253 3.3405256209255763 0.15473602423435234 38.070467668379 2.133180967872905 0.29571612026507904 36.696069380468614 1.008251745989951 0.4722842000454903 32.004600455984296 5.929289407757221 0.2756061410543273 35.744899547542616 0.07761509510104711 19.81202998749746
285 34.83269507625588 4.549394181456645 0.5097854499761961 37.81248099652626 3.3105122856519067 0.1239792513892027 39.74356181005765 2.114373422661367 0.24899603461333492 38.44627215690221 1.036858555572365 0.41228573248818207 30.881971725530743 5.934378264527037 0.2873347192615094 36.34339635305455 0.06695917861726146 18.132752727547437
286 35.71728695578531 4.555578649210579 0.5046469458514133 38.887845727780714 3.3609138680437027 0.13762500659706564 38.4964437344662 2.127518788597608 0.25340487510816617 37.83620646014381 1.0211692463305442 0.45483047196506887 30.06715853946827 5.919204770211498 0.33019432265355864 36.200988283528865 0.0747329011221837 19.259421914286843
287 35.82778582534604 4.591065342470511 0.5084338895462567 37.86544042021876 3.3624821717905196 0.13499852451859187 37.74106648755272 2.1163443024754756 0.2939391082326019 36.88298694419708 1.0043909259127823 0.5083524614773819 30.432481063709066 5.903530840825844 0.3311469252031715 35.74995214820474 0.07341855333842373 20.361440764802776
288 34.05879732595754 4.587312664667628 0.574763824916406 37.91310821945173 3.400895960416722 0.06904639215831504 36.79783942413429 2.1201779634634437 0.27171546282079423 36.61667368694784 1.0171684188690955 0.48044478821961023 30.349471296001713 5.8624097011031715 0.3221311940865392 35.147177990498626 0.07544877834740951 19.687994803713366
289 35.467099653600364 4.526933821787787 0.5734250447958449 38.14356500862416 3.3366521706031826 0.17830989388650992 37.99351257009973 2.0925485595186206 0.21154184393642678 36.62052152455423 1.0253786079071396 0.48070239843893264 30.340082049514056 5.863844714786171 0.3143587630111136 35.712956161278505 0.046927411563977464 20.14906863057081
290 35.325126674378915 4.570119126809565 0.5492671209394545 37.712335477706205 3.3307531269267936 0.22152413311912372 37.25317605816522 2.1086021104183543 0.20767296346467295 37.93942512324784 1.0377432054155242 0.5119028246279336 30.030251902020535 5.867951507933266 0.31124318443278415 35.65206304710374 0.06088965214409785 20.644932462173873
291 34.271183169600576 4.5940617456397765 0.5279164102193242 37.81454763697018 3.3394551385343068 0.2168062528506375 38.46877446148843 2.109182596317634 0.1618026995551202 35.885452303905886 0.9993845884743072 0.5151459248115502 30.34008913605164 5.908406953473368 0.2802038921111482 35.35600934160334 0.06795404113127586 19.502053009231403
292 34.00491463698571 4.536052870566735 0.5433099694402428 39.6293480732587 3.3389289665390156 0.23210369722320756 38.432198864533795 2.118064023076797 0.18005397494285139 36.89937498037326 1.0406576281973878 0.4696828180560199 29.765557882036724 5.908249758111003 0.3183536030764692 35.74627888743764 0.06624648594158496 19.979084871769
293 33.51722936701124 4.552810647176621 0.586261782222135 39.36916870687806 3.353394592233603 0.12029585257822789 39.27501391720522 2.122646685379441 0.2291764023000202 38.20501722876761 1.0831046789151118 0.4560962011830783 30.436542167148357 5.96582851829564 0.2792416744824304 36.1605942774021 0.09341286104348061 19.149073572867856
294 34.09097109442805 4.537008501369576 0.6061992390921834 39.08861731603265 3.3378088198423135 0.1486477832125543 39.52779354792436 2.1142485430292117 0.2551051606396323 36.65804875194749 1.0166833996931666 0.49393480936803236 29.886049665107816 5.922684010099125 0.3337493024376726 35.85029607508807 0.063542491450076 21.057760793847574
295 36.87121173867148 4.561957561767574 0.5163302174403858 38.20462581767447 3.3237854818766492 0.1570653936480552 37.481084493830906 2.1237895304592467 0.2352541026001061 38.23609694717222 1.0452808005261907 0.45522960903532117 29.742575939200897 5.924233275273807 0.3689422123347966 36.10711898730999 0.07366516662409098 19.856672121648423
296 36.62950227930817 4.571809917560656 0.5883761706653918 38.21965646670204 3.337355829647339 0.17612779253580102 37.51997545316722 2.118334376831444 0.22828473002651556 38.4638524629617 1.0776088313361578 0.47046999440308507 30.17906095371443 5.933661780922462 0.37003366646352237 36.202409523170715 0.08560998390300903 21.00798290064151
297 34.96729364587031 4.587185019888215 0.5133981397851618 38.10361233666634 3.3256354825980083 0.15881053375219728 38.60563364930604 2.11587805786682 0.23245765212675376 36.95345997839867 1.0302902164112033 0.4741622219338005 30.19822628600237 5.8953588072977885 0.3915034161272403 35.76564517924875 0.06872535345580447 20.286509971711695
298 35.04827105348297 4.561976618004648 0.5787924407845796 39.49048883972427 3.3604732992024213 0.13920225730316066 37.83836118352985 2.1727547310756776 0.24870053785617519 37.19831830255764 1.0290683948882717 0.4996323959128832 29.66805430534998 5.886150174137361 0.3684869293477198 35.84869873692894 0.07994048010507329 21.025426109233393
299 34.55997359027954 4.576417769939323 0.5789149045785223 39.840282772751294 3.3134980319615344 0.16031409789255854 37.0969323736435 2.1510913351062984 0.22879749083958284 38.54762977218391 1.0684199303443505 0.45346187335252636 30.305178109691873 5.892838809317425 0.33489025442533443 36.06999932371002 0.07830901197718357 20.126616443075935
300 33.92038996719138 4.530968419890901 0.5644498629234749 38.1147824265864 3.312538030265933 0.1552769142295005 37.56173175858338 2.107743056211993 0.2084134558670674 38.27886269072874 1.0917871844715055 0.5120317933824903 30.076101126321678 5.843051802614371 0.367723170843696 35.59037359388232 0.05507353533433812 20.716952920836082
301 33.83988685569375 4.547877871765294 0.5135793007929698 38.29701489173403 3.3962094764158723 0.12163592012233353 36.502500013558496 2.157393547626563 0.27360898265614525 37.721279979378224 1.0763592954504912 0.5261147230923501 31.018196410860728 5.849135483136162 0.3571001090214161 35.475775630245046 0.08325097152227387 20.535254693491343
302 34.475746172385 4.549660261940154 0.5754990961240506 38.11304946027096 3.36929955977215 0.10227216688652468 36.903780742096004 2.141367919375064 0.2693179327223712 37.55151540919982 1.0685737941519542 0.5381909159692989 31.072973561973125 5.839813461672441 0.35315555034721335 35.623413069184984 0.07159883602574997 21.06692086835466
303 34.375491060410674 4.609003573891204 0.5058820420862651 38.75554587900093 3.3584532738321484 0.1290104941468478 37.5778451717285 2.147929490554379 0.3035268180195124 38.08285875346678 1.0457016843033786 0.45291665298021816 31.542960885412093 5.912616372552939 0.3768696535934302 36.0669403500038 0.09259671567020708 20.26214433529724
304 33.426190218575215 4.619727001650834 0.4656135151032531 38.30989223839936 3.3570974905561357 0.11581569831538592 37.17327040992061 2.16382094221314 0.2985240377883117 36.83677801096585 1.062086253562832 0.4039457549122019 31.289019678428303 5.903456759551428 0.3454386011083565 35.40703011125787 0.09909352615027131 18.6708336592161
305 35.383915600201284 4.596198569840425 0.45688641996323737 38.37273144333852 3.3706878505544413 0.11685504136685561 37.617579127197274 2.1571374681567757 0.3579455824098591 37.038373253930004 1.084647849841491 0.4718692164938779 32.679190052349156 5.896631421303875 0.30989388818814245 36.218357895403244 0.09891646858279883 19.6346923821287
306 33.914302403206115 4.577418816472978 0.49814255656554046 36.55361068172343 3.3642200279620056 0.13934437399777364 37.25489718358183 2.111994555868141 0.28935970255636495 37.61403455096895 1.0467941013891802 0.4484169393922723 31.099345604648413 5.863512462929975 0.312577735124397 35.287238084825745 0.07064382956785331 19.341236683080954
307 33.128750905635655 4.607739023470299 0.4821666059541034 36.687683176402714 3.3703651753066826 0.12495485041214312 36.80774611791336 2.1181538299059097 0.3377000498807344 38.04226867910309 1.049823585022911 0.4684056338085084 32.73454262307438 5.908841125085215 0.29312187958773217 35.48019830042584 0.08884038440160076 19.55331944036844
308 34.59894965696266 4.556463020831503 0.5334621344463214 37.470696098228956 3.3622317109523574 0.13657921152303495 36.30327188940175 2.082416695834926 0.282330839589006 36.52909397788264 1.0200469547833875 0.42922835649775176 31.675193864925664 5.891318985356535 0.29458892467777076 35.31544109748033 0.06035131019513904 19.20771642162714
309 33.31782237420849 4.5996588730869234 0.5723589964394228 37.0046567894559 3.375763598909857 0.16858901916646754 36.70160717749056 2.1114403404995423 0.2904004582039029 36.69991537937093 1.044982413703311 0.41409021100919724 32.04410433543062 5.908243759848112 0.269247358888005 35.15362121119129 0.08587363385294648 19.648854698879088
310 34.12388378652863 4.549571041805081 0.5594156727624772 37.992791982033744 3.3370593256236822 0.1701227434856883 37.00707537207877 2.1269464799273923 0.3215330845159503 36.44784757535512 1.0396134534530037 0.4477644113510666 30.440323533735715 5.837633235800684 0.3213870687647385 35.20238444994639 0.056020543965366085 20.85821891542828
311 33.56865534982982 4.592463884972945 0.4817416039400488 38.36170733020225 3.30470261071657 0.12471980826376348 36.850312992602056 2.1002628062970192 0.23504048534553582 36.26161054176721 0.9955321330392972 0.49537668514291683 32.11630423079428 5.880759754432069 0.28655465727335455 35.431718089039116 0.05260007453497746 18.6031745942558
312 34.82485115132697 4.635384557976009 0.4737730589030561 37.014482698855346 3.31904926369399 0.1457969883809334 38.64334515331444 2.092627251452443 0.2208639564239206 37.540355623149914 1.1153246700036545 0.44851454296214194 31.80400766096998 5.894232282070854 0.31969282963240525 35.96540845752333 0.08917944168278744 18.43367232244938
313 33.25951066400748 4.590529432110759 0.517530357543887 36.428083777149176 3.3338578270045436 0.14947816981140574 37.14190763137009 2.0912690281792714 0.2812486005442122 36.93931609335319 1.0375307065109558 0.4247674327166072 31.92177102565767 5.877473941312578 0.2744620239279552 35.13811783830752 0.0639880236670189 18.87880561975959
314 32.18134453929008 4.593565261094041 0.48705217700294207 37.24952949688886 3.323639577968995 0.14921859037681767 37.84101330749238 2.0715135848451687 0.21119694222229687 37.5355462389345 1.045648373988221 0.47406613394934455 31.790738402303315 5.858954109898508 0.29695875443206216 35.319634396981826 0.05652001820238408 18.546559007523264
315 32.55701618550991 4.618306187596919 0.47362698125607705 36.54684480156515 3.3768240162226646 0.1331296198743152 36.99753837319106 2.0523884443336877 0.2534538472675066 38.23569671617855 1.0922120630229697 0.42034197543905544 31.9235416490819 5.927039924803008 0.269941782363971 35.25212754510531 0.09120996383924714 17.76735483495996
316 32.592258665072386 4.599177279804657 0.4480197223015062 36.743758168074955 3.335923555454139 0.1252290683331868 37.555840615390785 2.0870904777376316 0.3205291118605349 37.43148735547923 1.0638380627125894 0.47552301675679404 31.757671805808236 5.909082519532203 0.29651090313484574 35.21620332196512 0.07687821569164122 19.088797377152762
317 32.46057628686642 4.607365296299404 0.46144070796734427 36.85138171491225 3.352471896902899 0.12584792188168384 38.17664069762278 2.1035483978204113 0.252352111621505 37.42189859804017 1.023883219344158 0.5324093301334768 31.49330635037355 5.885433072876241 0.2919489293341067 35.280760729563035 0.07239621329202003 19.06802397354792
318 33.2268382426212 4.5769252737533535 0.42220609926808517 36.80245132028266 3.3583499708658806 0.11597239694272715 38.46356157896559 2.112320865527388 0.3474849158570898 37.54220665313822 1.029789893908985 0.5095240024546214 32.14977874759744 5.940957370952591 0.25164883239935837 35.63696730852102 0.08152451164503698 18.871353299557626
319 33.29404356595174 4.584457071922591 0.48452414693903395 36.54658173426347 3.330097103031109 0.12678989519289646 37.91678812967951 2.0611478256728635 0.35734914679121826 37.97186345646384 1.0032132437917538 0.49810375808669094 32.25661469085762 5.9201862978796775 0.22125051721939576 35.59717831544323 0.057676145102996255 19.343255288942117
320 33.66460232671651 4.593801198761849 0.46616402779368005 36.761200408322594 3.3403476062737907 0.12650676021989643 37.58524930779732 2.0621390154116286 0.24818252882420927 37.93133140815939 1.0174934539324043 0.5194237718190958 31.923452356291296 5.90047682765201 0.21267040619356756 35.57316716145742 0.06070745704973386 18.024650570121302
321 32.18219718187125 4.59691041754958 0.4171681287182652 37.3540294087705 3.3210199444542234 0.11714302527098903 38.086660450590834 2.0907488099947957 0.30232098737546503 37.910745650804415 1.014551891443994 0.5125986616397601 31.827240947940012 5.886119363655986 0.20292706276473216 35.4721747279954 0.05972592206311318 17.786418969321833
322 32.89428879331073 4.587712993701252 0.46722262516592217 37.63854277285973 3.3532273977111333 0.1629732238224156 37.22472446637103 2.0795855471599562 0.30969857182317834 38.98861607687341 1.0217265257715757 0.49124970309793853 31.67442353650396 5.927074742497786 0.22717536064577404 35.68411912918377 0.07172127801173796 19.002941509864943
323 31.104738165387268 4.558820938583751 0.4668687704358286 37.39868073435877 3.3494845047602215 0.1261268420391936 38.928197992336905 2.0784713249553137 0.3040106399065248 40.20677901072427 1.1040487254970532 0.48807676884449575 31.217355374969248 5.912787096779486 0.27632779978193034 35.7711502555553 0.07857835475856252 19.038365616224382
324 32.98506075671814 4.513174550718212 0.45234027456393516 37.80551478255056 3.3474318050880303 0.1159698213675722 39.52261537967551 2.072196617696898 0.2768418364089461 39.23680792028753 1.0446630824502137 0.5340627779531536 32.052255567289336 5.93551612170489 0.23814719545417032 36.32045088130421 0.06045227217504614 18.53360222891666
325 31.95989324871883 4.563846045956763 0.3845479814366322 38.68015136442283 3.3282237230861713 0.1431189283485332 37.96273635507393 2.0648351315614 0.29105524726826115 37.33671624884101 0.9964381319938603 0.5254239970491362 30.813138308740605 5.833057462843601 0.29776494601 35.350527105159436 0.03513593573175637 18.814915274426365
326 31.88197036016367 4.5467176071206135 0.48041538316318655 38.09313454739108 3.3373934306423405 0.025768827814108528 38.72309202473516 2.063413650208786 0.3226953434317905 37.50330710713895 1.016490038305995 0.5342006980311405 30.489503229441947 5.886632561139263 0.31253295766786704 35.33820145377416 0.04798529412679686 19.201113007112276
327 32.35240735975362 4.587289151217867 0.4137346826273952 39.29390621514001 3.3514337928582223 0.05324574193887742 38.48858881772003 2.0814668257127744 0.26218651619580624 37.71763750010163 1.0349525129147403 0.5137104333071061 30.50805365941608 5.875162635926008 0.3048867131668923 35.672118710426275 0.06391682036931975 17.73606997610908
328 32.0977483148253 4.592773469410104 0.409986413729537 37.216843142469756 3.318985531975291 0.08546127173634875 39.25469852873126 2.085879096036961 0.29143511259323646 37.98881379320797 1.0743924704177854 0.4837432348107129 30.181861167699303 5.888929506719144 0.2634810721854552 35.34799298938672 0.07004785155525436 17.579572488140187
329 32.10082822871712 4.563988610180026 0.4603809246050972 38.7860850897979 3.3223579403608468 0.06388338803585883 38.85635850889111 2.0880969550920785 0.30564627995814886 39.06472870635738 1.0262928550144323 0.5213609626828073 30.69922316272942 5.9105262788185495 0.26962891476289785 35.90144473929858 0.0601083645365839 18.574151188867784
330 32.384341582614915 4.587206035387162 0.460876388163984 38.993022360107865 3.3157644010458256 0.11521789389801933 37.877221043303514 2.0803035418894398 0.3353598245690976 37.932932509871414 1.056786548421226 0.5025531698753778 30.40529333346343 5.90122620974518 0.3438490801566146 35.518562165872225 0.0661131839411639 20.143550045407757
331 32.01386272543096 4.617192263477497 0.4084533562263349 38.83883070370453 3.357941019336159 0.04542981113992394 38.052204031704406 2.131070907343677 0.3228781724887668 37.92878570244237 1.0824004723020673 0.5028661611791342 31.21547913739017 5.927490188952354 0.33751668221060305 35.609832460134484 0.10107480692574815 18.53110731281111
332 30.865367741744457 4.606185994011865 0.45809282439580534 38.8790353766781 3.3067096978799273 0.14480777397548228 39.156528676404996 2.1202245584150736 0.3306811429598716 38.32322220450298 1.0349578223934717 0.5662294263119652 31.675505724629954 5.994001638660018 0.23453831020092236 35.7799319447921 0.09027177891546842 19.87418105623639
333 31.38813741019822 4.602618786841429 0.43854170874504983 37.56515349223816 3.3514854454812544 0.062356371435141784 39.42844475964376 2.0848967070763886 0.2558568498606655 38.83879107927223 1.077802240591132 0.49694326458648125 31.802222211962693 5.9977624263416915 0.3553629602333057 35.80454979066301 0.10076895790977644 18.438482630392215
334 31.712824516654425 4.594238579143848 0.4714419526721837 37.37650446742246 3.35748188298551 0.05094262824733363 38.62561398707118 2.1014521789446117 0.31730648881553325 37.7122024658909 1.0495907992390585 0.4979118458031157 31.278815246738144 5.993956223607018 0.29528712694076464 35.341192136755424 0.09719976942740663 18.711541568596093
335 31.8316714282401 4.585282224598391 0.47325114301728916 37.280646537268304 3.3350460587504793 0.06985036801393607 39.25657114954679 2.0794872159676325 0.3112920334283482 38.046090394205436 1.0718752321434304 0.5062746512219404 31.55702530820186 5.985069148111063 0.25214529544143705 35.5944009634925 0.08920781255759658 18.48148123662103
336 32.92119812268499 4.585493285883433 0.47488165744213406 36.98348111864423 3.3714799397658752 0.0934125621083511 38.094932325314716 2.0947078278169764 0.2990826729073945 38.39770852822791 1.072180340458182 0.5045981256666622 30.54840703729294 5.9017286894263545 0.33233137616216657 35.38914542643296 0.08297385331356155 19.52991267795752
337 32.58438215371859 4.579252434619318 0.5043170791071039 37.92917980455879 3.3352080542100238 0.07264935015382072 38.499642187631586 2.142918063873079 0.35625920957185087 38.17172983754908 1.0352855397079643 0.4863860780627981 31.855967770814566 5.9452177663438395 0.2917767877806226 35.80818035085453 0.08543220839424222 19.6110676850302
338 32.40899505959024 4.589070949833347 0.5052472293683239 37.72287566792541 3.334596513712921 0.11122149063163358 38.5148812659138 2.096166330147488 0.329488215615478 38.52331734375625 1.0826556315104578 0.4283234438117154 31.03953175878352 5.932652600111046 0.2949918427346894 35.641920219193835 0.0848842417064493 19.12845063765955
339 30.36399426826295 4.599562350186034 0.5052563419521118 36.68546183227414 3.3199975061523714 0.06337062226644148 39.20077616515554 2.1011170124035754 0.2707724404242568 38.82878841814539 1.0339436185638553 0.4851894024151077 30.49901921007077 5.94801740599914 0.36463849535203685 35.11560797878176 0.07838341530439252 19.35711901327192
340 31.030003709449073 4.610461826569123 0.44424518081538056 37.18524452812458 3.3666770137588085 0.0992038524075555 38.930363907446555 2.101876304382067 0.2821786831400857 39.87288416014405 1.019876126731049 0.5074010139898878 31.55829532486753 5.960008698934358 0.29548348278946324 35.71535832600635 0.0896358307184784 18.661375339713423
341 32.189469293752055 4.612696000643101 0.4371042030036325 36.62788817780654 3.3579653103932823 0.08922081322009863 38.13132491260734 2.088094968537451 0.2959837302440569 36.48296814228143 1.0578856577631557 0.47583266233817983 31.04662257007798 5.920224392706447 0.32707346046621655 34.89565461930506 0.08522910265208479 18.623590562240402
342 32.13938856046563 4.592559940114643 0.4785290887497019 37.24372496199862 3.3628424003496638 0.06196297088374075 39.18186213951084 2.105868028202935 0.329552316704343 38.05771586074721 1.0679623673531145 0.5398998049034948 31.280606733702566 5.925672899137816 0.21215470811844858 35.580659651284975 0.08883696367503177 18.58788406263415
343 31.1420903346207 4.579448528827474 0.4519025937799624 38.971564075564125 3.3020300037939765 0.1030045846409736 38.81199450914869 2.110416081168414 0.3458843792957308 38.018945140850995 1.0752693704237386 0.5582203968930066 30.82741612149272 5.9172128261243016 0.24795093694355785 35.554402036335446 0.07473119871097836 19.560353894289477
344 30.563836345014654 4.593785726130841 0.45338186423092186 37.340836170568245 3.3280988118587445 0.10153213232672544 38.946974851833055 2.1089865944016246 0.39435075436162487 37.90744575468924 1.082358193155519 0.47792514939518393 31.67924996445853 6.01304497755674 0.25741045166775506 35.28766861731275 0.10311069726409125 19.304098066966727
345 31.332924406935724 4.5752433742308405 0.45371841266240376 37.77253299334594 3.3512800459689855 0.05856956003668203 39.57341922385405 2.1265721500397095 0.36810101535203693 38.36394598254183 1.0888309966694336 0.5122909797373871 29.560730434797744 5.936266111782227 0.29572205152733816 35.32071060829505 0.09349437238163652 19.347661965632756
346 30.357865293903203 4.599450192201214 0.4820556629375448 36.56752870989831 3.335497791039038 0.02020952564316621 39.37220760834504 2.1171047740656936 0.34558203512541746 38.732669675067605 1.057789913777998 0.4707857329118575 30.494453661604435 5.92310848257285 0.29018784780550827 35.10494498976372 0.0844460673747561 18.435728417261654
347 31.69564990259397 4.599407733642105 0.4614281239111539 36.347202568722835 3.328902617562086 0.058309327594136595 38.54351720819097 2.0781970443034634 0.3645054274110568 39.75377258327428 1.0523303685681809 0.4554636776717119 31.019570951243097 5.919233429692158 0.31558610325128894 35.471942642805026 0.07347007539699586 18.968256653555777
348 31.616063265099857 4.597000034384293 0.4882422380457981 37.29722358287834 3.339178565417942 0.08304603453574926 39.040573313773216 2.1136168572606095 0.43204603218372395 38.655663474129426 1.0506916310375896 0.48642790117469925 30.635831031790886 5.890128016792179 0.31232449604546664 35.449070933534344 0.07597885762191994 20.650392468083066
349 31.46124832641214 4.607877811179735 0.4070326029901442 36.6346016607252 3.33510542015535 0.05912795963283678 39.680837523853334 2.1194206469642856 0.40009370035236863 40.34189885728635 1.033173729935505 0.5195079407654175 30.653791769939964 5.964585049732987 0.28856087633540634 35.7544756276434 0.08988836823696991 19.186329205941863
350 31.676436721278584 4.607805336580003 0.3801443063721195 37.913260702510286 3.331491240869186 0.12623056888434517 39.418230437820256 2.1059869026052356 0.43638569308744424 39.21126854299126 1.0649813111714364 0.43067747583873417 30.291831290681912 5.936504165131134 0.29470406938009885 35.70220553905646 0.08720962791479629 19.115500547035598
351 32.13107698266538 4.578465011920775 0.4042647004366992 37.87912345679955 3.361392824789147 0.06455489799339154 40.11835515490354 2.12324811935036 0.39139280784626546 38.139145389585856 1.0608514555752742 0.5272594518218767 29.148315774607 5.882715248797041 0.3379841795591806 35.48320335171226 0.07919036872991678 19.772269738627166
352 31.55443686235314 4.600710163811439 0.423595107085621 38.83243025942171 3.3548034967487457 0.059721099983368595 39.10477843411763 2.0959916684899147 0.3924933529594097 39.48449825417696 1.053864320272895 0.47669410937539325 30.40139974779735 5.909405779843317 0.28083340782954463 35.87550871157336 0.0808109224766596 18.71666420954072
353 31.764345761027307 4.558598700613563 0.4131924627279625 37.164860280704445 3.3285156444177986 0.0989519743675861 39.22526929149906 2.0965566805537876 0.37559082477325095 37.63957832457939 1.069348757142808 0.5009968246317928 30.26497634111902 5.9131394752772595 0.24164717348669087 35.211805999785845 0.07108768824444059 18.68277012058674
354 32.45077213188761 4.559016501268238 0.4435027620141805 38.073557498056196 3.336471087544428 0.04685511998028561 39.88695997589429 2.097392489833081 0.3672322483137573 38.59831886258627 1.0928489772159469 0.4821000172551687 29.6364562659227 5.930594624503582 0.29191910681422295 35.72921294686942 0.08112057271645261 18.696864818064896
355 32.33329301615205 4.559535516926752 0.47791504105521293 38.78679163424611 3.329135348559567 0.05813621872536805 39.778132082850924 2.1155700833291022 0.41085748626679164 38.62794349985597 1.0389043020558744 0.43081594209648494 30.39790215667837 5.921561107700836 0.27944034059149425 35.98481247795669 0.07079710835782378 18.989712420642288
356 31.804245780794535 4.47892875040519 0.4631511849115638 38.59361098586471 3.2823836577601133 0.046015338377591086 40.42885056959506 2.101467408251926 0.42657347903723614 38.5119724965694 1.068655601333471 0.4962533112742031 29.62116969496025 5.887825171778107 0.2520458881986158 35.7919699055568 0.041707954549158766 19.29766775953494
357 31.762705879430516 4.534136792289242 0.46811284927082064 38.02519670126976 3.293221653684442 0.05490434622279616 40.30508179416141 2.098615454278037 0.36876862972052094 40.27586815972616 1.048555184440103 0.4457649896006293 30.237045773189905 5.911041736408108 0.2837648077961029 36.12117966155555 0.054970000863383814 18.578908486845638
358 32.03153124991348 4.526274947718805 0.44332479233017186 38.815092040622154 3.308624814555512 0.04993179546889341 39.701856278171554 2.0971010981441216 0.3895790081882015 38.44296444293167 1.0144590257334472 0.5624881576230448 29.831066737080253 5.892215115807165 0.3517775499710821 35.76450214974382 0.04559083703520739 20.593264010534472
359 32.72965181277684 4.5266775817510485 0.45077451098496013 38.85402591846815 3.306487997694446 0.04525886897190447 38.90972439030847 2.08135124690398 0.31222128198445315 37.99920878085881 1.0167187977433947 0.5005618097853857 29.915574984894562 5.862854976002631 0.29288682876365807 35.68163717746136 0.0366739566624974 18.3541678300544
360 31.21858177010529 4.537120035649759 0.40480926860329547 39.91771993588614 3.3042851842585055 0.07132089761800314 39.774685416984155 2.1038296069222757 0.38313316728242286 37.51630046060016 1.0272254812733392 0.5128481117950665 30.51482509112573 5.944924695215511 0.3163106403527256 35.788422534940295 0.061332837307275546 19.347891908901545
361 31.318224738000165 4.5622751764324265 0.40304326284273984 38.69528164867115 3.3201777438558637 0.07119867373827811 40.476911968195594 2.0863188429588613 0.3171998738486453 38.32498962220551 1.0540069607315714 0.5218660019453483 29.396999188029454 5.900754620643752 0.3614929608627507 35.64248143302037 0.06256250556789222 19.19180316635412
362 32.35484149022662 4.562550878368131 0.4752789697343082 37.744099163867965 3.3293206574522105 0.08290291889183628 38.81697803902124 2.087599443175643 0.3449522598912969 38.13575873117637 1.0308527388912467 0.5177291112520099 29.81999298492455 5.861060218427942 0.351001067547801 35.374334081843344 0.05213262390643188 20.304069565013044
363 31.940777228627674 4.548377708275904 0.5336552692036325 38.01807239109136 3.310699496532153 0.10663852623415498 38.17139857770718 2.1114313474660444 0.4038681047844408 38.5436772267117 1.022386814525388 0.532854308803912 31.06874216722313 5.899081987349367 0.3173840399639002 35.54853351827221 0.056251307473168664 21.708227795132327
364 32.579336736744445 4.523009828933798 0.5245405074257097 39.24611556171117 3.2937862964600586 0.1467363771297755 37.12586398851414 2.1190238126472787 0.33472953810678235 36.31385840628726 1.087259613149541 0.4684631935122968 29.361190032195854 5.886614138675787 0.28212216589641925 34.925272945090576 0.05979457461669 20.129059088006287
365 31.96341631333808 4.520910826008068 0.5547260074018545 39.7925782650307 3.2868845775045683 0.21590053317867555 39.22397748980615 2.089108506201174 0.2359032512623852 36.62125409824452 1.1139278808960242 0.42781586828859136 30.68694359905642 5.91579725486295 0.27452733250322797 35.65763395309517 0.06318164573795415 19.58224204037218
366 32.025337692642005 4.58293697506828 0.46051948968722956 38.61116177018515 3.279689177618796 0.1381977503788675 37.786503452508526 2.101368160386062 0.26032564630232463 37.60290355259394 1.0866863630599504 0.500359578984217 30.710542135715425 5.945807467618505 0.25937126336688127 35.34728972072901 0.07715346539371595 18.549780528456747
367 32.148173949137664 4.479155961407593 0.4617760762164246 39.78531887648339 3.2627528762867173 0.0884589859037535 40.27499505047982 2.0757310747011015 0.28794948174965024 36.44606423305059 1.0869466864993855 0.4859425239854003 28.484648066186196 5.918137159400529 0.3351378952040309 35.427840035067526 0.042400588302462607 19.013775895445203
368 31.949101215906428 4.535642683668426 0.4931018771215556 39.42031827238695 3.265232935690507 0.07858420180753378 39.239326486345405 2.053685226920904 0.2454830055149195 38.00546839802099 1.0695068556057612 0.5243161202372374 29.608550956180782 5.906118519733445 0.35619648428225853 35.64455306576811 0.04389308096720597 19.453999146850034
369 32.77622683179023 4.548947910314874 0.4290336762374348 38.25888481421217 3.2649817455798935 0.14437880577832143 39.51209126265972 2.039122640763082 0.3069854413482973 37.809569128416605 1.0529646548329854 0.49140244303248554 29.35058656249972 5.85204979437853 0.31512237764654477 35.54147171991569 0.029469185817270382 19.33071071965927
370 32.22825819838827 4.54858755971282 0.5022136264165893 37.91920825991543 3.2847795833193416 0.16037345704294598 39.551323209005936 2.0323637704135447 0.321030438163392 37.63991093707543 1.020377519202187 0.5186020834507067 30.392810138145915 5.876025807776179 0.28432949766601506 35.54630214850619 0.03028268472821165 20.4723446959732
371 31.052762827139997 4.593812603583869 0.5426121427988811 38.412679310558566 3.2800702707351053 0.15638948537381928 39.219975691528255 2.041188578134159 0.26277296953954143 39.05725536522237 1.0556591539897333 0.4791959333709269 31.616674170893532 5.981799870943803 0.2656592529569007 35.87186947306854 0.06836193212073124 19.556536763363823
372 31.845055096658626 4.588179260281693 0.5341007150350261 37.362363900383855 3.286544339041072 0.19570644361696418 39.53954060999085 2.0513707531473715 0.26738305042877386 38.48610486443679 1.0428217734891636 0.4771215687552679 31.71828194183622 5.922871192933655 0.27450402545692604 35.79026928266127 0.056213300421988285 20.039952934893456
373 30.97507143685849 4.616228228224572 0.5167271676267438 37.644110307939826 3.3219884954976933 0.17473408876867952 38.60730860058275 2.0393674128609547 0.2257061552973092 39.26227718804979 1.0369855696013304 0.46482085368506193 32.645880991199896 5.957490186152775 0.331550557190851 35.826929704926144 0.0722678151108624 19.63570851299996
374 32.167655524668476 4.620770763948138 0.4564995825774204 36.7883871904136 3.3221151410251704 0.10277186914408956 39.16574466729014 2.089489734324756 0.2299214005176998 39.15431074541822 1.061330959340377 0.4806434868073311 32.30375317267595 5.9446183396236005 0.2866653477622567 35.91597026009328 0.0855208242958057 17.836195491827514
375 33.31803077826244 4.582211985182326 0.5010843072673832 37.1278502078521 3.325357580934196 0.11971782406470242 39.41951850041528 2.1024983266535897 0.33161628806146376 37.83453115818924 1.0651188148586714 0.5009093280179899 31.202898598639585 5.922112324868653 0.26280371556112164 35.78056584867173 0.07731564314288461 19.665417983588995
376 32.58480966762381 4.553218391657389 0.5257426217801571 37.201244071122716 3.308947767132111 0.12801381776943102 39.35003920494431 2.07797571085165 0.26985527040805907 37.07757910559308 1.0668976774475698 0.4308698898180144 30.68224443611882 5.86813994573372 0.3250722195322492 35.379183297080544 0.05289173520788535 19.246269062284274
377 32.74034539156864 4.548273506118017 0.5256707623601887 37.974859663355105 3.3021909979840833 0.1333880200162624 39.0333131576251 2.082618961806375 0.24584132159576094 36.04152906491558 1.0626198332444858 0.44046157670547254 31.322333006396175 5.9575081561837395 0.30536150820615643 35.42247605677212 0.06849812771073745 18.91589437348414
378 32.728854116261 4.556254700810993 0.4972509895138633 36.209493445772175 3.26637586281157 0.11652739302265402 39.595273449452456 2.085793145240439 0.28877486016835435 36.364012954689045 1.0582940549584332 0.47081648131384624 31.45150606712299 5.990844199717784 0.282861798819059 35.26982800665953 0.0693682293512412 18.97901523102597
379 31.54633398544091 4.557020021862529 0.57624327080862 38.124646590211576 3.307016874962629 0.14200216568155885 39.28428530412875 2.0948547268657496 0.35293816887948126 38.3834980153676 1.079847445445345 0.4287391347118022 31.606445497743522 6.00673622030427 0.288931376923558 35.78904187857847 0.08695089453150188 20.498758213797842
380 33.52157279209311 4.54718566765508 0.5089164587111025 38.74440379390538 3.3323876533730696 0.17715352018913091 39.50846398796905 2.0674251975057105 0.2920352736931217 36.27046141757819 1.0777684247344066 0.46711608449179304 30.90682954603226 5.872132326209583 0.35210486307034505 35.7903463075156 0.057235690538967265 20.595841135439038
381 32.12535572813212 4.5240926641243115 0.4657779757396698 37.503577103077596 3.2659353788215464 0.173455741265604 38.40481242027269 2.0741008828879424 0.2526927815723715 37.87370658360044 1.0980951658168687 0.45670439292644277 29.83101253411163 5.897667559368131 0.30763115444147726 35.14769287383889 0.04983416684715727 18.979365000076747
382 32.19643963873349 4.543698206735159 0.4312771477979817 38.559712273406134 3.2687286166853395 0.12576431592479972 40.46448640108876 2.037751423536375 0.27041276446036694 38.77540301380816 1.0492945210650342 0.5281402391359771 29.93632880840563 5.933628815326646 0.24853460892538484 35.986474027088434 0.04447615331310799 18.381965172605973
383 32.052594336772124 4.539500547999334 0.48478768961451646 37.583359305981276 3.2685460773120862 0.14766294588851844 39.593101129172894 2.0623808451398147 0.31121320966392907 39.07902695487738 1.0971576912294094 0.4233145720364737 30.555107223793897 5.946813407204152 0.2992018010338601 35.77263779011951 0.06073555042035661 19.09301888263672
384 32.47835458933377 4.4314744615243375 0.5872858786263065 38.21423479904379 3.2921816990761954 0.1502912644805456 38.00312592744962 2.095098797687182 0.30058448758216694 37.40471927086966 1.0819852647781794 0.4428434816338141 29.830735378457213 5.919760428283672 0.3181991296378978 35.18623399303081 0.041955966913310584 20.61736190927689
385 33.303209185351676 4.482799771811807 0.485105045114212 39.378187611307936 3.259008367088412 0.1305176511103767 38.157793518058014 2.1081364417713946 0.2570388561619987 38.234273625048516 1.0496001611556869 0.4804023567087738 30.211133720837555 5.933070026012233 0.3509877192815913 35.85691953212074 0.044378790211304066 19.526993275678954
386 32.97502024816035 4.508441929479152 0.4889789796391691 38.71945223943847 3.273685707922349 0.09210691548883938 39.3874831564108 2.079532494023102 0.33489025442533443 36.50255645952941 1.0351512628145154 0.5843539578269905 30.186218007615317 5.905078716066305 0.3004592452038374 35.55414602223087 0.03823385870448206 20.63552593903378
387 32.411800859579714 4.48408263420753 0.5060737704258534 38.26594672341433 3.2439346949074834 0.1148523154048084 38.48412959320416 2.069426809882021 0.324464758687758 36.92448674338794 1.0422039457212013 0.4303481296388091 29.988452992156976 5.912262803107701 0.31366270975698207 35.21496338234862 0.02823801420858474 19.359117278115722
388 32.242003431076775 4.477987595614806 0.5325064301031889 39.60685153054163 3.243427936476714 0.15036409764796485 37.899436391042535 2.067744278875166 0.33622915105426343 36.70307043453072 1.0458833979980868 0.427118556736532 29.57279079194553 5.88735228336865 0.26837321156330823 35.20483051582744 0.022334935110081933 19.647770701671917
389 31.826372724903198 4.456470711571724 0.5552900994139354 39.934706692983966 3.227357607402809 0.19992218129024125 37.90063014868051 2.090691861168973 0.33983063971265187 37.197918751070105 1.0508909923840188 0.3949809053512694 30.53533758443645 5.8720838137625035 0.3185902203356583 35.47899318041485 0.017354833901402956 20.725190321964902
390 32.72307453427322 4.517761544913127 0.5409629449193135 39.2284632659549 3.2538956934186003 0.0957733500280207 37.8140845611979 2.0935784104570696 0.3217029783415387 37.452733910301944 1.0461369814817687 0.42343890513058957 29.938648822559884 5.876304351754781 0.2986484465972661 35.43140101885757 0.0353912330484667 19.25741659456457
391 32.623984319203295 4.49156169480433 0.5777959699708841 39.01025267319981 3.2457905414256096 0.0826173901203989 39.27352436901992 2.0302211978112545 0.3575113325728148 36.86112911852784 1.0367568043442714 0.4564577988895796 30.4303661910795 5.85721948339951 0.269291273617044 35.63985133420607 0.010165781000392605 19.98102951839355
392 32.17705957443891 4.5699518443030875 0.5298458300284242 38.7713091447315 3.239940913039482 0.14442436865937194 39.145075902524795 1.986435171180628 0.33006892340185473 38.90013742863013 1.0582366368466136 0.4390519636421522 29.799223786524813 5.818690973884834 0.3144462671498866 35.758561167370026 0.012506944494326433 20.143332278113917
393 31.865655753673792 4.550444163920073 0.4531884545896653 38.56160032816679 3.2298134758173345 0.09930971582540231 38.83289305837152 2.021914639035875 0.31945965829066064 37.37837271226543 1.0383402204536285 0.4265105212206487 30.358580328487555 5.885532220950989 0.24496005271894405 35.39942043619302 0.023064780678977215 17.686386690439033
394 31.64216507492326 4.511846736034107 0.5033883240548827 37.952702884562 3.2615848328743766 0.11640890697673659 38.55923512008333 2.027824239935899 0.30190210365981796 37.97853156041439 1.0533084750272002 0.4428347184218811 30.441144915788648 5.882297801699894 0.291783625607893 35.31475591115432 0.02522825375769271 18.98000250472617
395 32.053194398585354 4.554908373841068 0.4872035794160318 38.77614176455951 3.294898551972554 0.08795626596242857 39.15662900645374 2.0055719296085917 0.2710110008973341 39.448991426862214 1.0562325622016346 0.34385880451472217 30.656635290104077 5.914027590147889 0.29428432972704055 36.01831837731298 0.042983638197744686 17.008985311183903
396 31.787535289697967 4.495420077702896 0.515739770245792 38.29447181843017 3.2498313120291593 0.09741665966758957 38.3662463193089 2.102545809382833 0.35089825600239444 39.651421360976 1.064059530510091 0.4973931689761585 30.48908334939717 5.908633622107455 0.27900651289990364 35.71775162756204 0.041953906989884215 19.94413794191645
397 32.06472343081812 4.516662901768005 0.5990281292206061 39.35776700087111 3.255253090609723 0.12532447443064532 37.941075051565036 2.1600954941666415 0.32425117713509377 38.363235589514055 1.065238975256968 0.4387881369877865 31.36409364691189 5.99201768476389 0.2987709826685916 35.81817894393605 0.07570946595644283 20.467919143642778
398 31.298831278556204 4.5505906285387345 0.4564434645077109 39.308031393409436 3.2588148519503903 0.17549189352477967 37.79220002091994 2.133358850326977 0.2822615123736863 37.503168610417255 1.0314397537175108 0.4730171342948083 29.599546183762488 5.884714167920962 0.31110262921487863 35.10035549741307 0.04963948713431234 19.461275080048694
399 31.608027541315323 4.528844529018216 0.397374390798705 39.03916293445138 3.260498205036481 0.16476643388465378 39.09031562720696 2.122401163678274 0.274887686639379 37.40096511619179 1.0605102839115248 0.4620846133982654 30.09793998744921 5.939175277349109 0.31189318354956796 35.44728224132293 0.06014172844211822 18.460772446571074
400 30.640694815188997 4.56685039705258 0.39771678651599557 38.79060908274577 3.2762742117877792 0.20019122339739207 37.944068325900346 2.1477829151167835 0.24092753621033627 36.8248885267909 1.0712272472608255 0.48659006196607607 30.588328377411145 5.930214479858436 0.2960456416391851 34.957717825607425 0.07632568685867813 18.580691842254797
401 32.363713116213056 4.540597926284351 0.3771682026716951 38.64331524345171 3.2996912705292667 0.14971932165027738 37.62794763597474 2.1339276043333095 0.33123252815554455 36.697401044518465 1.0494882891278279 0.4648215185252252 30.35218603381399 5.904209601595665 0.3266180583925371 35.13691261479439 0.06343877501748137 18.90256096390274
402 32.24399423175086 4.4938633944636726 0.3421307941454761 38.58362154897333 3.279138725043958 0.11870142122534433 37.69418271652428 2.090914646194121 0.3391866692397977 37.584998101221764 1.0563138761994124 0.4443609708395556 30.234277107807337 5.900676550409125 0.3355019662641658 35.26821474125551 0.042037275105455144 18.104112102734327
403 31.894515152122136 4.539643640593914 0.42034548095639107 38.53480494329217 3.275006479238373 0.13007403679599472 38.09707648072427 2.1204515174835654 0.27615078189241693 36.89884617164664 1.0629837612919624 0.4280379212884267 30.808120094081055 5.929111662807343 0.3745755851131672 35.246672568373256 0.06329524892642882 18.66907122750372
404 31.318938237805796 4.530147829172812 0.40474494386823506 39.13247370355239 3.273728079510875 0.1451712218692351 38.43998018958996 2.140541310496345 0.2942249360634664 38.350780268754654 1.0791530330821668 0.47162040540871536 30.73752751081873 5.921967431356203 0.35238681354582335 35.595939982104305 0.06696337336707754 19.11557167622485
405 32.62355651773245 4.563001956649911 0.38247284745342364 40.06737520290918 3.262969173119179 0.17605600154098192 37.568612816060664 2.1399681079318187 0.27887792533751327 37.31987640317831 1.0660180226563654 0.39584575300147656 30.82931853873745 5.940440608026886 0.35358614217503787 35.68174789572361 0.07233541032022943 18.18383170619762
406 32.55325119912329 4.557535104163322 0.361148831900221 38.72767854253407 3.269610204303591 0.19008461551446973 38.49372265575954 2.1281065354574027 0.27047255695307293 36.37238143614044 1.0715777034463099 0.4756945878280039 30.93227803471808 5.932612088591855 0.41528658008470287 35.41586237365509 0.06974416383589355 19.62594931957326
407 31.440950044673002 4.519442596247084 0.4377947566959358 40.03296766594502 3.217361572569051 0.17459792149822168 38.79888510987306 2.135701481930755 0.26977767724240737 36.375811692803076 1.072327711952987 0.4225496837728442 30.211424824995277 5.929830254529382 0.3710515441066958 35.372007867657885 0.0527885600892493 19.202927830393683
408 31.33112916313837 4.5628954752100235 0.4022454465766795 38.59905650618902 3.281339245985117 0.12987490830201104 37.98490988909102 2.137272137705299 0.27170835594994436 38.22235065740788 1.0583424434011226 0.4718221392546836 30.936829824341253 5.974504566146347 0.3093688639092416 35.41485520803351 0.0807266103329792 18.162988011361307
409 32.25493829726603 4.508685478465706 0.3726703112043964 40.11350984654616 3.2802209153375856 0.1596308322495358 38.55574302641355 2.1339135085492096 0.31075954889841545 36.9989666819863 1.0991319466218432 0.4426962938317895 30.287441295577963 5.892692728223675 0.3542711253440601 35.642119829558006 0.06078475208300129 18.793337814675276
410 32.08043619388601 4.5099241536507755 0.38121111077315806 40.651110415561256 3.2711057325303003 0.0972443048366885 39.049623454061 2.116053339536566 0.2931761278243656 36.06069690836713 1.0853922758740746 0.49511017072401914 29.43355015082172 5.887768930545962 0.3931347275209732 35.455083424539424 0.05190472307093308 19.02078292428227
411 31.91133569891612 4.519001654172895 0.3644545952462492 39.876621293086686 3.2651872388605008 0.14328014544423967 37.86172321489901 2.143745389828741 0.3019868874184547 37.72349728502015 1.0794115321940385 0.41287215653086434 29.235000121610728 5.887116644215368 0.352988690048664 35.32163552270654 0.056748328497705905 18.05484521488546
412 32.04028750841194 4.508873966401893 0.41121312238411656 40.1168953710796 3.2628691248432187 0.13422975006582266 38.555300545289384 2.1487723425027005 0.3001088211278165 37.4370134087361 1.118311114739724 0.4032103943883747 29.964311705053937 5.884407276476626 0.30510783091200916 35.62276170771419 0.06250260163622978 17.806037652810602
413 32.660123076430814 4.564224844406402 0.4065588311952791 40.043962928846135 3.2443377623371523 0.16714456178122963 37.46366420402442 2.1386927025511873 0.26666109070572924 35.71025334904865 1.1150732179891574 0.4313234853142442 30.85973376531211 5.928094198520627 0.3057393645749207 35.34754746473243 0.07594038180430256 18.075985740443294
414 32.592739509010826 4.528605230307181 0.4024004113757784 39.905357547887455 3.3166059045938066 0.13087849973754012 38.91618387799672 2.1559366793261963 0.24229839626633828 37.5683238245718 1.1434870808418012 0.41589306490656275 30.37627877319803 5.93871039228327 0.3381249005098336 35.87177670653297 0.09452489411384839 17.527870698875134
415 32.67334733284047 4.487371952126849 0.3938513820455134 40.659577889287995 3.2829809864902493 0.1435387187790253 38.66168781803717 2.150734227251083 0.272798253337575 36.312013892181454 1.1176762870083568 0.34721438912829444 29.556274688544026 5.910000485894474 0.3464995407967683 35.57258032417822 0.06760862439759978 17.233450735655953
416 31.442366275300337 4.510117832942253 0.40105026032500857 39.18235049595484 3.2611562235483302 0.19688912669977932 38.444937388512706 2.131149286477129 0.30298012520573103 37.68924625826007 1.098055929805704 0.4186388394446023 29.958679641595676 5.8831576552393905 0.29912939927045795 35.34351601192473 0.054583222245958664 18.548795295741005
417 33.04438894159804 4.478802454888301 0.38582801125710153 39.338899849440516 3.2770785147872843 0.10605790972313801 38.10339458268321 2.143375661937589 0.30439370052853937 36.86925126285891 1.083347133568839 0.4271138084835155 29.797456489754715 5.831624478617392 0.3498139424778145 35.43067822526708 0.04070148540327834 18.02762854828059
418 31.752809471657976 4.473618242113143 0.45100662819255094 40.467428235968335 3.270294281641478 0.1281132259229664 37.99451128851744 2.1485874858463783 0.28515086800780043 37.269291132386314 1.1476817057923638 0.3921354082890515 29.747917499148418 5.864809796806997 0.3256720671514276 35.4463915255357 0.05885413908346941 18.129280716014
419 30.956150041669265 4.489813124094828 0.3643990734328356 40.07373522825522 3.263871713348515 0.0760766723311902 38.27878042673776 2.143100145326542 0.3144478088619556 37.74931264114502 1.106710554238335 0.3893510718971699 30.03214605001788 5.8788871875221504 0.3303220650311196 35.41802487756503 0.05433238154947131 16.897633382002834
420 33.148580873992906 4.523957637940502 0.36926899742370006 41.01005555250084 3.279659555871769 0.1378672261476237 38.25406692249377 2.1430892245529014 0.324666620040912 36.269724675310954 1.1231439194784125 0.4053904777383698 29.607595691878554 5.96343361106129 0.2741436200952621 35.6580047432354 0.08451262642437238 17.31864563341173
421 31.425246165222386 4.52293693372405 0.4058943715421897 38.62182632803585 3.3385366903388554 0.10655897642438202 37.165882274324396 2.1276114557971946 0.260741681687452 36.849683915099924 1.107752976003906 0.4047791506943803 29.14617763897542 5.921219019897936 0.27506966617412276 34.641763264331594 0.08146725179578573 16.650655970639146
422 31.200319208625785 4.511503029552014 0.4181269784581269 37.953975228644424 3.2988918987921765 0.10043715742388067 38.54844254137511 2.1286430996892007 0.28021121997387427 37.70441706921522 1.1360188910344264 0.4074511074470039 30.465389099363094 5.919627607428021 0.2581954962015554 35.17450862944472 0.07679274194256513 16.781039541176487
423 30.262352344619117 4.494056633308074 0.4194064801875573 38.9085274380926 3.2905207365966183 0.12761682003565702 39.289130222196135 2.118998066579257 0.23896345174899514 37.359864931599994 1.0827814745318782 0.4192918575878889 29.71367602610446 5.913738389087188 0.2709170267420086 35.10671019252246 0.057874896664000405 16.915955939147956
424 31.568588314802824 4.532158467059212 0.4054947488920322 38.199168357422664 3.273974270803641 0.1367030448041647 38.98889058593868 2.1101082689198347 0.31174785937980165 37.74851799073938 1.0829271299886323 0.40115269724517055 30.403061975999254 5.911784008287801 0.27285222757303607 35.38164544498056 0.06004626565522133 17.50902388358262
425 30.72022510980468 4.477636127876078 0.42184463759614516 38.609946394739445 3.265281225982296 0.20516759447621413 39.18913705169343 2.157710563475279 0.3700430607770493 37.72392919235691 1.0801863777247709 0.36302400199917667 30.630786556860844 5.929448059989202 0.21689434886506131 35.37480486109106 0.0599083076529225 18.07078683763183
426 32.32752601840724 4.482467493226945 0.4199437742152265 39.30151469707788 3.304841668737678 0.21029056587497422 38.523810772233205 2.1383884325105385 0.33407920310064587 38.264244678165184 1.0561925753347259 0.3696522629769992 30.153966378219415 5.903653038287758 0.2590287150821575 35.71421250882058 0.05496447826292643 18.254372571017665
427 31.613221993085173 4.514705168018083 0.451688931037332 39.0259545269686 3.3096857260381185 0.19803757492643964 38.486002125413584 2.123276782299505 0.2946728758429825 38.88291694644569 1.0448055301551065 0.4011493390499015 30.017920039144744 5.852555128635368 0.31116571145331506 35.605203126211556 0.04686150367263351 18.984548965954687
428 32.35007452683647 4.501846323198858 0.36184721621041227 38.534524703620754 3.2948835717063183 0.19704841953887628 38.03046524491271 2.132921573918388 0.3683402910675134 38.43493900823333 1.0569761247897365 0.35423813492512196 29.744610870371467 5.8920967701979405 0.3619044588871815 35.41892287079495 0.05360070940564565 18.831730674900125
429 31.390365559060225 4.489399167313571 0.4281777620762592 40.39641088270919 3.280990641579428 0.24224920411821318 37.95800087134716 2.1198755469416737 0.33410119744727707 37.69602378819906 1.05737570192066 0.3873456773158984 30.57458171343564 5.8904039744306615 0.335108535589584 35.60307656295025 0.04546484308059608 19.789760293925823
430 34.36764792587568 4.472199727395262 0.42353709967813136 40.8021535498748 3.286163028340583 0.2332519288744634 38.1610730800675 2.1484138883132733 0.32825432232156065 36.88742972826603 1.1058414833674675 0.35761402517640495 28.968497682560614 5.895605853797427 0.3290742163142214 35.83736039332892 0.05950063288619991 19.156632944237312
431 33.47166358724509 4.4501221436702725 0.37135947646087664 40.95687032614389 3.274476622889595 0.20849611673475657 39.47698463541076 2.16736324544061 0.2789478546914824 35.933396069129095 1.1086474618765014 0.3761349506196051 28.339576159895724 5.921595642645636 0.3063127150151875 35.63569815556491 0.062296859947920336 17.661436794928772
432 31.109401540025175 4.481764329120107 0.43352704559626587 39.50014140238317 3.2805034602072984 0.17860403674933706 38.33125196030243 2.0925151314725454 0.34150505279519944 37.61831954844723 1.084464316827176 0.3808419813133433 29.238280455762514 5.884257696232304 0.31763013406448165 35.15947898138411 0.04255682341528346 18.93176601069189
433 31.449970976060655 4.504825005894165 0.4813449667739255 38.76292801310187 3.2581071165521283 0.143382378960037 38.70986271628678 2.1165037831239584 0.32584416097773883 38.70065252570028 1.0605185979266156 0.3666740358523502 30.949682384263276 5.87027243681422 0.30495103991199196 35.71461932308257 0.039901224705614746 18.58900354328461
434 32.677138919121184 4.469188419182819 0.4535519359327732 39.28145272273662 3.2707844631841656 0.19913730988866515 38.924714463582376 2.111653625041411 0.3224700989251804 36.61829274240849 1.0858731886351 0.4075112688842089 31.563581472915484 5.90480486053886 0.276973960428561 35.813036064152826 0.04631674795986851 19.018125917078034
435 31.904495375967375 4.472019235610146 0.41410857981554255 39.042176721537146 3.259386626172976 0.21737631420812817 40.015666878119106 2.1218760426982266 0.28905644737291314 37.95638673720395 1.0674405920917749 0.3978392668270579 30.40260780165371 5.8942145586372225 0.2661269785830672 35.86426670289626 0.0408432476854665 18.157119466096667
436 32.81077043095361 4.446585216401325 0.38218207819865446 39.493575510984215 3.274571156504275 0.1498076075174377 38.157638943788484 2.132562944438769 0.24855375078855307 38.1334301470092 1.0584054735115371 0.3776181914325401 30.74506240010487 5.849953940993419 0.29761416247121925 35.86809548656807 0.030271583013262493 16.68196174154462
437 32.68110708059193 4.501086592692395 0.45994284183117523 40.253982191799345 3.2805271863913905 0.1404514722769543 38.38544785095624 2.1485207848959478 0.2821189543585331 37.34658563609364 1.0439155188899738 0.37011293414555124 29.224666719835646 5.823397538017662 0.30842167967921785 35.57835789585536 0.03734536082087114 17.88829105462679
438 31.84744756925828 4.486878341596903 0.4558506552736188 40.23709710689994 3.255481493740065 0.17723704201194432 38.71855627570325 2.1402182319824115 0.2837720461403317 36.91314191669881 1.0709371503759038 0.36348145846176955 30.32561860655121 5.80875235706907 0.3332551375035308 35.6083722950223 0.030309351596267797 18.490452016974935
439 31.778350537808066 4.457580235887705 0.4725810091976508 40.84639289140242 3.252945559727967 0.1509570019406142 39.21512964209643 2.163176859029144 0.3216330325514472 37.01096513673222 1.1023912833162202 0.320251658335969 30.647246861647833 5.846022027918493 0.31340819193055175 35.899617013937394 0.042279029819303114 18.092069357711797
440 31.870351323589883 4.450337584460121 0.41258179273436285 40.272783869960364 3.2567704029289626 0.12220834289744452 38.53514124114796 2.1330066094129334 0.323863878127627 36.69142483056379 1.092150238709899 0.39577077453893655 30.60418673953197 5.813143018104287 0.3139452089842866 35.59477760095879 0.02693740736663801 17.972196311848133
441 32.38370960136787 4.466749487822629 0.4621717769582856 39.52856428166687 3.2304223143404576 0.15594302231249632 38.64480449809416 2.09936166624336 0.2861627950926323 36.40580579825825 1.0951601307866674 0.3177829671173578 31.818159113015625 5.890976840754113 0.3100957267493196 35.75620865848056 0.03438992463284261 17.557217774002787
442 33.36111351082867 4.489823905830519 0.46870590199555384 40.104395351663726 3.2787514599140555 0.14793089663828843 38.615512305366934 2.1186791892787333 0.3055087813762461 37.234793248123566 1.089329982990266 0.3751292478062401 29.9411040959833 5.912095438182189 0.30464696036586847 35.85138370239324 0.05559183188254999 18.356671514577943
443 33.520207909640156 4.464664247163087 0.48397347984626476 40.33875669237863 3.2848434506862207 0.08957532048142505 38.47059013786637 2.0834331573092344 0.27911622129186187 37.87463530247494 1.0945301808790762 0.39591499950753495 29.807969147152768 5.883329008612655 0.33234617434261443 36.00243183790257 0.0400158455734521 18.11607974441762
444 33.815990306795854 4.477742136430821 0.5127950232858887 40.031901303984654 3.285276760142155 0.18267120049760777 38.33248703081643 2.1660750077605737 0.26393154758459236 36.25501247657066 1.0806932470295756 0.3531948411633572 30.834479062407617 5.870938294234217 0.2677433176992678 35.85397403611505 0.05400092576286593 18.109315803020166
445 33.28220248229626 4.481452473250008 0.5207711484279507 38.84562933313562 3.253889401986528 0.1987213861741988 38.16276781912369 2.1053778300736283 0.23651402393096527 36.62897261764721 1.0791785994999405 0.37783249250061146 31.506457722916682 5.879564696813712 0.33170305556632024 35.68520599502389 0.0377484369681607 19.085706661902186
446 31.185846816034704 4.470669845571946 0.5391314844436396 40.64707204109808 3.240072346194073 0.20195827056495294 39.7843763949913 2.1534077110144363 0.23498468323663213 36.800703419392924 1.1200807902830119 0.3377599520246461 29.451479776289354 5.923562673125135 0.35837015229434743 35.57389568956127 0.05941450988111767 19.162052554306825
447 32.924289746308915 4.461224444832531 0.43748323329608924 39.774738976279984 3.2471492512456623 0.2400353569013033 38.36726985890532 2.1130788755246765 0.21210601497905088 36.87420508978671 1.1131178151113097 0.31238811534409733 30.341903430078542 5.8955309978917905 0.3127501963611259 35.656481420271895 0.0438761135645914 17.357904420049085
448 33.471703758267125 4.519355624731016 0.4939497702270189 39.87814080105763 3.232817570607209 0.16309257146086084 37.330511628744745 2.1086722164844045 0.2904318892150735 35.585185170519175 1.0872541346998408 0.34762351532376373 30.28077000712307 5.88968940908008 0.3223376640153599 35.30926227314235 0.04541362776390736 18.534444528376376
449 31.91346556833969 4.517885957422183 0.5640554220669761 39.33950377733803 3.2847091151271686 0.12607423574263962 37.71312048021071 2.1220188787903336 0.29299828921063475 36.693477324714934 1.0594218482791307 0.3946519196017607 29.358572241623232 5.917628508969403 0.3596409843559489 35.003627878445315 0.058188698361041125 19.909376399813016
450 31.172380854938567 4.50159173091048 0.48683359221579847 39.13451619945665 3.2420507100424576 0.14842949104231748 38.70205846396036 2.1034780953518473 0.2749711176442152 36.325741405565125 1.0934186849609677 0.4051242447092015 29.610468570528962 5.899553196985339 0.335805792193634 34.989033098889934 0.04587432029361569 18.92094842183429
451 32.29372946045666 4.501892098369526 0.49531925456224335 39.2753339380142 3.262045921440089 0.10953542097338297 39.26868215837768 2.1218118160558257 0.2666323626493175 36.96181885011363 1.099857855418732 0.3336847041100203 29.877461574987713 5.888051386530162 0.2897087635565883 35.53540519638998 0.052587652206264136 17.130068772335104
452 33.11309404773047 4.467463620953062 0.5227367567293837 40.302042426117886 3.2439275042649656 0.1889062138184512 39.21694654274244 2.1630400435509882 0.19078807913085097 36.295918020262235 1.1148599357447813 0.4079339673743895 29.514247280788553 5.881804195158272 0.33927390131400265 35.68844966352832 0.05207489657781102 18.903469548591943
453 32.574972891579456 4.470814792794293 0.4909820187903098 40.28950935256208 3.2449032006565544 0.18880588608607574 39.58052950418146 2.1771477900284415 0.24481401998593358 36.08982286458311 1.093291496267205 0.4123425511437652 30.000749617459135 5.904653761975028 0.26799666413333373 35.70711684607305 0.056018044987701646 18.391270739380612
454 32.761553854213176 4.475646650720886 0.5562832245331385 40.23776489956839 3.26646003971406 0.130967986918935 38.33218441899017 2.1068747444240525 0.26183720587710624 37.38350645107145 1.074551458681022 0.34775121789530156 30.58313094435248 5.851538553671579 0.2562188325094974 35.85962811363913 0.03287012608571738 17.796739107642303
455 33.087535534379214 4.485717011759039 0.4897045650137022 40.0564893824176 3.2384514690812383 0.18941846138628532 37.606364930248944 2.141509251993839 0.24151737028726047 37.79709742311676 1.0634467931337712 0.351134696744624 29.96427975228837 5.870146010739025 0.31650220068260976 35.70235340449018 0.0377099439847798 18.20031712984367
456 33.58723447810866 4.45738080901452 0.5270901492977659 39.546134378343865 3.2422017003251624 0.16983134408920658 37.85971956916993 2.130347108745088 0.27667430378579305 38.08399432979401 1.0788517846395553 0.3018112812654026 30.05801094283261 5.88579811778545 0.3243016858977329 35.827018739649816 0.0367717407453525 18.33131212930703
457 32.65180520575024 4.490397028544437 0.5268264416145577 40.73222446506092 3.233593599092809 0.14204806460193328 37.9895932870767 2.1205868500057607 0.26862732568745823 36.603589359614595 1.0928565883721038 0.3735345231052663 30.405351854816768 5.8649611129487536 0.3082796832040606 35.67651283446385 0.038334872436170106 18.55599493749317
458 33.42470282084541 4.456691464152142 0.4885830539820853 40.837316745645275 3.2126512813607864 0.18339263242340212 38.85175684998833 2.0854384302120264 0.28317406417780683 36.30994092581867 1.0925831838837712 0.3996447875330346 30.50932142488392 5.832797008074235 0.3412858986702226 35.986607753436324 0.013888110179989432 19.435650148514924
459 33.08626928765258 4.496655498450459 0.4785513522851618 39.73332001639337 3.254538187239313 0.22556202211598694 39.89065448057191 2.096519878021498 0.20826101017434392 37.23226479039598 1.1376785356481416 0.32219388259528736 30.81709398911392 5.878257394327028 0.2960489105384537 36.151920512825555 0.05058573538068538 17.53958086659292
460 34.24481114985217 4.512398575595839 0.5206122762896428 40.09437323530878 3.2266394889777708 0.1946039104631655 38.5371269656396 2.157619807466452 0.30174470144570287 36.87252817022726 1.1502362791464125 0.37624608670614823 31.24265714119477 5.857565560410724 0.2832359225136961 36.19829933244451 0.058747778962836915 19.210620523350997
461 33.68847955007451 4.515118631146537 0.43312958080333885 40.16616536589591 3.2456450163792776 0.1778974202371457 38.44803914099887 2.1715769715623874 0.3205425433542178 36.5939880559159 1.1343497864725482 0.31876714401494266 30.665910847626773 5.879604347826696 0.3011639305975005 35.91251659210239 0.06711478732088656 17.77888747620883
462 33.02964602315086 4.5054202774301135 0.5115670019681546 40.50727358229312 3.272652290272398 0.15299524544973503 38.14975068650203 2.189026923668319 0.31245521236590296 37.44389759422387 1.0984141714780673 0.36003285112405536 31.437283990490297 5.875219138713853 0.2912776203076628 36.11357037533204 0.06600239695594752 18.659263624383478
463 32.87942272990914 4.494716315871494 0.5108921933177384 40.53951921058562 3.2781924399969466 0.18005397494285139 38.222234363720844 2.170814891021519 0.23388364311154358 36.37257404131827 1.1263870653211847 0.395223410607063 29.78080737201159 5.838997123090685 0.3164759635415705 35.5589115435091 0.059677403703763156 18.75324307606441
464 33.24459354992305 4.493084787433396 0.5490662602799142 39.108661780519775 3.317231965049651 0.14575226198506486 38.08748543455073 2.129113093686698 0.2247966798960501 35.48871660766202 1.1201387631763924 0.376217697248837 30.071498822924944 5.877072575094814 0.2898827238172833 35.20019123911611 0.06518407353158762 18.170962543774536
465 32.45555371774583 4.50004104443805 0.5869485628444712 40.52702158081719 3.2727413369820857 0.16308926761470321 38.52245348714458 2.15155820206014 0.2710644317389047 36.296334643059815 1.1292025110543036 0.31715840312071747 29.74393580371609 5.87740349538716 0.3332882981146913 35.5090598464967 0.06404515462774514 19.15454017084129
466 32.66554062503134 4.507853678554201 0.5074423511266114 40.353115097785825 3.2412304528009255 0.22918689696944797 39.22531564331785 2.1836260822854827 0.32531605376649275 37.06142102374723 1.1288378695589742 0.3422546028427561 28.573449495203477 5.8541436908873505 0.36635402714554305 35.57576837701714 0.06099419146078415 20.28905353906947
467 32.114020245732014 4.484731281171665 0.5880676648284151 39.3134534307175 3.2617283661526746 0.17169418604476677 38.63937224196469 2.129020034691216 0.2730691255588627 37.03070149150965 1.1172733517539166 0.36320792306368843 29.07365977741277 5.861237864014474 0.2941815651700679 35.234241437467325 0.0486540162001865 19.368499814398255
468 32.78629036036578 4.482639014330436 0.5558822568395599 39.10637861611292 3.2578198538978778 0.17328608762902936 38.68657611632157 2.1287559155924503 0.28908362964123774 37.066872064107244 1.120193991909177 0.41055876038855926 29.079510876915705 5.831649855542674 0.3062004218429857 35.34512560676465 0.04206756289792031 19.88176333329465
469 32.16875147515732 4.506392497938847 0.609451757243948 39.30538248542012 3.2650865923231076 0.1570947321009391 39.46671999284678 2.1380352876143562 0.33353453472050687 38.27028790408722 1.1128396093685609 0.3418766472030033 29.78357847143722 5.867438789534843 0.31514045472909313 35.798944065789726 0.05581439199934031 20.134861362000468
470 32.72185166328744 4.482770662185968 0.626129727107507 39.218800874829846 3.269035991427952 0.1802080114996075 39.66759515895017 2.1551732912322787 0.2691980585190448 38.43619371098197 1.1191124941704191 0.34908224426818624 29.03757701181876 5.844175444549226 0.310487707900263 35.81640368397364 0.05190941335656598 19.88284728869308
471 31.87151759730012 4.523943965804643 0.5484301280343596 38.81389593287162 3.2607877869900235 0.1773130907611498 38.355774475874 2.1028277865433322 0.25974029249376207 38.346939831943544 1.1033176167920433 0.3676964757098009 29.15163663025669 5.898284796597264 0.28155831681680604 35.30795289364919 0.055688227188858616 18.732721083404954
472 31.169271919740613 4.502044974842012 0.5826618473676861 39.02552595579321 3.224311602975948 0.24199090886833313 38.76221118678112 2.111046740399045 0.26199419868925483 38.919832703152984 1.111049923754958 0.353112635855071 30.293362494350085 5.940119208360801 0.19461223246441978 35.634040851963604 0.055570326709950144 18.72852152540528
473 31.602562526796632 4.488371096118792 0.6576525072305358 40.1437916273189 3.239422099451084 0.17765440558419915 39.29434219904974 2.142699102940938 0.20119167587388515 38.17585512966229 1.0966689550339346 0.38234362487915297 30.720521051426985 5.944404763419241 0.2825844702295326 35.987414506850904 0.060169040036195255 19.496913626505055
474 31.55654827039269 4.515211957193707 0.6051818360829161 39.701473621376785 3.2446607717424305 0.1791005737575003 39.37252863848217 2.141795484751088 0.24416838814421749 37.997571326186346 1.1485424646491749 0.37916451146785174 29.781200552810578 5.915420534786496 0.2879381477256361 35.681864481849715 0.07098207926797664 19.429611407024424
475 32.51203157961526 4.516919907878133 0.5216670058218748 40.43053671341649 3.258273810398961 0.20050001688142233 37.35670391237789 2.1073056192560182 0.24572888214422045 38.117320982140505 1.1235463711510867 0.3873119075544771 29.76652724503676 5.950159807802456 0.285804661856895 35.636624086517386 0.06909693994072837 18.804617780671006
476 33.84630600580594 4.548342180142264 0.5311427465795878 38.647702502656415 3.282013251010544 0.21744456746643975 37.790889647391495 2.1676815129807117 0.2914573084134403 36.941123910616355 1.1256507946089 0.37662209512893 30.192184927447585 5.881690424662878 0.2295557470756625 35.483641398783554 0.0789314693244568 18.864319872974992
477 32.06563420012554 4.524334831203617 0.5417078859770146 40.844941532898176 3.252187004810939 0.1534365670799068 39.2782257936651 2.170405995097289 0.3649540954459131 38.624987223371015 1.0996279029235878 0.3889573795599735 30.83888192962736 5.947299243832057 0.2723510168679165 36.330534135937434 0.07662683221689522 19.725870553807884
478 31.60664549535806 4.51675313589474 0.5342117021529142 39.79089844890916 3.2696134617509123 0.12007313438255808 37.431404098692944 2.1133673893064415 0.2710800137993984 38.598833533123056 1.1079460963595618 0.3856990649954637 29.74593127951634 5.916578690271969 0.326297629265521 35.43474257111992 0.06270759136012227 18.76278120847281
479 32.680227972375874 4.527193516474787 0.4787471525820274 38.26744508688616 3.252053084323332 0.2217592097269013 38.78061863543722 2.152047629493171 0.269505593732558 38.749448597159635 1.0993788593764928 0.3524317121649549 30.68552510171545 5.97310879519163 0.3146192787234525 35.83265307871487 0.07861221361527981 18.7593595312664
480 31.77287093504619 4.5133419585328305 0.5439699071505857 39.60261861866369 3.2587614574161026 0.23518018955554038 39.74633372383292 2.1495094266518113 0.32396874940083564 38.453421739807865 1.0893305745122417 0.3938642736092864 29.891897491638225 5.977127352585529 0.28354650859468306 35.89342850179777 0.07546999058310036 20.403366600042705
481 31.949729822435913 4.519424619188481 0.5275132541411578 39.85383384428865 3.236870902543729 0.2697116947435491 38.94514473246178 2.163257270676515 0.3106796195554893 37.63275529795463 1.1103201180172184 0.40815567361085814 28.319137768175192 5.8594624929186905 0.3147292416014977 35.34012029306324 0.05572291731232406 20.97930211804529
482 32.79221635632727 4.501969162957629 0.5043121450242782 40.166414468254736 3.236657265234635 0.21030284371343363 38.44615798780576 2.135203364678189 0.2643265243567776 37.591283471627804 1.1486403156880087 0.3347999286570212 29.34458411183215 5.92143806228353 0.28300548679755305 35.66813127916954 0.06663747081179552 18.297371991267713
483 32.09868839620023 4.5167535395422975 0.5161226404457018 41.37666041695159 3.2418544483877816 0.18328310864089153 38.810092244705814 2.1856605148234545 0.3543235259501892 38.02037204258017 1.1251851505592279 0.32838537919733457 29.10908910835171 5.913594891552895 0.3092750747528753 35.8829804417579 0.07446554561652867 19.381898596546154
484 32.838549021619045 4.494716292790843 0.5183849881894854 40.68431014512731 3.22668911894962 0.15712254146132748 38.604832284428085 2.1287587664195735 0.2855476780762217 37.32178162333055 1.0907979633570815 0.4059084104761815 28.425005663001983 5.868586194865447 0.30889552519213287 35.5748957475014 0.039765503919910204 19.203931194992585
485 32.019003614283214 4.510193679066411 0.4635476629309066 39.920748886914616 3.254478226489827 0.19131823163707276 40.65434833249506 2.1582757805136907 0.2927645877301852 38.75929792293298 1.0951492624190189 0.3289317996237681 29.115800124753104 5.886373067898511 0.27827556601374864 36.09383977627579 0.058749839920889044 17.81712930278364
486 33.12163775043634 4.478441434008502 0.4833261793294147 40.585093854148376 3.197944053738682 0.10543843498696329 41.50781074231829 2.1732583955825007 0.3276171739055387 37.768997049305355 1.0838770169881413 0.39993329785806736 27.705149618024624 5.910246656769527 0.35437025072207456 36.137737802846594 0.046609348060867896 19.144643738630084
487 32.50628201632584 4.49075290599283 0.48865378115040237 39.462158617403574 3.214956345987408 0.16749208522105796 39.89765146035925 2.156525513794568 0.30775278058463973 37.514401670744505 1.126628866357951 0.36785181213739365 28.904694230262972 5.888302159022111 0.36293922737281636 35.657037599019226 0.05328899487437093 19.41971332377366
488 32.44106023335984 4.474463037548564 0.4562957689598678 40.47905210036 3.2444719620251115 0.20571718365331465 40.24091972143007 2.1543587152514565 0.3294790047016427 37.82803105840912 1.1258590586277402 0.3811521498199173 28.381786269601328 5.890896057701119 0.3225784157300809 35.874169876632074 0.05586560287419564 19.425819179134812
489 32.42123765758947 4.458497723755874 0.46893425055524324 40.614043991126266 3.2277023259457414 0.13267936978861808 39.521100630681715 2.1463396498823077 0.2929572187642003 38.56458982735131 1.1016284176113984 0.3999655975281832 27.508878966346487 5.893611383322958 0.3200376372932534 35.725970214619046 0.04341173674705332 18.501656029480724
490 31.603665680599292 4.4909919586548925 0.48677956901315905 39.99020204004491 3.218495189904173 0.22639121575862534 40.605389878023786 2.1339832859906043 0.2937172514861313 38.65356557878313 1.1043823062486813 0.3471401121163399 27.664761360102407 5.894947227658101 0.3043266737813747 35.7035169075107 0.04641583033468786 19.00334644893717
491 32.61240422752362 4.514013518488906 0.44303873407539396 39.54099729815544 3.2650538905283506 0.16058048358498167 38.85752996760736 2.113720321147425 0.3744748946339859 37.94328538280038 1.0931792914089025 0.4128509133029867 28.09301708760393 5.860337186261996 0.4212374720389292 35.409446792738144 0.04711667821051346 20.766081764406994
492 32.066759963349256 4.52902366710164 0.46992731280861777 38.94015146594832 3.2176498985732 0.12138660950449934 38.6547314628935 2.10221537769705 0.3341391844001938 38.929423965723835 1.0754094445500466 0.35767412897954404 28.894676254610673 5.923061459013945 0.3641906272752729 35.49714862250512 0.047327806030573606 18.876872212916762
493 32.518109568517524 4.5204387624275295 0.43997300262883166 39.34598736563571 3.2508324387288696 0.07098217539649201 38.15474208983838 2.087137518146891 0.30045602286706713 39.112712216667425 1.0743180905664094 0.3494873580020775 29.494938365657564 5.899134660583345 0.38201039365802486 35.72529792126332 0.04422813073400613 17.680434230841687
494 31.744244577136843 4.503833455635513 0.5008051826159285 40.67419856833932 3.1782134836095812 0.20641370183349164 40.31267398970546 2.1233580421022182 0.3436686896269149 38.21120512104439 1.0770238872764746 0.345618984325641 29.27642243855937 5.889045047549374 0.387999691311318 36.04374893895708 0.032150619878029384 20.448935324658066
495 31.634855829567325 4.514674330637151 0.5067092340903798 39.691087232016166 3.2068750401139283 0.1705485583827974 38.5716130511157 2.1473488891134345 0.29692656852344057 37.6092433670696 1.0993452582491576 0.36874498338897155 29.346586412825136 5.88995980454285 0.33941983696125166 35.37067717851879 0.04949650117470163 19.278301551692632
496 32.86691670776224 4.506095524358988 0.47098963634775776 38.3490979418524 3.205924157387605 0.08540958224092329 39.19981941589538 2.097903930447681 0.24538488170165754 38.106251992899246 1.0593524098616556 0.4295314573573132 28.7347170338857 5.943408541734513 0.32631473639484254 35.45136061845899 0.040392749401486 17.849128378071267
497 33.42006440138574 4.501085083798532 0.5049152565591085 37.851043696142405 3.2322557711339504 0.12939446329167484 38.0412558289419 2.0873073859659943 0.2494300653321395 38.38625982710034 1.063978079695173 0.36803988931325293 29.72450966075911 5.8710356040359155 0.32607813500330957 35.4846266828659 0.028988221569310423 18.08091863121551
498 33.07330943074222 4.503872308217657 0.425982455877754 37.795318615067096 3.187183972645259 0.11006141821320642 40.05513953356806 2.11609027149387 0.2742246305006934 38.549649372453494 1.068149414111089 0.33732169274452967 29.99434812613229 5.904626426238662 0.3242163777939023 35.89355301559263 0.03384031518470465 16.865661002911644
499 32.15289502229592 4.491723786297977 0.49262922461874487 38.38302746992123 3.24979011629934 0.1209492089513428 40.219830613456445 2.1180236602208016 0.2904348031811268 37.230112853936895 1.0619037867731245 0.35728796810161656 28.536160610956436 5.896604692033749 0.3313532892328588 35.30440531411339 0.04146504496839585 18.250476146730673
500 31.280874539612768 4.511104751301951 0.5069211801566563 39.000064216512996 3.2282143219742796 0.06503725282763556 39.436920112553146 2.087590883369545 0.32261376153454874 37.538727361742936 1.051423843737989 0.3949181655130691 28.312960671785948 5.931193744336103 0.3520699497398393 35.11390938044156 0.03976134558737092 18.810895513221855
501 32.690385193259104 4.529925027759446 0.4977804129398317 39.10750402472711 3.2659272117037865 0.089675210590888 38.28782490344587 2.1040506228616027 0.24620303969015167 36.09187409866917 1.0560779102745717 0.40625893325072504 29.744765919418658 5.900942483277828 0.37184060556392645 35.18447082790398 0.04924048781884429 18.46938851444586
502 33.01244851449798 4.533230810743372 0.49765544110907367 38.46481331535471 3.2573728593357316 0.02255674668774908 38.59577007630675 2.1015169896398054 0.288405421510206 36.74028005309919 1.0457504958849324 0.3891962164968794 28.420842248883634 5.888987504759662 0.3674465128643126 35.046830841628456 0.0432275687160979 17.93656224898139
503 32.54985543080443 4.5398252523274705 0.47650454805436443 38.11196408727523 3.223983387970538 0.10961118438907905 40.07572575554849 2.1130400187811 0.30877688463552394 36.44738603935536 1.029229255928137 0.3947584073865884 28.665119883632414 5.954983836865274 0.33292426842838907 35.17001023932319 0.0500681870179013 18.593343245005286
504 31.404926350326722 4.510641016800449 0.49121432286561517 38.129722405975386 3.2404375167923996 0.03282726821650816 38.237314094078435 2.1058480711359193 0.3153438489740069 37.915840053806384 1.035489358595813 0.42287659403359124 28.94671792742446 5.941191515132921 0.30384553094792016 34.926904166322274 0.04457733233489765 17.94627074803339
505 34.56285988485059 4.495751413398235 0.469147203958506 38.92006044255323 3.2204538693575864 0.14206153671741303 37.468932812798634 2.1122019980583584 0.3411295062514265 38.35046839035261 1.0280415232871343 0.38902385933985095 27.561251858204752 5.920642058348298 0.3663432113797496 35.37271467775196 0.03327400913331968 19.568861470643526
506 32.08445480726104 4.524456038945965 0.4874932753672196 38.81713775632238 3.2456158593112225 0.17757546463596133 37.99324431297244 2.157317538898584 0.3236216126003602 34.978116649772346 1.0534205709783355 0.3630958357839015 29.330454626480734 5.879479873920619 0.3525674108260587 34.64068163056179 0.04991381305434266 19.53045360657301
507 31.5704842014053 4.47803503930817 0.46801429185057186 39.316420769010996 3.234626405709853 0.16118512648758856 38.911108130009076 2.1520504737886705 0.2784894306908454 36.35490922977758 1.0621706147249965 0.4014412501025066 28.461566540958984 5.9193734574899945 0.3657942018906498 34.92289777423239 0.047107034847734264 19.193218690493865
508 32.47625508243808 4.529656477888005 0.48194032411105786 38.70968094311714 3.206492491264712 0.13183868221937456 39.646841628704266 2.133523698731934 0.27321385184176317 36.69669350235875 1.0559524260245836 0.35149374620709134 29.46875195768345 5.900311370178312 0.375967944325299 35.399644622860336 0.043043129460906646 18.50028637129416
509 32.04823916952893 4.499499054796385 0.491917823886946 38.76550084186407 3.1807977991962653 0.19390205677181754 39.10103118804388 2.118308511013109 0.18083744225228576 37.83502917185354 1.0485789461858126 0.38485229323672043 28.577102119375848 5.939733186159801 0.4285940157840322 35.26538049813325 0.035239336113671936 19.25256945085867
510 34.28034834297203 4.493663318203593 0.49875199073057846 38.746953767342355 3.1897023165793175 0.11128430382864278 37.6653224515604 2.06618690748138 0.19407458731854318 37.548971534725816 1.041637578101962 0.356933479681138 29.85380313972056 5.876304378944689 0.33714713654989403 35.61907984726423 0.011354736505585628 17.168009948803217
511 33.3143055630501 4.468337071056789 0.4557725258587411 37.732074659975225 3.2155639369711553 0.15669151924630803 37.877397564796155 2.0906166036379696 0.23388544340510692 37.188819102628806 1.034968491914682 0.4237879280805519 28.841384945597902 5.858227030195859 0.3471945950941219 34.99079636720963 0.011398463398688375 18.53325966818878
512 34.639627255367344 4.473801617696609 0.5153213257494245 39.27917699279826 3.1985559036880655 0.20585428201744174 37.85455267506456 2.1011242208729533 0.2785388614175922 36.38642517875396 1.0132641236461835 0.4194116031150877 29.665810106756915 5.85894564239457 0.37947163980528237 35.565118441748204 0.006994138303073605 20.610411589098515
513 34.13064096728421 4.4891060029498195 0.4970777751010705 38.87503139936527 3.24444257241093 0.17988748224221637 39.119382433518815 2.13809812035337 0.22035077679508816 36.31338446710012 1.0622671351050939 0.39277671410737164 28.430084416242934 5.918767857509754 0.3391012074659546 35.373704736702265 0.04839217430919081 18.66918753410081
514 34.39413986681129 4.49493192646981 0.5311053247227683 38.605422629782545 3.2468940646328424 0.1843247264350733 40.264095579267654 2.1098014068614384 0.21601541252009113 36.75119658163362 1.0478266739559094 0.4105136575174507 28.12508876996389 5.913315668198015 0.35745886840894686 35.6279886854918 0.040409784667000445 19.473895686587067
515 32.86852212361527 4.490984317863353 0.5009985620116304 39.392951122703685 3.2157970325011744 0.1467098766197914 38.758138818002024 2.1296113891671813 0.21009316691129035 35.83796579108053 1.0561654876757183 0.48372311400737256 29.02528307942377 5.873015609411905 0.3100181716991682 35.17657218696505 0.030970603967263567 18.925287470683138
516 31.439793052328497 4.515094548920816 0.5105938198770819 39.287155229133866 3.229298907198497 0.05035159100424021 37.99508176972531 2.102237187334704 0.20093261632774714 36.39451984353128 1.027178058483485 0.44974649537784755 28.554891573122816 5.908079684674616 0.3228969570697937 34.734288293568355 0.034233513965821014 17.584320871299944
517 33.93773481754769 4.5426994479191825 0.5101107447553518 39.378292218960596 3.254328988101108 0.08995630485997361 38.168899171038085 2.1005329422846777 0.20501159882441033 36.579832659935455 1.0569340355182213 0.4512775871943677 28.800855867200788 5.848400488934439 0.3243813620722479 35.373122946936526 0.03843501719492313 18.113918573244508
518 32.686116347132575 4.498201680343504 0.5196596777256107 40.028058717679365 3.241093762413898 0.07607902500736398 39.87492941226071 2.1309219058893887 0.2041290297467691 37.873587480532066 1.0298536831426655 0.4467876093117348 28.197214628863417 5.837507553318802 0.3941105344194112 35.731981317293624 0.02537155366504895 18.801791975193694
519 33.506331785754554 4.502610499062721 0.46218460956860447 40.365215437258605 3.2898804290336834 0.10847910914904431 38.49021698815784 2.16041696568065 0.24546681773332565 36.97533850096244 1.0820808594600728 0.38576829553542985 29.02393279794014 5.924742140078623 0.3039618531814578 35.67220710201472 0.0698020153065472 17.255892358959382
520 33.941465018729815 4.496496796658438 0.5345778822026627 38.087273443852 3.218547036426026 0.19426888927756966 39.50712806564811 2.155098491524418 0.16067067181924688 37.39828379352312 1.0756556376904642 0.40524203654158253 29.0276413870813 5.867573929636229 0.33030883349827717 35.59235834176687 0.04053021503051228 18.62191115495747
521 34.42233612083909 4.509204003475581 0.5081019802598474 38.342756341402975 3.2159302234698095 0.1390771956494516 39.669430124078495 2.119394735642507 0.25615202812273097 37.11606809128223 1.1108007559849182 0.36836263796955065 27.96635073374781 5.9295560620110725 0.3452081069905379 35.503388282270116 0.05483299276017504 18.5283315127451
522 34.73888362667652 4.479472336734375 0.5115421633212136 39.21347471533284 3.2423286155971565 0.18250641253177932 38.71375245970863 2.1761315216875436 0.19367054118711494 37.585882906832275 1.0830846191411208 0.4043324305816078 28.55273591310415 5.905266077060117 0.3094592983663374 35.76094592433088 0.055112470687459815 18.351962463908283
523 34.1491764790621 4.476089414373334 0.4947399677847433 39.06157279643497 3.232961963716168 0.08256247898620021 38.677802035738246 2.179423645669366 0.24136306216487344 37.79840171506218 1.0630376685781229 0.35215532598184396 28.411918123630894 5.959746235833643 0.3327297921597446 35.61977422998568 0.06010762227752413 17.229421043156734
524 32.471858083945804 4.532384707341776 0.5025567585324807 39.72790489282784 3.2526734689544656 0.05938159595428629 38.199517056469155 2.1658815854888274 0.22265470129324613 37.29488893079553 1.1037686151894255 0.3572199610787961 27.715712409678858 5.949740209620569 0.3425927703175288 35.08197627474344 0.07874555396241001 17.010037337999773
525 34.72883439466431 4.485063942427897 0.44703420248413744 39.64422211786373 3.2166753019990617 0.08618098497228656 39.995444684669394 2.1587602591012773 0.2792520543562706 37.130778003617046 1.1007752354705087 0.3395028948565506 27.33023438967028 5.938173150973619 0.39142155635204046 35.765902718096946 0.057745414637870106 17.685966029134086
526 33.77287229016373 4.515845168947788 0.4342155551626197 38.84272573864171 3.2468446611824495 0.11090473907575309 37.580056549370326 2.145824993889982 0.23060354238062197 36.71022346122975 1.0652285438625302 0.40102934244217814 28.175685574161484 5.903860748248363 0.3711010203184303 35.0163127227134 0.05337665986961979 17.737102585210458
527 34.244153920386374 4.478218809684802 0.47814916697116094 39.81581337852525 3.2295757511786225 0.12788676229752413 36.13845234340766 2.114138174849325 0.25082886246419717 35.3207401665238 1.049364653398918 0.40207169101838314 29.868662167710045 5.861627796980331 0.3152961838208056 35.07756439531063 0.024440873861796986 18.039377553241007
528 34.704463817650904 4.490808631707426 0.4093423328044299 39.16567668386063 3.2301493542933235 0.10368694011731364 37.660767295920664 2.076719036104051 0.1899201878227127 36.07853216407559 1.0745015518772856 0.4096139090486046 28.358074159557905 5.888098847325177 0.37034915796354284 35.19350282421314 0.029911320904850092 16.992925845505987
529 33.32161734889898 4.513812752964718 0.4610385299666968 38.583724324812906 3.2232840719919134 0.22831765013011213 36.91792277268607 2.1428740816682637 0.23336716862366017 37.010383548168036 1.0349958485955308 0.48105585739138496 30.475522126762257 5.877822763813567 0.30014410314957374 35.261834024265646 0.036413740450195894 19.525522846928865
530 32.69393603618493 4.489299430834166 0.47797529939564615 38.16123025411478 3.2219122734039125 0.20548653855136112 38.58979030990529 2.1343646597007107 0.24598284038324583 35.64912334049202 1.0608349002155295 0.4234216427260649 29.73007612181616 5.9174056271879625 0.3710850768441759 34.96483121250263 0.04261921491185348 19.75502783707535
531 32.74721940292883 4.504273792177014 0.5021709055773782 38.959033113940514 3.2184571748481487 0.174649382440225 38.148205329193374 2.145265372203991 0.2546798883370579 36.53961001681912 1.0525206412623118 0.45467835342304014 29.054876892288302 5.88985734316998 0.31021817471854357 35.08978895103402 0.0399307013756864 19.43927430950726
532 32.98132486160397 4.481847142286861 0.5507664124253718 38.2254847492808 3.2674117855347546 0.1330802159054927 37.18108848781844 2.128945353971722 0.2497698134980726 37.32230236262443 1.0071746096486045 0.4621031970929969 29.435691466360126 5.879895992563488 0.3553112204497269 35.029178385537556 0.03091081344448323 20.06533560783235
533 34.272080826997566 4.498701404038987 0.44985753764525227 38.4359561110467 3.2630411063906037 0.1680713718407518 37.454419532509874 2.1524496971040294 0.3093939219054896 36.25498963203609 1.0417267087845774 0.4115876885035069 29.643147934402347 5.86716611839893 0.3123789999333607 35.21211880739852 0.042472843586822774 18.922384048069876
534 32.808191931650505 4.496353730883428 0.47121223403894447 38.62509809036572 3.278706149039417 0.20613665429558273 37.27368896485497 2.1221671420878723 0.24389826349765467 35.987227501974196 1.0536188179704284 0.451383906092287 30.27596491148904 5.928275933530206 0.3589254301736367 34.994034280066884 0.053680191345667615 19.84217575130324
535 31.47725815802899 4.5011504738522 0.5093220910394906 38.6624498127617 3.29830571788893 0.17971416798201595 37.5087377971823 2.134127349576042 0.30232999590543297 38.218279650593814 1.1035805502507217 0.4724627515407299 30.235410683594708 5.9440154568796055 0.2946217689750857 35.220427220432306 0.07409174633289725 20.150361582875345
536 33.072052420313156 4.549274460078102 0.4942103242494465 38.10504471940839 3.274200711660179 0.19655856142668204 37.32245857294455 2.1419024379028215 0.3105325755768429 37.505453094756646 1.059534473139346 0.4397490374824064 29.131761379677368 5.945664970335585 0.38013547130368075 35.027354037420025 0.07197124726660405 20.86925395833537
537 33.375020942024776 4.528922770130867 0.503447876511291 37.866786675873605 3.278361079325191 0.21479847315254816 37.35630890459163 2.169754358391007 0.2972201904356427 36.09885617490218 1.0856661558605385 0.44724111597242205 28.968168522134977 5.937941209804007 0.3498511583708688 34.73302824390544 0.07798495134571955 20.7703940373614
538 32.871089914561935 4.527069397206786 0.5186720655365316 38.6677473919224 3.242135035324353 0.23220758235881492 38.37550871803655 2.1406332126259953 0.3184095842000868 37.05927607181391 1.1002347907819743 0.37636302975991376 29.567207343220527 5.933620276097212 0.3513905533393232 35.308165887911066 0.06659437905066139 20.592593782992513
539 33.56290657714054 4.533178991630872 0.476787630105953 38.91165682461567 3.245569983558145 0.15687284424275733 37.8135805419216 2.146203298737726 0.26192307990582386 36.31839887906637 1.075227174600581 0.43494194672767256 29.7861905367395 5.898457201207339 0.31533404743473803 35.278546671896734 0.05758316659032996 18.860161159119706
540 32.97042483366194 4.540136131219299 0.500792023384027 39.00224793078734 3.3106429873747727 0.219813457977715 39.3540413244614 2.144635840479013 0.21776786219131916 36.89091239006988 1.043814921182848 0.48269259030212014 29.603746679680253 5.911067802895896 0.332447734856737 35.56427463173216 0.067915373273763 20.09378650713883
541 32.1704719707141 4.535544704042388 0.5202850478977292 37.79330135916786 3.2928581273656237 0.22882087882288366 37.14256736811189 2.1221097547067345 0.2917131678041653 37.37438343430227 1.088904131577819 0.36215773803335816 29.519035651612537 5.9085734631807005 0.3400867918335376 34.79995195678173 0.0674538728180504 19.9740378200839
542 33.42429695153419 4.510292280036264 0.4779153002458815 39.78721734102513 3.3111780036341827 0.16883040462865082 37.57744359785683 2.1338106408683815 0.2815636797339608 36.19168198413019 1.0987308082142673 0.39224503835632746 29.638168910248805 5.919877495780591 0.36110497130008584 35.32376175695903 0.0726336823501347 19.27039717398113
543 32.91112080238332 4.5229071396672 0.4693659978494345 38.72663652923442 3.26383430019123 0.24244665881642252 37.78860328812596 2.123707896328132 0.28967809097161085 37.00171712554905 1.0560854510074986 0.3382353889841167 28.990286451715814 5.963658434375718 0.3642172330887439 35.08367283940171 0.06389448095735309 19.5257527227403
544 34.580745617900064 4.556331616341523 0.4578004010506455 38.93388224819676 3.309238875189727 0.17275672071003687 36.88793281116402 2.13255912294996 0.33253191975688334 36.69862094004289 1.0521344209042447 0.41448763541702016 29.124616823061626 5.9509482203086295 0.3465960586175798 35.245159688073066 0.07809828778221414 19.757564179732977
545 34.608236771175555 4.491613476424389 0.4751722767628031 39.14822691231902 3.2882164218098393 0.1518623429992678 37.44604197905924 2.176165447236739 0.34789093943452803 35.98282236016852 1.038698393110016 0.405304321586194 30.410647141333907 5.9266427823753105 0.3354983455390632 35.51919503281125 0.062123140834656046 19.660797231941775
546 33.78849248648506 4.527967880975639 0.485613923765008 37.884629738297356 3.2953993301264246 0.17629881740995054 37.70397829906489 2.1496654213972555 0.30515326586422437 36.914805011383635 0.9918368114000551 0.41983645488809024 29.72617662072774 5.937976190140518 0.3273961230713356 35.20361643119173 0.05842496345137591 19.64441474913386
547 34.05541044286624 4.545474153521709 0.4524245455939434 38.12113749336394 3.295843309258567 0.15504781470162796 37.61762825660649 2.1441556873133996 0.2870418059929067 36.01819634285856 1.0393616895239377 0.3885957166786894 31.0289330618553 5.904728207794058 0.32609674173697784 35.3682611195101 0.06376844612573147 18.440149592008027
548 33.63675813480009 4.531815400519712 0.49814143381886716 38.22714463880254 3.2615183997338573 0.18701782228373756 36.60680022789781 2.1020745007883663 0.2927451732754071 36.37224353103831 1.0252320052260693 0.41273546880073836 28.880840257096576 5.915629410453554 0.36850165630021026 34.744757357927064 0.04510977998770915 20.158277327545484
549 34.19310819032277 4.529776270900904 0.46057970581291274 39.06962831483257 3.246932207044496 0.13834910449017407 36.37003241872335 2.0956237825527246 0.2612126979749561 37.09363115569306 1.0363772541360528 0.346282544732835 29.20870283934765 5.915197224289736 0.32219181199172175 35.187020583783884 0.0426371844281801 17.516647512277714
550 33.58153629098586 4.519079476536798 0.5328889211307845 38.445336138964265 3.252331869360589 0.1528688654592966 37.40024779611617 2.1355037482859407 0.22399120279246704 36.42986036061806 1.0364219277451687 0.3993077895645599 28.844079689430888 5.949163394806601 0.34531835407770045 34.94021205522304 0.05635591999041689 18.957742570743132
551 33.4748978224018 4.505074198440218 0.5360670682931502 39.40301209546961 3.281569776018224 0.15844338775566344 37.16066826636897 2.081184960889376 0.2573350503897796 36.27026384996511 0.9801264257903497 0.44813102569185437 28.63729468764553 5.883846531551707 0.3134781704277202 34.98922734437021 0.02421621518137216 19.63474456868537
552 34.00348822351068 4.527289053701964 0.45796503691716317 38.27198577035611 3.3083923621319373 0.11970484761256761 36.29381063721763 2.1038496759322376 0.31888675154945806 36.15923593598977 1.009715569804132 0.39745200854477075 30.81343116579091 5.899130227309868 0.3073255059545877 35.108390346573024 0.047531214419425226 18.34993768366348
553 34.361052790133684 4.5380849281838564 0.46713011473673033 38.59470342229678 3.3013297866383486 0.16198980768349794 35.30666969117876 2.094123312677022 0.2167616373427663 35.51403963807449 1.0151901050840937 0.3916944112172625 29.98238198393789 5.860356422132214 0.35466266187509377 34.75176950512432 0.03967274758650423 18.245710728058363
554 34.79827020012506 4.511979046183519 0.4530712281172472 39.95675831168599 3.3235095503149115 0.15295339110860376 35.87738724155117 2.1292029456917105 0.2843110109974125 35.112995819219336 1.0390537988211008 0.39945279756097596 29.98493748438839 5.851077527014595 0.38328668252760567 35.146069811393986 0.04882041024856472 19.17202852585067
555 34.40460638808072 4.518229615596631 0.43901326151455516 38.63956336484386 3.31050788171188 0.14070755835152493 36.2203873664609 2.0914235439837174 0.2534750022781844 36.98057769126456 1.0453615922199828 0.34702989477006624 31.07185985824262 5.886580128670086 0.3671674973598841 35.46339893377853 0.04827638907985672 17.73182008501903
556 33.83668303341166 4.547240452980411 0.4587809325220321 38.970246151644915 3.315493160847715 0.16312193606740263 36.921281203560554 2.1390780124695548 0.22861845554050056 36.96440346499119 1.054854841016022 0.3964969587456271 30.069356955506464 5.916329744749533 0.31294541223123584 35.35239416182296 0.07245507905604454 17.87586718465046
557 33.49933734216902 4.556344319078032 0.4439109651528872 39.85276216765786 3.3335521242964306 0.154213043637173 36.47196956933573 2.1286432827339876 0.24472621175544576 35.3376622982888 1.031558265264204 0.4040834278823697 29.914005916143957 5.890435311528564 0.32283364881960436 35.01514745871907 0.06596249722364086 17.988208189987756
558 34.496162853469386 4.535954436037817 0.4409559293169932 39.95205338015235 3.3006683969061297 0.10678290931804973 36.685171244482234 2.1066770097478082 0.30283325954259366 35.99993643137285 1.0406470621215318 0.38937509594538533 30.29299302357911 5.898256995936164 0.3083501983567984 35.48526338661118 0.054296616793287365 17.742181204040815
559 34.02610861982697 4.593524577113582 0.4234074261317352 38.36248287203585 3.2941997137861248 0.10762407261862679 37.304767012231025 2.1621145622506583 0.27505891310764424 38.28714458301643 1.0529066417444597 0.4037946881732811 30.114203010724072 5.938641358688512 0.2689435733378877 35.61894121956687 0.08613320736006477 16.94612832139686
560 33.93548829561474 4.564311507845306 0.4310578010934038 38.28830645835564 3.302415194962555 0.10187791400160379 36.32696707209937 2.1084431019654293 0.26361766621075433 37.08764666139022 1.0905386364648668 0.3238794236164656 28.639960837642132 5.936826999093633 0.340982669804754 34.85567386502042 0.0783629247097553 16.746587763392736
561 34.56819472940188 4.558382104471594 0.4335903245522487 38.39420226954712 3.2789848135620896 0.16538306094930963 37.34952638457177 2.1266212711638532 0.208415472370186 36.02795013849865 1.043189530387502 0.4007664831185687 30.32619763420594 5.910612129351532 0.3682321800035287 35.33321423124507 0.06141380643071144 18.064070366007517
562 34.661647716795166 4.556304251078329 0.487899550318079 40.14794187476578 3.288756865677494 0.17976884647745406 37.11774904869347 2.128135650435959 0.25474446852227817 36.88390363070102 1.0321441466947676 0.3478568446511341 29.794157676982305 5.923319833490048 0.322053993859589 35.72107998958755 0.06358798611871679 18.24668556960286
563 34.13008179354866 4.576335472334188 0.4822365278234739 39.037322619519976 3.2787442042379396 0.18690013410898182 35.248648183880306 2.0640681020740264 0.24421054555732685 36.335477208693234 0.979336264209029 0.4063688748601175 30.20585969494548 5.912447403976491 0.3132946863837126 34.99147790011753 0.040042126009732046 18.71292498957003
564 34.279656211758926 4.558515123488394 0.42809779676918913 39.079917504960946 3.2669495640741655 0.19112504649187917 36.26514734682271 2.0760940539360515 0.2671566830120866 36.534598493741065 0.9790031359621881 0.39164491402039664 29.563300885101413 5.873447132555485 0.35204281183973896 35.14452408847701 0.02865763864665414 18.679194773944996
565 34.55565997477017 4.520817122062184 0.4767280125969747 40.126111571237324 3.2583609719573685 0.15647097675819827 37.77970406722033 2.1218572164642353 0.28360487970977477 35.33498101588062 1.04464977472402 0.36067604980966966 29.134317916215494 5.875627287072436 0.3574534171641253 35.38615490906479 0.04211831109944595 18.734955988052786
566 34.270985108963075 4.520650576076855 0.4330952124491605 39.38416015420191 3.262986318821545 0.24859517949802187 38.341422542955435 2.1029344714574396 0.23382036701007083 35.89787528356883 1.0381171068078496 0.32742781647422947 29.55834956579057 5.918394503948471 0.2957410716929367 35.490558531095964 0.046472432065829364 17.63196996058161
567 33.70098114089027 4.520610847312837 0.45846709966963234 39.384042512827065 3.222248499848971 0.20677749721671618 36.83829300616427 2.076797525805059 0.2595043959369505 36.29308511821705 1.0434516062372208 0.39460323926224056 28.084944672112773 5.918740323131909 0.3519091673270731 34.86026929004229 0.03422559711059683 19.151244929894094
568 34.551012620694785 4.535291995230864 0.4589398596982134 39.437430384839345 3.230592914685685 0.2568854726727015 37.3651271346651 2.1113251711496894 0.2632924267021153 35.08052227012813 1.0273783784703248 0.42222355381984084 30.25324668911635 5.883747154475211 0.31453779364262147 35.337467819888744 0.03552295944575214 19.662526191832455
569 33.76197457322234 4.520551691623683 0.4365937928626319 40.15365416619817 3.2420756598395624 0.2126633462884528 36.90281489540252 2.0902266882026184 0.31743006536158375 35.89175690139645 0.9869315096039969 0.40213169877057064 29.583421750699298 5.801172256679031 0.3997478714299927 35.25872445738376 0.006047397833175672 20.26628239562649
570 34.520351475027454 4.5151446755797275 0.44086291099476893 39.82568521341916 3.2776448750798557 0.2867608244475944 37.91933418196184 2.1030717116147093 0.2557732261250948 34.58978766210396 1.0024655774065738 0.47122391937195224 28.56921063315938 5.835824541169933 0.34031972385829107 35.08487383313435 0.02468611281355728 20.568504226313546
571 34.36810657991647 4.5138021504321 0.4204739976129556 41.440657380999234 3.2722150747139844 0.234092386507454 36.59289856054655 2.0909321371318415 0.23667829622507416 35.041394376949725 1.0115794465806802 0.4412833029706234 28.471897173230733 5.823649400663223 0.40382244841629944 35.18299081432855 0.02029147854776312 19.897110298797053
572 34.49305626845802 4.538567964385689 0.5063206198231799 40.4707375915431 3.2682433488559433 0.2517601176586514 36.27432814011015 2.107964489749122 0.27951121315157496 35.00228155755256 1.0023712985765396 0.42393589491337325 28.965822235195674 5.832622686498418 0.389138876898185 35.0412451585719 0.027809794256539712 21.20707849628108
573 34.89524049259358 4.505206846356797 0.4389909642754792 40.62235601411636 3.2802267975630004 0.2472838661188278 37.52751687099883 2.1085903319133035 0.23035880551969518 35.04182307233116 1.023053858658862 0.4177417771849649 28.54632833583507 5.8376672422629365 0.3861929259156726 35.326652957175 0.028804851994377278 19.716260837874614
574 34.405896737164504 4.580633048885679 0.472501780901954 39.5055084375561 3.2993612478719996 0.23097850180282575 36.40449829100134 2.0800240069244493 0.25168330007932 35.61547400072078 0.9956287265212999 0.4355881043563372 29.476910825113205 5.882736594056587 0.30888297687248595 35.08165765831119 0.045532561495400414 19.476378592415237
575 34.24368019145513 4.551499667012874 0.4546426577386751 39.78768637821957 3.267201674190806 0.21086059787766379 37.85045488584784 2.1056557243125105 0.24760679936608632 35.437125941638264 1.0436215222692047 0.40024058056297496 30.424635403234632 5.900631505292625 0.32482428671549723 35.548716560079086 0.05157785525900138 18.772101829944226
576 34.70241035525073 4.559709176164896 0.42122872564492314 39.357667426140445 3.3008415929529815 0.12918087593465655 36.321857983161856 2.138121289885525 0.2963327625645993 36.76402065605333 1.0053386712342725 0.40465290486324496 29.98013231758429 5.887279431459666 0.30825630565435613 35.42521774763813 0.05611386898286539 17.8722905478106
577 34.611563040565684 4.537498396223435 0.5095473422285444 40.20082687627532 3.262004765411287 0.10966130128685773 37.95332730327732 2.1383783597422745 0.21652899145585555 35.14705801328905 1.0646179430653475 0.3632634510714436 29.430525924250432 5.895587522144638 0.35193441309520396 35.46866023153156 0.0574732339607936 17.77241167952354
578 34.28803309420017 4.535782643241725 0.516704485335557 39.05451312982261 3.256995826802117 0.20407639120354792 36.72798774261343 2.132081951735917 0.21471428635844997 35.47293495543607 1.0334674554176098 0.3858671305909026 29.66183699573487 5.89706146360743 0.2915043913057031 35.04106118356143 0.04893370480435699 18.48209079119246
579 33.75790201776861 4.576649486062798 0.5086632935407572 40.70850407285078 3.2678984363419947 0.14023671736180138 35.75926222613535 2.0955713240410994 0.2199787772851732 35.203380587623364 1.023212530875643 0.35232239172097307 30.03685711232034 5.889213824674929 0.3686558418995488 35.09318120333969 0.0483649570426901 18.218419475770283
580 34.715599473011984 4.572920498487102 0.45196401294371885 40.178747575276674 3.2683016019129707 0.21177704785283177 37.832158709138206 2.122474533015251 0.25035727201391755 36.81300906754903 1.005553946465852 0.41048841579160567 30.881609845076063 5.832119216931533 0.3429268949027159 36.0842249340104 0.03812979600593906 19.108298810661395
581 34.8898339578676 4.5701885378111085 0.4609622897124094 40.20070590432309 3.2873849152737558 0.16615966557014128 37.6398667264313 2.130111204524222 0.2351177677070195 35.5826832541811 1.0132467522740929 0.3792442137258569 29.1868777415233 5.898104187570248 0.3557444469583716 35.499993516865274 0.05766295613408277 18.302889060602165
582 34.57188331805151 4.605898060516198 0.44683740708378933 40.13627932061058 3.3014829153808827 0.09923754843189207 38.913394767225974 2.124634776220642 0.27653025142720755 35.86176898753981 1.0278805350900175 0.2961069276717913 30.277886870582027 5.901314521856963 0.40507388223074003 35.952242652801985 0.07009799845633799 17.46130152925863
583 32.98950048774768 4.605255093243599 0.5140812241835131 40.30233880638112 3.2828101274525685 0.16694883216750142 38.32761831995477 2.114835083352112 0.24836881390470744 36.784352650189355 1.0046610479074833 0.3594866647177091 29.979839008041235 5.927503034800741 0.3842893907574469 35.676729854462835 0.0648687139946981 19.173172326298857
584 33.78115894232162 4.570220526103108 0.4892949755335637 40.3481565917074 3.304067600311177 0.15758658027364303 39.334991873254495 2.1120731885288784 0.293776950652016 36.2791251724953 1.0046883413723635 0.40251515247915576 30.655158236746576 5.88717362962879 0.39223848943862877 36.07971816330508 0.05350049383226061 19.886358363546705
585 34.65891266942407 4.582824816285224 0.42640951116815 39.08491820943221 3.3170059003280175 0.2078451880587284 38.6983793162559 2.1256235470276374 0.2849249080149654 35.920550122417474 0.991294677345386 0.36480944297197226 31.68948695969876 5.920181561143566 0.3469347198650732 36.01044945544568 0.06524193706936343 18.689009746617
586 34.196493583342395 4.564801823577146 0.4904292905376109 39.66117020106498 3.255375894094589 0.2081413396526075 38.82603129886159 2.1050354224417918 0.2785245534017317 36.62420852071545 0.9879293435010411 0.4400853649875672 29.320164764105066 5.889364797749382 0.3609254271269511 35.7256136736179 0.03835729291618726 20.375593586994384
587 33.700648354828644 4.570119951847033 0.5109769087576636 40.08296976535473 3.3036046803705763 0.1905348886091001 37.439451556798076 2.1524538191602227 0.2789532664683089 36.29246601868599 0.9911886410291462 0.41802700215007754 29.570172107219335 5.883152118590942 0.36748351162540266 35.41714156057735 0.05795967884298148 20.23658946405249
588 33.88157440354014 4.5600696224977355 0.49129240897596493 40.295369715497614 3.289658756787213 0.1863759010127793 38.05677115619026 2.1661563132071024 0.3074594603196828 34.73631185089381 1.0152923602016626 0.43532203177521606 28.884941465640438 5.8866321858556825 0.3511301912365066 35.17099371835245 0.06141768435327655 20.30081133741183
589 34.407320631868465 4.561344403084907 0.4305379681434007 40.82171656190758 3.30214128941466 0.12530444514424957 36.90960898018666 2.134434483151517 0.27360412967662956 37.06668347333088 1.0269204206015423 0.44688278614178784 29.59124886903484 5.870878665693397 0.3696049117596249 35.759315703265685 0.05699968903260193 18.86101707153465
590 33.00420073025334 4.560843543826496 0.4399093233845313 40.31190805777151 3.2970032630093296 0.14581011647932723 37.086108548425806 2.1188650919846372 0.23191135035499333 35.23493969958834 1.0002554099548249 0.4765354750773464 29.66484831229532 5.872692574330291 0.40641215006563197 35.06040106966687 0.047787813264513 19.48719318625567
591 34.79900546199351 4.569000598002248 0.4318505492061672 40.14995681276047 3.2967549201604487 0.12556362607832455 35.771248050132414 2.0927484057542824 0.27651082058985305 35.446377649933815 1.0134998606243644 0.40936299893356465 28.304448025876823 5.877563662869918 0.34416348518493534 34.894207200139405 0.04776932612564964 18.190853997077248
592 33.847768439997445 4.554825636476975 0.41747151094953555 39.838587669885946 3.2821454175030014 0.08895216297125991 36.85254928709602 2.1358362643037943 0.2919147574494583 35.114569170294246 1.0398695843918992 0.4797878086530454 29.033092325269646 5.877433217998727 0.3314382913354851 34.937313378508655 0.05587786077827683 18.444250900162114
593 35.48289738894021 4.539823737680053 0.3975037457369041 40.87053244400494 3.292694429719389 0.09888256560710584 37.03353996167498 2.1235205735587463 0.2888868157068954 33.909708811138884 1.045486153081959 0.4435510982350779 28.50596709324714 5.897134012416781 0.34915751873726736 35.160529139801234 0.057587617934782995 18.082338816245052
594 34.230830189232464 4.565636905499048 0.521873893400554 41.61352855386185 3.2435205047882443 0.1258388988990773 36.488390976490564 2.1681944384885146 0.3065146633010234 34.17595031876913 1.0485870281737064 0.4511187486824957 29.62174575250059 5.894647771063843 0.2955385379636473 35.22608915817092 0.06197316624606852 19.490703433787676
595 33.77458785997771 4.540670909463844 0.5206404355716093 41.965460137538486 3.2612374720655057 0.08255525112409742 37.02822759505226 2.1320007664217115 0.2962864249063139 33.90575464056671 1.0410301837513778 0.43557976981824165 28.178224876999806 5.871117376052998 0.3426832489442442 34.970451022027 0.047067178194484874 19.225543013702463
596 33.72781473026588 4.56016683062506 0.4669611964158964 41.48807677511714 3.2557096972293293 0.10110607271137605 37.81424967871353 2.1353763278111195 0.2871293737326596 34.336037617212924 1.0497188395458708 0.4680884098790843 28.67144847210679 5.8935495739554025 0.3506460460427941 35.20752545468325 0.05676009047675375 19.181837431178845
597 34.966130200392534 4.602411238990445 0.4761557760642278 40.701289526614396 3.3156717705080445 0.13907332598195496 37.48931919853562 2.1971486623787393 0.3022547166349411 34.671833820559876 1.0597868015820784 0.39203042936781946 30.53186846413018 5.845130376318971 0.335727463353306 35.67208824204652 0.08188560659905297 18.8530812684459
598 33.92706149388452 4.58430887708352 0.4951883201074526 41.486732713272445 3.3238485572914853 0.11290311630769898 36.87838167428212 2.1649644417055622 0.1953969289879862 35.47163687930421 1.026948672347069 0.36996147098800264 30.720367638439352 5.901071207464273 0.31363682261315873 35.69683607983653 0.07808418782177924 17.040757866231313
599 33.90802225125482 4.577450136167745 0.42918767960938853 41.40818422625143 3.344896698407783 0.157773713604517 37.89638818220214 2.18380372269261 0.27832004395966997 35.38008803950225 1.0546226103297784 0.33777829838519663 30.219526643643626 5.948500177891166 0.3056575704067375 35.76244186857086 0.09971050574121385 17.288626822034278
600 32.912597715954284 4.572224974045897 0.49971313129046546 40.69897963494495 3.306585572534927 0.14039653631896296 37.74068307679021 2.1693320737598754 0.24464083354000646 35.25735762849253 1.0635024356217757 0.29734899385351743 29.540502265369867 5.874078504923547 0.3313879154688773 35.23002406431037 0.07500054882060177 17.343288193243975
601 35.41071296137707 4.54431356474455 0.47329325061557864 42.013807851481246 3.329482133153455 0.09724123526725137 37.29595245100184 2.1522377162795427 0.2715339587151744 35.17684356917583 1.0447303714074232 0.44099558921237403 29.371554657754153 5.912408588194274 0.3217632971529288 35.85377429815803 0.0744903113992462 18.389966582288405
602 34.14261961045501 4.5383304307602295 0.5063121392716504 41.14189556579406 3.3475930054613663 0.17530163558733905 37.28361402120322 2.168270185106779 0.24340412676286982 34.236540064124746 1.0537736485639253 0.5215716689702996 28.996661258612157 5.850160830983543 0.37759297192998525 35.16026610403784 0.06948145681856595 20.903592149592537
603 32.90963535512613 4.563805333057557 0.5319583745802189 41.74433794020626 3.3288347120821475 0.16980312924295685 37.22573297992349 2.167557512992643 0.32265417901786936 34.285354586736304 1.1044820249977283 0.3839028653668542 27.585806665179184 5.852894816300068 0.3491716309676255 34.75017350543427 0.081370716529426 20.139353960489682
604 34.86879994094094 4.554299975163435 0.5105213668767591 41.882034638467 3.328205142901217 0.09541177686386776 38.235435440992624 2.15982627621961 0.2498259924015759 35.652937987826135 1.087815594877692 0.43766960969004176 26.494491967046716 5.897897501372903 0.4185771070125299 35.42673999505468 0.08346473475036867 19.61814197394013
605 33.04332724128108 4.531832518167269 0.46413187139356143 40.42931062253388 3.329955748279649 0.12618558363657065 38.38359706249646 2.1352167773199033 0.3505830531497784 36.30933938388374 1.0799600508124956 0.43718163855137093 28.810999924136762 5.895919755238202 0.35144994472843966 35.395314846866384 0.07243280660690102 19.81897787461526
606 32.36110113793142 4.5673435844085555 0.4695911515494858 40.43093852450331 3.340598847556854 0.18097922937962382 38.57829595315778 2.1533018826467947 0.22378072632625112 36.06261858149912 1.0928303174688356 0.47784259217833863 29.08168308098099 5.93062924231858 0.3677370980053395 35.30292745561452 0.09479661152332128 19.70895514956541
607 34.273835321342375 4.537668880814641 0.4974571250972695 41.41503759386293 3.3365802488973535 0.14799558588373557 37.936721408336055 2.1932431280514435 0.25827205206838755 34.858691165928825 1.0859135468911507 0.41494665490821303 28.869690136224214 5.956409735068081 0.34836635881363825 35.47079512513888 0.09981894458793121 19.102845779572828
608 33.9964194012723 4.546425315028725 0.5298352157362186 40.726006692642635 3.3465137169613315 0.31766066819239464 37.93665346412856 2.2179000333697916 0.2745906475711586 32.91373481427104 1.0954509549504887 0.4074029722587136 29.62515653102067 5.90213100309724 0.33181047786523116 35.03959418066704 0.0995400413249126 21.32892667096333
609 32.632079254839056 4.558999354768426 0.5148548813059397 40.937460855549865 3.320090844412533 0.23640996080970128 38.260444858585615 2.1994345330241103 0.260696823668671 35.90785472607522 1.079971207207884 0.35915341630457426 28.556775745185757 5.8803504673386735 0.35847108045171516 35.2589230880471 0.08562511799372277 19.81959748356089
610 33.34157545478619 4.503307014920656 0.49629837584074926 41.136208884544686 3.2817000752382293 0.15808259018182536 38.322715446235954 2.1492241226127065 0.23786480280931802 35.208674602802965 1.1031592012381812 0.39170721394296104 27.87265255656387 5.932470373857774 0.3342271382312415 35.17636538898673 0.07182799421690685 18.54297828512362
611 33.0298357875533 4.513363363690274 0.5142824018155598 40.543229156849144 3.334025953056261 0.1793830782938053 39.27665714553541 2.145045756522916 0.28000489085026087 36.12192444607214 1.1047253145797071 0.3701193605451425 29.308821271107902 5.956781079161575 0.3102788931235267 35.656093561423575 0.0886441300455441 18.954230243242026
612 34.34451518890245 4.507140791988754 0.5140715270658386 40.341730700536054 3.3329923180038716 0.13993533949561446 38.43864295679508 2.154824414977306 0.2898783447681243 35.814263735963856 1.0754691405314227 0.4285037951172367 29.4230034235948 5.938110027338003 0.2833668481785425 35.672431201158446 0.07956317521126884 18.973564474821924
613 35.4841603255674 4.541835183104869 0.550062607942531 40.79434452985251 3.3044557823988714 0.16584295720129158 37.64634645498931 2.1528484863223136 0.27595440309547137 34.16359690761911 1.083880033984979 0.3949059262710505 27.747279410456155 5.950526556415715 0.3420766031984219 35.167145525696895 0.08456504508874696 19.811075712313603
614 35.00819080761795 4.503413415431487 0.5483710176541203 41.07656087874899 3.308176955841583 0.12172676492558014 38.913791983511885 2.1577780946896357 0.24181698537184315 34.84540702503735 1.0637057779863048 0.4301074690014055 27.939493732338555 5.892401852017127 0.3419136253101256 35.556688885450946 0.06295105583662464 19.296483575679456
615 34.04988294235476 4.517980896149888 0.5299526698576142 41.45090374944551 3.288417571559672 0.12627695801538022 38.986950286845115 2.152001891613542 0.27772107160490944 34.80464201363273 1.03796985389205 0.4498054469221802 28.54236469312821 5.87514017274786 0.33782793667443406 35.56694873708126 0.05215791383599968 19.72790040741392
616 33.36523323992953 4.54336536386651 0.5364092457069798 40.62734510343803 3.301152220481078 0.16726525600913694 38.88674756115315 2.1626531072480883 0.3441797369670512 35.550776580305254 1.0510212961577752 0.42981890998505784 29.43589159062624 5.9453293385505965 0.3123886971700901 35.573198815090436 0.0785601019042069 20.512597766786662
617 35.45197713669443 4.512751914771723 0.526045758693114 41.33830384468218 3.35542487337184 0.13774833968477737 38.31116573278977 2.170366429330927 0.2512878409339066 34.22396893211865 1.0689975983216968 0.42647983152545865 29.21345574359835 5.9140246903792075 0.2838373959982105 35.707774277976675 0.08216893787847615 18.625702456750528
618 34.69136043226984 4.5486132648302195 0.5420736566286188 41.46372287459558 3.331043684221284 0.1559618261248038 37.79940202664521 2.139161744165052 0.29111630728141513 35.52870737130103 1.0542445345740714 0.37005443253640746 28.71578887764693 5.90515335362526 0.37580720099863574 35.63979631649172 0.07349915292657468 19.881789313819603
619 34.18227120966736 4.575559953717364 0.4949170694141371 40.62714753847961 3.369201591455387 0.21067455643463 37.981287384708025 2.111121468163878 0.2520779129897659 36.449875174901 1.0764091098194504 0.39818405107782606 28.84504657677186 5.928274555361132 0.32832494033025206 35.61712557690557 0.08996917234683961 19.299264345935377
620 35.37041202257089 4.552371393549732 0.5066933901432278 39.39832547271642 3.3684567881259735 0.19754284902842537 35.978090721910455 2.1565305831130615 0.2714801734574055 34.12540020907896 1.0489318392977434 0.45667141273741313 29.980976927741267 5.932932175211608 0.262535602096834 34.970641070803595 0.08970039250302105 19.422391798299067
621 34.87308769245492 4.567323909148183 0.5321283897885887 40.44054899254385 3.3182816692114843 0.20626853043470794 38.471110395371035 2.122133726989164 0.30582529493456867 36.10855776079584 1.0645142405254375 0.45228326742586683 28.991586000917557 5.854906396209757 0.3503636212673369 35.77697816841664 0.06328782506020256 21.163560992754956
622 34.64624604161227 4.51426767367775 0.5721016492666914 40.41093640951863 3.339294626840671 0.21722481056633605 37.57069921732906 2.1386743630457374 0.25919411441179147 34.261882354844694 1.0571999369724177 0.40722572831496123 28.606027758158902 5.873898348451721 0.36021772470705127 35.099158356292705 0.06252282644105689 20.80941490199388
623 36.04052709649982 4.528802689047045 0.4908373781176419 39.92270773498375 3.330178793358192 0.1492045571235275 37.01922166786172 2.1604006001633738 0.29173451411952 34.01261161617611 1.0587119867715018 0.3824289260195113 28.92657834124445 5.863746236056042 0.3777066086893912 35.18432929135317 0.0662238977226283 19.387883198958598
624 35.09880349004951 4.5117611692917325 0.5789250362311888 40.84168110723119 3.326694267199695 0.18475253191530297 39.63896155076308 2.1170985797354867 0.2974216126677214 34.77176827309056 1.0532966334771399 0.4241458057373142 27.359258152510307 5.854833088639214 0.35096379519721266 35.54209451472893 0.05059258431205103 21.04140269981226
625 34.93185913517787 4.5340068258721695 0.5159500244393608 41.579063291795585 3.3296305568231053 0.18469054948787086 36.85430283202281 2.1405586410537802 0.31968220863492225 33.958041816253484 1.0240412749947114 0.3979981610651557 30.495102964092702 5.8523418264090505 0.34775244222273327 35.56367400786849 0.053971661673960725 20.237710263917364
626 34.01952220603612 4.51072255565429 0.5515278824352906 40.62710742832962 3.302025880688646 0.21542758688156766 37.78872785631863 2.150821165993608 0.2598572343760237 35.15076157459849 1.0048799379609354 0.4564966078045706 27.731165070753413 5.869848955327084 0.431627771239854 35.063456827207254 0.04551553576831004 21.943562574788356
627 34.23432948316584 4.537755068467107 0.47936706632453185 40.32138889520136 3.2795579425043555 0.27807912933479906 39.14495035679633 2.132202045968382 0.2553504580822038 36.19084111811488 1.0521933075559033 0.41428852389548027 29.425323042480677 5.867205621863087 0.3668856206831285 35.863366579151815 0.05163863391516425 20.557391062691845
628 36.139358471076335 4.5601623793634944 0.4627112634855672 39.545918018022235 3.32477002183279 0.26879032049379925 37.67017036601361 2.1427376459987904 0.26720657665643743 35.319978544131246 1.0592574622308357 0.4254087158392788 29.60307801080547 5.842789519034071 0.2811272420762562 35.65570068200977 0.06379924233539351 19.540658206499586
629 33.10247774030939 4.529093403155538 0.5380902065660899 40.369160093403075 3.281606406078017 0.10045498937793709 38.66236227089898 2.127734793245237 0.23398186782611866 36.079962790744105 1.0679907896522438 0.3237539153788056 29.747331371951226 5.876029408367066 0.3498208990079911 35.59225885346136 0.0543467967430177 17.717022463128526
630 35.50972074066727 4.517261060859506 0.4580394488443151 40.50024932021228 3.323833054396854 0.10508387127340171 37.7671438859883 2.1342365587228413 0.22942762001892297 36.062470396135666 1.0316284821191346 0.4723113208358674 29.93340839663414 5.835802944209714 0.27865655020499647 35.95459854792753 0.046408256705007436 17.68742269590424
631 34.62596874578928 4.540596981724353 0.42451729267216826 40.181267495193644 3.3131654602054943 0.17675735989297886 38.60814356261219 2.1216569135075876 0.3471662159171914 36.5120596460108 1.0506062103124045 0.43614857741102625 29.644699906993747 5.831532179409094 0.28038294027827493 35.91442787131993 0.04936738567518404 19.079178146692165
632 33.005219845949064 4.551248225501932 0.4406439802036945 41.64139289127009 3.2851134605161416 0.24823978724849344 39.4215356163097 2.1187626207883676 0.26786180034126844 35.869336941867154 1.081774024320796 0.48503460920811775 29.456902676125832 5.83576354125748 0.3105401829521622 35.87887759430437 0.052388211120340734 20.080112196038865
633 33.366479237069534 4.61549124976597 0.44630660812947387 39.90364480502799 3.3003559811270486 0.1963625248449553 38.7068194463723 2.1438333994453584 0.26398706182175147 36.56509427550985 1.0303307674518742 0.4725004712401735 29.39152156005557 5.819322335316377 0.29158816813921734 35.58671186480705 0.05972258326472302 19.145325528308966
634 32.688391465234524 4.572373157722858 0.46308660908034943 40.384317859804284 3.271888650541263 0.1250652783221243 38.94093285575643 2.1315504357372586 0.28046671640016535 36.72944732920655 1.08740079061338 0.40256916444166835 29.069035497021385 5.849987662511271 0.3095170299333188 35.562425001404634 0.06049597606860346 18.113542718331313
635 33.66989704223112 4.603292027651816 0.39915076912251635 41.78567294133018 3.2893630582886133 0.08927631841753662 38.146340916752 2.13320589671289 0.28179912105208865 35.08330500316997 1.0631431242627416 0.4703148137366557 28.81422121602649 5.847420646113118 0.308030103054947 35.499887423901946 0.06514078724923307 17.745317952062557
636 32.9715745749164 4.580937835882095 0.42872135581812687 41.55149053937554 3.3059820006797076 0.17993544776397524 37.67818114870296 2.146253079327603 0.25796452713038764 34.6934153019011 1.0724061299171177 0.4909696297757059 28.686792367258832 5.775656366206089 0.3166318234479552 35.116290786430966 0.054102919045919726 19.185179896836914
637 32.81408002014429 4.553434278492861 0.43725807597117144 41.48616767680542 3.2818611476793613 0.1566078487486639 37.8537722203226 2.1704674963018826 0.2742409178194851 34.65843361341521 1.0672453602884193 0.45950477448392046 28.199529097847517 5.855118922100113 0.33157674118627956 35.002396525707006 0.06348127761592473 19.01289806852915
638 32.68598353041998 4.5534674767510435 0.4204109122344299 40.39196326986495 3.295773304461032 0.12775443515677093 38.323233363315794 2.1279528274090653 0.3030192777306667 35.75591313847987 1.0638115604698333 0.43367657431198153 29.446068933767737 5.844512006542389 0.25585802746884967 35.32063244716967 0.054959271770069894 17.655341823236736
639 34.28860094220922 4.571747655244058 0.45448043347813755 40.5294038262199 3.305451164379039 0.1340902723125378 37.906518227280024 2.1581991991570213 0.3451483903845756 35.464282951288304 1.0623137681873094 0.4674537609180565 29.815957216760058 5.82220646001758 0.3083694449062207 35.60095263275151 0.061839486040398926 19.58991176073043
640 34.56037214137193 4.572753499832268 0.4878502135420776 41.422785693224306 3.313332398309862 0.07796601338253546 38.1450350499746 2.1462640898008383 0.27029983748677017 34.424741875044624 1.065563704484011 0.43082693196072147 29.22812132641478 5.824452413081615 0.3199186348581104 35.55621121720604 0.0623290577451161 18.18409482814731
641 32.93195833327591 4.590406207967105 0.46821297239079174 39.500951566377566 3.336506412970651 0.05018433147816715 38.01620526718148 2.1315596874562672 0.22883769569635568 35.733012413523745 1.0714617887435736 0.4376940792646902 29.78189232977175 5.840044927436662 0.27062933945530576 35.19280398202609 0.07185164155824908 16.6794708404972
642 34.56616637663259 4.619688836919875 0.4235302833177236 39.984281728416526 3.316310163945829 0.1694995258808921 37.764332666553095 2.1641878169505793 0.24058231120882473 35.71655532275694 1.0942609295906534 0.4563366196097884 30.278886517913733 5.865314784565148 0.25724088554311314 35.66204452245457 0.08980834303781413 17.729487130206753
643 33.34036738022311 4.630157528502314 0.48905878916375695 40.47426921517183 3.32635243381761 0.0978361548770879 38.229038443054115 2.1671924372212557 0.2131600827914943 34.9516626265561 1.0917225910726949 0.47526867919063875 29.42501574997146 5.874024008245105 0.25284722313014935 35.28407068299533 0.09574563641519336 17.511548923011947
644 34.801035958924764 4.60149869385526 0.41410561715676625 40.92296000646402 3.300597523495675 0.07485125363133667 37.577815474805355 2.1536845224298453 0.2900213604721666 36.73638149536922 1.0764984430719664 0.5291356635266299 29.711533581991755 5.894130975210619 0.26675132691811876 35.94994530351102 0.08313786825607035 18.046626101126442
645 34.130944071850905 4.629474213406216 0.38929343985069287 40.04501662436905 3.3589389854487544 0.07016309198895652 36.816703895297564 2.1264951897125766 0.21068111194586353 36.87314680604675 1.0694774465635493 0.496850988083993 30.157274518350366 5.865838444274129 0.24947473139085075 35.604617183182924 0.08790069252444237 16.23147450994489
646 33.355316450329916 4.638941600135903 0.41577502218503437 39.99162432632511 3.3609925238514182 0.05876981428438388 38.70995474623288 2.136805319622076 0.24188442949201533 35.6021281815787 1.0963870209870157 0.46001977593550913 30.147509299161772 5.882500910611754 0.278081517774401 35.56130660072568 0.10098131168503074 16.667692448393908
647 34.44758480004659 4.592899980990932 0.42886500097209856 39.66599744784304 3.3589666773106073 0.048864714378974654 36.370772127532604 2.149466573183041 0.23861821404597414 37.129735738546465 1.0715285178012686 0.4842541987652957 30.449384365241663 5.917948509361849 0.324690536325272 35.61269489584207 0.09601788837293683 17.478566439480847
648 34.859458604644765 4.636214065566887 0.4256624056878181 40.638525948993546 3.358647892247465 0.13865218275041807 36.78509233721367 2.1095974070317665 0.22178983026417368 36.23767530171319 1.1039746551291207 0.4431592665134196 30.39824166909549 5.902014403726917 0.28829873489306695 35.78379877233213 0.09994552138382859 17.389984363979785
649 35.35128039557074 4.634407864577653 0.3723326110608966 41.01750159636494 3.3677130709964604 0.13211904985689124 37.51331482547147 2.1306872032460538 0.2303974376836787 35.134799535916784 1.0551381573518133 0.4218161040736425 30.19463144795377 5.838096055774219 0.31685342276939277 35.84230556025555 0.08306430703263734 16.885279654377662
650 35.152381139884405 4.629946171183043 0.4491445033148753 40.84380865765377 3.36266131352159 0.13216700181922325 37.246959258475535 2.1398529607106753 0.2634478856411922 35.538012996799765 1.084202210159095 0.44387127098272455 29.583558379799786 5.81351593799383 0.30512668026848694 35.67294408652265 0.08389155535704403 18.26311385322132
651 34.149403939601896 4.632266729717422 0.4213564060515544 40.62050583387519 3.3730118451777176 0.07882603520441521 38.15465937531252 2.1044926180337056 0.25317343957427657 37.18127138607785 1.0960465432973319 0.406513158874213 29.825654432731966 5.873934655195182 0.3081588479634973 35.98629899351989 0.09380631492766911 16.82236043417584
652 34.545831588716474 4.635784898173686 0.3923816064450701 40.69320444552532 3.3319866415616883 0.07683207119104875 38.22739571999321 2.084145932719754 0.2228279266530382 37.970969688183565 1.1005170990744717 0.4479214677306168 29.118899027823744 5.801783024736974 0.3373996655252546 36.11126009404846 0.06869935589671199 16.92932993424473
653 33.51141914934684 4.646200557610711 0.44465427199764956 39.199897591494604 3.3441064839076358 0.12849939622272932 37.73625912774916 2.1591848876821023 0.2099027366415615 37.41206484229715 1.1197715926032343 0.4820678768204102 28.98793464528905 5.799992792988879 0.295495354263822 35.36951507123536 0.09170709960190968 17.883383712991744
654 33.81229399392992 4.641663328289877 0.4403467870589879 39.66497996962662 3.314087158012076 0.10867272588414022 36.88743989066071 2.165602693800709 0.2385322064349836 36.26621921919775 1.0957963439008676 0.424599627028162 30.440933050809498 5.852455293129062 0.3072297333282382 35.4143732248449 0.09177680006991581 17.41082466816351
655 32.8783205644703 4.637427432773984 0.4574674554634348 38.265713805742955 3.311514335201784 0.17882164896673305 36.23771890101007 2.1303683265596773 0.24873927936211418 37.409873633075584 1.095730909982299 0.4415563363069514 29.827513125976875 5.904472437548705 0.3207796805287783 34.92382800605516 0.09375852505668725 18.877405495216713
656 33.2517902499237 4.653046459855913 0.45826086573727337 39.59442355666779 3.333407758249347 0.08925692894799164 36.35089828909163 2.1376241764188233 0.274881977300071 37.28383978645552 1.0798230467039158 0.38667196283597377 30.6563719524809 5.927837651404753 0.3262503942222873 35.427464766923904 0.10420365516994771 17.59349563744761
657 33.1560248546424 4.622516229020317 0.4950485715058167 39.26902938212144 3.3132474601143507 0.1572200261463501 37.29481052275467 2.176646531326147 0.3110656307868803 36.93146745648971 1.0743286315349236 0.4169007508284264 29.913276257057447 5.919066593695001 0.33093034805168003 35.31292169461314 0.09901692578154501 19.608510260901912
658 32.75011931599201 4.644274721305987 0.42523103394598855 39.99726511336757 3.336260594892809 0.12891455598221893 37.30572022699553 2.139337189365091 0.24032902078435134 37.82367413252159 1.093552033650012 0.42280440362821514 29.61519476052073 5.9467971373141655 0.3384194593592497 35.49839470987949 0.10990017194901017 17.82699134759105
659 34.66575435008714 4.6644232543207815 0.4166847588215974 39.76291962173539 3.3210831978782283 0.10944760093411089 36.44068865958071 2.1869099834598975 0.3188095535531407 37.18014304956651 1.096651111301829 0.40008115196955496 30.517434420436647 5.920766349468746 0.31538055408317045 35.71338802028128 0.11582261592929374 17.880908345271276
660 34.423560947363356 4.636483699233509 0.4671207171629986 39.86703051244261 3.348685268181 0.15301440859902524 37.42491217140263 2.2264511594657757 0.256844179862546 35.39008283617916 1.097802638307755 0.4265482681439888 30.26589752474769 5.904185666766895 0.3659000019139187 35.47429679842709 0.12057752303438422 19.130230857872554
661 32.494060247303786 4.642561994415869 0.4857237352470587 40.55086979552592 3.3232805152380673 0.10544636361262053 37.15080566784621 2.1557544546806686 0.2308269224382515 35.61974490937901 1.0982398619665645 0.4274114138161181 30.410995710386675 5.902903786544464 0.29839045508346584 35.24529526608832 0.10240395921252402 17.736468788670063
662 33.44943454967193 4.6677302563116925 0.5235928461906225 39.56528286881792 3.3031015947407916 0.1741323754857724 37.303460109165215 2.1364895363543783 0.18962190242156082 34.76950623463343 1.0423450372211984 0.45153418866262746 29.045709898885267 5.87821075712019 0.35879644810311917 34.826678732234754 0.08343127299304745 19.453954134141995
663 33.46078728592055 4.62178520959964 0.4901700575098443 40.53606776952103 3.332191368686111 0.12754420839543473 37.46762583886839 2.1790322889055243 0.21219971117326808 36.65177456455614 1.0527496436986923 0.39464168790077636 31.11542493152481 5.9102206994331725 0.2993394792874417 35.84633607807819 0.0970516787080253 17.462552037393074
664 33.25959754562612 4.593781363859937 0.5439686402810942 40.385114127515536 3.2902221290997336 0.13682982556025636 37.10911119549741 2.188216541179817 0.2528558005099676 36.14571582340538 1.0715553226162833 0.3973787032722787 29.74697952327803 5.902636636292337 0.3754825921229832 35.3293036430645 0.08713823525301892 19.555227872295173
665 33.47722333894495 4.601977314128568 0.5158154223999766 39.748858821378946 3.3302110699034686 0.18846482246168547 36.66505241789806 2.2026108016383925 0.2508591184311225 35.76915607952685 1.0670543302827569 0.37156670893377053 31.21978938958463 5.87504837375849 0.3578496176353627 35.37601600946669 0.09323621458573265 19.303586276767348
666 33.27657893149171 4.609647392600831 0.5110261475334725 38.965802060621726 3.276988037429712 0.12946050264716147 36.1965372971564 2.175673873663122 0.32315100887498505 36.027884422658076 1.082688504010688 0.3936026363468347 30.28385388411133 5.932197170975698 0.3549603302921631 34.95013131920785 0.09329483237940747 19.62037390639207
667 33.98999069340673 4.652329461402 0.5067613071338537 40.11306784638764 3.334758816656884 0.08817651539037454 37.35109670725005 2.1638901695495463 0.23344473707679228 35.58356327767966 1.0930035667103801 0.4157976002960783 30.375247782631394 5.902651045090307 0.3699894936587066 35.482593261471095 0.10718244852522081 18.49702171336838
668 33.54602398903317 4.663538755719015 0.44891753231902154 39.98771885523665 3.3166496392229585 0.13224386981740024 35.955778588739705 2.151496877805908 0.20435443010803622 36.917607193906946 1.0777869794091548 0.435907670762962 29.62272383568884 5.930306681233962 0.29888679013544833 35.20597049252106 0.1058116233215971 17.421472669476668
669 34.29974731426704 4.6568067951456 0.45774159882756355 39.33197409998045 3.3276462849083943 0.16312854238188382 37.0104505169903 2.1317877246116423 0.23695090401263888 36.65640119397455 1.066374868620138 0.39749127396131784 31.054783714072613 5.863016985515246 0.3260818564319494 35.670671367857 0.08698236840360143 18.121442401865977
670 32.72472233487179 4.662009409393839 0.5241765634498528 38.03202865083669 3.291163315196924 0.155838985076203 36.36723928992467 2.1392073126926228 0.29808070109859963 36.26349962921578 1.0571622720662988 0.40971791338178254 32.22207490633792 5.921220993444838 0.32423564884200173 35.121912962237374 0.09200849720230195 19.618645707016455
671 34.01895741676646 4.622821895460522 0.46293581067136513 39.14748441643962 3.315379533422219 0.10938155331542201 36.90037968456604 2.133785034793683 0.28654116073214664 35.6810706537915 1.0781340931403192 0.41225494023744985 30.7312967789069 5.83235447997606 0.3319251832721387 35.295837790094104 0.07435084400195797 18.36946978797019
672 33.79165213703338 4.620106876168231 0.487539846146363 38.78712159781654 3.2934877969704597 0.15046035881662598 36.32567289962487 2.1829571089431994 0.23893650554424412 36.27722328561938 1.073955222450239 0.415514626399186 29.844802444038766 5.891313228385755 0.3474822903554169 35.00529447282659 0.09021988322697419 18.792255104736697
673 33.7563840646153 4.629738779507456 0.45582574187304264 38.780918062613566 3.244525893114873 0.12910682437117132 36.75789470502196 2.119411897197251 0.27547206301036775 37.827755255749814 1.03750807403623 0.40862664739000676 30.74792155379487 5.867000299638519 0.27821068088412493 35.5741747283591 0.05749282534226312 17.73008681039101
674 33.008405705170375 4.6845218305926 0.483220997760024 39.11001529665309 3.3125863326757212 0.1844060102132515 36.163352184555436 2.1528381352872366 0.26869558869810245 38.418387952942034 1.0740310113461318 0.4723798369992308 31.197862566853708 5.9334141329143435 0.3260157949841472 35.579604741234924 0.10933412520660397 19.878406629265523
675 33.63754455938563 4.6713921883329235 0.5310262367292421 38.403544261198164 3.3027675911492467 0.15542522574288886 35.56989122632724 2.148928827176583 0.30501733829258226 36.91957654684801 1.0809591741675584 0.40414770052172383 31.10149204705399 5.886555382766843 0.31657496423648707 35.12640972816261 0.09597646936202815 19.62026893855655
676 33.59939129959179 4.632667353106194 0.4927110111699364 37.49290291650148 3.2721617373926986 0.14969574338027256 36.748440538658436 2.1192580327238173 0.23707605311261212 36.46599560699007 1.0807905450922086 0.40325277461632325 31.708226997591133 5.896689477026065 0.2845903113004577 35.20299147186658 0.078169265711594 17.96023176473632
677 34.07276594325222 4.617580743977729 0.44487565298503723 38.44949988315194 3.241106409740973 0.09068716391116474 35.87361120743774 2.179279913474561 0.27742328935433463 37.36071096740399 1.0936554710714002 0.47817559180838004 30.967207754964654 5.924479758147851 0.2865966191323013 35.3447591512421 0.08907629592590025 18.079778533343966
678 33.575925351807 4.616664030905572 0.41777145382098807 38.711426744389385 3.2403440773253482 0.1448102522799333 36.122597058496474 2.124714001505772 0.28163746337932255 37.379045231853944 1.0681421885891988 0.44997184337901425 31.165149339746534 5.900184953661614 0.3350111961980732 35.39082874525867 0.06786568704089842 18.669282110475102
679 34.20647333543312 4.63552644173954 0.4541183229877962 38.5791014886895 3.2481086939996118 0.13838194821803373 35.99175302642019 2.153315212253494 0.3134605805695615 35.94103370041622 1.0666235648734101 0.47116325776139756 30.552353198435572 5.836259159975605 0.3040837062390712 35.05414294987892 0.0658224512117295 19.265222465672885
680 33.578921865584775 4.631356995580801 0.49973029690389553 38.7302647446056 3.2777449974672077 0.10424462845249462 35.66413703747298 2.141012504348951 0.2714572782316101 37.02561913268073 1.0473284712166553 0.3473818068545468 30.887792334316703 5.904774204284575 0.36774853779720823 35.17734702293216 0.0782992712230353 18.226504213142274
681 32.92582589968885 4.646641918960387 0.5205968180532942 38.79606896898941 3.295047722634118 0.1558781510857772 35.554175014645686 2.175247543514606 0.27144305112315226 35.30902619815391 1.0572507257887356 0.37484819978155587 30.49585647011364 5.890106285550363 0.3583560473726518 34.6161905103183 0.09071467593303924 19.264242153684975
682 34.48058691580911 4.609013873210644 0.5154202521093748 38.68188782220385 3.263186546168305 0.14811882207039984 36.94418258191764 2.2007255808003854 0.3085278901540104 36.57351577713452 1.05772239397608 0.4239058996823443 30.350008479900097 5.883668588679812 0.2647753671113919 35.406036315393045 0.08071923321044258 19.030772895484787
683 33.630747916186884 4.6078541124460015 0.514623149625708 37.623766311108376 3.257925833827283 0.18341616342051173 36.757540320137764 2.1457549637823097 0.23748151734956627 35.982166613627385 1.029855608575477 0.41861142015801867 29.934786005480273 5.894395407023305 0.2967464279006254 34.78580143330814 0.0650130217742726 18.917676152714748
684 32.36107922666958 4.578183736934743 0.6086554539999455 37.22220879040775 3.1974302631022122 0.11451009523527104 36.708663643114335 2.130010600456412 0.30884042655264315 36.63041654377151 1.0617538403427134 0.4026973963926292 30.312509582199315 5.8732262424509 0.2908300068054157 34.646975557232494 0.045976773300793417 19.77315600496806
685 32.45251516238653 4.572631397198476 0.6027747551092156 37.41140648891378 3.2194866668318967 0.21710392013104998 37.25622609765252 2.1427449326280636 0.2666891372319074 36.7601618695775 1.0535051086925893 0.4187605196335898 30.870424726754727 5.876514848439898 0.27134388576003005 34.95014686905701 0.050832427401582114 20.359163932371487
686 33.84157734729884 4.581157708900707 0.5047528313726695 38.295876991926754 3.2301514283087815 0.15188952685836482 37.62275111240398 2.161704679114633 0.28207698699276684 37.961959119144744 1.0907351426870788 0.3780395725668651 29.31134922429854 5.935625292594696 0.2786264282200606 35.40670275901458 0.07773068696457659 18.28176940468663
687 35.267370083440504 4.655979546212642 0.5363636412076181 38.80437687847447 3.2584589225097 0.138498999040709 37.986218042847575 2.154396958538732 0.28222534437819174 37.118844562620275 1.0825397441539297 0.30977229380281257 30.114131133196725 5.942210552020354 0.2815194863301634 35.858188140115914 0.09657298133046881 17.74312512083566
688 35.51390862665061 4.6032753103311 0.5268609378188194 38.318468778812786 3.2448022317728604 0.18807055260419772 37.36877885519935 2.1695612464525107 0.22266981656918314 37.48817383145316 1.0557099425812506 0.40559642665341716 29.589801232683747 5.923319071855664 0.30078593706566753 35.655826264959934 0.07718939724207452 18.8386651840363
689 33.58490848792717 4.565450379414862 0.49605473214442475 38.827206847955985 3.272180265787725 0.12561311480344442 37.16827665500132 2.1632888203029914 0.22939066234881098 36.20443217851136 1.0669092378767002 0.3733175457383051 29.495262323730017 5.952111558861473 0.34962241188079846 35.05601729862517 0.08184388909214771 18.03669382286727
690 35.33252512727854 4.5754293993804085 0.5477258051540783 37.864024740648496 3.2445296878903287 0.23475878217965726 36.845526902765656 2.1611958868222843 0.2412091562938485 36.982472768585616 1.0580589704712948 0.3921505367833475 29.61771320484929 5.939090787715285 0.33031489801421193 35.32845254882552 0.07351678309931761 20.0095102563584
691 36.549542972378795 4.547481476882047 0.5187014025526647 38.717642631837876 3.264284964592203 0.17734823127843935 36.20202931375061 2.1516434847294663 0.25494591256570676 37.07256707225899 1.046353504511506 0.38373589294952687 30.39181567476558 5.918302326976578 0.3375580787700089 35.786719532998376 0.06346898818175739 19.163026302406575
692 36.16116206906851 4.561854487721952 0.4589479325340924 38.32657122947452 3.246301199952576 0.22402366972320675 36.33463060341136 2.1669668788617322 0.26126323840878957 36.62978751867903 1.0639882096771132 0.3972206529716089 30.89908753279951 5.893888042343815 0.2332075711672162 35.67024779068659 0.06445560035483507 18.04430955369136
693 33.61671548656596 4.554746900313437 0.5361200469334942 39.305242702663804 3.2762670968907526 0.16323530769507494 36.721353869956836 2.1735668890798094 0.308210527833807 36.26724705591371 1.0429225757700864 0.35296679264515357 29.72814645220486 5.909714736070764 0.2309865728773151 35.127741113461035 0.0692994762683671 18.23746718467325
694 35.557033445063276 4.602667480569508 0.4620674997423397 38.97711851480373 3.270591434442019 0.19478291010132193 37.0912474246548 2.161559693905132 0.2427305185548101 36.34185210713645 1.0776514659228589 0.3453054995283726 29.31801707131989 5.898105361011602 0.25061793193170046 35.45705371259563 0.0799709238136213 17.1372176126617
695 33.37642186817566 4.559316226261886 0.5149623609540832 38.90809235787672 3.287349188301206 0.18926455076938173 35.867892824402524 2.1604634463618755 0.2647193308871296 36.663270316769676 1.0759795026397554 0.38732184941011205 30.38583007708493 5.891391086650737 0.2721834510192861 35.04030148886191 0.07275572668648919 18.66068011155162
696 34.09349260599946 4.572003987508877 0.5039311005808729 40.0154710908326 3.2959700150535802 0.1515144360499264 37.68484317163118 2.1743297607227046 0.22852112454531712 35.63561414505933 1.0763752424192228 0.45995224105349614 29.343991450723948 5.859279341846022 0.2731440390304864 35.35468249284931 0.07344750615347855 18.530176348243003
697 34.26844195499018 4.540132266917482 0.4773966593557351 41.05486145959326 3.2931401736112154 0.19518099462710425 36.84419057023535 2.1747853820756116 0.27401258920601007 36.4307400231536 1.049721945170003 0.37778579572017157 29.382939068773762 5.827117516512733 0.29032384427498215 35.59623461534923 0.054835293500806334 18.503097697342085
698 34.0798222357535 4.576467156411133 0.4577432173313015 39.96863890455651 3.3107002428526906 0.24523124071923533 37.87676305400152 2.1868654835967996 0.26851119476961754 37.15050777877285 1.1016677218466362 0.37504187915104675 31.3621870003872 5.903098767197092 0.27290928736941467 36.08758379469431 0.09361571102426751 18.557378987261448
699 32.96474291988451 4.568201625584705 0.556549790965503 40.026776793624514 3.2803621076172544 0.20738078450043973 38.10764671232042 2.1984645075134863 0.2907377006967656 35.76572489563888 1.0711978283202315 0.3779681889863046 30.831982100689835 5.9034437176986945 0.2325171536227558 35.53937468443163 0.08218979399027168 19.081254919311682
700 33.72953175703678 4.5936874317827385 0.44420495972520824 39.639384214245695 3.3023099707374914 0.24323936086183645 36.73599880941713 2.1679563559749577 0.2910681249051974 36.58563406707519 1.0675809261780171 0.3411633555540515 31.595265167697132 5.90251784598524 0.22232245017885324 35.65716280309438 0.08466634277508622 17.669998362350906
701 34.652200799930995 4.544795776414197 0.5871547385167026 40.9541791918925 3.283257478570157 0.19356831503428004 36.979962874839856 2.226594720247218 0.26741372991593576 36.81266972526928 1.0825297936343758 0.3193562058494618 29.85058011665212 5.850283792145471 0.2941688199358445 35.849918541716946 0.07534814884568104 19.041241729644984
702 34.47925142554665 4.572000414612885 0.5259814161877743 40.29350071061902 3.268711065469686 0.14416031978653354 37.38971006386497 2.1922617966927516 0.24540058409521445 37.12346288402212 1.0953760451640138 0.31310045518883173 29.301404764721305 5.904143063375036 0.256838079237945 35.71746596975481 0.08435431370627189 17.02235670202501
703 34.66361692155864 4.531883644295794 0.5164522648059265 40.88057808718278 3.2695593424089258 0.16715710080759622 38.38520175707538 2.2042412090029995 0.2848532257560112 34.62458883292415 1.106545278630136 0.3146824493306947 29.77875332010347 5.868496474908637 0.26887223049483167 35.666547783768884 0.07400102649269584 17.784807874177574
704 34.90185314287137 4.566891791800044 0.5413423555507696 40.37940425984173 3.2604780612605624 0.14589624051978695 38.2881804516328 2.1809196716593533 0.2723095780614737 35.34854125074122 1.0688935403896034 0.3967518515464974 29.438688625924218 5.861014000912662 0.23537809232870438 35.67133354620226 0.06549524984784236 18.23928770102804
705 34.247246916876925 4.525427530952403 0.5038585143457658 39.875432647934126 3.268496669215248 0.20798783144420202 36.85887142527636 2.1617716592059164 0.2760939378883101 35.510189881203985 1.1074483324231221 0.3950634596896549 30.403636929947496 5.869132550315925 0.2112014914871615 35.379075560247784 0.06431118506592011 18.26824632697182
706 35.6245910096274 4.539061200023043 0.5231512407529181 40.708502002923645 3.286349939544517 0.20853469994990909 37.33201136073083 2.146483196161701 0.2138018094309434 36.48767213455495 1.07695081184626 0.3466551849770526 29.27668760598498 5.883632799412195 0.2870317003513255 35.88589282276436 0.0643514260409404 18.096008345218287
707 34.19082604001219 4.564522450340378 0.5342460009213355 40.32407666368044 3.2888369022490784 0.12442334325605676 37.05303724390592 2.109606052631819 0.2699650264441346 36.06336849274066 1.0453565513768621 0.34428323646416203 29.694628049104374 5.8853007171610505 0.2680772355875716 35.46518729788872 0.056580371395234905 17.658500147320826
708 34.34055565825109 4.557355703262976 0.5299742477228498 39.86019822398687 3.283855639151545 0.19958755506097564 36.16039623712244 2.150800606432231 0.2946084264080637 35.047968263046755 1.06095246282893 0.41543695028667454 30.752123521935083 5.860435761840756 0.2858892164099211 35.23224838086845 0.06053587134668485 19.772732209888968
709 34.58362388418895 4.535690245827375 0.5451122347755032 40.418992259969116 3.280818535703587 0.12476579819375719 35.973928267537694 2.1166940923754742 0.3368655738631282 38.00556461205553 1.061327463567412 0.3574307595752549 31.053240787197037 5.8887731876963185 0.2545871297876211 36.00706996218967 0.054516541677430655 18.549640354054226
710 34.48027162435998 4.542753138198988 0.5025329987115303 39.35836071065322 3.2896948723402835 0.10120995306525014 37.55574804330878 2.087350962355827 0.3052768395891207 36.43465366378914 1.0409663266201186 0.34992088447484254 31.187270544508806 5.854099469771283 0.28060062144822956 35.80326091732398 0.04082879050069721 17.641843744150748
711 34.92294161562153 4.528764227172606 0.5021408132521332 39.318079102917025 3.2922295455235977 0.16746705593333028 36.97776570101221 2.0812048445819347 0.2341653521631763 35.1183367193898 1.0763974612326062 0.3888061489735981 31.53257896640448 5.879726772719398 0.2539736651292348 35.57394042106901 0.04952040688942572 17.722192344903156
712 34.95195469037704 4.557453137871598 0.493030728698115 39.53671047500365 3.31631259049839 0.1390999815218743 37.07403507794475 2.1172154404346504 0.30859776166050795 35.94534713631116 1.0633978793526757 0.36435659044354407 30.57990184321751 5.877581181511431 0.2326942760943123 35.61758984457082 0.06424788257714642 17.621653182758322
713 34.82679346097892 4.545784747141241 0.5100332235689233 38.55163197228975 3.311671463144815 0.10150801893611218 37.44837842256129 2.129369247112126 0.25599129846734925 35.33427318611234 1.0606130524251145 0.37180992689589126 29.227165960759937 5.909592799684771 0.26410810272131763 35.07764860054045 0.06926209854501071 17.228274480263835
714 34.44768065508341 4.579334281468444 0.4905964341502422 38.3688669157529 3.3315448436833255 0.11167381608796882 36.75688560329308 2.103771178548031 0.2598110670410732 35.249053310911364 1.0667083108079252 0.3643816793951332 30.879887674239797 5.880357987768672 0.30754000272057413 35.14047483185611 0.070199157098677 17.578379525148478
715 35.14452944399433 4.56698149707364 0.5283379699836849 38.411882607940576 3.3443132618897757 0.06872425571208612 36.77335616876262 2.1425288347709124 0.257221205048841 34.539042816416085 1.0918825487004307 0.37525595485475927 30.942494588001786 5.875996349348365 0.2596277105267747 35.16226112502308 0.08219633500002214 17.064597919556142
716 35.146810984291314 4.558728627296336 0.5189632047308208 38.85863017751907 3.3441288214956892 0.16586028703727465 37.12770475866379 2.10895749348201 0.31497079840454933 35.92091054561432 1.06885170371987 0.37892176415471995 31.423038012769414 5.84014921186159 0.18810402398621998 35.695418895771574 0.06201900821449637 17.954435548745106
717 34.75909722030338 4.590159420090082 0.49737980219437833 39.09577944691969 3.3515145496868817 0.1634442353315687 37.23870260064191 2.1188348481100254 0.323214444802162 34.80291822564921 1.0717886927708389 0.38027038560976717 31.408452106278204 5.827784760582664 0.21434639197891533 35.46098991995848 0.06987229089149563 18.090056739872033
718 35.23024721474855 4.61411750211546 0.45912657755037745 37.628701762399615 3.3189857975632306 0.11706803358420227 35.71647263071342 2.1244430205279707 0.21254187977068958 36.57439286596446 1.0743568435043438 0.4184757651363319 32.14941013979387 5.877461393917677 0.21275369564922414 35.45984492272398 0.07972874816913378 16.271611216832326
719 34.87535638061509 4.575549151059351 0.46980014283256993 38.82060262622839 3.325756055152088 0.12208408778484776 38.570171334115145 2.102832543214035 0.26815058457075375 35.98660899227374 1.094854604156634 0.389107297421451 31.12265866575146 5.852949329210326 0.18961336413411545 35.87507959979676 0.06824417320188422 16.486923313749767
720 33.74346154132553 4.592207121929791 0.4444426309398943 37.678915788142255 3.3393999011772375 0.15333942835124342 37.86614381842157 2.1479062311300017 0.2865955648874107 35.946359104147064 1.0773029259492455 0.38770040651086085 31.161087772426537 5.913583038321033 0.241280009850702 35.27919360489259 0.09193568034485895 17.341805723027303
721 33.92969318883005 4.586789003565372 0.5095499083222111 37.25517168859038 3.3166746017020525 0.2014215095731692 37.09873543156543 2.106346606776401 0.2783833859602432 36.39668976785298 1.0592531240297511 0.4050357661525616 31.744109395383987 5.876728032766595 0.21701424690519827 35.284879894444565 0.0670141104114315 18.465339019237604
722 32.437326157329025 4.598637503685152 0.5209999140912049 38.517268080617846 3.293265023828696 0.20624990396944756 37.27229158830976 2.130017593202083 0.24779107812914758 38.15127829105986 1.090321667219495 0.33245832757814286 30.94320425239083 5.9330931800992195 0.20818489026661424 35.46427367394147 0.08692283025032647 17.368460561841104
723 33.62847156725276 4.5997362390340495 0.5006691058438957 37.96458737504147 3.295581541452138 0.18343184909376234 37.251745188411455 2.114669537520749 0.28792639346480287 36.130963733364325 1.0814786763178827 0.3778087408455993 31.525599681976274 5.892620050517297 0.23999649271660686 35.300273509209255 0.07467304561182057 18.218139415792386
724 35.70095903559512 4.572997611181789 0.47681204662009785 36.89627248469492 3.3324138250586235 0.15447552827725905 37.906116277548335 2.1221042405596138 0.28703780588448224 36.88794992500071 1.0885838010069753 0.32726468435481104 32.3114742272304 5.918870598032013 0.19902730477087083 35.9405543900139 0.08484985181120024 16.55409566139804
725 34.077058588035236 4.578151294444633 0.519230772838762 38.5061915936158 3.3294537248246656 0.18758535339506596 36.736684038521325 2.1765989903646643 0.24904053506767693 36.315586931921956 1.103010280715368 0.308110107926447 31.481091962473602 5.936455770219967 0.19072017488922657 35.42332262291359 0.10258984875725705 16.669484482139474
726 32.994266036599605 4.593277544266524 0.5274410211565745 38.533401980486055 3.3305034595094716 0.1625822587707644 38.39316621112741 2.1531090382771785 0.3065650314875405 36.45127955828645 1.112543987908399 0.3784113027009447 31.010285871539224 5.916694136232802 0.2252150385839471 35.47647993160775 0.09908146988227222 18.33710918293794
727 33.74988793686541 4.577220334522679 0.5319888093833711 38.3705404488108 3.3253835873575985 0.1745907157682465 37.17456930389337 2.1143001876119154 0.29017347396317855 37.04031265567678 1.0797348091709078 0.3464075616306646 30.665268347887505 5.920829018251333 0.2320930729780455 35.40011573862678 0.0813494240262842 18.05107697500075
728 32.834959221803715 4.571214566452207 0.506050161537154 36.56958102776779 3.3297857147847587 0.2133144282371753 37.34654809243775 2.1524969948673114 0.3207414928361372 37.247766505348174 1.0568601450074522 0.37328829034907096 31.559675239394736 5.92583942470031 0.2491152492959911 35.111706017350436 0.08509520580580529 19.05095695102611
729 33.536847236181266 4.60737230687809 0.4246972801543447 37.91865870629594 3.341987970545205 0.12323911615829879 37.27520017718779 2.1201286708181684 0.2807774874028479 37.571017096935726 1.0776028249413783 0.4270707841754516 31.742630111192078 5.933245152620278 0.20684600141692305 35.60887066555856 0.09392322180402117 16.760512867547103
730 33.55121839065116 4.577196491130733 0.5058398504856912 37.89521146972069 3.3314923385198933 0.12886957501159843 36.819110061698865 2.1329837331894423 0.30740056675994004 37.93199827629052 1.0820341555148685 0.40638938212019254 32.11676110361234 5.948995921358745 0.2300471662435289 35.66285986039471 0.09239636458613379 18.088810908511373
731 32.94138500760619 4.601186112305485 0.4166046368312248 37.41318183539803 3.2956948487487643 0.17473546019664926 37.347477054910925 2.0879862885255296 0.34083488101856685 37.64953788407791 1.067051049018415 0.4058270386670911 30.597027015044542 5.968152536034965 0.20330527530001635 35.18972175940752 0.08187000357002909 17.662080553022854
732 32.30984582920452 4.584513982099628 0.45075864033454377 38.13970814383396 3.3062622489177538 0.16245738047266406 37.2871169680142 2.1313349574940226 0.3219432462494304 38.925353292639386 1.094801494544513 0.39909141121374864 31.48763795173335 5.986834170471532 0.24143437001942736 35.62993243708509 0.09860520734888714 18.056020621774735
733 33.726295929773045 4.620482414118417 0.4307648429125597 37.37914733229149 3.326500289176781 0.19377302361944504 37.66625729831094 2.1221640241830517 0.29390125180071697 36.874358833651044 1.1125448031022858 0.39667394980800136 29.974928422320144 5.980683799780002 0.2424051939935604 35.124197563269334 0.11033090271550483 17.84784458696901
734 33.632378745645816 4.605373742504046 0.4738838306564741 36.581939318413944 3.3108439843319855 0.258509980502361 37.87270246128866 2.1023246442459453 0.237216102610233 36.94310367341906 1.0883500399510064 0.4080545980806034 31.590137448187612 5.925723177807178 0.17776837016324268 35.32405232939102 0.08437895441142965 17.82394789104202
735 32.3774756699753 4.612665187530761 0.43529955771045353 36.703029211695814 3.314277654316266 0.20991160428993194 40.023547523630086 2.1184884443763554 0.2556136779566805 36.85348276499854 1.1391377923023387 0.43863392398955464 31.502617609827848 5.957785453874833 0.20714414057735664 35.49203055602551 0.10632674312350829 17.722763802379703
736 32.84157342294392 4.6278350336059235 0.5230687973313943 37.28163057936104 3.297386619900553 0.19694305074978935 38.20196549095202 2.1212398411882716 0.2387538475360817 37.00888521082702 1.1243767926934667 0.38679159452421047 32.07781868350399 5.942424750781604 0.2177068837306205 35.4823746775176 0.10050844427736108 17.913687885375282
737 32.989770817159005 4.651273177989821 0.4682264439096105 36.73534838973196 3.2976236394739087 0.2324115928753205 37.20162916374321 2.1317980182603806 0.29478019277988143 35.72905412946576 1.1092935515564244 0.3764925836644243 30.53684739969506 5.943318130396112 0.21728951644615227 34.638529979959 0.10451714017872668 18.210894338239765
738 34.0678255095183 4.634010589192872 0.4360356899793482 36.46231310523061 3.3167398791151492 0.19211121898182812 37.18620801644952 2.132956522983781 0.30700398180203464 36.60832200947566 1.0878469105403608 0.3828546820121898 31.08991172539103 5.92076400850047 0.18634855727031782 35.08291607321302 0.09631941870992389 17.238628508938852
739 33.67544138249851 4.602058799693663 0.4911420388315181 37.55466004008485 3.3152483699792827 0.20607170457878485 37.42355811913331 2.1384999973215373 0.2791246586594945 38.14714832491621 1.117857715761521 0.3620407962872965 31.15593975475737 5.921369110580812 0.247201058620483 35.59134952427805 0.09686263531076059 18.169411360816728
740 34.77941319569466 4.591947453361864 0.4542670842842591 36.621633173773354 3.3095136311190343 0.2272653218589848 38.12587509702687 2.116206010510979 0.2555207793656604 36.62984425938688 1.0955489888311178 0.35494420913730934 31.074592672965473 5.949265933719713 0.2368498235303777 35.44627167976945 0.09035224015193881 17.519298624367053
741 34.875059509209 4.544361967517869 0.5001470815351459 36.19621566394145 3.313210778263145 0.18836394411983615 39.194636412845625 2.1043910024895753 0.2264899770025767 37.54055855428197 1.1099716146420173 0.37535042998973417 31.59916913500361 5.946418014450251 0.21057106673856074 35.881127855056334 0.08152651211596881 17.19930491820726
742 33.74877420814485 4.571761939589292 0.47252862822895797 35.89890234031089 3.297506771609547 0.26006199079468567 39.33084825999978 2.064085381536683 0.23761905342820291 39.37022214387044 1.1079069439587446 0.37976213159035993 30.70782813558794 5.937328538517712 0.22522571462375107 35.81131501758278 0.07357375168579314 18.050433943807818
743 33.31255890450023 4.601094169106303 0.496697659333362 36.770435688294825 3.3151588974010413 0.27018507796524793 37.79557907859925 2.12896141022697 0.30775396119286164 37.50089184850165 1.0834621614954265 0.34174754926285394 30.48118266676246 5.9826019985179135 0.2622892897249735 35.17212963733168 0.1001115639929282 19.23618177557197
744 35.856905393491544 4.566273319375545 0.5228376304105679 36.72010481696181 3.295598572943199 0.18972085559893861 39.19883501020884 2.100408688115788 0.26326792057612447 37.46960598896241 1.0980455359447097 0.35700170949569543 30.123078858507093 5.984103460710495 0.23297920419779297 35.87370601362634 0.08674175206134475 17.94283019653654
745 34.48591413398716 4.567325856893497 0.5310388303220337 38.48391381194004 3.3314220980700178 0.18080893904693626 38.31046730324726 2.13395459802327 0.21863821556607288 37.5940524523667 1.1321639777309183 0.33213821084497097 28.609749619420345 6.010358453108978 0.22846323274776678 35.4968194641923 0.11290083340873354 17.08660330793132
746 34.17818581787724 4.6384282290587855 0.48690875683914414 37.29967343618565 3.354858748326391 0.19637749394775847 39.08872116823013 2.1369500065765883 0.22667596860418107 40.03403211355889 1.1053341601813569 0.3530731638986435 29.803211002475944 6.005129274048323 0.2844754375451689 36.080764707665566 0.12599592028168627 17.733167756933046
747 34.145850994824094 4.563429991704265 0.5174887911787076 37.80455285113581 3.3576467453268157 0.21474981099511337 38.42855618355057 2.1037486600996678 0.20980574051662773 39.668908684396165 1.10391668683265 0.37336967702128865 30.317416920511164 5.965621958773921 0.18888748573956352 36.07305712688356 0.09672864519086119 17.238025475507104
748 34.60099502771018 4.590945289567593 0.46384551463873613 37.320873310624904 3.3271492562120484 0.16881444115409494 38.6181819644289 2.0981868069997534 0.2318133020701332 39.530342605522215 1.0724219159125774 0.39977543789741704 30.02080121249637 5.975787029706998 0.23355576281831536 36.01823882415651 0.09075389632319131 17.163574802487332
749 35.09793351194798 4.634478926925485 0.48050578552437 37.44007341432161 3.3538967468985916 0.15811931233430623 39.267232713453225 2.1336516782482393 0.17228520681380444 39.800074447655746 1.0996624333424947 0.3574561427964812 29.95778549803713 6.021673103714316 0.2483249231069444 36.31261991708314 0.12652841446922275 16.234087281320704
750 34.49702716834264 4.609309838225759 0.4910524284519182 37.5621012453818 3.303131683114658 0.18817222363576702 40.42311892875977 2.15329978634405 0.2877819458817483 37.93467462780829 1.1069432873472638 0.34028507956433096 29.262551753719354 5.950806721660762 0.219819198383082 35.93589474480237 0.10255409998189591 17.49940160771233
751 34.77966255666596 4.6058125440829025 0.521987350990122 38.431493442436455 3.328139180311929 0.17961610556034352 37.638564835297025 2.1126581530742126 0.27530327964410517 39.30936092585173 1.1091886211459931 0.27530722638047095 29.20204594412079 6.007811063845641 0.22678786272901447 35.872225540874396 0.110577749135533 16.948112496413497
752 35.21828239799927 4.601303260795815 0.4693409599590724 38.91641662099591 3.3446066643395556 0.14046254205605574 37.75769605317502 2.1486897962356037 0.2806311826888521 38.850894154625564 1.1278864842217322 0.3123208103971316 30.26155913929963 6.020698300557844 0.269090687686734 36.20096967321908 0.12649273787350737 16.866114873236857
753 34.63373577190105 4.646641494111442 0.4612855269801142 38.85543052385853 3.3422454592130952 0.11922924299414042 37.90997204998097 2.125529840841919 0.22690394193194136 38.31131469009665 1.1404266940320191 0.3407366182068292 30.73329880599153 6.0196458739595275 0.22519688817442934 36.08875036836575 0.13275370907499795 15.7374571785601
754 33.981493080684324 4.6416889271878405 0.4349010634162861 36.786600629092845 3.3756903552750797 0.1803951420026859 37.24138286499691 2.1728675746116686 0.24793782163350594 37.329460973930985 1.1230278147084778 0.322588380617098 31.442007348614222 5.950048373600067 0.2034525312460204 35.35618897946385 0.13052044572002405 15.919918116631786
755 33.09592616807972 4.661766191607033 0.49125791603153496 37.39273936839647 3.360430357792327 0.20708037206060173 37.113560074423326 2.153481479700594 0.20183105112748473 38.580826303364084 1.1312763153460585 0.42401703144202424 30.322061430428228 5.977314804024534 0.25105353584413675 35.301022668938366 0.1347096663375067 18.050919672672748
756 33.59537170005596 4.625796075607639 0.4927019383919682 37.12400788909276 3.289457765166534 0.14811599484012283 37.288300819295266 2.1617130719571875 0.2643974677434361 39.445277944514025 1.1222593832645007 0.37342474234686396 30.936306998784673 6.018733610136944 0.22027249811300187 35.67785307034855 0.12144781786995829 17.176273642610823
757 32.001894316720154 4.6524404888166595 0.4754959350674897 39.08573857970342 3.3079610815143075 0.1477925291251834 37.353801935410104 2.186554138407771 0.20317091210462013 37.1645523245499 1.152384609535976 0.35829537315836624 31.34256319385919 6.020594856383676 0.2916561677788852 35.38971007004855 0.14184287157507533 16.91842287691562
758 34.75557180517187 4.602816641254915 0.4752073224375426 37.19732823911505 3.3236012012522913 0.15300306743095132 37.27185651387951 2.150097001932573 0.2871948220781897 37.301846527787234 1.1182228650737966 0.4058567811706576 30.967297406327166 6.014531160688213 0.3012505228254267 35.498780098456166 0.119709610683755 18.59262387413466
759 33.903858887096476 4.60417622639266 0.44261586379930173 38.78085028843144 3.314793202421042 0.17895965831907298 37.85195234395171 2.1467891629213147 0.26626994868420534 36.901697930002236 1.1069552373110367 0.3842269036750507 30.61708748962704 5.985454457939531 0.27207878215824755 35.61108938782178 0.10948949404051414 17.694668841096068
760 34.655733635418365 4.615141544248086 0.41783608913202613 38.11640370635172 3.328239606715709 0.20028501927763195 38.29729913501987 2.1355162295773296 0.22225702294176447 38.52129667736921 1.0979231619393368 0.3438069971626561 30.055364406856466 6.052827471625275 0.2671700039246952 35.92921951220312 0.12378543946454457 16.631304732678473
761 32.40884263877645 4.616140474043989 0.48689104952442797 38.6172285797027 3.3207045067730347 0.20667179431293492 38.29382742520126 2.1589668382683063 0.27591721137592434 37.08532411317446 1.10865454069447 0.35004621885884446 30.36959660898042 6.004791386168182 0.307863738596792 35.35496387316706 0.1197073858329936 18.64851586953418
762 32.90586582451688 4.626664961592946 0.45446889246214206 38.391751964063346 3.3220866435464043 0.13012916890050277 38.37814334545339 2.1565689123808225 0.28836769781872745 38.30639637150142 1.0740284031460665 0.3834796494116811 30.65104407077472 6.013364054946843 0.27723562890249287 35.72664031526195 0.11639843176601365 17.57469011354803
763 34.28852590208354 4.637018424712451 0.3853977667578504 37.54538588319232 3.3273050743927435 0.13724955457927618 37.26455612956832 2.1594143450376797 0.23554467448594804 36.64685903081944 1.1001746250896864 0.3507331423099748 31.264725404372843 5.9951933693962225 0.2812468825500256 35.4020104700073 0.121677004369154 15.930197916462717
764 34.33470017832505 4.649684531038294 0.3507962828130009 37.45664198532832 3.3285347239800527 0.2215333564317451 37.83442281350164 2.1286296897507775 0.3065924837124945 38.116139854843645 1.0950526093565809 0.38299793616444106 30.91024136319012 6.012832844612621 0.2507169323570379 35.730429239037754 0.12080271639106255 17.333543109419377
765 33.24827426113627 4.62012948645709 0.4385017010593623 36.900682933634734 3.307147021001613 0.18368198708241046 39.23471285809775 2.1450766936594476 0.21791320459851277 37.76473878971201 1.1210715247416427 0.3760596523471258 30.020106724562044 6.009793669700671 0.30577619473612716 35.433703113428564 0.11849951575549023 17.44006453893415
766 34.30308440477949 4.635512883302237 0.3955069288899021 37.63233145543371 3.343635925890787 0.2200658964505699 37.49077566853951 2.1288566322514484 0.2230729680874275 39.599235591255926 1.1096359246506777 0.36864426357359287 31.24850118196769 6.0020320186180705 0.227174566714547 36.05478566039527 0.12179051358604145 16.43775375995016
767 35.238021573210595 4.662014229119951 0.3824218981450136 37.841560615352655 3.3355439696396365 0.2045660890221604 37.31151753322516 2.1654907189839783 0.22914963875571306 37.614858769228356 1.1525450947643794 0.3527113417255808 30.67329608597743 6.048871814343598 0.303866647435231 35.73585091539884 0.1507490020137059 16.876077833461803
768 34.5319463562053 4.669531019743296 0.4090719351213303 37.13305894383349 3.3718385271982196 0.1452947778751837 37.218068763156154 2.1627658667530794 0.2924844026883725 38.570930786709646 1.1212805146544786 0.4222551157457203 30.787658687340144 6.024491691917768 0.31687829071862134 35.648332707448944 0.14783736069676562 18.17404389844468
769 34.17687381506988 4.699570666788039 0.3737384833760471 35.903396132130176 3.372878995621808 0.12142106139814336 38.366266578918164 2.1473795746338635 0.20540093058370096 37.59964516267559 1.1195349560214887 0.4109719360962984 31.067939655273097 6.014143089658593 0.2427198548879428 35.422824268813386 0.14855729318815575 15.518587851486172
770 34.23453571195847 4.636260531478876 0.3783212671309765 36.67506893339544 3.371377406537676 0.12132654150729678 38.751099677677644 2.1637954130277177 0.192992063554993 37.919757212336485 1.1360621587060564 0.33193816983567853 30.757871939913496 6.013735571287706 0.24382395866312465 35.667666695056305 0.14210205285100366 14.53481627312106
771 33.51975062538889 4.655272459720241 0.4251031465195394 35.54781030097222 3.341404225716284 0.15844149890688755 38.04781952184191 2.152673867697105 0.27394958454987456 39.648792254077705 1.1160057013647924 0.3171591676054989 29.825886002873496 6.039244807213361 0.24873104728654438 35.318011741030844 0.13877604898575396 16.310784263105553
772 33.66782335445641 4.6476751908048755 0.4271231610557864 35.695809180039966 3.337703875663366 0.23856298098092235 38.4640246991547 2.122037589253621 0.2441464437438063 39.39125558282999 1.0889946743788936 0.2800400440961084 29.346191409898253 5.9947343976638106 0.283931244287376 35.313020845275865 0.11608498219631072 16.88854836392541
773 34.790846888735096 4.690461924601512 0.44125022690103055 36.080947288989634 3.327516400328089 0.21030141609408315 36.68554807665898 2.162381551786479 0.171679184098293 38.63124157948081 1.1137791216283646 0.3440272592093389 29.330838522316963 6.051786711607022 0.282731713826897 35.1038844712363 0.14704097863369064 16.61565917688926
774 34.478882368880534 4.652548853776534 0.44957960976311445 36.79758855269276 3.3371837245212874 0.20956950319399845 38.413183168877396 2.158381570823513 0.2830699418375817 38.79893618978788 1.1386633640692512 0.3553300669015387 29.8239098687945 6.04227297639356 0.2714823961945693 35.66250002980661 0.14366593456022653 17.979776779629663
775 33.30685961044451 4.659321321070744 0.4946966562725091 36.41295292473963 3.355412873410931 0.15868346753751467 37.91012988277007 2.1708918600023 0.2195339131090926 39.08604965255987 1.1906346020886664 0.3453081409116215 30.15239036631625 6.028273539431226 0.31638459592257584 35.37367648736606 0.15876267584417084 17.585298269650494
776 33.91775723810766 4.65916104216825 0.48296847592604414 37.733475386087676 3.335789284952994 0.2009493397889768 38.72555437719986 2.1550247330196184 0.2335511270492371 38.616792787476086 1.1495025315342162 0.38816287386436765 28.895407785568658 5.983458545802782 0.2959138349513676 35.57779751488799 0.13444306413896961 18.35236130661261
777 34.6855670626356 4.650765290282412 0.41859631683458215 35.78059358152728 3.38615033571541 0.239517580508269 38.41039230748416 2.185307916175833 0.2131941721828658 39.68177868560326 1.1121838708022018 0.36709592657161555 29.529217950584787 6.017565042910967 0.2989902107060086 35.61750991756701 0.148250327820762 17.617239899538863
778 33.37582260888311 4.652942522235814 0.4245771999989566 36.45167708814289 3.30959756020852 0.28755988824189455 39.39541149088185 2.199616485523659 0.21740450232044245 38.73684237979917 1.1784115518725227 0.3483527391394546 30.582922095510817 6.017370265146498 0.28350687774349076 35.70853513264357 0.1494435136408001 17.892339862637126
779 34.898100904934864 4.638674407715422 0.41414783315920545 35.8797184527795 3.353446590257619 0.2778942903484372 39.234093852115784 2.185800530261513 0.2815407257505393 39.41916632189365 1.1508643130774796 0.46316399234851036 31.136413235880266 6.011203431759947 0.3050457192595585 36.11349855352081 0.14585369125779352 19.959472504983943
780 33.86721993995597 4.661571754140981 0.47222038844876874 36.49353149148109 3.350827451647376 0.20708674978324115 38.51214116471164 2.1582235406812553 0.23803574397910784 39.405758569092725 1.0988388291164441 0.38667828507289337 29.650120314860505 6.003662030903131 0.31598396299644227 35.5857542960204 0.13248055794123487 18.563891350922216
781 32.11358236921019 4.663417327590431 0.4648423940580029 37.8122738302635 3.3788982016072056 0.23847897241033006 37.97970140422668 2.140688755589423 0.2067545607278261 39.29444032163153 1.0888712372350995 0.32838667287850565 29.649201726598886 6.055662147768184 0.32403933179770156 35.369839930386156 0.143363370601466 17.904953235464852
782 34.437887988963226 4.662645730263026 0.4526136249761938 37.48292464322812 3.358610962120378 0.18135469939673035 38.77761736202087 2.178007761612209 0.28288870568705654 38.281603417869384 1.1220299601657358 0.3530197235093227 29.330497775605718 5.9790624073010274 0.3726883180500842 35.66210623753746 0.13792720093587266 18.822409235878943
783 32.84408476792034 4.629200872598644 0.5045497943643642 36.29184068060875 3.3326936856383687 0.11757876572403574 38.00395623734934 2.1571153620512193 0.2643586907041379 39.98263153777865 1.1201008495151763 0.3540808745124547 30.52884731038438 6.036135012645783 0.3819649824996295 35.53027210680829 0.13290499313323556 18.592859839489968
784 32.43786793369064 4.632050343817207 0.5487521048716026 36.72643348498662 3.3552106377143494 0.16865117312652855 37.9822844239045 2.2102304916017754 0.25685849231022206 39.3127974036968 1.124807396011874 0.3163560502862113 30.65277478749066 6.0359801115494 0.3570417886919877 35.42243160675385 0.14951163278231858 18.88078833725873
785 35.12903184230469 4.671412946381829 0.5377442228653541 38.13343280772653 3.3434448607588223 0.15379261071343298 37.74444511808383 2.202442742421494 0.25328930213573975 38.46888512981282 1.125821001461681 0.30941134388584385 29.052280355316334 6.0661649362816155 0.37238864165823343 35.70561505064884 0.15971313410448568 18.639762318770657
786 32.841697861445326 4.65972871269788 0.5351099550679042 38.20995462566212 3.3675539466750863 0.15344709652861563 36.52363882195215 2.227738441341976 0.2683552281972163 37.76280995582837 1.1252915712512415 0.35041797070611624 30.058552491131692 6.005234466379724 0.3889795406847104 35.079330751203926 0.1549652643125788 19.438278356318683
787 33.435592668804155 4.653317576057036 0.4790895285071588 38.63151513489105 3.3623505914523655 0.1595794516442741 36.69164387919053 2.204148084452333 0.24575436303769307 39.06429724570718 1.102298526909172 0.3637924895845981 30.104027260381315 6.025022074330424 0.3501030484279505 35.58541523779485 0.14728320728366356 18.315385241785513
788 34.572660608942904 4.667145492728213 0.4603940718413796 37.411603540666576 3.403287168512773 0.2474953890171572 38.291104169071765 2.1770366947525632 0.2973367873215324 39.49964798425747 1.1222158618704166 0.3240894980640925 29.743477228376843 6.0187005233434 0.4021647451100474 35.903698706263114 0.15553298488487047 19.84130489276684
789 33.97796764355504 4.648705440819866 0.5258490286399553 38.94311507250304 3.3674329232808016 0.23169289079751645 36.470840637662796 2.1960457784639895 0.38826097256548364 39.15123873340312 1.1311212601096834 0.33758147466577293 29.04476788723785 5.998497510043986 0.432594166899602 35.51758599487236 0.14621641918706257 21.955496722225973
790 33.30000812427957 4.648344663891372 0.46895785785057326 38.53575157378926 3.3589712362090225 0.2048894718005238 38.438897796948645 2.1534322173074036 0.2950394026638397 39.336835356755074 1.1273899067437223 0.354003680720847 29.014777350186066 6.027457748491515 0.3867320201238337 35.725254040391725 0.1409749911720044 19.590829996186553
791 34.027801483156345 4.646182551645028 0.4775892654438028 36.19657688272107 3.361404393511026 0.19064847227014992 38.218735095315935 2.130770842103222 0.31916288133804127 38.96661357870415 1.0972358344781883 0.3970119846833962 29.104073452661133 5.992197044494857 0.36617361357524697 35.302760098511726 0.12341396988986145 20.060240385134218
792 33.57570239040416 4.6796093123558675 0.4907454401423105 36.163918029221364 3.3472015426248953 0.19566230063230783 36.7285579227818 2.170128082297516 0.31413218362434964 39.4087183849957 1.1307998031783417 0.36498999952620126 29.60392352380257 6.0389092341189246 0.3850172185248833 35.096164050241114 0.15118543155850633 20.059792620214903
793 33.89566016615623 4.666347537797439 0.5217234588362041 36.28140332203278 3.356881392630334 0.27558839908101695 37.304068621820086 2.1934912188095765 0.36098112195439414 38.91431335035433 1.0995278902604553 0.3173095453650531 29.714164809069196 6.043279933842167 0.3612594729386662 35.22192205388652 0.14976143131139166 21.048888008682763
794 34.5103116295158 4.627669107624508 0.5237927276232494 38.027352771310596 3.333914237448812 0.20566144346458093 38.29645448908168 2.161411614270201 0.28727750616408976 39.20239134063092 1.0847087845770553 0.3401016225975195 30.335194686421396 5.965654353975922 0.3419331794867087 36.07434098339208 0.112527456222697 19.466429928851813
795 33.856011280686666 4.65531522053937 0.5104856248233246 37.18345101533462 3.3599009474710044 0.25819059400294003 38.67535496142919 2.155874838375404 0.2972883632873069 37.67798207986762 1.0850810395648827 0.39345931853659055 28.407188220496064 6.034935723588042 0.39645374119478616 35.15999751156283 0.13607739055113788 21.266791234081463
796 33.97428455814249 4.651379610758253 0.47659940237745635 36.301901876352275 3.32830154774244 0.15680644616985065 37.63222265091596 2.2049107697275763 0.3356359066724624 38.51338768176333 1.1039804329155998 0.2833154658082724 29.507848333580434 6.020243833567763 0.35841637193003245 35.1859290201509 0.13961907558572378 18.458105725524245
797 32.714780657433714 4.633570713529116 0.5418138841039202 37.12228482570275 3.3477445059500677 0.18004565392480487 37.58345968873185 2.1446467450684814 0.33690975199060075 39.30512303532524 1.091803542855845 0.3296377661397155 29.770174494943948 6.003434262725534 0.3838334743470784 35.2991645404275 0.12209579066920626 20.308380536005338
798 33.374966114751 4.5935453549243315 0.5355256918444399 36.524943459901095 3.3388630836707014 0.19866552248226424 37.895268477783496 2.1622108254792742 0.3571350627440419 38.33843830669617 1.0932104974844965 0.4196900554574223 29.8327101038179 5.9851081196357905 0.35235417226233695 35.193265292589935 0.11244341288231614 21.35265311873154
799 33.17162633868761 4.6275345803138315 0.4850798631217578 37.74995797468092 3.3306464688754445 0.2454820244670214 39.17111973371976 2.1382778237550966 0.3119945608204951 39.36158939782782 1.1107589464416785 0.4106026639928278 30.38224611138646 6.003371405776784 0.36636384426898383 35.96730791126051 0.11997368167596437 20.850197228883633
800 34.4493690050996 4.635302849182474 0.5267361016535376 37.98964199552113 3.3450691602744094 0.20359054357553955 36.769202055714274 2.207145632062649 0.3537286434899967 37.14519178583461 1.1451342391085313 0.3683647898251577 29.395787771488624 6.008385739195301 0.3578788860983101 35.14983852273164 0.14606336060807026 20.74449806618405
801 32.68019405924639 4.685700074419472 0.4825267836655899 38.1099386472051 3.3559325677964 0.14447405734657515 37.031479691415406 2.1881896919272723 0.2526763309644506 38.5384324925813 1.121560281128999 0.3212317388404749 30.154966858065748 6.002528518974223 0.4191401532498121 35.30300234970279 0.1486380634926705 18.564394795030523
802 32.933914746106616 4.643435954083078 0.5853406530389877 37.619885092039546 3.323875455671836 0.19499497306468172 37.827010778495904 2.1588733644616545 0.30821878011610887 37.55980041548631 1.128586638842196 0.3488374946589336 30.21306292610972 6.063444557283456 0.3874050043327544 35.23073479164762 0.1414990307118414 20.91063222743023
803 33.27722550998212 4.675653329825083 0.5627472925816346 37.3686375496877 3.3479574527526132 0.19559760113460378 36.907137097868514 2.1762937314329953 0.24596815356244808 37.958131610442344 1.1282974251103208 0.3680476755531414 30.391164339770498 6.008416513925581 0.3672598056695527 35.18045922155024 0.14517952725271602 19.934582847489366
804 33.95702853201783 4.643471541945512 0.575680648772953 36.61463909045216 3.354953897917039 0.24687662989276074 37.51053188358586 2.2231737544337964 0.3148595697973196 37.030628384976836 1.142236216906805 0.3926401205394992 29.967100333436427 6.041317271257 0.3615682868443848 35.015985644893824 0.15888637313542792 21.676428716076583
805 33.188496046571856 4.632864595618004 0.6134969724962089 38.08007587007065 3.335938850716514 0.21593364017609956 37.87589158224397 2.2113014585430255 0.21219263584410852 38.53975042599337 1.1280775353890473 0.30054643697103517 29.38209167890175 6.015532523088663 0.4193840849846778 35.413261120756324 0.14259882931444828 20.185919286681997
806 33.323758150445464 4.625339079441813 0.6006158744698515 36.820292315727464 3.352741299364487 0.21749705562833532 37.51767249553893 2.1729912244630993 0.2580813213837028 39.358785745619606 1.106819262126884 0.32021246304505935 30.070833201958667 6.000390398494235 0.4153732929327377 35.41826838185803 0.1295120894215011 20.761469566724173
807 34.40582996323338 4.659079296124676 0.5548732162487808 38.34586675620019 3.3610577311639065 0.22369153729715496 37.35869732605102 2.198569774108318 0.3054453612569926 37.21766927095721 1.1257188896292871 0.3332988651146115 29.270633812094648 6.026704395697383 0.42441931116352577 35.31973942570728 0.15208185398811142 21.104651617757327
808 32.4379117948267 4.652580916016644 0.5786126258343715 37.049778164631036 3.3283516016666996 0.24158788607511553 36.86364270825223 2.207584230566045 0.30018744412802917 37.17958184307975 1.139385266496701 0.31861400592030287 29.008273187019565 6.039894370206458 0.375609348105025 34.507837539561855 0.1514151136339069 20.793913904661235
809 32.373757808758604 4.6659131715651565 0.5263864651887911 37.714032599750176 3.362252536637387 0.24724660610640814 37.06136911152415 2.2005701109110842 0.2602172501611584 37.251156297221954 1.1334977723455595 0.3802443699665999 30.095623165490736 5.990631364855445 0.4489730148369848 34.89918779654912 0.1484288279063238 21.349183303162736
810 33.0048196237091 4.651482233613848 0.5777595194534374 37.63663687953874 3.368024795197244 0.2460200431513669 36.81420206201869 2.199840869279964 0.337489501813977 36.42734290255062 1.1085528803173383 0.30698701930146916 30.269826676596757 6.013484746672158 0.38249696227416813 34.83056562888278 0.1461329416595078 21.208067691292342
811 33.12534622379396 4.643900524564587 0.5617215270275502 37.60679628014646 3.3031993070507055 0.20266693399108313 37.690443685982125 2.2196421391809182 0.249997827882551 37.48322322279854 1.1098934110430354 0.34101207759887586 31.309705240437125 5.9955354136564285 0.4186769597092287 35.443102930631646 0.13228999574253222 20.3294057460174
812 34.07459078898079 4.640893806109855 0.5436497654531319 36.53848111900644 3.3208263373239553 0.22109782088511937 38.33899246233125 2.2205453663333676 0.2751473394247323 37.39811907128318 1.1175444497169884 0.27941721679264436 29.907453662789624 6.008365103590972 0.42080826000750504 35.25152742087826 0.13949084925842486 19.940310982294665
813 34.23438227604131 4.675515943158097 0.5334559221467654 36.645188175653125 3.3307125583855695 0.20802275571347015 37.408002856249745 2.2242375041325717 0.2552433016181935 37.107034109503424 1.1140671883730142 0.31274884028331473 29.87023247155001 6.043843520130381 0.40121375070521303 35.05296797779952 0.1555311794793241 19.60300119318134
814 32.87553527580877 4.73637165756882 0.4743185875552533 35.8868573454959 3.332267015644135 0.15448250115116083 37.635167491749364 2.2445667463562673 0.2593663828938593 39.292776705818156 1.098700200300343 0.34678796470299983 29.521089713735815 6.056178464188534 0.4088556454129108 35.042285306521606 0.1714726534550172 18.836687459834366
815 33.24094295198914 4.690604221319701 0.48640456734642945 37.984397697278695 3.3257066721026862 0.19937339237155172 37.45825796449994 2.208227386345059 0.2849870325855436 40.70605258275815 1.0968181336823037 0.3648869541118281 29.14986867721642 6.038564871047736 0.3952333184237615 35.70790397474847 0.14984009354289451 19.834484099333
816 34.587510603651424 4.690908246790373 0.45717533561545803 37.1332715481779 3.337057713720213 0.21244635342481147 36.531744672415115 2.190144199750084 0.26516252067008395 39.95114650034737 1.1291935655266687 0.32139706930165984 29.43312759503376 6.037054239174181 0.42638457941151287 35.52736018392512 0.15472742963570138 19.280784488094888
817 32.79405359554753 4.6654453221094405 0.5369115968088474 36.962012024181256 3.3341847568850405 0.25660380189790166 37.50776631877044 2.1958595760933637 0.21168061417675815 37.84760325298536 1.1178052589711664 0.327728108347776 29.446710919825964 6.000173132519516 0.4611870911501861 34.91162922226211 0.14054944595910265 20.559000089311493
818 31.670519969491835 4.721062506139929 0.5524609624501927 36.37183787634372 3.36577639811514 0.19550035883770928 37.92779709897507 2.21094323006001 0.23779522863588792 41.10435189600052 1.110230437886182 0.3226312450456219 30.423783372592755 6.040144406637435 0.4295799749549639 35.49965804268078 0.16748723241113642 19.915643629286084
819 33.09039487657799 4.733482534996584 0.4503877208854849 35.99238522737594 3.3668273844811933 0.2569940699326469 36.88742908980907 2.2041295071905767 0.241030434847979 39.799060401831234 1.1283636767899112 0.3249508896712573 30.714497322127162 5.968590137498797 0.46718490836993526 35.29675338354428 0.15813448483480985 19.945211159652967
820 33.008364216870845 4.712420386499345 0.45996687663035574 35.89953384366928 3.3635709507605354 0.23233161479265152 35.604374590383365 2.2045681225062586 0.3104736610772416 40.90602781527852 1.0780710254308854 0.31281450666462607 31.06930746571765 5.963122356918277 0.3914837337705986 35.29752158638394 0.1422064050664577 19.561585769388337
821 32.89209805368584 4.666799222375798 0.47795003062242936 35.76326742109733 3.32733763849041 0.20795232398970365 38.08698449612146 2.2165347607655974 0.30385648779336694 39.86752634685537 1.1359328465458276 0.33247659012778064 30.68138939835434 5.96421310123341 0.4401470619271565 35.45825314322286 0.1400193505256059 20.195415764064247
822 33.371147244583554 4.684206800937713 0.4937256909931296 38.162623040504315 3.363103627199111 0.22149591828844173 37.620090607148576 2.1802302321958056 0.32792803229145 41.35953432249299 1.1656990145516508 0.30822094139279266 30.41935869455614 6.000904999398275 0.4340421063255013 36.186550781857115 0.15668477149990837 20.459322357098912
823 32.761673191178154 4.720978339067811 0.4862844392133157 36.46218047871176 3.369439418249354 0.22412238370553766 37.28271169794408 2.1698347793975348 0.27569746175208254 40.907992124519865 1.1598789082196448 0.3019498098907035 31.443813830142343 5.999323409778301 0.4209351851002967 35.77167426449924 0.16174680758592636 19.583574591546334
824 33.85719423136594 4.722498854801704 0.48675688781763016 35.439524908759104 3.3515233625051337 0.2896495021151348 37.51898782927228 2.1634506977992416 0.2730348664101996 41.21429167110643 1.0864790947795469 0.2589621540198078 30.330348262647764 5.973067920177582 0.45451939936519636 35.672069380630305 0.13725982265603887 20.201607320951453
825 33.26909920554804 4.687842712505273 0.4845625351480204 36.38574697155593 3.324224197596351 0.212594994471348 37.00126084830654 2.189987512847515 0.26619881286946345 38.54083654663716 1.0831661271391533 0.2605670629116101 30.30469954474098 5.956351038644624 0.45876007037504296 35.100328623357726 0.12617015438998064 19.28213228366784
826 33.913941794344765 4.669946982166532 0.5123935995963297 36.93379527548857 3.3494289912915787 0.21289902236139238 36.534959359834374 2.1930434269799726 0.2734951361200816 38.4765887035595 1.0928371345811798 0.32210634132856875 30.279783263384306 5.965687943938144 0.43435735522789204 35.2278136793223 0.13204473243487858 20.11370006694837
827 34.30017625870949 4.686971774566377 0.4676780479427094 37.18956312832523 3.3563570492157835 0.21290127909311113 37.20016671183506 2.197080366828956 0.2663154749297478 35.97711866658695 1.0957239363954563 0.42564667151793134 30.52517570690268 5.960699493743459 0.3859027623330986 35.03844009447188 0.13722236079340372 20.150286644279667
828 34.00397592910084 4.67666578688689 0.4448515526587589 36.341114088964886 3.3885246578309856 0.2890909475197911 36.84003385280499 2.181614765946339 0.2762414900516002 38.27155308299585 1.0825133413501502 0.31807889117551597 31.835628870847735 5.91748412541767 0.38111048739462006 35.45846116494286 0.12721637212980422 19.587975928863187
829 34.06996996522126 4.657311659968098 0.5039430739226232 37.6567181878562 3.369723533044556 0.23309535044638457 35.91540824668709 2.1812014912648765 0.28913924100331295 37.6852310604793 1.0570527100381346 0.39655714718677093 30.946008721883345 5.959491117443321 0.37711819034939087 35.25466723642544 0.12281193899519449 20.624796162120706
830 35.10888254631307 4.679340820355893 0.46211188707202727 35.76803668071903 3.355728862649535 0.24220646359522238 36.27241433340704 2.1762915799973497 0.3040994321891477 37.58011733907007 1.087839033099943 0.4015901038908914 32.02030516084533 5.903281631226839 0.3804909687640821 35.349951212070906 0.11835222210930922 20.51760552876115
831 35.60133974194692 4.64918248079503 0.42524317053697935 37.15181604823641 3.3371875942178906 0.24368615208988512 36.245299057123574 2.201703009050853 0.3127885516354885 37.08136341965778 1.0820465059167037 0.3265377937144559 31.502423932542847 5.926022127114669 0.3758874184788646 35.51644843990151 0.11708418006242657 19.29885819000924
832 34.50767925982239 4.6552431879154845 0.4646156418845775 36.74351531151233 3.3507729112097473 0.3175995971004093 36.53650122146841 2.1722797490252175 0.27954837103701957 37.52258847109877 1.1089673003293952 0.2782640657108826 31.140669878094094 5.93891988543469 0.41834447033943956 35.2901908283992 0.12309244342630428 20.1494605566611
833 33.663414960401525 4.644975013424117 0.5183217083156614 36.38571092641191 3.3066956645391112 0.27449413037284837 38.131754630970356 2.1636234944309596 0.32274383199413303 36.365091508503035 1.075000301748349 0.32418513015382266 29.323863266293735 5.956901050386282 0.4292714643244227 34.773967058516114 0.107294941549161 21.417348767004572
834 34.29918801118998 4.660622079594641 0.38879923064698707 35.512456890445605 3.3119088912492995 0.2955021085167311 37.357414749612204 2.1430519336067784 0.29170031783413597 37.81440171803089 1.066319053706764 0.2980701473308234 30.774984748149162 5.935901967812537 0.38540617000395266 35.15168922348557 0.10141662183740134 19.016216824835773
835 33.657839406304866 4.609501369029992 0.45013640161016993 35.88829651267361 3.3396557883147278 0.2774417874570477 38.31437651675068 2.176498995521245 0.2878294030062952 38.045076962071995 1.090172191622469 0.28800761427773064 30.272908899862465 5.920742724852138 0.45602190064608644 35.23569965953273 0.10517005051151171 20.161664109930886
836 34.897022232429734 4.629630933633948 0.48480994397581384 37.03383743488118 3.3532251360650074 0.25527564201472613 35.57638595597307 2.212653141883609 0.31232352614208886 35.70737900754477 1.1277592511902292 0.30299590666026294 30.582762883859665 5.946390793806529 0.4398467553845909 34.759477502937685 0.13178768795926174 20.57206996474858
837 34.708984243301785 4.610276485122556 0.4700836645358418 37.040477109552974 3.313603130278996 0.24943682610344978 36.65728132943148 2.2164743434629073 0.2847059888063941 36.60658810580714 1.060462280971504 0.35220474526745427 30.399970757710786 5.937924394649782 0.4242806245020465 35.08266030916083 0.10560396354054644 20.40545469779328
838 33.5477154303584 4.640388980198275 0.5003090095959699 36.70167625888016 3.3166696343188473 0.2198910776409254 37.67344757307926 2.1436512540711714 0.21875607429613808 36.7370915069311 1.0899987577769648 0.31499542521002755 30.443055838361705 5.95694558386341 0.44123054763403097 35.020597321522125 0.1073866786891311 19.42535636115723
839 34.36018438257243 4.666816519937187 0.4253402515586551 35.65776952037236 3.3246764405070213 0.2461489864037221 36.74741390110808 2.1982760715326464 0.2757933496021826 36.836565550180225 1.07561686992813 0.2806307522713414 30.234474806806823 5.939011044093783 0.42571018225184015 34.76728163220798 0.11873522584315088 18.94912974383717
840 35.736540963248494 4.620975732068435 0.4315545329578557 36.450009830244724 3.332364897105499 0.2727212556692792 37.31130344646927 2.2102717459125536 0.3400590941640106 36.80543371475004 1.1088449318020102 0.3332966788652274 30.694891376410048 5.976304383004203 0.44236209968973694 35.399635866224514 0.12760817462193746 20.855591107138828
841 35.31840189341222 4.59159057289951 0.442945429009973 36.69331027859477 3.3310270957578583 0.21561126033284722 36.63637912185234 2.185470166451705 0.332953631041467 38.518156878273416 1.0447656036816242 0.3073493460865886 30.310137477689523 5.949598551988219 0.4257428002165083 35.49527712996446 0.09834623479918055 19.762488535807655
842 35.46432463708498 4.649795892629551 0.3855827564642663 39.351935683153556 3.367047556582389 0.2933107780819959 38.424913506177276 2.169096283419175 0.28779328588647485 36.4218194120808 1.0864617617802979 0.36846839575535073 29.78143057375104 5.931635812905157 0.44056445815967565 35.888884762449536 0.11866329810671132 20.34824858769436
843 34.70102678390439 4.627708548138035 0.4762543348745146 36.64170056149131 3.363002217082458 0.2683637704427445 36.43562799306948 2.1746300338017863 0.2944675752216376 36.441417628918636 1.1030583534010074 0.38110824391035253 29.568462069104765 5.961084218614286 0.42315740189230544 34.75764700729771 0.12375251085091188 21.123250231842718
844 34.794729221987566 4.650387681424367 0.41644390726298547 38.68367519502153 3.358905366654855 0.31566982263599047 38.094379322143425 2.219325806877992 0.21721623699677647 36.62473660815914 1.1346059348929167 0.35245726739260375 28.78925239501883 5.960199904445706 0.4514557742965374 35.3973545484661 0.14254077550256467 20.090684970546633
845 34.63887022764265 4.649972050397892 0.4386983375840449 37.6042707006904 3.335722934070564 0.2586146478302384 37.18438999523843 2.1655435253688347 0.26354079767876076 36.43093809209245 1.1219127694741253 0.34226348273099627 29.695881105529185 5.944658072618831 0.4053806537877594 35.11087002423862 0.12141770702944683 19.577944020127504
846 34.898778142962996 4.629637081269151 0.466237490053981 37.991946985037266 3.344208450198648 0.20101830955868125 37.24586995186247 2.1948552207783663 0.2112719927529708 38.261804015525016 1.1050840195533222 0.32589499010910694 28.67382434357174 6.023085691818129 0.4166974238379844 35.41444468779189 0.13722992936692072 18.576669181019277
847 35.35048599149009 4.643506620045352 0.4440022769250328 36.929870959887616 3.3351454749258256 0.2882362561495491 37.16795062032643 2.2336883086412933 0.3069564450604668 39.08893929593054 1.1075596283449438 0.3002571801271536 28.67483877474955 6.007198940912508 0.398394135508055 35.44241712847685 0.14327563121738188 19.914251615097587
848 34.488734089859825 4.646415775300971 0.5108328239335714 37.70068374910304 3.36546736119806 0.29347318579553716 36.890706973161045 2.2168493407483014 0.24307374255868014 37.21063896756663 1.0643600738500953 0.33010643766609443 30.034102343884346 5.975267424185152 0.4115072278766044 35.26497322471498 0.13152783169991342 20.500354483674233
849 35.48241407235135 4.633851009431552 0.4155977512715857 37.296586224317004 3.3409089497657316 0.2676815783289344 36.01397892287063 2.212143345227859 0.24101170650705975 36.43582445074753 1.1101088144624343 0.30859246295375625 30.026101532569218 5.942354199415715 0.4363761035974488 35.050981040571145 0.12572910030405576 19.12830602880663
850 34.8956539694286 4.593607277312407 0.4959304892343168 38.02981150427802 3.3309974484265314 0.20216795062969184 36.9766263933185 2.20062217650379 0.2665855317022043 37.3166280339194 1.1322958091045736 0.3188846602160374 29.985724458035904 5.9169649495921615 0.44754064463758203 35.44088887179608 0.11275336883129006 19.83705108296044
851 34.125116192093934 4.675636229567676 0.3971040026265162 37.994692863045884 3.3726064821688095 0.2752497739988318 37.70841460282061 2.1743810000838466 0.2843656176668218 37.68087336312193 1.1124650839060453 0.3601128670270876 29.78534614004973 5.952802455648884 0.4064798436630404 35.45888863222642 0.1354340869184496 19.747702079858303
852 34.59664372054392 4.657428189416919 0.3998457242503713 36.744822384348254 3.298255945467851 0.28345104449484365 37.89828308026796 2.1857866847135448 0.25081925664817295 37.76505075772378 1.1132139812980495 0.31907681745917565 29.991466376168905 5.911526138080026 0.41861757864760235 35.399253263810564 0.11109802443867531 19.157536259589346
853 34.245753425486214 4.62395526776072 0.4450866865606389 36.46629220965327 3.321316523009174 0.23459883206140253 38.02581740055052 2.1810235573116374 0.22191633301145916 37.83129442903422 1.1433464770239827 0.29379279983071216 29.638813602969496 5.981263751896616 0.35655269865592315 35.24159421353874 0.12803695204382343 17.784006637679134
854 35.19581740081888 4.63170702709991 0.34971601523869167 36.59376468775942 3.3266626171574702 0.268302844941506 37.18937484724859 2.189006918222869 0.2993896023692055 38.51532869680854 1.1126806740525996 0.35636310177829983 30.394019128778414 5.9601367468530855 0.3920864318415428 35.57766095228276 0.12189463332058423 19.08932648972365
855 35.420474352000085 4.609335264752568 0.3933832871622118 36.50445115756162 3.3245250657738814 0.21164344729818244 37.597448564299455 2.155709651148111 0.2673022747593369 37.85328543479414 1.1192935744562427 0.34013163959104903 29.697095973577554 5.938570687205413 0.4218206171495138 35.41455109644657 0.1073426853106405 18.727483815364412
856 35.37543027561596 4.624354619021149 0.3817836064644 36.919458682571616 3.3267546085662936 0.20919757804561168 37.61070009048197 2.2495665725674803 0.3360972453864399 37.71599530642081 1.1308377093483317 0.3526856315816079 28.744603029755222 5.929304777891549 0.4240405003611059 35.273237476969115 0.13001949412235803 19.524162101704132
857 34.900057237713064 4.652027543458551 0.39111490653612574 36.236818678556965 3.3710387912818165 0.31218518807779305 37.344923768263065 2.19483857898056 0.2890577019938331 38.36767694355818 1.0950600556159185 0.3755658006450195 30.137887044926227 5.984405586708933 0.3783704826486225 35.397472734603504 0.1373299478525531 20.011056113406248
858 34.87886699633761 4.652796445806113 0.37573638821352656 37.28141268271369 3.360640123818586 0.2682983480595775 38.28515851140705 2.1711367682994283 0.3095387499601483 39.40290344085754 1.1207284799660464 0.30526989852978165 30.584015548221394 5.970275856012922 0.38720174188762174 36.086471435907455 0.13297137142401652 18.862287729031927
859 35.671637244824915 4.586241209706671 0.35364862234904537 37.11857652458975 3.3327611912773474 0.25078779507932736 38.328042273816116 2.1650646271147482 0.35426339347863595 39.45775591433531 1.1464671319701272 0.3864371802757125 29.756735181580943 5.970152234190908 0.4239063344100755 36.06654942782941 0.1179931154953577 20.271743266450958
860 35.97618683688588 4.602886608029912 0.36468228395026886 37.2607630960608 3.339821141018681 0.26389087559721053 39.11388184501436 2.1485692878454703 0.3202868733425175 39.03736951929907 1.0838506450387955 0.3883643994855577 30.83395474191688 5.947670504145698 0.3888059917401999 36.44443120783539 0.10241547385910858 19.778851722601644
861 37.69146846007028 4.638697338032077 0.26286267384704154 37.61322234306385 3.3415966913452215 0.2310513917857748 37.9011529403495 2.191192763861503 0.30368133161961547 38.95182208308026 1.1298647976601512 0.3793462737462387 29.469918615071567 5.9248863815280135 0.34979620272542394 36.325516888327094 0.12310343112879049 17.49512731743357
862 35.13056437884688 4.627511896062387 0.38614054399533887 37.723056419895414 3.3866476603783706 0.2466990044609904 38.21919990750397 2.2117243870384558 0.2656492636293366 38.01705618755379 1.1177766061424312 0.4100556434576373 30.486289626272136 5.909748279131748 0.4011407907965091 35.91523330401444 0.12853760239407594 19.591549782211146
863 35.94295173869288 4.606674146402669 0.4126216288477115 37.82917900599215 3.3527857895294924 0.25120704543497047 38.69868485125631 2.2000890906331296 0.34483484757474475 40.105608361155674 1.1296652860525356 0.41061132472520995 30.96348841780856 5.956806452161608 0.4096192969352271 36.70798247498111 0.12705998959928416 20.95758311995341
864 35.11688209212839 4.630173709241593 0.4105477091239413 38.07163975840985 3.3817007831705173 0.2528255401503493 39.15635011530498 2.19032411793681 0.30542712561173624 39.37519433380053 1.1455353377753676 0.35931143257288417 31.595235658689653 5.956422161062893 0.39092724069320367 36.66306039166668 0.13868705848083338 19.69873645546049
865 35.34072764518958 4.643039330694335 0.4176546456949198 38.11994089519626 3.3928715322711054 0.3112157401095023 39.15387416685434 2.1896747530275706 0.31276491912561044 39.238081719109466 1.096461655580576 0.425124824897081 30.052795084360465 5.994418619746497 0.43497858304024145 36.381083902142024 0.14114901490741416 21.79232039678819
866 35.97949460605258 4.645513438778713 0.3921762695488028 38.23809808561054 3.3783047036025553 0.293309953454581 38.33523470656169 2.1712646691012507 0.3304804362527008 38.11003368399533 1.1010992903464616 0.41596992326792337 31.184055599234128 5.96291536773508 0.3892389410674543 36.36938333629085 0.12967533055620956 20.869134250863734
867 34.45367318070464 4.668099682968828 0.37905338474193256 36.150883920225446 3.3649631928095443 0.302502509100182 37.42621774993478 2.187965900690868 0.30056516087137036 37.845441233660864 1.1237975285666697 0.40842664371163495 30.722796756988227 5.964513202076449 0.46159249479192266 35.31980256830279 0.13972373806586907 21.22396322757627
868 35.922971236241416 4.6237859303561155 0.3763852466499089 36.65592777779624 3.3734207283190316 0.21358483086457564 38.69504326293176 2.175983331945525 0.28619805660880754 37.34744600531156 1.1232699249860185 0.37951636937176736 31.267925190244814 5.998011978286569 0.37255946898812015 35.97786269450516 0.13675021542204924 18.658301528180306
869 34.67775733047697 4.657025478372913 0.3475314715924818 37.98409889420473 3.368494306468292 0.1716990701193627 38.13508144324286 2.211598315939597 0.32018746652740043 38.74423824237567 1.1232940320289682 0.3838060966284395 30.172968206711456 5.95622294785009 0.4242148854703101 35.94282882340234 0.14118285277536943 18.87826023033214
870 34.63706568336029 4.633985408589921 0.4482295125163286 37.71381240341665 3.3645060377137783 0.20699541392364465 38.04277856163767 2.176971333025398 0.26036338930351033 37.83265638321159 1.0849783038132497 0.4186049683155924 31.170112954056076 5.962867508650608 0.38421624969744345 35.879285197136454 0.12251755500198831 19.691522751858425
871 33.442857480775665 4.64151892865162 0.4584074340493468 38.559196843205044 3.382478823696455 0.23339139537675013 36.757361458087026 2.1769855819769086 0.25595598590808866 38.31807611353184 1.106232756792995 0.3514019821675715 30.55654233375197 5.968013871755836 0.3821584239781517 35.526806845870304 0.13290182921816035 19.266453244380404
872 35.005414218793334 4.6564094243359575 0.4474624049589994 37.85535978784229 3.347040268834898 0.1765640400867614 36.63369463693221 2.2217566126465984 0.38939378034381195 37.35073152905681 1.1232414067286116 0.43875474484152227 30.68616618270094 5.928434771787774 0.42287485114212386 35.50627327106512 0.13323233351016533 21.48648822828887
873 35.40295840722101 4.67298429570799 0.4017239667283365 37.94576539770873 3.378286414585529 0.2351881190360153 37.2741061230165 2.188262711364757 0.3512301658313205 38.05805141309472 1.106959468660158 0.32733847427079904 30.609491230815166 5.9332704488726336 0.3858481257170827 35.858074514371225 0.13380850448161086 19.495792551915372
874 34.29869558946086 4.647272369113674 0.4295303123371882 38.2146636220749 3.3743144413266846 0.21770081255665819 37.466911980644326 2.2029031048358996 0.2921114514783129 38.358623246771224 1.105395133395314 0.39007698226229665 29.946092073974697 5.925463749761618 0.42776012261612206 35.656997302585204 0.1289255963300353 20.13579591636028
875 33.63068947999252 4.666651344917058 0.46905478130526934 37.75530041554079 3.331190606514857 0.21272800639525205 38.68052682416473 2.1985470330417898 0.2860964835514178 36.98494495962886 1.132033753711525 0.353646901273774 29.906818161305303 5.943548221359707 0.40591731665892233 35.39165596812644 0.1322500285523848 19.795044255526495
876 33.17373082266864 4.711461200595105 0.39541966539477846 37.53297352254774 3.330779225522713 0.23453600186041085 39.76957003719385 2.149868541634909 0.2267401420144153 37.5189876340887 1.148356048061604 0.42066626549591857 29.599234445761155 5.962938999347539 0.4257137905491917 35.51889929245202 0.13853663967577137 19.515811854624758
877 34.25910260367794 4.631616059579292 0.45822084825411574 37.52531433772371 3.3137782775583755 0.21204258414652521 38.54474151585688 2.1580527228056545 0.2823903108470025 39.38767576764926 1.1218539508413015 0.3464259944480215 29.018980861581007 5.990967264773787 0.3903651394587723 35.74716301729776 0.12110949175507946 19.35961223618942
878 34.97498712737603 4.638052210702751 0.42953675303815975 37.86798969962522 3.351314242221723 0.2583793796442849 37.6688045572685 2.1702004842863634 0.2806458165018129 38.21037995207726 1.1314927862700637 0.42018960492965723 30.75189533118914 5.933584719541941 0.3871867456920922 35.894811333507235 0.12278472524796587 20.350753850904656
879 34.82492369524634 4.648849102564302 0.4168271457568669 36.809411449022406 3.3043399917784133 0.22000882221046447 39.25870288446524 2.200067057083929 0.2640745364302627 38.138512196802225 1.102835071356167 0.37491917236255007 30.577038472715973 5.934942707172893 0.3999509022496618 35.92171773965043 0.11606262263453822 19.203030913450256
880 34.14028774315841 4.651755714604876 0.442382706563623 37.966115081662466 3.329871354022612 0.1542184761677955 38.3973825009707 2.1869610292828354 0.3062593411911884 38.37830171809314 1.1509096585689527 0.4202465856022344 29.270949552874296 5.948074421910005 0.4050949051256263 35.6306073193518 0.13137027232125353 19.80373631709557
881 35.50651563736361 4.623848137131985 0.37868725248708734 38.76121115970124 3.350181527095284 0.16921201872188002 37.89832942509678 2.18562992141566 0.2934146631281966 37.8188428341226 1.114099102677226 0.4439650882279848 29.083249992294487 5.951423510999558 0.3926407436454987 35.81362980971575 0.12289227650733987 19.22754419308958
882 34.41771824250617 4.608727531858127 0.3595127561319659 39.21535579498838 3.304015652420417 0.19840078958930388 39.26892016874629 2.182781894663815 0.2536102109204554 38.04788693473717 1.1336947515218663 0.4732712818658431 30.048127576580764 5.937239249483297 0.3926394974325622 36.19960174351176 0.11114765263290183 19.221983863771055
883 35.15173471854345 4.619674888617633 0.31085738652590456 38.596403651454914 3.356210262752489 0.18408163908746125 38.71883716185773 2.186977878705802 0.26940416513409166 37.74926230520824 1.1559543936519427 0.4466954490888325 30.70584349500454 5.957504587069928 0.3915469951491849 36.18441626641378 0.1331202388029562 18.364278638592157
884 35.87576497971963 4.602123948030392 0.39094522903843215 37.77012543340978 3.302642849505312 0.15789316639031975 38.26432077398043 2.1523177239493276 0.23447931227778215 39.11978900473164 1.1284551851360813 0.38210791436083963 30.03945688860645 5.942316254118069 0.4064519533813312 36.21389141608959 0.1034270287912336 18.012390196893485
885 35.68925169218798 4.620250118127268 0.29341383878432364 37.36593738793245 3.3468582910815887 0.21617164090337015 38.289412338429756 2.1741204868047777 0.2651939057492686 39.6153108751216 1.1316641294558227 0.37313086210479507 29.89472458505024 5.916278544217801 0.44008130753593383 36.170927375744405 0.11569015058084897 18.19704280167362
886 34.9969826852832 4.610712836022163 0.30184175884114034 38.21890301051503 3.357536599484272 0.2606299851026837 38.17934977339548 2.1666269224772012 0.26936564385284806 37.30193383995055 1.1171098918951174 0.4459167599249783 29.86575616385987 5.930219543586442 0.39798708809913297 35.71258509460082 0.11429699533643642 19.202580073713538
887 35.01291511496762 4.630627372346429 0.29551009062241945 37.70408124107805 3.353677365027368 0.21610188004424116 37.8819789659425 2.159058424134532 0.31051697014000323 36.318301852714114 1.1136394993605276 0.3988433059471832 29.572163647338016 5.97982193348067 0.3835605692355949 35.297888164408064 0.1252207555133026 18.386591689287233
888 34.95222399013565 4.600571683043346 0.3623156782825793 38.83241070496109 3.3617927704246657 0.17427234042527898 38.313279259876154 2.15814484176879 0.35070364988021147 38.09511133888806 1.0898141889393913 0.3281627929062065 30.721427770703716 5.931798620694615 0.3888157400967716 36.182890612912935 0.10628025761755895 18.383582349953763
889 35.49743492418855 4.618224785602558 0.37774378007996295 37.95100733745752 3.3373003434205146 0.1921708358126429 36.8445949906583 2.158056441997161 0.2789526170604887 37.269661850694554 1.089479621538867 0.35233983681473857 30.964539517630065 5.907639605638328 0.41496350955117167 35.7054477241258 0.09999599628288287 18.51995063363844
890 36.07717602314039 4.610229811034468 0.3312440746743243 38.89106051935873 3.3650383543056006 0.20436940892420058 38.50938963698518 2.1603905749216405 0.25299704806508305 36.897290440424364 1.1238654708400737 0.3442472093127398 30.20669097131089 5.9163185641970575 0.41361917400663345 36.11632151824391 0.11302439170316547 17.72132006858733
891 34.203287943229085 4.617351695670954 0.3490562779354344 38.41777504336062 3.353099275037419 0.19135176850926416 38.58796144094604 2.152950611490681 0.20113678751725209 38.05126725973039 1.0691045613445092 0.3203790583709957 29.160847510643762 5.952265665575735 0.42346893143549247 35.68422783958198 0.10681019846725684 17.021347944190243
892 34.80959916522377 4.614520942077035 0.3464635593715953 37.09301957154594 3.3635506215184208 0.2514919939792616 39.45407867293276 2.1761142422496595 0.25817915518560236 38.4486375827975 1.0799878996635977 0.3293793267431846 29.98687515075114 5.957756525136715 0.3669128705883077 35.958442028650225 0.11624188277248293 17.789501941757347
893 34.774860040258154 4.60629514812085 0.3788402245631676 37.866674673861134 3.3268417497206437 0.17681870365696636 37.747503385388676 2.1603480129678445 0.22688989892227443 37.180467374866296 1.0639382338406904 0.32591006980935044 31.669075625867297 5.893826848760646 0.37283741560814604 35.847716220048305 0.08810583532553236 16.97440538359484
894 34.09990671791962 4.590755390424674 0.3899804146223782 38.9440976298488 3.3243139480253823 0.2228729651320969 36.763568539450006 2.193477189993833 0.22605851422568754 39.41794536039666 1.0509098010001214 0.26312312863926346 29.10441107575809 5.9433718349439975 0.41742167227866306 35.66598586467463 0.09842146952099884 17.411691154111544
895 34.88385296827425 4.611266344102766 0.3779363690926286 37.96153198935407 3.355237068060732 0.26635850270485845 38.530377572330686 2.168087383400003 0.2556535152028776 37.97823935732226 1.0731692789519318 0.330337133654997 30.881065950474724 5.923251334670986 0.40929500665543334 36.04701356755119 0.10405811848068111 18.788208877348513
896 34.234065064180925 4.606126054854551 0.34013360490062355 38.29727153836377 3.356383631174012 0.24256753751459298 38.190518258221424 2.1713014650888898 0.23798872188227677 38.43617069913932 1.096997778940234 0.27379884476395805 29.847007256250286 5.920926417685677 0.4070208591440319 35.80100656323115 0.10820290619207 17.206032231336962
897 34.81611871046351 4.626425817353606 0.33960042714424893 38.1179620210913 3.352243184416149 0.23173260216646283 38.25638946511337 2.144946644827751 0.22872520975259475 37.865088032401204 1.0968572644328476 0.2089994492532323 30.630094605193225 5.94353624868063 0.3367084709678197 35.937130566852524 0.11065766858559414 15.421344227704845
898 34.03050531922578 4.619201850390794 0.3742719689362838 37.73450897935891 3.3573871398482495 0.21803392895937782 37.07163210253553 2.1719952034900167 0.25254731231742933 36.313580491195424 1.1169972529155003 0.26051916732141983 30.786369918439018 5.910885448430777 0.38042724653788773 35.18731936215093 0.11314921565846485 17.02600953229455
899 34.97974997436466 4.627578356578377 0.4414822687626071 38.47722013693284 3.3918567116744254 0.2711888412635845 38.32309347812756 2.1634446693903935 0.20784345495493592 36.25265366944654 1.0750114087802631 0.2983959292627372 30.97280723495807 5.878552733345078 0.38151747197711366 35.801104898765935 0.10514461259710477 18.339553575833587
900 35.63390898293322 4.6174734974532425 0.43586842519253555 38.32101393966684 3.36305756310711 0.1792524120104573 38.31746008724336 2.1749115249974253 0.24701927394488923 35.86063531768334 1.0932707138344604 0.31027225565836636 30.532492881540172 5.856773537895047 0.40039184447254894 35.73310224181339 0.09895320410085437 18.023008661335464
901 34.12418660076705 4.642281193967801 0.4371471461195298 38.85686745741906 3.358266171533282 0.2462658834188454 36.965229099385745 2.168765930744682 0.2535277634288097 36.22059169446388 1.0977882157194685 0.3140901285366713 30.40293797763187 5.909838510845299 0.4134190749537427 35.31396256593352 0.11324384120550376 19.07319200151705
902 34.3056452038746 4.624466761224601 0.49750046607671083 38.75285090422165 3.3784791472262636 0.2364654328095408 37.914134524286666 2.1569494124560493 0.2576114942245034 36.69770566624502 1.076401371941333 0.291936089445286 30.667555680015973 5.889572562536847 0.3694319563973364 35.66757839572878 0.10302968772041599 18.94135948348556
903 34.53737105663177 4.599359774572845 0.42484263575006603 39.34685430614447 3.3602798498909885 0.2037349448645778 38.068612953979354 2.1379842318661915 0.2673886902981241 35.9820447877327 1.0724824772300945 0.30213996086627465 30.477927683986 5.941514657531226 0.4244663507279294 35.68256215769486 0.1001800348616663 18.59331218625841
904 33.757912080399365 4.641712120769029 0.41145819922183835 39.71680983796496 3.347259024240861 0.1599369008645005 37.55981911622544 2.172118052385196 0.298127173955196 37.38873545314461 1.117412528056207 0.26607620729245607 31.06175039548451 5.925842052860341 0.39949432872905377 35.897005376643776 0.11872459230572412 17.590867835498035
905 33.97258509788742 4.591171974766157 0.40399139811110363 38.779939931520055 3.341538777176538 0.18924459033807683 38.94911022808803 2.132382902909021 0.2550531912488109 36.5546253583968 1.0617803443786142 0.30381465050515655 30.460947398052543 5.935888220432666 0.44549201345008826 35.74344160278897 0.09040828057599662 18.30709984179451
906 34.10102584269192 4.618673848904631 0.4094764953413856 38.939045361042744 3.3686679253772156 0.19397288065153465 38.966569005355936 2.1742767595063315 0.287624400871892 36.66864780128447 1.0883466199898022 0.29506850894890607 29.712528362976947 5.909120742275828 0.4405098051828344 35.677563274670405 0.10967301585415905 18.64005991004656
907 35.39612584305121 4.656636901682372 0.3779651201736606 39.2565459041451 3.3876741982707523 0.22534231796971613 38.242252177329455 2.170809579745837 0.26869379251990044 36.16711590041664 1.093981315621921 0.2798853808097994 30.727629667330497 5.944130425804055 0.41333242110537183 35.95793389845458 0.1285023208683847 17.936088916058956
908 34.649282258445304 4.65345479336568 0.417513112395139 37.1655601553894 3.381718446075974 0.181072920839122 36.88982927932487 2.1792872059120088 0.17644964539960314 36.82358464065896 1.0642097065161793 0.27152240242886044 31.651126441097066 5.920735452504712 0.38234362487915297 35.43587655498312 0.11773695751830804 16.374007417902604
909 34.313276871904414 4.611149952918929 0.41238716795102925 36.89316101420357 3.3540097683166663 0.22817013168686176 38.00938329745514 2.1355302263081724 0.19027947441390308 36.278076120436815 1.089020619777123 0.2763928970838961 30.617905276247622 5.915140409893143 0.42104311606079337 35.22236051604951 0.09882603208620395 17.5127161302107
910 34.67365922325435 4.624280086543721 0.39245548408934977 37.020031988066606 3.3903070701629363 0.1673511577818386 38.177023647144665 2.148367312066611 0.291397770124605 36.54404254324614 1.0735423589879731 0.2907799072477631 30.904049175428693 5.924881281031225 0.3531022942664692 35.463761315428094 0.11013145840189069 17.13243059212627
911 34.787375692666984 4.560659490050026 0.42991702326475867 39.885970368252075 3.36227162152842 0.1599993917814917 39.03864798276601 2.1612903061158053 0.2170255964584706 35.736560689651775 1.1108225906822213 0.3242326553536232 30.358260463096403 5.872637955084558 0.3526354139734111 35.961363039286645 0.09139222933560345 17.00321104612502
912 35.32130934637909 4.5547462377549 0.447719253299334 38.939323781557135 3.3537594546837286 0.19021202132294113 36.822975290138494 2.1722370706621725 0.26709413378705493 36.238058959725386 1.0594474337510518 0.33578408619279754 29.86237003991797 5.841221426183657 0.4358199989418158 35.43680748354361 0.07413816125049935 19.212758757444934
913 35.185066527871996 4.581150581977375 0.40695927399522897 39.24714074873286 3.3470750272143004 0.1466923429009992 38.31136151313796 2.17456046196145 0.2365178395727555 35.95049500771019 1.056651551509284 0.30405523827432057 31.212516396834136 5.897879458250357 0.4085481873443179 35.98131603885743 0.08931925282595063 17.220508742066336
914 35.9876992548692 4.591934361904734 0.3220485326793562 39.99232450870809 3.3290715050725037 0.14032794286449946 39.33382878267678 2.158342522761487 0.2689669015814867 35.18410254692132 1.0777808988043607 0.29719312058778946 30.398317767469994 5.881075767775825 0.46818853783798686 36.179254572129075 0.08549684790717946 17.15120552572944
915 34.473311387811314 4.579122223294222 0.33387900864699277 39.0434761042305 3.3124964689859917 0.20357609789124465 38.11736292301103 2.1823278795185006 0.26604560395521565 36.95279297589384 1.0699982212144297 0.3228120423721685 29.74997768052768 5.869800293548207 0.4112220692157941 35.66738421429487 0.0806048539556675 17.618851231932613
916 36.11558708672712 4.578847921488522 0.330622210162411 39.36711148526202 3.3556069870219236 0.1058228559102226 39.2223966831838 2.1804589520062443 0.27731989547597496 35.22990998043103 1.113477540395844 0.3084672308358886 29.863001150972412 5.879128382341318 0.40557240688801743 35.95960127731528 0.09935979329416766 16.361435501536572
917 35.915672078943736 4.598482746195045 0.3270241068382021 38.48218086156319 3.351509410816512 0.18420826631782156 38.113448205423715 2.154778078934926 0.2562792710955015 35.50594884079252 1.0611963527892232 0.28156496681928234 30.45709238029329 5.934661527748707 0.43782709261669095 35.69486847340329 0.09798145994028 17.03866135273288
918 35.12029831196914 4.558302882420438 0.35247177092118187 37.59260314157972 3.3290519830251553 0.18965573560375878 39.20326429872128 2.191135234795271 0.2181554137765747 35.14070875596825 1.0871796492298167 0.3387259697890738 29.942322071919293 5.955465322548338 0.37794896813721873 35.39983931603153 0.10208285104720108 16.924690359026958
919 34.67859444170631 4.575899401223801 0.37675934071469314 38.833101312729816 3.345079291396253 0.17566182577850814 37.73412350078931 2.2105984774260925 0.2495908265139954 35.71269001120817 1.098718848314356 0.26438104520484407 30.20211405461058 5.945891853227984 0.4133367245257703 35.432124664208835 0.11309341096109451 16.956454044954246
920 35.330166577578595 4.553527832615057 0.3710306668741297 39.92114476934198 3.3398477478367288 0.22742081930180083 36.80960950434061 2.208180308477891 0.2911279363493718 36.397123773204534 1.1139762243431357 0.28482883282050764 29.73916205563082 5.966048683331656 0.45144306833607184 35.63944133601931 0.11417199596429092 18.630883792546026
921 34.68633165739878 4.571918683446913 0.37631210458433145 38.982318872398075 3.322169221581984 0.23878509807009154 36.95526741110076 2.2081846229314857 0.2371618176900495 37.12788647345646 1.121325797981514 0.24337815741683191 31.071475962755393 6.00472662446509 0.36247859557866535 35.76465607542189 0.12352082672479478 16.708775970766887
922 35.221691116116595 4.600714288285199 0.3830150020270147 38.09867949697033 3.340030634810997 0.17599847979494007 37.89371882303472 2.2175610456149966 0.2591241056329311 36.164686919259026 1.1178134318894224 0.2582134701513318 31.30259435739297 5.99461254690111 0.3135788588287137 35.73627414255473 0.13200222614374243 15.927423606138555
923 34.82019677753685 4.556043761177732 0.39365392029092006 37.90965942227105 3.321530900559676 0.1951671643384241 38.11155574511156 2.200078435515078 0.2521237923186092 36.76902788064836 1.122452985187737 0.28246153195933565 30.847264429662502 5.935049274133127 0.41677870694462593 35.69154085104607 0.10488690795806739 17.649221361436492
924 35.08696136261405 4.608323997770545 0.3449653033360262 37.670269720276316 3.330856386538227 0.2696929036257634 37.87895335779775 2.1985421522857167 0.31415166601701167 35.448990243469474 1.111433484705923 0.30136681176795505 31.043183250621624 5.944867303722163 0.39511440908871054 35.42567158695584 0.1166605016479123 18.62446403139466
925 34.65009310154629 4.611716599196866 0.37644783642757385 37.82349623243835 3.3596708188886466 0.14205985277237707 37.568723360823725 2.2003100415780263 0.3607289106304772 36.41249561851104 1.1282954732912494 0.2566533509135114 29.82260723871692 5.978847435471996 0.4009325265358894 35.25548311040727 0.1336239103287542 17.610688361794807
926 35.812701579157846 4.589674693782112 0.33048668141468673 39.492861733373886 3.318336144577428 0.2030920251942012 38.317095818237405 2.2138366878576865 0.30192936525795905 35.03033150418003 1.1148641980683935 0.2888591969514494 30.352279794790796 5.913254280635367 0.3491869621535297 35.801054085947996 0.10784903762759476 16.885687663666268
927 34.50190294360088 4.610644412897086 0.3471295999867489 39.335794713364756 3.3263790315593873 0.17680447106897332 37.31930097545755 2.2289095291542598 0.3634970495862159 35.37366277434021 1.1322181584017175 0.28368453528853615 29.931046847164268 5.984150749309411 0.4155305734145594 35.29234165078553 0.13431621290776957 18.1816265043633
928 34.494462663315424 4.580274789850989 0.4360553061336648 38.863717725572585 3.326676910738499 0.14333189717270028 38.38009754983523 2.247721837661404 0.272915921474532 35.26280022834526 1.1270587872356528 0.30671273195507964 29.43780372067746 5.994867191342159 0.3639100655364687 35.28777637754919 0.13317574000913815 17.451445571455913
929 34.713755780788915 4.6014643860587325 0.398340971161643 37.154242983216974 3.337933420793338 0.17773499749286925 38.04256484448251 2.2193101738287817 0.2446469856843134 35.40996464969649 1.1217053325372466 0.26750326730341817 30.94105187225648 5.967198566114552 0.3529450663758155 35.25231602608827 0.12737821250992756 16.51460647177352
930 34.34461138328557 4.59664542749394 0.4518784334458957 38.00241820050994 3.330950154609622 0.15412066155142512 38.15477161322625 2.2472066485599234 0.28413075780830443 36.53927791854327 1.1179006680750756 0.30000496783232566 29.952774657077562 5.9676491869448745 0.42609798210519767 35.39877075452851 0.1299262537800845 18.520663661556505
931 34.23241017800014 4.591457488274422 0.43082150842419975 38.91851103720489 3.310296458095171 0.15786700820867305 37.91529876031241 2.221427626154711 0.31368337935110574 35.57253080866565 1.1415716814491368 0.2777580279702373 30.37050150457069 5.979639798052564 0.38406722359683065 35.40185045775075 0.12673444704859826 17.92437897621541
932 35.186869001398485 4.561563864519345 0.38809231642912473 39.19281705648195 3.3351702028630763 0.12842216146898297 38.362789778499405 2.223152919438262 0.2734170053722443 35.510086271023624 1.1151925066209976 0.2912952618971563 30.37518818418064 5.985451930371617 0.3726375693598586 35.72555005831682 0.12196212140605693 16.660057841419714
933 34.6774940609722 4.568898412379592 0.4051327134940166 37.2247001891222 3.2931593692121863 0.10296573847087212 37.6345891668866 2.236914146494417 0.27573687165101785 35.2694619053732 1.113528040784382 0.3015593259602293 29.545541732009948 5.9429186744319935 0.4117283099865337 34.87035741087283 0.10893956530391144 17.155765399015195
934 36.380279904008184 4.554290186199793 0.41302944320870166 37.57135229346547 3.3252760968404225 0.20314018821103474 37.698621212538185 2.2508018203822413 0.25409154187716576 35.12895787770949 1.0887737514450895 0.33699574811900096 30.428926815248932 5.943731605703459 0.3842273807122576 35.44162762059405 0.11043052875759836 18.237066734653357
935 35.82446496253993 4.551336437264727 0.4781012361320404 37.05564886366346 3.3460245021447483 0.21501089338990376 37.535899326188506 2.2225589307967626 0.27602636614117165 34.035313458746366 1.1391092819676565 0.3476462601711891 29.631990600263737 5.984701059704829 0.3707876194757799 34.8166634422804 0.12660187901914194 19.33815494562705
936 34.15116991332488 4.582893109737304 0.459460287825917 37.02045735543715 3.300964063122449 0.1820006257583054 37.60766887665099 2.2233698776623707 0.2708223523773637 35.79547264433251 1.1339951370972796 0.30912366172142214 29.60927625121292 6.019136016780951 0.3989128269713818 34.836809008191686 0.12992747752346828 18.567496680673912
937 35.272835464564615 4.561764448712343 0.419365641031697 37.74043785160385 3.3159304262030735 0.1813791526863721 38.4182363884083 2.2265476079834885 0.2555026201979495 34.532651142753394 1.1529275670970998 0.39016616176954555 28.906875677308463 5.950131994678977 0.4486163869891323 34.974207304927724 0.11931624557839374 19.42361260189551
938 35.062844621021064 4.589687738864731 0.4042825810243869 37.63608357281109 3.316952655332373 0.20468635359317333 37.67297899084515 2.2236428484801034 0.29010159437022986 35.08273236622615 1.1318091551573917 0.32211029530022567 29.460156902317355 5.940050127511407 0.4392787837317614 34.98295929064416 0.1182843417125985 19.027465518296047
939 34.795108886069464 4.588352152493679 0.4426889193278681 38.91197240886162 3.2744027687974495 0.18116755680715946 37.73630159554423 2.1740949286391653 0.2786359635799575 35.0284207979964 1.1212298026009566 0.34370477500624935 29.83769344876405 5.95321941377029 0.4167555898986548 35.26189942744715 0.10011564990370529 19.05603544683261
940 35.127412092692985 4.610706199253363 0.3958890334122226 37.608125182116474 3.3046891779594483 0.19694640148095774 37.69858797277238 2.17670229834171 0.27246067816002295 35.08305429260571 1.108352832579633 0.3672820493242234 31.224330552244314 5.97430952663466 0.3706772277670046 35.34830201848637 0.11280784359716019 18.371953467375224
941 34.79446326347907 4.616161642870967 0.4060019916525627 38.09195508162506 3.301190738941006 0.2192792280503503 36.67703403749604 2.2066632572300025 0.2683309487873079 35.64089684392818 1.0992635088136353 0.3400439041988136 30.386033971856488 5.95547184471787 0.4229088363083042 35.118076639676964 0.11360603515809346 18.982835555004158
942 35.27151940835073 4.559175677914557 0.3998109653583397 38.20273726782185 3.273469113125219 0.21185359673548532 37.15457042654727 2.2191007940487264 0.21797991432015357 35.93028587574638 1.1189286884852778 0.271366790316638 29.26464957225672 5.932389236607181 0.5089778666806059 35.164752510144595 0.09846853867958952 18.44911648127757
943 35.40449724204272 4.576558978537708 0.38291738191391944 38.0191209904817 3.2947117661206846 0.1994627546709107 36.16436169655071 2.1762901106202563 0.26379991270484254 36.31761479029061 1.0905054934110774 0.33951273878634436 29.507117345047565 5.928418390838852 0.4574148219020013 35.08254241288266 0.09115278454911295 18.82862626751364
944 35.280039125686244 4.56933136913169 0.377292477802405 36.86677530214366 3.294970050376617 0.2603650100488457 37.72391299312909 2.1707165284931778 0.26755174511625407 36.36760468480223 1.1315417015205864 0.25337396558074715 30.548963744565654 5.955757487294445 0.42678317947418615 35.357459170065376 0.10231926400670047 18.166960488525508
945 34.35480092948299 4.567429526117399 0.4011093439531504 37.396915292931496 3.2882121625090344 0.20665494662004052 36.56826875035467 2.1629178897218777 0.20436882154003855 35.80841772446599 1.0873464395611203 0.3139635445915943 30.90150325941276 5.936643082854804 0.45388388099210736 35.00598119132958 0.08636565679624444 18.105243304568923
946 35.43559540012196 4.570726843504358 0.35789998519725286 36.0836581624571 3.3249898005986496 0.2241068283615338 36.22586015747403 2.1550743210864023 0.1987023640626132 35.899068122881204 1.0787206200909192 0.2715084009008392 30.38154078242087 5.942894473373413 0.42504995783531563 34.805144525071036 0.09233704837414587 16.928239008995355
947 34.85253736302156 4.596296943005971 0.39487447441842993 36.99586456955937 3.3403094158604305 0.18862573547240755 36.61486681779526 2.168007994165518 0.19437661479377283 36.192078106737966 1.0938985729887376 0.28396996653021195 32.307329617147005 6.0076557516620746 0.4115844107677715 35.39253529485224 0.11908957217994365 16.884277855298116
948 34.710958763505765 4.564630724803384 0.41043195266699073 37.12526240205689 3.2909491212722632 0.1630808241509131 37.52983054079445 2.15603186605479 0.18746322003964686 36.50400800075357 1.1183356156970599 0.2931942771490508 29.797034912339242 5.989846813821823 0.4217581579701817 35.133418923889984 0.10181466497326137 16.91289400312622
949 34.59456277555293 4.5831346048759505 0.3965174855195461 36.82512994928466 3.3089397267809373 0.1935466238445223 38.19082515740016 2.2122876171545185 0.22893121740265976 37.07267456235607 1.0861512686813566 0.32111637408585136 29.86508515285694 5.983520523078393 0.42047779413418657 35.30965551949016 0.11266258475762858 17.88303832303885
950 33.31378107295812 4.588990996972466 0.42029304138912443 36.902615226964386 3.3038279007132143 0.19278031403912327 37.46635668002747 2.201993306140105 0.2552994816386775 37.70120389074592 1.100017756817884 0.2696861922026895 30.634970911105256 5.9938776446874416 0.3977270971646762 35.20378555636023 0.11559735770961957 17.598812655885983
951 35.30711028490796 4.597691521957126 0.42444145655303006 36.61443800818652 3.281096207946942 0.154758453749971 37.26504053724827 2.190296773207608 0.266126072035802 35.712489191180374 1.1027567506940577 0.29746249132153657 30.46613958979207 5.923203018017637 0.42959543080949475 35.073043522263035 0.09686469100807149 18.01819230008463
952 35.269160494786206 4.6085510800157925 0.36677161537114916 36.46765112705774 3.3311624076634283 0.21070134725650294 37.57412559503695 2.137509435344933 0.27583449698042023 35.7588321191422 1.1021196409865384 0.30207144775539974 30.84206891602514 5.941194751910107 0.4195339504094765 35.182367650409645 0.10196329982755717 18.047171970255448
953 35.43987745977365 4.581746834388399 0.38776977058565193 37.1207377680254 3.3452630972941297 0.23247265826186744 35.59831651498951 2.1761092364234944 0.27365353790968294 35.756382492518995 1.072565723821656 0.30437480719571547 31.554590639296773 5.949313445901491 0.39730661753662244 35.09398097492087 0.10285550420923135 18.283970083768747
954 34.65935128018649 4.590919676523642 0.40819366469181634 37.59804681158858 3.3009559476083368 0.13404880224234267 36.01815296529503 2.137972808078941 0.23196865602858924 35.22319036631113 1.0923515074847627 0.36212745442640315 31.372076563926893 5.934342648958307 0.37269552055614197 34.974163597461626 0.08916435437419516 17.292256990719324
955 34.867063618316635 4.563348892268446 0.4345090234014739 36.31631320010574 3.300587212236667 0.19155725096994544 36.43225095639257 2.1550526445224274 0.22831449000254336 35.90167751815368 1.0520297525836984 0.32835044794879836 30.704925959747033 5.926567662571004 0.43648298705761895 34.844446250543136 0.07737306947984587 18.554827950430077
956 34.72549674282662 4.598164229583974 0.427885828084112 37.38085736840057 3.3060006940917983 0.16919998451158394 36.551411992681466 2.1524347346967776 0.2653059981975986 35.44384465954738 1.121462844442079 0.32375429010011564 30.51663699188814 5.881966426964737 0.37769868911704857 34.923649551068834 0.08986162259927041 17.920341256224354
957 33.8452428340102 4.565258203937631 0.5021378410811422 37.41862217528371 3.3212619283690823 0.17562259884515566 36.9221037182837 2.1730542537936235 0.23855743176045394 37.30429493100696 1.1068051992811527 0.2683754594013847 30.62276418321727 5.9131554122095356 0.3920307413803295 35.222605568360365 0.09376283616160239 18.06792696182449
958 34.95802656735685 4.582661852396141 0.42542388057771574 37.00978660753697 3.3282757425686573 0.19405295201030995 37.289096277312076 2.1932639254942625 0.25626751370799156 36.63734733396312 1.0568059598194481 0.30202716664984935 31.03793576948144 5.985786446212922 0.37907706216490444 35.386438511130095 0.10721462194168349 17.840170538960624
959 34.28840570542871 4.569030200412509 0.4229959660361889 37.03616264423778 3.2876315166678847 0.25269301997927435 36.80852720339548 2.1563083466171036 0.2082497669141323 35.14126388431666 1.0841219091625685 0.3259029954658635 30.77704992847805 5.980126602897745 0.41417449380874866 34.810281873171334 0.0932995517949596 18.609855307799357
960 34.75006983874367 4.573161088717052 0.4482260740704161 36.9745428678547 3.2971128709483684 0.1831790828774865 37.17208574372803 2.1954973885342413 0.27737910667011934 36.67968197279836 1.0805598618691208 0.23206586236744606 29.932290229719843 5.936212269871239 0.42759715674369164 35.10173413056892 0.09436453263140172 17.973081937828603
961 34.47371247850532 4.580337813582933 0.4136368210645125 36.57284627569927 3.344499410541829 0.23984950521257162 36.30556965903841 2.175256769877117 0.22852770224692778 35.64076940934177 1.1089603787087732 0.24243052063992374 30.201165685966746 5.922316350523057 0.4582446974480792 34.63881270171031 0.10412998129013906 18.136282822321675
962 35.112728206993935 4.570815826818158 0.46454047850253727 38.3974871156548 3.364568650076823 0.18053428511407363 37.1220275722535 2.2117345935982913 0.31018790883942554 35.12076135774352 1.0862304094688853 0.32046819037683977 29.81343535169848 5.9351864849193126 0.40245291611661616 35.11328792086884 0.11156302961969122 19.23056955622428
963 35.69041520996548 4.597343118798747 0.4337236644399635 37.11226153178537 3.3550371448640406 0.17380730986970988 37.577626635863474 2.2373731164063955 0.28134543595007233 36.045426883637795 1.1119542121336192 0.25501397112336444 30.870310218112163 5.920540081015208 0.41104951210711643 35.45920809587285 0.12230537128699939 17.818298658702346
964 36.00620136326948 4.554919313858587 0.44997650275112877 36.36951437859749 3.339090161309075 0.20682423343875703 36.41351625399132 2.2084303412768915 0.318146161525463 35.72987465895484 1.0656570319020235 0.29819372545715506 31.53647308845026 5.927628259795588 0.37219217158056717 35.211115948652676 0.09700085827183039 18.8541250067631
965 34.879629933660055 4.57170373647074 0.5002963354535872 35.74105481518491 3.324299531667984 0.22068567518140594 37.2647703216062 2.1708698507068096 0.2806836888036593 36.25639400431289 1.0455716693739148 0.29756578223667374 31.855259331385216 5.927664267773326 0.36963362015702717 35.19942168122985 0.08587764784195225 19.123785382332837
966 34.76863395639195 4.560395468034376 0.4713152920610216 36.59473600900387 3.3125033512373623 0.19405017015501821 38.38947497497419 2.1885042983691765 0.35054400252021517 36.88248218100928 1.0800922688738495 0.22441264481822282 31.504288345609577 5.971416756324692 0.3892918693818902 35.627923093397776 0.1004382652112887 18.674000645714983
967 35.38686668962982 4.555163855023197 0.38408519870849195 36.06320684147925 3.297459239129143 0.19999930120070825 37.549759695328234 2.1675752239184027 0.3692731259042264 35.480975592917325 1.069182865421767 0.29341548746982044 31.526659952766696 5.994468194460201 0.3572818326381231 35.20149375442426 0.0946257122339396 18.381115701676002
968 35.13725869365816 4.55602006650399 0.4505305106368495 37.104078376900944 3.3195818149316656 0.16831242522114886 37.92311518522191 2.22006167856707 0.33965821797785356 35.81410394941106 1.0729035803789813 0.2850800887784653 30.327247185702895 5.985049473441766 0.37753282664389265 35.261160678178996 0.10857915940809186 18.576598855554813
969 34.211645703262604 4.576423954891843 0.4682370095556324 37.26038513607185 3.3132945720072082 0.1627096177164096 37.62204518409334 2.167945393122846 0.2635275264894993 35.06528403062284 1.0724741496607872 0.28706327933267106 29.75321066205053 5.969637535485629 0.41496705781489085 34.78251414322023 0.09781095767705997 18.29459386055474
970 34.59221854767885 4.567014560859898 0.35262730258293523 37.17762750540944 3.3158838780883184 0.14536351220326174 37.787652464674686 2.180233570449377 0.30223489274037707 35.699986304354375 1.0481549656369489 0.2805864158247201 29.913062526719028 5.963682550764745 0.42992975070858813 35.03410946976727 0.09284974180325492 17.31182666346316
971 35.4113730458498 4.561308565172642 0.38485610362566475 36.060940569185085 3.3066103671686213 0.17674142740348983 37.85002182893642 2.199175219021992 0.30374670282232014 35.94764037458346 1.073687963299763 0.33469270438426885 30.413057127099627 5.938644348356327 0.39314204022486154 35.13660658913088 0.09374112924726644 18.256486294951312
972 34.184189270794135 4.5651330090578375 0.3369656428613744 37.03967420269613 3.28254059523125 0.1733755995395039 38.3885643009894 2.1660848654005926 0.32098925659849614 35.177581075764515 1.055535157423038 0.35812179401445027 30.22928278997129 5.931443329855137 0.45882992145480234 35.003858328043094 0.07800322803696833 18.887922867105907
973 34.62031399125561 4.574337294350933 0.32649189309267374 37.869896839891496 3.3298254465574684 0.14317032020784148 37.441381436349715 2.2126483905448326 0.31161588401264745 35.8962959912624 1.0780953349932927 0.2593033934958009 31.016040682899728 5.930620882948342 0.4520510783539023 35.368785788331785 0.10296130652237108 17.104309315360233
974 34.6337054255599 4.584048171970586 0.3394864280333556 37.26468238672031 3.3197707075673364 0.19094705771046797 37.37418341183825 2.1609762936504286 0.30072879586297 35.746432799388394 1.0840308094710815 0.28706938421273864 31.095767113806577 5.9401335253214125 0.43637582155064036 35.222954227462694 0.0956477382395664 17.814489565149664
975 34.017179771696625 4.594692382896873 0.3294056769775948 38.216858775966756 3.2820545751317796 0.10096720277338908 36.99841522434091 2.175793707464383 0.3794429973762243 36.108964137660195 1.0655804299700276 0.3006563482178766 29.413146424786714 5.990394238357518 0.44303567518384396 34.950912866890235 0.0995589034075135 17.801889228107385
976 34.96845428931298 4.61744747215941 0.3376320404668833 37.72429273615979 3.3324230273293427 0.14265725114641203 36.53704905808974 2.210443270939974 0.2837126438266345 35.9744786083186 1.0602390485921531 0.38118387445424656 30.747517081066555 5.943661033566646 0.42688180317324104 35.190358354589534 0.11069860716090245 18.014567867593676
977 34.329876011238625 4.5884308006964885 0.36369716277009556 38.019958002476955 3.328124713373896 0.09330962519543501 36.5137032493249 2.2037585156216903 0.24522534845272353 35.63669936536568 1.104206515351888 0.2923535190498932 30.785668173786128 5.941960138110446 0.4405678126117293 35.05718096043846 0.11115197327427899 16.44564733490801
978 36.33515172823349 4.561710751424291 0.38031422295576695 38.46660213936328 3.356604050555558 0.15767884593153966 38.075154972382364 2.143010691049455 0.2937092220787303 36.012635399540095 1.1012388402165438 0.2672359216116115 30.79978093098173 5.949956936579896 0.377044050433783 35.9378650341002 0.10036009060854605 16.91351086134465
979 35.15185353614544 4.57871942705118 0.4186596593784871 38.67983458286244 3.35065873915698 0.13463355655158823 37.670142761698564 2.1939768461138476 0.3543731708243953 35.49549130939074 1.1170012517807313 0.28675007696107796 31.304146870349776 5.985577576674661 0.4022046409560954 35.66029381208939 0.1230426047988773 18.29593015584009
980 35.40413390561812 4.595378681058355 0.35088351673667156 37.4534322152397 3.3614171811081097 0.1845226718031845 37.197736492444115 2.209577378724387 0.3419363791587768 34.72555957082027 1.075410999407586 0.32923906509040424 31.911891248694015 5.970808065655665 0.370683644834859 35.338550686563245 0.12037429783421776 18.074128716075865
981 35.80315574919255 4.596710205526767 0.30926469555547603 36.853984540953626 3.3288845594696177 0.16965986726320223 38.55423232644584 2.158490620769669 0.31835246050554583 35.70975155424544 1.12834505228922 0.32046724430290313 30.587972370450405 5.966059608722531 0.40681920654156917 35.50181930825757 0.1135538459989582 17.47021053393368
982 36.34347384001452 4.610753829615255 0.3178575452305169 38.53001695466621 3.357286176153769 0.15877962484585315 39.875366816748155 2.1777311220400675 0.35235797192582896 35.824044354900074 1.1043859814589745 0.30233760290588824 30.506859130275043 5.946202486373216 0.4148949041677179 36.2159522193208 0.11712775577165364 17.718463691695792
983 34.814070229509454 4.555609169928317 0.3284097735010374 38.11164481831391 3.3198147128602162 0.1527737186404464 39.25193821288295 2.1862459936286993 0.3443625187693602 36.02257756573624 1.0947372555801513 0.3231804761697873 30.978449989463005 5.918313382054879 0.3636502444998364 35.83573616318111 0.0927999394538499 17.330560750670113
984 34.88176226404851 4.578302160152267 0.3438338742673295 36.788256000770524 3.3025158042094236 0.23984247970735265 39.37024503291916 2.1720990008205034 0.33628731828223224 36.604007636022835 1.0650254064915885 0.3035371877692143 30.68905839530829 5.950864886375937 0.3884072108933529 35.66666586581386 0.09161728825334134 18.471105885352095
985 35.972690347949545 4.5879054892176 0.27933918723133544 38.14605506800745 3.309702107469586 0.17792705834512781 38.54777911811856 2.160823968161343 0.3358974851512006 36.12140083871436 1.0985034427749287 0.28936325368088445 31.586150173124224 5.987077576958359 0.3311757063039543 36.07481510918283 0.1066583535597605 16.199839532822953
986 35.610218754427954 4.559726233734272 0.3334507756403631 37.74976042724725 3.3283616662437954 0.17291407103297304 40.27626266661596 2.175917432733862 0.32534160231338133 35.85269417299897 1.106026629325399 0.30582272132348554 31.644634361135754 5.949846650612221 0.3591430717191534 36.22671407648518 0.1018315591733073 17.150600556532915
987 36.37971416471978 4.5756417754883385 0.2519036404372935 39.024732821923564 3.3220878489638848 0.19564697090736732 38.70908319808869 2.1712751521418125 0.2977954188561249 35.507213261365536 1.1346360776014894 0.26865157895864133 31.420281979982764 5.976845903159825 0.3871483844926995 36.208205085216065 0.11395318811446739 16.05595038358618
988 36.30460614903524 4.571612735310238 0.32514089153895426 38.41798403093237 3.3727098785348746 0.2584311612753561 38.39806258095414 2.167113380443834 0.2355375230271729 34.797081314150724 1.0840369110567956 0.30083904480148493 31.766985929910827 5.997830683814955 0.3710730777162297 35.936944000996654 0.1165165544755367 17.085850095682027
989 35.381452319708465 4.5480416929900285 0.3125478841761339 38.61801283964704 3.3304043472661577 0.14859625952853203 37.858624750496354 2.1615640058867696 0.2638719084762556 35.69851504722464 1.0955207381101102 0.28350176369260477 30.769450696985125 5.971957001438293 0.3836279369464527 35.665211130812324 0.09935339378166907 15.952815220729505
990 35.44948292014063 4.567517220728287 0.312034365020158 38.49999539461541 3.354220597662798 0.22264120465838344 37.163017706007956 2.1403377553920233 0.2522374995975936 35.512700620445735 1.078576236871015 0.31357093630673993 30.596102237566186 5.949149295421515 0.38178216664432624 35.444259775755185 0.09581605785852498 16.985519156726042
991 33.800188006605126 4.546248343326431 0.36266462911187225 37.20481553726297 3.3187050426150133 0.2015058064798414 39.336435970911204 2.120419802670793 0.28929493932596034 35.65860156814478 1.0868681727125316 0.3401973822055249 30.450814291747697 5.958842696772262 0.36509067995204647 35.29017107493435 0.0840726482628034 17.861998649184496
992 35.682356306771645 4.54865563986137 0.3096105525231491 38.76937217705524 3.370182727894734 0.14365700769299358 38.14249240790495 2.114595232721549 0.31802132886056605 36.58995081869817 1.0940061859586152 0.26553753979550954 30.951744244809486 5.9509672957128625 0.4017561302130894 36.0271831910479 0.09353725307322355 16.4849418233435
993 34.95991977492092 4.557170829427969 0.2800484543584139 38.00462106123743 3.3579489904957347 0.19515886570075272 38.50407484292765 2.1505866282220176 0.27702169311461894 36.51542449463761 1.0699968679265157 0.3020083302446087 31.10165474786347 5.972289135616385 0.3495940477555453 35.81713898431742 0.09945432698112171 16.086722772449132
994 34.896015948727815 4.543221581018587 0.3404305985313857 38.06827809903443 3.360933519038575 0.17357588517245456 38.39894962367998 2.1415710181415344 0.3211692466969055 36.39796427978725 1.1227028938009733 0.2690409108251688 31.088304990403678 5.970731344520126 0.353812431990424 35.76990258832664 0.10568790794735645 16.70778246053342
995 34.8530415192117 4.58434814029068 0.3409117246091249 37.00746809702453 3.3631869654957947 0.2182605917379691 37.97458617312613 2.1369684179496287 0.298441543635071 35.90216317392323 1.0915471790848743 0.34894786155201996 31.354159886607214 5.982079714358466 0.35984230081885415 35.41828376997856 0.10948192007928607 17.949667898629002
996 33.82795549092449 4.547343543089657 0.29408884163059434 36.78727679540952 3.316091303624366 0.3161346892148354 38.74200595419053 2.1422041753591547 0.28888179430590405 37.48927382284112 1.109961824495413 0.33058107972297124 31.765712394189872 5.98719567267819 0.37377243923520553 35.7224448915111 0.09841514049275366 18.374284878080072
997 35.35889696188104 4.5440239832876195 0.28459222194264994 36.55557757076493 3.294547217597717 0.24589348226797475 38.08042459238566 2.144042049244302 0.22791544187161938 37.540718210756 1.121155096038163 0.2653485039278019 31.465062050072262 5.998063864374021 0.27946108559156213 35.800135877171975 0.09822227875176193 14.933694993222312
998 34.327805685056205 4.563436637876868 0.3187593461524697 35.81178230506353 3.3325587557657266 0.2743988998997855 37.92884649375641 2.1294512602548616 0.28004780742389107 35.81684870534338 1.0891793541532722 0.3458706658572819 32.18029965305966 5.990887388810927 0.31480394124662303 35.21311656845584 0.09895851601572847 17.576977625595134
999 34.68770234250817 4.532019061331158 0.28453617125155234 35.24024488694732 3.27566968862813 0.20598721062347297 38.13913777298645 2.135163139817007 0.21360282697574814 37.58218013951068 1.098437657348838 0.31653245696559773 30.276425936984907 5.927241166768008 0.3948957008059547 35.18513821578751 0.07156197942202538 16.221058175754738
1000 34.81961573703075 4.545660870274434 0.28294699535864004 37.03691659352534 3.317040774620152 0.2699654734265415 37.64007712891182 2.1440575253813674 0.2801543163736399 36.82363861135328 1.1308806769737638 0.33731412864259963 30.62279208613088 5.938841180290055 0.3666615664954767 35.38860803139042 0.09315204215135169 17.613209410666446
1001 33.531077039550134 4.48695501778173 0.36221241063810733 37.90613723251561 3.3262615709631906 0.2836370427372794 37.486281400553516 2.1120115948619906 0.278297697369401 37.40305895612723 1.070161311913517 0.3313523731475513 29.981398759586984 5.91097278785569 0.3764094081272007 35.261590677666696 0.059128293318620975 18.700298870884236
1002 34.06869844857999 4.5230304073961465 0.27422705164829064 35.63400125127692 3.301896498982474 0.2019035877858762 39.30251340238783 2.1006380171582606 0.23201220941347414 37.1019785191748 1.1130503848968154 0.34793149930940775 31.384088445297113 5.956863715828568 0.31045063856514454 35.49825601334333 0.07695164149585029 15.65922286767051
1003 34.722765128862044 4.536899181552722 0.3886540760800956 36.26184623290651 3.3230921447955897 0.2389805748910325 38.55500928689352 2.1405511215210433 0.2604379333867388 36.73907744873887 1.0894368170244455 0.2908031910728342 30.661924136713118 5.895615962253036 0.3282258491396899 35.38812444682281 0.07497488207276462 17.27011247703866
1004 34.80273929936461 4.527609532522574 0.3064168668724396 36.891965277567714 3.2729097946524037 0.22103584331981393 37.81523725194202 2.128310511567892 0.32024843957361715 37.18612948464761 1.0860723917374535 0.2993726261079434 31.32286360594645 5.946008757373553 0.2851294665106281 35.60378698389368 0.07003803421417251 16.41184023871612
1005 34.13450916727435 4.508798300419816 0.29417930395795894 36.38607590432411 3.296457892056853 0.22545486264734527 38.86559589565248 2.11451407843393 0.3255157284616669 36.51905995850187 1.1250388945362002 0.36536787324582687 31.052278437659464 5.96529606652801 0.3536288294989661 35.391503872682456 0.07987688303835912 17.92379971887214
1006 34.86287496636699 4.507628715114338 0.3000265479881937 37.282625511534384 3.282747128769416 0.18165518262699756 39.922724303160265 2.1154680508123507 0.2742495012972655 36.32719209972618 1.1201779298285552 0.2840201701414028 30.640438262870155 5.979166840844093 0.3335694890432948 35.807171028731595 0.07889356971714796 15.73939002658298
1007 34.08637911643335 4.511768243226739 0.308006903777166 36.75187306785261 3.288667105829107 0.18938521955822987 38.81588322258769 2.1307308838916894 0.2795338973163366 36.8301618611932 1.1043992102648506 0.36364153046992564 30.025533334048717 5.901615299611064 0.3773555713487219 35.30196612042312 0.06529198520808728 17.394117708574466
1008 34.38604754992841 4.546627813117424 0.35328788165985836 36.270170423672496 3.2719910949854856 0.20836073189059734 39.29343430627421 2.1057900892514367 0.32725578398458655 37.23953271378427 1.114675079596696 0.3002102209072384 31.577891062357395 5.998836254097278 0.3138791922226286 35.75341521120336 0.08543990285306143 17.223040397076808
1009 34.53796582925538 4.544546630024941 0.3271864272721328 37.117169353859055 3.237356210786824 0.19170058384047406 40.562990121254586 2.134219658791457 0.27633806779857967 37.11236906241231 1.0838020045111452 0.3396006060778268 30.898329074801847 5.991955805881908 0.3358312950198177 36.04576468831663 0.07623189864265231 16.8524876131923
1010 34.31018576607153 4.584145708968945 0.3092268967605439 36.08302896242594 3.308063850108304 0.2819596174006861 39.44086275240964 2.1455158068134983 0.25743222503625823 37.37088012482859 1.1344467774658964 0.33139854081082143 31.176171864015423 6.063392635680523 0.3008175211708828 35.676225893950225 0.12496879245083066 16.969116852732423
1011 34.72377887924355 4.592953568104703 0.3111548092348822 35.66639440454171 3.307704992962624 0.27245093223252353 39.44751300634822 2.129608832233818 0.3263602892066753 37.697708328435134 1.0879124506280908 0.39392779366818476 31.95004134197792 6.028559060041036 0.29431248113464115 35.8970871921093 0.10720361743745169 18.314095219004553
1012 34.59321437943125 4.5641048281998415 0.2973032168510263 36.238337834255724 3.3284692113970213 0.18538675143569885 38.78910494991777 2.161195291873259 0.38410508175030794 37.388789477320564 1.0913582340056127 0.33946763343819025 31.53480689052673 6.036222095331669 0.3368729673257801 35.70885070629041 0.1141257688048781 17.68303200141422
1013 34.30579545212697 4.560029007416762 0.31152313848599683 35.5203715802032 3.3058895677742206 0.16857516461956237 39.17533821961587 2.1733239579062666 0.3418796695963356 38.02036820118582 1.078640221556684 0.34718093132381384 30.84349784798636 6.050471120332975 0.3444959701063774 35.57307426022364 0.11152661164077897 17.345207185434877
1014 33.64023099985686 4.576440160620228 0.3175014779033113 36.727930774764495 3.2966987471980174 0.24720032784515414 39.321771580751566 2.14877892304338 0.3879867725352438 37.5743276388158 1.0980879174659874 0.3783430518002939 31.50443274459201 6.034157385854045 0.33925025943232623 35.753738747756145 0.10868846347972894 19.140020573284424
1015 34.71269956865676 4.581980943073912 0.3094818051321111 36.3118879434325 3.3362912580203417 0.17391619117451498 39.3704361532293 2.163520686996134 0.36539139455376535 37.71502534190053 1.0672957573134652 0.38793146925615263 31.931891896959904 6.008685817839591 0.32905890752494565 36.008388180835794 0.10941072929208615 17.942514466566415
1016 33.45108332367654 4.579437475508467 0.31349092731013234 36.307840493341715 3.319780769600624 0.19657351579373938 39.566813369486475 2.1556481036196784 0.34715167510611983 37.768383248852714 1.102917771761401 0.28808902261513814 31.9235063131771 6.032776652954763 0.3124387302848852 35.80352534970691 0.11596799133238397 16.704514285133303
1017 34.40781776415138 4.575743924119387 0.3335616610378355 36.64358758793423 3.293225099700604 0.14805297408805213 40.211716969813075 2.155575019981141 0.3766961520858644 37.41807735246369 1.0886417254328273 0.35750009087228996 31.41723004429652 5.988511113390405 0.39106752897202546 36.01968594373178 0.09819521316827032 18.41347018300348
1018 34.29892264198887 4.51706723237079 0.3101681856641732 36.3738386954908 3.2823866354441673 0.2225861300477544 39.65186901232884 2.1285892222042175 0.3464677720164652 37.309238313314026 1.0505541342801281 0.31093123225164404 31.438666563335335 6.009893366165717 0.31781005370696275 35.81450704529158 0.07555395473640139 17.27998739451482
1019 34.12770146202618 4.573934653326797 0.3163658212204546 36.93668216643523 3.3095725085504752 0.17389138871257728 39.01471401186383 2.1470961431112987 0.4038124367333049 36.49393424536003 1.0922309642682504 0.29410837555638286 32.31723744578468 5.998884976693138 0.346811288203103 35.778053866293995 0.10219968583338916 17.58968181701924
1020 33.31200968954515 4.548446716022666 0.3723329387485752 36.188382065350254 3.3250965460572464 0.17433523681350335 37.81830214952805 2.1907653574765025 0.35027643691493493 35.59456250340492 1.0884387326672122 0.36062841806068696 31.90093214835221 6.009972465708249 0.3541491148406373 34.96283771123612 0.11039980022977262 18.46897533558985
1021 35.289988913205285 4.558011680761228 0.30018704098409954 35.42869670302002 3.303030709241185 0.22606622601564044 40.43240529313423 2.1704404306268446 0.413495031372451 35.721420766466 1.1078105485427323 0.3147608177693836 31.502013173581716 5.982768551208178 0.37738177648489746 35.674904969881446 0.10226822071943094 18.70009215466669
1022 35.78601775060216 4.558737412487872 0.2517859576682609 36.41408903033712 3.3119662233578904 0.1579515329250824 40.561448657731184 2.154545408565221 0.41119895619187563 35.76344545483807 1.0962265412730912 0.35740793023837053 30.200358248218954 5.998212438647642 0.356904990039281 35.745071828345495 0.1017934415097407 17.592661846566685
1023 34.72917088762837 4.582382088329156 0.3018738372771328 36.36148322643673 3.2923511881170984 0.13770622769781266 40.52256061931316 2.1785583352932414 0.41102609157431763 36.74093183768295 1.1109393732851498 0.2899869679118433 30.6089950210738 6.002164560668705 0.30741632530459795 35.792628318427006 0.11113494578206748 16.592966033327087
1024 34.8759817980432 4.574129792424048 0.3284430356464732 36.23066804437418 3.3539171861065675 0.23211587564849723 39.81688668531802 2.165055542458654 0.3558750007436731 35.226900097579176 1.1026011608749626 0.28560522814044564 30.663848044716858 6.0091751250925665 0.3654034048766615 35.36285693400629 0.11883159803475714 17.96156849218778
1025 33.83789416417156 4.5949639079849725 0.3007406676129845 36.23967373566667 3.320767723292575 0.20235369165744152 39.42753138792965 2.1252739013865005 0.39512215161362707 35.65203777061107 1.0993149917661047 0.3282018114836228 31.916465855084258 5.992470893936474 0.2990806499612067 35.41472058269264 0.10441412031672273 17.480930553197865
1026 35.234009268901474 4.6068985918782825 0.2939533031740512 37.012564997246834 3.3406373490162196 0.10344132394898117 38.484259940322126 2.2041335261343464 0.39441575129128587 36.011960313810945 1.1161474530384552 0.3465523655634998 32.28385723288251 6.067193894628775 0.2602793285634918 35.80533035063278 0.14485799958261308 16.027257561209474
1027 34.38304080535825 4.589819176888562 0.3331277493528727 36.11674579603126 3.299220865389845 0.11202626308359856 38.39568044514197 2.159768255601437 0.3549932564299549 36.58582520963511 1.1135086553581925 0.3868783331769728 32.382334133290726 6.001089823591285 0.3561633227719907 35.572725277891465 0.11053719200926171 17.68364247665063
1028 35.441037397591614 4.5967936734264825 0.3634742494462448 37.895147775340355 3.3526268826607697 0.2120190760115944 38.77765594795648 2.1628992076128006 0.31601733585725283 34.82445510182416 1.095790480680031 0.2851205664181237 30.540520245428905 5.976597609539574 0.3420227594342465 35.4957632936283 0.11479740742732894 17.402492801082055
1029 34.33002840007293 4.594634304006565 0.2525451654358748 36.40830809635014 3.245887836760005 0.16472972700282773 40.093047217464665 2.157709357132184 0.2765544835287755 35.828952872627085 1.0755724137751501 0.3593000752520186 30.24731605332431 5.990268943869373 0.3476672541478947 35.381530527967826 0.09067040775205278 16.05194783467644
1030 35.6342410196146 4.579171258558264 0.3223011599376087 36.91389091139901 3.2965725132558066 0.09938483465242144 37.344461488069626 2.189463379003815 0.31895423747156276 36.82394485136831 1.0661256008234243 0.3493684482811046 30.775557344864772 5.9963546352362265 0.361896209741118 35.49841912306327 0.10339331401890464 16.637604491241664
1031 34.638234788357984 4.59693020788479 0.2964378637842906 36.232633888408415 3.3178532322236385 0.12356114065451555 37.97212427781015 2.1817587629248854 0.40978957956997586 36.12272454876708 1.1103709466118414 0.3509754107087843 31.698748598086222 6.055102226430699 0.23673370652454073 35.33289322028597 0.1302589118585681 16.24332715013376
1032 34.565148229269624 4.5844475312707775 0.31575409639416613 38.59889376980482 3.3134952005201432 0.15967919754304397 39.5527729956239 2.1637707235989687 0.3185306537052275 35.91489196654021 1.1162260288937331 0.36554683237515806 30.439323735732824 6.022088119495126 0.37380998315719277 35.81420613939427 0.11786135739914702 17.570561673938762
1033 34.609640491689184 4.584312581986994 0.29042189825862974 36.36205704643088 3.325369407564552 0.14685821832608212 38.18586112908449 2.1736912866124647 0.3206615113150625 35.59008447365858 1.1158201047362954 0.3670082300446309 30.45095394112872 6.001276236265064 0.40190015008157376 35.03971941639837 0.11794976007647148 17.496412281880893
1034 34.18798630627641 4.624884622551002 0.2936974864075415 36.46737530190227 3.318413638969969 0.1199038323917918 37.84219916471877 2.194640862111114 0.3489335663066065 36.05709393330487 1.1279727767524088 0.2708223523773637 29.609006846352496 6.056791053824943 0.30537181758508 34.83273231051096 0.1423964274852847 15.340704953391027
1035 33.40157254965345 4.60206884052816 0.3160380483335945 36.29721775687944 3.3128578788748033 0.14962378688760378 38.25857158546923 2.1760383871303253 0.34569076050612363 36.862047601651675 1.1160402181659483 0.28011529641666366 30.31916047259447 6.033104973104119 0.29107394043075635 35.02771399324965 0.12587789620406847 15.842762401363037
1036 34.88243241007604 4.591742058943395 0.3307494262586712 36.74346942452149 3.3170754247811773 0.1376784354608868 38.38001594119777 2.165271517427472 0.3649407349268119 36.825592762932104 1.1125581624785343 0.26858555115513927 30.135363982321078 6.034477086021653 0.3818487129320258 35.39337490420969 0.12208068657384366 17.00312830989388
1037 33.783568465124816 4.594871139674396 0.36610468783456773 36.045882838256134 3.28342434330098 0.09327955393067595 39.36318469221517 2.1482637409493277 0.378569541628244 36.27037073799121 1.125861586163393 0.3311606744372233 30.36361286620744 6.079624461855025 0.3379816629630784 35.16532391995895 0.12426489103202173 17.270049408404528
1038 35.05827954821959 4.591464200356043 0.32623439976047097 35.71049006856208 3.3485603569457454 0.13348210470761906 39.40434044704676 2.1564003216175465 0.3252862135975311 36.13639989647499 1.1280165801764277 0.3198754195743528 32.37880801160167 6.021384567810436 0.28648337167468146 35.73766359438102 0.1270210420246371 15.943828452136385
1039 34.87466863526292 4.581175217755667 0.35501949235233077 36.9576519231279 3.354014569168569 0.11137550799694086 37.5999115085888 2.1914462569299085 0.3965370853343676 36.532789591633964 1.123033355306118 0.40347630243045013 31.50028094435725 6.008679602986936 0.3184676498096569 35.49306052059417 0.12952563707283696 18.161341604889294
1040 34.69615283581953 4.592914505697925 0.3657997008794496 36.684558954942396 3.3548839459660984 0.18221389632813362 37.764810435208254 2.166492823292459 0.3747519756790687 35.61140481367102 1.1396481847104607 0.3079956967403686 31.166270126674153 6.0087648045915705 0.3243499427371022 35.18463943326307 0.1303966894951 17.82026182838738
1041 33.701448533637524 4.604843964392407 0.33043837028799183 36.02342012127986 3.300113652486365 0.1446246759947551 37.88087466022215 2.1850162468908203 0.36165235786164945 36.86474746778342 1.1222723440978808 0.3204507821846957 30.44925111213381 6.061017030025465 0.3068650992770823 34.98394837901135 0.13250848422198494 16.776562748069164
1042 34.18956443125086 4.622155357835595 0.3417402572100862 35.850735233092486 3.300947072404037 0.14653526213996046 38.66735352766598 2.166386051883055 0.321958127743405 36.33220039692385 1.1195140124747145 0.3177965106909614 33.01973751640832 6.006202270564549 0.26797910632228167 35.6119182210683 0.12089678967578732 15.997087798895496
1043 34.38857114054324 4.530789029237813 0.3378023990103959 36.62380130606616 3.316624254401391 0.1466042350500291 38.15064949493509 2.1605135557025905 0.3010688723559489 35.67246944383226 1.082223480565954 0.37254997144256663 31.30219394731465 5.973269061741189 0.34564203166841656 35.227537066538275 0.09053971297318482 17.230760417373013
1044 35.05566058297068 4.563889800064873 0.3065253301742119 36.699294431588754 3.302224796553838 0.1498607139499861 39.15541072611779 2.1582140824267597 0.36551214786181435 35.691188055684236 1.125117515135565 0.32930302859517013 31.755377252947106 5.997977824206749 0.31319081426913925 35.67138620986172 0.10734064032095411 16.7806966298996
1045 35.00657234642108 4.545641212332922 0.35731250894727623 37.02834199096262 3.349661323792558 0.13306628967541587 38.390690858039584 2.176274725279789 0.322493796226404 35.06296939357428 1.1179636732643963 0.33965839688216654 32.02825727891119 5.970112270144032 0.3387044438089348 35.50336637358175 0.10978647760613666 17.08829934336129
1046 34.605872145415994 4.544584522142861 0.3634574837655025 36.453708815548 3.323832265127063 0.15334567203268296 38.56902293435844 2.1590388909352316 0.36572604120285734 37.0715936414532 1.1143565941716527 0.3026259315871599 31.34482564478351 6.016428672414379 0.3487848275618122 35.60900463631182 0.10950402560163468 17.577657102775685
1047 34.79691679610757 4.58230098547933 0.33718389244520264 36.364675559366034 3.2827231559796424 0.1883499378592096 39.56988779161411 2.152804311832198 0.3510421494176175 38.56258670248479 1.0738803550431817 0.2985702410660801 31.531903575384643 6.01159336967491 0.3218541317667217 36.16519408499143 0.09851627224524973 17.154360426197623
1048 33.79297367704533 4.541376672045346 0.3493130715068972 37.291387471718856 3.289463757318111 0.15238272553843854 39.38398454148278 2.1661472550844914 0.35772009420405737 37.905515264527466 1.0994918618246317 0.2833898713613749 32.44052847581308 6.035493526696156 0.2738947193406287 36.162877886117506 0.10425045123714449 16.234191689992937
1049 35.26550221357431 4.578677079851984 0.320200911858194 37.79843994740717 3.3318286582494703 0.17260651639591418 39.225496548581006 2.161892014668422 0.35078483506890645 38.19674563470387 1.0811850200285447 0.34431149052077004 31.620014712354187 6.007586466261677 0.2674928941926572 36.42123981132411 0.11008968445541685 16.677617089995007
1050 33.788584162902836 4.514080650579571 0.36002963659926673 36.65006374271287 3.302317575970696 0.17874489430387155 39.49888097481386 2.171471531673385 0.326068459097169 37.46618552133842 1.1175910611445339 0.3264292575101982 31.72600384853938 5.970068007120779 0.31550985385022534 35.825943650061475 0.09296160194119034 17.26645101076466
1051 36.069326148074204 4.544693660784138 0.3116658427564585 36.60865084491433 3.3476896214709724 0.15625280668886884 38.81684136764924 2.1634809073755505 0.3477788517078169 37.123450991603164 1.1180991486479996 0.29446695911069276 31.92347730765333 6.039181305922844 0.2663209103916133 36.10834933197886 0.1204847654836982 15.773360460011615
1052 34.6701872790716 4.549041424207253 0.33766568698210697 37.58639734368425 3.3190229953372676 0.11704915059169972 39.93541924731977 2.1811143715932673 0.289696870479913 39.058815593554975 1.134906452487891 0.2839916657606839 31.613871796357774 6.0076077773066805 0.29746350813398653 36.57293825199768 0.11619444082986922 15.193315306362582
1053 33.838281419984796 4.489775392877211 0.3611963980248336 38.08165362558793 3.267300043578877 0.12003829751650613 39.30791634680824 2.1686248031998523 0.3074659596084735 37.54982214653072 1.1372683223313147 0.3087319662002026 31.637141722189632 6.02960043552559 0.2695848298992247 36.082963052220265 0.09636963614596628 15.66486609546245
1054 35.0143081134019 4.533014541962081 0.3349441122488799 37.68926854455253 3.3137726251751802 0.095266513880946 40.275607590235914 2.15030142899287 0.3102648371523439 37.507902378215526 1.1130607954799845 0.29975497199197526 31.263565979622612 6.053766296739946 0.302512512739884 36.3501305212057 0.11063897431340966 15.386700778431594
1055 33.98869689040402 4.52986201953079 0.3471136560072365 39.39356385392005 3.3226748260029817 0.0973884658114039 38.55324224072129 2.2010063467092422 0.3719811715916547 36.95664800953349 1.1112978539235392 0.3181562604199535 31.724205050607402 6.045892644836228 0.3004719328291202 36.12327120903725 0.12000257484395357 16.445166263265396
1056 33.32133016477606 4.5218077720631324 0.34852417009934167 38.812978236580626 3.2650241180415245 0.06465829867911657 39.02072707315866 2.2058492847481386 0.34221304202377345 37.30543441354062 1.1481153763075675 0.316631632019354 30.019188704356267 6.019818822309998 0.313150765282733 35.69593171848245 0.10997891133746948 15.87296960182753
1057 34.16026706740273 4.513088831839888 0.41230120217276256 38.2138581302645 3.311523039987118 0.12551935529907765 39.730207492301574 2.1862760581644 0.34838923173264885 38.005581319882154 1.132613123057083 0.3284644695311588 30.869990210871723 5.980167210140743 0.2759754033204081 36.195980844144536 0.1025894892812437 17.081586873682895
1058 33.9688229084404 4.554561068393035 0.31840044507422816 38.60238200130405 3.3435158590888445 0.11982407849260161 38.924445774530184 2.205454672279529 0.3622300724091627 36.61527740844082 1.130815656457017 0.40173433247749446 31.131279592620977 6.029587456014821 0.38220157590134174 35.84844153706729 0.13064277909004657 18.155777800027113
1059 34.44857995959752 4.5491635072489975 0.32298898627761996 37.994195868781276 3.3403534608021936 0.17518608313437245 38.833466052049275 2.207056467230575 0.3858364056016601 35.78247344784201 1.1431723194527126 0.3060220151120629 29.588814322031396 6.02219189299354 0.32846520860658796 35.32950593006029 0.130243366189001 17.400713326693698
1060 34.04749075802059 4.5186681379871665 0.3037211937312965 37.71500804254243 3.330849778111253 0.1405608547569581 39.48336003158545 2.2071549935010664 0.3501758538195542 38.09928010760701 1.1495573040150677 0.32250188301602295 31.397162032199226 6.015553745415019 0.3299177213424016 36.148460194390935 0.12221262844931187 16.57999492087736
1061 33.697050598300024 4.523609730538289 0.3451129785091285 38.15976497010933 3.3080931666178404 0.15618154893868774 39.44364738834709 2.1900205610366346 0.36134226386223095 37.599378688591045 1.0986080354932897 0.37555280047104006 31.714683861480257 6.0054143423734025 0.26439404646338033 36.12290510136555 0.10300500385528855 17.218340167364012
1062 34.68420114496436 4.55141685454242 0.36402944670485915 37.904406453952056 3.3200733001620852 0.14203964388524754 39.940001401787754 2.1906087876410028 0.3580991768965863 37.33182711104562 1.1391096760384378 0.3695572247197273 31.258704165918417 6.023815087507255 0.3059976791156239 36.22382805553364 0.12286057782163735 17.643927867050344
1063 34.548667551877166 4.511893008451867 0.3632038965482907 38.88106295753624 3.3275704618945614 0.17275741419441618 40.24165292125839 2.193810227463592 0.327540109643221 35.68935784653094 1.1510157406119408 0.37134797856314683 31.58399184588658 6.030884385524317 0.2835676002371069 36.18894662461786 0.120890601432653 17.39977711885751
1064 34.194583117060915 4.502025046509164 0.3799932801482987 39.46942781575294 3.3195852878854732 0.18028348510246792 38.10631213954103 2.1864341875629063 0.3842649058757204 36.55865340737618 1.129344566254471 0.36880269112341885 31.58368636894148 6.014436172565139 0.30688640907142684 35.98253256973451 0.10822088879882807 18.56647700678768
1065 34.83813756710548 4.539953830677514 0.3136292879069895 36.68196980410424 3.3638931646320183 0.1982416613387814 38.37833642402089 2.2126822311969545 0.43788248026509313 37.12028019052565 1.1606693952394067 0.3552214296624729 31.789840119341974 6.051670637327851 0.25914271442122344 35.76171282101965 0.14362968845814614 17.92346712584225
1066 34.53182698100952 4.561508311736946 0.36153728199328583 38.00863415151507 3.3094005071254124 0.17634503053742073 39.430825112662276 2.24727969209429 0.4358088446603567 38.73884928228695 1.1424063625133778 0.3712259156590743 31.195698827705435 5.990014676266027 0.3389802355981479 36.38116687103585 0.127977746590608 19.29604178150515
1067 34.289553616548396 4.54665635833276 0.3360025317001668 37.751608816173686 3.3289352483970998 0.22807103098200188 39.51363879018649 2.1695641144012 0.33584051898745276 38.40875463740556 1.1524425815095842 0.31906522657055875 31.013089482624384 6.040497184747775 0.31954049951048863 36.195329068587704 0.1254749341210811 17.630138336278424
1068 34.35238218350097 4.520229667050446 0.3493632244167227 37.65962722614651 3.3509358343330633 0.20386364214882338 39.87909803378305 2.1917078969773165 0.30852690870354416 36.942052713805055 1.1359370541941414 0.3679147909258817 31.16945046192638 5.972448558499281 0.3107002861218873 36.00052212383239 0.1121076388542468 17.651326826233287
1069 35.146316880431364 4.544523210377953 0.31188696781401903 37.88642424066906 3.324574077814129 0.16306687313094764 40.005122111681096 2.206790351269052 0.39096822169314466 35.89914040738103 1.1510152809936312 0.3630288696706205 32.06509045507097 5.977331139017194 0.31143036623883646 36.2004188190467 0.11870264853778911 17.65146944953138
1070 34.44790296470642 4.576015798921751 0.38570746200571326 36.869046622143486 3.3933252359799906 0.25089369230540437 38.60466294633549 2.205702276364912 0.3465965850076925 36.404684175348414 1.1466965668467126 0.3812963324742842 31.553616313795917 6.043618884248501 0.356734177135598 35.57598260446595 0.15092758911577064 19.723822848461428
1071 34.95230889764656 4.574104250554577 0.3669549047627185 37.6938697080047 3.3653236408814147 0.1792557550332369 38.47185756215045 2.1734728119591544 0.3116520416990455 36.870129448377845 1.1268970841599049 0.3834302612292666 31.69547280445499 6.023330447200037 0.31926601447384056 35.93672768412691 0.1304814835944149 17.882688614940815
1072 33.794123370186924 4.56117789740162 0.4142981484584837 36.68638964859854 3.3478063853156406 0.19810421347944315 38.731900170589505 2.171797522321686 0.3374396356122947 36.976140560361806 1.1089397453505625 0.3423870678012153 31.272433885498607 5.962985161818703 0.2771591794946868 35.49219752704708 0.10839717908503985 17.98386456942535
1073 34.49202010938182 4.535498514513531 0.31174475012551045 37.37740101835907 3.3293673642995585 0.21716700166534308 39.52078670819837 2.1757163266928927 0.37572274392289756 37.45793348922838 1.1127515597746578 0.4125168283098832 31.959608767547305 5.9713937013196 0.2786756185992842 36.161550018543 0.10280132996344524 18.2868297291118
1074 35.01378024303999 4.563974764990261 0.3451830941620409 37.770777161042155 3.3773187199627532 0.1369643477625461 38.315149508488894 2.175924102028325 0.41205600277153354 36.989045440597266 1.1217725356880466 0.389408224841854 31.141940072080885 5.942361810627513 0.34103061216859787 35.846138485049835 0.11412622330277711 18.61702919205815
1075 34.44170546280162 4.55030641599405 0.35543233504589217 37.144347282818416 3.3276327202061857 0.18007028303490666 39.01947131945545 2.1795858625650903 0.365607022555907 35.79852919836088 1.1358417017547007 0.3271669529194822 30.783630982751596 5.948059313901317 0.3751386831118861 35.43753684923759 0.10614103952766607 18.373785631976375
1076 36.257639783369015 4.54371713114678 0.3702956330847909 37.9782724759966 3.338448589518516 0.1785832341807767 38.22115924495664 2.201329238888649 0.33113170874317427 36.476052123839736 1.1390002959162595 0.389301920278339 31.073546175530996 5.953947662213102 0.34050967149793415 36.00133396073859 0.11314442018005848 18.44720319613649
1077 35.48206053231015 4.577723422792775 0.2891352691079442 37.487456284853344 3.3450858364973213 0.20790468265243464 38.308519374274496 2.1744781403624085 0.3591876701102812 36.184102057148344 1.125481246768224 0.41520428312766683 29.812400994141363 5.997056197343698 0.3257557037820073 35.454907848545545 0.12182080539628273 18.302421814741045
1078 34.30038476698362 4.52663604444925 0.31434006413947474 37.31011985302859 3.307025783095156 0.22273053741967888 40.0869333646187 2.1645877628254895 0.31958262020603173 35.73045988698621 1.1322470736500994 0.33498236981480095 31.507819329483812 5.967386200518825 0.29406725003622547 35.78714344022019 0.09743240955116139 17.024900487040465
1079 34.302149424745444 4.5603471347965465 0.3663300656539004 38.33133158814001 3.319160656665941 0.17936203101123233 38.93122061290867 2.1967620218395014 0.3521650030085672 35.46786254610533 1.1472165168803727 0.37998187052878046 31.336896686081225 5.9664832981568985 0.34880593019529743 35.67389217159614 0.11584976231124933 18.639977511854166
1080 34.56371654763749 4.488935773704206 0.36859166052307546 38.23456253018955 3.357148130880536 0.1673715530345189 38.51428849172873 2.186993102807359 0.3458400724599993 36.06991070041801 1.1013010499141345 0.33689117982407857 32.06501573852882 6.013127490295756 0.2869921165901958 35.88949880170052 0.10735694616379562 17.253897288564556
1081 34.25725128340711 4.489649596147601 0.3339268403489649 38.664834095683176 3.3578412173909555 0.15724743291488313 39.693172561900525 2.1887459268544376 0.3098743423667822 35.03093629606719 1.1348838428259223 0.4022941645797595 31.60163048964314 5.962126913282558 0.27371352193178683 35.84956494534022 0.10450533594369205 16.92581844318937
1082 34.47471503218153 4.515449663468473 0.37478975173706447 40.06500419471286 3.328410758463677 0.13107383201523737 38.686857245326046 2.205758716719175 0.3012820597060112 35.887976410614094 1.1398715955897907 0.41689412687295896 30.593181000248922 5.980223210986573 0.3349080266150737 35.9415467766167 0.11179862568893509 17.864225849248648
1083 34.77216338888651 4.544176897793738 0.3994322603445385 38.966371184598614 3.3620128917724257 0.18746513897245265 38.95161696623989 2.2126265933178235 0.3617631884847442 34.97685692355327 1.1358886398825647 0.419494147318062 30.260269776519188 6.006271996498933 0.33794121519635434 35.58545564795949 0.13005124049649436 19.550419479495375
1084 34.595180410006336 4.5398504644384925 0.36972583561742184 38.87504749440789 3.325954373047295 0.17718767754534046 40.42708179934322 2.193336249501779 0.2793631819600635 37.28357063477806 1.1324730644255088 0.45195282158618544 31.074116723212434 5.987731638487852 0.3129510268179101 36.45099941234959 0.11372499462358285 18.233585917484994
1085 33.763681300875085 4.5548797443085896 0.40804408366715766 38.44434904996964 3.3392096888387597 0.24382642761869103 40.60641156857263 2.1707065285791867 0.3203468817023097 36.5699356691587 1.1361294522190617 0.41087673742853936 30.113562554163348 5.976120684213878 0.3212817618569832 35.89958802854788 0.11326505627529251 19.530709066225153
1086 35.19304133458298 4.530547568635754 0.3872924965665232 38.65355324548738 3.308087824798939 0.19099604450698543 38.60645864600104 2.2133628032368957 0.3044957048980882 36.68055802378771 1.1387937626592823 0.44137386651492383 30.7308301653832 6.017529816593081 0.31639149248152554 35.97288828304846 0.11952019182818767 18.799313689304697
1087 34.780254161896316 4.561120457578253 0.3609509127495701 38.572531561462824 3.311982768808786 0.153585862283014 39.94063029239092 2.2031110584540325 0.2938203795388161 35.92464115495913 1.1557120001927166 0.4064736627294503 30.519860173952186 5.995035565529337 0.3635347674056719 35.94758346893228 0.12324820675602237 18.086737306476437
1088 35.06311101279385 4.562845896494628 0.4050271441887617 38.39430683413443 3.337156743782769 0.17583091401093015 40.055841468410435 2.2095736020644083 0.3075205090008896 35.31176278893037 1.124304264713658 0.4075261575455646 30.632176280301042 6.035813872480352 0.29228774559666504 35.89143967691403 0.13179471255056044 18.19934512101985
1089 34.539001960444985 4.574903598456308 0.38739885113357725 37.70034845027092 3.3466362167774744 0.20501803998481347 38.72555127543169 2.2299875285330173 0.3442339631262894 35.68597139291131 1.1282981895175777 0.37471191606798004 29.906957615983544 6.074727132720427 0.33503295037862724 35.31156613900849 0.14876636984435807 18.866305240802056
1090 32.70342334438924 4.602401413535633 0.3381371188286674 38.287195608357734 3.3312310468161503 0.1205568249908175 38.88840429845369 2.2183528820111125 0.28811440569236507 35.978486906496165 1.172996185019937 0.34661851724716297 29.221607724197494 6.0145867247212355 0.3007062584093197 35.01582357637887 0.14576948706421095 15.975588830305837
1091 35.872021285794474 4.574558867185341 0.30283945527107237 38.92984121168424 3.310063206516974 0.17723670394543237 38.96676218675112 2.1999400315190423 0.3512951260326055 35.90421043754989 1.1542736220729384 0.3149105703267304 29.253843840736703 6.02401533037314 0.31512314690452087 35.78533579250328 0.13042604817688447 16.746467760286063
1092 35.1400154541714 4.549541572145179 0.3713189037928442 38.585110922168795 3.353938403124326 0.14313564315905875 39.76305553576465 2.1894834542827564 0.3609144559648943 34.84671958606025 1.1530494333748578 0.2359524659389968 29.238337826962287 6.014182929851702 0.38156437438786134 35.51464786502548 0.12989499519916153 17.107211622538095
1093 34.709058760909144 4.542509064615209 0.3431689575456395 39.0366888112842 3.2971304448791465 0.14006817882048603 39.68776471294667 2.1908691464479535 0.3325457964251704 36.58533375144401 1.1914380625550471 0.28541349183130477 30.97524649083802 5.989566638390891 0.3345124713590087 36.19881850548441 0.12015850802104681 16.452012069826626
1094 34.85712157416396 4.534852855665241 0.3694225472588327 39.333612692633984 3.3563069535666554 0.1331704766594407 37.98327403513357 2.209505639480846 0.2952406299940777 35.44164065950632 1.1304019587774208 0.3788065402921073 31.214730856812086 5.929637106343028 0.32006870732669623 35.76607596364998 0.10999673941003558 17.151020643479335
1095 35.10688365721169 4.583137735565588 0.35699471651381864 39.37429201217901 3.372928521552272 0.18825727961976962 39.22510745798738 2.220809390271413 0.3260859499561508 35.73171144769198 1.143735692785982 0.33232388548327846 30.713176003897704 5.958922526874524 0.3690205469611255 36.03023411579355 0.13376261005335305 18.021612560920428
1096 34.27815984317955 4.545139230033849 0.3505490359465946 39.3421240214736 3.3764864900777707 0.14012537649133597 39.532360685367 2.2498967408049055 0.3068068846637554 36.94847125240377 1.126945080289014 0.34322865056651336 30.591753524674694 6.036284371456259 0.3186029696223213 36.13857386541972 0.14480621917575687 16.72249422993412
1097 35.38202619629623 4.559377787085995 0.3624032823511181 39.32921895276496 3.4033912674911693 0.18186325140428033 38.373949824119144 2.2571978863189415 0.36044104191570003 36.528385688446086 1.1159744521955108 0.3845556079086375 30.260338545726494 5.959567772697626 0.33190872072776795 35.97478384147058 0.1369576698012458 18.57726159640131
1098 34.41724328169498 4.54309731797692 0.3799089055362456 39.74599512011226 3.3828838868884037 0.17266723810362783 40.05896253400961 2.209930065861581 0.35911373224592824 34.909854342967236 1.1485430576828972 0.3899169121709272 30.529180630270893 5.96309928224866 0.3545502233811769 35.932247181811 0.12736655877508962 18.978161393278324
1099 35.370829117818865 4.576737382126592 0.42470017325864 39.76374582697341 3.359351347203719 0.14171169230611375 38.182132111576884 2.261713492290972 0.35998835289350434 36.427265890187385 1.0986089424239212 0.4257954747189161 30.50689447297419 5.982327342055732 0.3289220201323203 36.05017348390614 0.13360353786358453 19.264189967463587
1100 34.27340678204666 4.544472352258951 0.36100356633464314 39.06799454493621 3.353716817874899 0.17970016230559263 39.409572623977425 2.237316394739312 0.3078546902800954 36.9321077943788 1.1287988233291668 0.40683683043468244 30.446027928982268 6.0076331867517645 0.3101531483686388 36.025821934864275 0.13224335163421594 17.939863162606738
1101 35.08843433354392 4.540515971590664 0.4017485087543718 39.228729574585664 3.3256762345344417 0.2022385876500471 39.32302726183734 2.273438750095857 0.3223491412771879 36.42512410861372 1.099545523821456 0.40967586570862735 30.5122518916715 5.995720899780023 0.3106297023613643 36.11551343405043 0.12483531260788575 18.869125167873463
1102 35.27380971309498 4.547475364426462 0.3599093259581956 38.76533674657013 3.360678066962609 0.17608118272351234 39.42599264731372 2.247175990898174 0.2701714554879736 37.114306562112645 1.124346022998356 0.4323599413853407 29.981576298172172 5.993274263825876 0.34654481964135286 36.11220439345273 0.13244577846569272 18.16352672007499
1103 34.685378817544176 4.595482429669998 0.3919071660041836 39.228333849833845 3.3587028272275465 0.24715769562157783 38.239861950852436 2.234330420203925 0.3464409155631947 36.96711401156302 1.1018075103770089 0.4365871678098891 29.898491081641588 5.978876934094052 0.32904304468192863 35.803835942287016 0.13169586095790345 20.06654031243456
1104 33.625707865544975 4.540060439050622 0.4570817503930059 39.33223229948232 3.3547010806035584 0.1554310012723632 39.254579986576964 2.2482214945750996 0.3042598316834085 36.33593028738046 1.1639209853634713 0.3844461224800136 30.12405092708201 6.025244809504705 0.33190652566244006 35.73450027321334 0.14428559846288858 18.71423663615462
1105 34.59646176280122 4.5519739310580025 0.4003926090668001 40.07884281208442 3.3283191166253943 0.15377704604827114 38.442343700498014 2.188246460815544 0.317756450619149 37.96198593612669 1.1238482354598145 0.36390906076759033 30.910311674932494 6.03018838253255 0.3303284968418258 36.39798917728857 0.12237106194165843 17.94691358726766
1106 34.354624438634 4.561973015465414 0.4492635070875401 39.507801309595564 3.3588828807744924 0.16609118032237827 38.92153080819585 2.2464324994888822 0.34879058294693366 36.78633193320211 1.1161869501495099 0.3999141618182208 31.388999923695525 6.007487912434569 0.30314888554847014 36.19185768266461 0.1360484883059708 19.104800034933
1107 33.35532697870014 4.555236946679318 0.44719466815049425 39.36374174852081 3.335254498178808 0.18167332794991198 39.10772808221322 2.209918378050068 0.3890664447387114 38.06541515640825 1.1574978691248363 0.3266401649978281 30.512793965774414 5.956250739979895 0.31616421267851325 36.08100118632337 0.12068752304598238 19.030665034895712
1108 32.6590766635318 4.567895552231897 0.4410451593958425 39.503682625344304 3.3318468498579374 0.11945052603039324 39.70937483054778 2.243367790412863 0.3017665620531408 37.74251790310733 1.129730320122754 0.3716597798845143 30.40585674151772 5.959956875489073 0.3364319718101968 36.00410175280979 0.12441531426630217 17.99493129883312
1109 33.91306048660449 4.591903847318553 0.39770108922166575 39.87869617613824 3.354813039057575 0.13807091859515705 38.94600217470791 2.2338144163324865 0.37873061935287733 37.01731897565624 1.1607995028790827 0.3528922972432362 30.97981340436119 5.994934894882488 0.3503924465768957 36.14697824349361 0.14510897673743442 18.538477701456507
1110 34.28870834285898 4.600740460380884 0.39139546404217895 39.06504381699651 3.346203793064362 0.1789817568300209 38.866659116685966 2.2640562686632335 0.34184322137667184 37.62003080879578 1.1553754445948121 0.3014148009102206 29.774463721791268 5.959766396383143 0.3750685636273018 35.9229811614257 0.1430843092606843 18.20520460504556
1111 34.25591857522079 4.5301607933098555 0.4057288888964507 40.03181809121237 3.3047248266110905 0.14287718255292747 39.48828979937197 2.2180437354234748 0.36793318541972514 35.89670819996178 1.1645523041168477 0.3508380813829398 29.92941063449321 5.995685971687508 0.3409823133316936 35.92042906005203 0.12048936287315266 18.43044399497594
1112 34.412019004754086 4.521317970104818 0.40682342429100776 40.18141291870862 3.355848595942618 0.10235153590544079 39.104403832909114 2.262505168355309 0.39741612752143934 35.309471950852924 1.1567560708282463 0.3588188534352014 28.823532736697707 5.962435110053706 0.34944731953028024 35.566168088784494 0.12962841970033662 18.50490111064289
1113 34.94092643808394 4.534384488451136 0.40034841325155424 40.0421442338681 3.3529970699521967 0.0743666744923886 38.79286366342147 2.226870657142773 0.3255384663577658 36.5543706286913 1.1858098353637325 0.34955819791252246 29.053471516705244 5.969914398027085 0.4051729379382949 35.87675529615401 0.13185112643078195 17.818811988347722
1114 34.373876293340366 4.533523582353153 0.4824229833231076 40.81842535298295 3.3283797682093077 0.13873797842413613 39.0960735773332 2.2638455044917816 0.3931317712849298 36.25470589919678 1.1410851463770126 0.3593134666836444 29.721998743745935 5.981366879833515 0.3518946415779575 36.053015973319845 0.1274960128963513 19.772783150481242
1115 34.123055522053754 4.4785872671437446 0.3966094578043578 41.94658407778898 3.322380702059939 0.15858536526631942 38.42095158882381 2.224188582896589 0.30761304430251224 36.36636660198684 1.184538517669341 0.4089581828889568 28.483551673452357 5.926550489270883 0.3949386150902472 35.868101892821144 0.10510494845149668 19.09902860389128
1116 34.635174409344835 4.510710618354605 0.38256674338025676 40.92871948778897 3.3644348477483033 0.08815620766710015 38.48830094098448 2.25022228130575 0.31578538157214947 35.82165105464397 1.1928033329042567 0.3621621121320674 28.472446294252034 5.9069286325261725 0.36059311263425525 35.66925843740286 0.12287577921121491 17.294886402221746
1117 34.77708109413301 4.557338431534106 0.33949734633884976 41.869050558119014 3.330896475665859 0.16928455997503827 38.57662326553974 2.2290018402531846 0.31592277056890883 36.06789717849076 1.1567277618604035 0.4655691718697959 29.56034258376976 5.995447935334289 0.3521622381697921 36.17019893601046 0.1317383255729656 18.820931180126934
1118 34.13361385869382 4.482172576839759 0.4150567898184454 41.92516366918969 3.3300408616447115 0.06500514586439736 39.342732084994914 2.220393911204835 0.37540798204896864 35.32756921819191 1.1489144427574713 0.47350582804999586 28.260984526507205 5.923091677897835 0.39443529492242424 35.79801267151551 0.09877853071231982 19.74883579972028
1119 33.949136531192465 4.500373819635953 0.4108394282023094 39.97217293748145 3.380191736173554 0.18185600098647503 38.99839534719405 2.2060673938118467 0.28865427767556556 36.21679053296207 1.179489812521085 0.459105595488378 29.83383378527165 5.997992046502947 0.4185889849393105 35.794065826820336 0.13067879837247448 20.157162727686337
1120 34.13590962784146 4.537741327142022 0.4293618200504461 41.34848479557124 3.378029083245758 0.1043339492376167 39.13185700667519 2.2181637908213903 0.3065849790241354 36.197825900054525 1.1944367509959015 0.3697142892661029 29.128040204158292 5.997703170421645 0.35656755487325986 35.988423506860144 0.14307066116874081 17.951484978109455
1121 35.30402138879687 4.574214193412644 0.38216481714799827 40.083883849970626 3.37660648953784 0.09829213716059565 38.625676252894195 2.2606269992815027 0.34568214108342343 36.37544695752351 1.165779441546007 0.41414220459313805 29.517687559565697 5.979301552338043 0.41937047166456337 35.981343201750185 0.14916157186660461 19.01820839538775
1122 33.65569112823474 4.502784175356894 0.37028970372113074 40.427386807565924 3.3500370979108904 0.07871165476355253 38.57232983055013 2.2706994487563454 0.32516701308582585 35.91133170667768 1.1764960657131964 0.4351890090783485 30.70309574746986 6.017133470324127 0.3770346605459249 35.85396704409967 0.14128588825568783 18.17871372272097
1123 34.83374565480802 4.498908522451584 0.3512620410756407 41.011175486282184 3.3263090399920454 0.05798008220150479 39.52971061904708 2.25498427258655 0.3048458072249354 36.87162306322227 1.1988070416692753 0.38034986736393644 29.485760363780884 5.984343333768019 0.37914373795742395 36.34640303742809 0.13052627873689224 16.886000554217823
1124 34.259548376645306 4.545055261962342 0.3006583608810413 40.22367933426151 3.3512466539872072 0.07903316462666587 39.093904843086456 2.2244824312602707 0.3237642200623637 35.91442799570464 1.1721421243304613 0.41130049525021156 28.969868478499645 6.031088831179532 0.3982492238207294 35.692285805639514 0.14265889718735997 17.337765500832017
1125 34.464855040953026 4.47463642644448 0.37559342459160727 40.574880504937795 3.341267768649505 0.05873631670693114 39.66928260385283 2.238811487638367 0.3475531722214401 36.70344088910103 1.1899843447399545 0.39542198646855803 29.467310010922382 5.990368329177769 0.4105468130631617 36.17595380995341 0.12486950797341242 18.195440330096034
1126 34.18036127153806 4.518748125015457 0.3421412760326035 40.95068461508498 3.3594265008251796 0.0703176607888555 38.95210968443485 2.2478817427268662 0.32157137004251274 35.70845377035911 1.1891871340616387 0.38619355888854845 29.302542263872034 5.96934728160086 0.3920310533926041 35.8188303210578 0.13477399348939761 17.329164882982635
1127 33.65378270486568 4.493184731842974 0.35593179358017474 39.250160483967385 3.3393025289397777 0.07764239905907516 38.84207197524297 2.2274930010361205 0.3509923998978699 36.280795226193106 1.1476130935537792 0.4069615327747066 29.15355674220932 5.974150134809553 0.40237955987034624 35.436073426495696 0.11420453467983815 18.264836658881038
1128 35.08639708366666 4.491702586584784 0.35757962714952074 39.84541141017998 3.347437630234647 0.19073117951266066 38.98276023017842 2.190010592459365 0.32864974253746654 35.32144489240166 1.1688101311338586 0.43142398604681925 29.30727878162294 5.9943718401999115 0.4032360660686067 35.70865847960992 0.11632239276591064 19.613727316599572
1129 34.5508113555339 4.497023492588469 0.33075456531229747 39.47787449976315 3.3314956871364307 0.05759410416108743 39.13713820117472 2.1831787774984006 0.2673074649738026 34.96665414357554 1.1503015081494212 0.4408148583122761 29.5349183159542 5.985382583126784 0.3915496503530976 35.53347930320031 0.10733224634329841 17.051460535738453
1130 35.05165471967108 4.5502589742714745 0.3247434077043832 39.12592169804395 3.3411221332223224 0.08734072027877017 38.44588832657268 2.201685707817213 0.30943855159635364 35.511923206093016 1.1661276377975869 0.42980832508199285 30.13118692792401 5.9894752838734275 0.37921474989987153 35.65331497566095 0.12758978403980223 17.538762417606513
1131 35.69092377316173 4.522070630139566 0.32195737426599624 41.11394018827617 3.3358821874384206 0.09726026504103419 39.05858216287834 2.252672305492355 0.3450972975097303 35.33537019035589 1.137045371850902 0.5329038214053866 29.21474544761457 5.991871360975811 0.4104373304230773 36.082712352457335 0.12576420782280812 19.56829734783787
1132 35.565634170737034 4.522160101651368 0.34491189271761497 40.69293591481572 3.336895450592072 0.15593956830657235 37.928724088692746 2.2161052520466678 0.2568648270790572 34.64317743879998 1.15729012521446 0.47532273481138804 29.912453281759724 5.961452689977378 0.4319678774138916 35.748584978961034 0.11663656053978637 19.079573649796753
1133 34.557330717900754 4.52017590239149 0.38009289959904696 40.10827147062441 3.300357278284286 0.14464907478926792 38.591733684083685 2.244346283789178 0.28218146590154897 36.23632696604415 1.1358336210974194 0.4936128615924893 31.544397139241514 5.988981237422071 0.36579570162269726 36.2076119955789 0.11579470124028615 19.094758213683615
1134 35.665795860845435 4.574736818372072 0.3398512030817573 39.63428811363312 3.399447140574979 0.08431184671214315 38.82018808465219 2.206182010459689 0.3295068209046916 34.652173013381486 1.1451164505166593 0.44352915308912705 30.826779682106373 5.992919864977145 0.4200120416158683 35.91984495092372 0.1415362936235062 18.53187372589618
1135 35.6174615045388 4.586078929553269 0.3926851375351997 39.73918837392993 3.3852974175562047 0.08862951868828524 38.797462928507905 2.26021751831719 0.2807034837088075 36.39705699462896 1.1805991528435975 0.45178096090228653 29.287680889071307 6.0404573754944435 0.4291507235270668 35.96777013813538 0.1683859153963382 18.82681817753644
1136 35.12447309611963 4.558699358510739 0.31182014108702977 39.507240941426026 3.379227674295884 0.06322928455991492 40.805190395336226 2.2664815438742787 0.36815981310367235 35.76111211349432 1.1976593851107669 0.4061317640843751 29.468946260770725 6.041794535739435 0.39813993077779075 36.13339256142939 0.1666283361496182 17.73282527459536
1137 34.23692850179378 4.550909842084624 0.3728691590106233 39.360510701066765 3.365138883971396 0.0621657387666219 40.284723168770235 2.212029020185883 0.3992473804128423 35.96256849466169 1.214316964961624 0.43153942789452593 29.622383076571616 5.998524655808663 0.4065983195277523 35.89342278857282 0.14603971004583535 19.164521808149917
1138 34.16845547822347 4.524801056458894 0.3848014846251458 40.162047720049976 3.3574416918308283 0.11588995027392697 39.21910170954563 2.2303240226830745 0.31531617328140976 36.173918777365756 1.1472766096871474 0.5035177991852046 29.85434839628393 6.028751666392516 0.3796572829804155 35.91557441629375 0.1355748460538893 19.471199355703263
1139 34.814344311962856 4.605062809893619 0.3840890163283945 38.952580828425745 3.3759865260122757 0.07779900595048551 38.050294413050345 2.239762984824286 0.39376672268418433 36.122780328441856 1.1639339268778854 0.4626112393697306 30.55913195060913 6.030613550809254 0.37501226377322083 35.69982636649799 0.16092779632686133 19.403539431556112
1140 35.13343995501808 4.621246667801696 0.34265805916128095 38.15147015462099 3.4002465963609203 0.08897631425221951 37.51775361848182 2.2841632159463723 0.34880000065338856 35.00402379067727 1.1800628204085268 0.4591132621142832 31.224439904318587 6.030603609098753 0.4083934758791084 35.40622548462335 0.18112041856665098 18.884014121429907
1141 34.15476409618288 4.618597677897846 0.3569907935641401 40.1674254856307 3.4044988560840155 0.07922092666372198 37.75636787128631 2.2571282833936266 0.33383298941564954 35.47530387887586 1.1981528557865937 0.459489050049741 31.036310483339268 5.98825985465684 0.356919320430613 35.718034363063 0.17118334220718157 18.17941317732547
1142 34.83388496323054 4.598439557077811 0.3450847874578967 38.87743826730378 3.426199794867813 0.09698058344823232 38.192078092727456 2.253533405678973 0.3484831527415608 34.09987555922842 1.180889789721609 0.4551294146030919 30.999244084557315 5.9648084592458845 0.4031835058242242 35.4005041934095 0.16263003796181552 18.89456034946881
1143 35.17294766550241 4.602429606151548 0.37814839975880615 40.54305657651276 3.387878308861269 0.08224240240505314 38.25073670649774 2.305993641902442 0.3497120140997245 35.26501363347009 1.2473710078722604 0.4047700695024059 30.63520860159712 6.039681367383717 0.39172345097550243 35.97339263671603 0.1945266230776447 18.410237895293257
1144 36.55386577584907 4.635326542900392 0.25981756343221574 39.5670516548504 3.4274696222533203 0.14865703949577722 38.37201973773979 2.3017998983999424 0.3505183136098217 34.916042693970084 1.1881875269300615 0.4538609064123393 30.54990933245418 5.9859276026383785 0.3476735521037447 35.99177783897271 0.1855980752678163 17.88232648104346
1145 36.29277770350052 4.604905132637181 0.27471547726539874 40.20632516150328 3.422246382325042 0.10384691271988607 37.352056217544316 2.2408224562746373 0.35523856698687806 34.68308214004429 1.1888266667736738 0.49177886382590347 31.175942841249856 6.016890235286173 0.31826866117179 35.94203681276845 0.17259401130273871 17.691200444910347
1146 34.44377893319912 4.5706312723989 0.38307703911975144 40.44471516609015 3.384483146772329 0.10107004389477287 39.7091791187764 2.2734949791466024 0.31305710483781496 35.83345821409012 1.1912990927859146 0.48484076599229287 29.92423318363172 5.963402524771487 0.40768403599823366 36.0710729231575 0.15451803981844398 19.36286792778003
1147 35.93527673919677 4.586595258384631 0.2815630361891523 39.66813239946555 3.3686040684874996 0.128564962994135 38.227233520205225 2.250225753158595 0.403381864063733 35.33602051866486 1.21285203133095 0.45873395780094056 29.61989094743933 5.9358417332272175 0.36132843853371804 35.75731082499435 0.14867960556117596 18.719359200735912
1148 35.546905523776175 4.586414888922171 0.29579199080795987 40.03867781735486 3.352833391973162 0.10660548102920389 38.19006618308499 2.240574643333664 0.34608931544859733 34.76437627069432 1.1873347705851662 0.5347393086458073 30.52897167116844 5.970532502026511 0.33208702309809635 35.81379949321576 0.14539387601153225 18.510124862502597
1149 34.851405214419515 4.626437943913757 0.33348519214819167 39.64006041107934 3.3678031750633552 0.08940992470675059 38.03666432689123 2.234598359460424 0.3251629084053533 34.34427813615329 1.2078115276634527 0.4936664490736873 30.890393763872712 5.990148420319179 0.3562728812560298 35.552560370483214 0.16321572192743097 18.311700829674795
1150 35.32346955797617 4.609811457956342 0.31522871034514127 39.64866196418037 3.3894456278461105 0.11176149717066591 37.8644877326875 2.2411745999855657 0.43644393090203093 34.598002013515234 1.1792527716335377 0.5730541344618464 30.37728991156106 5.953655225752941 0.32388616601430387 35.56238223598407 0.1525237732782967 20.172405142267195
1151 35.61176826195543 4.56778200164995 0.33526509161058465 39.53907092226746 3.3893386931790337 0.11146503031806816 38.534949239625135 2.244597356279495 0.3543472326381147 35.87796637081989 1.1741933133752882 0.5309414877729769 30.707439324706936 6.0103733181191625 0.31704122477544394 36.05423882387497 0.15511277316398314 18.896836401852113
1152 35.61554809983257 4.619378673773296 0.29440493086947805 38.699250524953925 3.4050089298588473 0.10530525856243289 38.01556118457792 2.2292670837833986 0.3864590041622058 34.99429798354485 1.1650271267211405 0.5056704366860972 31.79387870456056 6.0182694922357 0.3558897129738023 35.82370729949397 0.16524609791787387 18.88158742966361
1153 36.26361316047042 4.5850330721992165 0.32209221961878887 40.03922201244446 3.401926306750152 0.18414349861863183 38.26358135288437 2.246967400697363 0.40236510019740795 34.175944317862836 1.195639497390624 0.48832978115397446 32.23249215977361 6.028591675815904 0.26206023710855 36.19497060068714 0.16948742721404925 19.0106346387271
1154 35.64605105804473 4.600623615400199 0.33162086495282483 39.09194249792151 3.4229736549648058 0.11907831600005009 39.39595054311393 2.2108439788375027 0.3772952282433046 34.78970867832652 1.2041139039083235 0.4904820584035758 32.0451847448172 5.998070632479915 0.3106653861466037 36.19376750444478 0.1651809937615465 18.668590489557122
1155 34.81724297654783 4.628786898889675 0.31887914663715433 38.791058854150464 3.4210157620773654 0.11883724039687976 37.31399311512975 2.2170889216892826 0.3216439684410669 34.696881771024806 1.2287805983746107 0.4226551927823351 31.18012903574596 6.014312218186153 0.35501160462315545 35.35986115051976 0.17985271648681475 17.613033771413413
1156 35.6048655703693 4.5904227021179835 0.3777426488281485 39.292163581820375 3.409947931396372 0.1747546590696772 37.54191791786235 2.2037185785965874 0.3130332983810916 34.974263450745035 1.187364531137027 0.5568430851906546 32.37720878177649 5.977962895691872 0.2742959355726196 35.95808386051471 0.15173916443136556 19.442401771510607
1157 36.189948206896176 4.592168530048962 0.3210823801117438 40.132646368374225 3.4042797376850435 0.16891977247258663 37.96246377973377 2.2157469797332405 0.2927131573472555 34.67669404823615 1.1912061646859706 0.5187996224892207 32.03151780256681 5.9661557122676925 0.31178575100598144 36.198654041161426 0.1517672615275792 18.487064049185257
1158 36.73501147398699 4.624342822642622 0.3247865580470192 39.81418879553506 3.409700410525301 0.10697958399269367 37.194146375095436 2.215648192380156 0.3029749311350483 33.2838534868041 1.1859250792519453 0.5187928906951335 32.456327547346476 6.004269922713006 0.27483607879611327 35.89670553575361 0.16583312214600343 17.513830595798364
1159 35.32421581211442 4.576571900836189 0.3678163406051732 39.0009410848079 3.418991529156056 0.12894561620110956 37.35551908296796 2.2436755096482415 0.2863483457495961 34.881969840885944 1.2187736810479206 0.5583457427896636 32.04594195248083 6.023768354750566 0.32331651764238006 35.72171755465141 0.174212031731192 19.07688834167699
1160 36.22535483865786 4.570295609834323 0.3506125553044786 39.44441154340969 3.419784828161025 0.18901505430262855 38.27814606021355 2.1599779772886345 0.2984810706208234 33.6618233967647 1.209322673343032 0.4853329066279836 31.792411730839866 6.0117579765483935 0.27935280610746127 35.880429513977134 0.15208364967847898 18.366670828806836
1161 36.26410791044799 4.554444087870536 0.3218024985280454 38.33844316288922 3.389933984804451 0.14823590313780113 37.81614338534771 2.19123645572678 0.27876855882916574 34.605304571457125 1.1657902544243408 0.5352094172257855 32.12150843621862 6.000848183493401 0.2908507925421227 35.82910149327213 0.13830642990729908 18.046648429955233
1162 35.30978320672809 4.561502093366222 0.3207677709768206 38.90193103258839 3.398584781694484 0.16971739816191173 36.93931025993716 2.167421333096562 0.25817121775584484 35.12024351318706 1.1854793855486854 0.49012434956883 29.97097715872065 5.953128965405048 0.35519058048328206 35.24844903423227 0.1310791484655976 18.26556582519099
1163 35.88206854490266 4.590061015635707 0.23808376789688177 38.57890345884121 3.401198069786495 0.14820482504859891 37.94018370718382 2.1369793507859063 0.22937336100385347 35.104134123964265 1.1684390561162148 0.48670298422250563 30.665287126489723 5.942761853007098 0.35607185689564375 35.634115392276335 0.1257437057096816 16.712454608790594
1164 35.43450899389219 4.573491603076392 0.26600638132040477 37.738715229349864 3.3907286678335904 0.13489972976918216 38.391143117158684 2.138839666147411 0.23019951114337425 35.55481399627046 1.181207359646457 0.5013880923366845 31.5808194597078 6.021042721262426 0.36417305638034264 35.7400001592758 0.13891784023665266 17.150537862581483
1165 35.57070882938482 4.593187615359211 0.31563084586796986 38.28806801639723 3.3922339852770858 0.13888917812097423 38.181853540488646 2.165344620025524 0.34008303937302975 34.57593687907937 1.1357785810825785 0.5621953712449748 31.295714162986375 5.952150517611143 0.3691299244702029 35.582456285667284 0.12559490051450575 19.77768214341209
1166 35.702570403829405 4.516756378231048 0.36292445282842534 39.03211611252667 3.4051950631448276 0.14320373597634972 37.7842715495469 2.1862303289109457 0.28030581886063954 33.1633212733074 1.1640217342054813 0.533322048795309 30.98022664141723 5.9878421399573565 0.40913801460853627 35.33250119612552 0.12986496553332919 19.811666699491916
1167 35.984788596514576 4.547292940092664 0.30556862241875404 38.7020263628121 3.370310168222147 0.1159110827960799 38.427994972826816 2.1637345057766315 0.24774660095892437 35.25300938839221 1.2066341945349688 0.4273485718581754 31.482828275838557 5.998112532792992 0.3984499047582566 35.97012951927685 0.13507270492727788 17.131722064268107
1168 36.01061638202339 4.542843570883982 0.29993799925947306 38.60651681449272 3.3914965598543616 0.1339908119457336 36.83966661465193 2.195091643174073 0.23970142507551168 35.05292830379037 1.1519530511300726 0.5396110171965566 31.096808334302196 6.0111260615456565 0.360849972844164 35.52130728985212 0.13635801396102648 18.0377567673581
1169 35.49907404988079 4.537769082222464 0.29928671999258344 39.39460147173181 3.4042997155589707 0.12433638136672416 37.9685932963723 2.1890277601681323 0.30037384195321015 34.225521191254444 1.1911638244962404 0.5130298139811361 31.757989963135287 6.018752344025419 0.34283789652010677 35.76915599447493 0.14605838193764265 18.103915373085073
1170 35.30682290473562 4.519985988634837 0.320722775482821 39.19472344169289 3.403192468688687 0.1708366426564781 36.7373390752915 2.191805553592394 0.27511969546332843 35.035352790710434 1.177778494013366 0.46252001163692774 31.48084052877519 5.9859038877079085 0.3204284529493618 35.55101574824113 0.13358911517083594 17.757424009460788
1171 34.65644857448838 4.528865886615854 0.3177741921100049 39.20135645153357 3.383178082609691 0.1101525463335707 37.926626645265856 2.17322759592512 0.24420709434127807 34.887293495875795 1.2022145213183995 0.47538303594901654 32.09064840076848 6.0325747137169055 0.32525916866374244 35.752474713586416 0.1418679966805914 16.87677022217694
[truncated: 458,536 more chars]
