# Supplementary material for: Lipid nanodisc scaffold and size alter the structure of a pentameric ligand-gated ion channel
Source: Nat Commun. 2024 Jan 2;15:25. doi: 10.1038/s41467-023-44366-w (PMC10762164; doi:10.1038/s41467-023-44366-w)
Supplement: Supplementary file 4 — Source Data [file 41467_2023_44366_MOESM4_ESM.zip › rawData/Figure4/11nm_nanodisc/m2Helix.1103.txt]

0 8.002415426220558 4.646462453528837 0.22994075348897 9.689622211436472 3.3904243734995556 0.2288965451941768 10.362141795017372 2.2894559675648374 0.22884584093295948 9.259641228573793 1.1626994915869238 0.22974060831478346 7.655731768727609 6.124100373548776 0.23134948500086547 8.993910485995162 0.0 13.163971572917722
1 8.002415426220558 4.646462453528837 0.22994075348897 9.689622458509707 3.3904243739374738 0.2288965451941768 10.362142108955705 2.2894560022015 0.22884584093295948 9.259640962424898 1.1626994931852583 0.22974060831478346 7.655731181387926 6.1241003602542845 0.23134948500086547 8.99391042749976 4.6756846838746925e-9 13.163971572917722
2 6.369412925703184 4.378734046386621 0.2772695998252295 10.815950312998956 3.298827494751385 0.3380168936689096 12.264284310139665 2.416482094127744 0.14907860014638408 9.967102915421377 1.4619940868149592 0.1787579683622412 6.543318647628672 0.18698520197059135 0.19006221617279223 9.192013822378371 -1.174023947135526 12.98534676916351
3 6.019986781271016 4.2425964641231815 0.25885552837836434 11.233293232904389 3.254151548964086 0.2843492579842048 13.544097003596479 2.4182318770141524 0.16863199661090372 10.946503993856789 1.508656567558653 0.1889392215590616 6.458747117018644 0.2960172768077483 0.2390583693086413 9.640525625729463 -1.1786977850522218 13.06153979300725
4 6.493752421841289 4.379808967423696 0.2808663097837405 10.85731404547714 3.3603363657514915 0.3546647214985113 12.535106001499948 2.41457174202704 0.18808043524365586 10.497330240346871 1.4895896943543065 0.21616802833531817 6.2893065503434205 0.3157442901881189 0.26498824474769955 9.334561851901734 -1.1306183199968554 14.951536944883157
5 6.169301852924113 4.306559577688578 0.2704428854249101 10.955854507918822 3.2745677139508347 0.29993134195235727 13.134656042051608 2.4020305960433888 0.1493340143049746 10.810992229173026 1.4726367748746971 0.16842909037877718 6.300957959016766 0.3698979912602721 0.29250838151632186 9.474352518216866 -1.1574900011822318 13.529203297638615
6 6.639526771274766 4.384937922151995 0.24589642057481928 10.279717716209031 3.265954015284848 0.2928414071392053 12.631616379692893 2.355019607503378 0.17234186982036853 10.905912317613808 1.5007387553928957 0.19625587557362928 6.553707656232896 0.24082902504791065 0.2591608567322382 9.402096168204679 -1.1731326668695807 13.367064449385056
7 7.021807902375398 4.326501102352298 0.24715282290878954 11.104065346193835 3.302828400716357 0.32497385236588777 12.696952328383938 2.4161163902450475 0.15281366396951926 10.116552793719643 1.4909038391200915 0.1968306163273755 6.0573234133868326 0.2509741580368731 0.2469849004522286 9.39934035681193 -1.1651637538516528 13.392955566272693
8 6.314611653661235 4.362978061272898 0.2897999280522224 10.078679027515737 3.3588929609453433 0.31662397478359516 12.153997534240753 2.360751027158618 0.17656234337223967 11.139453490685213 1.4054908726704807 0.1740563281954186 6.909854935567669 0.24705650125739673 0.2445736422539971 9.319319328334121 -1.1755946472848386 13.769507561790144
9 7.372748667734961 4.365058323831685 0.22483598366014482 10.808567409204096 3.345137825183634 0.28960546573738805 11.808378149307462 2.420307864658296 0.17129287301850707 10.502348331924129 1.3942440339247977 0.15380622851358455 6.620220168726499 0.25692945212852375 0.3051762784486915 9.42245254537943 -1.1662930320003988 13.117488612194935
10 6.96560988179489 4.438948373735511 0.2278679532254627 10.882157063061161 3.3552835864306063 0.2933870463839648 11.64231406670066 2.4264592731275565 0.12516462832158992 9.55499008314672 1.4085076043566291 0.25131948090562267 6.427195850252089 0.16147095607955939 0.2591762069488658 9.094453388991104 -1.1644945731998138 13.25727296971087
11 6.667172560271042 4.391508418447898 0.24661698122257716 10.508867393534468 3.337214267635067 0.30372159232681045 11.616244539906074 2.422779716362809 0.1682387568797054 9.660730155943678 1.3835244378918634 0.2691653361377708 6.8984460684201965 0.076861689484715 0.21070761696424506 9.070292143615092 -1.2002508259813158 13.733228640517881
12 7.035221901453455 4.37266859085237 0.2361372497958844 10.889813066677398 3.404523025556964 0.27521380549095464 11.215191669449947 2.441791815822643 0.1893234694352578 9.557107669856801 1.4163088246027355 0.2364035985254413 6.36644025673219 0.04537004024236047 0.2231624002016515 9.012754912833959 -1.1864960725303715 13.295377042737595
13 6.818074473969125 4.3983709744302875 0.24943899917040843 10.918585232224315 3.3284882720090465 0.30310495671279786 12.072057218564781 2.405954470911648 0.16586425820534675 10.114350463944488 1.471145558694028 0.2604712631243532 6.7768284510503145 0.15829181589342387 0.2636352788327997 9.339979167950606 -1.1701783135580992 14.238170300829207
14 7.214363500352576 4.388281041183399 0.2415345650432903 10.808006006942895 3.4011111125509728 0.30777166979000037 11.399504502494443 2.407763634904911 0.17724921198144888 9.84309887359298 1.421547600437447 0.2123886779931039 6.34479303816298 0.08173436804987749 0.20433298795774327 9.121953184309174 -1.1825409805204647 13.100990675074083
15 6.527625419384538 4.3864659759033255 0.22048299744557204 10.686051462771879 3.3070783879095202 0.2861638508880146 11.562687234315675 2.386326350160071 0.15215559499453823 10.317071198640546 1.408363661790977 0.22025258314138643 6.604649038688209 0.12284009451624389 0.21031340779989166 9.139616870760168 -1.2004136378897585 12.483242723682284
16 6.76832730239752 4.318927578062757 0.20523487356598957 11.048002060057003 3.3190099883769704 0.2530841876518487 11.984774904271111 2.433087625330409 0.21373943625876712 10.418521462252249 1.470096308548742 0.25427145571057813 5.742832852837064 0.18535413893210645 0.1895453605069246 9.19249171636299 -1.1773334040955892 12.78698918750184
17 6.415904221496077 4.398381183497448 0.25928712074079713 10.741768131817214 3.3795185726820893 0.27402139992034896 11.67287219368147 2.4139821901282796 0.18464218242196065 9.960767382234323 1.4453609241614362 0.30533593156028016 7.055272434018292 0.1128769076336288 0.25412260309716644 9.169316872649475 -1.1726045763252098 14.63803160671146
18 6.473261400863797 4.419307716044657 0.21437329115643994 10.61016595238362 3.332982959014187 0.24664237222331364 11.781650995884513 2.4239955881521773 0.16199535109778382 9.908880274297822 1.414523161037724 0.2721668219378499 6.516464121108228 0.22580480172775957 0.26934772514635963 9.058084548907596 -1.159305686750485 13.344479962518045
19 6.245883683036702 4.465356624484933 0.21373353516587906 10.097842432485201 3.3657792036409293 0.2598811268835299 11.713210648332813 2.3896280556451694 0.19752553728910907 10.60978631126495 1.4360040513283203 0.2595013762173982 7.197074240027441 0.2370473649844598 0.25202581092550813 9.17275946302942 -1.1438654719290235 13.552369962630602
20 5.848280160958663 4.317960737858728 0.22941687406546057 10.94468983063592 3.33056829479792 0.2720805565338707 12.24065545755187 2.400320567852669 0.17200823118153538 10.942534353544744 1.5221138082517758 0.2458871158184613 6.670383587455137 0.21886620946449017 0.2246835436007214 9.329308678029268 -1.1646626083006695 13.110148929123275
21 6.4913345898163115 4.460658550655051 0.23015744981041228 10.215443152646172 3.429168403723247 0.21089847011442495 11.154406365662927 2.4207561964239286 0.15604315549673312 10.107027785766808 1.4261286900439 0.2671756481836448 6.986917339464025 0.1227558633711637 0.25796452713038764 8.99102584667125 -1.150734991102328 12.859914534214763
22 6.619283656434337 4.478521110890285 0.19477089972048073 10.398321577294883 3.3733039758870906 0.22701493114344326 11.179248086824108 2.3902593265807486 0.1397356313046017 10.616117512750442 1.3492648076018918 0.21723642583900105 7.627355049921715 0.11584841529980983 0.2291010891955351 9.288065176645098 -1.1811890046938207 11.549213147621458
23 5.699925427771608 4.626574914825918 0.29918501666351544 9.452297756461002 3.3241097604688865 0.29564575441181906 11.77084502090418 2.335386228812623 0.0610289998451903 10.961300921739713 1.3175005370251267 0.20264709269284606 8.518272589243242 0.22100932796402611 0.2834033007108619 9.28052834322395 -1.15771237812647 13.085326599773769
24 6.000816330870513 4.638207170764417 0.2505188932061001 9.159897241286203 3.348516689771322 0.28890648204395547 10.801368735289179 2.312550581066578 0.13541992086000157 11.182680028345338 1.3009259544554235 0.20261480947113175 8.1179683165362 0.17273677729873016 0.2683167848080821 9.052546130465487 -1.168041097274492 13.129636016585753
25 6.194995591702895 4.321231805605132 0.18544947359985053 11.6939861339296 3.322544616714623 0.2579334511527733 12.141484652487085 2.3969815465350477 0.12120680961244229 11.242057657041018 1.4652786970722704 0.2230096439189561 6.518450386289938 0.3303720714214696 0.23986556275239238 9.558194884290108 -1.1553467844760774 11.77388094380891
26 6.98482518123793 4.40715396164639 0.204494483834915 11.343871222753382 3.3650041000793216 0.28944992976304756 12.069124998997415 2.4571365439676858 0.13901526812689563 10.564860079025788 1.484823072919041 0.23705422649751046 6.782690674329428 0.19000932646082797 0.19251818533062237 9.549074431268789 -1.1418031309311327 12.175720911557185
27 6.295755712880457 4.426455456926982 0.201084271781049 10.708723618103889 3.341738493101338 0.30643425511342753 11.759126985875108 2.4039670714137267 0.18048880130812428 10.38011962691898 1.4411994595181785 0.280247640993734 6.46910633971526 0.2167638578700917 0.20316145908695118 9.122566456698738 -1.1566036641797226 13.423443478584312
28 5.957982280438117 4.424185535655011 0.1986821322259597 10.633890744893755 3.2754313856544233 0.28655360287833403 12.416914178270122 2.356056396108287 0.17141940970112998 11.712189483942195 1.4754827444887557 0.2552692686770369 6.671544906296015 0.3514218786336367 0.1912959749931719 9.47850431876804 -1.1461129438377633 12.641974426487375
29 6.028836302012718 4.503520655871267 0.20272644639426404 9.955186100945616 3.346911960729242 0.24628690932965935 11.730924476185503 2.3852357354148586 0.21905387676183785 10.832479969627181 1.4291678043372535 0.2980175760481783 7.239152531541208 0.2954726215330099 0.19582686719083525 9.157315876062444 -1.13056677636866 13.31452703720054
30 5.638253202571294 4.340288100327637 0.1966494910479682 10.308525897012233 3.2466786454697876 0.27285023690500826 12.366242240944057 2.3677129400762067 0.1862304510864334 10.933573632600389 1.4467397960447514 0.25470236311254446 6.35002054592956 0.2527021564609713 0.18179963571667818 9.119323103811507 -1.1918042042699153 12.516058808050976
31 6.238251054471264 4.2750166913637475 0.19869843864131878 10.98327650948746 3.2387773543917384 0.268623732428513 12.799494908033404 2.3729088985387516 0.1489091538210573 11.454303608914136 1.5293915098390192 0.26927962345158923 5.825916931256417 0.3286050040703627 0.20241240542147096 9.460248602432536 -1.1736886403050621 12.466683320878458
32 6.084463560435888 4.392497258855292 0.17930021137254576 10.352978587563731 3.2418441596033665 0.2334619997015259 12.014201533435006 2.3453290053266334 0.17915309609984476 11.131059150120961 1.4964543535076587 0.27338830782460577 6.865930380402584 0.30668247659820347 0.2183368283406827 9.289726642391633 -1.1660670811675553 12.417604782604371
33 5.756180335224647 4.304244140293544 0.18338903714706425 10.99189877625609 3.2989580148288438 0.2612833134641427 12.74178700544705 2.4101356079300307 0.2041687203544444 10.762406432405983 1.527084545235327 0.289464338521365 6.35831698674733 0.3028521695070034 0.17643436458980277 9.32211790721622 -1.1539736363868363 12.773976861993727
34 5.606964961743235 4.265265247806633 0.20539654697669615 10.826494889838976 3.281718298797211 0.22771328388847473 12.876663123844844 2.345993291485225 0.23247446928281704 11.872510895257577 1.554123806018497 0.2665097254681732 6.275685114793005 0.42099783641865657 0.19001015128912752 9.491663797095528 -1.1490088358405415 12.858366702134827
35 5.376107314795059 4.145926123340119 0.20477518729259095 11.922911755382628 3.208123512641732 0.18199041680477518 13.77227578709752 2.420810692855349 0.22824495631953226 11.731558433801583 1.5743828228261025 0.2926051043000489 5.934453784323472 0.5124258529699707 0.16763503870304372 9.747461415080052 -1.1502947310191316 12.321465444887695
36 5.359375389648345 4.043676459812402 0.20096068707006398 11.84169818702405 3.201876397353779 0.2170131396004293 13.947508514840395 2.390032485237454 0.22119211360783794 11.890463587388359 1.556568177784778 0.30095267286768523 5.842057860967125 0.5271538377249589 0.15585088950394166 9.776220707973655 -1.1787670603631117 12.558885395378901
37 5.547255323009896 4.184304562393281 0.2313151688821678 11.692042973683144 3.240679142190748 0.1935050940123576 13.795572815081636 2.398555390186437 0.2413274004903592 11.534304597791307 1.5781298762699552 0.2994500222002788 5.8776751101448825 0.4462970948020749 0.15430032918480968 9.689370163942174 -1.1530353187772868 12.833085946279796
38 6.673036511566965 4.0443803528309035 0.19162048070406523 12.48519250571832 3.2673440678046406 0.210230308568865 13.995424627662423 2.450276325694758 0.23864015246816112 11.605869703927223 1.5899551608374782 0.24773396121037275 5.412452905306492 0.4631730737466735 0.1905940485550536 10.034395250836287 -1.159602735762895 12.362354556010416
39 6.165851130366675 4.205863110927592 0.18469249689268108 11.820381137776458 3.237995960567011 0.1898630312640649 13.610618297942592 2.4044720521760983 0.20500925653479332 11.436210981854888 1.5878103133893897 0.2760845356654884 5.637784196376102 0.4831304915094774 0.17114104670807262 9.734169148863344 -1.1387741462318721 11.766150895503769
40 6.668155234860403 4.241237139944577 0.20146649211081072 12.00405748027118 3.302836147027192 0.20291020431837734 12.95999647840004 2.497213179861293 0.21418464663565318 10.247145746256415 1.552417200076945 0.2698087618446692 5.28661333898953 0.29060752071700807 0.13009103833891078 9.433193655755513 -1.1457662944203832 11.670705021240657
41 6.918467085649403 4.257660495016107 0.1715168707539147 12.470406526740154 3.351224937225307 0.1659562907114705 12.75414475555501 2.497193636176546 0.24221317335259798 10.161726208780939 1.534575224742084 0.2713065228247879 6.139333093259271 0.26726402093309753 0.11704353614426748 9.688815533996955 -1.1410448691271577 11.092879955812299
42 7.172321061808986 4.474396898425625 0.2005353289915416 11.308185744165025 3.414066368064323 0.1901899520980811 12.238695509624916 2.517240700721008 0.2477050332549302 10.132850950502897 1.5128164721412516 0.24373604787587377 5.737274106026448 0.17741131921603526 0.17325289783939019 9.317865474425655 -1.1034421802321375 12.094213843649554
43 7.256311310003846 4.391972578444472 0.18051669053353964 11.54729624083059 3.4306156627123654 0.18272959599883565 12.173340375907605 2.47885334487565 0.23947385938736185 9.87978433583509 1.4561309627374668 0.2818653446105937 6.067560009333896 0.14292058981930417 0.15280661554665856 9.384858454382206 -1.1425299042279344 11.887637875679857
44 7.5235949164047655 4.46964698892464 0.19305607182115597 11.70861318808628 3.4636571290083826 0.23616221658993214 12.235259976467658 2.5371975842568957 0.2428185382646077 9.810654763952137 1.5910930839767206 0.30435471935345254 5.316346854241145 0.20825734959625491 0.17672990088678342 9.318893939830398 -1.0686581047932073 13.213798434860339
45 6.771517170408829 4.517277401886715 0.21390572491875856 10.736672652193787 3.394807605697896 0.217249423157532 11.591622105080443 2.4518880050199092 0.24683662629905592 9.836541790269973 1.4195180556390266 0.2282209834454567 6.843383007764146 0.21238460897392603 0.14599255761103921 9.155947345143435 -1.1234533965022915 12.057384751095217
46 6.705032904556019 4.484647154490281 0.18126644216154958 10.986973728536604 3.4296666862510907 0.21796833804082147 11.303095792793567 2.459386737264967 0.29273670487684467 10.030179191873868 1.4371242819162848 0.24882763631453203 6.780069378065143 0.17511466846201526 0.1390449451509019 9.16107019916504 -1.1254406262688583 12.374101509050488
47 6.08899566100393 4.555033213862242 0.21186125012536017 10.64560844362677 3.3634032417238497 0.21967454987266566 12.11369878552765 2.451991746295155 0.22518007107040353 10.392244437347005 1.4668122081902646 0.28413905019515784 6.966884514839489 0.20761245706890138 0.09726026504103419 9.24148636846897 -1.1136579585177038 11.895923764738393
48 7.065028668127637 4.4764994004178975 0.16959136971299565 11.294308790538024 3.4216406909179815 0.24256282261490558 12.25749799011869 2.486751839978292 0.2138922467969284 9.894111603666838 1.4973143502894108 0.27058675155423156 5.903320077157382 0.21478867186228218 0.15602551212961263 9.282853425921713 -1.1032295412526132 12.062580187730605
49 6.536927994643532 4.535869936098905 0.21467567822305625 10.593398243223499 3.398742816354559 0.19487127170760782 12.208676017223432 2.453790020256958 0.28674818030514737 10.541175311879009 1.4896309637071017 0.30443565955127333 6.559827056591314 0.2666763891274404 0.1257633655394093 9.288000924712158 -1.0936865068367934 12.908672149272542
50 6.850320423526341 4.524923643953577 0.21262211183141422 10.933254491493951 3.42838229691621 0.2431893651930187 11.770484586569737 2.4838887129139637 0.2321415260236885 10.29723143580525 1.4688135404107845 0.22800116064372403 6.289550765367233 0.20460740193151414 0.12821022657521158 9.228168340552502 -1.1005054127205762 11.965242536030667
51 6.984328903859871 4.482494487095078 0.20762005416954543 11.204240193556824 3.4231043927684217 0.23554135419230413 12.238022896716718 2.4565453665868398 0.2318086320883533 10.163852344525145 1.485832023371031 0.23391013177294812 6.520840613121157 0.14837907338587752 0.12644580383687767 9.422256990355944 -1.1233574633043364 11.86396176970043
52 6.368519045897344 4.33653198948721 0.24969939156251966 11.112460824572864 3.354483825019094 0.2356307306897056 11.680736790321928 2.4241352852602644 0.25654531732404157 10.972497699967061 1.4485006640646012 0.27570315463226147 7.053146422322914 0.3557470820810765 0.11878142233694705 9.437472156616423 -1.1387487627633368 13.021726591094426
53 6.078791446126319 4.630481334771006 0.22862187453782012 9.988009060845494 3.3871927282050622 0.2711915113407222 11.753120559099415 2.378545068230977 0.1692035240731992 11.059869792261821 1.4243313332306664 0.2547508547032502 7.552187913280827 0.2984250404632504 0.11920368402855745 9.286395754322776 -1.0988334309655936 11.95157243244254
54 6.724313621620733 4.621626437992172 0.21894001782015615 10.405136093002477 3.451293313166052 0.24475327080328996 11.277800819518896 2.4416902287358018 0.2025087426263458 9.898896108125255 1.3970631756958154 0.2675431775684244 7.469838410597193 0.20063497961179372 0.12523956654292775 9.15519701057291 -1.1001669049054592 12.135071639360625
55 5.191428046892963 4.520825060260505 0.3086946928268715 10.207939384481127 3.336930251143895 0.22454518980223198 11.611627251068697 2.3675616461308735 0.2478651893749948 11.19094216248921 1.416159394710651 0.27475326690201235 7.9211190065240755 0.33426659571256484 0.14180577087184354 9.224611170291215 -1.127479942354088 13.724219752913939
56 6.867293054865818 4.487371642634217 0.2489309628646072 10.906719775386001 3.424505884064465 0.2680947871266477 11.554461352874313 2.4623703952890716 0.2088244251657798 10.203044859742905 1.413397511155504 0.2383179379072862 6.447489592754344 0.24196129074037045 0.11538420245074543 9.195801727124676 -1.1167071871690604 12.370758288517743
57 6.822017692500168 4.563201383179856 0.25848269958280873 10.17319907178619 3.428555461736311 0.24453129999207274 10.957320688625241 2.389085062089039 0.24921749243220098 10.02937554371886 1.3888640139518051 0.2954628089444465 7.513362598356706 0.16480350080110842 0.09732223954263108 9.099055118997432 -1.135726647594162 13.120923048597138
58 6.271652158046622 4.538428390716024 0.22580867189212472 10.329922912254924 3.37360878761803 0.22527161592733752 11.84463854742054 2.3681757782073993 0.24487401682358592 10.933807683550496 1.4464689464446658 0.2822970339429891 6.563157443239314 0.3164674274049373 0.1322411575854545 9.18863574890238 -1.113998665867575 12.725306642314841
59 6.327826712139576 4.573270800193342 0.2877138967278596 10.223423775675057 3.3974728532709424 0.23205419971804106 11.611767134557091 2.404544855007411 0.248584762388734 10.494312285436765 1.4394937636699665 0.3206238774118124 6.786018123672873 0.22896284725500546 0.11997008766053988 9.088669606296273 -1.1138795080664525 13.853510133123178
60 5.844033796136639 4.550558292283594 0.2397097098925379 10.333202550354603 3.323439373345227 0.2241406196537222 12.343997435070433 2.3557993941244115 0.2432282240849031 10.953300712196532 1.4766246492648343 0.3014862689134678 6.569588172334653 0.3354454364451238 0.13466552494766298 9.208824533218571 -1.1142551028531478 13.100454784516593
61 5.530740990316667 4.684712366500453 0.31485437306866415 9.789637195589847 3.320705099734641 0.2360977562095619 12.058823158311913 2.384284593211907 0.20945716266767175 10.878966336835614 1.4385245245792084 0.24056705110988905 7.737811677016508 0.2512491346644659 0.08254802263056531 9.19919587161411 -1.1067333882076509 12.416274630683521
62 5.7651332990067665 4.680163980049631 0.3139957741495996 10.01616971725822 3.396440012528645 0.24689565376414258 11.83157539727552 2.3711561206705465 0.2373345231957731 11.51640262400596 1.4211075668700246 0.26310914934945967 7.233145046588709 0.2561168927383898 0.14181673563803893 9.272485216827034 -1.0976316173743388 13.787104464354934
63 5.4656186019147865 4.5728281983609005 0.2747719401428141 10.748457131132925 3.3657003618699104 0.26272546691088833 12.062237442700004 2.4002921818859657 0.22724257027061667 11.28792908399712 1.4072037932036963 0.21942632361734146 7.649678884486952 0.35165265134614676 0.08669259683859308 9.442784228846358 -1.1030930946124622 12.271139059367954
64 5.4028570523801775 4.635170192101771 0.3120450433600429 9.855606585993623 3.3668814117654358 0.25722846825981815 11.750363382494408 2.373003104402282 0.24862860826401895 12.136150547130505 1.4010533249494872 0.27174721943497365 7.360124487611684 0.3826455370020428 0.14807640798980767 9.30102041112208 -1.0908778179015823 14.183292303092422
65 5.675496221133749 4.605744219094133 0.32066775170087963 9.843069493908441 3.370403058012217 0.22618160606591617 11.30076942377498 2.3599592766644384 0.22827524817150577 11.139407968736979 1.3894454658542297 0.2418329147978364 8.094167662984363 0.26704920976900015 0.14387583699358006 9.210582154107701 -1.1241082860669824 13.302170423182586
66 5.594050353163353 4.522414656324004 0.2759347139701043 10.076597647492452 3.323645759591291 0.2354593539041454 11.942907478217002 2.3340394266634688 0.19369407663219265 11.217523616961673 1.425138945389849 0.2831070717009487 7.470348913853868 0.2880804002893632 0.11763972243733072 9.260285601937671 -1.1439646942941908 12.671934964490179
67 5.932754847070007 4.495674800612447 0.2601723037778521 10.321710574689714 3.270487812995005 0.25919318418375786 12.423693944453287 2.3547645079805544 0.16541310854039826 11.190070405420236 1.376793215823405 0.22193691347248817 6.951331803743356 0.25869320174001204 0.09404940607171497 9.363912315075321 -1.1713458241155013 11.467921194842413
68 5.635004202625742 4.552124218129513 0.2680392034050914 11.056242278136176 3.2866900087729776 0.2055864187572301 12.441018456596918 2.3890815782280237 0.17047268509605265 11.334013302825532 1.3952325153444407 0.20879394643101798 7.170895864177944 0.33901690695069114 0.06703081755630509 9.527434820872461 -1.1301994864606568 10.541541891818198
69 5.485450033617832 4.491551694934341 0.2572418226727826 10.282481874484885 3.2678642631819503 0.29648785070079264 12.534674327516754 2.3933451145000224 0.17116484397246678 11.188408359529891 1.4356821609695334 0.17931658727538696 7.2075600889725875 0.26578161995118355 0.14304076087690012 9.33971493682439 -1.15178356123838 12.000622396051282
70 5.575715845734549 4.488897216160689 0.2955749630521274 10.554164515178217 3.3095930143184926 0.3066280298193307 11.856330845385456 2.400822402215281 0.15553223099100844 11.301406968036487 1.4436103663386226 0.20008868756942919 7.233108433012319 0.4173177700262981 0.10156917349164434 9.304145321469406 -1.1105803781339092 12.13975052229265
71 6.70109824146825 4.509320084434041 0.2575111091513775 10.28439037159787 3.4075329604192204 0.3653385112858963 11.559873171682796 2.395659079119625 0.16914511192546977 10.424509623453128 1.4192768013748904 0.19725412426814712 6.430883317784604 0.14413870573449833 0.05440680769976769 9.08015094519733 -1.1474430057293312 11.95941296621377
72 6.679409280834932 4.545156068953904 0.23263145802243357 10.81920106772077 3.391567091543444 0.30187123102755203 11.335690353445068 2.418477925092509 0.19002656113695243 9.82463431374832 1.3547001550051259 0.23004507505820376 6.905878272350538 0.1829352098361835 0.09794227269808375 9.112962657619926 -1.1440612418595526 12.060951785922912
73 6.557750761688357 4.556836409938628 0.23345993855848526 10.363965697684549 3.3481967835000552 0.3178678436925583 12.228481426839112 2.4269511610448626 0.1350069386865006 10.892196829910754 1.433759104864925 0.22683053789752353 7.065107077092155 0.2284230856000041 0.14675594368754383 9.421500358642986 -1.1237952229560912 12.145802304195325
74 6.160813930443955 4.501101223847344 0.265630646176527 10.8280883289977 3.2533532997241816 0.31151497093360303 12.721547131295328 2.3961084087789963 0.12585599453121704 11.21743503045121 1.4557321394296285 0.2643748864960237 6.897998824962548 0.37332323088854164 0.17713322560439776 9.56517664923015 -1.1267048714120478 13.115115356417427
75 5.394664569221861 4.3658377021234624 0.25181729715969386 10.910786908783262 3.250814731096197 0.27903529648347103 13.112214160293284 2.374978864273229 0.16389016134039486 11.349030342977283 1.5111904373831018 0.23969791021980472 6.56830286042864 0.40170671653911827 0.18009124843538551 9.466999768340866 -1.1417228416627643 12.771594956827908
76 6.063633941869572 4.355681243425796 0.26214994967749194 10.969868022899313 3.2420224935656394 0.3140523128917583 13.004438556883 2.4052462077439403 0.20264946190381222 11.513608687218513 1.4613761102880047 0.2573231059694706 5.927233257485941 0.390077488713874 0.15318051980224598 9.495756493271267 -1.1517478231983354 13.62900838206593
77 6.229326289695923 4.363540902381203 0.23262964820153653 10.876758018207621 3.2920570585901086 0.3124222473628235 13.306997130925128 2.4034144325807234 0.18237467333359353 11.358254968456299 1.5278134810953843 0.25276548547587635 5.710131724782144 0.3064001126155231 0.16295007871690761 9.496293626413422 -1.1439833344931976 13.099443921936299
78 6.963403790866759 4.482673836267157 0.2681582333371738 10.299700337450147 3.3514681605472325 0.3075057402348233 12.292938038696212 2.4257248269348963 0.19582074053027398 9.927365113493885 1.4392464269930287 0.22608164881987317 6.614947927675255 0.2429886499419549 0.12110422948552135 9.21967104163645 -1.1342081518089322 12.819020722071755
79 6.645812456100577 4.437750308453369 0.24715209199375485 11.13665733855217 3.3276087456109282 0.32111033096659297 12.463893993374889 2.4064270170086264 0.21825068180763074 11.045915941634517 1.454152102894644 0.25609203078865317 6.537908968574299 0.31947013316984046 0.0987460206181756 9.56603773964729 -1.1335468705183045 13.07892083823867
80 6.779136805673257 4.377026405016202 0.29173782991584374 10.916865659772437 3.3152636271042937 0.308798066680879 12.210281790162876 2.4027874822491326 0.23816462881103698 11.203572049188365 1.5205799348803455 0.2614809838117839 5.613847660310017 0.3741851964463952 0.14555760501749299 9.34474079302139 -1.1246600028065123 14.275118724029541
81 6.260957669048631 4.349284756608346 0.3263604751239565 10.848119322598166 3.270944909127068 0.23513618896046923 12.18425789302605 2.431957587124698 0.2384398594192004 10.654826788667782 1.4337608130013113 0.24684272481811834 6.155750481914875 0.2668522377381132 0.08709986508873731 9.2207824310511 -1.1720684712258789 12.993297535291244
82 6.401158830745956 4.467038906879593 0.32637980996363736 10.719235761825827 3.368540363001911 0.2834203529606989 11.578783770931716 2.4141384813167934 0.23019402531067892 10.759963431214457 1.4820986004217147 0.2476075289663341 6.423069137197812 0.2583027800000607 0.13227686421102391 9.176442186383154 -1.1246047056217714 13.978778846666996
83 5.850733503777052 4.343774736768244 0.3226848178538603 10.818993800959552 3.3035186554776574 0.32143857775344487 12.865368851466625 2.415009476035624 0.20209491366219692 11.07396176275117 1.5468962431727369 0.25374321210495693 5.845310792757575 0.464917189248684 0.19706333721311814 9.290873742342395 -1.1078052718051965 14.862810064124119
84 6.033977501048718 4.5331525173776095 0.351538061746418 10.783637054708151 3.3404295735361518 0.2930228462535865 11.585911779622412 2.4524906890042923 0.15814845688865767 10.563999912297648 1.4301382584046836 0.246371239788388 6.737245877013874 0.23236393536626787 0.15639790427459638 9.140954424938162 -1.1249135372079853 13.813766171330556
85 5.81737621997306 4.411670097224551 0.33042348982517145 10.659771441276837 3.279128663782302 0.24809054859480167 13.274424474256499 2.3659995754890524 0.19535302402012975 11.415308318198617 1.5245666198023367 0.2664687587128889 6.836569179540538 0.3820688122489087 0.15309455515164386 9.60068992664911 -1.1299417782363559 13.675704740993055
86 5.449312024226099 4.492744051727851 0.3021716080366326 10.911560661510936 3.2851692556151986 0.20172368535626978 12.426840781792059 2.3847635204556465 0.17837608427740834 11.888613750018143 1.4278666686107369 0.22093631725631804 7.520484887431402 0.3906973790578111 0.2343494655268132 9.639362420995727 -1.1263803568523372 13.035444849773686
87 5.561253837534517 4.574360322657265 0.3434837834126816 10.24813570660072 3.2793595810985154 0.23502564018256158 12.484544190132533 2.3972419559346267 0.21298814535821492 11.468838133164086 1.4973785304956568 0.24538880739234772 6.635380577391875 0.37115085734089875 0.23097459634475917 9.279630488964747 -1.0987302824403935 14.528616548904138
88 5.075195181759823 4.592412127481907 0.27958379616990037 10.359676445440716 3.24946942185983 0.27595199672025 12.272965459542474 2.3442202276741306 0.25544058650573276 11.723754353994968 1.4044592400997917 0.229491561322265 7.264181982779933 0.3788437914377012 0.1932842802417361 9.339154684703583 -1.128747570235114 14.13775904517863
89 4.522336352023795 4.322120815478393 0.36723473851740057 10.835649039955973 3.166994196753588 0.233354281046782 13.50555207710469 2.3666247381510286 0.20940727820060334 12.110700668340792 1.4811260426608235 0.21252153450805053 7.0424739349991565 0.529611250894249 0.20242693300266645 9.603342414484882 -1.1493331231581698 14.036833037385916
90 4.460771078655657 4.487272820517534 0.34497658377128654 10.449648403093368 3.227807629077543 0.27500009316726265 13.425139711124212 2.360117309141434 0.1910337182144259 12.492025776018123 1.4739685295922529 0.2092988681270274 6.9690107780756625 0.516602361042767 0.17591710069811664 9.559319149393405 -1.10947480207148 13.707744399645296
91 4.878904580472181 4.546343592632888 0.3346043238299986 10.169928436811933 3.2353479513245866 0.2639914019605246 12.742385301223857 2.369109289046725 0.23962031945848106 11.22414186677293 1.4603698057488814 0.23623557340642212 7.425177197741316 0.3902501650037236 0.17479476426490884 9.288107476604443 -1.122344371194425 14.315309062663829
92 5.499054721569392 4.352011086022282 0.3118302436903955 10.67679426047955 3.2696300173736494 0.2720736807654703 12.718204603465095 2.406076028215271 0.2044328366186176 11.340522722086055 1.4545339363999343 0.2075922931588959 6.454383138913682 0.415794946337576 0.20899370362956884 9.337791889302755 -1.1430193290760435 13.807397732962112
93 5.883105079635746 4.341038768906226 0.30619330332597144 11.40600753236418 3.292178431066971 0.25679630961679895 13.614326025013677 2.4354556673478425 0.19851627530823593 11.138679650747934 1.5516279815022538 0.20555605089180456 5.630092069833696 0.45143592889473927 0.21833545246087413 9.534442071519045 -1.1082811764021796 13.583653516941526
94 5.164000554987396 4.343746547773876 0.3113286166634521 11.24605200064026 3.2757557094713166 0.3170790781470226 13.370584354774664 2.417404742104325 0.2572115985585454 11.052556089553299 1.5353254582638003 0.27899201180371597 6.284690279489402 0.4469936001490266 0.16827328177086173 9.423576655889004 -1.118783320393317 15.273732281981236
95 5.377138209828353 4.328759571921411 0.2945846135998037 11.708136551839237 3.250141279873248 0.2648514302834787 13.199329208293022 2.402289282169667 0.22623369422708922 10.731132795515347 1.4845674189988152 0.2743907609287829 6.800244781208502 0.3892638104678811 0.09125666125636782 9.563196309336893 -1.1516242592595816 13.193122833184061
96 5.315183502834303 4.379724332201951 0.31931481580961746 10.936264780024654 3.2356374802729446 0.2509606659180027 13.421319505738186 2.3993022100140156 0.20569879979182054 11.625541831453097 1.5216417893553733 0.21639605938756756 6.74703061358354 0.4157346666316809 0.13008965991773896 9.609068046726756 -1.132220436250593 12.862444143901783
97 4.756980180370039 4.487681497383541 0.30754413759821375 10.325855978132857 3.2374172002866093 0.2855470432699644 12.85630169578694 2.344121060404165 0.18854974801574143 11.583093311397144 1.4411348130374868 0.25256043176108545 7.252784230744376 0.4553344404258418 0.17874020082137718 9.355003079286272 -1.1294907296382573 13.899286453606324
98 5.5143870483453705 4.400841801778711 0.3332635190568671 11.171594749230762 3.2774925704485147 0.23726606440434886 13.292952306933973 2.444718700203869 0.17831157414633295 10.809976235551353 1.5213624133758405 0.2862081908736576 6.2264327559824855 0.4005834898217774 0.220505889593034 9.40306861920879 -1.1136287368200437 14.387603217439453
99 5.772289256809815 4.35184339210849 0.33366468528372933 11.230337430445493 3.269159731086641 0.24848371847015213 12.885562897076845 2.435991013603389 0.1786120887129939 11.183516715855765 1.5297121407320147 0.24297565627020026 5.98027681804332 0.37481816052663686 0.13190395794472762 9.410396623646248 -1.1303236443343516 13.013477031730778
100 5.621265685557146 4.492244107500228 0.31906085612992713 10.50172448131195 3.302551496256253 0.2430556639124646 12.631107197653645 2.4014669228628747 0.19761450977547035 11.140309856450937 1.4757497841306657 0.22188491710914482 6.695527124057888 0.35881646989801264 0.20154600653265664 9.317986869006313 -1.1164627758161791 13.55803728273853
101 6.509374256205323 4.436637045873001 0.3371024477210654 11.113163238545836 3.3707942197932708 0.25104729757475264 12.365668106653692 2.459858596268629 0.19016819567162402 10.864890832577379 1.4974948813021924 0.2409719977040384 6.703112930264078 0.3275783932294513 0.19098631093941834 9.511241872849261 -1.1041559046524771 13.868744229525248
102 5.966754828816833 4.338226345082548 0.33532360085734286 10.944645648909873 3.300504870863747 0.27364581844656743 13.041935983609548 2.434112236581555 0.16740196243542016 10.961655941646109 1.5200118780274898 0.23956682021420472 5.970439011427788 0.3545030804916899 0.22100185713539416 9.37708628288203 -1.13315684973638 14.174288979291664
103 5.822075763208651 4.385051565077262 0.3250270525962086 10.75806304007079 3.250541792856354 0.26713432951552535 13.5770179959146 2.4099205372476344 0.1694592403460271 10.979727393477763 1.4580162165698207 0.22620951190405564 6.73995545869775 0.4248041393047929 0.19322593389723206 9.57536793027391 -1.1369616817346133 13.533905615911673
104 7.393208603583721 4.415074137268338 0.29363756561953347 11.398276863588054 3.39810504653301 0.2395982179046583 12.326644934266774 2.449579730939715 0.18953618607961162 10.078430065537326 1.5130997375579147 0.2844728890020218 5.808593463099109 0.22608361117677547 0.21112755396831137 9.401030786014996 -1.1222400792506355 13.961519423133979
105 7.3730964971718835 4.419393558957174 0.2948975208556627 10.928781332759343 3.3863727069647327 0.2779214481137353 12.412689322125193 2.4466975375654005 0.19357048402124216 10.815369007440367 1.5017484356007322 0.2586966743352877 5.9377693523384565 0.3319072237889299 0.18151292716779888 9.493541102367049 -1.105404639370392 13.826606677393233
106 6.531704032680496 4.548666085044389 0.3394590412900954 10.044235753434599 3.341391884448271 0.30467537475809076 12.130674449619404 2.4067788969543127 0.15503276106485472 10.261574135152319 1.421859589060313 0.2580922973865079 6.9211576462853905 0.15473606623168135 0.1455604815787963 9.177869203434444 -1.1479420275979926 13.783301399480045
107 5.964460593108148 4.512340743883132 0.32928994193585587 10.759527032013178 3.3288229343129303 0.24830527890777976 12.049016950837654 2.478689307577188 0.21506089388969077 10.697787126780682 1.3944783538947578 0.26443851973232774 6.637686058323797 0.19863668170083518 0.16740160470957405 9.22169555221269 -1.1400349276720174 14.031693306876479
108 6.659532567081919 4.369331767535466 0.3113091580136333 11.268582088231215 3.369408623353231 0.25281291076304635 12.332484144081594 2.484268048306337 0.17255653523930914 10.697360173371045 1.4052120345019226 0.17216173575429727 6.5053567586527645 0.28949202498974413 0.1614048445131484 9.492663146283707 -1.1390860322084457 12.264106420728366
109 6.143501169074452 4.302569078724978 0.3558549843327336 11.329848832393392 3.281151741196297 0.2474934425483438 12.685261262622483 2.4465133421574308 0.15430575866683985 10.282832444975304 1.4251632087855266 0.22408268865687145 6.1020109652519405 0.1996357742717046 0.2248744787585154 9.308690934863515 -1.1916219029185986 13.826747607473484
110 6.837198535470502 4.452394290776213 0.328673748619637 10.840055399121056 3.3632566079452064 0.3018714315090635 12.450443270319251 2.4630202863647606 0.17506018870803516 9.046315139915599 1.4109787880080582 0.22049798661590225 6.259332721864716 0.027510078506071945 0.13506670856200903 9.086669013338225 -1.1791965216257239 13.30602879299498
111 7.162880099544908 4.263013366920374 0.32464643935403265 12.372615410901135 3.363947448073025 0.2689007249775431 13.298263917235433 2.537219001011036 0.17463566098998765 10.234573297502381 1.5591140190998778 0.24425244936721835 5.390959517456543 0.1802868437194586 0.19199880247465706 9.69185844852808 -1.1419123961810318 13.801797864639834
112 6.867197411047848 4.441972502096733 0.3406779328698095 11.318663367471256 3.370450599355157 0.2595234426072028 12.215351918056824 2.4980705298240498 0.2047552543239659 9.4222173342686 1.4849500174057642 0.22506979501909105 5.575105851431361 0.0503272877171613 0.17022656931704164 9.079707176455177 -1.153474344666013 13.75388618239936
113 7.645887697530435 4.38904012972476 0.31255098570172163 11.554101144709271 3.4036897022010084 0.269884334289465 12.388436083277663 2.5000279494151147 0.17496536664090837 9.068462394728709 1.5064391988571628 0.2075969202480922 5.712944134226212 0.00019031835577038858 0.1431406572242139 9.273966290894457 -1.1627510722350227 12.69832913002711
114 7.237523484755462 4.3684612430170295 0.3182728516446758 11.792477564611184 3.351323608474234 0.302331997765646 12.526823197717103 2.487506094161124 0.1294434187540923 9.239761413902757 1.5218667352372595 0.19429544029585716 5.77234306487061 0.10109316567578525 0.12548554671908807 9.313785745171424 -1.1565783626326995 12.259340224280331
115 8.010807431439186 4.370745682327312 0.3113000120417052 11.26140881903416 3.3983056905273883 0.3041629251637183 12.232890831926753 2.4607742963071866 0.1579341010057738 9.389391975712659 1.5447509800368495 0.1982631479855949 5.760021871420203 0.0003833710240071229 0.14084264635068686 9.330904185906592 -1.1676365279012373 12.74834340026398
116 7.539532862163758 4.423941669542909 0.315538665540939 11.31820248241053 3.4002817581937457 0.27810192726151434 11.759171298231026 2.525826193477584 0.15975640194044513 9.582009212506064 1.4732308059644765 0.18410247827737167 5.663384623333353 0.08997314509305109 0.0962303909209173 9.172460095728946 -1.1399778174914328 11.845671672092573
117 7.483826682435067 4.450456527313155 0.34806678264714624 11.057529047328394 3.3865798178712794 0.31672522726500735 12.203496275645415 2.523363462527228 0.15069042195282184 9.020343329546204 1.4778654865970031 0.15127493777212928 5.60373963134412 0.019347832958725684 0.15237015962187542 9.07378699325984 -1.1511059064923077 12.824256832688622
118 6.62633396124673 4.416704450275663 0.3709609583918905 11.239839903816344 3.279766844686939 0.30788793174421775 12.6478036249509 2.45563442159815 0.1571747184582856 9.65545493290117 1.5095337152300654 0.14108827851353517 5.9316783833426125 0.09038059724592157 0.12958048845781797 9.220222161251552 -1.172224526138438 12.681760467844866
119 7.019667065729258 4.374843111115949 0.3198206342031748 11.69125544146662 3.403988120588579 0.2840146396583062 12.510869216321234 2.4741386829268452 0.17397680467952867 9.94642474600676 1.502841150527596 0.18137353532724268 5.68652607108063 0.08404826752206317 0.12706393654530895 9.3709485081209 -1.1546566654095796 12.44750294733604
120 6.6238461666743875 4.421448283040953 0.3200840518176116 11.082036587891233 3.415666615188041 0.29268981455905574 12.207482432354622 2.4699721831531214 0.20100009903087243 9.372573753487721 1.4626652825715982 0.2285395416410849 6.136808949428411 0.12626890139506886 0.1590602248194455 9.084549577967277 -1.1434242788760298 13.766728890784366
121 6.987415173022856 4.432489776951904 0.3240848186918923 12.088822394439163 3.3790200101786643 0.25137699813973413 12.654983739721123 2.5214705642475894 0.1933621517171591 9.527717774609371 1.5037282282803908 0.20696641010437505 5.4947824958604174 0.0951254858299984 0.11278507657484528 9.350744315530587 -1.1362617188480766 12.474155853219408
122 7.10701430051101 4.428978952780438 0.3288980315138416 11.940239236719727 3.4220108317238482 0.26549824388066573 11.951483096269165 2.536056023715034 0.2505160080085472 9.51386368896318 1.4424552378931095 0.16256531920860914 5.424987420117766 0.14690462335980561 0.1422533766647671 9.18751754851617 -1.1273473980513389 13.174946537596519
123 6.526435094591014 4.312527269953778 0.2927988697775542 12.054176900206551 3.313029913962808 0.29613838305356643 12.698148305489696 2.480118310883425 0.18261048897496637 10.294743233278005 1.4978418729273577 0.1596488303349148 5.66799809203186 0.2228811381559668 0.14874233135616974 9.448300325119424 -1.157348830769119 12.375188260474765
124 7.4260683373088705 4.404560756344253 0.26062744074329725 11.616353939347368 3.418270168084247 0.309800057361335 12.195321056311156 2.5006004542205607 0.24356581759258233 9.28533548460463 1.477491515219222 0.20391780651673438 6.234831216735758 0.12063535060674328 0.14129074326901017 9.351582006861557 -1.1383168830507808 13.283474899173068
125 6.840435135045239 4.482686292013317 0.28858265864733457 11.091056351674942 3.3741127363514187 0.28620650185375146 12.023185315448764 2.4651435012694867 0.22416126742232892 9.792025297189824 1.4406851492359491 0.19393453377358066 6.682066181105596 0.12610779169031852 0.13202581067252356 9.285753656092874 -1.144881437833688 12.89052791711502
126 7.59826212721805 4.480991667462687 0.24741265086490488 11.442133112209362 3.4061493141304764 0.3007644097498499 11.816955670040485 2.5141558430762037 0.21066144480924734 9.36443854594646 1.516169212492661 0.20261214365727767 5.33736594919653 0.07595948266186006 0.1171894247574838 9.111831080922176 -1.1239434279810083 12.360304768928128
127 7.265559110269048 4.444455320096969 0.29722711016316244 11.826134255909613 3.4369316274671378 0.3102400424787525 12.233602863882485 2.5527652769741875 0.2566279905008852 9.366990150668082 1.54396690383008 0.21747937679788024 5.1941302216755085 6.281598861772176 0.15920052889821112 9.177283320480948 0.12931506608232404 14.218234724721414
128 7.072299601802889 4.45481969909779 0.31261029665086965 11.332549519571153 3.3932101655587377 0.2894206924588583 12.277411906307037 2.50255897622211 0.20135506027875213 9.883655028365956 1.563963122285736 0.2106466220036915 5.601770370933559 0.029110167424758547 0.10626210319160931 9.23353728539612 -1.1338961058279595 12.837632478842115
129 7.859472245080129 4.389514842551868 0.27594324609251525 11.711577283374297 3.381129819433492 0.2675797005152474 12.204507545364221 2.5340431829986305 0.1929665787020949 8.926643756542637 1.5222204256473448 0.20778596560699064 4.999897526744119 0.07619950616751577 0.15757176721561725 9.140419671421082 -1.1420069765860157 12.626239511810407
130 7.867137616565674 4.439949601887197 0.3254465734786746 12.02913885135583 3.4086351624055067 0.27539886286585363 12.41359216924456 2.527251143874248 0.17757074057233968 8.95099213391242 1.5972963598099161 0.20513394677306418 5.100251317976385 6.27036306687822 0.12762712287423392 9.272222417810974 0.12607053502523163 12.733153303818874
131 7.455438640643928 4.373632651055084 0.34758152108475054 11.782454060307291 3.3906626590774662 0.2826058454850659 12.600656777140165 2.5077602209890157 0.18737108842504158 9.459535980557797 1.6139993797881795 0.20061789947369874 4.954698819245055 0.1841708118623835 0.09432382944790861 9.250556855578846 -1.1085833873913602 12.748313049188265
132 6.766654771798478 4.4257374684459965 0.324336289372792 11.260545655464039 3.3808348386732456 0.28058663106666437 12.375819796583958 2.491636380915733 0.2023640715756205 9.61539731141002 1.5131746071180794 0.20473033542230412 5.526223306873663 0.17673715853845606 0.12202974779344311 9.108928168426031 -1.125004441207484 12.995222235976236
133 7.326504388327094 4.408753888554509 0.33628677639620547 11.530557535227445 3.3616657921280346 0.27576007713475154 11.911302582347531 2.4972065099989376 0.1697255144639147 9.58466012484659 1.4707159142695199 0.16073101772764897 5.920695197777864 0.06853825857787779 0.19105223842960886 9.254743965705305 -1.1612524592400102 12.989590621446968
134 6.5026893912415185 4.309673500429367 0.36152969889825803 11.610794302661015 3.294596055453078 0.32383109913517427 12.622176662409125 2.4324149458391617 0.17161567310864126 10.461444494059776 1.5164074812763095 0.16560629759659787 5.8190002846072995 0.25485293359389616 0.23591778721529244 9.403221026995746 -1.1610395486274236 14.421354074205967
135 7.228312723943459 4.4460268723380345 0.31844080763509636 11.380212763653066 3.4054184636838922 0.294809939326185 11.93859964874058 2.4769464187277994 0.1856045724054819 9.58690832386216 1.4860226914913865 0.1690654267838563 5.882755175483346 0.1965585958621787 0.19214305851534755 9.203357727136522 -1.1204339235251277 13.29335199464973
136 6.7582975595023775 4.3023546913736 0.364163015505289 12.38611077687784 3.3215499444985874 0.22783813593919985 12.687300527499161 2.4695703062846825 0.17080648830203998 10.404726818251985 1.520609413227442 0.2102731472645515 5.189321411327554 0.32983098607798544 0.2140713252397397 9.485151418691784 -1.1338454636533264 13.603761134402587
137 6.55660287699826 4.15474672192359 0.33941929988542757 12.571988356225953 3.225050777179194 0.25590936603241565 13.852005584926186 2.462775077105801 0.15979611406387503 11.133240996545535 1.5580198645678065 0.1695627621105795 5.407773914052195 0.49754163791750344 0.19520342837114157 9.904322345749627 -1.143001716207007 12.833005224473
138 6.3906005661607095 4.2298628318228895 0.3536288294989661 11.899787773931838 3.290822597982043 0.2825303838048765 13.462067330512388 2.461313953809385 0.1689236723832237 10.31899682312727 1.5528023392592705 0.1962699357706893 5.429406310419874 0.3905545681490278 0.19735568133536238 9.500171760830415 -1.137557273741263 13.736187615298302
139 7.2477933491555 4.3690685825378655 0.40117330377036564 11.90624008381951 3.3535259955976264 0.34226028599672587 12.084526509008017 2.5166915793345206 0.21740450232044245 9.521612723372618 1.5003720313833029 0.1381159506338084 5.46827698781532 0.13866573389905967 0.20069415763249301 9.245689930634194 -1.146963747395311 14.892871346409516
140 6.124546201105645 4.411044841162205 0.3869952194521735 11.13465720044408 3.286711913987067 0.2850694916143492 12.596858066073928 2.4123374008784513 0.15163167684709228 10.423139463394763 1.4640757527783401 0.14881511289458396 6.0018236362693544 0.33536486754532424 0.21634608500892505 9.256204913457555 -1.1407215766755083 13.623304421886656
141 6.879607922186914 4.3855906505866855 0.3928511440946199 11.770704647603026 3.353169825526521 0.27158440073317724 12.242514234488748 2.507717654447497 0.21009002304784266 10.29579374029693 1.4526835306184263 0.12143237918312653 6.058546052438635 0.21733709763570813 0.17585851192652985 9.44943331940285 -1.1393287801828182 13.42802749276448
142 7.093660703945594 4.331170960189672 0.34513323946180097 12.748237675608882 3.3239413830423317 0.30144812792212156 13.399759522363789 2.4915779090303523 0.1584195866290561 9.75690540435422 1.5640987262867003 0.15271534849741716 5.200568507263351 0.21730737266546035 0.1570421476381738 9.639826362707167 -1.1370092617028829 12.774190874011564
143 7.892740806636733 4.393175524565571 0.33672867643837057 11.8403039605735 3.426576678048372 0.3135643662636534 11.683081583664766 2.5579486650633347 0.19954726648642632 8.65984409148511 1.5282236019841169 0.20618353370620626 5.088050863886556 6.268931638060803 0.1947604285354126 9.032804261249334 0.11234268959865337 14.33293196685771
144 7.4023050724371116 4.512783240190683 0.3266256751169188 11.001634666998136 3.413534337537658 0.29279618517960443 11.204936076407515 2.48495538374808 0.2096869387630926 9.07604781712948 1.4477011096673083 0.21561293191766476 6.379320990762664 0.035160558019734084 0.14440283162209364 9.012848924746981 -1.1438016061130933 13.626363750456841
145 7.058819341974622 4.423743847661009 0.33933944552206347 11.588482957090264 3.401701546450064 0.2499655422418815 11.945361036042836 2.5146993758720715 0.2134959531692617 9.630296534497711 1.4541393864378258 0.16422555010407408 6.2466451519631905 0.07977061421784093 0.1731885747034307 9.293921004313725 -1.147817577818024 13.065902200834895
146 7.189533679758913 4.497259622895908 0.3383900145690384 11.217845951697551 3.3913966054801925 0.2660685001090617 11.594566483622248 2.4729965156641565 0.19493343978846184 9.528225940691687 1.4243925190277678 0.14498280393964763 6.7575253811243865 0.1581821612196592 0.19102084718982656 9.257539487378958 -1.1337830470882495 13.010675255670613
147 7.181913413324018 4.369038456562369 0.3619078258339194 11.925266977592232 3.35168269051508 0.27990911419352393 12.620039138454139 2.5066243129914785 0.1567606381439718 9.66506726500481 1.556177242726695 0.22275266274918448 5.561866406169104 0.13088233109816202 0.16464210653272504 9.39083064010886 -1.1397475251670293 13.590242025659672
148 7.498357045027913 4.384599897448943 0.30537518788582946 11.468017153523794 3.3951298038679996 0.28404739560758957 12.223127024497137 2.515148585272401 0.1877058111475076 9.56963287442247 1.5254635246953685 0.22567445908867237 5.264617109048301 0.2405625432515994 0.20542401605869282 9.204750241303923 -1.1104476610385237 13.845260066634319
149 7.424397242819106 4.356981910848134 0.2965857605493065 11.491982184826394 3.3658633810765197 0.24048948511266507 12.34110744888628 2.4708783448184213 0.21610632761309498 9.7487203467557 1.5523038664072177 0.2703848717598137 4.9664288548049855 0.17271165028135219 0.20382389296036607 9.194527215618495 -1.138880701259457 14.064857236452644
150 7.381650634876378 4.279548809086185 0.2999960933127066 12.068835875049885 3.3350799756386746 0.3171907010513303 12.681516093037834 2.549402708424137 0.22581106783673 9.427164230557139 1.5695312443373932 0.21543009635855362 4.668118459808247 0.10880603165032088 0.19478475778732396 9.245457058665897 -1.154154778118444 14.360759895757667
151 6.886718683631501 4.3384023613751275 0.30934027973379596 11.71472919715781 3.3128915246567976 0.26646106261432406 12.764137124939326 2.4627297249905302 0.23986606453352421 9.642407541194629 1.5646415409230237 0.23002233221195 5.0245566899401615 0.19218623270804366 0.21910900197305125 9.206509847372686 -1.1484582550150815 14.493525959315726
152 6.456873770348797 4.325087470927709 0.3418890921872534 11.787759843878575 3.285534784985401 0.27302514046871784 12.966673842281658 2.471465730916872 0.22675790587802377 9.561031065708026 1.530911152872045 0.2234998775175277 5.64124449798553 0.11575543287514752 0.1785224903813934 9.282716604040518 -1.176877617430351 14.25168924444242
153 6.427985870232987 4.301913040819047 0.3367781027629155 12.05494724598155 3.2958429625230834 0.3208065227154484 13.098191447213761 2.4593399600144052 0.18875887903041091 10.186686528944819 1.5441437371674258 0.1810629911543908 5.547969390387322 0.2821280428490153 0.21097704075474843 9.463156096552087 -1.1459549832711908 14.190830011046392
154 7.160504782821569 4.22812421378916 0.33510744814892074 12.75066150377439 3.3087826729242225 0.2469388179930455 13.457626626582416 2.497218929381347 0.2096628840718109 9.90117059195295 1.591098068854385 0.18567949092054647 5.0168315488848005 0.21021141716795044 0.16730320134614723 9.657359010803225 -1.155541471522373 13.117202283437004
155 7.7457907694565025 4.271362561171182 0.3038774043443229 13.006921159271382 3.324804968173434 0.31692113568444097 13.667054521125884 2.5221736132648394 0.1948918939836777 9.792698948014502 1.6502089510326055 0.18056415881885607 4.44455380664561 0.10540660816807033 0.22883296607341808 9.731403840902775 -1.14783719158376 14.038469331844968
156 7.0659265497565 4.239283740195979 0.3148680383626526 12.54070792435401 3.306097929129465 0.27283165665381065 13.377517221783686 2.513607622951517 0.13952706781605426 8.645073441918008 1.554987199447745 0.17635386403546516 4.918124250889829 0.04668596678338201 0.20161775141534108 9.309469877740407 -1.1904960402441684 12.664640520067493
157 7.144167120438404 4.290994994042196 0.35535182479638733 11.838032108218187 3.3155646487640906 0.3310262750079242 13.104344198090766 2.482513309738077 0.1730965445841827 9.172234933288527 1.5337656480558997 0.15624629522213004 4.967612383401109 0.15727310360137486 0.23843405501972806 9.2452781486874 -1.1666061911054586 14.371557609514323
158 7.648597562461136 4.391593966370925 0.28770402410032636 12.46447965486451 3.3842774794888406 0.25522795623234207 12.205435041375997 2.50416898236655 0.21160315227370338 8.833868498729567 1.5078303127674701 0.19374733063606941 5.126950128850019 0.07317321967499278 0.209860681799067 9.255866177256246 -1.1504197398120304 13.271342856577197
159 7.3013831945939645 4.403157017308496 0.31986783736429614 11.556770257753888 3.4128065503209832 0.25587310038542876 12.253092128904566 2.4673249015464704 0.19765458002823955 9.638479132957958 1.4846485103678753 0.21335496792096936 5.5925790606596095 0.08668777906186581 0.2060306273016971 9.268460754973997 -1.1517035802246478 13.668264731570616
160 7.524134357518155 4.393995136998043 0.292726996907717 11.871650767531232 3.358535081613445 0.2885374166733578 11.922116552241311 2.487013513812798 0.2025626717223154 9.005486380742662 1.4949603039727573 0.20907728711649048 5.458734473897712 0.03597098271217026 0.1521666056116536 9.156424506386214 -1.1685335281239435 13.121546856824864
161 7.435212992246512 4.446386366464409 0.30232639252467003 11.452200577692068 3.3231589633932996 0.2800238698234535 12.841627907454779 2.4905202285906793 0.19912796931845783 9.260540068983417 1.5500510394487477 0.24197374590662693 5.56304462155974 0.06819805873218866 0.20684571119206716 9.310525233587303 -1.1469656006199211 14.09817302219
162 7.2158777004134596 4.480037087316386 0.28959273362875426 11.355986734738291 3.378785952888384 0.2942165090298308 12.640941701225154 2.4929472907765406 0.2218052744443464 9.31772028284552 1.541578387494706 0.19616935291031348 5.686501989469925 0.02755024310568205 0.193459835069281 9.24340568173847 -1.1384487396294463 13.696483958161597
163 8.157946425205912 4.390213849286463 0.3072669816733104 12.05484058502559 3.3539207705264458 0.29978343207728975 12.632516213752979 2.530021789425395 0.19380397455377013 9.127041499797937 1.5638929914516406 0.18041806308523742 5.1334790676852915 6.247626135745341 0.19946816929824937 9.421164758293541 0.09450657534127087 13.530290853014286
164 7.038467405119069 4.326658518568603 0.32486219790159704 12.14500688256684 3.343267169017275 0.3090023619916026 12.992605473607634 2.510100747215838 0.21995555798658653 9.202030332739323 1.55610850996773 0.17065353155533727 5.047483190422109 0.19112491671364254 0.2546876955842578 9.285118656890994 -1.1371765596491685 14.658109277177658
165 7.42346540721703 4.4240711939684365 0.3049532236139639 11.293646532185042 3.3510715376510425 0.30667423379292263 12.246342855002027 2.4596219940648965 0.2574738937745938 9.163670326195367 1.4886339201504422 0.1951560994107752 5.510230964103019 0.15170306474833514 0.21460683806436273 9.127471216940496 -1.1476081898291555 14.654705262004892
166 7.274848561225463 4.504375080442415 0.3195226630054553 10.682779356759376 3.4002849680988834 0.3145507016232231 11.624542696956185 2.407540427615007 0.17722757590840602 9.529518747937582 1.3998711468240552 0.22100294477292046 6.521396310236268 0.06366120184060903 0.1855958514984164 9.126617134622974 -1.1674819669815921 13.95610295784326
167 7.412412932251847 4.4742965339386 0.31519679494945674 11.21266883150215 3.404952739258134 0.2906043886967403 12.02873506366273 2.4755644921865114 0.16037009767262744 8.394202584788767 1.3585440150338381 0.20564743311712594 6.203528924045449 6.267149897714426 0.19566505985687901 9.050309667250188 0.07347300368051587 13.378378583396625
168 7.198632530101681 4.519457313799455 0.33070519050946506 11.074820253915632 3.411009059032179 0.2813263290938991 11.611738537900553 2.4480945328841415 0.11625741884582323 9.144725744012623 1.3779212729727828 0.2014533856393032 6.3226578513893985 0.004966918329772604 0.17128762778864431 9.070514983463978 -1.1703387125421199 12.616873872010393
169 7.404585370829889 4.484474503429091 0.3221522798239363 10.977648804474462 3.409606666057392 0.3436255239036697 11.578932365514515 2.471692018930331 0.16805604964484844 8.822614528684264 1.4552923352854974 0.2228953461966205 5.9445631473419285 0.03309593378856659 0.1725898576026351 8.945668843369011 -1.1517962404476105 14.086958730188107
170 7.493466218713407 4.424643460158704 0.28269945057143336 11.574561469913432 3.395895079516219 0.2834393224155854 12.220227485291588 2.5145575088926386 0.16573171469720543 9.203303473669578 1.495423558236596 0.21934087208506067 5.563079234854492 0.055091800342481345 0.18920307865317126 9.2109275764885 -1.1455062505164584 13.06818684347773
171 7.317202167841275 4.394500293481809 0.26626949564855446 11.686294333808467 3.386136614019598 0.18985924127808165 12.223271883585724 2.482603511026018 0.2715144016419345 9.207494183951278 1.5020659303463297 0.20852779004049066 5.27724614461732 0.06313635604707335 0.1574786792188965 9.142301742760813 -1.1569399909616203 12.532301358935925
172 7.997787558725604 4.53998257519074 0.22101028618850868 11.072654925181094 3.4506347502387036 0.2726823062475843 10.689855160822356 2.5007130145520855 0.2586854904000387 8.206807906525242 1.4212235514282852 0.2690218497377298 6.249763996818173 6.2087033601671955 0.1989787628922804 8.843373909614495 0.10162291836961583 13.98450973157822
173 7.055257350746586 4.419068549645636 0.22784341361426433 11.44542251252318 3.4092450374621754 0.26121754473211867 12.41861666998471 2.500272453676843 0.22303713147422627 9.192155632534247 1.5257386505643533 0.2626184979088679 5.61971552125438 0.04237311449534972 0.17655521699504514 9.14623353740862 -1.1432889707769145 13.19260309662492
174 6.5909275778686265 4.35027954989131 0.2397390810720849 11.762288575839449 3.3809538949585023 0.2483831192083317 12.905168396873929 2.467912989847307 0.20840740624234408 9.492846924664581 1.5004664788594397 0.27308813205316423 5.429337010053465 0.16072862061309376 0.20430243640421256 9.23611369706001 -1.1505602251118554 13.452134302324193
175 6.356685245365019 4.455292925651975 0.26532645633085783 10.97087414970282 3.3354009860921656 0.2520291572464008 12.285959517836487 2.4262094006417594 0.20764578767219852 9.589513057999927 1.4028365111802523 0.25189096581470005 6.211405634097747 0.17823624681317413 0.19201067173021633 9.082887521000398 -1.1630333178699206 13.394642156586869
176 6.705690074239292 4.459295123307492 0.2664137494761677 10.695665838701004 3.325424904523689 0.27143838269471626 11.576942499357065 2.4181154131519667 0.21897678828011716 9.63925047277819 1.3901375206199356 0.21965622286450792 6.49751932360223 0.08509077494253507 0.18709762900443996 9.023013641735556 -1.1870157846366625 13.333676393612974
177 6.804183616079009 4.424256388470062 0.2816571930258915 11.383107548760327 3.3357659425462685 0.26993351236451807 12.647900451479208 2.480263149992627 0.2279887663492326 8.752624421691904 1.395015703836596 0.26196474076983794 5.871818200282614 0.06309349989902947 0.12691333372584948 9.091926847658613 -1.1829495949968696 13.389537187899325
178 6.61598102924359 4.295295865838893 0.2370511807665388 11.445285023519995 3.247162678381872 0.28439026169380166 12.948111099852351 2.4265699052014464 0.23714431200892191 9.82165173389174 1.4496333440169773 0.20970583697043177 5.5553227840397055 0.19522994219596015 0.161099682939468 9.277270334109476 -1.1998501848187562 12.941870688165507
179 6.481088366167716 4.399246209459973 0.2564438191649171 11.263865142078116 3.283727524467792 0.27179273833885326 13.091842233386247 2.3999995307832216 0.2198123645504469 9.98479324073656 1.4243887135051523 0.25079596104860663 6.285537488100425 0.19768673248167198 0.1814280494866971 9.421425294093812 -1.1816187898062238 13.524931542181653
180 6.224907025975143 4.374908818447493 0.30072416776951555 11.514797224247317 3.2685438752480933 0.19337641962594768 13.016946565765783 2.4014442625440124 0.15797540398023174 9.932212966300337 1.4774263283565183 0.30708996377491143 5.589897596188765 0.239443078951976 0.20081880059375956 9.255752275695468 -1.1702752592361674 13.292446160733167
181 6.467075388572703 4.42034121713383 0.26696266606855873 11.40041357565463 3.3043054278275186 0.2583845116101526 12.117094436818876 2.416234985378889 0.2741841282145404 9.6071604409819 1.3968144768170403 0.28576491281094113 5.915543298053826 0.0833376515092449 0.18585568997235988 9.101457428016387 -1.1984217802124815 14.566327897433103
182 6.911965421364654 4.358850358795723 0.2661088470649027 11.448751603812832 3.3150636618746745 0.2426089751368158 12.326338171768223 2.4381260764558705 0.11415481907129602 9.547852601427111 1.3910244145453892 0.26432401476467327 5.842872586021442 0.08788864437585361 0.2235958620033412 9.215556076878851 -1.2044379007362838 12.728744639692064
183 6.887758811283129 4.417456420229585 0.26020126494582924 10.5075246546514 3.295998301610795 0.2556768489945712 11.906417380531822 2.374715427201686 0.1401962011593322 9.583764505140042 1.3759091778438313 0.2598767196892684 6.339740628712098 0.09682359299774457 0.2264222823268292 9.0450411960637 -1.2104479479690577 13.090633939819417
184 6.457169210789705 4.461880945239935 0.22083946815490593 10.833084500842904 3.2785569226225086 0.17772758050186888 12.697663031767178 2.3754928515973432 0.13485673381764077 9.785129119181592 1.4043167461138406 0.26456368987706813 6.538662964747992 0.13609684109727302 0.19989156525047605 9.262341765465873 -1.191359670611606 11.434851463833734
185 6.611043595036493 4.46370858670538 0.2556846264622818 10.374409305904123 3.3411359043573308 0.2483882107318659 11.418237959736645 2.392241722181753 0.16323090636994392 9.960257199911457 1.3035958522309494 0.2890788206515768 6.888968192706916 0.06932624055628181 0.21510641511687445 9.050583250659127 -1.208626870739447 13.424274852368647
186 7.246945599334946 4.4951837504349745 0.22417386968677724 10.67856355187501 3.3762211116298873 0.23827248566549117 11.323740417734866 2.409185735794786 0.1875031937967912 9.958304428879703 1.33016735999305 0.2555856232340579 6.093095506555593 0.1115415755990034 0.1689148088209737 9.060129900876024 -1.178168625255446 12.312289844181011
187 6.375242897039949 4.523023129376625 0.1886276427180981 10.414649546501066 3.318374017221246 0.26343163418882065 11.637714259311453 2.3175766995395652 0.12519422709058786 10.042059705357874 1.3223309053217416 0.27320280666920765 6.8061844201170425 0.1383125196027493 0.18079667467254734 9.055170165665476 -1.1987050777334005 11.81728873404125
188 6.82769018655772 4.550002815351795 0.22355930126302365 10.581989686409205 3.359109934213028 0.2238975325744673 11.35526613193566 2.364922494696452 0.2111838625480666 9.573215597263939 1.3428667337805695 0.24999300938939464 6.924051345925612 0.10579929678348751 0.14872463326471302 9.052442589618426 -1.1780882769807195 12.116434051987122
189 6.030560539078914 4.515557818182032 0.28918313736769535 10.66718831545973 3.2918798561819793 0.2568444144991239 12.068975853884348 2.3793406183867676 0.13446470931304869 10.194499788725116 1.384009666587337 0.2821395075861604 6.822738058912086 0.23500681347071092 0.1793520076369335 9.15679251121204 -1.1614695773840207 13.08617013206024
190 6.562213523082018 4.45790944761465 0.22302419656909103 10.932654599716962 3.363083347006644 0.27671815976217073 12.111689020263361 2.3075986574474667 0.14148488939558834 9.947845013543136 1.339956517156738 0.26942185624722637 6.7083288934731184 0.1139296480267749 0.17959708732826266 9.25254621001572 -1.2061330084953312 12.493301055449008
191 5.923004389991707 4.565387029937739 0.27201511896679215 9.867799298051237 3.2611886097132063 0.22936287471625988 11.691541368738513 2.2692043698680866 0.16137628310150268 10.209905170519253 1.2371904443085495 0.305027460469405 7.525165663902781 0.14443034625041348 0.17603422034620422 9.043483178240697 -1.2271483719301872 13.107165382040822
192 6.884073233511011 4.591978230219183 0.2427084467358523 9.887750857968514 3.372731594343575 0.27271638728820236 11.337322424676918 2.279426644228091 0.1876208276745136 9.92449984567346 1.2582389056421832 0.3089457135371593 7.30127158641403 0.08123044690400921 0.21785750588405758 9.066983589648787 -1.2059073676783776 14.093030065410039
193 5.000721358063742 4.516975533296906 0.30257912880295784 10.032447878443094 3.233197565770888 0.22359209866913388 11.755628198385262 2.2359680847745236 0.18533047762390123 10.952413054066724 1.2753000987328458 0.2387634247390074 7.8951921065963235 0.22665947059817146 0.20449507086317006 9.127280519111029 -1.225008381311119 13.232577169937015
194 5.79985350051761 4.444459159905504 0.29733210802201043 10.691835252694222 3.270011662966193 0.25937521416024895 12.491860292766898 2.3320997966881434 0.20302552399017532 10.397559935148191 1.3511347860618474 0.2675598614935177 6.5645462538272605 0.24119161898936084 0.18488810765059513 9.189131046990836 -1.1948491270235764 13.890568944873053
195 6.781179470031353 4.438528430052325 0.2379467482263557 11.169308608803819 3.2906956825543947 0.2335683819542742 11.705459682221685 2.3737598177570223 0.26460152593059977 9.863565480690188 1.345555081071069 0.23992376249871972 6.2710442263812105 0.11426429286992257 0.17372870798845627 9.15811149362565 -1.2100678710848394 13.175383673706296
196 6.474601158443933 4.401649551792091 0.2589679729615218 10.737754611733557 3.2595301796486424 0.24611547241807546 12.774284693699292 2.3563947080075454 0.21626221357169254 10.4924486216105 1.3493207992275393 0.2561971935173702 6.279840989417893 0.15522366740385332 0.22268735982067053 9.351786014981034 -1.2182047507298517 13.753625121653894
197 5.888417013092149 4.315551789188259 0.27402448360512355 10.953996204627108 3.2438262423562376 0.25611461963370985 13.032799847507148 2.368348519309628 0.22010084381980408 10.276181815535534 1.3548677289847173 0.2770875031296747 6.433005967616182 0.22456064656049068 0.20770678375775617 9.316880169675624 -1.2211975466659195 14.15244983185649
198 5.837124136599738 4.442367073658194 0.2711799408212643 11.10967622673741 3.24975264350996 0.2566895087453294 13.298022794504947 2.386208134714915 0.1630859637022097 10.362118456992636 1.4063172420225065 0.2584843318537441 6.494123522347389 0.15413050684201635 0.13621976961706891 9.420213027436422 -1.1948734117962676 12.440741636560203
199 5.863151833166369 4.32183232817653 0.3162983766742391 10.447328724759343 3.2715359522785543 0.27252689716552364 12.412560681926271 2.361392894917978 0.17482149600255018 10.797073790550032 1.3150616675635192 0.23316759055477435 7.086214036006458 0.2616366205445537 0.17674549540825638 9.321265813281695 -1.216336639249559 13.44800534872553
200 6.100045936710256 4.395016709979909 0.26690707823399284 10.863507084302459 3.260594378300064 0.2683417399008232 12.282755252625217 2.3292809012772784 0.21969807188763255 10.534969092569462 1.377602724334746 0.25400592645974707 6.321878348407858 0.19321266624223832 0.19428154776804824 9.22063114292305 -1.211487055918939 13.788050167329152
201 6.163122459932001 4.364215743807968 0.2791834969844864 11.197190365843365 3.2438516630164718 0.2665411819528009 12.80697288135103 2.381830633278141 0.16580612534101774 10.141833222217992 1.408813221544304 0.2624432614232719 6.327319029821965 0.17913133368281473 0.16482166065537765 9.32728759183327 -1.2070600128798463 13.0496377695577
202 5.6751335206271065 4.352876908903164 0.2420980881972237 11.100839798094736 3.2424934026206107 0.24929746965412852 13.018940475138304 2.3791604922550347 0.2081897927535756 10.518330892236422 1.4140684023889978 0.24205681350069536 6.305461668374807 0.29042817181370617 0.18811326742597012 9.323741270894274 -1.1868230563494835 12.94604362174827
203 5.721883317188733 4.633376888428848 0.20962622407439566 10.450240630956595 3.2424659902917545 0.3045656770518906 12.314110705033018 2.3480260137788407 0.22143323615886729 10.190868582524018 1.325809917679429 0.2652880392332924 6.921861795813726 0.21542230084676856 0.12875125152620737 9.119793006303217 -1.169608309740658 12.945000798603738
204 5.46829749035082 4.544571352111369 0.23975614987971486 10.11903048163126 3.2903016611247726 0.2953317737067372 12.365138149684013 2.3256376982192526 0.20754572741499866 10.49129655520765 1.31968751084898 0.23284595315758683 7.390657805733892 0.3233284165446643 0.17420735826496603 9.166884096521528 -1.1619232041759784 13.174442141622213
205 6.509867799997169 4.658869181235499 0.2711249742767323 9.480511853480962 3.366813409723532 0.3217778097378375 11.989435677035718 2.3357959233182353 0.20757638676445356 9.83968115823389 1.2418692019761834 0.265164112754184 7.629883065450958 0.07559254992355938 0.16448420032775915 9.08987591083974 -1.1868404787103841 14.096222617656132
206 6.823215589070129 4.58870973642815 0.17224487097978192 9.737938705728542 3.415988837459626 0.2926020046925573 11.008091605051144 2.357696120546179 0.21043385852543778 10.28016633218325 1.3022691138217248 0.23274699939927274 7.024065542671957 0.10123696463779676 0.19607789756154462 8.974695554941004 -1.1694483773670907 12.652118560403084
207 7.262790400890589 4.644827133431376 0.18738004762999258 10.011067237966117 3.399530424661163 0.27527937878466485 11.29079016524387 2.3829729077145076 0.21536902424635365 9.394060687229217 1.2645207782185353 0.22981990197959645 7.400468094929879 0.06414344822266466 0.14288011270025291 9.071835317251933 -1.1714295934961367 12.04046129565786
208 7.324024599386361 4.6330969392930745 0.17061878163412028 10.191778674858949 3.4403059543547547 0.29860184983902927 10.673867170695992 2.3665077016311065 0.22155125943106216 9.264035225187015 1.254922602365721 0.22669851088575316 7.004582051655461 0.052018719633857326 0.1471072932543274 8.891657544356756 -1.1732581484900833 12.199161777960633
209 6.66298754468167 4.62543362638872 0.18647752064418213 9.56608119012641 3.336907567116692 0.30526494053664693 11.318824139126503 2.3510277544954103 0.21715814920468132 9.97072540531147 1.2465404280450223 0.2027667037214725 7.893530131157313 0.1459008791960946 0.18164000516208065 9.082429682080674 -1.1814664808973983 12.528379020975875
210 7.103702192012993 4.5371438669000295 0.16910332613337814 10.48433861967733 3.4258454565670835 0.26889646221086255 11.332605780212178 2.4344768035160484 0.20205541535092225 8.95067389164603 1.2736649435765208 0.22404110872642957 7.472057306906102 6.242593144485818 0.11676912226389327 9.068675558090927 0.060116311063314054 11.23988993554865
211 6.668419819073006 4.631142992228131 0.2028886116589076 9.882220783181982 3.3863448119524953 0.29734492506354954 11.417104059285524 2.3840962420232055 0.21586129908979373 9.513767378311952 1.224526193775987 0.22459149546905544 7.146187743634092 0.0323818035727609 0.14749147960555803 8.92553995669731 -1.19093012323527 12.469599184720472
212 5.918766594945381 4.635511886086469 0.19193757059114427 9.669416218163313 3.3147323960687523 0.26589616496683594 11.750733918895168 2.3665235576858152 0.1911689691397228 9.613278324220142 1.249357284131461 0.2229511544059748 7.655993333389739 0.09899597625565733 0.1897455069214387 8.92163767792275 -1.1896043119001551 12.166178556990873
213 6.648738121801119 4.5919654012295315 0.17897104273758876 9.71904525511421 3.3543366817210765 0.2926691557161461 11.773475035503841 2.3751282686340423 0.2180366844552478 9.88122811408344 1.3272040619516974 0.18996249167772816 7.30342164031924 0.126006935996873 0.11810247589261877 9.06518163336437 -1.167700262039142 11.433279415207684
214 6.83751116140574 4.634231918207043 0.1925568107363766 10.0317225389893 3.367277858674493 0.27933702544550165 11.612387355843191 2.426924249477636 0.2565469616468118 9.520928267466134 1.350540380815432 0.16963303643505423 6.6510385521723006 0.08167712065256494 0.14142908364183013 8.930717575175333 -1.1504982263803523 11.911825997504701
215 7.121100003666635 4.588514193858479 0.19170120951607547 10.105612911946661 3.380993693034482 0.32746951381505296 11.308953588708954 2.3806999666115374 0.22871548294793945 9.356180603345011 1.3488712211315004 0.22389484804622573 6.811095994594981 0.024663336027158672 0.15431855598180305 8.940588620452449 -1.1778800498131548 12.904150996384667
216 7.872309057867066 4.539872105520169 0.18512367182397155 10.578946144939875 3.4275319705878555 0.274286913398561 11.324711764537636 2.412354221946247 0.27385196552595625 8.927196918565992 1.2895607037671624 0.28306396647432946 6.917236869024305 0.040838027645977215 0.12213987138498618 9.124080150986975 -1.1805971260523038 13.045863836945571
217 6.763074552225717 4.61406588130977 0.2429811065266847 9.573386093024979 3.3442685231735574 0.31793553852147194 11.272955640888075 2.3114687277365116 0.2575181303308614 9.7675792357126 1.2592490200482782 0.21487647775764826 7.098992707143933 0.08003182662007532 0.1755492382648868 8.895197645799062 -1.2008117361681474 13.852520835483945
218 7.154937325053646 4.627619320354321 0.22521557239775286 9.413180189392293 3.41363617431645 0.2904780930450422 10.71892567754595 2.329009181094734 0.19730247673161924 9.56400888980088 1.227155270688611 0.24549673978214917 8.014875966642176 0.015405063905867924 0.17192393744632967 8.973185609686988 -1.2000635298737894 12.953622568477593
219 7.674598366886078 4.573402126298743 0.24960096120814473 10.35157418330138 3.4462985828500545 0.294716381736041 11.24825144031806 2.4358573429093813 0.23309044764261036 9.10680458677971 1.3103794024335607 0.2597757981470462 6.843959427685608 6.271640670725181 0.11619933911109163 9.045037600994167 0.08488709309759797 13.216794785591334
220 6.624806154821609 4.613374733504836 0.22659134909001166 9.870845808147944 3.374967719637195 0.2737384379968554 11.021212865890043 2.399300895103903 0.17892684039741188 9.439027472414017 1.2891021863835803 0.2224419006608352 7.358130650139985 0.04134381053302257 0.12867091555466825 8.86280459028272 -1.1790106629132786 11.807164092648007
221 7.302466859603914 4.550870643332811 0.2385357381380811 10.692472829014704 3.41049335051962 0.2865430587206092 11.16936160660241 2.462586578443365 0.1920390925286388 8.85302685277315 1.3554534628589632 0.26683904684795884 6.780534768636728 6.244931477792453 0.12513024681717583 8.959572583326182 0.0822385706436564 12.709202940191908
222 6.940383798871579 4.482190510350205 0.24734619737336444 10.928367753684903 3.342658374284265 0.3007990136776489 12.180653158299645 2.4282007634103904 0.14323255085792186 9.718029617890176 1.3779480877674466 0.23339345711407303 6.60008845975024 0.11822147360872964 0.09295519362419492 9.273504557699308 -1.1727846900615788 11.662285628734878
223 6.903879900905821 4.397192385724072 0.2654284966837434 11.244308719727643 3.3623145985281755 0.28688618286047857 12.294660799505147 2.464168015775784 0.09029008625322425 8.877485523795123 1.3752704168999517 0.1975328266250155 6.060154446549531 0.1103100437588608 0.11269500842847645 9.076097878096652 -1.1807774398084174 10.918657322246426
224 7.2177148156673745 4.368921237338874 0.22662371507915946 11.32683472367427 3.3467081719652567 0.2933804509671322 12.159143002523813 2.4451298300913344 0.11683049946995729 9.47295776612933 1.4079016934358217 0.22870733315004 5.667213517336001 0.04957139362760491 0.15300776042924294 9.168772765066159 -1.1989820666540076 11.671720484048143
225 7.508018440887849 4.355478773909067 0.22944544148586735 11.764697939427194 3.328383259062271 0.2614745278114454 12.41929744374707 2.4679056443473404 0.07566067551851963 9.934846681185045 1.4261864506621111 0.197986672398568 5.309278675739668 0.051872840723581184 0.12390644859141035 9.387227836197365 -1.196663138204912 10.181159397753532
226 6.873686866416467 4.380386258403927 0.251178988822811 11.404470253998442 3.3875737608201155 0.2719026192008303 12.563066154559598 2.4513461580111393 0.1057161492556384 9.372788877125256 1.4547149263526244 0.23708163634861099 5.846355422066909 0.09391683492023921 0.12537739365125042 9.212073514833335 -1.169040944244177 11.358966064958405
227 7.306449020441692 4.3528603011705025 0.24449584512990016 11.514509868887925 3.3539340239261732 0.25792363692560816 12.718863282752435 2.4938945611939944 0.04776508655998956 9.422946506043045 1.5092140855715301 0.25583635862956394 5.32377542215816 0.052822649173067455 0.15798487562986227 9.257308820056654 -1.1700834077387325 11.04669278617071
228 6.485063635654701 4.4677056164251825 0.259353600277165 10.609782861795498 3.332166011176429 0.2669005244519376 12.470345839070553 2.3924372650803387 0.18789864009065255 10.199627014883864 1.410132202973235 0.22550151782214095 5.94086991433924 0.1277687979429659 0.16840242095459845 9.141137853148772 -1.176586553226156 12.697394515451514
229 6.649700204287621 4.3042063723347495 0.2663854482242786 12.05360674001808 3.3128054906098954 0.2832576764586199 13.534938304074648 2.4849701563620656 0.16749566053112908 10.157327308629801 1.5404020270061904 0.2105183047752354 5.513986040012488 0.1357492883593235 0.13669692139719383 9.581911719404529 -1.1670018650113412 12.19659855205263
230 6.838211944711301 4.35091406284894 0.1822566523682592 11.518510042755455 3.3303651144777837 0.31413932087408913 12.633676897208874 2.4495806832705354 0.14579944998878472 10.309444105312208 1.493493967566473 0.25308442569793255 5.42654775586561 0.27073308049581823 0.17240963263010828 9.34527814917069 -1.1436111502138762 12.234820224770319
231 6.999890283869202 4.233260153957488 0.15493043510855112 12.0326894958453 3.309562093564973 0.2986944286572862 13.265241924222805 2.4584247004223325 0.14019321529479742 9.677218003486518 1.5119223592329931 0.26206138745956503 5.4050341046086 0.17084663110865642 0.12452512234708007 9.476014762406484 -1.1858253442884974 11.23460903147076
232 7.430237929334411 4.336676585856743 0.15243219384342785 11.800590535454575 3.3264399526128097 0.29030968520266925 12.870243770525825 2.4242952254246704 0.20961104269474878 9.958203694239492 1.4864986111656708 0.26320378184897064 5.196080834012181 0.20684845458572496 0.1458494937347612 9.451071352713296 -1.1664767660166624 12.162819091145632
233 7.33444451920896 4.48072566211968 0.1481382073493841 10.707522653223926 3.351862474810065 0.3005347591271323 12.124194637658947 2.4869192745965814 0.18657330169527342 9.472950462487468 1.3792967433210876 0.27781845217801565 6.536759439129594 0.06045307575853162 0.11540542716910052 9.235174342341779 -1.170777085824597 11.785399761606097
234 6.933538670225822 4.369618422468847 0.20115200261789648 11.086536783079671 3.320794663223129 0.29127990339536897 12.198253724117189 2.442537234611505 0.1183137377078836 10.156669232221304 1.4012250211327126 0.25858108420107556 6.062256220346783 0.17336574968199747 0.13994687713571194 9.287450925998154 -1.1811203137221478 11.565423588754651
235 5.833759672527666 4.304689395703583 0.1744070418369765 10.902404031032386 3.2828110056963182 0.3301441316867528 12.630191998753876 2.3639804584024144 0.23667829622507416 10.729364306638566 1.4020914466949204 0.2758016671078399 6.543125270820797 0.34249338086510867 0.09265933816917443 9.327769055954658 -1.183415394473317 12.716116156969369
236 5.799565819435831 4.293098600947694 0.15366415544950898 11.418944104602803 3.2433494913691874 0.3229876717528118 13.08454816033988 2.419821684094982 0.23807820771921065 10.575714021034353 1.4464203353170446 0.29297373016856004 5.804075651992825 0.28029290636424475 0.08176578188049852 9.336569551481137 -1.1860319283271554 12.484401389888921
237 6.8774908799147765 4.225037625515322 0.15556454914891613 11.469458273722147 3.2863450956581555 0.32555803463217997 12.642679033952293 2.3609903436384414 0.19763697438955502 10.778922508365994 1.4845616789539742 0.268920691796315 5.591078812924766 0.31563041440542033 0.10867602319115756 9.471925901775995 -1.1881155003115234 12.104951222825845
238 6.7101397530993925 4.377722446598064 0.13509459217593814 10.784072343255774 3.3485422550404613 0.3209633738305682 12.358974531296274 2.405505317474271 0.21190829831739327 10.336141444601612 1.4331865445562355 0.2776084338354232 6.261562935044422 0.13040700585001788 0.05127165914309345 9.290178201459494 -1.183555818041976 11.423017819283706
239 6.0847913114612675 4.268644275470833 0.1941663563648731 11.039745697436992 3.268197600050652 0.32869812229728773 12.999632096513311 2.380857958636908 0.2373951057421493 10.456208641045041 1.4181200270094958 0.32211707342836654 6.062752391023254 0.2793788782782738 0.10997021488388532 9.328626027495972 -1.1995887840565538 13.66328870445627
240 6.630795736019154 4.3332075022639875 0.1590154371011203 10.986522583465414 3.260097403239041 0.2730713356826112 12.052061350420702 2.3430950172594134 0.2177940694880792 10.502169270777804 1.3846634662725947 0.2860601536946036 6.311104827571733 0.18242632431721068 0.10741745477751366 9.296530753650961 -1.2219305892753365 11.956007149387052
241 6.804418850764501 4.378596553152212 0.2149969247242609 10.80381180759912 3.3169303409869735 0.31279010124793427 12.14511266650538 2.4050142798491274 0.2637146357445816 9.91269371208464 1.3843722802972092 0.2320627523838821 6.17574064439406 0.13155408410063915 0.08092587840469173 9.16835553626954 -1.1993350242685539 12.656526454745274
242 6.601573526060855 4.334060238665192 0.19414071478219191 10.585800246155959 3.3034831049487354 0.32429252005632453 11.906384866681156 2.377471615563403 0.23925790292921353 9.821784563201154 1.3689362213287835 0.23377611519534716 5.783853316767468 0.07926308457895831 0.08526552523363684 8.939879303773319 -1.2299856789287718 12.3384487708135
243 7.1107996712719 4.510334415049995 0.2057638655470449 10.095919015748375 3.3726937968678397 0.3154833448484904 11.369889363515082 2.364763848179533 0.2208049079416213 9.506661354177002 1.2932405249538 0.2711661445725532 6.995946264125328 6.271543615910481 0.07470525099227611 9.015843133767538 0.03988670824654359 12.466685155925186
244 6.911925307535901 4.475448474591385 0.20172606526385492 10.169117973323093 3.368120921045829 0.3372132583567369 11.35084024222889 2.3729754104000307 0.22981885537359525 9.365611082338207 1.3727827665153678 0.28229232651520436 6.869740055800928 6.25254708886412 0.07390718081583848 8.933446932245403 0.04574640033756054 12.89106551144752
245 6.122806427154699 4.4845169590189755 0.22895984435291838 9.790363853854304 3.2963305210066163 0.2942631630781167 12.008908096756027 2.3510534251808304 0.19928730241813097 9.801822789542236 1.2818083707445074 0.24585062805023314 7.343234988435953 0.11337412628103959 0.10138559954263988 9.013427231148643 -1.2172118514993922 12.25839234883247
246 5.768602367872304 4.461518126762726 0.1926355953001057 9.891726623213913 3.2203428019158205 0.2702027191941956 12.062084598355863 2.279840365028493 0.18123337607570225 10.450644680320247 1.3069489114233679 0.2441503889470728 7.337198147590666 0.11448536289153254 0.07692519989764175 9.102051283470598 -1.246001418341398 11.05977314379939
247 6.135859142915569 4.396414845935834 0.1969588900741695 10.3642989279934 3.3412898982039794 0.26262928855783685 11.424659038146697 2.309521810636761 0.1433323144499173 10.118241332739368 1.3037649176652717 0.23953541848726836 7.315003870756307 0.1380204990873786 0.15125516038242723 9.071612462510268 -1.224826137639941 11.387090095649732
248 6.878267172524941 4.396392022074691 0.18958426785745322 10.372216224007431 3.291284304932286 0.3002416622029697 11.491327958271544 2.3576875417812104 0.1795283381535014 9.86039825451678 1.2840901337471364 0.1617812386753546 6.846173225016492 0.05356891402732617 0.1510239701466274 9.089676566867437 -1.246023948633256 11.254718568586705
249 6.546676939502725 4.448678755194111 0.2025496352169039 10.052404805066498 3.3062306825246393 0.3247940294061539 11.422289631808228 2.3388921607045443 0.24506079997974325 9.390805504831292 1.2545169726808079 0.2626141356086831 7.150083389692843 0.0871657034854402 0.1434632798845205 8.912452054180317 -1.2355316770278777 13.50440759242868
250 7.1396321846777315 4.433463618639001 0.22100865478355294 10.619935225401461 3.3406967293715164 0.2991263653059854 11.476465970966053 2.3581031122618596 0.19833999689947393 9.65912680818204 1.3329307315088796 0.22508074489518284 6.821522122279009 6.2791277758750335 0.1183410025243016 9.143336462301258 0.026235861585471996 12.16844057584095
251 7.105280905955264 4.269065983584709 0.2271123669601893 11.612796564496849 3.3314327391573983 0.2611755365835261 12.38668354152739 2.4273004234053634 0.21954869234442506 9.816982754725483 1.4396433268604774 0.2618747359819668 6.038368211225323 0.14776332489931793 0.17543623774197836 9.392022395586062 -1.1995873723643329 13.12242453168723
252 6.249206286344596 4.341670538930561 0.21975085064789682 10.405305123123105 3.2732177837666985 0.27614334909377425 12.08483861322866 2.358236595596634 0.2181931404065841 9.892177865101479 1.3625042311274649 0.2615510675072123 6.743534074932132 0.1571001192705308 0.11614328790025574 9.075012392545995 -1.2240826782074081 12.510896660995977
253 6.549791822437677 4.38895414031478 0.20760704165135316 10.641173872244162 3.2763719772106175 0.2737977425670725 11.900982566158396 2.339521007669826 0.2745275523718394 10.1563011764082 1.3603182028777467 0.2618263833368582 6.716137258677923 0.1685482758879218 0.10084116876507435 9.192877339185271 -1.2158858111536077 12.818210517173314
254 7.1734268561168575 4.454670500603642 0.23127148658961977 10.690940478229853 3.369509856605615 0.2713643442888753 11.370427667038662 2.422323120549391 0.2610633286092961 9.721359242455682 1.4099492062466548 0.24351193234177831 6.217497960445573 0.05329522088562522 0.14289601817304487 9.034730440857325 -1.1806789509676003 13.179256678227622
255 6.7423165728949455 4.410247631982767 0.17359141501209194 10.228727407770508 3.3539750629472986 0.2762655283124055 11.944937700068397 2.4137707310623795 0.2524619003603039 9.918326621377686 1.3588789769528642 0.24432662648421702 6.429872369526175 0.16583031360410225 0.11386298380209471 9.052836134327542 -1.1820879886359037 12.152531710097744
256 7.864265790074116 4.322481197194291 0.21782606576895716 11.645513115909035 3.3682278076354564 0.2912350686732343 11.881532387715007 2.4957516958805734 0.2358410172456779 8.9953485462993 1.432703686361323 0.2036129471272266 5.5405547326876565 0.001092860028580749 0.14604867932493767 9.185442914537024 -1.1985770825257411 12.542776979063543
257 7.66062581104785 4.344582463784061 0.19669372032016508 11.385693556679133 3.382073728963325 0.3042534650272341 11.6045996254588 2.477787093330903 0.24568943065423765 9.550278959296278 1.3945717296383422 0.25172709609046146 5.773957660830931 6.253117860601292 0.10830941170085054 9.195031122662598 0.0477980433177986 12.68153985877897
258 6.812868894369555 4.312034972020684 0.20310945973403216 11.114160510111592 3.315949210787327 0.29702372705910446 12.414167882471194 2.3686230055390456 0.19924424367742158 10.312523782904579 1.4312991766206555 0.28874430048715144 5.333256665180521 0.21751055703028427 0.16878002591172583 9.197395547007488 -1.1935451475461867 13.25711759597775
259 7.389013899653867 4.324058893762658 0.1956886649860217 11.295213800962625 3.362839866634366 0.2827470963693474 11.627417890069129 2.4646533961739783 0.23857735791768667 9.596730566862277 1.3813017379891503 0.2921814021199473 5.957239461316291 0.033048364950664905 0.14645032813114406 9.173123123772838 -1.2094480800436225 13.242714498752946
260 6.762199594165428 4.292414688801825 0.20758274946638622 11.171675030491924 3.365369406654329 0.31879890413665984 12.0427418148341 2.441121268961532 0.25992519480911896 10.051067717122075 1.3875400410092953 0.2616651448042369 6.321808891463184 0.14287844641243544 0.08182633133280778 9.269898609615343 -1.1967637615779025 12.94653513952427
261 7.124498265491839 4.389056411826886 0.2022655894924009 11.097616256018682 3.313030666138425 0.2682612459767394 12.894931186435961 2.4037816523711513 0.23344911726440493 10.518639469543496 1.4738975053223182 0.2499414458196093 6.054844783528923 0.27675260441507626 0.14576703551273942 9.538105992203779 -1.1513247639310147 12.601455373641636
262 7.88944453136213 4.259640323578097 0.1766854829391737 12.231136105030158 3.394425568099809 0.26101713879834154 12.73100820818021 2.4904491982191432 0.2373996678301591 9.209960257855895 1.555985769588769 0.3124292284677884 5.168721631691864 0.08395990886454384 0.09421428245068003 9.446054146824054 -1.1657363782757137 12.395893774771356
263 7.092760394129427 4.188415920444055 0.24671194021107962 11.98692710712008 3.3077461256402194 0.28616744056397736 13.172518769942902 2.49174305385482 0.23002834490332455 10.054792513350382 1.5512367115474706 0.2295911072029079 5.45149985133329 0.24228096022257162 0.09653821516338677 9.551699727175215 -1.1663439776039586 12.47944531726916
264 7.103853394039699 4.308448475211117 0.1661564221631044 11.880637509542938 3.369378768534922 0.3463526086938738 12.494767065204757 2.5113526423332733 0.23438950486028481 9.636412555706453 1.5729841068340513 0.285020315757773 5.382137491920014 0.16066300846286172 0.10805492047866627 9.299561603282772 -1.138063131670541 13.063137177711221
265 7.422550147262451 4.217640253031908 0.14717600001239137 12.041598614705714 3.338693946466395 0.2858877369143459 12.838961986271272 2.4747888950444032 0.24784502354627022 9.645845565417979 1.545455251175108 0.26232905505164555 5.07935267742648 0.12928014145127095 0.11804934859655186 9.405661798216778 -1.1814568345119691 12.161455071110593
266 7.057257440048697 4.334306481826497 0.18283190766267574 11.70883803235794 3.351640223458667 0.3335474609486704 12.175814214064214 2.499355000776623 0.2750962179099581 9.63967268088659 1.5149909574468157 0.27704980587847483 5.758748280411546 0.16116157222033184 0.08544451099349477 9.268066129553798 -1.1503376847999993 13.223521029910785
267 7.614067472825415 4.3143885340176595 0.19424881926978257 11.597836409186812 3.390405591952619 0.286288197086781 12.163474292379549 2.534483067771676 0.25986651327471294 9.788394945795716 1.4357227555176997 0.26169624836164823 5.804874220476125 0.16939824214137922 0.1382652314040079 9.393729468132722 -1.1537488936655795 13.06762042856814
268 6.505624434816915 4.391004091797421 0.21499720410633041 10.715300440115982 3.295740703680169 0.31743082921420285 12.607309746951099 2.428011932462541 0.2237710569162741 10.386687314898024 1.4099764845253646 0.22022338950189868 6.830838680163929 0.22084099325471837 0.1151214187427125 9.40915212338919 -1.1735136908017432 12.508171707248334
269 6.716319291564654 4.369609097137132 0.2255220430933394 11.253776343959503 3.400219683221432 0.2951472049462814 12.07049370867781 2.5050008870821268 0.20212460662650886 9.890172623426498 1.4738106010714866 0.2627077947098277 5.468943475482761 0.16387960152121778 0.13991525320072312 9.079941088622245 -1.140124557939107 12.896327742065907
270 6.920316972192123 4.355056859323725 0.231374958886255 11.692917840226416 3.384247343330258 0.2921470496958597 12.701229700966346 2.4924710541852746 0.19581767712903142 9.508026006069283 1.5026562316344623 0.25024826435139413 6.146418993523026 0.13770569952026088 0.13022008613056313 9.393781902595439 -1.1482010943469898 12.602871749687225
271 6.777954416307657 4.420510499111373 0.21350298595970388 10.65339011273542 3.3515227414855526 0.29685994515808506 12.116937063165372 2.414754972160772 0.14141724324550486 9.752651765242652 1.442511956246757 0.22811505167656101 6.301326359815519 6.275771438293305 0.1371610901540055 9.120451943453324 0.05838578951376596 11.654606889006232
272 6.654251865231476 4.313466467761172 0.22288213354624864 11.777965026350559 3.3303846892960514 0.2616547761489719 13.116423630894946 2.4779598999141745 0.16896621107144033 10.194180237408382 1.5221895185165049 0.30040808665011853 5.820677998723682 0.0458794823043851 0.15970093844619293 9.512699751721808 -1.1846525203873284 12.761055194491066
273 6.834301378984174 4.340215616543874 0.22700036519470354 11.0620046447187 3.3211487265446125 0.321471403501156 12.718384108691648 2.3971577983218713 0.21147086335382526 10.233534927986643 1.4811550305651973 0.20993076859174706 5.671856391018877 0.15843067740435482 0.1286630185766704 9.304016290280009 -1.183006962069804 12.58830009252227
274 6.820027623468688 4.256652321018529 0.22787613251880917 11.606680123804553 3.294576709562012 0.3199571068806418 13.096656554069714 2.4029992623812015 0.16568871481955283 10.80675722431175 1.5206551271599158 0.23274854990718855 5.375448840495165 0.2172344224115596 0.12376988886575963 9.541114073229974 -1.1842049634391425 12.261759685391768
275 6.428326937834559 4.416414235361177 0.23546727415769245 11.141789106823511 3.2892826197523295 0.3630005020181766 12.918945940885846 2.401167458409696 0.14567796142921335 10.602639442447742 1.5280906913422097 0.23261206636472193 5.544219110776073 0.23035040708576784 0.15631599224155607 9.327184107753547 -1.14956744955555 12.984069279955456
276 6.926715697912843 4.322435658488538 0.26473026569409197 11.678806880881908 3.2956801575018813 0.29010305296877154 13.208290354165895 2.486521268578653 0.18803484330716447 10.773693652628113 1.6006585950636405 0.23174376167500707 4.864291326091752 0.27940244158935756 0.16710729746027475 9.4903595823361 -1.125688907701372 13.083138551659584
277 7.131607201581474 4.312837057756843 0.2236695032964607 12.036786124482918 3.3871813081935005 0.3140907073133568 12.918156106994365 2.4610197077136378 0.15587507959465996 10.430737023131016 1.5328218758665184 0.19510322509415934 4.885044515395261 0.20193285582072973 0.09952410541908628 9.480466194317007 -1.14346997087554 11.324655443532713
278 7.268041160444683 4.235202104182383 0.24121589324925805 12.534028629736975 3.380984202078678 0.30308438790981335 13.490424141577346 2.513573460294676 0.18181414071217863 10.55791170146794 1.6045844982178317 0.17757074057233968 4.031890333151344 0.2494371646789164 0.08188537869100974 9.576459193275657 -1.125872246055289 11.293806483887447
279 7.3241999350381315 4.307000398900027 0.2112222462833199 12.753631553817158 3.3573083367562035 0.24274589326607757 13.151945374327472 2.5360746550791515 0.181751827060646 10.169109361168859 1.6386437682875126 0.2704761262462517 4.4316189652726905 0.20638807623168848 0.1278133679548757 9.566101037924863 -1.1135454848948694 11.848875616215597
280 6.7660125778900415 4.285580988525103 0.17777881891696046 12.389781380196949 3.3441440962538387 0.2239995212073057 13.27044732200285 2.5272374505025756 0.20002420136381285 10.41665138871543 1.5957715781227022 0.28493529836579634 4.983728195049593 0.26273099560159946 0.1405714905634961 9.565324172770973 -1.119535510144622 11.772097777465191
281 6.847229153002429 4.308090670589799 0.1719413568609124 11.767559440392793 3.2932854829347695 0.2608960835987841 12.944020189890633 2.438639675910994 0.2126334097261871 10.06927783092295 1.5301814737927322 0.287572497679792 5.472977245006438 0.29746300292351296 0.14058382709766634 9.42021277184305 -1.1490964707154245 12.30286117919062
282 7.202123014155052 4.372037613539223 0.19580664849280777 11.584494608667553 3.3902177431346994 0.2634465123168988 12.38988475527604 2.490633676988596 0.23433637428811774 9.549924801206718 1.4705204531005842 0.2817410290198548 5.423445256807092 0.0889556257146594 0.10155153652091373 9.22997448722249 -1.1601555094502338 12.340159879954747
283 6.808145197047172 4.367024333794999 0.1686160145310561 11.17815856948478 3.33795912331253 0.23713187966830704 12.479052398264718 2.522893955856819 0.2994298162150127 9.960463160988802 1.443322052998167 0.28704727973765065 6.148371030282822 0.1635328518021552 0.10871173763208754 9.314838071213659 -1.155682068392852 12.615805602594586
284 7.104307937570524 4.457269316235226 0.18258816837109773 11.288553931023689 3.2924848767198633 0.2555162986493823 12.219151945431921 2.4791415399560717 0.24608391136584462 9.213589716026394 1.375104892441996 0.33191713501535297 6.628191128884425 0.10493433709643653 0.08713137820519469 9.29075893178739 -1.1808415394558676 12.642163538441133
285 6.348616028621233 4.312609881180574 0.1586687560311025 11.581713685305505 3.2402943060370184 0.2251835413675695 13.206040247931647 2.4571014834500167 0.25640386698595913 10.231961992091458 1.4340522623609413 0.2753473484038643 5.800399074009082 0.28237419359388705 0.14077724245673728 9.433746205591785 -1.1773421066212986 12.105231766878848
286 7.4356911381072335 4.299943513725228 0.18567852233733917 11.725766238534165 3.3698052736117767 0.2277359892641429 12.760955033068218 2.4991314299363516 0.2576376956868131 9.699869062037713 1.4726270570824416 0.3439705272838566 5.649097495665102 0.19890315705850983 0.08288996159999415 9.454275793482486 -1.1545464456629244 12.5811527528986
287 7.260954900623786 4.402378256272496 0.20513716548436733 11.882031003381465 3.3736418548922726 0.22948003221682398 12.163814811501513 2.519425578621116 0.2641747662644472 9.396687239799103 1.5071162869035954 0.3011084667448406 5.4676464915874 0.03055632733105561 0.10824156886868912 9.234226889378654 -1.1560048711416788 12.698371935414839
288 6.915206075954883 4.325398588458309 0.19829491980105762 11.658607180354357 3.3861851535698824 0.2585321296060519 12.202535700640274 2.499101436417601 0.2665848529337872 9.987642703212654 1.4351741434724257 0.33174258793969846 6.073006692576031 0.17505988038728568 0.1079891305082968 9.367399670547638 -1.1584446914846853 13.328644087753718
289 7.000622724018989 4.243567500521646 0.20906378960773503 12.3182712349144 3.3175119287208763 0.21050290152943613 13.035225747522581 2.5017153883534755 0.2656503987986665 9.877954712430146 1.4958271027851622 0.30133488183245716 5.261634903623412 0.19746186437470045 0.15268713485647903 9.498741864501905 -1.171411774994614 13.054718533170785
290 6.841038052395113 4.34705428898314 0.2430876102158996 11.836822992539313 3.259201379124953 0.21516169808629662 12.951693263268455 2.501175693693117 0.24001128690797716 9.9229424511151 1.502917998421348 0.3284110670895935 5.666400807622266 0.12700390080829857 0.11423432921331242 9.443779513388048 -1.175157879739615 13.073819626977592
291 7.168937199997887 4.351278910802598 0.17327018497351132 11.588536602828299 3.355251506161528 0.27723562890249287 12.584934403859824 2.4554032173623943 0.2546136356037282 9.645841654763073 1.4590787914778727 0.31121963306382255 5.921214241843477 0.12248437445145802 0.11368657886087438 9.381892820658512 -1.1739291718946157 12.949140227990641
292 7.359288493620715 4.231605923150485 0.19118904474471782 12.64886689667899 3.337024904684219 0.2388443118691191 13.320669895827747 2.4829317057604454 0.25927131196568814 10.671463738471596 1.593190625118842 0.25192731400398677 4.344286868364102 0.37159992298692035 0.11814900597889909 9.66891517859263 -1.1193579156056037 12.139611908204616
293 6.527534377884544 4.2129149154550065 0.17497426907003547 12.414486666379755 3.2890813999690196 0.23444621575911848 13.718348106034062 2.4993117452203895 0.28935134680217073 10.525464869251076 1.5587138222247168 0.2939148312828109 5.237833431894574 0.18203948993262717 0.15748970064525863 9.684733490288803 -1.174216257385434 13.180050265531573
294 6.581855606868366 4.2746810068540935 0.14181378366843983 12.311589099687907 3.2667916684195673 0.21448337503151904 13.961495421045555 2.4558515545846924 0.2849024296682504 10.439743242844623 1.5183075942413002 0.3009647371217246 5.218822724511986 0.3210936826281552 0.14421341681643343 9.702701218991688 -1.1552834306002242 12.448971918221158
295 6.591134747241863 4.210953490001263 0.19771588414018273 12.490944678284684 3.267095431751593 0.21641160465524306 12.888310574761114 2.4605523994708864 0.25296132663344467 10.201838845731217 1.490552882312188 0.29733434595678404 5.620311793499581 0.27876154144276605 0.15526843504145546 9.558508127903693 -1.1810453829500467 12.83072056630777
296 7.213115136341675 4.325281602363068 0.13849770381317478 12.835585171179126 3.3425740079251938 0.2568918067909176 12.792780838750305 2.525898123559291 0.27119306887387806 10.222758510651795 1.452680102034991 0.29096072508552073 5.623846332966578 0.2841674047387831 0.1619890685473858 9.737617197977896 -1.1365082838215206 12.828896001503725
297 6.982251461107181 4.3048550656629 0.13006714364907435 12.202683282837311 3.3644757786554047 0.221881396088854 13.125064329151547 2.4885785884145877 0.16165278441932923 9.877745973364553 1.5501757332751427 0.2472957979013976 4.932749325797458 0.24919163762521826 0.19184005960874995 9.42409887445161 -1.1311731712191355 10.91756389894622
298 7.098104654744879 4.248806840622457 0.1847411754173359 12.398220821633418 3.3444027885306267 0.23046842074926552 12.914036014653945 2.513471278901197 0.21292130655486666 10.229354332299481 1.5452547192978472 0.2878705543537025 4.991940410600843 0.31519968226073486 0.2036129471272266 9.526331246786512 -1.1292014700232136 12.829836008570316
299 7.18396023128583 4.309610430873828 0.15096096537698644 11.724510149638203 3.3081890884960123 0.2518378691014287 13.029862054875352 2.4693897233508815 0.2564621481275922 9.881229902578653 1.525779572185718 0.31730075770850513 5.2085025253386785 0.21913162860901608 0.16298497881891358 9.405612972743343 -1.156208443242695 13.058243512865026
300 6.835924537278429 4.281146441693867 0.18717836301253943 11.719113916303218 3.347921395209068 0.20474968447603462 12.524326656336072 2.4572895409977114 0.24632088935155014 9.718677473354447 1.4925268719857816 0.31569170902780175 5.749954015182117 0.21491846505021717 0.12204051979479716 9.309599319690857 -1.1638679889584571 12.329835925608139
301 7.469480382989002 4.412658182778757 0.17024275345624845 11.304250920457454 3.3867243495540014 0.22613827886879442 12.3227574404992 2.4363984698696224 0.22131759474914245 9.882725644266932 1.4869118547596272 0.28073295838600826 5.8684146801029735 0.11280049600165458 0.15041342919032946 9.369525813663113 -1.1555298613530536 12.018878540562394
302 7.564256232051779 4.339402186680148 0.1677089697329911 11.75720890554686 3.341617286891831 0.2281110980631645 12.44268336952959 2.510976759733447 0.2666061202091633 9.600661930231023 1.4796552311636217 0.311225472406967 6.164388446948449 0.06908126536352072 0.14733037240686198 9.50583977686154 -1.1744819859792721 12.845507878106543
303 8.007557609731993 4.336794039200878 0.10922965686794121 11.562365156252213 3.3900277729002553 0.2728455919578706 12.072661929490714 2.510811127669455 0.23355962589020937 9.014339858673873 1.4088117147859531 0.2980248837918689 5.944820275451614 0.06660085620356211 0.1562792328206568 9.32034896592008 -1.1800194297937652 12.260597707922024
304 7.853387600167985 4.297642576908218 0.16592706233782095 11.719224086761438 3.380506594421312 0.2470368245596264 11.738867912904306 2.463165661521244 0.18244104748080014 9.09868767157122 1.418367973613316 0.2936091454246299 5.999270946735656 0.12294937438358744 0.1510818006190365 9.28188764362812 -1.1861020957762505 11.918620847423842
305 7.456126265499217 4.495543008207967 0.1306686969337589 10.725056591504702 3.4129461106256214 0.2634721465508137 11.53102430226982 2.5094880184126724 0.2872671982151137 9.549670082853565 1.3266641594178024 0.3004002308483871 6.973017671980299 0.024561487943273046 0.10732957785520277 9.24697898282152 -1.1687879750243186 12.480600427211709
306 7.148503592076583 4.552884549166624 0.12571441103011927 10.636864448439937 3.4021909124009126 0.25369595699839453 12.14523641825793 2.4532082455886672 0.2243162001033107 9.655211327672458 1.3918584027101097 0.29865877796661444 6.3522768268881045 0.15788323923243947 0.1546114430473955 9.187618522667004 -1.1310234621260356 12.112290995387138
307 7.7684721642464964 4.577229132575602 0.12015073466385498 10.665171746182686 3.4832166750529203 0.21966169377072312 11.357009080309075 2.495532987513883 0.26569330472679953 9.151141107303152 1.3810417912121773 0.30050515986204157 6.446487862282324 0.1632391396009263 0.14181757904671413 9.077656392064748 -1.1025765867546844 12.00722982065206
308 7.447235386588983 4.51789350683797 0.19091910455263944 10.9864637070339 3.3980683911172775 0.24966827430801908 11.276450389435624 2.467564152090536 0.16403330473333205 9.415500161206875 1.3555584913321246 0.23758334714834833 6.138013722692745 0.03406678982001493 0.13325798498126645 9.052732673391626 -1.1679982657062014 11.177971315257306
309 6.413862299397193 4.42450840196489 0.1578241601613181 10.927642629208796 3.3336968591199008 0.2602223466947051 12.46312341230799 2.4490965267337375 0.189559912146972 9.949583941506898 1.4341661849806169 0.24834650571926958 6.346095413211992 0.1510106753487434 0.11894226850723241 9.220061539126574 -1.1641328023162083 11.171476007928211
310 7.46570422544913 4.251475755397637 0.13375323740477393 12.47644603368957 3.3130180922765806 0.22039822163311276 13.112310480223705 2.524491303227719 0.1917040250313217 9.34195017054229 1.4902159867510487 0.2996231332953668 5.108404616891524 0.16541798362775717 0.12436329316557271 9.500963105359244 -1.1737047076896376 11.113569653656374
311 7.616118562527535 4.451688892102655 0.12018603622927149 11.243810349865534 3.3192353248540982 0.2186926196694266 11.580967551177583 2.478427981713482 0.2067301698108498 9.087671388736807 1.36062061044668 0.25905058814456405 6.383146107399815 0.011524059812016723 0.09501365570877257 9.182342791941455 -1.1983291581599997 10.3094939655066
312 6.559548844031361 4.416301242276514 0.11182026929065861 11.124914738660781 3.320204928785045 0.23359593570029252 12.239290961811015 2.4312154810194597 0.24792883482505215 10.114549965460341 1.3686444389546837 0.2878205841162078 6.08892852521433 0.1828443978491521 0.1317053110759385 9.225446607035565 -1.1787864341688152 11.606645953487295
313 6.978303671321608 4.559686018104552 0.17508277419332344 10.89508216996807 3.358917593876357 0.2285274391424349 11.725453623972822 2.4240410360365554 0.2780109418119538 10.123869802741485 1.2857218722775587 0.2649336182942957 6.779799702091908 0.1338776879504137 0.1392868577067997 9.300501794019178 -1.1701796902966985 12.442828536885544
314 6.638603485667671 4.472286636601205 0.09349048873083753 10.598512730888219 3.3237876684951293 0.2122772415573807 11.918239926462602 2.3956981474601067 0.24171267198440877 10.713975017866368 1.3985699277669068 0.29462607952520103 6.797019673347097 0.16720474835043092 0.12521666022920774 9.333270166846392 -1.1711191062110302 11.084706692696612
315 6.28453885233633 4.620023550194656 0.10869140930651756 10.203256066078605 3.2589584072670776 0.1903585598655915 11.938575952579168 2.348416988236034 0.20657708107162936 11.058695656763902 1.3264940084162125 0.30799314069422873 7.981195382563689 0.2274672650474011 0.13269468791520497 9.49325238206434 -1.1663564881135098 10.843969729744114
316 6.5662550399685715 4.4663744935840395 0.10699074787701995 11.245973731183266 3.2807734544243936 0.19643674832113023 11.81335945350044 2.422129570736651 0.184110617952531 10.60379357969183 1.380871514510872 0.28817292533014943 6.764463624419155 0.2661536865256776 0.15387041060920423 9.398769085752653 -1.1593679879894594 10.652218760761995
317 6.460027368793951 4.525192556695652 0.05315494827223434 10.083748907564967 3.3173362104753217 0.22414303312579 12.004862459751504 2.3760318666385736 0.23617597269618879 10.768246803437123 1.3536689975766993 0.2628647382999869 6.77641442029132 0.1802394086567245 0.11441511426235308 9.218659991967773 -1.1721347239371918 10.207286741326527
318 6.820937680826009 4.550477624389218 0.09558867468816855 10.576044251938818 3.3749411959991207 0.2432675717934237 12.016338159396996 2.4343456383873923 0.24578082122599584 9.829077158530888 1.4193894835845062 0.3266814020363965 6.691965514318716 0.18058141012027779 0.08467910102145004 9.186872553002285 -1.130681461449683 11.41329144202839
319 6.526629069884551 4.5173671708685 0.08956799083419757 10.2927208368887 3.3468041516865776 0.2070116543128566 11.179640028050441 2.4041228613269623 0.2648657751373463 10.041979733639986 1.3308064041401066 0.33470667625546535 6.781066842960856 0.14450770822899334 0.09029669645057484 8.964407302284906 -1.173906872695558 11.303870508825295
320 6.987021497062472 4.3746265701838185 0.07656525491520565 11.094223840883586 3.3300230116852205 0.19304395535973884 11.676107028541203 2.4131349621283973 0.27171879410409994 10.142347600207408 1.4107673204505187 0.32993519944485095 6.203840296554478 0.1948736236259417 0.1273622645358948 9.22070805264983 -1.177943434331007 11.443404930258223
321 6.787850494369999 4.428253970578294 0.08548780287501183 10.98592879778879 3.3173856408728617 0.2006702365819228 12.296086443646159 2.424178622582838 0.24583054526986114 10.21848170803514 1.420308711833434 0.3101258060235871 6.22172777758076 0.14155496371325976 0.11004188098037354 9.30201504428417 -1.1762921500296486 10.910907161416782
322 6.522497161039308 4.468509354208112 0.03811014748828081 10.67025409392781 3.279264556654444 0.2132710649000348 12.318512027468895 2.3497902940368336 0.2654902931494083 10.43781570105558 1.4331537687945985 0.3307888848770677 6.459578419538207 0.16341877031462257 0.14406942901897943 9.28173148060596 -1.1838011831440638 11.36438661416526
323 5.5047035828342565 4.456283614729746 0.04856973857299945 11.00520209427403 3.2123319444135405 0.222012990724871 12.5520944082078 2.32029237143983 0.25951879720386045 10.751998059078188 1.422825671081108 0.3741069432221751 6.60664464943983 0.23929484139674032 0.09441618091276183 9.28412855876682 -1.1924228433335933 11.443395559841477
324 5.89705339675633 4.323492302375529 0.06506017668566227 10.852767039079401 3.2308776684269898 0.1497245163668494 12.839199608582831 2.3374131027360567 0.25952924924708837 11.238679965549524 1.4163153672889903 0.3498501149863388 6.565490770603447 0.3156630803219112 0.16326868058356164 9.478638156114306 -1.1978762277158905 11.315145686594024
325 6.1240465858620565 4.360560592386917 0.08778170922708624 10.609704612012045 3.275929566933681 0.21519407959317954 12.62643823825859 2.3315543038272564 0.24251839888572027 10.596967222854865 1.4501528158451369 0.33347645177171686 6.442822355076775 0.18872257244243842 0.12333217754901786 9.279995802812866 -1.2012445616587002 11.485544241940858
326 6.21384367796365 4.222294035754926 0.0920446826419075 11.608022351671442 3.2859503856775456 0.24441063437003938 12.812739246388722 2.410353986667672 0.24750195823870394 10.486228797988398 1.4816807984449172 0.3442710512151431 5.668993837973588 0.31011799307989346 0.14295502048813435 9.35796558239716 -1.180549092020795 12.274856973031566
327 5.7744616812863345 4.348992848282602 0.061046588129708916 11.50850999068582 3.2419300416738777 0.23895186776454505 12.603955899872176 2.4176812453976506 0.26619677367125016 11.529450586940744 1.4479833161091702 0.2943059058574067 6.224742445895118 0.3335246351212807 0.08835907541338407 9.52822412093604 -1.1646061146288698 10.873137085762632
328 5.084834128165847 4.424936991969707 0.14132925516810904 10.553879979025636 3.270259754174028 0.26259576725238243 12.604027113838637 2.3560704575403317 0.3009080310498055 11.675994345709615 1.410171465518377 0.3080149647349579 6.708080273577544 0.3508770920214684 0.10539934950777052 9.325363168063456 -1.1601653797010036 12.814170924314038
329 5.758970617362316 4.401274851130335 0.14394524412004192 10.549636662943406 3.226582454258487 0.23116718834950664 12.294846413886075 2.3263700623825603 0.24026590774433737 11.324475672707688 1.3277484390718084 0.31698156817429335 6.759034366576971 0.33298033845178615 0.09588610179297655 9.337392746695292 -1.1996373028867908 11.782831336909222
330 6.446820493029797 4.338575262443308 0.10633457373535266 11.579173386918496 3.2928032032336705 0.23751571870065188 12.963835405315084 2.427268852151131 0.24258763686858772 10.907797211179183 1.4620432603997457 0.2894321788849835 5.826972170803442 0.2695604743107177 0.14792483058174558 9.544919733449202 -1.1645783214380714 11.73182581569025
331 6.014521101600296 4.37891551206769 0.1513180435902696 11.248120971487857 3.3488090619055164 0.21812732116663228 12.558273973712026 2.4201470299177794 0.23437513253874864 10.645866709853385 1.4738529651030923 0.30998905929003645 6.280718819577156 0.2765071916088894 0.13664223603354447 9.349500315246143 -1.1429821798251925 12.037290859806712
332 5.1497349673015265 4.399766836780438 0.15285986231101278 10.855819629533597 3.2459696479801248 0.260572152758407 13.204785385433151 2.41144625897377 0.2959453102533574 11.174034750817984 1.462347687710145 0.2963188824180083 6.968373168530587 0.32549337587783567 0.1267856528143494 9.47054958032337 -1.1536237704813233 12.97728619698645
333 4.775299843127853 4.471443448850271 0.12818971329410822 10.643255501749584 3.2457774908776833 0.2418525762645136 12.889636129972112 2.362935036014542 0.26515228562084303 11.843125969719175 1.3905963317733743 0.33553219785123833 6.761909477858877 0.4025945648264446 0.10630592847290807 9.38264538448552 -1.1479591574773231 12.341885638746062
334 5.248494072328672 4.50157763796781 0.14747809448131574 10.93856092626836 3.2197939889645975 0.21424324765873903 13.302448800286818 2.3601625644372306 0.24109410053652172 11.354103651150819 1.4716064611029174 0.3159743724637919 6.780290696723167 0.3630446589257139 0.08859449520179077 9.524779629351567 -1.139391469666132 11.543773866060569
335 5.848242743554394 4.337381774502644 0.14185552728190576 10.945206836987222 3.2474480739203284 0.2284453360031719 12.880138558231236 2.3756141387597367 0.25615273389192056 11.198346318207186 1.4918334669949669 0.34088070391030584 5.886683924785643 0.3325887302616399 0.09909546640913827 9.351723676353135 -1.1656552950579229 12.220384964932762
336 6.06358687296592 4.500537354635951 0.11858005925874118 10.478903061448955 3.2989680737102485 0.25189622705457065 12.496500057210426 2.394175123459625 0.2449711123286889 10.848430085804432 1.4481551982367409 0.3150679480364419 6.239972683195284 0.30161055459629305 0.13283157194178047 9.225478552125002 -1.1339392710180145 12.18505811903596
337 6.14357260820967 4.404622693905626 0.1585706447348926 11.351612673242578 3.2970400960161936 0.2802006591712132 12.509406539530806 2.43751845520332 0.32692704849629073 10.744215710271648 1.4464940751969655 0.3051695335549928 6.389450430035178 0.3151371547794229 0.10836343505630715 9.427651592257975 -1.1424660369254804 13.51299555274431
338 5.455626015021013 4.549002742002061 0.11831070789779696 10.671307620913872 3.266281334347618 0.24454533281669852 12.811796303373338 2.3889227423313333 0.27213489132374336 11.110026946795543 1.460699273849731 0.29830873630608284 6.5719311574813615 0.2787642050336163 0.12165065629784125 9.324137608717026 -1.133894472432914 12.088840239590397
339 5.118176079398723 4.44331829014349 0.13260681006704814 10.930818558687314 3.2020329324789545 0.20120062366195618 12.845795997019472 2.3531186483393363 0.2761092431650874 11.712418997967866 1.4215861280079556 0.24044718879874002 6.874245559708802 0.3909604791578892 0.08086318041077392 9.496291038556436 -1.1604252363202607 10.671075902034227
340 5.213209441777409 4.575560287631627 0.11715577420504832 9.682520282287102 3.2196153052999206 0.26553299720544826 12.61133453945001 2.324420179489199 0.27203929938134425 11.334063073915658 1.381502640797975 0.31244726229063846 7.575704401421625 0.36384479519718116 0.06341202165021691 9.283366347770361 -1.1496398902626055 11.809661169147065
341 5.4396240285971205 4.603762970541403 0.127855446270221 9.894169734722135 3.2631601081510824 0.2062848272317687 12.214377722711713 2.3503875716088505 0.2947204857437134 10.806613968311899 1.4131249485343134 0.3283763232915985 7.225319109096651 0.27061677473279183 0.09904906518666688 9.116020912687905 -1.1424180572320979 12.10414764454312
342 5.36758254332765 4.451688963319213 0.10218163464102605 9.981794332821192 3.2667997984451103 0.2467607483791023 13.153848543965116 2.3512164638660877 0.256528168772325 11.13834013521692 1.3725059565043995 0.33201260450012804 7.312431853273144 0.30880944220097534 0.07912521603979566 9.390799481720805 -1.172424407078629 11.649473830461876
343 5.080185796287667 4.379925584728268 0.08244675732800301 11.03015660959422 3.1974200552778465 0.2108218644491956 13.037622830066173 2.3761388569835806 0.29406725003622547 11.180946546421072 1.4299943130151413 0.31943650294039605 6.458598391535614 0.36557201215777063 0.1501574467247157 9.35750203478095 -1.1728183675132646 12.11152360244713
344 4.825803434149195 4.524052171803106 0.1231357943034752 10.585228142979407 3.1904722582942218 0.21959630766778895 12.944260449086208 2.3694567444771693 0.33099583072954336 11.267469081535708 1.4051987330406264 0.341699881432027 6.999665655426146 0.3849575455489425 0.12188864513652103 9.324485352635332 -1.1478010413129727 13.032686617379293
345 4.686904811719102 4.342931929555544 0.1978341905219927 10.793018308451595 3.1975621789580386 0.20042159008264523 13.695032087130048 2.376184515389535 0.25404221566522217 11.39563362976332 1.4906695399093826 0.31827056593879977 6.780424317769722 0.47588428962325474 0.09684937890977835 9.470202630966757 -1.1459820412586352 12.231708600526064
346 4.882605093688295 4.387357289485505 0.16177198742576093 10.448361775434194 3.2033886949321793 0.19578704051413837 13.010912003829228 2.326873778373414 0.21735061014645113 11.537409785525142 1.4158193310757905 0.31638114758861985 7.290695754059397 0.3939961261645534 0.08806069879923618 9.433996882507252 -1.177141487939498 11.222541344048802
347 4.952513133979018 4.46839820134503 0.15383890635456945 10.578901155650767 3.239888942604277 0.2115381535243974 13.257998939018517 2.3832391536403703 0.21469386406597454 10.966714720922273 1.4649795648085397 0.3120011628324289 7.16106581496727 0.3163543254224848 0.08340668680495393 9.38343875290757 -1.1480564943816458 11.17816334617296
348 5.084612935593367 4.485702880724757 0.1914238374675086 10.367367173613815 3.245914500263401 0.20875914930804676 12.566471903199476 2.3362697235957524 0.1733286028522821 10.835858614802033 1.385334078272854 0.3221183913817412 6.992173325437585 0.23136679292165752 0.0927404704235383 9.169296790529256 -1.1857109367901018 11.325891092511501
349 5.205713953826545 4.45828937467379 0.05944383285102792 9.804052201255818 3.2333663884574833 0.2394472208436383 12.88028167474597 2.3184610250826534 0.2745939448410646 11.558122204015337 1.393391824130548 0.31221138566974144 7.312897016675802 0.39196048333362604 0.12973400142014027 9.352213410103895 -1.1635347128101658 11.635975097137848
350 5.18194176111721 4.451840180289399 0.04389998231719192 10.408242506009906 3.1995467914679883 0.23508271224257296 13.11569006212207 2.3625197746918345 0.2615058840685492 11.278435480376553 1.4666886420223095 0.3401051961826515 6.749251914721589 0.37040028790625446 0.12561787231264324 9.346712344869465 -1.1524293966702288 11.530336135417938
351 5.0324716572035 4.3372345231100065 0.0911251003568609 10.936545927867016 3.2154605223725263 0.21995064064924352 13.013054124500517 2.3884694362401033 0.24237191778958947 11.11835756889192 1.432029919955353 0.3677762240035807 6.740291944195478 0.3978519636820218 0.09332625621260686 9.368144244531686 -1.168419258873784 11.625888213958355
352 5.438693269890924 4.318033695138713 0.04705068805099797 11.061053186003273 3.2317769039620954 0.20645208705667195 12.851418440189123 2.3795102167902304 0.28485174102671346 11.712491684463838 1.4427388148624027 0.33432596884650573 6.558894102032822 0.42601185025004756 0.09751466196885818 9.524510136515996 -1.1630142357450883 11.117617444859045
353 5.5883528106622675 4.388556425934395 0.117379929835735 10.912113501238121 3.226857275024773 0.2342557575059945 13.115909879662013 2.353831606833412 0.29839410454713877 11.696413420043864 1.4682886192682305 0.3323034223122334 6.623755411141766 0.4033076088799869 0.10306427492528294 9.587309004549606 -1.1544602247576266 12.437739044207701
354 5.085702205962856 4.228032795629555 0.07525348322333596 11.497227274296309 3.153228259291296 0.2321042154668535 14.076527140565807 2.373802194429008 0.23732641057332837 11.870329388847303 1.4776850158520183 0.32837835627098116 7.094355545888293 0.5255232433122702 0.07109218510379291 9.924828311112112 -1.1709742302429564 10.819215337844568
355 4.94709829550916 4.276017238231237 0.13327368555708924 11.260842019977716 3.1686153327853845 0.2092018831398088 13.341049453217279 2.35117867474668 0.2937993862581615 11.133667601506247 1.4978001389154043 0.3226590663823712 5.87979874633248 0.38669905546050826 0.15425067941529588 9.312491223308577 -1.1865664439179433 12.756157034332949
356 5.294243985910209 4.179645684843102 0.06749904071486716 11.52416513189286 3.184498363827533 0.2417674482387677 14.108673524473618 2.3422012607325815 0.2889813695857315 11.694501706007369 1.5146767922415483 0.3360426616264049 5.62913277995734 0.5159307214034352 0.13803453590723416 9.65014342564828 -1.175237967336146 12.28793999582251
357 4.938043005027083 4.161285632672142 0.121477639830422 12.024431743109481 3.12818340826676 0.20335633987162965 14.438366777603521 2.376623384085005 0.3347075835004216 11.936361178705464 1.5547075732408366 0.3742592520292256 6.235349183627034 0.42892115387388835 0.10452607416583073 9.914510377614516 -1.1926843015180597 13.04426529374674
358 5.933557289779338 4.219174118270601 0.05382718662587075 11.693574630243935 3.1759463410053788 0.2185711537972815 13.73024375794141 2.353179869926186 0.2995100261816875 11.187778116223102 1.471832431321608 0.3377653481125238 6.132581108527234 0.3676740367373831 0.10390669550991247 9.735546980543003 -1.2050671724935547 11.614775940632304
359 5.850232141540588 4.336596531528862 0.12264030043947385 11.615103605627779 3.20968339296231 0.19754801188887394 13.435398662644458 2.402429056041745 0.2982320671879134 10.897552414245743 1.4696665581164763 0.31979238491720496 6.032289280931719 0.2763109682902446 0.07490861943172052 9.566115220998059 -1.1836912305578584 11.609515885985715
360 5.664796970382942 4.143815614526091 0.16431776328439446 11.826909043175364 3.1731063087171076 0.1868404603561149 13.462189009220843 2.4087337080624387 0.328259129247266 11.070273796085047 1.5532080211548909 0.3282465571444069 5.545768811238254 0.42454619138153105 0.18750447281795818 9.51398752602049 -1.181946563177374 13.695620828957763
361 5.6098401795273745 4.1512932988915185 0.11783153092030245 11.661485862492182 3.138308338138274 0.2228756617629956 14.257285798982828 2.352005282832465 0.25738469589616875 12.146390751712099 1.5126276891516495 0.26351539879744806 5.424380249307897 0.4640362414913757 0.11840711898246715 9.819876568404476 -1.1989743618447295 11.230137869282284
362 5.308862839376609 4.262581830331042 0.1675403455297638 11.022401548524737 3.14805015795756 0.22702843692978972 13.468575708829931 2.3540571013191816 0.31251337769598375 11.36647017651618 1.468254153118006 0.3063700324245799 6.198025929894172 0.42759190899235605 0.13667854954051928 9.472867240628327 -1.190521501602157 13.179527482352345
363 5.274482910618835 4.342724383912985 0.15007813572850542 11.287824950411498 3.106442225845626 0.21483370449180605 13.568792141970066 2.3506942284502355 0.2997913035531512 11.259978318663313 1.4538552571275092 0.33211243510775745 6.771404156677755 0.39485368939826093 0.18714184474873397 9.632496495668294 -1.1929145749988628 13.56715269943577
364 5.931147543956048 4.192644268615342 0.1695609960525516 12.105554976962381 3.1838960961148732 0.2294048170412254 13.731561374839208 2.3880402433066537 0.26720928555331025 11.403240990303125 1.52149355599221 0.29941748991454425 5.71662448811003 0.3225186014286712 0.10009178398405356 9.777625874834158 -1.2009099788542361 12.211843367983011
365 5.79689988000872 4.296908612133336 0.17457973504220814 11.524143882907719 3.1819907583990785 0.20240173144114673 13.418360334617192 2.4252310426671113 0.24758053235460162 10.78563234084232 1.5309105730740713 0.3061025281794721 5.896640091399481 0.3611744092427068 0.15940080452685543 9.484335305955087 -1.1633854528425254 12.491228578203254
366 5.153549046014038 4.272300135939095 0.12238667868023609 11.298297599117102 3.1565316227249607 0.19220110543013957 13.792076080151094 2.3495374331390284 0.27225461229614734 11.500031801972252 1.4817300608357664 0.3029555524943118 5.732508364168919 0.42539714965274716 0.17101255486614242 9.495292578284682 -1.1855292514874665 12.155992945798902
367 5.220289426642887 4.005942003265362 0.14951738825576247 12.705193990675733 3.1113176922972414 0.1989093970739499 15.049675881569074 2.3450817100880164 0.2367774157625609 12.164228250503868 1.5463039647319987 0.32966906770327364 5.571886984899956 0.6028316844833311 0.18550377276299013 10.142254906858303 -1.200333120972596 12.609392070879153
368 4.704217854832548 4.158767786229134 0.12106080416301268 12.075550245946872 3.0611605132562896 0.1834805315918861 14.287278600027815 2.324984696806281 0.18995491555211153 11.862162379191261 1.4941554682094942 0.3220686821077553 6.289299670707435 0.4486310637337813 0.14109039783935068 9.843701750141188 -1.22508862629879 10.973921741812731
369 4.579722752329385 4.3948522707921915 0.13753373891944745 10.66523858117727 3.112831612335577 0.1920209786537411 13.378004564690087 2.3123357891178014 0.2524232409615617 11.80699858779333 1.4350524234857356 0.2916296331667982 7.086541746811204 0.44059949340602134 0.13730661239164516 9.503301246560255 -1.1834942141183207 11.584223468873345
370 5.759066829746496 4.368843495711083 0.12226944593581429 10.51567079787816 3.2023113847969262 0.19857338902163374 12.994094915333756 2.2987163267675528 0.1809351811298868 11.007057983997528 1.3547668094725696 0.3205646757569333 6.780977639879713 0.26136556809673 0.12910080582624836 9.41137363336713 -1.2254278149768136 10.902739372337155
371 4.991342971123145 4.480160626105029 0.15188046610843836 10.228895944930244 3.1671456769709945 0.20560335276145075 13.031336095555327 2.307370963419947 0.20953769850680093 11.68712952098897 1.4181075608265719 0.29445607427761755 6.943241309952881 0.3106241074833713 0.11963844615949598 9.376389168510112 -1.1859467449846033 11.242761635865726
372 4.829099844852831 4.506001954509562 0.16765218500645193 10.313309180537226 3.1801493393984934 0.2030488757487108 12.664331576884983 2.2793520459580883 0.19959266572447623 11.217323541530163 1.402679225027442 0.2746614204893277 7.022683956894703 0.26726475038418185 0.13727264187631383 9.209349620139982 -1.1955390688902323 11.255501364260313
373 5.486265819411857 4.689631634917277 0.11785485148608091 9.474071296894381 3.199486198839833 0.20871197713993256 12.059264206768113 2.3128247438286076 0.19953914766776376 11.104955389984916 1.3149174281495137 0.2731053693861678 7.99839645194075 0.3230887087299262 0.12774461039491317 9.224590633000002 -1.1546387890527545 10.622132815520699
374 5.344306890774954 4.612118035356916 0.1178543445661004 9.807081419266794 3.1750070664070544 0.23229019156793582 12.766319320725996 2.274761511238431 0.19131415666819462 11.261701332189526 1.3758302398191407 0.3071144131059291 7.601117606965882 0.31322844573283576 0.15461415239293136 9.356105313984632 -1.1724394722349103 11.49567919239058
375 5.7972197250848385 4.392892646292749 0.12067422787650911 11.363002969972188 3.2171995854140225 0.24053827948890202 13.085916883076091 2.373445027347245 0.2001918228697266 11.099006075536042 1.4931908981854516 0.26796177251009395 6.239343131148372 0.3146974050550541 0.16136033104151606 9.516897756963507 -1.1643434194868816 11.35288866160557
376 5.480517462226782 4.3642734327286 0.1354976018292325 10.92691709746563 3.1542730751019312 0.2149466301277302 13.20124110700861 2.317280394081221 0.1708345390353432 11.286313495935566 1.4326208974736883 0.2606790171060718 6.892967122284364 0.2866605953699575 0.1327109051922264 9.55759125698419 -1.2116068529947064 10.481331155659515
377 4.987627400591594 4.413886070140343 0.17710041115827432 10.635575783517531 3.2205574380184956 0.2544656891646546 12.774302239838933 2.3335725319735046 0.17984583524466274 11.228780678937714 1.4298844520194924 0.2592324834748335 6.817009889344002 0.38579542663029565 0.1515444456311244 9.288659198445954 -1.1658893481893597 11.71342156221273
378 5.244058304180184 4.4312094803464035 0.1312338069958713 10.88191505699148 3.1407592344701243 0.20390514980986094 13.362296109222545 2.3370282491063445 0.15558993731599358 11.682875987442868 1.394967417513084 0.26026149408621896 7.347419993508906 0.33795101028371377 0.08946197722004716 9.703713090269197 -1.194245453601852 9.630874684162142
379 4.557225198300895 4.531754222591561 0.12241352878394814 10.206656436215813 3.1006144273111733 0.22632322642709254 13.80459652405266 2.289013086685511 0.16497271392507554 12.285584345430896 1.4455396869890529 0.2910045621585786 6.932540305402632 0.37761335468621615 0.12433974565847637 9.557320561880578 -1.1737215762930833 10.646172072021052
380 5.774244497770504 4.514098076439941 0.09996046915342276 10.765367329247386 3.2054742928222337 0.17362764595711722 13.263478077431577 2.336728817273083 0.1687079797562849 11.229363915410374 1.4437873751402706 0.27324367163329794 6.5911792262755045 0.3788726353030358 0.1703106398745213 9.52472660922707 -1.1468362925500732 10.151097913043198
381 5.137764806498462 4.422331092758606 0.14743428018552301 10.644985212569383 3.1554027338317026 0.21558897131605922 13.219409213532465 2.329627646455284 0.2075752298889046 11.613604653487432 1.4291835890662024 0.2820971149571509 6.580136693687159 0.35763913227970523 0.16491281737489247 9.43918011595498 -1.183791693067486 11.660933460660708
382 3.790553972257521 4.323373335102821 0.13372552284986466 10.543535460524915 3.089515830727956 0.2066630801580549 13.64695833666921 2.271543695451196 0.1937005793493489 12.438702592412247 1.4163648589886026 0.2551575919835117 6.862251719127799 0.44349078184759166 0.1478054812459565 9.456400416198338 -1.2137708315221525 10.737827885666825
383 4.581698502440586 4.367060673532027 0.09451475839632156 10.772986145983237 3.1622177061556958 0.26028141303482866 13.861017190644557 2.3296582999300086 0.18626070876823453 11.847996954081065 1.4994063269039997 0.3235726885855303 6.7155494028195655 0.43623237204365384 0.18602689016056267 9.5558496391938 -1.1637134562327092 12.039636163147184
384 5.226584146950228 4.362835975457745 0.14070160812015076 10.933582312286324 3.151909513143955 0.2294378413206874 13.055092536447603 2.310516347666789 0.16243305681686201 11.713635344940881 1.4019842304275005 0.30493754032713255 6.632124192841167 0.4029352326353489 0.1517507992284824 9.51220370669324 -1.1965922720795183 11.336094260529004
385 4.670079384084839 4.321523755981256 0.14033390883492564 11.199593578779664 3.1611514136087213 0.1830517517494844 13.398673331863476 2.3480080538063564 0.22922126370735407 11.761626059936734 1.4659869623657709 0.2744494882263181 6.0146482299115736 0.38623524255101965 0.11275329599787838 9.408924116915255 -1.1860474462831612 10.76942596867693
386 4.94248706028611 4.3500752027445 0.1320430150572236 11.133894693627605 3.1509798992906086 0.19730247673161924 13.573007325802548 2.346306993663193 0.21681068619627397 11.552960566578017 1.47970021200514 0.31282360980086693 5.907949506812004 0.3959845726498593 0.1864427960418042 9.422059830621256 -1.1780191558751258 11.979660372198753
387 5.488982378329661 4.28694283157295 0.1202208304904778 10.864266779773825 3.167006530484877 0.22190739617411134 13.578021112550383 2.3166404997052914 0.18049610604104824 11.767170222997953 1.4287512802231743 0.2982235472166014 6.317834073692483 0.3772889769913072 0.15754631591689017 9.603254913468861 -1.207302508150266 11.211571624335642
388 5.616844436413576 4.262000353960774 0.16367265304611198 11.326378511849601 3.1542021720799003 0.2134917333854884 13.54526465427089 2.3491354126597632 0.21195108623223602 11.988299091135218 1.4605657859707655 0.3096651273415559 5.799118549759631 0.42089472150419804 0.12355823890333235 9.655181048685783 -1.1932688427107059 11.715140140354972
389 5.372236697831638 4.390548556135881 0.20596360448265807 10.244461653050733 3.164178941692326 0.20849410100028196 13.09587043362419 2.287795071309677 0.18337138659775687 11.81038119900087 1.3671161544948696 0.28437496564578296 6.748926318715265 0.3431773744051467 0.12100353799773757 9.45437526044454 -1.212065312338206 11.495912242092839
390 5.092018961655681 4.2779369031367445 0.14382303206188551 11.043487040285862 3.1904996255736724 0.22791016583553325 13.42249310510174 2.3617666100133627 0.19396267616503546 11.530310653085282 1.4390920113908447 0.31415494511675673 6.601958180274082 0.3659309882114813 0.16348342558072743 9.53805358808053 -1.1955833042805648 11.955729769242739
391 4.960830045940037 4.33908926056407 0.18345014736983392 10.62081877742814 3.1711258164805924 0.20587760894544063 13.008591557839006 2.273704979631399 0.21854228901729403 11.212052358596964 1.3771973420541663 0.34077799534100583 6.481714373222847 0.2831012751337533 0.13977884703586654 9.256801422605397 -1.2337847971729896 12.472453394862107
392 4.532156024819493 4.342310300224375 0.12465270935853738 10.349940191957883 3.0965557821328784 0.22206928762636546 13.50974917633901 2.2408437701045134 0.20174599590271947 11.453161542433074 1.373148409579296 0.37784654893304215 7.074356344657073 0.39975681422588105 0.15802351412604865 9.383872656041307 -1.2321055166923973 12.425598834233442
393 4.656943673235523 4.333696021239875 0.11753404413456096 10.397241089879792 3.1053490261274628 0.23672125302477426 13.376141582524715 2.240106263100697 0.18654855755723168 11.606538933984575 1.3585901974326648 0.292562946905252 6.940274762602035 0.29806026229085075 0.10050014954871886 9.395428008445329 -1.255468177907476 10.70132698576431
394 4.160679482431486 4.468157086531916 0.13521491296965543 10.407746638507508 3.0915641720995577 0.20305183147866485 13.135080978015777 2.2520832026771664 0.22232028759763645 12.085527596375774 1.3747106461082579 0.26913978308638725 7.518586232409642 0.3541395354319491 0.08227432091484001 9.461524185548038 -1.2144976033760166 10.45076320132801
395 5.043105152299043 4.472794819987597 0.08774566806614141 10.027982130736564 3.1634803494219663 0.22606622601564044 12.588806429405151 2.266450798736953 0.22936654497049164 11.317210399687086 1.350534454707336 0.2580582002249517 7.419823294347218 0.2828789288160387 0.02379644609497698 9.279385481295012 -1.2154006616118078 9.454182750096745
396 4.533020205551467 4.344622061979409 0.11967889050747797 10.306195959043666 3.1165967238194563 0.2372379146123699 13.11396197909552 2.2879466307285306 0.20046679395613615 12.421432390580895 1.4197703476870933 0.2622823934043308 7.076692224729583 0.4737862966959987 0.07210286591696786 9.490260551800226 -1.1940841197636884 10.218918377472768
397 4.886886951373462 4.4038134836302065 0.08455709497727505 9.84829520214085 3.181742190060676 0.21297855793833936 13.21405367067695 2.277351030518172 0.17564477165544504 12.307169704483844 1.4448851060962402 0.2503211819080124 7.491547110836282 0.459076656494043 0.12421664974065987 9.549590527902277 -1.1692548385859187 9.714135659516074
398 5.311192532355329 4.256928250588933 0.14327555366861627 11.144367511478494 3.197912268267117 0.18849917892472312 13.272317159868008 2.3621221571215494 0.15597870926473797 11.434799757595135 1.4667553966761697 0.21876870812008423 6.2250549452360495 0.3250433234741002 0.06177981497564538 9.477546381306604 -1.2008762527202124 8.804091996692243
399 4.98210145489902 4.283179965509955 0.10804220788115929 11.320358641645054 3.139808957949693 0.24828902885205206 14.22391181566924 2.320795893622846 0.0728797328926424 12.451196966884517 1.5001915973353674 0.23900927863542396 5.7557654165835475 0.5407797283161998 0.06168996700635079 9.746666859136276 -1.1656773033989738 8.3641549516641
400 4.839645226905877 4.393448724812299 0.1467021294192044 10.883206637903871 3.201256635595802 0.22506739131765688 13.239687729891035 2.33868142741853 0.07525348322333596 10.960508955895946 1.474032293833963 0.2778427921262337 6.399949581092918 0.36411225188733115 0.09310853978789589 9.26459962633793 -1.1683222652362009 9.373295439123076
401 5.493475549178925 4.325297767850268 0.09782150893092487 10.860873424562566 3.2233326099392126 0.22984763533280742 12.739339759445063 2.351984391502235 0.17075212702076376 11.21087808961941 1.4507539283332427 0.28681645223484065 6.07734611567067 0.356581680798893 0.017977349302065904 9.276382587695327 -1.181038456261016 9.204166742791887
402 4.879646306770457 4.4044633453801145 0.1393242030593534 10.671052202838638 3.1972325527320358 0.2121062981105191 13.26730769514435 2.3357490177020526 0.15158313349382962 11.724692380674947 1.4020076724875163 0.24707094725896075 6.737026047750365 0.3704326081662122 0.08255886513406713 9.45594492663575 -1.1806514926521996 9.541391071115049
403 5.344363910170063 4.3792005013961965 0.08408150012661782 10.895151716761369 3.2056447174408675 0.21562296115866722 13.155737072768948 2.3663711803123273 0.15573180460877878 10.547691003904406 1.4363152735053468 0.2949645744180122 6.443903428125587 0.23259792119426465 0.001794060110804788 9.277369426346073 -1.1986026131759853 8.61951863309886
404 4.85793450685744 4.3518948669210475 0.12355146788688987 10.678501571042943 3.1554895902875426 0.1985014654020675 13.393482464272736 2.322346538694493 0.14421797893659466 11.584900524671236 1.442512463586102 0.3097670145438456 6.378685447488198 0.41481617956537764 0.0516725039479261 9.378700902866509 -1.1852166041348735 9.484862867811636
405 5.389759071887402 4.301411286498355 0.11448974877402535 11.325912209487731 3.199834194585561 0.16702808343148626 13.721392752411845 2.411839132590923 0.18893858684855122 10.947032712320468 1.5195355965097126 0.3638799213169916 6.090639517957941 0.3361570392541639 0.07000051324303777 9.494947252813077 -1.168873082058043 10.362936994045526
406 5.796134198743718 4.3470178750074435 0.16216931876131016 11.058492081849723 3.272698216359558 0.19979067967455105 13.209204360195026 2.39937007527642 0.1762593908552807 10.783295112609142 1.4841063471595912 0.288179636521425 5.6607733859963805 0.31113868926908395 0.1064894619739776 9.301579827878797 -1.1597622913313668 10.69011462130213
407 5.232635344755495 4.117498226503329 0.17201624044133892 11.880083048238255 3.1427054092241504 0.15377548949579176 13.872766901286248 2.371901740693655 0.19629927558842084 12.051372927621674 1.5253733295591496 0.29536228538769943 5.453256600816366 0.5165853374395712 0.12429984893964993 9.698022964543608 -1.187815723261815 10.79169605135296
408 5.354264629405887 4.2529231990125655 0.11683561278832864 11.294415375844304 3.1635945494193067 0.2013195919365965 13.826347461784845 2.3420143436858023 0.10842293994295271 12.010447903805105 1.5000711869508816 0.23878005793273793 5.924606882196362 0.5054727825135293 0.06539577539019083 9.682016450607302 -1.169813319629369 8.373823760253812
409 5.290061917499959 4.266495794734706 0.1228204447712878 11.499228149310744 3.2079860405490828 0.17908250522593014 13.808190158220008 2.3459395630226627 0.1567671284214333 12.383529175434894 1.505677065009848 0.2392973877104103 6.041033916941157 0.45779237710237686 0.10566247309159485 9.804408663481354 -1.1658503638620505 9.208920761539696
410 5.5789283196106965 4.196609532658194 0.1326505308975125 11.421017256146577 3.2281052535448485 0.16256384612052163 13.708166301320297 2.3388910118705155 0.1657779543300082 11.2999761509789 1.5282350313783957 0.2639128118115729 5.8815372329066475 0.3491978132797528 0.06458445791540234 9.577925052192622 -1.1944208033994448 9.046884422213106
411 5.609912717242414 4.159003731846054 0.14892843698200078 11.433591492664661 3.216460796442903 0.2122602664861721 13.49528395961872 2.38283186419823 0.18959881654722802 11.410732327907233 1.512459866666686 0.253525387031483 5.855550670121486 0.4557370229841766 0.07969251839091801 9.561014233510903 -1.1773298755181762 10.129955988850567
412 4.926691841246696 4.259386378767073 0.13376083555980212 11.214717085550522 3.0912539057853174 0.2393989624943202 14.040085532333244 2.337110171529523 0.1766759875933041 12.269897750940876 1.5008280954536297 0.23475416973232838 6.088785509740593 0.47912592618359173 0.11421864078706655 9.708035543962387 -1.189087636401959 10.29958783008745
413 5.091613006902907 4.308045193133925 0.1686973299564436 11.074908749033472 3.1956511282815376 0.24194389443448558 13.396726664247183 2.4008869509229815 0.18362062671088974 11.295571508799716 1.5400507616761636 0.2415958583218408 6.085647292027825 0.4214681924830702 0.08303525550043059 9.388893444202221 -1.1494080866462504 10.529737742882634
414 6.013695494744376 4.226734882061322 0.13047505224766603 11.6506399144721 3.2179533804788805 0.26903866841268725 13.801086050598393 2.4244644507853046 0.158132560519337 10.700467454448912 1.6226480024130407 0.3393861786309334 5.075280220569865 0.2958389539535199 0.0339679031060498 9.44823382696673 -1.1651005980073725 10.668478304054668
415 6.546731110819003 4.119892690242372 0.13072266513834038 12.5483732019026 3.1912072116851227 0.18458373569871708 14.33841599006811 2.434358532700002 0.18022829602409696 11.287643097145471 1.6336673252320904 0.23552832798131704 4.626693099613325 0.4853259328704155 0.10599313858894176 9.869571299909703 -1.1497381933997857 9.59195707600657
416 5.187221756581932 4.24486129006638 0.1623663324992534 11.147644852172895 3.1675090577491805 0.23057407267292485 13.634583496907357 2.3574930611806733 0.13591262142994784 11.543587324419066 1.5033515695837143 0.23765247581364873 5.61043215930391 0.44097149245422373 0.08933045297723707 9.424693917877033 -1.1797912377389517 9.807157639913234
417 6.330903709182387 4.2177227473600265 0.08534247906023634 11.834368524711403 3.220424425888011 0.21161649019606005 13.575333376432464 2.4038386796252427 0.18701814285997093 10.913162183539955 1.5668562284920131 0.27183447596987803 5.14010203179436 0.3583525886163614 0.08517308908788468 9.558773965132113 -1.169189597949455 9.636974527448789
418 6.026387554556961 4.116546568760907 0.1400007069662329 12.079694534603881 3.1818218876994457 0.2665880205052995 14.022787350919153 2.4137423402765323 0.159583202608342 11.319189649356593 1.550181713859987 0.19129566150104763 4.9924901691234025 0.45345084731552027 0.06134967940669367 9.688109851711998 -1.1794798603633077 9.382954764002042
419 5.638239521934092 4.16711027325241 0.1433402424878234 11.600030860827712 3.112571932585176 0.23932731140868885 13.984458955660443 2.3635762764071764 0.13701454155681278 11.335443441286063 1.5052751960504733 0.23657150653444436 5.340862861573349 0.44554644471291405 1.5707140127949208 9.579807128256332 -1.2038125073441561 26.665084678134424
420 6.028495329947241 4.071614274706602 0.1355015729619908 12.527396433503972 3.174785050952371 0.24724392707004988 14.41747228652915 2.415602439144837 0.1905348886091001 11.096688434975004 1.5644283179118907 0.3227953199026659 5.188282477225155 0.525390029017305 0.14231894715572455 9.851666992436105 -1.1722645095991848 11.899126248104674
421 5.798486727161316 4.161747733237984 0.21588606468627164 11.673596527374663 3.1682031236994996 0.20132644764293364 13.869605313615859 2.38290976356496 0.1305840411256364 11.775320306656557 1.529552438068475 0.17823426597395137 4.9270093258406575 0.2721969120590114 0.0871998457902612 9.60880364012981 -1.2197065378198 9.318936977533639
422 4.709214562636178 4.234638189125233 0.22005961626646367 11.326937529569163 3.0727912348964113 0.2374359080292773 14.063327622320474 2.3429153917658296 0.11409305605434969 11.355281421587936 1.489727414702705 0.20768597191207133 6.128653958723056 0.3498744844815979 0.03991945607270766 9.51668301896736 -1.2246391889514308 9.387271855998563
423 6.217888436999411 4.001936216791528 0.1552410672554251 12.234411403416203 3.118030511949122 0.23836338164671256 14.166396593383386 2.317895100505921 0.14577524238575684 11.753713810290089 1.5231537405919364 0.2724772897529179 5.2040047714809585 0.4772506755363921 0.06841542840649774 9.91528300311401 -1.2349752828708063 10.087178776628562
424 5.930791278944511 4.11030422251431 0.16927713033529307 11.888345165197846 3.120829682336576 0.23608985671429744 14.344756261160638 2.3499876374901136 0.1577782658300346 11.887109797177757 1.52343104769501 0.2212931558599453 5.55128808109864 0.4830488278393332 0.09303542702893791 9.92045811671588 -1.2051082483707174 10.055109484538212
425 5.794341784858046 4.125378625550201 0.1820032602350294 11.580813996762933 3.118365186668995 0.2756915497937184 14.461766269616446 2.3568320830964655 0.15142595242671633 12.198223267220486 1.5299860187893113 0.2065503444359077 5.418618220550781 0.4701218708978982 0.12339660101154513 9.890752707801738 -1.2024917749452118 10.760923267972224
426 6.285065420755329 4.065668207421325 0.21138224665254654 12.476986569059239 3.1255160570571996 0.23234688777670903 14.386597294753864 2.381373330605041 0.1252290683331868 11.550035460596124 1.6188907704905962 0.22341972496466822 4.812476964253319 0.5154237931024453 0.18853193904724286 9.902232341883575 -1.1812541002104646 11.240399089782063
427 5.845257132688795 4.120349149131407 0.23051799177185345 12.15028806989442 3.1343575185191686 0.1909131365008783 13.768348570122468 2.3490691724924355 0.13005519466716195 11.624705070293553 1.5182485047555072 0.19423399702657418 5.345972733358383 0.513670935745283 0.23563941120505008 9.746914315271523 -1.1954894758170258 11.245554156044207
428 6.2944761557131885 4.090318489885518 0.1767475293758952 11.882090068930175 3.1355698243534285 0.22990963103650747 14.213537920053994 2.365421362571464 0.13939028425413524 11.130454739986993 1.542250229528867 0.286990642624233 4.994320963359978 0.42988829911362497 0.3086829213827615 9.702975969608866 -1.2099388908552058 13.083159035682531
429 6.029883374557341 4.135163656276202 0.1997224934007742 11.95021975079825 3.1582271529598684 0.2558964145927017 14.13224723853818 2.350757191571166 0.0811225093811793 11.35854824629121 1.5478998769129406 0.2434249002844911 5.069828059056098 0.36990504870552365 0.30642042363584077 9.708145333848215 -1.210237946660646 12.45136687021524
430 7.144929009943224 4.037275046192863 0.1766346091196714 12.847978121781235 3.2024387016880618 0.2491353144280724 14.46998999219419 2.433709912487913 0.08486564958827432 11.1152392447767 1.639618730986923 0.295754160149462 4.083432202763867 0.4432260285825025 0.32572292218101795 9.932313714291844 -1.1713748479581334 12.973055418315722
431 6.294305682716216 3.9869895132555175 0.21701646149805334 12.683479095688844 3.0732254618001003 0.2150513974685973 14.771475596599426 2.385619781776035 0.08510509868457493 11.425671208257857 1.5999559036079354 0.2415569911824129 4.352687425791128 0.5341756713729063 0.26027539118422993 9.905523801810693 -1.2066352655832873 11.676941056863456
432 5.539572190010277 4.0298937961377685 0.19583789470303045 11.588966052638852 3.0742381763664315 0.22600851427968266 14.362782884079031 2.2866077513445346 0.08003246475615748 12.229088285689793 1.4709886738848095 0.21453489645743667 5.743073204893955 0.5181975088346422 0.2869822198203694 9.89269652346238 -1.2466433506321486 11.498071081661289
433 4.611956160717426 4.16062837720882 0.2502836427931912 10.74735367024646 3.1180398535034373 0.24094302371111925 13.502346560704758 2.271398320023465 0.15041382696007957 12.083317779292848 1.4115539906425632 0.22711580823508612 6.695732915840522 0.41593970213818293 0.32186656777536465 9.528141417360404 -1.2471164832424924 13.643533082532775
434 5.833998077649866 4.211756430743452 0.2300327889672907 12.002734575012617 3.147799209323151 0.2008101348476055 13.511883180329324 2.331767033650315 0.12708416026983538 11.08750684248718 1.5058528315200237 0.24705681127221465 6.010960116616372 0.32957000078926624 0.2606815609735031 9.689416558419072 -1.2172794307405446 12.211626604123538
435 5.661936674270183 4.114313530610358 0.1919991148327723 11.647258144864905 3.128699415419665 0.1900309789337123 13.842249959287543 2.3590689961567803 0.1774941258928088 11.294188887205484 1.5052877245503247 0.22308428373652897 5.907135899726886 0.4236573466419022 0.2802202717819917 9.670553913071 -1.2164231292699799 12.179120632549475
436 6.025378604464825 4.163023849254847 0.19716286133103378 12.015784588782129 3.1150818325958554 0.23510753306519097 14.102807559414135 2.33684216670806 0.13044893643053088 11.47132511148649 1.5273174056154413 0.22551351333350403 5.580611916874541 0.48168669167858313 0.30844740117586084 9.839181556204425 -1.1978381427752287 12.567029906626278
437 5.960709230411773 4.113645167937596 0.2474102169795581 12.306560044094272 3.144597433802832 0.23478466148441696 14.019805976848184 2.402269642517134 0.14089783395478775 11.20707269913984 1.5596904186649807 0.18944600024949257 4.920375987901136 0.4018894857468297 0.2246971871159617 9.68290478767904 -1.1982101022119114 11.88584788341801
438 5.774107417164512 4.153226450525087 0.24242729287824313 12.010556015264271 3.061855109768994 0.28522141831422565 14.134667555469518 2.3308735726945082 0.07835380823154736 11.378765719104148 1.5126479794197936 0.22863186824195506 5.229459488114247 0.3256466621538894 0.25606826333744975 9.705511239023338 -1.2457785770333316 12.498531721245277
439 6.5198853411685365 4.114052346683345 0.18587407486123902 12.083382604185624 3.1697530151001767 0.24199041140797678 13.93530545830287 2.379666339197958 0.08890585472643513 11.379543538559282 1.5167599968026642 0.2433249736126848 5.045369724151717 0.4480416898970082 0.279762583188613 9.792697333273606 -1.1969738544095556 11.915893767422254
440 6.226757475120325 4.128515015451362 0.18650098828374329 12.297539546680124 3.145961793559771 0.1907582167808986 14.179830282352706 2.3696797988515903 0.10183219009600325 11.212649578067365 1.5407096874422843 0.20363299034996954 4.8615552163296885 0.35561728376336227 0.2268702902721623 9.755666419710042 -1.214531816132112 10.423187197984717
441 6.0990143403205375 4.166795151282502 0.19272555139743858 11.541387480239552 3.092017634234935 0.1959873183288286 14.230535865919531 2.3392436658212383 0.16073325232994407 11.387981907864422 1.494621125376371 0.29475967622226285 5.154960942419024 0.34990810498374625 0.26457736616883876 9.682776107352613 -1.2341113956060277 12.705719143598188
442 5.587790413256724 4.180187861848727 0.19955929376686316 11.476629905592535 3.1782490824038647 0.22211961816248804 14.313359570262339 2.3336107545109472 0.16790025480964738 11.65238057946095 1.5193769741552199 0.30483150874829096 5.683495184285489 0.5133764758002668 0.2228956158345269 9.742731130571608 -1.177668302201981 12.803386983230904
443 6.343736782110686 4.1530215760955285 0.18650098828374329 12.225909721623811 3.169591206759997 0.21879150211669335 14.159156985514286 2.3657765194038927 0.12287151894275655 11.053337314193122 1.5633932658725609 0.2399270232817437 4.831740261830637 0.28059785306642976 0.2327911849012549 9.722776213054509 -1.216152447706104 11.469265370789117
444 6.131499212357059 4.233936269438157 0.22311257039026602 11.579718403392361 3.224542422742434 0.20026224854341054 14.215651157100488 2.4055845271296845 0.14819029281333518 10.857375266046892 1.5454575431854627 0.23477082537278102 5.196658123625955 0.2794498581197799 0.23319003211423933 9.59618043250455 -1.1848344078226822 11.912090146271261
445 6.007942391334249 4.2642569750121435 0.18596951837813372 11.437100854960061 3.2125792980459473 0.18572952759300793 13.567812064051079 2.3572219582911407 0.16009588709383366 10.703268337376524 1.4774992856227114 0.2412662898041738 5.784742028571429 0.3221728545391452 0.26261872750165355 9.500173135258668 -1.1958824576435685 11.868018016513112
446 5.709692143310728 4.077605047754839 0.22343048533943588 12.001286545329817 3.136942838007246 0.23446007067382663 14.770670523385366 2.3779334928178706 0.128116491555661 11.801282565927274 1.6212834114962604 0.2464787506637087 5.512673034822347 0.5222397295313616 0.28844837876182544 9.959120962555108 -1.1754276280242704 12.844959490750568
447 6.180458723888158 4.159422563486049 0.18469379515127715 11.144613914384367 3.1768791282367608 0.22420362971683983 13.56434333645468 2.3365911955475482 0.1279633842915672 11.599789726530638 1.5160672170822873 0.23123871955185704 5.770210287118829 0.3580984094721442 0.26869311895005393 9.651883197675335 -1.213216829180828 11.880768588240722
448 6.440014538480428 4.177082665206013 0.1958620918176147 12.016640282784362 3.2103884248202874 0.19760722341339243 13.505988471004072 2.3884178051960165 0.17113894679213446 10.902081707390245 1.5564945337410392 0.28794297523333534 5.114463399319529 0.2412624728645827 0.25834951895695996 9.595837679795727 -1.2078993515801981 12.7299849577843
449 6.245969851278134 4.167561296535538 0.16494294984869798 12.293576614062177 3.1910998442192673 0.19937971221635228 13.473724676053921 2.365420390001778 0.10761408407920353 10.788050469854875 1.5609773366444375 0.22955417539026052 4.890912950672363 0.31417970347137836 0.2137461801684817 9.538446912384295 -1.2027808177713062 10.487844636273472
450 5.67172869228992 4.153896435893199 0.15807123110224516 11.641062918558823 3.1468655409101123 0.21422362227981817 13.92130688045394 2.322722775900471 0.15703071392232817 11.92886607144862 1.5195633882667379 0.23119814451937315 5.615421916188528 0.3778543472819585 0.18608327795838653 9.755677295787967 -1.2184480342952901 10.847317074420141
451 6.622319844420165 4.0826863630986265 0.11741351644000785 12.10202714545629 3.180177686032119 0.228031484317594 14.170936469309389 2.379381620164164 0.1416572418418702 11.33386610299411 1.582223910646597 0.2355508041381513 4.694243223468053 0.37767358057120315 0.19931620383605753 9.7846785571296 -1.2021998998432442 10.564989379742274
452 6.390865479481104 4.093448939553104 0.11997606378861882 12.494783329104711 3.1681404231340173 0.2063508744675178 14.585157619366917 2.3617011689476897 0.1051452250195142 11.66988391072736 1.5899453131899035 0.1943793920360006 4.7094942951694865 0.49897345575240054 0.2377210785353878 9.970036926769918 -1.180186671830363 9.895813444486347
453 6.517682111770447 4.006361695771094 0.15749426101174 12.903300737514005 3.1690899136558177 0.17620091472156338 14.371976030483722 2.401478982602319 0.10962535017344813 11.462917370128899 1.6250194060365248 0.2452661004579085 4.586607358400987 0.5451962106547629 0.2369041785971689 9.968496721659614 -1.1731992902016823 10.605343420495606
454 6.273735025638294 4.139629989741651 0.1662097502267775 11.949832395079405 3.1647520176611166 0.22457436614292686 13.491064611287571 2.383860265233594 0.10340668341922173 11.189814588631204 1.5681041038523007 0.23584713933901325 4.8262245530476475 0.3470243957764601 0.254424722717786 9.546134234736824 -1.2019543774927617 11.28111112239496
455 6.435342815619531 4.12787843938404 0.1430863288903543 12.683524116623722 3.1940914049809974 0.17000053577517513 14.239316268341016 2.4144635958293277 0.13839750307027376 11.03388175026897 1.5962730690379046 0.2624352203103083 4.458066800411718 0.3717386692142883 0.2521156684495122 9.77002635025299 -1.1817394962564745 11.069948611607439
456 6.779685087110611 4.111769264271538 0.18822415371480378 12.087284696139811 3.223620152838859 0.26320721823923454 13.852958363139928 2.3799961878729725 0.03612652810194647 10.712902214180154 1.5467204218594348 0.2584094702051433 4.741156334490393 0.3351298623905358 0.2569875037706538 9.634797339012179 -1.203181354099118 11.493016264819248
457 6.509009573917256 4.037686589975682 0.15471513868222275 12.103771276564768 3.168053072812403 0.1521359312115518 13.590737943012762 2.370837540793208 0.08852710350034858 10.611937192435077 1.5007815866301148 0.2579703680709064 5.493906704092441 0.3090194238724886 0.22521263640642897 9.661872538004461 -1.2453528891290069 10.067569507215397
458 6.934640779051139 4.100501566283701 0.13465753355585122 11.593646525904848 3.21792210455504 0.20532990479040544 12.827033518444619 2.3916933369826996 0.10363279299674126 10.585661494489282 1.525753560063473 0.22916643192672656 4.756006944631219 0.16644138179780604 0.22892596436937135 9.339397852504222 -1.2421661420092422 10.332865579474348
459 6.16722790742194 4.052268608102094 0.20785154265078384 11.509829316588219 3.1506751074533916 0.17151372770493034 13.443807602705624 2.333034658641898 0.0698153447034656 11.376410061364036 1.5217127570675533 0.2272423057040974 5.068700309604874 0.39467950895043713 0.24640985125444795 9.513195039536937 -1.2321544039027112 10.574884606594829
460 6.293047489353137 4.1318274964781665 0.1831911895066798 11.41084134652596 3.198298526721962 0.20935049887047122 13.911645461462006 2.363849036081261 0.07896065544056083 11.07271661486263 1.5337283244203923 0.25222818513176337 5.335022308433911 0.2898389717694899 0.2219036046816251 9.60465464412753 -1.2191200608515316 10.83616896411443
461 6.963323721276112 4.2088811536686945 0.18405298139234386 11.505422856421815 3.203407227575631 0.17688781725072625 13.007064796308073 2.3660961860558696 0.07879499465046755 10.967203514580754 1.5223794985168746 0.23777321373858992 5.1390888011296045 0.24594822233082006 0.1890106130461247 9.516420737943271 -1.213286074316208 9.929583419152682
462 6.561792849372403 4.202780296458876 0.20843275589399068 11.852322189949847 3.224121777203783 0.17166801901658865 13.26850468815229 2.386582636144947 0.11152181574082895 10.693978460297126 1.5485956104001475 0.21119495188856366 4.955453701263768 0.22019007074797992 0.2053670282877623 9.466410377807088 -1.2061744537546395 10.407028585465833
463 6.4616214428729615 4.229082608644589 0.22165593636787892 12.383881878080322 3.246224308847769 0.1945589039233823 13.182648212663134 2.439372596433407 0.09137431666334446 10.398084569631491 1.575842180274289 0.25414560023317834 5.020409577637163 0.22926575326247875 0.22382208527675823 9.489329136177014 -1.1786710424532794 11.293649508691605
464 6.6374569942305355 4.194646878397604 0.22187922927982143 11.74361811897697 3.2181289383221525 0.18538998504971407 13.672622725151358 2.407303734696377 0.08051339466793488 10.744399471527531 1.5682667483991015 0.21077429248561952 4.501520777904861 0.2755165017050133 0.24383951267413836 9.45992361755825 -1.1898559716417363 10.799067431894393
465 6.7489650475896195 4.104249237377109 0.19733318511628986 12.374081589456205 3.191306012675987 0.17650328765260334 13.724455890367837 2.402267213936508 0.045052882815459175 10.50124950937101 1.5586709927386053 0.1977732259552414 5.165583684177707 0.2954080018448916 0.23789363861372628 9.702867144192476 -1.2122482402311658 9.792492954287532
466 6.286740857889992 4.1396363467711845 0.2018581067400143 12.560417216043481 3.2203415851714725 0.1556353180434334 13.929386261904888 2.401341612549377 0.07746545353130727 10.904866194937393 1.5838174454360452 0.22110380027248594 4.990306400033256 0.3955667980707295 0.2425218736548871 9.7343433861618 -1.1744877743460242 10.297020475825354
467 5.7469404526352585 4.201363227036273 0.2248282303911895 12.410762183287076 3.1317812299926815 0.19102524227015277 13.858263752006206 2.38072827381551 0.09184733456184417 11.092403219170661 1.5717046279550309 0.22026567811668402 5.3496008317922135 0.27297614978084095 0.2973473663440133 9.691594087778284 -1.2109178302297188 11.749231275557799
468 5.93429845279782 4.178710443031315 0.21093804371448038 11.839121864340774 3.1701608802517716 0.22200838891514635 13.71499668048494 2.347648287747856 0.04493096142243482 12.022505510168028 1.5239084673485128 0.23527174628892186 4.648375420207575 0.35378697437840056 0.20077845691214666 9.631859585599827 -1.2077855213942148 10.472838820627288
469 5.478517646530994 4.042981935272144 0.17081946233316014 11.780090874887907 3.140137979508536 0.2270760981009977 13.959758127645465 2.3205345919852363 0.10289090394133694 11.965055274598477 1.5177047201030416 0.21701009448364028 5.64701983100279 0.48979743652372004 0.24992819181779746 9.766088350933126 -1.2203971992672504 11.089308788827617
470 5.723331187612512 3.9739156034048424 0.2085793210151593 12.47398641639413 3.065677643294686 0.19099164876295516 15.26181422382574 2.3434591695909344 0.08937119939095461 12.216201912910156 1.5874422054346222 0.22656348947718824 4.927797782466603 0.6109858784965045 0.25142995053580414 10.120626304641828 -1.2063324319014683 11.080265893408669
471 5.45931951196217 4.073999229623277 0.20412608939902663 12.022708601307757 3.1078227891862724 0.20193806341328654 14.359060854493285 2.3743733774655973 0.08086834560773536 12.206229275755229 1.5581988989153024 0.23165161503625617 5.233788324836739 0.5754285209576266 0.2274623205069208 9.856221313671035 -1.1846639687161709 10.840893577898953
472 4.843304196256918 4.139611104235756 0.2107737226974076 11.666362382631538 3.0436395264467144 0.1997540361616785 14.347050087837431 2.2902300023806053 0.03947943103137045 12.033802398056727 1.5226337843975484 0.2557661581051042 6.2230485829357605 0.5252601097866973 0.22159980737390703 9.822713529543675 -1.2183536264963215 10.626913567280093
473 4.864812649345839 4.24267532060637 0.21254442279365404 11.118635048901085 3.0813516651055397 0.18877285530915203 13.779123904134812 2.275169526065817 0.057075062810598515 12.339035595234444 1.4484342163469834 0.2284979695556416 6.338315310217651 0.4210013251921168 0.2595385396067833 9.687984501566765 -1.2289021212824207 10.845275743752953
474 5.453422728327491 4.020971826120889 0.2006633587592146 12.000210651055013 3.1175145754056 0.20629210217784913 14.199756425069037 2.3490295910627825 0.09456653368545642 11.767391535691642 1.5878446661672758 0.31386683671738513 5.196037223856045 0.5583457308721191 0.24404754667315473 9.723363712799847 -1.1958872540200527 12.140246624554965
475 6.359307086298455 4.157234800353321 0.20274213584901146 12.25913560993216 3.1567603361269825 0.15465672163930907 13.752469962385577 2.382642254062933 0.15010285014752978 11.023524546245573 1.5613999942317802 0.29900741037035533 4.915014386012679 0.3655865672354577 0.2654103185790323 9.661890318174889 -1.197903741543691 12.283291938875045
476 6.596786897408724 4.228222583930908 0.1692035240731992 11.601375566555149 3.221330937484765 0.2063246908323407 13.256613088728592 2.3707229610537794 0.17325428087295947 11.33524898764772 1.5599915347367044 0.27830464018653583 5.643776220951414 0.2847224865923807 0.26577342308426677 9.68676015225832 -1.1896304311860786 12.523259525966537
477 5.4969410009768715 4.146931469606602 0.17795029389999079 11.659496412533809 3.1677244617076146 0.2370577798017825 13.675910223898152 2.379377386965312 0.17942382957907568 11.78036085108475 1.500008043426049 0.2655466247480129 6.180776811254611 0.45717080033144314 0.246992701939643 9.758697059949638 -1.192386099538382 12.6849559039202
478 5.688343807728686 4.111465775116314 0.16022184263684963 11.820546718442639 3.1754311778708426 0.21192558452595092 13.91503529045119 2.332241425606635 0.17748771172627084 12.121774036609189 1.5392905655493332 0.2557249241802519 5.863342468534807 0.5348341944381583 0.2834169425906002 9.881808464353302 -1.1839759042295295 12.476465451040994
479 5.603065655010394 4.223586072932721 0.13120465222543976 11.395677441450047 3.143643083291987 0.2489012033177646 13.589980577628936 2.3377498888948733 0.20146589638035245 11.491643530092249 1.518043184069103 0.2523559311449337 5.877712356224283 0.4154011861113543 0.31371582988861507 9.591615912081181 -1.1949438488857784 13.151025935601913
480 5.145791587352614 4.121357790452849 0.1977659453644527 11.880716476258874 3.126629197281719 0.20883190041239189 14.741923431331085 2.3633814189941162 0.14975448239325545 11.718355759313715 1.576123588095512 0.23008454303170228 5.293144609099381 0.4818747861241243 0.22367514635359437 9.755986372671133 -1.1887551757561219 11.575031088273748
481 6.032092007139848 4.071426623897396 0.13606606194988508 12.219536248794551 3.1086504561699213 0.2410331815513266 14.620576980472974 2.4087054891795137 0.16643440671086582 11.753848500844743 1.623920717231978 0.2588601854163958 4.898204293760245 0.5256715689754942 0.2577544009100063 9.904851606202474 -1.1749535608549255 12.148403922378357
482 6.005406136201326 4.177541078259668 0.1276767522339505 11.823817584143068 3.17987491713841 0.19463719636028545 14.212655703145566 2.3739599287567352 0.0932065749300235 11.731799651442358 1.5554010968691483 0.23967079391935073 4.850616715021222 0.4866876445599729 0.2014524919856156 9.724859157990709 -1.1679355988289992 9.816414965260766
483 6.910661833125179 4.1001189408549985 0.16752032811037873 12.351889667283839 3.1548798541355314 0.15440035636455873 14.381671461128398 2.3837151980453566 0.16853359421010866 11.213104558644059 1.5935921208836394 0.2641925708689747 4.5383531121216 0.5088575676184125 0.230824056594814 9.879136126460613 -1.1743957956381983 11.292664751052216
484 6.306849412917895 4.008528132025324 0.20841864112195488 12.471675717637423 3.1671510546599047 0.20080356058718038 14.612401409010486 2.3784841665877314 0.1504146224964479 11.647242835499801 1.6320904694005542 0.26433382485604956 4.888685129167728 0.5335685750774548 0.21778248348700835 9.985370900846666 -1.1786640523955922 11.937611557913952
485 6.287752491647642 4.058960558524547 0.23036350436603797 12.311335002517085 3.2003681358939136 0.20917920866276876 14.701058630600286 2.3826934756820863 0.1748540484246049 12.367630418365856 1.6312987220033748 0.24344888659428293 5.222951479169558 0.6585742879254859 0.3144181296207924 10.178145604460086 -1.1362494959399043 13.433153387293318
486 6.091300175226956 3.904668480547925 0.22950282785286866 12.946374771837958 3.09848742732441 0.1812343681450928 15.601258165683523 2.3889592930419425 0.11312774032859178 12.273855553280034 1.6711933395595509 0.22969584655492278 4.409978440075836 0.7216812370882546 0.3436295930260991 10.264553421220862 -1.1656305764333692 12.572875572375267
487 6.7736599234875134 3.9528333667827913 0.19691441493360837 13.211038705186 3.1296198560779422 0.1681290849011788 14.683538352322383 2.3950371337950185 0.18572597704262087 11.443531813906613 1.6138734506675028 0.2797027839767949 4.733863892748076 0.6028902839003866 0.3060942206548374 10.169126537530119 -1.1837777137010579 13.024092505300347
488 6.362267090647067 3.9260133153124777 0.20533399746896425 12.873661595021606 3.142541813578378 0.21228431410913362 15.37511609443474 2.3940525149663565 0.1654478556368031 11.967314043017383 1.6629771359203473 0.2525890536870261 4.102024546872585 0.6662126451812318 0.31163571292388104 10.136076673998677 -1.1642690469540278 13.146985676368365
489 6.036550949330104 3.851089685867643 0.19824831941873478 13.005942501753225 3.0781252406687356 0.1787100255220473 15.285446631497361 2.3644839896743104 0.16480785568193534 12.170434500377093 1.6254641702285046 0.29106750180647734 5.031361301966304 0.6544225294050707 0.28527903239789 10.30594717698482 -1.207911408776933 12.812628145084426
490 5.477705156832371 3.9636740922661797 0.19713547431828132 12.13681084992173 3.071975162671271 0.2054780669757412 15.220675435848879 2.3315947212335293 0.10175065699403356 12.337920308234898 1.574005648656207 0.24542413583979625 4.981384936171135 0.630250256060312 0.301786816842036 10.030899337401802 -1.2083285557682863 12.050163598281395
491 5.903747844511579 4.0115012740841625 0.2111790285534578 12.492223007200225 3.1246208998379776 0.17661493402179773 14.886934769769724 2.3776711063245477 0.2049556694528623 12.016311455523985 1.5524279279222566 0.2757535097380996 5.000355172308443 0.6338720510837913 0.36012369239718156 10.059914449862791 -1.182609880095239 14.079026438816495
492 5.632213971360226 4.111178156955512 0.19195256793823207 11.737034491422808 3.1239691545339787 0.18307532606872925 14.508908548647604 2.299900232178316 0.16973010176893225 12.550754799117788 1.4863885514340507 0.21287983919050835 5.636611044781918 0.5157812234164677 0.34440612539443277 10.01310457106607 -1.2151850682421208 12.628493553311685
493 5.642325301747088 4.025009490393943 0.19889642603316623 11.990188498186841 3.1061669029453185 0.1794552218663366 14.001206564389573 2.3192202161132487 0.16855704543318725 12.05281677310774 1.4453086118290603 0.2700845685139893 5.821632406496396 0.55223002874395 0.3546190638251048 9.901633908785529 -1.2330414819406819 13.42568829730003
494 5.537737175447885 3.910917451400808 0.19704385268105276 12.604772013443917 3.089045327138109 0.16568220967359898 15.30319719584241 2.35390635940877 0.09908642890855897 12.136709726554802 1.5624827557702643 0.2567906772494485 5.193642653844035 0.6601106571070376 0.37225789109102947 10.15521175302661 -1.2073360217807882 12.50034695009206
495 6.317655811178412 3.970455883291751 0.2077995449070922 12.499784222790302 3.1395726400746677 0.2006262743161584 14.250891176272503 2.3451811891680356 0.11268281723258788 11.569766405791558 1.5701701105205257 0.23719073734234333 4.652380612060348 0.5244233094384906 0.2975501281736654 9.858095645618626 -1.212667905447092 12.099144052795348
496 5.474668054862834 4.03693017790986 0.21825453572204526 12.309036903789716 3.062732477854906 0.1397356313046017 14.448455671724444 2.276697727118779 0.11951403194162757 12.231510973810394 1.5211264171984284 0.25566671437123467 5.222394785214227 0.5059161026611381 0.3631117783569735 9.937213277880323 -1.2419479513971639 12.562474277490015
497 6.0023691262924315 4.136350335615548 0.23150592395606268 11.528569571582704 3.1369439942140884 0.17461953692223214 13.52510216992921 2.301808344386414 0.1903182334926444 11.661065273295087 1.4756573934271378 0.254066642797033 5.1706611742831 0.39605693917244233 0.35000085312899815 9.577553463076507 -1.2332651305826599 13.756844892448647
498 5.63201806785635 4.143459413739759 0.24163397206222906 11.334078905070674 3.121189555265421 0.21455225419399734 13.826491777487078 2.306700479750136 0.13180603230435042 11.857821318297356 1.5007289098100935 0.24276250680032935 5.368941362330478 0.41745811593141646 0.32930892664399114 9.603870286208387 -1.2247212370464209 13.293350703648969
499 5.8856078256908075 4.0313941757368985 0.21545100754771557 12.058532233470459 3.097479883641772 0.14305037734583856 14.007041190518507 2.332491241997697 0.14439164767145937 11.567844277662068 1.5045672264013932 0.25750338563773906 5.308392961973108 0.4630958734768022 0.34294550729698126 9.765483697862988 -1.2368228516948734 12.643367138194488
500 5.719588726015199 4.017706145291458 0.2763201531450286 12.323810335071178 3.097172283994567 0.15503777910488206 14.805059751099133 2.3215922540138494 0.2415475226171258 11.394737206787005 1.5232467723853733 0.3402888298834746 5.13586019317266 0.4728194781342251 0.31951507271166196 9.875811242429036 -1.2361211451818914 15.271724300034858
501 5.912147526440706 4.1762995778996865 0.23617011371002386 11.749488625943394 3.129706564712714 0.1988261265703434 13.952954572398664 2.359944079450669 0.13768712113373688 10.995858303914458 1.5566487535636295 0.2774990151543431 5.0540292340613755 0.33803955814611397 0.3070580190666994 9.53289565255172 -1.2105008251912233 13.260998110388703
502 6.218274224918411 4.11401582508588 0.23662744988943685 11.942160407012759 3.1539739091781493 0.21188902680825278 14.092060764515786 2.3594881032310093 0.12413050662340464 11.487109719274066 1.5578058221414557 0.27829834826567434 5.065472398256948 0.40662720794442037 0.36337565663832494 9.761015502795596 -1.2042463584296033 13.91509351989064
503 5.300086231696732 4.139345880176463 0.24633164466058127 11.415329508089442 3.114328393683308 0.1582593089365991 14.415603971997289 2.3008896942865866 0.1449642376003281 11.702695511429559 1.4952103195250814 0.27778172100209725 5.671390653817146 0.4329216165427702 0.35405594732215456 9.701021175406034 -1.2260893511029443 13.537764959497721
504 5.113793724312576 4.21420310435945 0.2017272552072617 10.963009655884969 3.0729390594699386 0.24472571974561932 13.567419612130514 2.2444712941014773 0.12528632066426626 11.852825795560143 1.435315312661565 0.27520963811158033 5.961101696209803 0.48130462804475704 0.32429364241767955 9.491630096819602 -1.2329818522183484 13.421451279843819
505 5.892699980630165 4.1475426918303775 0.24457684224923731 12.11226622572497 3.1613375909696306 0.20379297163927815 14.101860769763542 2.333299059366014 0.12523384035523194 11.785326142221724 1.5517160935266012 0.31503043824470245 5.136620572434093 0.44533942974406476 0.318172265580696 9.8057547381549 -1.1947815588584483 13.828982201383132
506 6.166601534877352 4.141314823545183 0.18998900576695138 12.282893464029643 3.179807927284572 0.23072060229835897 14.080105256957337 2.3764302063803395 0.13661991815711602 10.647400916589289 1.5011690900133006 0.24461720789682143 5.134488250379609 0.3547692568538251 0.360800843490881 9.662297884566646 -1.211930271130342 13.324105767224104
507 5.799030297092531 4.002548743830942 0.23273769613878856 12.48997754752464 3.0720299745120507 0.2072229549126617 14.626384883836257 2.3268814779126608 0.11444278165648056 12.341392705110248 1.5685227342755768 0.28080587912824023 4.8727538528181515 0.49839762067022114 0.3907937895797457 10.025907857276366 -1.228952421705496 14.048960676216295
508 5.433509626644954 4.073382772146669 0.2917871480642204 11.836347461275961 3.0891026846889886 0.1983266865935718 14.283530627588732 2.353173999899261 0.14674045370958497 11.67308186963807 1.5318171434651198 0.2645554837706006 5.012797403579155 0.4530302789618919 0.4062382689339556 9.647853397745376 -1.2225271561134001 14.984542768394304
509 5.476106058785842 4.021715514780621 0.2867458621535539 12.39010494339441 3.089444776729869 0.22014834164744976 14.91757001381046 2.370641386948843 0.18856310365142628 11.992112508743375 1.577791081952249 0.2862339472262037 5.0949303902007435 0.47903440729104446 0.38642421190467624 9.974164782986966 -1.2149030984052607 15.677448424359014
510 6.1834399376145 4.119735037222067 0.2766020684825584 11.831111231251736 3.144605102465026 0.1643731394364254 13.83855835335285 2.343149755321097 0.13007449632620782 11.48845605584328 1.5397330294581357 0.2847605217870799 5.029779540503292 0.3286226366116275 0.3289646419030205 9.674269023713132 -1.2274594197301956 13.576519921172345
511 5.936288052806287 4.070105251744256 0.2704553790869661 11.89866640486901 3.092343259330702 0.21590108964009114 14.164765084666868 2.321054074524036 0.10539368374744339 11.96982438475716 1.4816583265534462 0.22256101805687978 5.38904513004137 0.35316709888668646 0.3542779979776422 9.871717811428137 -1.2589629297379605 13.391045468053832
512 6.547583678033306 4.0085001555548425 0.2948044005349033 12.76816214499117 3.117665225546435 0.2171191388187057 14.110467162237134 2.3679315783917243 0.12041152387071284 11.494090364293205 1.5381157415387405 0.25625034697477067 4.327688295479793 0.3580933404785876 0.34735029060486655 9.849598329006922 -1.24456732364372 14.162779881122106
513 6.03279439281201 4.0959684976726605 0.3411154311177127 11.993470041929822 3.1370354081618292 0.20343394561187444 14.717662512610787 2.375809218441013 0.13918765104871567 10.916794687920937 1.5352826265938537 0.2965494559737436 4.495004343872099 0.3401573708806246 0.37049734221061054 9.63114519582913 -1.22577790759579 15.478842452438832
514 5.707396745799003 4.123777943896409 0.338090219733313 12.172116253167466 3.12756089790397 0.23379335379851854 15.016851210437078 2.374304350329281 0.20615878501628812 11.738381237459315 1.5704259037954709 0.2869575817390857 5.044504038108568 0.3870593252219555 0.3471621865943407 9.935849896994286 -1.2060028477163687 16.182185971706087
515 5.592486253551626 4.080581567516597 0.2881439815770606 12.441626843612259 3.0847491698062797 0.1876058078428471 14.26838080762674 2.380714208624474 0.23019637639755847 11.415627250016845 1.5017755925351148 0.27421252445012456 4.989517748612968 0.44674435903473964 0.36165117863791457 9.741527780684088 -1.223715552442345 15.376008479457544
516 5.81839756082017 4.118219219390564 0.2605758544041423 11.982233770550605 3.1362285685009805 0.2606464072020544 14.068190600314505 2.3394117664947514 0.09453054654139047 11.269589132143505 1.4988591934510616 0.2379942841109317 4.952733967997796 0.33953944027953303 0.33773656801909707 9.618229006365315 -1.2361768943224078 13.653397018541314
517 6.065453102604082 4.0445829908505 0.25816164583203377 12.101813536327372 3.153803159025435 0.2777125927043165 14.045697596472136 2.3988101632985366 0.1647900528403581 11.488930493589248 1.517745885628567 0.23854835094472457 5.143332037502138 0.46814872498632454 0.3408865873547393 9.769045353298996 -1.2060103471879133 14.668856643678497
518 6.111330375467177 4.03153270887133 0.29817952360229255 12.43792517627636 3.095281130667703 0.23556204142728487 14.70076230883902 2.3775934560929484 0.12919938223068897 11.69940658282438 1.5741553137254276 0.2896307196218864 5.40027888092867 0.5992408359859416 0.3632292293309361 10.069940664867122 -1.187067842877116 15.07796760650825
519 6.398947181877924 4.014415844930458 0.2854206894962047 13.071759266736388 3.197971991438714 0.21021859782866004 14.209945356926927 2.423557968796575 0.15260050232844727 11.629082609713313 1.604576048265368 0.2806339803870056 4.694424026628147 0.5458094266870817 0.33189189153630383 10.00083168837654 -1.165362275922147 14.447310272671892
520 5.524803672272101 3.9989078555257844 0.32972393059460237 13.078099137175872 3.1175202392725656 0.19796758062049488 14.472383891540856 2.3760262824438296 0.16102200178106738 11.997326046850207 1.553647922247114 0.26365883677727314 5.460923859514016 0.5232750260240046 0.34249641195564084 10.10670732147061 -1.2087530668431266 14.838103014081444
521 5.930392836665714 4.083052379392496 0.2793253515204509 12.148009619323233 3.13632343043293 0.2176249088180105 13.996208635999894 2.3484807700679933 0.12094970296114624 11.679358191741597 1.5377098823486053 0.26465006686404435 5.298395858013904 0.44672680406889276 0.2911572146826007 9.81047302834887 -1.2121698786836024 13.449694302723644
522 6.176510237405432 3.9949474490975083 0.2997699088174148 12.895238958368171 3.160840184380586 0.16013626336339634 14.555777204530814 2.4441730268199993 0.14304285146824508 11.062948436169709 1.552887485571767 0.2642847708429278 5.131292308456959 0.46468821347873734 0.31143133883291624 9.964353428986216 -1.1991212600760666 13.506507519748252
523 6.570868133340287 4.10194200818193 0.30292398471317983 12.940087270794809 3.199767020609823 0.18596726182691395 14.218113878296883 2.454479493580899 0.14790258626141328 11.014285027595033 1.611460337511365 0.28453426024319634 4.329932944254025 0.40509931327467635 0.34709595911924707 9.814657450856208 -1.1680788973140472 14.53506896437523
524 6.4018227967581645 4.02477814704999 0.3299854210276102 13.21022679334005 3.1780915253251 0.2385420446231777 14.632546371012205 2.4365267395504007 0.19366806360755012 11.285400133529782 1.6325603896766436 0.28705149024146565 4.486564096584237 0.654145293143189 0.3583079506939357 10.00331203824489 -1.1374081129967213 16.12939184495273
525 6.550783598677674 3.968711630736723 0.286200167942765 13.328759004085963 3.1325746367048484 0.2041125632614485 14.80456303263566 2.4434966165370726 0.14227439611621792 11.574168347363607 1.6504332345498893 0.2660417499579895 3.9582956843932524 0.6274217808261382 0.37557425052825233 10.04331393343123 -1.1581009520748518 14.6012922931382
526 6.610334124542257 4.104956363271648 0.3317907161405788 12.811236877698256 3.2112450910496966 0.2677825172401902 13.853411018253212 2.4500316973980993 0.1262187322074363 10.752247061230733 1.5819672423218345 0.2505679365883172 4.680753103964577 0.4184784195205962 0.3354130665914622 9.741596437137806 -1.1692927692334112 15.031810957950379
527 7.476568878343706 4.146258206298796 0.34211427122238264 12.955712712451442 3.2433945511121745 0.2519084231515351 13.599333694358963 2.4995128298112035 0.09863047506893897 9.703232424176749 1.5870919888934285 0.27027997007742754 4.393844537945456 0.15388614761089567 0.24727948287339296 9.625738449455262 -1.1965997872004863 13.868015115323459
528 7.106411255948349 4.120548366687023 0.2607819087536549 12.324795319489528 3.241844612119933 0.25884435115290444 13.687084364723574 2.3920659643342246 0.0935555908226752 11.198247212834868 1.5786270902397281 0.2401469004461783 4.696671553785542 0.3700405689279784 0.21058247301823507 9.802641941356372 -1.1820032114840087 12.19152458457855
529 6.129042486511171 4.214293752970184 0.308461537297427 11.839977273796801 3.2385565751588303 0.2615091117099936 12.84199810164189 2.3796542712187074 0.09995270426042069 10.577208003423456 1.439427325527941 0.20121493930644083 5.777779846277408 0.31462633491823816 0.2610319204068138 9.433201142330145 -1.2053168799870058 12.973714978848864
530 5.971974817595811 4.126419758588777 0.2497551036728473 12.187434696094929 3.1286973594800855 0.29116884216316774 14.24015426881206 2.298873971494287 0.0662782106954445 11.337649805469944 1.52822729121985 0.27506834949411757 5.327427462417857 0.4485882294434895 0.3753567708828569 9.81292821007812 -1.2164672099004883 14.411347033476753
531 6.332410815274045 4.080834841813701 0.2093978160324127 12.295518900923737 3.1644269192614445 0.26632023096480273 13.994272809156412 2.3692593049830117 0.11367081516448227 11.023908431181411 1.5256566224047479 0.2826547888939007 4.96023710542051 0.3967677977149865 0.2978904746966747 9.721269612391223 -1.2152394347102078 13.406457542786592
532 5.84875962834363 4.151109120666627 0.23778282968682063 11.912669565768821 3.1664949846411186 0.21615635655543053 12.842824391638056 2.310000710737664 0.09244974073037 11.013088202653808 1.466098428500539 0.30203417991404186 5.433341711643913 0.37686893220991097 0.36048683855377217 9.410136700009646 -1.2285140965946142 13.853087537025509
533 6.905346259573616 4.218503916736092 0.21043528525957172 12.2926193064316 3.2649292091085957 0.21742052925079647 12.705623353681784 2.358159874579088 0.08093693772578173 10.199284816636093 1.4781267770391409 0.34891020457461636 4.989308973109617 0.19692012954306373 0.3123146028943125 9.41843654188654 -1.21930055054459 13.407413625459366
534 5.721752396815036 4.198148678255874 0.2722951727579842 11.571483612994152 3.193669653754088 0.22065408694008787 13.045351782798736 2.3896685719291315 0.14599542566313314 10.949931329568544 1.4446094926675355 0.2813782796160308 5.587537034256983 0.24935220372683772 0.2971039563499869 9.37521123128669 -1.2275388118790924 13.950684891531036
535 5.485824668618557 4.260406062443424 0.2314492852980395 11.72962014120415 3.134408252233255 0.23387747057318756 13.67082240872894 2.378547814718683 0.16999595569749446 11.222888441431445 1.5253301219107138 0.32366884280987357 5.511079310905847 0.34178572923025624 0.2777606364738564 9.524046994177787 -1.1945329358385197 14.172136167880717
536 5.881055094415271 4.221200769848162 0.21165990365578727 11.686419341437347 3.2215703282788057 0.21538547914156753 13.207791942033415 2.4011649271663495 0.19287238021568187 11.220820745995441 1.4755806766917938 0.28275863274172414 5.803107794847942 0.4016019468995073 0.3337456634152037 9.559838983745882 -1.1784048021688622 14.1683531374627
537 6.073437849353026 4.245619524618078 0.20672639477260368 11.718890970653263 3.2092105004859732 0.23121947329287432 13.011404291781492 2.409745725880221 0.15135046379033554 10.924940640233242 1.4794014253635739 0.2918178124094962 5.8147583766644795 0.3739628232211467 0.30886552604519185 9.5086864257371 -1.1790405320319874 13.63616256303218
538 5.415735006645199 4.1837219450489265 0.2776303995198365 11.902752230314425 3.199389829571304 0.23313405323764338 13.106704677085693 2.403179697384541 0.17913770896595002 11.734560745562511 1.4590069687055842 0.2847772828020402 6.069354789382424 0.44139299992417214 0.32498897328577375 9.645821489798049 -1.1852902438188804 14.893103021405917
539 6.369187920705437 4.128283915440173 0.2098838559025519 12.232007673304542 3.2263394643812786 0.25326170918832364 13.988097150622972 2.406478983593394 0.2680954621634482 11.065976342173006 1.5234737084657317 0.2600893415533552 4.966790671220457 0.40443831071869424 0.3403952509554012 9.724411951605283 -1.1848256554259318 15.260451496373667
540 5.801914519639145 4.08894212865338 0.25773850023303935 12.092999815723774 3.18326197070756 0.24150864785071405 13.829127089897142 2.3758394424458222 0.16536387110308443 11.35970113655321 1.5416835128909223 0.2827276544090319 5.382512492643188 0.4996247702675683 0.3217943947755825 9.693251010891291 -1.1847581669527354 14.543193691634471
541 5.991142362655555 4.15431737722566 0.24373851770422092 11.880241251762657 3.2105159717121645 0.26707200103399453 13.368640818554761 2.358225394364827 0.15574679122327384 11.088415445577517 1.490463676727984 0.27308857404931347 5.709541887152111 0.4337596739223344 0.30151597549735937 9.60759635314052 -1.193172113155192 14.222667248485385
542 6.219742111310246 4.188324335427251 0.20514272495934063 11.652972089177565 3.2030306201271537 0.2641247701476325 12.956855675803164 2.3773316966028406 0.24894620421018565 10.920050453918346 1.517866465050655 0.2482977603547479 5.42911728347678 0.3542760645791284 0.30430001822158403 9.43574752273722 -1.1944626955883804 14.562426848015946
543 5.86145305024072 4.204852343360998 0.19980179156065297 11.983991316590897 3.1547650957867726 0.19760752701710638 13.531429147687946 2.334911253224199 0.23609215014286944 12.029298140153497 1.4984668374164325 0.29398806768311925 6.010056168495588 0.5021945582103305 0.3485461604780625 9.883245564633729 -1.1835905143460395 14.622291987872511
544 5.950121416515446 4.1720777498306685 0.24452219054314353 11.649653691053164 3.2163550828666505 0.18239866278649866 13.070736756559313 2.3533716128939335 0.21626943555102768 11.71395508832962 1.4701936749235613 0.2903327974596896 5.717055321006355 0.4380431156106194 0.3423964769775167 9.62030445469278 -1.1926202847206995 14.62096119525786
545 6.739983680241 4.199753355522381 0.22463270764738322 12.208769224280744 3.2782576404389547 0.23208478055242202 12.626163855943942 2.4334834871702755 0.22521637311612938 10.18897836204341 1.4795504364861918 0.2757894096457599 5.132902654837937 0.19933923154824054 0.3553925959990296 9.379359555469405 -1.2045517017125775 15.047199437702316
546 6.573864530772273 4.249240383040056 0.21116026024710458 11.32032347712064 3.1999897160209216 0.20314373350955672 12.585331532704934 2.375238763679633 0.20335870093320307 10.59667939548054 1.4631924251482666 0.26696808866702926 5.260931067691278 0.3011374211974163 0.36542342124367677 9.267426000753934 -1.2048687901285273 14.324566017239155
547 6.231787205181045 4.33354980360523 0.23620042605498315 11.377076186438002 3.2456965167997525 0.2055525466227097 12.437679821943922 2.3870652554950698 0.22396087825684297 10.982181294822114 1.4438026584032009 0.286618757403906 5.728271515501656 0.31699457420565935 0.364740438140136 9.351399204777348 -1.1772067702440037 15.092545374732046
548 6.365090893895601 4.312163327581224 0.1973790868767193 11.202685881474336 3.2568541191811247 0.22208390087316784 12.63310957510642 2.405062649397661 0.23871301417933105 10.763738118575391 1.462509852507763 0.2958480124531538 5.432515233011434 0.21676927473022134 0.35860306160842936 9.279427940412637 -1.191956687266187 15.041598305774182
549 6.568945458583747 4.28184058108925 0.2375727102174461 11.82700023124201 3.227128657539926 0.22599601259426244 13.059044300953603 2.3785810598077473 0.22839795561653395 10.736349813090182 1.490253808316865 0.2941651196061231 4.831127722438954 0.23708684114070852 0.3575731558796732 9.4044935052617 -1.1996503423668865 15.397724554019042
550 6.39634131584184 4.201967614626283 0.21897651389620013 12.125341949522037 3.2047122088024595 0.19861538294412176 13.232441512665092 2.3859914843528003 0.20131571687027108 10.89874453197478 1.464484262525986 0.2984577604487137 4.987950145821377 0.39749496668252676 0.40974334949954494 9.528163891165025 -1.1916984245477749 15.20754576412913
551 6.860316584518947 4.179459979511429 0.16689215003707425 12.227612252160952 3.279411549254486 0.225132282400958 12.918202018289643 2.4096079224164826 0.17267833921538167 10.410234686626316 1.4989465630427445 0.30103570565720267 4.472662168277427 0.19992222965694303 0.3553607331726518 9.377805541974658 -1.209158883169369 13.992766225489648
552 7.049335086378209 4.3123998395681955 0.13874702916415968 11.557327021529224 3.2716466262911412 0.1851942509458941 12.140540406069192 2.474332436818159 0.21365989851499115 9.807705165858819 1.4906337772328861 0.2910805866074495 5.577349352565013 0.08079903351337847 0.3317284959010721 9.226451406480091 -1.196666189261034 13.297322093325421
553 7.4895652568775555 4.395345547537546 0.1688701294536039 11.671541234514136 3.2830552383234073 0.20700324426808575 12.335274920868834 2.418175232290234 0.21840286054079677 9.514271012664475 1.4285814694029613 0.30495481175133743 5.322580047252122 0.06497885188223887 0.30475881477614786 9.266646494435424 -1.2046012640585086 13.79670751996178
554 7.259132220643573 4.185057343781958 0.1921461797577634 12.584838451174145 3.2769887813069793 0.22754767857429142 12.76634434551175 2.472318209568739 0.1807482720822457 9.64159448152295 1.504662821231514 0.27421956803383496 4.390047711364187 0.1684486788363505 0.3017832071741873 9.328391442043323 -1.201133365000678 13.481065584365112
555 6.613824038431127 4.320976656920697 0.23706843940105443 11.140239546713152 3.2548216627077124 0.19734352153125032 12.482847157337476 2.3486468631001434 0.16643548606442665 11.067748357848554 1.3891340267269607 0.294198832051521 5.7890207845609 0.25011999421889924 0.24489688067954127 9.418735976978242 -1.2098886912109035 13.062786387442008
556 6.72258928202155 4.329257778228514 0.208703346948013 11.401654947940782 3.257163513040282 0.17721709499587737 12.2201403486534 2.414805286661483 0.23204849776884218 10.124995447537193 1.5132349071991709 0.34719985025301237 5.38570041955771 0.09334101228626995 0.3076868563332481 9.171016089142126 -1.2010680324626422 14.585851292465803
557 7.429870862001099 4.348869752542108 0.13506670856200903 11.478988198106016 3.3128743468718405 0.2385985434334576 11.97131578719776 2.458674965922947 0.23485178088977193 9.642985825843214 1.4444060370797793 0.3276132840610987 5.792302118167518 0.1462292529618083 0.3164939658938698 9.263092558263121 -1.1804176608700894 14.354016944469075
558 7.33816964640065 4.267705016373943 0.19333516391624958 11.65565616310463 3.2840619861821065 0.21096992503621145 12.37895306488092 2.4124952141338585 0.18376909705096278 10.144267273046873 1.5029808011446015 0.33079640902909613 4.838696728989224 0.16476105266164207 0.3838067333406508 9.27114857528446 -1.1962277178465557 14.927582596632066
559 6.942209811879715 4.368405258851019 0.17521309771047264 11.571944324108461 3.3165979554294207 0.22241298970317347 12.46568985153486 2.427410913659895 0.27359398226645376 9.50431010210895 1.492855048875144 0.38545198841612077 5.205585728656018 0.13123674319475523 0.39746863905187113 9.1379479636576 -1.1753273479437394 16.663224952959375
560 6.307162453071095 4.259110867987475 0.26065681505139227 11.415727437695221 3.284861295110022 0.19921262127242867 12.68697871700779 2.3395593734290205 0.17648936937762802 10.283758720524277 1.4474074238122847 0.3495233888662156 5.458558298996888 0.24760516666575658 0.3774264182828101 9.230437125459053 -1.206919706544874 15.622365938033383
561 6.676716083599468 4.331016555625141 0.23986681720329173 11.294491740923887 3.23650405586182 0.17780375864715156 12.289859912514718 2.3851022970413904 0.1715217598278699 9.72446135960953 1.4197389035993975 0.34054911213703387 5.6601219275102945 0.09649152697578815 0.33339668564656405 9.12913020483158 -1.2288578641250787 14.474496797880004
562 6.782292880623235 4.37413893838743 0.21208562853495824 11.244711049502568 3.270500579184309 0.19583513788245066 12.53992444515244 2.4039069982000627 0.1876623657023923 10.172666190211848 1.521371486985853 0.3798486270391429 5.1544826452885655 0.10021770497390824 0.3775229632398383 9.17881544215573 -1.1886013903994734 15.50371909314883
563 7.175306954134845 4.473606333262785 0.19619412119505858 10.340090262414035 3.326179982484719 0.17075984385909998 11.868288555135818 2.3763518504117145 0.23701335974151064 10.203291469045794 1.3834314741585356 0.34016486972142146 6.115340841815695 0.06624870057412673 0.3426827167841219 9.140463616509237 -1.1974648637674101 14.745812686412169
564 6.849481407599482 4.2881361119379715 0.20317534305734017 11.362899197814842 3.2526562474581073 0.21799341921475016 12.720510145832982 2.3825113477475455 0.1930858937580253 10.2852623983626 1.4646004710495162 0.33617657544793433 5.140841820136679 0.19872418330671893 0.43310302366306175 9.271798993949316 -1.2053028596458142 15.854134726272344
565 7.204999196852785 4.198682477448847 0.2346626711420813 11.641870429732512 3.275870535138118 0.2113345148060779 12.777237195889674 2.3973627064942606 0.24848929268440845 10.047764218377644 1.4976814168627464 0.3533741815769427 4.5395618658954096 0.1988805451869007 0.39675416523801077 9.242286581349605 -1.2089329957196113 16.554066504034214
566 7.471644334496086 4.337502740228898 0.2123889607534314 11.59636728964221 3.290465609243364 0.20401491361091464 12.343257439329621 2.4344750227209113 0.1978493529575488 9.20421798700745 1.4405189158161449 0.2979976818650253 5.313042226251436 0.07293385234272173 0.3660302540979458 9.18570585534536 -1.207449303875378 14.648023137459212
567 6.662051465948957 4.358705478971142 0.23381805171198813 11.300280543492317 3.244874359114919 0.14809458692945662 12.360730264493773 2.3723996234545637 0.2795099168594394 10.731309368606214 1.4302858360913902 0.28934487093135974 5.366378455213629 0.21072500595766266 0.39913604545912607 9.284150019550976 -1.1992304712278503 15.46875433788645
568 6.19955571038733 4.319150757889767 0.23024731082266073 11.180584572814094 3.2292596615991886 0.17158111614728894 13.498296711601345 2.341327516501723 0.213239522473141 10.467607291662508 1.4988648212820344 0.34974454382685766 5.368148727758769 0.2561270865256834 0.41102624075366817 9.342838602844811 -1.1936825631861065 15.765950550035091
569 6.9682817742032706 4.247988698529862 0.20207858069748125 11.707795519228696 3.241267767706333 0.1576097466470762 12.764065731357 2.341228984854368 0.24035381074636206 10.485268207622648 1.4446213965650117 0.31901144712707163 5.112705213657073 0.2122287300191007 0.3802719914581815 9.407623289213737 -1.225161416410851 14.889174351389306
570 7.8628511861746775 4.068559173379202 0.20457782521977463 12.589328042251424 3.23991296580573 0.15377899171688916 13.85550904814856 2.4191761026822625 0.22217805245482317 10.253528897759184 1.5725911471110792 0.34585079802714597 3.947270580476413 0.2341747089674323 0.37558643754090454 9.70169755096205 -1.2157457123566449 14.919501331589066
571 8.321782292174131 4.097539177710352 0.2594676924017058 13.051607131099432 3.283287165531711 0.1590380207071676 13.190897281388937 2.4560838343402676 0.2244391599715568 9.818463012771227 1.5328515674929228 0.3464360004404329 3.6752142556552276 0.12019179953218488 0.40301545187486604 9.61159279461779 -1.2246378230242985 15.955686570939946
572 7.4879351381631185 4.175535388701274 0.23612094355241547 12.423042350162921 3.289510250547581 0.1751703512285162 12.719781627081515 2.4812536587084475 0.24065684690367803 9.565142388582561 1.5249497449422742 0.3075356708862629 4.273891300304482 0.11614856455858745 0.43121583252776274 9.29395856085892 -1.2051490104541531 15.936244046898649
573 7.792003651748143 4.175008336824382 0.20719948755677214 12.775218596413914 3.2431403158412864 0.18848740935181577 13.63532346491523 2.4231362895086486 0.22579349699596096 10.096264218933012 1.6039471125302789 0.3776794552117489 3.944384712715754 0.17641710023703877 0.37238847783779344 9.64863892894521 -1.198298700957459 15.716786106539711
574 6.722851912994298 4.278943784833115 0.2661074871524191 11.109591842738862 3.288157311365681 0.2120071793505369 12.49591463882872 2.383709586165491 0.2545494963576314 9.86144662532728 1.427812036495477 0.3301356738770739 5.289004770761635 0.09068379120811161 0.3466739560107648 9.09576195813016 -1.228767229932211 16.151379931756345
575 6.595575141324335 4.310029826516129 0.21876294059386867 11.605117220123741 3.2507345038044293 0.2219049587933987 13.028545580963009 2.386301193233297 0.2511178291646009 10.498678230101431 1.5029731199383012 0.3160150343900017 5.16931849359636 0.19772357399294632 0.3735464468420296 9.379446933221775 -1.1930760884487654 15.829073032557954
576 7.919518163278924 4.27828974936091 0.14569068960888842 11.72015275067273 3.333450231291666 0.2099485011863576 12.506925816374208 2.4144505504693576 0.2623924834994449 9.9190965077475 1.5036567892577009 0.33972440639140217 4.736834861770906 0.0421306410346627 0.36015024706511806 9.360505619968855 -1.2082329396629266 15.102094074745882
577 7.386125541936893 4.193380337828125 0.21720959916578844 12.232933351306283 3.2723354326011127 0.19187069333091855 13.262580395271126 2.507757080057924 0.2827494464082802 9.660864201222003 1.5737964919154668 0.36480426386535936 4.214560261678745 0.1681209875385582 0.37372411655054427 9.351412750283012 -1.1795504659575486 16.390696685871372
578 7.143378528041916 4.233067066474074 0.21330654463977497 12.191990250847326 3.2804150158692966 0.19461469817509325 12.919991785834133 2.4666545055230005 0.26206161752917606 10.135139158434132 1.5403334927096297 0.3472473183968935 4.953896563090407 0.2200296162569863 0.413284487051265 9.468879257249583 -1.1745285925791886 16.39249057629214
579 7.897087901224608 4.236667543110573 0.19747359308399035 12.435145742211866 3.3504080194381425 0.18997196141499076 12.86209047877412 2.4615279814037536 0.22262257798083315 9.620938061971167 1.4603755436033252 0.31164543253261306 4.909024957590862 0.07175649806696123 0.3937650137855243 9.544857428354524 -1.2064814148212348 15.074274120998064
580 7.488176025446406 4.175819480978224 0.23266454945288118 12.712565050592586 3.30459392601927 0.19034123316138507 12.766343814118244 2.489926188744713 0.21276668026359094 9.749409441925643 1.420696931839806 0.27935172526789837 4.756015797787306 0.13131561647284307 0.3975483947356923 9.494502025974038 -1.2181581031348148 15.042119776328743
581 7.120846136721335 4.249017218923875 0.2701703388617626 11.835859039230431 3.282333232943651 0.2089704322618258 12.754900479239483 2.4302558012006275 0.19323121061194526 9.906943806460214 1.4151628616634062 0.29858280391581915 5.356530264936253 0.16539824881673332 0.399144327583026 9.395015945317542 -1.2141950592361277 15.700179340589317
582 6.360674527376157 4.3654516898591185 0.2551809701311797 11.575779171155885 3.27967509053276 0.21406234676284158 13.222881284852297 2.3992162019367473 0.24680052004241076 9.97176088993849 1.4605204345494238 0.3325273549414935 5.523757193735326 0.05543417019258339 0.4063424854036997 9.330970613411633 -1.2105690145316594 16.67208265281916
583 6.585243457820577 4.240180446877764 0.22786109295052115 11.99350741980281 3.252473941420584 0.2229314748182249 13.330052072117045 2.439113026979409 0.21444024446877902 10.308549655509756 1.485781420742116 0.3222804599763656 5.762140290817039 0.22107927802381344 0.41955663072943455 9.595898579213445 -1.1949029091370489 16.12383338370698
584 6.837843256323886 4.333162568160673 0.28961089237243925 11.671933038965692 3.2976518505678496 0.1673561673702599 12.597325534705229 2.416532989150571 0.2845230062740345 10.364623717098281 1.4684953169937236 0.32784567045701724 5.140511607650073 0.12784059106307144 0.3726979759256072 9.322447430948632 -1.1938918687586084 16.524489127213037
585 6.484999975717819 4.355396233604441 0.21757990630106588 11.121322827164205 3.2275543158334195 0.19542762597682423 12.934624347606192 2.3952233988919676 0.20524891167715467 10.28122776124824 1.4588815485216926 0.3110122676604372 5.115443187301522 0.11825836530045167 0.3408717894146198 9.187523619807596 -1.2115657595153915 14.554738019531326
586 7.03634205149592 4.2669745037024605 0.26164648093569887 11.424639697265988 3.2215037717256596 0.21846419785719634 12.731906236281992 2.3785348524694734 0.250514805833299 10.434465641562408 1.4405009779835087 0.30277389423814033 5.724059303163585 0.191862314940959 0.34502311182417744 9.470282585953978 -1.2227532477813738 15.795558220472552
587 6.852185793431641 4.316690527635609 0.24438156739477043 11.52584667459865 3.252830120732356 0.15608227068920322 13.04275414699226 2.3988152181947564 0.26105409128599705 9.934587991833732 1.4708355651125737 0.2911080005279636 5.308839872953787 0.13214091270257192 0.31900118433026514 9.332842895962013 -1.2083660630702124 14.571773351935212
588 7.988790740501866 4.226347953785036 0.20683148968239096 12.354491345615534 3.299850069324957 0.20929370436242015 13.842489813846264 2.429450609772753 0.2199350683674103 10.303439135321925 1.6051280385874136 0.31566233484943923 4.127204545911322 0.08132574099800101 0.32422910055154386 9.723283116239381 -1.1942080494521536 14.62132942944968
589 7.372224635549182 4.260526237924359 0.23471598550195233 11.908248434516175 3.2897829276020665 0.23093006953780157 12.511728602210452 2.404361434415227 0.23259991345014272 9.812185081755143 1.5248341125273317 0.3219963644871635 4.801321036144703 0.0911211376023894 0.3312134663873925 9.28114155803513 -1.2085033619315113 15.486542700412421
590 6.921128863537363 4.124372513783716 0.29509679266823124 12.292570853987849 3.2374927760149226 0.2521099337994215 12.94479134711118 2.423560846353162 0.23239528885773486 10.095692693676495 1.5177531238825026 0.29509679266823124 5.004156923427754 0.10410224913642263 0.3358444978786345 9.451668136348129 -1.241172230111641 16.163635649382172
591 7.978210141303692 4.306682921826346 0.1720364360658156 11.951550281012276 3.3028573427909684 0.2025558572886225 12.074021311598399 2.4397535105471766 0.23139211321622194 9.922727338253114 1.458130298232377 0.2626370942892404 4.898506056137464 6.264595434268992 0.36779396202432374 9.365003025660988 0.03177536958738605 14.168277549596027
592 8.196762505237936 4.232643955124537 0.21846502290736375 12.463310766419669 3.2985864507457636 0.23887529888327727 12.951294006363444 2.4582427225952372 0.19950065401720377 10.48091482843228 1.5453434577328238 0.2315996855812033 4.081808197191602 0.1294872132134122 0.29593958771286294 9.634818060728986 -1.1897677720634312 13.571997922438523
593 7.942612204353681 4.212252369842226 0.20594407639982729 12.31764108710168 3.302740620715783 0.29425268195714194 13.04236080606988 2.4365390989856017 0.22888078339353263 9.801158479689104 1.5648441326619733 0.26772101201188925 4.101951512589786 0.061791437057667015 0.29440862827257047 9.441144817960826 -1.206995000093136 14.796144401516703
594 7.647430946800945 4.187692413183348 0.24735983028445263 12.60185851084247 3.2954576032297624 0.22047972694791668 12.695223422346517 2.460365940918993 0.1935999179002178 10.154551206676901 1.5090242837135637 0.24503475701746064 4.977704533013659 0.20952692120151223 0.3727059966917343 9.615353723936098 -1.1902150994963503 14.658325669842588
595 7.995564414742793 4.068946182363168 0.22958220219342204 13.472727547227144 3.260656140409203 0.17051448979261047 13.865259119380148 2.5306214406095844 0.260842931345844 10.199326924743252 1.6508044181468255 0.31158711048052884 3.5493258897123026 0.2194488105242766 0.35249128071829083 9.816440779161129 -1.1765331335351745 15.183588002282574
596 7.4220767393304365 4.061122138693083 0.28434288383399053 13.305185260810074 3.267679970379904 0.1798385043857786 14.730672605861178 2.46740278545973 0.21807553329948126 10.24296380397825 1.635507414751495 0.27378098864181677 3.516065454152461 0.35479145266838735 0.3351054544988853 9.84339277282648 -1.1653277795552661 14.795413108267176
597 7.882468159888941 4.2854896631124175 0.22819885244228838 12.69947254925679 3.323057753182735 0.1885964886519545 12.799308708930543 2.513726558939844 0.25400450325028723 9.578745998061326 1.5508440669971988 0.2649083498394925 4.162509381351742 0.1200447019480217 0.3329372174656858 9.424500959497868 -1.1639959831097426 14.53760555723305
598 8.30381802890661 4.198423833172617 0.24983177836710563 13.100537078937293 3.369086407840647 0.2190815782007877 13.3772902527336 2.5056622042876473 0.18549827891931686 9.443409829332335 1.6025990603788705 0.2741341526827592 3.8619344733692347 6.248610655102727 0.34457802862168685 9.617397932655814 0.06224790021071569 14.588924299949712
599 8.209530571815868 4.1657289346063004 0.23546804061996626 13.005012892095747 3.281069161246314 0.23598204089824348 13.383269847655221 2.4818124721649415 0.22090258804015833 10.202250171569593 1.620267824083236 0.2286389687709264 3.3784811408552313 0.24391624993514208 0.3090086338666716 9.635708924798333 -1.1640696035385991 14.094764879354264
600 7.644577174728875 4.157352180633496 0.27315088852526015 12.825582902289627 3.251950323366571 0.20299152618861677 13.785078517884493 2.461516032818338 0.212406208432338 10.32617235756503 1.6256817504899765 0.24713016355804648 3.9325788534467447 0.23034754898818416 0.30949667829924454 9.702797961182952 -1.1772589646864728 14.268659779588127
601 7.222985830654488 4.16144676190796 0.2772404199192742 12.530351175021998 3.281540959500924 0.1771744888434377 13.597175933799745 2.470115205457242 0.2099439251741826 10.306206323269663 1.6735158302984248 0.28685711288106874 4.379537276876609 0.19206492297100405 0.35311953008626445 9.607251307924502 -1.166891795918675 14.94658357915914
602 7.657176528742961 4.122155897244597 0.26039927492820525 13.326123456908476 3.278574618342375 0.20816931690622456 14.294870367715358 2.5106608451579704 0.25990965590048354 10.167304288458032 1.6227867679708747 0.29804964763047165 3.7988346225921155 0.2321482142923939 0.36279078423317307 9.84886185288339 -1.169363263344144 15.920419347937127
603 8.252174741719061 4.085860904297292 0.23588080806498532 14.02829199385542 3.2825720080833767 0.19688882200271787 14.656587460245303 2.545698103671307 0.23176166769062256 9.764512816477618 1.6929489981658208 0.28624028041024613 3.244262390266956 0.20123762078755386 0.3409621720220399 9.989165880512871 -1.160965004944716 14.80217842810565
604 8.642703062208597 3.9610862118703287 0.27628169835936617 14.336657455315915 3.275714245229302 0.15078925390279865 14.691303581256927 2.5347285486872746 0.23167835424631045 10.334252455633308 1.7350428254563466 0.29758346833346977 2.6528709964602672 0.30105519347343657 0.33659912470507825 10.131557510175004 -1.1611031270024483 14.815908208375392
605 7.148515277998223 4.0970321699386885 0.2784052920834652 13.497696997176849 3.265192810295169 0.16896372993930028 14.126135152978762 2.473145324882733 0.26659435553810396 10.373829410400104 1.6453938622588837 0.31718611455655504 3.656545935727738 0.22629601898743862 0.30634789727684 9.760544554856335 -1.1812164946732033 15.326591104411396
606 7.181295680532435 4.017923668254812 0.26332311347506443 13.600100943411928 3.231851638983174 0.152166212388941 14.59665135009496 2.4906598896116425 0.23789717961645104 10.60553445285453 1.6462699899996407 0.30332254372127526 4.103764598279782 0.4184984038283838 0.30545546969295073 10.017469405034728 -1.1615878138102553 14.463339996765072
607 7.608307325531115 4.091782595821177 0.26526780556025414 13.61545217515537 3.249043319489241 0.21987112868194325 14.359525696987856 2.5276771336562507 0.2116930962664799 10.081899098965586 1.6417345416992712 0.3100711143336794 3.494087778211339 0.27578563452091276 0.33275260226398895 9.831854414970254 -1.1654238869084155 15.351324061927752
608 7.325125844707888 4.0503962399647975 0.2986557393645607 13.535724747629219 3.314017514653094 0.15007255449419346 13.71392410146959 2.532960679460981 0.24664969607459294 9.685341946369064 1.651809311086326 0.29404462861949393 3.756558849958787 0.23232882241171518 0.37622710655215214 9.60333509802691 -1.1663260184304032 15.649193108343434
609 7.763381048336647 4.0766792210544045 0.22999357372676424 13.562529096033364 3.2688298007162384 0.18364902472173567 14.250651086871315 2.533232166179611 0.2749135968037669 10.34864681466945 1.6418490623639572 0.2962833626987682 3.5496048385800196 0.40261227691208634 0.3399427402658451 9.894962576898159 -1.1379880265005267 15.180886892293769
610 6.545628257205553 4.013665731330951 0.283884004704132 13.286209636562191 3.1254737614787946 0.16435346844733684 15.064544321997007 2.424642879590465 0.2256270397832277 11.045167882336862 1.6125651720911223 0.2851620978713556 3.913667712859294 0.40124789661913807 0.31865129826423694 9.971043562192182 -1.207109443723692 14.641110353365463
611 6.405590899368921 4.067228673397813 0.2088083237389405 12.976462670992992 3.1574005842091424 0.19478999280369244 14.66868962782665 2.4176298159047076 0.2399573715621487 11.402095488789142 1.6191022444897887 0.30169656258512584 4.330395656702558 0.46755373992322563 0.3351618160230162 9.956646868736053 -1.1768455203608505 14.67246441036655
612 6.901574116699166 4.07934903805758 0.22217507699965663 12.852375785785641 3.2385684294872394 0.1814630621593844 14.536416005708485 2.458448535420611 0.2589733262750156 11.022076582656506 1.62830332121173 0.303535791861367 3.8728988230720924 0.5255468153809294 0.35026358327871887 9.83706826278438 -1.1365853040341682 15.084957054033488
613 7.202354299096252 4.089484988562967 0.2681276369938649 13.032066829514882 3.251452014103515 0.18665618699469855 14.4749499470829 2.499914358090166 0.2568418334852384 10.431448431972264 1.655844373225194 0.33332345946896413 3.716306407311261 0.36328649529607004 0.3254370658904864 9.771425182995511 -1.1506320860902037 15.70346891587771
614 7.516092737780472 4.056244189471444 0.24114527080570156 12.866617716928458 3.2181145713512653 0.21290974162724596 14.529930156097896 2.4690853424307138 0.21897706266369593 10.360967574213282 1.6923415509599133 0.30949804816142507 3.7622767364600067 0.2656169327563561 0.29691067802906823 9.807176984296024 -1.1823480145518475 14.661311610117831
615 7.164419528984222 4.0075562449597 0.2722741175159759 13.041772030490629 3.2486204610275045 0.21427072021573926 14.776778980369333 2.4950078317374618 0.255935031537062 10.648140660926611 1.6521564878920527 0.30065171904301613 3.7953091547960485 0.4134771258966445 0.31962416645065517 9.885284071113372 -1.1592649016431134 15.616030651010668
616 6.859634333866697 4.160121858592213 0.16154498247487759 12.844605590222423 3.2603460553894243 0.21833765386447246 13.996226886007127 2.484580126189406 0.2500443216698565 10.375308547737054 1.5808702809415973 0.23101729249837583 4.173565178039846 0.2373692231986592 0.3121642284730331 9.64986810717463 -1.1779710230835263 13.442832951320142
617 7.237016152896465 4.128737804674417 0.2582132367312524 13.083182588589876 3.293163645747567 0.21952488087224284 14.226465505181288 2.531517414397414 0.22383094693139852 10.252815171771681 1.650390571334766 0.2597261353222936 3.7417099949851886 0.3369851927887702 0.32966612179583743 9.7082378826849 -1.1344696061571993 14.793327049069813
618 7.614671571661568 4.196488001847337 0.17451417961052357 13.047164186699368 3.33209685477118 0.18414512622358786 13.800028877004195 2.5543126796007893 0.25276048028937564 10.123258879535548 1.6247642613669357 0.312961287707365 3.905819878110063 0.3052845919303811 0.3396959647813107 9.698188678602149 -1.1200392540424613 14.485255858374506
619 6.925376743740199 4.235571849552507 0.15594148720812062 12.423038374108604 3.2831304330269395 0.27594237101486874 13.631104618451168 2.486344153768586 0.18864862116318923 10.89589540806129 1.5813544464223723 0.26407567820929817 4.568609239327487 0.2755849765351637 0.2933917867508767 9.68880487673775 -1.1502313600846723 13.49888501553838
620 7.350662541430053 4.32196425323256 0.20885288719546924 12.591996429453003 3.3278000573194464 0.2307422350489426 12.757512788692093 2.499664786917073 0.1287698192229122 9.537568718657297 1.5324951035762293 0.23436460939759618 5.177791289466625 0.044929040260300174 0.2819169841894971 9.483106353539814 -1.1772578836846646 12.429133744421321
621 7.370529295659924 4.100932039848156 0.19102430047563473 13.215372131209309 3.2705024487893475 0.2325489678530642 13.507006115799738 2.477699560817092 0.15259658115050845 9.960499232385839 1.5737825268593064 0.2532295930020391 4.139294643158326 0.2417645895502864 0.3218910615875768 9.638540283642627 -1.1896922987729481 13.192817375326541
622 6.762562236901875 4.074379419145222 0.21809894952546985 12.961154515381878 3.231834561535717 0.22645493753580762 14.09797020184441 2.479381399261122 0.15602205993501192 11.21641948563894 1.5783386572810472 0.20121583400086143 4.513789616662306 0.4207255006210765 0.35092149081607366 9.910379211285882 -1.1656966243769493 13.20912109272285
623 7.910901427537585 4.1747902818685745 0.21161790907523761 12.795270857449687 3.344528679316706 0.22240785559530316 13.16725581287618 2.499539884229222 0.15792348933804837 9.64758074721432 1.539345770697333 0.23735353608857446 4.0586347831559335 0.03923828701035182 0.31559244056111047 9.515928725646742 -1.2031399513213485 13.1195329402752
624 8.142739423188193 4.015741165496241 0.22590236133190789 13.931185044447382 3.254016915638953 0.1836937346289081 14.174372164922254 2.484420406190635 0.16118104107940945 10.06063847361729 1.687673353832399 0.2937380446017577 3.1819055935529588 0.31242213030058574 0.3566114370208179 9.898168139945614 -1.1717737376540232 13.993080300091918
625 7.2462874086198 4.191515468843591 0.19384760708013685 12.745948521489394 3.278219484636645 0.18374691561586984 13.31676566147214 2.4851893708512516 0.15894691403328257 9.827128861150166 1.5487577100297174 0.2845327738947311 4.541816628375655 0.2174009206561093 0.37018839643247653 9.53558941622143 -1.1784119409423233 13.650863935217734
626 7.218352439736844 4.06031388114453 0.2156391184143978 13.257865490745166 3.2628023689197025 0.22668206849779177 14.18774652232275 2.4745441236501255 0.1683305704888959 10.559943631328501 1.5953266820783831 0.24209734233018554 4.0534732068483 0.2986845296065009 0.34251540175916706 9.855476258196312 -1.1842942148659377 13.696722267442079
627 7.597118006766644 4.113401937026844 0.14542974649528526 13.736378446777422 3.314654689618871 0.24000000328362764 14.347249711521691 2.5117354585903318 0.16299673297518416 10.266142926582491 1.6613538291424692 0.27531051528532 3.558194166241701 0.2405239531249055 0.3444311923905305 9.901016651577988 -1.1542945584451016 13.386221414614127
628 7.710614601258025 4.201855357608973 0.14736934634719795 12.935580011324987 3.300664083668151 0.24025162992100177 13.53769185905548 2.4818184885699424 0.1543263114179008 9.431860449680833 1.5692464900585 0.2767303771364687 4.301173886023775 0.11561759957958245 0.3334551461801069 9.58338416146862 -1.1887881280487562 13.202469501799415
629 6.387052640692496 4.086278828797233 0.2356371134521186 12.610581686397705 3.1988949877613213 0.19109398088594232 13.612703481472701 2.393285331686619 0.12971695334556443 10.796415681379326 1.5376731515305118 0.2868899743857518 4.764601074297444 0.45098488665375003 0.3610886066176058 9.634270912847935 -1.1892050946598993 13.801712511386889
630 7.542010633413474 4.093129904986441 0.24806238965826313 12.730102544205142 3.229124537743837 0.175914035485387 13.513907463351616 2.4396363529863936 0.19404151524227362 10.0287773682998 1.5752358864695317 0.21001341277527807 3.999415651625979 0.3278866019085487 0.36519283596160806 9.562842732179202 -1.1896258751268356 13.67334200993139
631 8.06623867513095 4.006115448976934 0.21805542091840865 13.757148246381721 3.2137233036594623 0.20193003943221155 14.136832518264532 2.4645196438708004 0.16533345248637477 10.020793914797121 1.663616588197295 0.24172985311950887 3.2264658817420067 0.2165768671557114 0.31315424799992303 9.841495847263268 -1.2097181615737453 13.065764097559875
632 7.780828922794749 3.9255110238228563 0.23458780591514738 14.017666976925712 3.230240295568601 0.19492728540606893 14.499847654547192 2.4735416600333435 0.17651516824757968 10.30623103822501 1.6409156302302421 0.24692272372106283 3.6498793347702323 0.3823549503958928 0.2990343208608479 10.050890785452578 -1.192115819935599 13.200802116097803
633 6.81936802671581 4.1109881662957175 0.23018200827601876 12.856063881011034 3.2245737733365685 0.16057228216437572 13.370928946667615 2.4429751840856566 0.18286370456198384 10.9737545625483 1.5830174126151437 0.25884272110143736 4.584645263851204 0.4640750160768414 0.298842051502094 9.720952136158791 -1.1575026214638005 12.963774787057604
634 6.383177109184091 4.053492713856736 0.27206170321581863 12.600554906361488 3.202805780762436 0.20760530658819137 14.083357141202614 2.4064363118440806 0.18863527151031573 10.882496420462664 1.537240517580264 0.2562625754479158 4.646851722751137 0.3772359666706912 0.2825288871992706 9.719287459992398 -1.2071862738029444 13.83227540112797
635 7.568858474224715 4.119799790698185 0.2469161394045184 12.688014276975865 3.2813756705119124 0.17262386761308626 13.143369990115866 2.4564163452445142 0.167439519435944 10.15083117303673 1.5909121942655027 0.2738654094370313 4.0734122145003395 0.19867923735693097 0.26774940075379056 9.524897225770703 -1.193191884330377 12.932738454417851
636 7.734525130133882 4.021908406750017 0.242365957399526 13.680878349215739 3.238132327792331 0.1838137780816 13.940149239942931 2.507574631370445 0.2073793370606762 10.23737423166617 1.6319482148336382 0.31538055408317045 3.386202726997966 0.43272190808712135 0.27954642684831316 9.795825935591338 -1.1561714341790759 14.077413210940408
637 6.839161733610159 4.031610207932745 0.24644503628930803 12.801009402259288 3.2008162685432535 0.2138018094309434 13.72159469825621 2.4608964187596625 0.22128881089059818 10.765397936476326 1.6234113979531855 0.3104399071687313 4.117875458361803 0.38655843423244707 0.312131427840996 9.649007845792756 -1.1819699864615272 14.94396533067233
638 6.978409510659009 4.058423712744373 0.2433610903675915 12.955218747980625 3.2457566808324083 0.18340995414175404 13.804467417512864 2.446346713413345 0.1877201842907542 10.406253397674245 1.5964721035739975 0.2853487049003095 4.2131344023090715 0.33868025965290344 0.2717338954222039 9.671496695227164 -1.1854926379023805 13.425247159341367
639 7.630436681127928 4.145751821437373 0.25227833597455107 12.871264329017057 3.2706079955352116 0.21475932054595495 13.407264750089308 2.4670989881721366 0.24313539816529892 9.536005577706971 1.574012339663317 0.34256828391964317 4.12541807790016 0.16203325912450167 0.2977907465494448 9.514077883168286 -1.1987276511592782 15.47595771527561
640 7.551863187187139 4.109258399900189 0.22771750831285584 13.250198837629046 3.267655367932673 0.21409124491142326 13.654959073708707 2.5121520224746177 0.2830048464440382 10.067995413299334 1.5942177893015825 0.312250193009047 4.056582322778047 0.222125771492996 0.2901305566356693 9.716319766920455 -1.1815466617253745 15.208526961849671
641 6.7416314814775 4.152296551852352 0.24303733626813614 12.843225378870255 3.185555240138372 0.17313702996347022 14.171238357602338 2.458686532724866 0.2870163306915381 10.658879844250771 1.598370461742296 0.33194603469965167 3.9813935045461655 0.33794803824682257 0.34052109367307276 9.679273713349406 -1.1760571670048443 15.763877488719686
642 7.411186230609137 4.156908544040569 0.24092928484802223 12.282899751109685 3.23707098239842 0.19579194269054223 13.71906485520755 2.485942819287713 0.28258960043436987 10.610313202746099 1.5833104582535031 0.2763356646790703 4.496436997819504 0.38650575459811215 0.37388587619902713 9.703980207498393 -1.1526808202301226 15.693684928343608
643 6.8849665154889195 4.116290870159966 0.20021310299029274 12.470905098004677 3.2718425460118055 0.2173373423633484 14.39412776798503 2.4656790798398722 0.26006616312602543 11.336576437166169 1.6092309562316345 0.2838050421982607 4.41469759239914 0.48120825888573493 0.32340805653389465 9.900254682208788 -1.1337781897199837 14.723063923253333
644 6.650555397049155 4.148897832905406 0.21004486062101133 12.447483932376075 3.2645304830488664 0.16506922907860028 13.485328357831428 2.4521113934623378 0.28622845835646327 10.619476378049274 1.564057820169733 0.27581873911682536 4.511230776246162 0.26938920977847974 0.3166775716765414 9.542814968310418 -1.1828311840728216 14.367934960314473
645 7.87157317204764 4.273059770931294 0.2335330981995571 12.226720403275976 3.344407831246543 0.19591078339488083 13.11668204070836 2.4577628367309208 0.25272734827553606 9.580522552227032 1.5305135835515815 0.2861623727734186 4.8099778159674615 0.19524471743693134 0.20561794993741686 9.521095196845295 -1.162430783966332 13.452493863142145
646 6.651710626654778 4.173806852828758 0.2596917836397427 12.624061773613406 3.2574857533853656 0.17724076070146405 13.789658750972503 2.483007515806629 0.2874667719156076 10.299316571161537 1.5855229134052802 0.27998332231467715 5.184786113762954 0.36160776313212745 0.27112608706760466 9.709906767233036 -1.1503423722341541 14.61625334224605
647 6.583687799178521 4.336743897597891 0.24161628602685448 11.89991669542103 3.3369282068323534 0.22352434799986481 12.904791684570645 2.479747171930522 0.23559064306224314 10.748147342184815 1.4948943711594793 0.26941737759155776 5.959187295135357 0.32012423792167155 0.25810677567088236 9.619146163298073 -1.1289409548574025 14.074770464632001
648 6.019781738817168 4.259846673601917 0.2660374424848206 11.836477130583146 3.297485735729905 0.17632872139048597 13.303824324587888 2.4456982811167336 0.2777254196612424 10.880975695150196 1.48375288003866 0.27983553432407193 6.184208335968354 0.3644046098035869 0.17912600048811578 9.64505344502135 -1.1523908958876254 13.510953500624275
649 6.982924521149163 4.265695261197858 0.2693698993747326 12.404692267341817 3.302157112209338 0.2385067261997478 13.048255163590094 2.496474806114551 0.23070209559326035 9.506142108948605 1.6001030808624317 0.30231718369579585 4.981387180072685 0.20495528939998303 0.20701339428007348 9.384680248220473 -1.1487514219889536 14.299987211211477
650 7.340038277017656 4.294513056364396 0.22746337776526082 12.40367925462278 3.315729504433078 0.15597870926473797 13.017956871432807 2.5182033142880353 0.23512544340143987 9.429240882632156 1.5803324857067098 0.30722717111201847 4.5185913137436815 0.06481687662672762 0.10929415658263801 9.341901319889818 -1.1679094844619968 11.861244598328177
651 7.19461932455967 4.151600072461561 0.25094890479390863 12.711832853953297 3.2947575433125302 0.1468231839851028 13.516987646064544 2.503305927036707 0.24792689168938284 10.059693545360359 1.540191442746347 0.32554778472515267 4.755397103711628 0.21928890229619125 0.15604200490267006 9.647706094729902 -1.1807997543751187 12.917777763801322
652 6.8578696176041465 4.174655013559028 0.18723440805407474 11.97539448497054 3.26255043173484 0.19687236767018215 13.096071516178464 2.407190099353698 0.2045264744528104 10.578732837085814 1.5127456794661112 0.28505211143557746 5.221137846067484 0.2985258122139884 0.12796151600533398 9.545841260381291 -1.191495124680253 11.478027729993412
653 7.273490692408735 4.279923616144515 0.17938675296565107 12.342021691913823 3.328813480235415 0.22230595997449798 13.128315184342258 2.50324638480431 0.21576276553300916 9.728575067965348 1.6244863029790102 0.3420511927995902 4.181498413643147 0.22832602293076074 0.15109764075078527 9.330780210054662 -1.1296693705269838 12.726587957595775
654 7.344571761070509 4.309901733094621 0.20129574420765398 12.099454656399914 3.3279010237677884 0.1679405541542869 12.368997702200703 2.5010682044524417 0.18630254649459665 9.739275938190916 1.5076219702346945 0.30757544278239995 5.055173371349493 0.1912305617496255 0.19078493594302898 9.321494685842307 -1.1550838332859517 12.076795508672198
655 6.7996773335152065 4.27524115474924 0.23973682187587805 11.546424105790953 3.3263102190724627 0.18499831212473414 12.209404949734948 2.4255561591844397 0.2287580675738274 9.908568661285683 1.529937893567753 0.3264102972747189 5.399376903335398 0.21766460878156985 0.20581491191622045 9.172690390732438 -1.1676865248746928 13.587332125563105
656 7.22993087325597 4.470093475076879 0.2770894641216165 11.353936473396939 3.3420519158256194 0.16019755618351522 12.390532618937526 2.4695810290922364 0.25985282678570054 9.318379868392935 1.4894728162490596 0.34569621350374585 5.831158188842849 0.08202174165545213 0.24406505998838618 9.224787604565245 -1.151984336365937 14.74680057201202
657 6.7705834047203926 4.351648700683528 0.30477410971203384 11.55992925041803 3.3458632045089503 0.16875908952920407 13.024981519018404 2.4518459695785424 0.2536054596158998 9.931304902940692 1.5193070692200765 0.3213885782989947 5.349732248608724 0.18151070059391877 0.22459443944263666 9.327306265141248 -1.1525934030287828 14.588899775145753
658 6.518005146920789 4.340079197809659 0.26891508328546115 11.161027028161772 3.321763771988003 0.13577706372082846 12.200360286291888 2.401631393512588 0.26626836305613516 10.157081037858163 1.4499931233960788 0.3147725617822062 5.930335098842386 0.233262090254745 0.21308653284237764 9.193361719615 -1.1732826165535715 13.737460749221471
659 7.823558960754345 4.345126510286631 0.2549208587604894 12.00748611333443 3.3867019733144192 0.1094104881517698 12.726600408118388 2.4897936642401777 0.26679767729616505 9.209721318616905 1.5514449546626201 0.317671354467273 4.98394698676612 6.277334599055529 0.3344316719467887 9.350262757518038 0.08745180836608948 14.704756127317289
660 7.509804275137122 4.252362601783125 0.27398857860762943 12.391251078379668 3.3473123333786194 0.14984075131707103 13.429530792370821 2.5331133675267044 0.3101728724692161 9.323546360588644 1.5503826116699533 0.3472157904348074 4.96483829973883 0.09914552789309077 0.3023658272600226 9.523794161243016 -1.1661652434954874 15.854702698734597
661 7.152412571504492 4.270657577885519 0.2756260720671389 12.208055098820115 3.3059273631101176 0.13837071307756293 13.305187726565489 2.4665556987639627 0.2309701700805436 10.079069134661633 1.6381059903197646 0.334894062828113 4.813225455714781 0.27005986557007106 0.3163888105036416 9.511589997453301 -1.132367232815899 14.853928874174528
662 7.078036281689599 4.2528805432101295 0.2526942120104867 11.913351450267596 3.2977105232990436 0.18937888712782647 12.84166925758642 2.490862361524397 0.27285377586060056 10.001779747286342 1.544004834599948 0.2839508188105232 4.77556039245702 0.09416420569314735 0.29851957921030614 9.322079425857396 -1.186704038280453 14.867077619162693
663 7.05252737788265 4.339172252454109 0.27282811741845736 12.075022997483558 3.307186391072739 0.13728919265795414 12.870055335699673 2.4746581954095306 0.2733547500439149 9.779445741917204 1.5624537352356176 0.34696942742839454 4.836663937105944 0.1437377706938009 0.30437281835773744 9.322743078017806 -1.1571868629726267 15.29584523242489
664 7.276964675325075 4.425890905188119 0.25229982620624253 11.872033044551829 3.2975030441778763 0.1882075886018066 12.711104002741923 2.5119587474995475 0.25789395835051965 9.319187771882675 1.5136545563004091 0.31144962305472484 5.187447987261407 0.12078032235424196 0.2921629847419029 9.273347496352581 -1.1486710168417473 14.9199811951519
665 7.311918108501443 4.341571474041937 0.2654582607055339 12.326917333150352 3.3101985728467302 0.1303953139856013 13.123332617795228 2.50172225976703 0.259216903979293 9.639568811354733 1.5448034439315637 0.32111939560430974 5.311900988881313 0.05338790882266235 0.29777876074182547 9.542727571936613 -1.1722918000638014 14.598605203698291
666 7.115489108861469 4.418425159523563 0.22046364630690202 11.817291201543394 3.325666266865098 0.124014914056889 12.703689897864042 2.48777138558032 0.2316552496699837 9.243172629483771 1.5037850831897643 0.35279329160960643 5.565548960583411 0.11388517019543952 0.3360614596457107 9.289038359667218 -1.152721918874949 14.495701138838205
667 6.864515769473468 4.3353130568331615 0.2840867404281607 11.70302427008536 3.3186905730398486 0.13451316335757266 12.851932634072027 2.4744084298337947 0.25790751275970875 9.74594652218901 1.5671821108205268 0.34980420311270805 4.936796096873261 0.18964030254090383 0.33309220351874474 9.220443058538624 -1.1455816373321388 15.577620344396903
668 7.326155719735781 4.399503148840777 0.21787294851575734 11.391768666951476 3.389939619005335 0.1358030413573286 11.907832298444418 2.4601673321418573 0.30109640807474347 9.472716443073775 1.42756056824851 0.31974270583109526 6.121302830996054 0.18995571560898025 0.27663393284549115 9.243955191840303 -1.149203255176694 14.337111868087577
669 7.959369973576407 4.397647396870218 0.23200158105422164 11.341744603560928 3.375792921440058 0.11902261046432065 11.963332565621107 2.4585502722557324 0.27978265738952507 9.36091491116663 1.4550742227582838 0.30934399973694127 5.729994456019617 0.051919014567923596 0.2779188410804409 9.271071301988938 -1.1748317663673429 13.95805047481559
670 6.297435285397157 4.5418368418874 0.3072860968510496 10.309152781089924 3.3524813996953817 0.09692455058984419 11.379340591127875 2.3726130877531 0.26010000295203767 9.734971635158455 1.3041555379179137 0.284799134329728 7.0906208991441595 0.12462943084330184 0.2853813118760259 8.962304238383513 -1.1834852723263665 14.146225936316297
671 7.384911926587667 4.4363141164955024 0.23718312724296634 11.290583876230732 3.44625591453978 0.1643913512354017 11.639778352485028 2.4906303579314124 0.2925734868070944 9.137223055910653 1.4553725523414847 0.3437808254113447 5.738567341681951 0.1602055341268453 0.2782263067442418 9.038212910579206 -1.124872836858781 15.082026453600346
672 7.032470799781045 4.3871553220436335 0.27385130433340216 11.274589835826065 3.3157670905185173 0.07927965241076017 12.145516212943853 2.3972170743055257 0.3011064569990078 10.04579460813113 1.4344694331097514 0.3367367943793668 5.926071948001128 0.13879620989274974 0.2969379765745811 9.284888680936644 -1.1879475059717506 14.758386513323646
673 7.317417356257304 4.38845498964782 0.21574438997018658 11.405686585740089 3.3785416584159886 0.11082285038013352 12.045609548424347 2.488528663374419 0.3066412598510677 9.142541761797457 1.4552391840179217 0.30496731805315963 5.629114688321623 0.12431153025660026 0.2705724798001693 9.108073988108163 -1.1556133268032363 13.851235194431313
674 6.72702955486119 4.49523408868129 0.22505109889826225 10.739039571626487 3.350782891814875 0.13348479187303597 12.23555526725411 2.4519379807517008 0.30856420169678556 10.233939585871523 1.467338336774767 0.3302733631203095 6.368355401822988 0.18670880813227364 0.3043350280434387 9.26078387628726 -1.132228110714805 14.916480453695636
675 7.368391170046706 4.346573339191074 0.20209847704511394 11.630102478458 3.4202004738913927 0.11593994053321187 12.1241979937852 2.495182018247145 0.2931837589233672 9.625711769372579 1.4346329166084946 0.308708817986249 5.913847298013992 0.14451437872221262 0.28852568614699337 9.332450141935295 -1.1544079066137223 13.847893504954119
676 7.386707405179062 4.377748949087461 0.1805283097863594 11.232296645716227 3.3704829165966426 0.1428755081562307 12.175353552772325 2.438890161687157 0.3010644503341413 10.008985689816521 1.4806117907320728 0.35433829986160914 5.691711371783068 0.12658939947922265 0.22310017857604664 9.299010933053442 -1.163763888429275 13.772836791006721
677 7.439666673640977 4.324657715585671 0.19950666913317108 11.488728853010391 3.3786807638855065 0.11378741502729088 12.650718039906891 2.483585771966294 0.30084910206091253 9.613420360738127 1.591435824121864 0.3240138714232666 4.8671166295893435 0.1838904925060274 0.25563489381402416 9.211930111377146 -1.1301784183327137 13.67984808705359
678 6.641023528139765 4.30700764643373 0.2215623802747416 11.451226114820518 3.312081441603765 0.1391829251697515 12.328873014394345 2.42423856870481 0.3039054900897335 10.689648742675784 1.4590215123685648 0.313878613068826 5.465409817843258 0.26893565405745823 0.27534077141346425 9.315236243574734 -1.1683715673121204 14.36829387445104
679 7.379964094870737 4.320026643016249 0.2123564408849973 12.092762114614128 3.352815137371605 0.1370311233162371 12.51447076979505 2.512670620311842 0.29429049449244477 9.51269634922065 1.45993319240012 0.3511936098280105 5.104779431997723 0.17843751573112626 0.3012408803376387 9.320934552099656 -1.1578519101795979 14.852355764716643
680 7.238794723151738 4.387736829608556 0.22509650111501917 11.016905527164251 3.352643821842246 0.1347094691798282 12.32147789792004 2.4272335382753467 0.24923005849350244 9.807557868355403 1.4965619119643638 0.31377164494645476 5.508572645300105 0.15447067609298912 0.3263714440627939 9.178661732378307 -1.1588991763890857 14.314538261135576
681 8.353788447344346 4.358318506936351 0.2020221477071111 12.206422414718615 3.4047776264868777 0.11638324483774455 12.254430790496546 2.548409800115961 0.2915923148997499 9.183424636910997 1.4995556867986408 0.3053402936156707 4.8007704886014935 0.08287386541889037 0.3497541108415418 9.359767355614398 -1.143841434794442 14.49688774145325
682 7.098908507580135 4.300338895212868 0.2445901340979916 12.306757830890357 3.3364109873810737 0.09640826811903785 12.699392640463119 2.511338058134493 0.2928876545480488 10.09428437345052 1.5158111568537145 0.2878105050629829 5.046073969119107 0.17926516252953317 0.33820610842756654 9.449083464300648 -1.1539956799234496 14.437421120582021
683 7.257972638732696 4.33643586534079 0.2741224831078636 11.882085872657578 3.3559474573884787 0.1182238204788674 12.261136744371065 2.473509564227791 0.2571987112522493 9.538846791496354 1.4991248291862231 0.3018796511399004 5.467339010226013 0.10533382237526183 0.3402697207000323 9.281476211496742 -1.1685582242420771 14.80172735548822
684 6.118650246855601 4.404549611776602 0.269042256263904 11.092539771111685 3.250123646856365 0.1334713555081641 12.243044732916196 2.383190966281104 0.2770997046376439 10.497609328366952 1.3755145090979894 0.26895568632618905 6.251133030764136 0.1909611174107049 0.28664152646288144 9.240595422002915 -1.201760561661233 14.154470026642235
685 6.915400382601609 4.2816378647420885 0.23517302721859182 11.382768213658254 3.257242996869803 0.12542838484906335 13.007200997613023 2.407904614766527 0.2588981372229472 10.399651368377699 1.4950901050471093 0.3169196056034686 5.031819835118443 0.2811750205953374 0.34933971609998143 9.347368159473806 -1.178018411541613 14.733711355892977
686 6.576572997021186 4.247225260073453 0.22029513901124184 12.189534681919477 3.256546921581234 0.09680560467036707 13.611232145072519 2.4352626051172237 0.311405272295576 10.926766620202365 1.5487013252058603 0.3342780104426241 4.90119001585124 0.2830628484606817 0.3195186781229259 9.641059292013358 -1.1684687398580955 14.694106605701936
687 6.718781461423317 4.342849519220524 0.2450534296052076 11.503337956845568 3.298992502912024 0.10735795102250806 12.62655691004786 2.394020015696232 0.22957565417584774 10.265524976468173 1.4468427658010135 0.29202243749226775 5.536950841916538 0.23930531887086884 0.3078405271804923 9.330230429340292 -1.1782265074456535 13.543003397506377
688 6.910543299338556 4.3159662641501 0.24962943271666893 11.547389291818824 3.3019362062333015 0.15637570802103373 12.681385475461862 2.434212409000028 0.2888709143126923 11.034368292653603 1.4732397325786226 0.28586258435010836 5.351742707704856 0.31335136460842944 0.29621741570893384 9.505085813395542 -1.1548873366316896 14.632838516289143
689 7.187579162959472 4.312626032882653 0.2127268771271734 11.569479295704578 3.3551068303995013 0.12122849818624604 12.977952590202653 2.4672009926302065 0.26466784024239826 10.355875503833904 1.6161584091665582 0.35208792533425837 5.188746266258708 0.27590907910930007 0.3152563934597814 9.455926563791863 -1.1172282631081423 14.506919343765981
690 6.865110906804913 4.306407226025281 0.2402418604045136 11.350141683961324 3.243054906287131 0.17294420788579176 12.64792396855487 2.420773018062942 0.2210053919381038 10.580402909681455 1.4793718559426143 0.3227569865932073 5.4260062564139435 0.3425352028065976 0.3417729813502062 9.3739171450833 -1.1642000901208729 14.882251319489622
691 7.118215104318004 4.357048907997892 0.22711977887321672 11.765526002507826 3.2967906652914443 0.13932849499135588 12.40339646902719 2.4373826410052644 0.26377911035332746 10.189742323665778 1.4834309501658265 0.36449639850800136 5.436801825051991 0.19215490269784935 0.3285139840417714 9.382736344914159 -1.169266918514131 15.163187865620808
692 7.420066000695624 4.423712410050772 0.156214116964449 11.40079688186346 3.3752965059745303 0.16267355498338 11.902682693999969 2.4385732497844335 0.19724652061522246 9.824150638565799 1.4711965040107404 0.30239384891494303 5.613904865148789 0.022681794256735374 0.2605612788768518 9.232320216054728 -1.1763364391303437 12.365452754794624
693 7.122621204802055 4.296420698705239 0.1961769977719861 12.099762999334478 3.2967761525973143 0.13315251916805013 12.67512134207506 2.4373460529975333 0.20929313060304794 10.39911899429151 1.5190645855043814 0.335359643459904 4.981911731292336 0.27469481950835983 0.3194592787078228 9.455707254359087 -1.1577680700832205 13.675833007979499
694 7.371609295180904 4.321569095826193 0.1887182149497013 11.367010381878313 3.3279660016945654 0.1996660045560184 12.554301581566156 2.4251326604538015 0.18115068474481658 10.071598820986 1.5574305191924762 0.3060364575406762 4.295253979177957 0.22330701311964554 0.3304069552204104 9.131954811757865 -1.1515474738884497 13.81949354981121
695 7.2661989069399695 4.344766323865269 0.13904752546427826 11.587137280047967 3.3301464079854983 0.15172911166674458 12.428570333197912 2.4644665205847396 0.24914812627495098 9.989579908636625 1.4866790639696743 0.29493340763050535 5.686881559168256 0.22292407262390368 0.29371848676065876 9.391673597598146 -1.152832054139969 12.932535869751234
696 7.535278749103238 4.290728573767382 0.1233568852397547 12.408835166530078 3.357206486010221 0.1600779388441654 12.890145615068489 2.514727367155114 0.26585646708453453 9.650644421098027 1.5830703851433354 0.3347531241562548 5.040659408667603 0.12230599237298305 0.27743351786552345 9.505112672093487 -1.149020771055979 13.30955671387563
697 7.493862175121618 4.289183774905957 0.1355937589800891 12.082554659653246 3.310397715456812 0.22368992512556507 12.496059296313186 2.483996504835286 0.21615190999990164 9.666017545583683 1.5977376205760419 0.34299460391040887 5.058031092454032 0.1311275349798529 0.29146249411607755 9.359304953825154 -1.1601399017949963 13.864348984577415
698 7.319688098037743 4.343283629369561 0.164546434754847 11.167713321210083 3.357975933479479 0.22097548031319558 12.778583128815614 2.4535519284564553 0.24197299966382682 9.79853194907881 1.4898906932195184 0.3117439728072502 5.619582663196685 0.21716434778396287 0.2852398475796342 9.336819832067787 -1.1502552254839906 14.03149272516441
699 6.3924728943383835 4.376935896301106 0.15260991274763114 11.56325732736559 3.345287892313593 0.1457961678358126 12.517402982757433 2.4755386566635953 0.23497469891892098 10.054967721125669 1.5243036608517422 0.3044613094641292 5.3557019118385325 0.2459132350020505 0.31640949947835134 9.176760567485122 -1.1290326637193686 13.22674890283218
700 7.014325587877047 4.311915732106572 0.18092623770882285 11.28986155329072 3.3739704640499535 0.1995280213498217 12.167135955967098 2.464305171900268 0.24126828549484963 10.035936986844783 1.4934784819020523 0.2845021959072598 5.272166105992923 0.1899019984832914 0.29492725591304253 9.155885237994514 -1.1559141622573585 13.76418798918634
701 7.276044548663974 4.275823410981642 0.2122978927579688 12.205784505230774 3.3313789271482523 0.15994288906674264 12.728384151233936 2.482742609917366 0.279411381520901 9.701746008396528 1.534070688344234 0.3112498018625209 4.963120139361347 0.14930599915052747 0.3133704900686307 9.375015870577311 -1.1679642048373815 14.625005039231539
702 7.316995510886374 4.316280604428381 0.17209874914555887 12.159617130639697 3.3436457161442554 0.16989128522899416 13.108955943414792 2.5128739938155884 0.226943151851977 9.712060876143935 1.5188669765478968 0.26107279653422333 4.894937000986267 0.26029112001359506 0.2966818041054885 9.438513292414212 -1.1322368497558428 12.910891003274179
703 7.683066006915672 4.249927586764683 0.17875159906736685 12.45910454319805 3.331612759560194 0.20378767037682463 13.043773808655821 2.521997343787666 0.22737032053786055 9.866550940701126 1.5497447306654408 0.26788972416098245 4.307271501705202 0.09865970830217533 0.32299386875313774 9.471953360235174 -1.1722401061297543 13.760076289606284
704 7.166233074255071 4.210014374809809 0.17830451694980182 11.863435012917797 3.3153341691751836 0.18972148772366149 12.265901093960785 2.470898012622051 0.25446616272746914 9.783621404999286 1.5037193131124236 0.28743103100083894 4.89594938807368 0.21482738478714664 0.3041121716215748 9.195027994841324 -1.1796698810444632 13.911820576388191
705 7.285296101441578 4.210832872607551 0.14452248748284804 12.511349512093764 3.2965258054130264 0.1960604581505661 12.99969708594263 2.449185844321827 0.23254276053396702 10.426853957971414 1.5485305788952708 0.293642096128382 4.551654821559049 0.19973566492368763 0.2603416240537118 9.554970295801684 -1.1816663787135135 12.915722635847242
706 6.915762443110204 4.159506662092263 0.2025051863640112 12.884658293115981 3.3056851236815885 0.22269977422357537 13.312894247826952 2.4997543604665236 0.2920439688726385 9.719175708069555 1.5509802014716703 0.3233288993645963 4.4671225003340265 0.1537144099024607 0.2988612838374204 9.459922638491346 -1.1887003804228848 15.348841614058887
707 7.874372098437613 4.363428863811859 0.15636996710203316 11.766935963055923 3.3769849136794274 0.2054202173588813 12.061036849189328 2.4802056625723456 0.2895530727544167 8.487355995029926 1.4617389382178072 0.33353398853123334 5.193501795083869 0.029534078005942908 0.27658045979044976 9.076640540159332 -1.1802500406883094 14.455240512305501
708 7.714382381653687 4.341714343765234 0.1428214984096586 11.738628251955275 3.400097026470834 0.2546862761021815 11.471451845769513 2.4919698108009816 0.3572116084848067 9.081072419223817 1.4321530639925262 0.3111010714721842 5.244441730927071 0.0022950201446644653 0.25036039958325595 9.049995325905872 -1.188982678910938 15.082321602621752
709 7.783097107334708 4.364164395198175 0.129533430275414 11.825686809625816 3.3738649938152463 0.13203396039572807 12.152234213131512 2.4715143426076525 0.3489396680044526 9.235804267050211 1.4371001914265382 0.3336652312670549 5.155250792915431 0.009520935857878821 0.29704796096490105 9.230414638011537 -1.191395560164688 14.22333636463435
710 8.191346093605661 4.347168431070873 0.09450465260338957 12.078509391369789 3.377240041674501 0.18349000522427336 11.915083344989489 2.4880765864755436 0.2817744708755764 9.276985664636305 1.4469274535054035 0.2915576876910616 5.029240528037523 6.243845030601241 0.24719399437032583 9.298233004527754 0.05802297671972645 12.588121232820496
711 7.512994209959305 4.43716665190303 0.14388872346426695 11.442413952686415 3.3637178342058536 0.16862560395900944 11.683998484065267 2.4407909619421493 0.29512855747619543 9.739613962570987 1.389023861905488 0.29269580535858947 5.428042986371274 0.04317609132462836 0.29191040802174084 9.161412719130649 -1.1878534516895563 13.66216829194215
712 8.244710828837187 4.417390859082704 0.12920123271531175 10.81796623819124 3.4671139518635794 0.18121353355985992 10.95956266517362 2.460440954091942 0.2855684143258604 9.286012695778755 1.3468855018312296 0.31036477734018864 5.79355643009805 6.256898014638346 0.24778524550315395 9.020361771615772 0.06711732435577415 13.225392310655254
713 7.60862020158745 4.353938408712411 0.15431467811875366 11.38948189357311 3.364594299076014 0.19317998942618894 12.251891196699674 2.4510891082774027 0.27470009631138487 9.423746726953363 1.4349501420546809 0.2473571524492884 5.657624107455793 0.06173579566530518 0.32278103937928204 9.266272825253878 -1.1893669811886234 13.663129227020733
714 7.578748137226296 4.420202288121333 0.1301209005655781 10.899704562005109 3.385725891551193 0.20338555610613876 11.910535729503133 2.4229082087906955 0.2625670641825772 9.40218450281019 1.3419853815145528 0.28148065062910765 6.394640522353622 6.249753549173515 0.2832890248726486 9.237162690779668 0.04148653188447175 13.302283165535597
715 7.94821445065367 4.4317248184659945 0.16074703169692367 11.256536012582561 3.4636770580729306 0.21485075889035632 11.960804811071506 2.5144560399081044 0.24623923177189086 8.820107882092108 1.4330844916118652 0.25005564270957215 5.842857129561971 0.0012785342816814453 0.2940536773889631 9.165704057192363 -1.1537843434776707 13.3607609123083
716 8.283867738495935 4.4365217473303575 0.1603447135082764 11.098975227737634 3.4109508701052396 0.2235109030059686 11.728431489194534 2.4550924666509673 0.2510727295674929 9.456627617284768 1.4579712484140612 0.2666237662655883 5.109317338378822 0.061406965877469355 0.27944142109726977 9.135443882218338 -1.158239872270167 13.533189019723517
717 8.000563193571683 4.440113678748706 0.19596497317824582 11.185892277185287 3.4667141614516717 0.23996364139880821 11.30661952514257 2.514560954748998 0.3052238853560541 8.831697140188004 1.4799733579409802 0.26874542797019313 5.655355112409938 6.264537645538378 0.24755596536438865 8.996025449699497 0.11055142773996081 14.409360203306502
718 8.46140286187289 4.5275458896042915 0.18085699420722776 10.871167472561732 3.4878889711517944 0.22037831783838804 11.739976099781446 2.4806954012394646 0.2686390034551201 9.174322483014375 1.5000772551422852 0.3019720569369535 5.561194219816497 0.006059059367870766 0.2598518988626373 9.161612627409388 -1.1221752166446446 14.114222515813633
719 7.459500511176356 4.413355753079271 0.10593396526989504 11.156592261317009 3.337995508945893 0.23514207322903521 12.200161000935749 2.457076752599369 0.250900654535327 9.387272260738687 1.495653009091832 0.2962731551184258 5.179397430670241 0.12369281165709736 0.21586157737045994 9.076584692967607 -1.1570737648710936 12.652184958929803
720 7.563625891216261 4.408569448966223 0.17545501925379256 10.859295990892937 3.3806830162049253 0.24698343764646438 12.241885325268246 2.4179396905371773 0.22587415205415073 9.684672460362616 1.498957284629714 0.30722125822638424 5.066988765983123 0.17681988555355624 0.26969133764162107 9.083293686744636 -1.1460346667674668 14.040046637875221
721 7.151770469565588 4.360972541348621 0.24711018265710635 11.031023858397596 3.3500881123775335 0.2423676958614717 12.304201615877401 2.419857734858845 0.25666250823805187 9.648250209337146 1.4274430155776967 0.26843951506482777 5.703164562010547 0.09425846317495189 0.283349153199109 9.167682143037656 -1.1921045584782566 14.873171392016335
722 6.903699260327122 4.389418386554373 0.13792836526655944 11.102164837998991 3.301316621295993 0.23250965208397195 13.062196782131972 2.406436565140778 0.29889387484352586 10.932010448071075 1.5259501993538094 0.28889853197928905 5.555433116751297 0.42037668463581945 0.2894987914215567 9.511100889056092 -1.1139288405496315 14.297923605751343
723 7.337490159982945 4.486080977884144 0.12724677434871454 10.661222843891547 3.3873695967102098 0.22709807188514147 12.055083186547797 2.4230002143136797 0.2496673093712111 9.892235738813381 1.4995095911125977 0.2789619250985525 5.37079272855833 0.153668536643779 0.2705153854391335 9.0633649315588 -1.132702748612904 13.218015624555644
724 7.600964367824413 4.516356193189576 0.10197749787991894 10.525336160784848 3.378652540044695 0.21723172449274852 12.413532599379288 2.420356780178029 0.28048566494578886 9.496907448560192 1.5056673691573725 0.23911525177219486 6.257119069945225 6.216092979951896 0.2629956840076195 9.258771929298792 0.08479664055852773 12.625764701293738
725 7.5585054216222805 4.400152904055002 0.17694268254517712 11.049205642467872 3.3510831973849986 0.26613468411309976 12.738278719324947 2.406381761278654 0.18884049875410672 10.431019915768463 1.489129903107958 0.2211016259682109 5.395905140374571 0.2979915994959456 0.2691346273592126 9.434582967911627 -1.1336806588812745 12.858938993402639
726 7.5435266990743575 4.399855866069941 0.12916791995860447 11.07882438076718 3.3759743262077193 0.19654665816857306 12.48322379969581 2.43195588542019 0.27602396037731514 10.47152490806039 1.568314097521905 0.2983060998548987 5.199885894829144 0.2356136301587807 0.2722122724137286 9.355397136485376 -1.1202857708700789 13.43307469846874
727 6.714030912675963 4.4725488202313715 0.15705548592995328 10.406946928945178 3.351172730297841 0.2329211097494315 12.030565013389769 2.398110225662684 0.28588414382265986 10.43098960573744 1.4321037587723995 0.2935325211542504 6.6227753340251 0.25637066035380973 0.2781056181831813 9.241061558954689 -1.140567292882165 14.295284140960806
728 6.937007339025717 4.415880805893181 0.13360386888514805 10.455044636266742 3.302767534710169 0.24700927929897623 12.156873798717168 2.3576306810394296 0.25853422784599345 10.431114116358295 1.4178840604265301 0.3132430446356456 6.2114294630385976 0.24390210984318703 0.2532700349564742 9.238293870681304 -1.1750154935632868 13.81585112659482
729 6.983230761079446 4.436932692886455 0.07369538772486664 10.426632129871685 3.340861059825665 0.2341825626382531 12.04390775634659 2.393743676969434 0.3367396807130219 10.262956196637573 1.4179009461017242 0.3246789520872479 5.932100838698814 0.2228114304787269 0.25498821493983703 9.129765536526822 -1.160178570693385 14.029270370668195
730 6.583996785502477 4.458147023684882 0.09713496861176786 10.466677223204226 3.33125770893548 0.21295994585100606 12.448833558591968 2.353403860004048 0.2757349012864412 10.674747520162704 1.417994144559162 0.3224505379818051 6.132437055652837 0.2786932332005597 0.27647282836746034 9.261338428622842 -1.1547293378689596 13.576271419787442
731 6.403858939645547 4.369972262465483 0.1481418418088579 11.106996835027557 3.2340808167782793 0.20233470987737368 12.783369341894982 2.3780303063283075 0.2759207119813146 11.13317633418895 1.4966380762005063 0.3310713862686752 5.707940052688346 0.3192651877653078 0.27168214779670535 9.427068300689076 -1.1630312020382092 14.085030619047004
732 6.221581652546788 4.394375075378807 0.14731534846779937 11.262221323432108 3.2947702919595794 0.23654963423894484 12.746368780719415 2.463036402568467 0.3345645724785716 10.475890637945604 1.5224958738569503 0.3723363794526014 5.722652966138568 0.2424614159528367 0.23015535960937725 9.285743072156496 -1.1392007200024579 15.136643045865661
733 7.037927301943106 4.3934443231722256 0.1358241720628928 11.630748979738343 3.3127510979515318 0.18889764356935515 12.590672625812761 2.484583411190547 0.29803036448554765 10.388227372278205 1.5257027842190523 0.3367759382524698 5.3449318202140255 0.2549464976338179 0.19955658769112458 9.398501619997287 -1.1283429091123511 13.282132351095845
734 6.586903659171289 4.405375894193711 0.11965592378160157 11.460681694634154 3.343899052404708 0.2397817508567793 12.488382114892795 2.4550666176632827 0.31754271444165455 11.185394227843487 1.480042135171207 0.3113998252897962 5.3781898575978975 0.24003236528799682 0.23999749574089455 9.419910310827925 -1.137745319001605 14.076171687457826
735 5.872132181956608 4.451716249084271 0.14809701062071087 11.045982736734766 3.247505115162053 0.20460804287344872 13.415544570690185 2.3512971270781766 0.23507605880142976 10.783571673168064 1.4848961577498705 0.3131650828805301 5.792285910064556 0.20101706739369415 0.26675404032761024 9.381903414522835 -1.175342188652173 13.380859046159202
736 7.255907542478609 4.511820810268425 0.14784837710072837 10.77285428240654 3.3325640550266096 0.22721637671663938 12.135278093727225 2.384270427463998 0.26445562289094077 10.576070945520325 1.5047007651143438 0.2978650887311244 5.978898331696052 0.22034151013256406 0.2573680703779641 9.343801839165751 -1.131889018344598 13.690867032133816
737 7.107502663916614 4.459660407507222 0.16564895719679504 11.290887668717442 3.4377414941661395 0.18877317293996793 11.629400253055161 2.433561648695427 0.29039754390296274 9.833557449446838 1.42605896845901 0.2883121514297527 5.718956823701234 0.1986225577867514 0.2674450826069351 9.116060971767457 -1.1314995166228763 13.757597962728859
738 7.955352107437359 4.509630362302728 0.15704100430374138 10.623676719654087 3.396718766405499 0.23341536196894433 11.5379210250369 2.398775007460857 0.26236467794441093 9.251419506771652 1.46533878663215 0.31694293856274336 5.566128067567081 0.014433406737957403 0.24539077021461667 8.986899485293415 -1.1656492660379478 13.92464776036888
739 6.641660463948674 4.447248138654901 0.17524010816477065 10.945804722014822 3.347785723113182 0.20944340260469282 11.965556507706216 2.403412413754233 0.26285785672857376 10.787611484819905 1.435402401370593 0.23788503882039394 5.156784005524523 0.18895273527607892 0.2861811653917851 9.099483436802828 -1.1580682495119885 13.425633820913268
740 7.636962473268472 4.408995210639352 0.11661400170773079 10.900084434340148 3.3345527531356876 0.23586218882220972 12.550974432183255 2.4159417496274216 0.24191901544903668 10.408232454688612 1.5400815574880642 0.31512814703711867 5.400645769707129 0.05496241628388133 0.26234698200125905 9.379379912837521 -1.1717217945109044 13.428644866615256
741 6.844932769509283 4.374174883027417 0.1308748459072574 10.164462261080454 3.297878401347284 0.27627142830126195 13.006144605072347 2.34311742376164 0.2508776064302354 11.242817889774948 1.523321158250008 0.32011795872917054 5.692586106018002 0.3142502549289998 0.22844902073967088 9.390188726291006 -1.1520801076827163 13.826512776645037
742 6.459275196374694 4.39881841365332 0.11410666771374507 10.322487094473786 3.2260411845957457 0.20039853522798207 12.91744513739045 2.3037352951812426 0.26363253408418186 10.938771355422622 1.4858134536608207 0.3290563252518799 5.182575208812872 0.28011017393906723 0.2507822708936835 9.164110798494885 -1.1837248277397467 13.269431333352047
743 7.142571184077622 4.532089345749396 0.09864984289248192 10.159880474285542 3.3430608030345677 0.23333958835671326 12.201599459558212 2.334933412763774 0.21746528796718403 10.909293175894627 1.4534097835277595 0.32187165509977467 6.350853550498245 0.15263774585877118 0.2935426152468372 9.35283956886285 -1.1594023137589322 13.348415357525626
744 6.929866163635869 4.523918537916395 0.1371623979228007 9.980830244182334 3.2590024588236157 0.23930317156847022 12.350507301653089 2.292372176910237 0.21359242315606033 11.523727074837764 1.4591076763606596 0.2903604881700895 6.063078461925361 0.15619728795109947 0.23583336440967834 9.369601849246882 -1.1845089043533847 12.791303921040633
745 7.294542762857054 4.393237022653828 0.13906128633222567 11.088855547865816 3.2850216391762217 0.20040392490887518 12.829792542533598 2.409927077371648 0.24197299966382682 11.154461370792953 1.5323410303088394 0.2960319527429635 5.627089562164311 0.2787620594345466 0.2500033690372718 9.598948357242744 -1.1427707661567692 12.919894987113024
746 6.523536394944604 4.546908171937788 0.09583441436256998 10.164320127867976 3.3085441785614185 0.22164237992050723 12.363609461840603 2.3338247450827216 0.22215803500138612 11.207835569884567 1.4559550305772546 0.3315534869676085 6.570510033811852 0.11455444457228012 0.23324573992414424 9.36596231766992 -1.1706712177994933 12.65588203388233
747 7.2048040966023095 4.484008131486996 0.11550011454316332 10.260774949780751 3.3503684965963236 0.18745458460178413 12.120633714237115 2.357535823896234 0.23675607037973628 10.845875352753135 1.459589177573938 0.29795159549079636 6.213942180111467 0.07303659374434161 0.22292419563379562 9.329206058696956 -1.1777208872862195 12.153426746699841
748 7.56220894727382 4.432862450344028 0.07582530184617976 10.651519692336791 3.3170748595542707 0.2399558667774429 12.798099024655672 2.3405509783712057 0.22315324311103288 11.320170715637637 1.4736825217140455 0.28597670476530773 5.5495071403597755 0.16140386615077199 0.2267117700223538 9.57630110405274 -1.1775135967189216 12.050710607418772
749 6.633705503130395 4.459596723440782 0.09452423159886642 10.932199278576736 3.3262992968251663 0.1851780654240462 12.536330434128233 2.383097023584661 0.20786136300736477 10.925976807782154 1.513975818333892 0.3245240212913459 6.2276683730721265 0.2136689378037394 0.25221337682638745 9.45117607933793 -1.1433009719481377 12.195991752637728
750 7.010936116494001 4.39697440855814 0.11410457371752844 11.520189354871682 3.3367367159388435 0.19312875482511635 13.497922013155305 2.458644524197786 0.2300343574403197 10.722701878365493 1.4799166951077252 0.2820939031416754 5.403296811918696 0.12898532347431127 0.27510082580809847 9.631009234961034 -1.1623769984904246 12.541615442268359
751 7.07018094552695 4.513090654149653 0.14483585896016798 10.87127819042353 3.2994259077056616 0.1988149608794951 12.527066618424668 2.3928862602499628 0.16494040876634905 11.100620764418661 1.4429116127903372 0.28262080722777044 6.172220850260147 0.1550735610302739 0.27963735758197766 9.548273473810792 -1.1619509327606086 12.271030147373471
752 7.022397060412525 4.49014510647409 0.12119448483847138 10.660434638392717 3.3426298345805385 0.16197613312422637 12.079504416217107 2.3704969881000357 0.13604760543205122 11.480129211088437 1.4612275499117742 0.3011683512030585 6.332088994204805 0.15343790467681157 0.25256305556978376 9.514910864063118 -1.159041055197136 11.149181497483461
753 6.897736275000677 4.491581544559638 0.14790905767894164 10.487263781360998 3.308854507918056 0.1939169040676205 12.489547897918747 2.3617150306163057 0.16024164273631508 11.20935347252777 1.4482938325297103 0.294026324600051 6.316401277421391 0.1853852403737633 0.2767343040380259 9.480060540845917 -1.163462500746291 12.293705980061572
754 7.1432105030480875 4.521466730091637 0.12653793591217807 10.367345674427822 3.3979782720143907 0.17542770003326985 11.416521175118316 2.410068093195559 0.18878778338668362 10.424366135525498 1.4555143356772917 0.28895919814542637 5.938364616112096 0.30694098987114604 0.25656011585794253 9.057961620846363 -1.104234847775781 11.874810808921998
755 7.424908913220615 4.561091028160136 0.05988266196241084 9.824154779959812 3.3965267305495663 0.1717517396119092 11.878102482322047 2.372369247895545 0.21512819492600152 10.46122919819713 1.4453365044723072 0.29815679926941696 6.260612939006697 0.22620617310261731 0.28079577027369795 9.16980166254126 -1.1223225951097517 11.753829999369872
756 6.522866907710326 4.5844611292953505 0.0918785228865212 10.231669659646807 3.3529783297859614 0.18235561099552214 11.632167790728811 2.3766263018451776 0.20686747694252144 10.70413288918651 1.4075160586132545 0.31667584905562135 7.120136156510518 0.09521174915152152 0.2637125777907797 9.242194680756594 -1.159269818207533 12.163779830745824
757 6.745466772834404 4.468595032381212 0.13008690303182485 10.608752527660783 3.319593857740252 0.19309055302478711 12.311964610180645 2.36525556224253 0.19470898846600573 11.250752305950746 1.5126267208364357 0.3123634837489158 6.4350009367409475 0.2818247421835965 0.30845388030943 9.470387430673506 -1.1330493488689808 13.048584469432397
758 7.654475517967782 4.603390379576354 0.10646254101491624 10.774825077712377 3.3512857132605474 0.1641270841482998 11.91636707946715 2.3981850275885854 0.27268297020362786 10.859274654246464 1.461849144730755 0.34405464991381757 6.2486600624439275 0.19555882391670812 0.31897229474547345 9.490720478367539 -1.120574714131196 13.82317449441401
759 6.796929185403545 4.582256738502667 0.10281775735351302 10.581589107935455 3.2625023420298835 0.20884943745604936 12.341266757444208 2.375795706559558 0.270720736438737 11.086097960408598 1.4650810495684339 0.3225870645169715 6.2003153739761645 0.1364080741848945 0.3084902002855362 9.401239677033596 -1.1582197497766988 13.90528686394525
760 6.671421983453679 4.467723527865864 0.1574570141856407 9.939668778527853 3.289119449234439 0.21295430550825686 12.092396062539317 2.337396574081743 0.20047936543151587 11.522710684606913 1.4423995766752071 0.3036408663903584 7.301169250003389 0.152695306022694 0.29382120277504453 9.50547335182623 -1.1847616451697967 13.388336360669813
761 6.661932452759737 4.560212762804804 0.10816926688590404 10.503944025497283 3.262671874504162 0.22312900196973331 12.669738908713065 2.399269256986885 0.24106389259869468 11.418106948209589 1.4773407295730838 0.3352397285130766 6.806310061190365 0.23749756788992207 0.33966430067368036 9.612006479274008 -1.1352300935940147 14.292617730618787
762 6.837586586146972 4.3985839173921875 0.13421727869043315 10.860542724236977 3.2915668321053406 0.16289826595589474 12.665483790441046 2.3676890826211587 0.21940195135816004 11.610882028253359 1.468034784703129 0.322699290438097 6.815747060542456 0.4376461774194639 0.2958551677610802 9.758048437924161 -1.1299243730975301 13.006966483907334
763 7.706373341660029 4.406349524610955 0.09531475063484281 10.962680332200412 3.366954501760673 0.15130459904655147 11.819746983754733 2.432614358974178 0.18690687028519395 10.848128102183642 1.4711527415322567 0.31252016296909807 6.106814660669979 0.2591695284871022 0.30525740423767606 9.488748684093759 -1.135380400872753 12.04705399823068
764 7.07137805840433 4.517189507242535 0.09301617730530098 9.67516118622194 3.3397637488380036 0.21869536699812808 12.205123521310949 2.3372343224101515 0.15003228376958846 11.496301626956017 1.4264337853549176 0.31012775912559826 6.4194774073893965 0.34526244469142 0.28525065040364234 9.373488360056525 -1.1294517702383806 12.113728528807039
765 6.1767828642473885 4.4259946920680875 0.0970907078586141 10.740346951905181 3.248785839046675 0.2111281228158058 12.611417529258917 2.386385300197208 0.1877128381534212 11.282821563581606 1.4411576904947248 0.30876158561682626 6.703078632317291 0.26666932889437317 0.25516727409682316 9.502889508262077 -1.1688299618055722 12.145107031586427
766 7.1456509420640035 4.574265995738181 0.11815153426537406 10.285087887566068 3.3412991800879754 0.2033575204057956 12.20814874905963 2.368539633751374 0.17125965054280534 10.75676710515173 1.4525219585804314 0.31169188821183347 6.400700105756787 0.17734915985606603 0.25221600416846596 9.359270957919644 -1.1398333463429804 12.108621870479114
767 7.348864982680068 4.676632363061392 0.0231462840616127 10.443586500155886 3.396242741334398 0.21468239317245588 11.701318176556791 2.390866707426354 0.17873316036900908 10.984848132814669 1.39511398498691 0.26126762274492144 7.2635808390551135 0.23751177530083195 0.2725069666740865 9.548439726252507 -1.103355017523809 10.890053277181574
768 6.652672638842914 4.587269347356859 0.1157749427273181 10.421382358035611 3.380085359221617 0.15034300749134102 12.219672247952932 2.438551037504335 0.19830127356131907 10.724135812585748 1.4320575775655244 0.3722300313027187 6.705329172714473 0.20039481424976152 0.2812941236682604 9.344638446026334 -1.1149569047661667 12.810687467405028
769 7.1401042284396885 4.701637977202473 0.14159643536159847 10.417889236176537 3.391850333973476 0.20157250446429276 11.688762298957833 2.439057006342356 0.20170315750363385 10.978602312179886 1.4745342821511176 0.3228704705057024 6.906233854848694 0.09083109970497152 0.26452128898434635 9.426318386120528 -1.1030463920709073 12.974788058193305
770 7.3776975173826775 4.522387911110475 0.11703077503933763 10.941886958828194 3.336066299956376 0.19110182620672309 12.669164848007934 2.4696593455940197 0.17087730762448872 10.3869560528009 1.4952543132538043 0.3414418662456125 6.26072543775641 0.13862518464678322 0.2505883685575643 9.527286162955225 -1.1302299210334943 12.273215984317966
771 6.983701419632123 4.560163048160529 0.15066778872178624 11.03925153942973 3.3623430076619916 0.1368429341488071 11.962339790093067 2.462412773939894 0.16539138793198202 10.220985097408516 1.417755117095545 0.3118677371232717 6.80704349338432 0.11339488263814868 0.2395567721008304 9.402664267989552 -1.1394147660465643 11.508735316033546
772 6.920483105064296 4.537329100289599 0.15087572872461463 11.414691279128796 3.3070259943598406 0.17856444270317592 12.839413752858034 2.4354619608573764 0.13033524914937256 10.74635978011854 1.509225236961759 0.32527222510945203 6.012117643550336 0.0769129570073216 0.2609808741999765 9.586613112143999 -1.1494374820506068 11.986603887963602
773 7.068828552344569 4.5640754235256304 0.15816548695482108 11.435658930764701 3.377472202825391 0.18528518757874204 12.035675424546813 2.487230935459567 0.11513231512942008 10.26709834847256 1.5006400973272271 0.3338700963081828 6.571999136371493 0.07472188903060742 0.2677584124384907 9.475852078500028 -1.1218004223121014 12.149128850022864
774 7.311248330731899 4.626215421603234 0.11262979675688659 10.806988492595837 3.3974122310797115 0.19543499254585003 12.106418099052698 2.4875935197880406 0.1675557144402993 10.302120402515001 1.4779214273798569 0.29037339574464494 6.32634265543613 0.066813650335454 0.2896257107570881 9.370623596066313 -1.1114372819085268 12.096509687654036
775 7.414022441859104 4.5624187942849215 0.16371325195394232 10.939747712586286 3.406054658382303 0.17549155213151743 12.13671877322414 2.418650768837924 0.18345570184657842 10.575619691668944 1.5107413975111188 0.34121804208218637 6.610975883489794 6.226583341677752 0.24751071693510843 9.535416900565654 0.10226126019301773 12.735582855548724
776 7.762819002060484 4.524309317311856 0.1365599482682035 10.98776780699799 3.3819301978396323 0.2157340878442844 12.869090890598072 2.4998786979706935 0.2554858749115628 9.96637599513552 1.4950906695837676 0.35445853069124983 6.091268082536766 0.06306017927001047 0.28585412922328407 9.535464355465766 -1.129774719550594 14.30208735128264
777 7.205334319975672 4.530810681803806 0.11042223602805132 10.52276521425181 3.3513642608731504 0.19915538718364303 12.311076861987587 2.411526757191047 0.227683710761243 10.438766768341065 1.4808586683807456 0.3404507700620522 6.251839180872592 0.09633316785876146 0.24420339655675277 9.345956469085746 -1.148449824724284 12.856204630842768
778 7.362951632003681 4.559714115013079 0.1555995529729612 10.504324046535217 3.3673869115577393 0.24380025544284464 12.533754454916728 2.421855293279601 0.1111957108928094 10.572632917896334 1.5268506214565032 0.2837437304176263 5.86253745782518 0.05733408330328162 0.26541281814051393 9.36724010183543 -1.1360003270237453 12.143864163805336
779 6.859434276734781 4.549845786606641 0.15134413843881603 11.019888010777526 3.3496448186660848 0.20938003748607326 12.698633155405437 2.479631016127681 0.21737576146408222 10.393949684318992 1.5641367036423424 0.37574044892318054 5.137485058175481 0.2632574594225319 0.28222620047754676 9.221878037082444 -1.0813253750527299 14.164279724038163
780 7.354424413841568 4.538214083763434 0.15242041712051843 11.107790217161202 3.352072739680281 0.20367572307910742 12.558283947241295 2.4737797168752507 0.21489185171999797 10.524496859819367 1.576215902100658 0.34679988968809833 5.428757648680094 0.10698547080438255 0.31836217223213414 9.394750617348706 -1.1131749493009846 14.165236185978651
781 6.618307366472324 4.547195527225277 0.16227855416372727 10.172266503611644 3.3181142956804197 0.2340119442624133 12.84524807056097 2.394807010421217 0.16534938673904806 10.964529107508188 1.4775449477691134 0.33949376660374897 6.345770814286993 0.22404190768348298 0.30533989706767517 9.389224372488025 -1.1302877941898841 13.825168488501706
782 7.2059709218560375 4.40143175289534 0.1563795351842359 10.891553063949182 3.3329464255227244 0.16987013192450306 12.605891589831163 2.4459981810144162 0.13936582925878724 10.544800226738218 1.5288206618880518 0.3416370853212669 5.274326055819446 0.3158572467478505 0.30698149643100375 9.304508371638809 -1.1176176783321092 12.768182013182884
783 6.151318653137923 4.5500999032855365 0.2066712133805441 10.563071945095764 3.3382221934137117 0.19081416561577635 12.717481279239479 2.3982227866240664 0.12731439100575975 11.159901521557753 1.5057537605419018 0.326637564295609 6.799269324145804 0.24161684943782544 0.2794189457392593 9.478208544635345 -1.1158454332851777 12.958658416396295
784 6.500574797852902 4.57696232111903 0.2231209210137803 10.594029139465464 3.357684918647412 0.18131173301669354 12.80367630358893 2.4306505278004966 0.14069565763879519 10.630383171708683 1.5340251252981365 0.3125129899617876 5.9708337151415645 0.14211668579004394 0.30079579487045927 9.29989942555151 -1.1143406162147622 13.274711292185225
785 6.126232476497272 4.483376820883145 0.20056315540032912 11.57532672072744 3.283715666092701 0.16547970079097388 13.120312888710695 2.4365401742064425 0.13631849073404653 10.582065080406624 1.5719073818611935 0.3182286585204758 5.1260671826650315 0.3051234902138762 0.31020626397164386 9.306000869801412 -1.1064958252943142 12.95797074535187
786 6.717460147784443 4.485093445097201 0.23178787549587707 11.757979096751455 3.3684991630534027 0.14080782465706035 12.686293462451056 2.51380310656818 0.12707005103220603 9.999691413108462 1.6064761899114597 0.367253497533408 5.310176832903486 0.18176231574720542 0.2925949787975005 9.29432019059978 -1.0915016878702963 13.287054304408336
787 6.881973400486823 4.509240915828778 0.21572851892592715 11.211856563230178 3.3371134492792303 0.1425490470663253 12.720604408614811 2.481998593149174 0.1341486655256934 10.87624665103584 1.503829768490297 0.3458638089423532 5.964011889514019 0.22854973181846014 0.2906509818589496 9.530938582576335 -1.110482040232598 12.936711179615484
788 6.530907685661468 4.489856527179677 0.20852548668720783 11.491024831002525 3.3745788638018723 0.2053936245207832 12.734279886822454 2.4619441710699412 0.07825856415529991 10.728328321530503 1.5287729896287567 0.33998027796327207 5.674089737553305 0.1982677225121818 0.30716862868862366 9.431726092514051 -1.1119444771073002 13.055720927307169
789 7.365728207682716 4.409736155837779 0.21703251663108486 11.579274215020748 3.379602900570287 0.16383645061445354 12.463634971829116 2.459939188688882 0.09844992985020068 9.942576772068508 1.5625671186358525 0.4064245136108381 5.245386922647513 0.11467419843660423 0.3260584107477263 9.31932021784972 -1.137324619511905 13.886225995119464
790 6.43788128353171 4.411436054044838 0.27009238722437845 11.093135875932445 3.2634381475634373 0.18561749152331875 13.063158882518406 2.417052532555261 0.0920427371893516 11.301174596069117 1.546614068672846 0.35919987863216946 5.757980574358196 0.10654112776089475 0.3491214516631042 9.530666242481976 -1.1736121458263304 14.393547175090875
791 6.97846295195748 4.471363466247077 0.260713241653717 10.967976817582093 3.380135835961586 0.1480998382107432 11.795036108745801 2.4742796207954467 0.18973286561287422 9.452231973322593 1.5100597434406755 0.399788607908074 6.167566123052346 6.114088242601132 0.3261488351456082 9.072254794932062 0.06735684986339727 15.177461639602656
792 6.915896330411025 4.541971026859526 0.30152440522726337 10.996959663978814 3.3261819741282617 0.18879477059670427 12.463816595404978 2.453836053082953 0.09191164891817556 10.829049314759486 1.49219013051082 0.3458949277394457 5.832778107900623 0.15930787360292997 0.27739499581395666 9.407700002490985 -1.127931120308888 13.814250198557517
793 7.596513475906939 4.534575283876813 0.25530656229565285 10.89552063267529 3.4164173418497814 0.19577999342326638 11.858972236832702 2.4923156437218688 0.2175362754842743 9.512151473746108 1.4925829464640217 0.32481905725143195 6.095045019636192 6.174393788845832 0.28722701481706076 9.191640567759446 0.09942846900587723 14.675384622223097
794 7.225580353355645 4.40520161209401 0.27629590101826085 11.5667797729943 3.3256729727669216 0.145817910732492 12.208468144866465 2.4678338602462255 0.11855536887792945 10.0840875640639 1.526037103620195 0.38447997237265785 5.679013383151853 0.15237328885577006 0.31937120371351246 9.352785843686434 -1.1472047644291616 14.26115279157535
795 7.196778199161294 4.432146037033831 0.26445471074975074 11.404403583878041 3.3209666977634456 0.19730034825292891 12.652420136645361 2.43815953406248 0.18454930851167234 10.559264413510368 1.523266331819775 0.35650949272538024 5.040811601459611 0.20516571596709096 0.29993537670104986 9.370735586930936 -1.1386876686164615 14.928406608119056
796 6.071265724868907 4.502778683688588 0.2666097400059949 11.220041312001523 3.3249378136479617 0.16525230905087068 12.681578907133698 2.441392970564932 0.2121626338667835 10.658323549505461 1.48026167595733 0.33456184961693736 5.941900061513356 0.3459175074938398 0.3181741709051684 9.31462191100459 -1.103570801675256 14.8597830691715
797 6.50069987635276 4.382134550285436 0.24576538762198 11.264712727568087 3.294024958542271 0.18984218541610756 12.556854366839369 2.433826195929094 0.2455129256306354 11.159774149241102 1.5279035621883086 0.3638424051780765 5.33770651693928 0.35628008890790436 0.31754156905211933 9.363949527388119 -1.1237946607751834 15.613151172960977
798 6.2122639501108345 4.451364732696189 0.26615485343990464 11.025930531405239 3.302784685587337 0.19265551994954297 12.142496946159058 2.4315768597241747 0.21939263990423563 10.994547336027578 1.4023106833520915 0.33563319217486776 6.494746543430773 0.10917188115351803 0.2724095082474484 9.373997061426696 -1.1831867634431241 14.739290162543822
799 6.2343397566456344 4.42001624518003 0.2467085232850661 11.010478941720658 3.2919553694161574 0.18236218443813026 12.631569957805457 2.3855979820388615 0.23965497468777464 11.232012388341687 1.5080586154863491 0.36416652984164477 5.947993586550364 0.44590096530069595 0.2917237375286112 9.41127892621276 -1.1123226964613673 15.178980679635464
800 6.622001190273728 4.496910291219278 0.24159685483454565 10.906087204287964 3.3687811501777025 0.17562021083879706 12.070758518385354 2.4821183124256856 0.2162822123175688 10.295685746303501 1.5138531683363932 0.33446018085048573 6.05114749304996 0.33080705629117635 0.3566254372409057 9.189136030460102 -1.084134536255739 15.17862483045814
801 6.001013444629296 4.528628118916385 0.30185659552856503 11.00934650286465 3.3284710351326483 0.17865838053664831 12.016185090503773 2.441101049161095 0.16711983925650514 10.661245603463641 1.3831405600840485 0.30824589325201507 6.92947366797145 0.30389011730388193 0.34006374037605697 9.323452861886562 -1.1255823558261744 14.850429481646032
802 5.606167189237272 4.390821933799117 0.27733165161934814 11.088392551313014 3.255583829592957 0.1936671345071442 13.008077086527706 2.3978503824539668 0.2188722235066574 11.319588977654073 1.497781916487535 0.3589094795312967 6.279139221181718 0.42467741718889146 0.3402427517796666 9.460273005182756 -1.1292854360412927 15.917033870336189
803 5.830741302913068 4.476314058802056 0.2907859362691289 11.11644429602695 3.3324038041429347 0.15398742594307116 12.582623196510275 2.432734287947732 0.23283820370096248 11.387900613701719 1.4330696927217583 0.3417294077817348 6.450045004735138 0.416444706192513 0.37653440802373944 9.47355088277743 -1.1044352219843874 15.995553619738127
804 5.741770402235535 4.461768018038058 0.3234832572842755 10.772689078993192 3.3080608397455724 0.1864569438736049 12.62100073524797 2.401780912869695 0.1898510293853575 11.439675163338627 1.4750629604321321 0.3530614421542112 6.512221706245538 0.40223532990995137 0.3330519138247768 9.417471417212173 -1.1128469197467044 15.881296723109395
805 6.129818900136654 4.28045769447659 0.3185300827269981 11.69493257365939 3.292899947290782 0.16916918723049115 13.277445010673276 2.4285059814380805 0.2221601991359254 11.723126161595786 1.513854426318055 0.31118537344869424 6.02891711637219 0.5078634370936367 0.3755267988370231 9.77084795248746 -1.1179122346223571 16.00353216773644
806 6.607477046406379 4.439459531166591 0.2655822802537849 11.50347824532298 3.308242506360542 0.17050605941042207 12.741569839392614 2.450149234411928 0.18768536747016032 10.942990514350166 1.5126965461988524 0.36861713585090106 6.670533266807591 0.30234974004150295 0.33599511981294433 9.693209782455945 -1.1200490203099027 15.222181846551992
807 5.908735193403078 4.481772075095417 0.3078928488255375 10.90277913353871 3.2801731375731373 0.22728251634184632 12.71555010461614 2.4512324578281013 0.18709955164284225 10.593777344990341 1.5314522203679704 0.35995687948585964 6.973815582012346 0.31930062328195663 0.32050508515719334 9.418931471712122 -1.1098424291164695 16.074180614923154
808 6.14000312970683 4.409452140107379 0.2692677487383991 11.428639280831092 3.2897100789803577 0.15136667130632908 12.727162744915503 2.461661557733954 0.188368400441495 10.406071179584435 1.4788239157881202 0.38804443123361976 5.593902315397329 0.31668992939166063 0.357594612817825 9.259155730087038 -1.1313610075454918 15.523052317948194
809 6.472748343965635 4.426005694340722 0.27113476668352526 11.276473842017689 3.3281034194477352 0.14906535649509547 12.939457661229113 2.449745500905648 0.19304426604761832 11.076144836495413 1.4999142724003691 0.3886298524326715 5.929868885909932 0.3514705478218849 0.3462361791434178 9.538938713923557 -1.1115806449625143 15.448207485915768
810 6.1046366800879115 4.5221677635858235 0.333105693137033 10.818624893436793 3.3238299970951815 0.20232610818001326 12.217944794569364 2.4464518399646575 0.13545435311621776 10.636373390239592 1.4182519196665428 0.32089081576841405 6.565022932941483 0.2964301233482186 0.3737017489677799 9.268520538255029 -1.1212022032137012 15.647233524667863
811 5.680622251123629 4.536442346334834 0.27920080007604225 10.805693960676356 3.2424575727160923 0.180216657638657 12.82089321835599 2.396196804772054 0.17501466676913932 10.556591369140055 1.470939840823379 0.35507007271389396 6.33220217368189 0.26429413504690535 0.3875531264336531 9.239200594595584 -1.140562392007133 15.779891640020018
812 6.105238519831202 4.479028041982345 0.2822966059981658 11.26376074671946 3.2832035899677985 0.15312542978615473 13.140204805567743 2.4379148800142563 0.17052959319520258 10.831670838100974 1.5235253016725256 0.3739366265794244 6.063722674141529 0.1614607148046281 0.37444719208137844 9.48091951687218 -1.1456020262574753 15.519541038950354
813 5.848245448753379 4.501981016266667 0.30945792833813696 10.425149138890319 3.321795406206279 0.2076452094257632 12.65002489425072 2.360364593221458 0.13863881284621743 11.480086777145239 1.490636419178945 0.3364603176116021 6.6720783898282825 0.4038633558868165 0.3406909550750011 9.415116929773589 -1.106900373793753 15.273831247298103
814 5.382129548186862 4.4623340955974715 0.26646355255231124 10.673066396376756 3.322100956002948 0.13489529782659543 12.359393036050347 2.3740168556973407 0.15275335036628696 11.55819796468061 1.4607311304127484 0.35787463210352766 6.728201241161547 0.25990845672081997 0.34686354140898973 9.340197637291224 -1.1468102330595205 14.425362696686197
815 6.059816392251655 4.454814182525937 0.2591934167410722 11.005956497365302 3.2835627704238184 0.16347243859976557 12.804210717763006 2.3988242799976844 0.21575246427087932 11.299243805431619 1.52182467234901 0.39458385856256584 5.988360689350958 0.2750493599771603 0.3140644684006077 9.431517620432507 -1.1358134788910639 15.436246714316429
816 6.401872478532825 4.481110890201659 0.3023634252867558 10.769600507924215 3.3491112616712577 0.13960718938029362 12.395060761401586 2.414176759843668 0.18400314557577804 10.995743033488466 1.5332980488016832 0.40442423554239465 6.482079987630084 0.29560255915531675 0.3494702986693311 9.408871353795437 -1.1079686280110692 15.812125911232206
817 5.750405151906685 4.466648684248266 0.33171788073803643 10.735063579300125 3.2986792222762116 0.1912959749931719 12.792309081571261 2.415921959805014 0.17671939076726703 11.249631468871824 1.4853192814059555 0.36420234075528574 5.532753502833495 0.26356800506486755 0.3279258115597568 9.212032556896677 -1.1366011013857231 15.949556763837933
818 5.23582631981761 4.598936317597042 0.3114603207880586 10.094910862931922 3.2960293048657627 0.14312059991682935 12.770171487155528 2.3452797460729635 0.20831202976223648 12.339367854902836 1.465226878120205 0.39421483298332816 6.759750162778312 0.4389804830434415 0.34495032096044154 9.440005337517242 -1.093737986005903 16.06640240297135
819 6.625414002953824 4.534224586953233 0.2639591919016946 10.80723592187517 3.4004126555370133 0.1337527904411166 11.888051236918102 2.4676912478798796 0.22077224773198514 10.528814994621577 1.4761470725609733 0.3912395007476325 6.513361424997081 0.25398233689836514 0.32786121893700976 9.27257551627315 -1.0961369519798931 15.32759447228682
820 7.177170335211453 4.607325744274099 0.33234379936874253 10.21186337623069 3.400117595579142 0.2046095096378542 10.935479232644013 2.4116234233264664 0.198030909853976 10.184932500362299 1.4056694085180996 0.38877328588153165 6.918326378462537 0.17244398422180363 0.3196357377637103 9.085554364582197 -1.123192500761864 16.540068194657223
821 6.129798486566588 4.515449425669928 0.24177018673208622 10.446323836293564 3.344652472177274 0.19791362894896145 12.10105783929416 2.3750216434672953 0.2123278759109255 10.932794550093794 1.4001124921052863 0.386125825201938 6.488887620822251 0.2281045279118097 0.3017870173779114 9.21977246661407 -1.1499604196794675 15.354404134815656
822 6.328702262478862 4.513644683084012 0.24617980553939667 10.713534016849474 3.382188763341331 0.14119717093081774 12.17480010285905 2.401701040879521 0.22734652148803386 11.636659813326915 1.4820230909724674 0.40826408201996217 5.994033540540442 0.36161032727621045 0.34986107037509306 9.369545947210948 -1.0943949508350777 15.731686715095105
823 5.848670569999019 4.588365653876231 0.2604171001837395 10.172560115852203 3.301913259602348 0.14942412767262486 12.575455218930715 2.398850105558013 0.22072787666636765 11.11031095344207 1.46481442220069 0.3680589404730084 6.881956383689001 0.31849189958111523 0.3258458367852701 9.317790648382601 -1.1081414637821065 15.177352700272206
824 6.182336465534101 4.571492275561099 0.23581219029340983 10.15096574198791 3.3702679176205788 0.18495715510739813 11.885868282447554 2.388784637294803 0.2333733544123747 10.48864156848637 1.428031317826272 0.3602691281308854 6.8177909928401155 0.30403687529161344 0.3392482892040254 9.10512061025921 -1.1101059272269127 15.511802321554068
825 6.628697865135861 4.478993227306671 0.24732306842995133 10.487909279532047 3.3333785198994406 0.2057883693621201 12.22724133539653 2.425538778963021 0.2159514435539166 10.656074994560408 1.479704475891082 0.376376327610545 6.2080351393553395 0.1557782534249305 0.3060748355813671 9.241591722796036 -1.147949880848757 15.48721014093553
826 6.4860608335340215 4.5316861952197245 0.2795349774699447 10.620699648736384 3.3569446764788164 0.17115504549568636 12.26026022012761 2.434921066149287 0.1983814347078837 10.024666287189987 1.4628266722207535 0.3821270959757967 5.878250883904042 0.11443215957285531 0.2947658313351216 9.053987574698409 -1.1424663780174986 15.194432608853578
827 7.1206089192029 4.574514640702082 0.26736590451288134 10.614666509233999 3.3216075843733233 0.18456782203337996 11.946671857653813 2.4479693311205257 0.1929513483618603 10.034126431382488 1.4175374024709706 0.3820940071174523 6.101083865911569 0.059964236958032914 0.2873740468414078 9.163431516676955 -1.158309892820799 15.061377414778494
828 7.260770397426351 4.514237864159494 0.2660385760369928 11.074651826165718 3.3979917243264657 0.22345200456042022 11.766173592058234 2.474406723079141 0.2287790941461668 9.62370475993249 1.426083720748423 0.38551175067966326 6.044657637653278 0.024864356163619133 0.30673543380585305 9.153991642647215 -1.1551116542503574 16.16333259317513
829 6.508587141232118 4.500830266577762 0.27883526654095575 10.968864269689599 3.3345281600368253 0.17512930489036382 12.129545131279519 2.450827140088865 0.2669949741297819 10.118794886947475 1.418620014800868 0.37867806261866255 6.0251789669544875 0.11114471247947638 0.3282607931672802 9.15019407922064 -1.1594384731490266 16.3625103941326
830 7.323215911731072 4.533233361705719 0.2553424346725435 10.630727561482466 3.386229582387485 0.23799605388421352 11.231975642331113 2.4616301971277847 0.26182246869338516 10.144306801549266 1.4278412296731335 0.3742043037361486 5.879425845173608 0.06193668670560217 0.3038921446945574 9.041930352453504 -1.148454320425841 16.423920060276455
831 7.688628536299973 4.431287039937702 0.2235915610448771 11.526922175281959 3.4119308330206333 0.18927405500567712 11.588292153780658 2.4733365167265204 0.27944206939878213 9.835359026632847 1.4704495546038376 0.4106579105366461 5.622404324561913 0.13592941413173715 0.3280000131608704 9.25232124331147 -1.1380418602617 16.397658006496325
832 6.8653602196468455 4.477012817724559 0.22184699553782078 11.27350200781599 3.3996159117262152 0.19938422627019498 11.865794701594547 2.4914257463677734 0.2446875860350093 10.112032496346206 1.4691453050645118 0.3928782345369507 5.520722116214233 0.21374410749867373 0.36758436911232195 9.127482308323565 -1.1124397542694393 16.345126970884365
833 6.751548298258184 4.479354171824815 0.2741187399340906 11.037174305119054 3.3659950942832757 0.22461691944453618 11.996879190323217 2.45959441560435 0.24600976399023056 10.189534735868477 1.496086207706012 0.32558561465477315 6.096972268096698 0.23969974202496266 0.3109059044954111 9.214421759533126 -1.114482605657103 15.82780946277899
834 6.936616157662038 4.562864560504575 0.22375762649860922 10.837396763447751 3.445642885251005 0.18433513273626928 11.085325587499915 2.4581020167983305 0.22603245178050205 10.019646556626789 1.3842463648734156 0.3452928206187826 6.093430392397511 0.03723325546953253 0.29897543846344826 8.9944830915268 -1.1450107153664146 14.649310078735388
835 6.912750058633725 4.478700477291657 0.23911223179806454 11.275523853252608 3.3691289035893384 0.20094486042506368 12.252221343693385 2.449181577083287 0.23215888378950608 10.149146194574554 1.467224574136879 0.3626340499185673 5.503980467294104 0.22942144262481923 0.3023668280767582 9.218724383489675 -1.12389713700059 15.323376405683533
836 7.296096370789343 4.405912668064563 0.23746251451063013 11.774530936473491 3.3418011766839113 0.1912633690938114 12.147773978060956 2.4806019285547247 0.21502318507662604 9.929189301293537 1.5389340010561865 0.35704247085380103 5.278746744513903 0.10425658630066618 0.28338923185309567 9.285267466226246 -1.1483272598137757 14.715627666476957
837 6.965234854917733 4.422570035015388 0.26756504683096377 10.985363563385013 3.3640905857551524 0.22987824285946007 11.83566500663552 2.474662368495387 0.22253374273801252 10.132814195877142 1.5084792570047174 0.37339173676045956 5.258579593501107 0.16558019289599565 0.3418051690077326 9.035531442863302 -1.1355520441124578 16.445881905167212
838 6.77558609473076 4.384903020826385 0.28881399708672506 11.492852064112473 3.3057263597994133 0.18852621438290715 12.854091444797051 2.4809755374909637 0.24669973669100093 10.414756387158937 1.5690077097161195 0.37339091975523353 5.176105347006927 0.2056430297383951 0.33858118224276773 9.34267826756123 -1.133377400431531 16.45548596080369
839 6.379282722004398 4.5120307537145035 0.26732957869828056 10.825880349699267 3.3779508025904237 0.19611124234775618 12.109355667422045 2.462042705795184 0.23060145615130576 9.912618368609856 1.4249802453967566 0.3433164892245663 5.930351987596218 0.08756607079920836 0.3334150808347707 9.031497819066356 -1.149714416286571 15.707911222943657
840 6.0965198244650916 4.490877777640018 0.2913265991023497 11.076720653125026 3.3698632336149763 0.17030360625717475 12.073181958007495 2.4437196851020837 0.22429905010780557 10.373302692016791 1.4226872749308634 0.38051006740353693 6.476175910889417 0.22157710973986977 0.33209835818266287 9.219180207700763 -1.132883515740224 16.0260613228761
841 6.266144095508683 4.424416371960885 0.2616545457298507 10.96869926691868 3.329556064204085 0.17860235921170434 12.303768279398634 2.4106719455185535 0.23716207138625273 10.647877687076598 1.4468198164167843 0.3819736174109138 6.4772792850408205 0.24116345204506606 0.3198094485324689 9.332753722788684 -1.1521030019167111 15.804491223592597
842 7.004219428041716 4.4006593748408855 0.27354963819071876 11.484499275917887 3.407690156356376 0.1729407441441813 12.378478308967379 2.5067760762764766 0.2920079443486539 9.891268082599133 1.4683632028174927 0.3719283627586146 5.608957832174637 0.17164189226978663 0.2739160938084079 9.27348458554015 -1.1316023914335827 15.86339977593035
843 6.784486120858318 4.366829685057694 0.2576589824566358 12.058074173483796 3.383228302912233 0.13457803793673995 12.74204049331808 2.53604127005496 0.31595921884874706 10.482202268862762 1.5262241879047538 0.39718968292547835 5.292630587414618 0.25946336676102955 0.3062530148074816 9.471886728787515 -1.108271169407652 16.176190657001253
844 7.034981940588628 4.343798381032033 0.24200384248570853 12.13162767547135 3.3065358925831645 0.15016939955029995 13.341742242075025 2.536677257554544 0.2301814857822717 10.375919240704492 1.5850431564019756 0.39890285225310507 4.522980156018133 0.198741810077311 0.3309026471403915 9.481450250971525 -1.1284692324159804 15.49461484893705
845 7.093631922418001 4.422286376778392 0.29278193575950046 11.727192917353213 3.3946651532370877 0.1810576951023042 11.934269212857151 2.4497054605494926 0.23918721675430407 10.167131007466187 1.5017584509613848 0.33164045336049724 5.508098700413886 0.11833140844185622 0.3289511732605957 9.286064752101689 -1.1452791619521434 15.740508246998253
846 7.113179171724522 4.385143136918385 0.22837215556753096 11.630275638421242 3.413972171049218 0.20207471998828916 12.32315770829081 2.4882821217719004 0.20346757553314296 10.841000456827288 1.5697565455880607 0.32419804120765033 5.319204783591433 0.34760522708073993 0.34641633928012994 9.445363551771058 -1.0816766914641254 14.948799260496
847 7.762196351002736 4.3397150615000974 0.23287953121043814 11.831658060851776 3.4067766407453384 0.17685699046920492 12.41012413890722 2.4972058467703238 0.22382154819569264 10.074949095224271 1.5561444261642257 0.3276816277043055 4.6613879983803 0.3506402952516236 0.32234368492320487 9.34806312887326 -1.0925320778594643 14.708782094107894
848 6.550184560157716 4.359623761536458 0.2580715126546112 11.644532378803872 3.34845912081589 0.17684140567715115 12.380845777857408 2.4523181419849642 0.20424249526804203 10.08360610421389 1.5230045235395209 0.39190170411862607 5.346049399755791 0.22616733916828582 0.36388059121445715 9.201043644157735 -1.1407139545367624 15.984808681100587
849 7.48076160409934 4.422779932937333 0.23575962960325483 11.835724400520881 3.3565289060169703 0.17238670047771923 12.297091880053829 2.5101723947229635 0.2276208553297386 9.753426808078698 1.5735140337393814 0.3412668431423818 4.598834946273158 0.09372349713650668 0.3434434275337136 9.193167927805181 -1.131284779035155 15.131557035189122
850 8.003533471163319 4.363525486770724 0.22536765867557965 11.62819714462366 3.4058854463652963 0.18703513262324375 12.541896259927613 2.522305795498466 0.21492036056596034 9.030784740840124 1.536277780256841 0.33116525739305913 5.145423011261682 6.243863163352189 0.2726557467130697 9.26996692556328 0.09174300250291725 14.10787282186585
851 7.049084711155195 4.411320860433291 0.16837112349511185 11.41768928549263 3.4019498687609127 0.2056757447237953 12.012521434613623 2.5099942038959115 0.22189656316939016 9.432289408594269 1.5333736018203679 0.3978506513741399 5.218217564259114 0.12926686818747232 0.29230015678254256 9.025960480822967 -1.125447451326195 14.737554396402889
852 6.456947903221248 4.424909319229215 0.21312035201537613 11.319020209890928 3.3597129606928506 0.20591259445275142 12.650888048918462 2.464513872507472 0.22319498567435161 10.03108311773337 1.5290545405576805 0.38092471640279923 5.128029447357178 0.20407714324495657 0.30122721963431587 9.117193745424236 -1.126174964699351 15.176275383756613
853 6.302335374914501 4.325540433015972 0.23299133768681787 11.662708173407825 3.2932806154450533 0.18683949772187222 13.388533001896134 2.439387008554808 0.18686420378260252 10.927831357059446 1.520694543990407 0.3510879060750642 5.8907792067311116 0.406030016422064 0.29402611893062536 9.634437422801804 -1.1256420084601253 14.34467522694164
854 6.9804094319436745 4.346161816492287 0.19329762297238895 12.15566041493324 3.3736701466616803 0.16441283858695824 12.521142647724423 2.5248383005462784 0.2800391814911966 9.861970442021322 1.4952440368156121 0.35618400632885144 5.236394007456815 0.22196049982405955 0.27631622050861765 9.351115388815895 -1.1302535718778026 14.55599129432502
855 7.185682558112716 4.4109530141046935 0.24533629618561412 12.042672617051252 3.3577968059785164 0.16468792216744826 12.74888227456808 2.504528265860806 0.21616302621990194 9.737539674113846 1.5914764209901309 0.3889778118457327 4.875844617709489 0.09503368007054949 0.28709485493641895 9.318124348311077 -1.130670894544847 14.92279934994577
856 7.1073069118116186 4.3914243618968385 0.20928595848011985 11.171908239922148 3.3360918777629354 0.2564546287081444 12.551594229701557 2.4545317014751586 0.1604100323383351 10.363853914656664 1.553362993229184 0.39460385942973725 5.3324282701065435 0.15098892807880207 0.2543067601406289 9.305418313239707 -1.1453485594572022 14.611125524195455
857 6.19663248798963 4.495383315875083 0.2516536198534499 10.988306527094473 3.2941232664351174 0.1844719865915079 12.496078945220509 2.418479157302553 0.19599497019956 10.970699035472892 1.5069273097806741 0.3786403335658652 5.823403394986664 0.24027106125379888 0.3006754679904839 9.295024078152833 -1.1315917098163406 15.027953914166423
858 6.197534614464921 4.433868369006735 0.264035027905774 11.412694898463215 3.3529943350967435 0.14226010322484897 12.842832848831476 2.4686914588649773 0.2398384650423223 10.505618100391557 1.5354377507489054 0.41697095866621814 5.377856556398712 0.31286357659403374 0.3162983766742391 9.267307403709976 -1.101857433883507 15.806793244738262
859 6.129819199410331 4.445271457830055 0.22265955988484465 11.227558852295035 3.2980167582847995 0.17530676190781302 13.364781140411429 2.4443633615961673 0.23608603428475805 10.71005870878171 1.528746852190367 0.4193378272786887 5.323998389592155 0.23216108758871146 0.2735540508505321 9.351243258098133 -1.132916628447766 15.205660853851862
860 6.120427320249529 4.442999877237309 0.22378126350364894 11.264841405043414 3.2883464587666937 0.19907402660043771 13.110510512305362 2.45318435873299 0.21054368918352606 10.315449447302509 1.5321436702717373 0.3698643650109174 5.3638947536206985 0.22800030973618968 0.30294995843641714 9.235024687704302 -1.1336935969968023 14.96810187811132
861 7.811904721028155 4.364846907984955 0.1872030248737609 12.415053265939658 3.3817958410379587 0.1802874740267249 12.677741497601223 2.557591569735171 0.26788702198000214 9.594516061603754 1.5876136733876995 0.40047762333294595 4.631007191327113 0.07994541758581519 0.26569988757746504 9.42604454749998 -1.1282698499994663 14.914722025126839
862 7.79343914967031 4.432417087865741 0.195268871190168 11.580397601414523 3.415972741489788 0.22551244709122567 12.552352903204246 2.5166391185875496 0.22304036508525044 9.718205628028091 1.6097156056463464 0.40901184049410655 4.719959434202091 0.08378006768642077 0.2897490295740894 9.272870943303854 -1.1109236076906168 15.384862791942734
863 6.808521228262748 4.428177333021774 0.2026340615441741 11.696243485717995 3.344089931615658 0.19595334046054025 13.255696875798751 2.5256777541872397 0.18641385398941915 10.10534790329864 1.5290255684930776 0.36856237836290956 5.3711669933695285 0.22973975962210938 0.23431891818636266 9.447395297289532 -1.1112864625578143 13.612131363592882
864 6.749531454473581 4.504231240581771 0.211775062889711 10.931027754172923 3.415112120952714 0.19228564818319885 12.194084890446963 2.5067896018746536 0.1655585637815076 9.296464795587795 1.452775823329656 0.3516060826061509 5.72721343332429 0.15097981746725017 0.28525573394782827 8.97966446560111 -1.116650811104577 13.825254920007682
865 7.013809357045366 4.573791831270224 0.1808871465140414 10.505736231287857 3.4110408689903333 0.24679173665699644 12.093640385557418 2.461495076783098 0.09237158484418938 10.694575995261994 1.506448517049535 0.3794013173578154 5.662580671430973 0.2404088996595906 0.3081533454298497 9.194068528116722 -1.08399149319523 13.838135462669891
866 6.8433776883303885 4.537660605765561 0.21919070479396086 10.884070349466107 3.403910211923363 0.20945228941390126 11.99829354495179 2.4519225520816463 0.09047301060999766 10.360184617112239 1.4685999516430475 0.35177893384183745 5.795369922974248 0.2002390781307135 0.27197695845202485 9.176259224566953 -1.11016205203692 13.096347245722267
867 6.445448425684399 4.5696240846777885 0.19682269172792335 10.813086946064342 3.368706751305345 0.212498926410585 12.222230843414556 2.438908873077697 0.12331667216951998 10.25172082023123 1.4999914560820748 0.3562469046266322 5.83396857903328 0.2893792906884258 0.29730871045244617 9.113291122885562 -1.0893064407795199 13.59278089256434
868 6.74539166698266 4.477378831421488 0.23192872503696066 11.520943959382986 3.3868593815786685 0.2284311229010559 12.276384272898914 2.5228328111528864 0.20679317388017548 10.33761359626824 1.569084114503827 0.382289783197638 5.499278097139732 0.3354459735491361 0.267563017797557 9.275922318534507 -1.0643083095045847 15.091775048272275
869 6.801776932521378 4.427628601427804 0.2506948287849654 11.856006776477756 3.415414064007411 0.17984350273071767 12.516777415112204 2.5422789072884817 0.15939141631282774 10.049538707404407 1.557291119803971 0.33563717343077776 5.467009437305255 0.30435378446176325 0.28516485230049093 9.3382218537642 -1.0732352365478999 13.873964149472846
870 6.851164710139082 4.459703280753875 0.2005969608584253 11.638722253869973 3.389065357640455 0.17895530526382267 12.3741755826719 2.4953577606937487 0.101534484547089 10.218213357481819 1.5226788463037084 0.33467383239439635 5.2395241253626335 0.18797415629165 0.30940919065879674 9.26436000590508 -1.1116726516090987 12.893495853998163
871 6.993989742131912 4.4590816568850205 0.2259055546168764 11.229993238195052 3.380098146115227 0.15568337653601974 12.086938281561263 2.5113033229735593 0.08942060460902078 9.850902668356932 1.4969973474613272 0.3763990302239534 5.663235064513495 0.09393270790876004 0.24106564026649896 9.165011798951731 -1.1343458956770074 12.472995625422609
872 6.960591429603446 4.414549359113113 0.2363476031769931 11.947628164043048 3.384171270555854 0.18104279913430005 12.6190051514237 2.5401934309551737 0.11820360499148767 10.161908293998202 1.5665758280059738 0.35758660918339497 5.049261923625126 0.24224593179039833 0.29481629855455255 9.347678992538704 -1.0930813678616835 13.613441861279114
873 6.982706714140823 4.455540089412661 0.2164265936938809 11.57126545947583 3.4053522400699867 0.1500964726195914 12.360413373946372 2.5143455408884274 0.16910261781147742 9.861296641119072 1.5143324133276301 0.3548440364601521 5.493747337765142 0.07783781052427652 0.2671688750589384 9.253885905289447 -1.1291469131011895 13.265561146371038
874 7.594460800657793 4.265560866950267 0.23751977187384746 12.780072892044302 3.3702150912565294 0.1739726726046239 13.281047535979482 2.5914891611851116 0.22405103494758952 9.855790602842152 1.6000223380853893 0.4157295673222478 4.250999417535585 0.3077270160679311 0.29106625560514915 9.552474249811862 -1.0956256372367403 15.382075339877693
875 6.723307134837906 4.275680642772233 0.2595982224161472 11.984600395756008 3.333933340126316 0.22282873580647547 13.256091111402556 2.504431934729145 0.18832319577602613 10.665433558994936 1.5872050965189475 0.3521681134273246 5.001952437743001 0.49294754348002867 0.3014276503018237 9.526276927746881 -1.083788820420452 15.17588634023651
876 5.901615801771298 4.300246325497942 0.24062183295409167 11.921965340243643 3.268374512147094 0.1937138937643019 13.839443263553775 2.4545720824927453 0.19301164112368036 11.441600051384961 1.635571896356913 0.3411906108049065 5.120553993824033 0.49230908597693235 0.25568792592413037 9.645035690155542 -1.0924137514514605 14.028595500502027
877 6.929069092478898 4.300021634450105 0.21937045516782572 12.240180549479737 3.351958297965065 0.19634999881167475 13.458251207737067 2.5135858217140647 0.1814187997403759 10.6750286891938 1.6482325346085254 0.34575232181305615 4.863827689345595 0.42928449540599056 0.2879360487847016 9.633271445647022 -1.0740119751170358 14.104245636302817
878 7.413606646575388 4.364495447604755 0.23376299243699086 12.334978009306518 3.3528170242571194 0.17753665614229733 13.051373638534297 2.544022543128493 0.18058108508174014 10.098965324754541 1.5766538241324448 0.34286200982712983 4.457693461302229 0.2547321036143382 0.2814385906167648 9.471323416094595 -1.104084343398356 13.936411513360394
879 7.433920007947394 4.374355852848252 0.24829145429963229 12.27036010452542 3.356367430277722 0.20018942496976197 13.145521352051999 2.5226502075129096 0.1207850865528714 10.542680805013957 1.5088647356454759 0.3183745495080959 5.65228031719355 0.12931229181310958 0.25332283787902005 9.808952517346466 -1.1443184283262924 13.074476943598357
880 7.364185208740595 4.2871592777979695 0.22832054687596373 12.262045387387511 3.3486699232927317 0.18926106576458632 13.401138875069352 2.53383898492458 0.1626084011834137 10.59993399969012 1.6095884018846223 0.36765004498312787 4.611424088131437 0.3459923503162474 0.24394910385475493 9.647745511803803 -1.0975787443025558 13.656897817990835
881 7.8460683109871034 4.226075423877483 0.2567366942678364 12.626772075768713 3.335587299288351 0.16358520348192834 13.717215415985374 2.5715742760450455 0.177852280095657 10.064791670263437 1.5990233045172515 0.3394366649232651 4.49371547682704 0.27948576235413913 0.2615662806222039 9.749712589966334 -1.120279318729332 13.741557611787357
882 7.007768715806514 4.314384650898848 0.25856080411109006 12.886419106611264 3.327875900357798 0.18823498397136748 13.8130214880213 2.5547389423105193 0.1754973557275859 10.663680824990697 1.6485068293212504 0.3178340864190957 4.22894789755482 0.28373044759078636 0.2720610377813156 9.719967606596919 -1.0967811778499457 13.890654346454433
883 6.997067527156513 4.335569722435984 0.20196659057718494 11.949935663269223 3.3397230152160966 0.1975531746161559 13.252473117914914 2.5152283464182457 0.19026214059476093 10.147152403992786 1.638086351475225 0.3443174942210108 4.83423246576081 0.257664174545226 0.2580855250131682 9.43617223561885 -1.1053742099276305 13.661432920579436
884 7.141814543375285 4.310322319048169 0.24503917959846197 12.052702117322161 3.3157514966951007 0.19732801670841174 13.444680229451452 2.519290990251536 0.15247105062531213 10.809876461795392 1.600955577649933 0.3653570296026436 4.437013554322533 0.18438794413124765 0.22463805933297284 9.577217381253364 -1.1364868663905887 13.577189914326283
885 6.734367375649376 4.305268321125508 0.20808768217834725 12.012119530253392 3.340884558155316 0.17852450431568911 13.381265590874765 2.5013139199290153 0.18745938211579755 10.598249865471399 1.6214676729726472 0.3987341670352504 5.3142070849439245 0.30123417286175036 0.2108791077026828 9.60804188943857 -1.1085948029369386 13.56402915948621
886 6.918517807147893 4.314623337003024 0.25274284219237436 11.982007401565795 3.3234647209277353 0.18881700092888173 13.516554052719496 2.518070806953293 0.18393960998959527 10.786462367940956 1.598147058137133 0.3295458702991368 5.2111041910954405 0.22664561848568598 0.21702172106693887 9.682929164093917 -1.1264382236444117 13.430898990980012
887 6.8579468164253345 4.413581391572558 0.20507541606386256 11.747519175857608 3.313252050350376 0.19809603630251224 13.36634521703467 2.524333068813186 0.16710729746027475 10.309293908086945 1.584219810903042 0.38503039060467287 5.335555815540434 0.26296432667837727 0.23496983461328724 9.523332186588998 -1.1029584022822783 13.639592342642715
888 7.676233014779543 4.342388870633569 0.1979563671419204 12.414869461261807 3.3573936157542126 0.20405315540893249 13.268617230493982 2.571091341122392 0.15206826853003305 9.741306406685391 1.6215243946003939 0.3439599221889382 4.713853309212681 0.1577873695547634 0.23806380121169043 9.56297588448668 -1.1125914136127197 13.018764375642352
889 8.128961900891246 4.391508690766361 0.20165078726966013 12.430346225515644 3.4017419715920814 0.2244051450241594 12.441492304518663 2.5542724898999447 0.1960050702173933 9.937423389862598 1.51859972107259 0.3617562835735604 5.028641522651352 0.08652849829849588 0.1930573144926863 9.593373068687901 -1.1320982576198912 13.48598952584659
890 7.032752274056373 4.326882106485292 0.23968887178729 12.221628826752475 3.377589345790891 0.22203870499366313 13.041879614860745 2.5110887535616895 0.16745418228511486 9.67504018370647 1.6470422460072516 0.4136341518071799 4.788686807915189 0.13257923360499782 0.26782644110616294 9.351997541458251 -1.1235921948557617 15.018855043903995
891 7.56868618385922 4.239797394609628 0.25169598493728723 12.386560843635488 3.2974856473970235 0.19960769633941777 13.084940985537964 2.48785148857363 0.1790316359698845 10.337369447391088 1.5925127773167755 0.36281177801973247 4.835035413994069 0.14415814233597266 0.29526951219377706 9.642518574883566 -1.17026744189918 14.764166772405472
892 7.707487980957825 4.319842407542802 0.24044193253409768 12.17349497305908 3.3802966062259956 0.18252644441968013 12.794617300967092 2.5003021563649503 0.2549213314960905 10.095913934293032 1.5868289304599983 0.3805148820426733 4.591543585475204 0.1612373325423896 0.2724857059163965 9.472611554950447 -1.132927045318559 15.25087939582946
893 7.99223296980268 4.391652824839189 0.168280399432656 11.692592937366193 3.391161351309764 0.21889775172579493 12.297849834558768 2.4874726069047792 0.18384214659273024 9.003175785378772 1.4926828092762567 0.3845004716350482 5.703169098740302 0.02599787751849925 0.24989662042335078 9.337804125169344 -1.1648350379760886 13.813065797552982
894 7.353882313602527 4.290788663939702 0.25596634475264757 12.146182017405902 3.301245277955982 0.1997432220544537 12.862774845514444 2.4632505781931595 0.13969283036630162 10.074669753171037 1.5411900203004683 0.3447546113825893 5.204435590887145 0.17087585665557717 0.2502576509458181 9.528388904116209 -1.1691584525368082 13.641147171991339
895 7.802301226578772 4.36070929975161 0.2328061699265759 12.279920055277088 3.3746922348421706 0.2108281306261511 12.633116813003307 2.517595050077715 0.16755642923936068 10.001563314716867 1.5437144924434114 0.3134035519380806 5.033046889429077 0.1638487395044059 0.290812961424158 9.549989659801023 -1.1305165686219234 13.927541084474704
896 7.887411891992485 4.3307168666665685 0.21006972972308682 12.095303026030734 3.3580028691300523 0.1973286247633321 13.22051109704326 2.5550086634596556 0.1892708869793056 10.53119238568803 1.6282846030674727 0.31715821199924393 4.355087313598414 0.22272068665840622 0.31880479939181167 9.617901142870585 -1.1036817941493549 14.124925156079202
897 7.562917539394239 4.419365789866731 0.2137992811373168 11.263489523412174 3.370170149402502 0.24783117379330485 12.081379928183049 2.5151071970069028 0.17418018929792994 9.353008047119328 1.5427725178428446 0.3352149071228582 5.469614652623092 0.14676557756786196 0.2680455049590766 9.146081938146377 -1.1237922856084175 14.198708408681528
898 7.328363742083201 4.357035914828972 0.2402819379930169 12.070661797596271 3.300904927265171 0.21030255819032737 12.93320991720295 2.4973506470083153 0.20005329767943747 10.403750562532986 1.5797806109509485 0.3315831495531495 4.912763894660562 0.22584374885632977 0.319848691511469 9.529749982815193 -1.1304453621638386 14.920618942695983
899 6.661267869498296 4.349154421537859 0.2602434267745149 11.077127815496246 3.327341753122509 0.22767526060300974 12.227277120726283 2.433109952983868 0.185442038562726 9.716646568827803 1.5461632560451033 0.34980107254727477 5.847757348400097 0.14536608572540904 0.22078259064591235 9.106015344589746 -1.1624014380628362 14.254552689265067
900 7.903934133553765 4.422234450366752 0.23924381763907954 11.679375532200849 3.3452327330097273 0.212102617372396 12.988646578727973 2.4838685704271244 0.21584543650800275 10.039205611861558 1.5320103567444843 0.3155809180881226 5.3581279088966225 0.16110534023334944 0.2768121763718355 9.593857953048152 -1.1337382417894986 14.433780497750215
901 6.951579212921864 4.368240190286517 0.22745941302158515 11.675553524026968 3.3914673808490763 0.21798818272070186 12.532118351917715 2.4760874160374753 0.22789697522021687 10.064645604925007 1.4982485127771374 0.30074911841238994 5.710570729556346 0.21903320907643076 0.28619446730631465 9.38689348466958 -1.1320131901404586 14.441838469631094
902 7.029578932154175 4.314672839201035 0.25763512244428866 11.521356937829086 3.362086200203181 0.233485959178509 12.762527702989878 2.477883322850121 0.21113324237531578 9.973511680284467 1.5491661772372782 0.3340324832109837 5.442575196019779 0.24939237979832693 0.3171261020117501 9.345910089855478 -1.1319883480877977 15.508969527375395
903 6.932523261504925 4.34928142159139 0.25217921894145806 11.31281726763586 3.308675989101478 0.18119335813227672 12.397290932884824 2.4627681131994197 0.2188823802458377 10.3415682129279 1.4743137936736321 0.3261300452340746 5.774124666676402 0.2097145480205113 0.2738724617232727 9.35166486832598 -1.1616777588284999 14.34981351336439
904 6.70896626321119 4.33390803417028 0.2588531998286342 11.46155938268221 3.3403095943087404 0.1689133906082631 12.542372592771141 2.4882909816937913 0.252607417751205 10.548767378599491 1.4801016933921305 0.3338131610661699 5.815134059767888 0.270505137006188 0.29755602395353803 9.415359935406382 -1.1400054438315599 15.031469755164245
905 6.538271356299258 4.3876567695539155 0.264136413904483 11.170639840693415 3.3002983713299923 0.20549676240822992 12.835617453031794 2.415367022080657 0.23590682157786558 10.52452090861883 1.4331288398566597 0.3419793941794556 5.873476106845961 0.1953150192105111 0.2960728132996777 9.388505133097853 -1.1762753275394389 15.396432550871808
906 7.4816210496641125 4.274915322216543 0.2194205730996524 12.23014115417526 3.33515888416469 0.22436924974039 13.565971909398616 2.504869605240427 0.22432798997746325 10.36948502237031 1.6102617381989188 0.35040355934204187 4.287396738972568 0.1668622924395309 0.2764525200933819 9.586923174916173 -1.144214963493764 14.839307721144374
907 6.916077623299097 4.403743785475875 0.2510448981999685 11.946982349776121 3.3696750112005724 0.1912282489068655 12.38480799790817 2.4935211827398254 0.2195549869066803 9.867237077595545 1.5681406221013034 0.3411907889369194 5.441719303162292 0.12658174273019512 0.25401233080576824 9.311364870348246 -1.1302960630962318 14.404517111253753
908 7.3381133342492655 4.443469753392978 0.2587306892333682 11.054930575550031 3.346431049166386 0.2629883472287955 12.318880661573331 2.4660440357215645 0.17607778006927202 10.281019731200338 1.4774816749887956 0.28580593035492885 6.034389201142681 0.15863222068604832 0.2795261200903686 9.40546670074313 -1.1442167851546317 14.47439061178168
909 6.725759806883311 4.420286723967703 0.2625140128414812 10.828739217868677 3.3097225721378423 0.2687476727701654 12.411245065228231 2.4364352689948974 0.2169943145684469 10.42938526871579 1.4472632362521591 0.278567475301923 6.047288392125253 0.21217164534946012 0.3349578927097544 9.288483550164253 -1.157452642605374 15.604865003387857
910 7.048079602710976 4.373534877558755 0.2876651605575974 11.565759200863251 3.3554367733889876 0.18521561369380038 11.91703629990577 2.499493499049167 0.22942604747125298 10.225827271525057 1.4548160287026979 0.29571018888734074 5.816324318075921 0.18281965605494857 0.27320965472747777 9.314605338616195 -1.149408364994875 14.567184545665306
911 7.537833331410114 4.259335395527298 0.23575682264102174 12.60991342086359 3.365414150359815 0.2072863905784465 13.262963579337727 2.535110518296246 0.21572879737520614 9.714574078659007 1.5871386585777396 0.33694292700246414 4.715365813284204 0.1950077913374793 0.2728009080516273 9.568130044710928 -1.1342272291260704 14.536120840228573
912 7.571036008607627 4.3304681712697874 0.24773906580024568 12.140910177078542 3.348367278530761 0.21419362006460582 12.758171783345668 2.521124621835354 0.22921470556043352 9.088521670547927 1.5238348791841199 0.36813944193966996 4.699371177369226 0.006021415224825889 0.28119555276118746 9.2516021633898 -1.1766652587368163 15.360796647330785
913 7.876844801105654 4.337962771243412 0.26010371116450837 12.164423541345725 3.3532129914516604 0.17756804105157956 12.256541731487479 2.4897688799926314 0.22117092157077836 9.651688936311125 1.5413147502582276 0.3675787297527941 4.961339808040016 0.017170235729549007 0.32807549344946335 9.382167763658 -1.17474260621069 15.521391112208605
914 7.432788309927251 4.308315295325618 0.2569612374819235 12.333416548456588 3.342142008734548 0.1769033979967438 12.837355889260424 2.4799859867291874 0.23788175058351407 10.109692628059102 1.5352821993586665 0.4239587884824999 4.642302646664809 0.17538129103558817 0.32984945620640616 9.471111204473635 -1.1544071757090646 16.335652761473558
915 6.928667758484825 4.298514078641174 0.24596570567544804 12.035179057112428 3.290611764814781 0.2274282213358865 12.742282935439835 2.4253029089199365 0.24855375078855307 11.117793095259104 1.5126027929418304 0.35557720950788096 5.253722589483037 0.38541693232059215 0.3370327001384014 9.615529087155846 -1.140138836418123 16.209635927774684
916 7.630887828715369 4.358016253839949 0.22047073283327528 12.587290728600378 3.349118978520213 0.18218659305089313 12.768620417636534 2.4831455268552127 0.21240649116968055 9.711699984231602 1.561452690022648 0.41752531278591914 5.044915792633738 0.24577395683594344 0.3029357730550786 9.548682950363524 -1.1231270507309927 15.303988074098761
917 7.45676086447556 4.356464075738565 0.18091563753243348 12.139743977446809 3.362316428258911 0.16019269845479336 12.443575773958315 2.495324239502452 0.23015666598720924 10.291478649950216 1.527009350016568 0.36085064811717144 5.279935669168834 0.2157280804139882 0.3351503994734389 9.522298986999946 -1.1312600971596893 14.521799232058749
918 7.483992814616292 4.339343724157381 0.21199273252091566 12.290539835848119 3.381599307511011 0.2046092162858025 12.766278334422731 2.5135935213306944 0.1822648735465598 9.923268362282126 1.6078639569697069 0.34582002710155246 5.354377338466337 0.1908588761990858 0.3104299559167408 9.563691337127121 -1.1159766547122103 14.382579148746762
919 7.112525230986291 4.2459124566157085 0.2133828345538244 12.092226954502092 3.3039089882167203 0.19289476812935452 12.810704499102187 2.5007342101359438 0.20837629115260783 10.114306831767323 1.544851140357991 0.39255739489349195 4.856294920906765 0.23399984663362636 0.3468624894055297 9.39721168745293 -1.156747203553788 15.516542527291666
920 7.649079117879004 4.321048969363674 0.22564542258669992 12.509117048023645 3.351580109170649 0.15487596264238998 13.21068266068938 2.4680558461323026 0.25048811608820487 10.341276689148215 1.537330440599371 0.3624004241884983 4.949835611017201 0.23738124755095694 0.3558190547372593 9.73199822535149 -1.1395492093823953 15.461025232933366
921 6.954073681946612 4.3622511547465965 0.22923149404848742 11.54832788792256 3.345865701125524 0.20301074302727146 12.525426888347159 2.451169730573429 0.238474178253064 10.209264091352182 1.5230619910662442 0.3781956996131826 5.950446327095672 0.2545813491765091 0.27270864196183464 9.437507775332836 -1.1352425466081253 15.144658297495079
922 7.614324424188037 4.2847312340076105 0.21043756801436397 12.340513230463824 3.3337202216410384 0.1842830954206502 13.163276371140766 2.4570218411808904 0.24284679711501397 11.06744754650761 1.5888377364390591 0.36288163698162795 5.499227761061857 0.402294699470029 0.31882723843214633 9.936957866672419 -1.1093073853980606 15.117793212441828
923 6.464436674035127 4.331012481128172 0.26186023110438555 11.481630056120547 3.3514159986174215 0.1841724678605492 12.88066230377782 2.403352534117061 0.17451383632422507 11.41632824068831 1.503868805618995 0.3425249850143507 5.785921086054752 0.39442267177736196 0.30639137556451174 9.605795672135311 -1.1258140336939835 14.546973236338639
924 7.121704547631825 4.367892876042771 0.2264591850276993 11.550881026891735 3.3225929739955955 0.20178020068128688 12.917328011098475 2.4619954611997406 0.21710198313184395 10.357532553586989 1.493052516504613 0.32792044473165116 5.929362038311082 0.28873725920071314 0.33925885666346145 9.57536163550402 -1.1357743145570993 15.040378985640324
925 7.086587640251872 4.331164981141411 0.23468907348887283 11.934148720284226 3.3404657160671007 0.2026601230151092 13.261210394434446 2.4703246754233072 0.15845736454268833 11.412881659188486 1.5168424002287622 0.35309746809247816 5.5341851014906664 0.3529035204751642 0.3450410869587288 9.845802703129939 -1.120288273278637 14.827518814794734
926 7.226028182611185 4.303876726406519 0.24555044334964496 12.42901932268655 3.362830407458396 0.181850727775782 12.79736452484982 2.4994402159298534 0.2220611687472419 10.508395910287959 1.47751536448274 0.29035278499702794 5.702313205851574 0.27010031915685523 0.30969642052897206 9.732624229257418 -1.1398759252589135 14.318347600842579
927 7.1639411884397335 4.310526989450968 0.23331458291866464 11.837393766746652 3.319013197034392 0.21546801384157777 13.028733779527531 2.4825736910389713 0.15292443846737225 11.080843351826777 1.546941994464464 0.30411794400665215 5.289429606296842 0.3768251339209191 0.33303605188876917 9.680068338567509 -1.1154523307638433 14.196301697315057
928 6.61414015644063 4.283924028308051 0.2665407293672088 12.09283004712498 3.319710489132948 0.1967385496325347 13.872619375914269 2.4758654396523396 0.15773273771194568 10.79165738202149 1.6071680117209877 0.37935609202330534 5.443009014651956 0.4497347453842233 0.3453954717296627 9.762851195230665 -1.0953479891060762 15.421314676607848
929 7.15458949210971 4.417874038363582 0.2489771679396346 11.993298257396942 3.348523047866597 0.16742342460054227 13.085953375830139 2.5430769692134714 0.20593795528169384 10.0830187407534 1.5522434162825698 0.3639268112942253 5.759238329640792 0.3328922860052948 0.32806161965211195 9.615219639146197 -1.083706580399483 15.061077756719776
930 6.797406826709289 4.332120038964811 0.25835558468215203 11.64499317953967 3.291613786433375 0.19324610880308365 12.806708081312298 2.4554272107195927 0.1724676444412525 10.662846757510344 1.5067474316483158 0.32914097674637616 5.7386546111223105 0.2850065910106355 0.30028297443606145 9.530121891238784 -1.1484455201904402 14.363975022782675
931 6.469791911464828 4.280339802807713 0.2511511689819165 12.0259634013766 3.2579901898485324 0.15974628502412613 13.350069999149941 2.4487737020787517 0.1518260903409665 10.8315644004026 1.5656982105039574 0.3359130362029366 4.834538167680096 0.32144821480718044 0.3606250396939944 9.502385576014813 -1.147778507936559 14.43007522855672
932 7.022707386755021 4.380946783672291 0.23471290999661124 11.689267314513797 3.29742685193621 0.19014801359941103 12.89390740775144 2.4552415569470663 0.17067704520347646 10.477327442279325 1.5526164509187392 0.3435207723020598 5.183699151171949 0.24609569831363143 0.3459179574353316 9.453381740494306 -1.1361630635881983 14.72474831976362
933 7.175017013978547 4.320160506955112 0.2509892264018759 12.22036423095173 3.300550740195111 0.16209140708705191 12.677945529937663 2.4348734078254624 0.11565155711653895 10.895028633457535 1.5181017835138415 0.28012025504726873 5.1322565433254095 0.24372030873307482 0.33481734267786645 9.620122390330177 -1.1591471825012658 13.10549040559274
934 7.212955105433223 4.334338082138398 0.2545296123479816 11.869358647715261 3.32206414456259 0.19532415810463438 12.917480711538047 2.484999742594622 0.1951567141452268 10.22653959432619 1.5669249815845328 0.32565641790919436 4.52547534846733 0.2841032890341039 0.34022614075995655 9.35036188149601 -1.1241424839629368 15.02172775445183
935 7.383919925929708 4.329768229412191 0.24342341651914398 12.15195471605746 3.3417811732761424 0.20047367843184813 13.041309530532887 2.5085469855483415 0.18800550565634389 10.052806909765005 1.5980635585530742 0.3109614281215078 4.856495364549244 0.286682977671219 0.3558594325172098 9.49729728936686 -1.1096599470535922 14.8822746168042
936 6.96775927313924 4.357654974342154 0.2834133190286157 11.90463017038678 3.303968161970741 0.21813999082363675 13.458110649404308 2.475746824010554 0.1664304490218084 10.794207725229011 1.6179378567855935 0.3133269824688659 5.09144300183829 0.36675685778438794 0.3304528827101799 9.643230163999526 -1.0982155969671 15.031703875405722
937 6.727006945655307 4.254929881740638 0.2723990959055487 12.9904388665364 3.2711235143592794 0.2320386486234195 14.100980463441246 2.5173703898230055 0.18487092286701112 10.784699963244615 1.6783179187609136 0.35610348782681894 4.451425930618284 0.4267934525085902 0.34078548551296645 9.81091043389917 -1.0929215005073007 15.884654877030258
938 7.343090822291113 4.353154566482469 0.2744345326240643 12.076366201381072 3.324901344493843 0.2095021633205268 13.127718370267152 2.5173154829733004 0.19742041984363773 10.188864667873784 1.6026756266759972 0.3100552910680621 4.6736577284709275 0.28347677118873305 0.3354836812178951 9.481939558056808 -1.1063237735829177 15.205109139814004
939 7.254227426306356 4.321661179351517 0.2600923546006281 12.33005722321631 3.30897260386472 0.18204836979768987 13.101124823993004 2.527194577097438 0.2115622819933601 10.199867659111256 1.6142439429213005 0.34266817076672257 4.935103717379135 0.31959717434798596 0.30878002280507333 9.564076170001211 -1.1042946364291937 14.955931076868405
940 7.40520142484064 4.429932661119948 0.23604755177714706 11.774968214608823 3.3495530082538125 0.22239758702987808 12.8400330082546 2.4630212082168037 0.20013726363278236 10.280695078520331 1.5674461072038035 0.3303341934877021 5.552042841478948 0.2519048731757106 0.3277149610812199 9.57058811354067 -1.1102569603517702 15.087486278067688
941 6.854424416426542 4.344112794858703 0.26501919485739844 11.86607546264418 3.359825709695148 0.2380921079245426 12.887012631636892 2.5198266821125967 0.13620133379925703 10.623234236176678 1.5923161450610883 0.2948694236785722 4.825854117365981 0.2936972011360331 0.3121873227759727 9.411320172850054 -1.1006728253730722 14.282341072454479
942 8.027106560139012 4.3624387846998145 0.24352676431035705 12.249244888254504 3.3513818958727906 0.18714344657464013 13.016769598455438 2.476030743229307 0.14791107993927788 10.802022531862999 1.6110283367048783 0.29161014531725404 5.0031690359606875 0.35092933584220265 0.3524087454792238 9.819662522934529 -1.0922667126759875 14.009966087759413
943 7.2437564623555195 4.371648663122567 0.2736261879982705 11.252872280064517 3.356604304661281 0.20683961637736914 12.49254999159251 2.412893260455795 0.1515697122842367 10.507322987600649 1.5025090208805436 0.34838591437568944 5.647341441116772 0.27436834584932684 0.3322230195333385 9.428768632545994 -1.1390238129518833 15.041797403773407
944 6.697190187719257 4.387177071057864 0.288919871145908 11.854604988421853 3.262099028501317 0.26520755030467263 13.380866820546942 2.4731406524582598 0.16282033232442644 11.002425070480783 1.5634507908041875 0.3355541005374778 5.37678596944525 0.4062955286841641 0.3269849527998915 9.662374607322818 -1.1041959176446277 15.807754388303328
945 6.784273982546768 4.386162093304861 0.274712181417345 11.555868259609854 3.3032893761846704 0.20139052245895606 12.854391553450462 2.4785779445178067 0.20149210687689967 10.28502250257058 1.602778925751752 0.36285846403923705 4.979700037177317 0.26725142739606683 0.35360645369479693 9.291851267070998 -1.1150165785147546 15.974747766294401
946 7.523823008368636 4.362791529872956 0.24502198023294885 11.081297389623957 3.2955122341020475 0.24039236792644145 12.889668223191162 2.443837817261217 0.18718893277483317 10.45550518185154 1.514772791086805 0.26709684379705817 5.378527832157943 0.19900916809540511 0.3311991693678447 9.465764327038647 -1.1594438238620999 14.563433147607103
947 7.208671047246168 4.421674298527401 0.2145553336480041 12.020904817376392 3.309944988623406 0.21198196758600804 12.926419856437159 2.49404673883262 0.16977244032644315 10.441464777791438 1.5370436787329516 0.3149215392085012 5.535965745968711 0.2141392445223043 0.3700959613476547 9.626685248963973 -1.1272587420980495 14.68292862968384
948 6.544453692248225 4.247814401980382 0.2385808889651346 11.977451242203381 3.236455799508006 0.201529034141856 13.72345134062931 2.453014465669896 0.17066055089068158 11.851788208575625 1.5889951627900125 0.34287743439721236 4.648954512501458 0.4483043894459685 0.3893885990412646 9.7492197992316 -1.1277116880669331 15.39006472161635
949 6.196232759137415 4.208759557293085 0.284003791098644 11.700619267955055 3.2431092992387334 0.20698323280748182 13.388220906169538 2.425688005616557 0.1772654373214016 12.014151410388367 1.5781845655191762 0.3094307222766614 5.241648515336706 0.4989721992888816 0.37554548768479856 9.708174571797416 -1.1316858065544992 15.50685831504512
950 6.496144741464503 4.405336735125102 0.2424806696784738 11.224632498276636 3.333682657833579 0.207779320098838 13.255554280873607 2.446999172966462 0.18425707131430386 11.362285500746923 1.5423101848939778 0.33675357086090835 5.846358569049134 0.36060937209926497 0.35717342281727316 9.636995118082162 -1.1048409073621088 15.22284753151107
951 7.212259653839821 4.379665401776605 0.2762709912692608 11.821810555686602 3.2911841850312475 0.22688433447460907 12.99035606755928 2.4892806007802095 0.18044961638543994 10.483413524305385 1.5842330307306178 0.31621711819457804 5.228915159997351 0.2785164335309936 0.36693330674928243 9.547350992277687 -1.1180526015758514 15.661862832029252
952 6.795148993971885 4.460119534993282 0.28465823758066167 11.38188603609152 3.3421053478631033 0.20588548119556854 13.041863308351749 2.445587783873596 0.17026913737295415 10.472779796125307 1.5062162898657467 0.3368881144203552 5.990136166884977 0.26659648608018854 0.38647892929727945 9.53636286028509 -1.1185034434106027 15.861533269841928
953 7.253113054908086 4.421054393634634 0.3020564209363192 11.134653963327592 3.3910561185281844 0.2215203351747269 12.42905141208932 2.4865613673372415 0.2038886654952045 9.734236679146566 1.4971890039098543 0.36764291405431265 5.535098962137172 0.19926369652185036 0.3427855863203749 9.217230814321747 -1.1236036159594331 16.477050623404203
954 6.679991860481459 4.478918645792057 0.288746184394044 11.112732429601865 3.3095036292621884 0.20181321030492227 12.17246157070642 2.4249574740597186 0.18013849493133144 9.826690936024495 1.4699263795307655 0.318418151900456 6.35785303320702 0.20720714676678936 0.31642539845016243 9.229945966004252 -1.1445258768634823 14.960402898067715
955 6.836176286834186 4.357603690295717 0.2655434450491576 11.505711681305788 3.27612470471718 0.2276401363299936 12.97422544743529 2.4584337410936095 0.18394123937823426 10.01704680449766 1.5456438567227675 0.2896595189608777 5.017881296278085 0.18375160877708727 0.3100898668218331 9.270208303270202 -1.1583170116245138 14.631900600772658
956 6.475277078254849 4.504046899688397 0.25754621317719434 10.838332717365054 3.320337854281417 0.17857081860236154 12.04885654825908 2.428675023672269 0.2068851780884167 10.198573425739422 1.4669322987623377 0.28922849014140756 6.317002590890184 0.14649667262484775 0.31172900906527207 9.175608472101718 -1.1493307821399323 14.25472824285986
957 6.160098971774724 4.350271762314127 0.28837440460338226 11.611459674360688 3.332502909185 0.2196474691357005 13.008185151333288 2.4943538502031783 0.21164373103916415 10.522410011777371 1.5314258122930118 0.34519190169447717 5.566129380830106 0.3310410569375861 0.33236626962124277 9.373656638015234 -1.1147094537592053 16.011005081103246
958 7.249873617855493 4.380788969631311 0.2767670261065029 11.723459856435957 3.314604850407781 0.2048841985144567 13.123399989052224 2.498750972039736 0.2006427238955409 10.459602366728367 1.5416859403999668 0.3458856099634074 5.139211010068259 0.17522289069999172 0.3440451075834832 9.539109368028061 -1.1404178073100286 15.724536381836215
959 7.04039937835704 4.345224359897663 0.2547863306349263 11.355126176081201 3.3230299423344234 0.21536790861543653 12.348692475480041 2.4392181213972495 0.12088793616656758 10.578349879055395 1.476926784700157 0.3292069866635384 5.990274844765829 0.21489911970551862 0.33097785633510207 9.4625685507479 -1.1627688663387838 14.338005473589991
960 7.448392514172203 4.410849672199651 0.22668551619238614 11.613818045331989 3.3499360022775173 0.19558165298944996 12.763526748369934 2.4749781552419954 0.2080487286956548 10.592390072001393 1.5420787020458988 0.31590147521929374 5.226482581289509 0.19992883999897978 0.33973442301724793 9.528921992233006 -1.1270742575929775 14.735922114920362
961 7.741309527825085 4.339161390373828 0.19298180785528926 11.878520414419093 3.3496506254703053 0.17780578063574087 12.428436811689576 2.4724164478324364 0.16092010509651752 10.006404264687236 1.4967804492906893 0.30843404981847455 5.093327877322517 0.14264756058975128 0.34026043362162983 9.4295997791887 -1.1624972372343838 13.526412574347745
962 7.088050241481423 4.416289686098433 0.26035991624458904 11.60015441720163 3.33202636444435 0.21383664070199332 12.408438353229968 2.4683427827975577 0.19947117736188344 10.271747406631075 1.5366823129906964 0.31624931736428735 5.727159731906697 0.15268431304769892 0.33537992710461434 9.419110030090158 -1.141423440070039 15.186784697076437
963 7.6117137432320785 4.390935263364617 0.23390961745804295 11.560925880376969 3.3250655892415213 0.21222716125089613 12.669259725709821 2.441971643491292 0.1982701079558747 10.000124352305011 1.5042261187967418 0.3729655188196469 5.517550482806973 0.09635291577927334 0.3765961638139182 9.471914836886171 -1.1709182258110968 15.973703158937347
964 7.546674419195515 4.5288110430440165 0.24630866685097566 11.072733844470358 3.401897340693525 0.19606657741651742 11.960929407264196 2.513445627760033 0.245988225335613 9.090620387840476 1.454608569804663 0.39523223476777086 5.852890409462797 6.25830282324823 0.35566811248809066 9.104769693646668 0.10878454896430748 16.49274846238174
965 6.696082279262605 4.544038573479616 0.2904100335640449 10.884801009240036 3.3053399115567736 0.1794365207324021 12.179889776301772 2.399757539844852 0.202789197030113 10.16751931629105 1.3438585738472213 0.28477155446183855 6.311183553373053 0.14005639032285103 0.31949305987486476 9.247895186893704 -1.1760183341355233 14.632200362243305
966 6.525445716508135 4.424741039593971 0.2707173931771132 11.220249080539844 3.302555484918196 0.1984319349397369 12.914932405382153 2.414387360119863 0.19992818389286324 10.34049917121457 1.46577952300064 0.38634623481299135 6.071707230414003 0.2668133901194198 0.3387557452269656 9.414566720811742 -1.1477731723953681 15.976120155627804
967 7.07863996521174 4.531316081683821 0.24640276478392684 10.783351289376347 3.322717143581893 0.25268014569151337 12.385227786535614 2.3995471295326998 0.1902454356201567 10.571391290509363 1.4293638522117906 0.35299386247363684 6.783125787892237 0.18126277652623404 0.31368260667969533 9.520347223905059 -1.1497871352384983 15.538670582636117
968 6.846552257989613 4.344648302865563 0.2709054447878235 11.601516707981375 3.2828447105323857 0.1624802266797708 12.890847743050436 2.4368802436400356 0.20431301245175276 10.694114716787917 1.4618626515439288 0.3599040794714331 5.498702231936206 0.24319644315977404 0.3585108325645468 9.50634673154911 -1.1687420615974484 15.539917117709924
969 6.1861515955987265 4.459669756978074 0.2750213838898471 11.537933996735319 3.2599143412016263 0.19072709215431893 13.09785490331023 2.4257456623899545 0.22056583414030773 11.250177140835763 1.4944719918286182 0.35256516685320194 5.919882293699876 0.3237726351703416 0.34522624900992327 9.598399986035984 -1.1299136544320632 15.86068330048359
970 6.250643753695003 4.331613575766841 0.26232032097593816 11.211860746369533 3.2451638988427005 0.16597685576920407 12.903318788802865 2.4026237276588196 0.18012518729941762 11.200857971365311 1.50770010969071 0.34578327438092876 5.882663126911932 0.3733450250228573 0.38886479282239533 9.489868877428929 -1.1505392645494004 15.390453459863833
971 6.774380179959396 4.381230360919994 0.28917101425729325 11.600712871020018 3.327624967475213 0.18418418447655213 12.728377867353448 2.4398869844208475 0.12137282602232274 10.725728647589445 1.5180597948567294 0.339932372009152 5.431739017872088 0.2045051841172456 0.31985229329106757 9.45218771675888 -1.1483670735877802 14.375656497166915
972 7.19972488358925 4.326891358131828 0.2382169213719919 12.03231899389454 3.2961130612174774 0.1852677156364715 12.75900989024259 2.471541869021274 0.1731436036277153 10.384819491517698 1.5083126195704566 0.3951710810466755 5.329476539750526 0.20740784216854297 0.34268573234765254 9.54106995979892 -1.1605751819238703 15.292072283847133
973 7.690069362531515 4.472846077312585 0.21891339660580017 11.528655125481311 3.4177810821706136 0.17458282344050308 11.761459813025619 2.4511074135532525 0.15937489172434277 9.409831004509057 1.4841913092546655 0.30553493846038887 5.801085145301556 0.05388634701653133 0.3241591194231302 9.238220090169811 -1.1466660860842564 13.551198644071166
974 6.627835404456671 4.416100370656442 0.22473463571710348 10.794738812363892 3.336754740257161 0.18962885926383075 12.218975739966627 2.4325108209559922 0.17105037710411447 9.98861359116423 1.5170698949316426 0.3631891322935212 6.329863918231673 0.16155368964581038 0.3567476607196335 9.192005493236618 -1.1498306286563764 14.958216778944404
975 5.618397100871155 4.510812446595459 0.23385920921077474 10.662128819316646 3.287059501325861 0.20474880501270465 12.363549649849999 2.3324876900316647 0.12850962868956461 11.265566700079606 1.4351854173780947 0.2894731087286213 6.881656131696469 0.3327642513330197 0.39839336728497277 9.358259680362774 -1.1429666706129662 14.381058674088107
976 6.795906843297063 4.500424397174627 0.2713265393070245 10.969347243706862 3.339752144208682 0.1928574535140127 12.01105903105985 2.4022665289462615 0.12062321865250242 10.249500102094963 1.4552418533943643 0.294788604167794 5.823095413522301 0.12448038226501144 0.32931427166281363 9.169781726736208 -1.1581954707479967 13.853089162663906
977 6.824922295912458 4.460612698158114 0.29166093546843036 11.737621711716827 3.363202072134831 0.15553530919779252 12.466401923785323 2.48351945899836 0.11918614040557676 10.03602954650779 1.5142123762718487 0.30755260408447704 5.748083417893113 0.24867117934470664 0.3511632881006613 9.362611779163101 -1.108584974964214 14.0385921551141
978 6.804230022013474 4.454265623149286 0.2973465525860197 11.453106389336392 3.346456345936043 0.19241286106526295 11.726396773463826 2.4205842738483656 0.15713168319856038 10.01048722084423 1.4868906400854893 0.3010292729175363 5.940174183534873 0.17164973260897487 0.3621158450685259 9.186878917838559 -1.1466592088201542 15.011909223878193
979 7.043276469221728 4.384780618934532 0.23383734517501856 11.444136136385906 3.297206703851785 0.225994150582955 13.240009562535988 2.44351698818097 0.13250849854878158 10.448860143879134 1.5314600012068633 0.3008702212446385 5.480957498201077 0.1649186020370541 0.34600144971909647 9.531447962044767 -1.1582519491035452 14.200319668675515
980 7.470774569109958 4.559734447796363 0.27711822378349543 10.822536948173166 3.396283100746759 0.2121663135793816 11.469962197223682 2.461052620553708 0.13293099506564518 9.680330523138812 1.4637338171090875 0.312199936613367 6.509869355545738 0.09896340426326931 0.30644156579303616 9.190694718638271 -1.1266750538519488 14.219174215031797
981 7.4627955303440725 4.497179005941071 0.21298391566654556 11.16857146047454 3.4265666795386838 0.18587891269115084 11.992235677159384 2.493271187665105 0.13755417072158144 10.009964701517386 1.508790376218302 0.2785165319281478 6.0031985827163155 0.1707192213844545 0.29397654852471683 9.32735319044234 -1.1033232377962627 12.707173483341641
982 7.327318096064928 4.487684296784472 0.21425334002150895 11.161522649788841 3.353654444071749 0.21883241559849015 12.128198784784248 2.4880653754412965 0.18093220003811392 10.007686066193802 1.5365906775580098 0.2761656469048903 5.8455466944474175 0.19262028550716853 0.27340574745362034 9.294054458255848 -1.1109055160732466 13.333751768464648
983 6.86033810196991 4.522182767526736 0.2700767495827798 10.583025420647653 3.4411797220540175 0.24356557043920957 12.172357006526187 2.4344720570763707 0.1558439773653902 10.350222393702758 1.4616957799424357 0.31158536065579934 6.203365743233778 0.22659995248151754 0.2694585784841211 9.233861733216056 -1.1054024761295704 14.330020941302173
984 6.636840638726852 4.457752426890958 0.24173856773036495 11.290798890407464 3.3271641199235207 1.5707312813272147 12.571755106107009 2.469968790499114 0.19556355642377293 10.351342846658843 1.5297126284640654 0.3343717411470711 5.982892877132582 0.2609545029487132 0.2964509223803925 9.36672607180655 -1.1135180382005117 30.23906309933766
985 7.3209918695115945 4.478097314801083 0.26316414564666446 11.048010056274444 3.3462919759931253 0.22018791547051464 12.445679688418933 2.464187284950233 0.16284276041215967 10.184848464793214 1.5287781508133322 0.3160280758235753 6.2120762473711455 0.28033736052175795 0.2651420501858105 9.442321265273865 -1.10309011452988 14.064566283252923
986 5.945154844467737 4.427858189019526 0.2248303692502586 11.52880442941002 3.292328535297878 0.2095763792578257 12.799485501298328 2.4403498364821976 0.14639149900367762 10.724636952650867 1.53268251105417 0.3353572890318234 5.850674250805486 0.31004858647672423 0.2747187730749113 9.369751195726488 -1.1219750002796869 13.646414374339104
987 6.693882503950049 4.423602608112615 0.23024574377461557 11.425491403169985 3.3240366562520083 0.1706043882000974 12.499868210039619 2.4559761300285707 0.12339272686197451 10.070985642612778 1.4966121508601795 0.3022024509211059 6.287116534744616 0.2161905449975887 0.31863017913819996 9.39546885890341 -1.1393449138955938 13.121598547523957
988 7.072420552775931 4.397689443035883 0.23416458151584485 11.566441315893952 3.32284819729333 0.21984625830782445 12.679971022942423 2.479904207773316 0.1286950680253508 9.96563562099363 1.5361822525162774 0.3086001166130161 5.466539234728958 0.20648688423079642 0.3019462021118503 9.350201549466979 -1.1340063349758656 13.673663295454391
989 7.1267286797763285 4.338581030300807 0.2748635309523304 11.729900100960911 3.319725969078856 0.1994179280186449 13.340076919148965 2.4971076500949243 0.15798487562986227 10.28067795005242 1.6160729464816626 0.34607191973414353 5.424003771379671 0.18985628136615768 0.2886553246092681 9.580277484263659 -1.1303597564813046 14.518676948736154
990 7.7504726438915394 4.4529141701109065 0.24854769339306482 12.188850303408733 3.357564046728151 0.16726060174865445 12.657647879801745 2.5352201263305996 0.1520060869398135 9.927908431689664 1.5290945849550848 0.3179332504729587 5.641547978336045 0.1593180378788176 0.29464763135738853 9.633285447425546 -1.1158063387450743 13.526333355876336
991 6.6644713783244365 4.490776757188415 0.2019552990500781 10.81746689314873 3.276685993072144 0.2239874459894292 12.672434672534132 2.4315457992555123 0.1365875289120798 11.208299030951054 1.5237251389304138 0.271378130709849 5.871804566078651 0.21946845240643748 0.29673113959268144 9.4468953082074 -1.1341881037752013 12.956174807271163
992 7.081258216563167 4.5027844939539206 0.20964255000961227 11.117303584853044 3.3475567583076034 0.17658372079619888 11.854116409871907 2.4816402251195244 0.21681234867788368 10.548803352096252 1.4668079032767953 0.3424122767337114 6.158540410459008 0.2102337452776079 0.28344081434278046 9.352004394768676 -1.1208239067586958 14.082061698742207
993 7.011070128442107 4.522921715239244 0.21926936342241876 10.935762980809475 3.3885160184851912 0.24458594970343403 11.858412714910706 2.4192568758330144 0.15376809565803812 10.62600527848987 1.4698332767719064 0.3257912756701911 6.296903019970906 0.21943411356965856 0.24053877989375513 9.345630824524612 -1.118636131965983 13.56710732940473
994 6.926289142168602 4.45094563452639 0.22426742642329597 11.45391791369221 3.333711187428981 0.23932001941704936 12.338213505129458 2.4233344099159058 0.13153727196680393 10.594789884361242 1.534756317960835 0.2924223796213882 5.732913661144849 0.16864042186196523 0.24899724396775125 9.409224821299272 -1.140350937606971 13.023838798296625
995 6.930668434660982 4.503870461148835 0.22561691529176253 10.67563024845851 3.333164212979761 0.216252213516054 12.431875407248146 2.4024411595451567 0.16034135354091283 10.992507600818742 1.4956048099879617 0.3311856049792761 5.81319097769575 0.1786580761140475 0.27203086975004537 9.368774533776426 -1.1398807879906339 13.81317543037395
996 6.212990728270125 4.435398325513746 0.23880727343482933 11.170473051678723 3.245336480232453 0.21824352436032457 13.315188868190406 2.3792882694625193 0.15079560235214345 11.309122318534733 1.5070203694961497 0.35773013770433676 6.034854212558502 0.3170474198160002 0.30184416483848026 9.608525835846496 -1.1458103590416124 14.523571426329731
997 6.880642902436954 4.432606772830987 0.2337619631704559 10.96534946767365 3.3442623869814145 0.2352464310259519 12.7043741062219 2.4066857569835536 0.1408473169029342 10.857664125346018 1.5086700895063554 0.33005034864279137 5.683589438407035 0.26270800580230214 0.29816166891077256 9.418324008017112 -1.1316419295248636 14.187211120631908
998 6.660621412369487 4.551253443730123 0.21404831715028172 10.49337704682282 3.3418259737404434 0.23257276106926816 12.120744940975372 2.408634190353985 0.12484480400862137 10.48507143499585 1.3942011992792112 0.3179364918703242 6.447092201244724 0.18133535268171008 0.2788571380884828 9.24138140728165 -1.1471784999886914 13.387267884865244
999 7.015656163223065 4.453550223420522 0.21821489226085056 10.841285730858711 3.3352657869233586 0.23237303076650873 12.70866019867895 2.3790141355861945 0.10969016262430951 10.570404216174502 1.4558389461867713 0.32647721101366717 5.602612210723417 0.2277659776511641 0.28090802320681946 9.34772370393173 -1.1523415179921839 13.38043602418175
1000 6.625689302180679 4.38508045193487 0.24111831413741314 10.853431919293277 3.33509991597788 0.21729808717007162 12.498655799572306 2.4345960308479757 0.14235676263952976 10.84482593315352 1.4822085119551343 0.2937541016733507 6.402514514390379 0.2357971688698151 0.27868666901888245 9.445023493718034 -1.1480721160286511 13.444041384153222
1001 6.997909078935375 4.397827505318511 0.19623661760318103 11.518137712426718 3.349075661071559 0.23081233232591017 12.505757748012806 2.437592469325166 0.14549348414180815 10.354262196870003 1.4850158523464954 0.30766343517270084 5.381674758514953 0.2044745373691968 0.27577671385747177 9.351548298951972 -1.1478313268596005 13.246584640464476
1002 6.439374619534966 4.455375776338469 0.19909873957970373 10.833359967106091 3.2863757756251237 0.2003017960791463 12.590913120996168 2.3631355179924354 0.11523292847713446 10.52871786561726 1.5010824481943097 0.33092704607354806 5.985595281573108 0.23478685757982815 0.274849475782223 9.275592170965519 -1.1544772567997528 12.838952704327857
1003 6.260377262792591 4.470967654310112 0.29567950750364047 11.188513931766213 3.2712666179844083 0.2126605222617743 12.672685433844713 2.4242916165866792 0.12394357851283172 10.49152944320021 1.4851874704429155 0.3095236830712327 5.987213005053583 0.20677390077893487 0.2868063388720945 9.320063815331462 -1.1509310799251762 14.078875132788589
1004 6.733135169230554 4.378237421809031 0.22847586491465405 11.703108297899128 3.321737918545753 0.21340788331652655 12.457743417712818 2.4516408726449104 0.1793870870230355 10.670869028179045 1.4908290344247577 0.3009422168015273 5.400779968358197 0.19723962538580525 0.2780667525549722 9.393127176275948 -1.1546915573837346 13.75419340779622
1005 6.021074788762277 4.377024907523746 0.261776179455105 11.419743119267228 3.259058538585696 0.19816114162760673 13.01832804118355 2.3950481697478647 0.15007733842193025 10.443290747728195 1.5593087237937209 0.37179532497083906 6.013671934816425 0.19015382261005223 0.2979455042631126 9.383221726351534 -1.1665096994935698 14.664917662684674
1006 6.28385233756477 4.282916778122532 0.21323726926682468 11.639367440920896 3.255180927939206 0.18903979655871356 13.631067095100196 2.435347386488525 0.18233227338157043 11.125725026782852 1.5808620473225088 0.3566338029749611 5.257900784096746 0.3467523470328401 0.29486368086991593 9.587582536893091 -1.1424166345646636 14.164740797640647
1007 6.379000030564015 4.426452478842256 0.23940977118291662 11.247800009627742 3.2797906035377946 0.22960498786456657 13.045933951755945 2.3844824626948924 0.1349006161403331 10.932817380336331 1.5132409198103287 0.33326661653609163 5.52957399850211 0.2381993188177101 0.3272568965436264 9.427025074157228 -1.1541953752051897 14.489402349988717
1008 6.1965744638980516 4.515258812177057 0.2265409339909873 10.222797974361871 3.2530564734027667 0.2521708579301667 12.651589978342141 2.3145014724440944 0.14572804659901398 11.099539164761294 1.4196969394754204 0.34583778664212395 6.441184895530072 0.21874313031899809 0.29767289964167637 9.322337295378686 -1.1783771663821185 14.529642740533037
1009 6.187982702658257 4.3418996182046 0.19658145030801816 10.952259001496738 3.236588158148693 0.22202002860535128 13.063962006693918 2.386915824610936 0.15947626585337063 11.423335524756268 1.4782885447450909 0.30484143831489746 6.1888269557243945 0.37046984221725443 0.3202520370118391 9.563273238265916 -1.1597961343604712 13.787326588592416
1010 5.482312526836181 4.49956317843304 0.23738648823009867 10.78194202649094 3.2449779881878107 0.20315998201375624 13.22267470409346 2.373875153569516 0.11585695525216749 11.335398138770088 1.5236292118673578 0.30198528415719617 6.13961863679441 0.4124046514481184 0.3117542721220352 9.392389206597016 -1.1117384952446174 13.408850856515128
1011 5.235753110143834 4.51722681210018 0.21779737966269114 10.692403570440483 3.168730858864796 0.20106487334341425 13.081995183688925 2.337137328991154 0.17998007098858795 12.157651435625487 1.4483088026878137 0.2694652954381936 6.684472568237536 0.4252029180683135 0.3226427122283983 9.570455173627254 -1.1433071878033345 13.647285522779454
1012 6.0457701510562005 4.551722044606895 0.2134132304301725 10.890033012696676 3.24186918770877 0.20584378404962242 12.693824768275542 2.3835263080787144 0.12179203331174808 11.31862184730181 1.522132030907923 0.3361538082981968 6.090254246895549 0.3596571246080415 0.2924145224544347 9.407700805245154 -1.1108471927637171 13.402827887147275
1013 5.931739963327605 4.540585728907652 0.23893877216226336 10.380544445028898 3.3020863419133346 0.1902832561307778 12.93755425905653 2.3512289973224454 0.19537421015077283 11.512858650260892 1.468302814573704 0.28094005674188155 6.514548696647836 0.3929155119351947 0.3481062744702438 9.455449202864353 -1.1116046530153199 14.365685651844132
1014 5.117379194654199 4.5594253155801425 0.25785609579323504 10.191020350820878 3.229603703465453 0.20406639130793255 12.638807980923906 2.305978473594233 0.16699402071197794 11.36755318394258 1.4657131446766605 0.33146851331610205 6.855287143832605 0.3709437103428684 0.3380663185542381 9.234009570834832 -1.1362956624139147 14.87915633339427
1015 5.848780100794706 4.545780165643142 0.2633524229517756 10.50293693290107 3.2739271463463013 0.18160205601143556 12.514370908306997 2.357553974143144 0.15685681967394594 10.726968858169949 1.4980172952101432 0.39761782219572245 6.539638651798214 0.34098498203061034 0.3404903957423618 9.226539090394187 -1.1193758192711178 15.354346637394178
1016 5.690588574402276 4.597876266188148 0.18257372418950785 10.173957844296334 3.2296329328597926 0.2243365640487658 12.962162408771892 2.3378907082993927 0.17038869371772355 12.13100942298321 1.4594334145907897 0.36107004787215097 7.237725329081028 0.4257382396516446 0.35367460961039415 9.639088715906947 -1.1125142196278326 14.805729497310232
1017 6.447592512597918 4.4323913308675795 0.21223112282899048 11.200408625063636 3.2652178430694128 0.1535597557600459 12.794240933968847 2.408597405636153 0.1907217470166915 11.35056242947383 1.4846415286610453 0.340823647266097 6.051542554040441 0.3030220792883784 0.31874679310875614 9.568869411028933 -1.1438544944412723 13.935285443603302
1018 6.330577735457252 4.522452533654576 0.20537608892431689 10.920377758772087 3.3285360850791537 0.2377623320738593 12.64905984234579 2.4068398112476896 0.22905856722427895 10.883066954061166 1.4934445864345602 0.3077860327053129 5.963040324183338 0.2831856269296385 0.2507202957768568 9.349224522963926 -1.1157368032766626 14.102821175985461
1019 6.106779810586068 4.558454118383144 0.234092386507454 10.688157955186318 3.2648239069446747 0.1624529582582904 12.32490528664759 2.369873327607407 0.1753125715583325 11.479652435487496 1.4249408145373197 0.3282463722570787 6.319293983589242 0.2765592360423125 0.34809928508006893 9.383757894299341 -1.1436982512428142 14.303359348786985
1020 6.449126669649258 4.462164593283239 0.2684109728048413 11.158257617559475 3.3236858392777515 0.1642175291416114 11.933139405105297 2.419109613673507 0.17344434403226333 10.590678432099038 1.453959824036663 0.3925302834590613 6.459803548560475 0.2778111692805858 0.28518964099820404 9.318201134594707 -1.1352823240354368 14.71118150307782
1021 7.031687274232058 4.523844599723648 0.20307458917820248 10.550951103448591 3.3077509511324186 0.21301154815702458 12.25463466770888 2.3884523645472595 0.1856287950223516 10.160667629743113 1.4709059743657416 0.36761306222143275 6.325036851130271 0.2991872369635849 0.32920790849944626 9.264595505252583 -1.1246003065992556 14.88012535852091
1022 6.54983917986795 4.488157262916247 0.20767874509599402 10.620371942780457 3.312201424113576 0.22401588881423837 11.916056331991529 2.402333603660591 0.21269130216005058 10.72366148878522 1.4391658505877136 0.3458506222007503 6.144494608822092 0.20501201891357565 0.2930015911142363 9.190884710449449 -1.1532544999074452 14.704826013990841
1023 6.19356720546316 4.4689979399189355 0.2539781724678248 11.228129088250242 3.246650575283095 0.20888910606988745 12.466652193975161 2.4381812562471104 0.21748020552465325 10.846202292122964 1.512048373965535 0.367665798892721 6.197777003655586 0.35672857456565815 0.32327299038144397 9.386465556693423 -1.118107187949719 15.71378319328124
1024 6.439308847353775 4.488195689164036 0.25781331858715517 11.179972255725916 3.348765041038045 0.19646453682014145 12.169630425909943 2.4105522916965936 0.1720688138064574 10.811926506492618 1.4569682113287925 0.3425657996983884 6.148350828216809 0.23665821923699587 0.3316523523164629 9.349837772739813 -1.1344006414528933 14.9033750479171
1025 6.675467921679594 4.543108669256713 0.2173942776366452 10.789265841905078 3.324639230977414 0.1918153615599079 12.134808862453257 2.403198343307357 0.15567607259356567 10.706741180183709 1.440132283953986 0.3376460752342015 5.934990773153926 0.18376288695466364 0.32410634326434207 9.248254915875114 -1.1436602490557592 14.056237571071748
1026 6.700933346361559 4.490096543565262 0.24516027878478577 10.34548818224407 3.2894720725757884 0.18887859719571407 12.680852243028626 2.40230142814418 0.105353448120036 10.661254841466501 1.4586403224339588 0.3121434615961728 5.868749249521889 0.2416737954144128 0.3323721153008104 9.251455572524529 -1.1461916995190655 13.56658521186999
1027 6.7483579788466415 4.528003224926518 0.2569565467969312 10.901952306696126 3.2889734989054173 0.1561163926707842 12.04693423031025 2.334565576422519 0.08301369324059005 10.683849130765042 1.442370853187513 0.3453798030425791 6.391955970922716 0.22241999987878724 0.33222539533860773 9.354609923508153 -1.1593619012816352 13.44951767408188
1028 7.860653964092626 4.407640461518588 0.2349030044075396 11.45526865600359 3.390345899004801 0.21226762251452233 12.13802284149927 2.475521838241616 0.1473920764210246 9.267610961759893 1.523550612068241 0.3511093958654959 5.3272896054177075 0.031761045154770774 0.3363185656223051 9.209769205754617 -1.1568645607481827 14.690530893996069
1029 6.381193029144232 4.51342870908764 0.19996329555611506 11.026921411760595 3.2532940597746713 0.24000978245478968 12.474312106693766 2.3801429828920435 0.09489987054728652 10.56269915048353 1.45782904978474 0.3610430517050003 5.926802196260633 0.13635484286390787 0.3102915820127401 9.27438557886855 -1.1744186030651855 13.822120736217975
1030 6.930796629428205 4.482016106767653 0.21361041863735908 10.99106672883348 3.3422239563651557 0.20065767690416625 11.809528616602664 2.365673818894667 0.10241043940953201 10.489652301637106 1.4612494787370998 0.31238598197315587 5.54147552711117 0.14838753739470104 0.3090370517565461 9.152503960722525 -1.1627183523139308 13.041683308525181
1031 6.905497497354249 4.557803339405411 0.27139458457621424 10.914535304743774 3.369404086715034 0.18828052801692044 11.913743831453411 2.4149183369040035 0.136091545432574 10.703718803638116 1.4764757829008868 0.334894062828113 6.5367569614675896 0.27057696500292616 0.3409849868709177 9.394850479731428 -1.1047928297601337 14.571986417710837
1032 6.376836437829211 4.480082175626252 0.2690272318253403 10.987060479784464 3.3005985230067663 0.19766095410200113 12.546892106214685 2.4092854971117257 0.15613709229032105 10.572547266017763 1.4902620611771324 0.3896508791988409 6.296473983634821 0.2745817517589052 0.3084218760343861 9.355962054696189 -1.1316665302096296 15.13637649677324
1033 6.775919530592709 4.442393978140716 0.26044534035532885 11.140353082853371 3.263253747660535 0.1912279353050709 12.167442768528117 2.387459740813524 0.11397833976948951 10.09990586983388 1.4259897271053201 0.34659886602264917 6.14185780620913 0.13732938989818938 0.31732635587893127 9.265095811603441 -1.191343215222129 14.089912673227392
1034 7.4401397868178405 4.531613451438039 0.2405210148962725 11.493056876043433 3.3690526671198797 0.21614829710723213 12.20199137017663 2.4755791208942055 0.1415647550448905 10.051169623073246 1.5043186608052757 0.3553485697594091 5.677967059105288 0.20965992529822655 0.33034907782540135 9.372864943043288 -1.1045837668346608 14.712773686295575
1035 6.4881883617832194 4.509574045600598 0.27484881692893526 10.807461864923594 3.362576126087414 0.18207404767677327 12.363521203059742 2.4334248737040944 0.13645219936906566 10.438311683887775 1.5045884945083103 0.39100747829565696 6.5797868117857226 0.2858753223229838 0.35565185087705065 9.33545398508801 -1.1034207595011059 15.355663025945038
1036 7.273894739540655 4.473040117414989 0.23034053133332882 11.324029305285789 3.3805401519288245 0.19802424456012058 11.866093023002993 2.472216184852767 0.12444015211536588 10.414022097466532 1.483231425648624 0.3582625675979319 5.489132363731234 0.1858919311334696 0.34415641896286553 9.273434305805441 -1.1236445697500512 14.383806529745724
1037 6.84982997811001 4.467512766863955 0.23825657537127756 10.795664183937216 3.3169746274008727 0.17671600027418088 12.084150285321094 2.408194915134062 0.1385460508146324 10.859041694331488 1.4799916566589753 0.3557218563276443 6.293630250328384 0.17196710733888074 0.320232534642285 9.37646327840564 -1.153700317266437 14.088722984790891
1038 6.936094931424922 4.596447795979564 0.23782103665899798 10.479567731651663 3.3521783381254635 0.19499897206409353 11.83165843902909 2.4384894412009257 0.197685841400028 10.437450549497102 1.4998253487260624 0.3939790374965742 6.486517121965837 0.19807489442052514 0.29808557194607066 9.234257754713722 -1.105625368255278 15.1555410883592
1039 6.748879086330086 4.620468641115079 0.2941603913412618 10.91601090266063 3.423758674517969 0.13074369759057455 11.270594920940425 2.468288871656186 0.2578913876081303 9.797733534853382 1.4044365667292136 0.38455052360993613 6.7399620989046145 0.1478305908257181 0.3366604783001564 9.094636108737827 -1.109671862976953 16.08872912484275
1040 6.360206045309112 4.660902148875604 0.3163934081665627 10.560281589954938 3.3468661737175243 0.18930858309592857 12.165107218783264 2.432522413874737 0.2010666640457715 10.28746155372111 1.4863210757450307 0.3584529017982 6.496603573924889 0.21720048274311546 0.2874648798578468 9.173931996338663 -1.0938660729545835 15.500644768528803
1041 6.710302558472809 4.4693414644240015 0.2161360684140013 11.008291173549035 3.342375982732025 0.21871652029171793 11.985998050686034 2.4679489417374953 0.21130211928984258 10.804706650906715 1.506508956819814 0.32529404689743524 5.902688951788795 0.2625052061551541 0.27837470980370443 9.282397477080679 -1.112892421572088 14.321921932707767
1042 7.063404087969229 4.536907585176913 0.22790462586847227 10.411831068411203 3.3804499737166465 0.19346138520598727 11.933568841516827 2.4421169633304056 0.18676407613562077 9.903305893161567 1.4479829330409468 0.321443482955866 6.163551952487611 0.12319343517521995 0.32826541512466756 9.095132368709287 -1.1364983538577595 14.413773032834046
1043 6.775217028551563 4.48480291857235 0.25606638067483956 10.786864971257817 3.3449078625643134 0.25095802571262255 12.479898311976688 2.4064946708523975 0.16316670700815167 9.763509068959142 1.4587032765265855 0.35720121009638695 6.067882513670314 0.131827790023432 0.2788718625457689 9.174674378883106 -1.1572812282379705 14.968684957811197
1044 6.880862419582371 4.473407991697104 0.25390367272295883 11.20555745103552 3.364328492749708 0.22103176524909657 12.554000330923035 2.431078468645312 0.15796517396605467 10.270465773212548 1.477053751583987 0.35507607331586727 5.920932672344355 0.2504986468186565 0.2538263032179169 9.366363729419566 -1.1233550616468324 14.230014045234473
1045 7.328271490250413 4.406253362844607 0.26236812507036494 11.07880523280133 3.3753630680146713 0.19008808560171875 11.97407050721339 2.4358915203152396 0.1502148116787397 10.133814384400187 1.4931197116283663 0.3372595542155096 5.786380486951494 0.13763542931218714 0.24629277671184602 9.260268420323362 -1.1529759135227717 13.593118340539142
1046 6.491453145974789 4.344644084009443 0.26445379860548834 11.444089214970774 3.3287856541896352 0.19265551994954297 12.492723186677836 2.4282877980082924 0.14417940376694785 11.016087317771015 1.5301842009929396 0.30863622370660926 5.720814552213776 0.2925693318418636 0.319859496732769 9.433033483521637 -1.1377343181373514 14.092291656214707
1047 6.691738977848896 4.461873126799291 0.2296201770779973 10.942968326413467 3.340676281934287 0.22285273937753516 12.31403150551532 2.456950234030075 0.1776459733782565 10.123875892093977 1.5074066530842616 0.3511206601713418 6.074206898270562 0.20015978899962453 0.3103153967261326 9.229364320028443 -1.1292153149762783 14.800129491389047
1048 6.278928086315463 4.423144370911145 0.2825079339105779 11.120415964718333 3.2853059306001766 0.22005579345937268 12.783076712987059 2.4207988791052713 0.1369219961721636 10.375753048538956 1.4853293549530222 0.2987833348397397 6.136458888995149 0.2647969554842112 0.28950025297163023 9.338926540310991 -1.1467534337350207 14.06919995124763
1049 6.672799697962169 4.43355718527585 0.26774174058903943 11.219858733358715 3.32081618198803 0.1923810656335077 12.627390151451289 2.4460118602558993 0.16205446915471858 10.119440767510074 1.5376170630480253 0.3833740150640542 5.631942393854296 0.08414886969868735 0.26373887268694857 9.254286348827309 -1.1581982998924876 14.544993864944313
1050 6.360577195009435 4.419884199813568 0.2585270005049955 11.219974790464617 3.283722935931831 0.17230085181875146 13.249196194807988 2.43248530707932 0.15409076146552822 10.5347593036949 1.5223289992716598 0.33339941766698716 5.82699210747879 0.224125530274662 0.27533616742908085 9.438299918291145 -1.1461191374715778 13.67826955883991
1051 7.441916397006419 4.496503046348372 0.2549615108881992 11.297881647935203 3.3879553166847045 0.18316370304543078 12.365382848499975 2.44644479109344 0.09792520400593067 9.497259773074976 1.5050373938677488 0.35627236857693717 5.718492897714698 0.07076487174300403 0.2881183912673326 9.264186712846254 -1.1412874479983324 13.526859490093113
1052 6.459532913083908 4.427895160723369 0.2588511041163692 11.292084571809607 3.2676192996200246 0.20583416044876718 12.837360402626551 2.406037921008471 0.1872376101271145 10.689031503913265 1.5330079672885113 0.38259771784203084 5.804545674125555 0.3126222550857222 0.2782256556838038 9.416511013111776 -1.1331920112005665 15.042963918905896
1053 5.948801525641852 4.3835949203862565 0.26176903960700765 11.382751937770594 3.222237638014775 0.20042667976290693 13.683468760045399 2.4412932493062356 0.18086163334727529 11.009172808929488 1.5288575094060775 0.3706319762036138 6.5739036689815755 0.31118582142286466 0.2400486445293345 9.719619740273782 -1.1451947042385442 14.366778898795557
1054 5.847520756836379 4.416490865599492 0.2731619357446133 10.96803514103914 3.251996730115866 0.1921851910636332 12.979931855820764 2.339067246241654 0.10806155254685552 11.26487356004746 1.4822822708815357 0.35636515199058966 6.167912914178932 0.3014563542062447 0.2937090161936864 9.445654845584537 -1.1643698385368275 14.020080694130863
1055 6.249567831191235 4.390101611184491 0.20500340069531153 11.081815591590546 3.3524432677660294 0.21616108092202377 12.517921319617821 2.4385597825433107 0.12224696355157373 10.756361885295014 1.513007682750291 0.3660209280472034 6.0549870119530995 0.2990309276433512 0.27217546918384516 9.332130727929544 -1.1239998775682913 13.54022848181538
1056 5.894570550761328 4.273227003996288 0.2511799480738734 11.843985013437416 3.2015703077853472 0.1956435982087461 13.731428851139375 2.4000927222820465 0.08763132667578938 11.36424108426359 1.5725683612895354 0.3420586561817463 5.734856743781139 0.45872550294857234 0.26931726067572315 9.71381644867657 -1.1413917522854282 13.130253658518306
1057 5.717033779031197 4.350073193827755 0.2782388936210366 11.042640103443075 3.228814879003708 0.2792922728189167 13.406424096727404 2.3503205046066613 0.04300257005772474 11.575423748743606 1.5529409727570664 0.33083145839402395 5.8560207600472545 0.38509668036932887 0.2531886688267989 9.519508497598508 -1.1491792858328822 13.573987399396998
1058 6.206883894238485 4.389493041936476 0.23334036167883512 11.076436460508896 3.2933331533318366 0.2507044392681078 13.269624837665747 2.414329234391003 0.04603477095422362 11.491497021740072 1.53568081025812 0.2879402466516956 6.20990701370372 0.342931671506073 0.20758911197610833 9.650869845571384 -1.127474949661084 11.75261263004721
1059 6.472368126431497 4.416380946243457 0.2608052561659853 11.391689801285212 3.2803990304307566 0.2087735289773706 13.195242887813857 2.377740098770267 0.06878325337508123 10.852200466344126 1.5430662736181868 0.3328228479277682 5.494782152179231 0.21542964418897712 0.2071821026410393 9.481256686810784 -1.156025333295457 12.357175448185842
1060 5.856194971989869 4.509449876288672 0.24285572029284383 10.732358403742849 3.2609804183950026 0.23205860567546405 12.906940444180478 2.4032595432779935 0.06392165654791704 11.322901015112384 1.5249368111507204 0.3037351442726795 5.5953577182026475 0.3116049881348678 0.2172759684942127 9.282750510645645 -1.1205822044963347 12.144953097784446
1061 6.260260504396153 4.4132338099494275 0.24286290817459727 10.685625536023535 3.2848611975243482 0.21807883926962168 12.883738950487906 2.350223227045675 0.047810005880947415 11.206986107490472 1.5145275671183673 0.3353395397543796 6.212054118210175 0.33523427600286204 0.1929423339277534 9.449733043321649 -1.1430125164176501 11.883530008132457
1062 6.2439026735883 4.43046893056975 0.23698746542362822 11.135093997182187 3.2369818151223675 0.2128454180572324 13.11566536798914 2.3899412401464177 0.11788728985191023 11.00102035734432 1.5085959145707861 0.3383235751991258 5.695167534631522 0.2804636119537189 0.2119292682925125 9.438169986147093 -1.153338229473178 12.811027094709363
1063 6.641975473428358 4.397180673367453 0.24914450034600702 11.538543244266501 3.307644492056316 0.26273005690300283 13.052129993701886 2.460889076965706 0.08810541793351659 10.66793800746394 1.6071763274460091 0.32389553023110523 5.287196408345962 0.26551736514260693 0.21260403396987118 9.43755662544133 -1.1149469449501679 13.023096221929308
1064 6.310506069184369 4.479564481184541 0.30745296089785956 11.100063788827933 3.332908153711062 0.2673451474944544 12.315723545765872 2.4437876551544155 0.11126873803725039 10.500544043419259 1.531523971036037 0.3354615930515128 5.789808821261635 0.31545250093091265 0.1689442340738182 9.203329253691814 -1.1019811795423924 13.64181196407018
1065 6.077012746843647 4.506068143484748 0.2410746280761119 10.750290732961723 3.3169693291119184 0.2411148195381226 12.551359129048127 2.410816786269148 0.11960098555282268 10.54421795916157 1.501750377513696 0.3263695849456369 5.95548244646468 0.14788095887377212 0.1363430502827175 9.175672602895949 -1.1459314128951295 12.198306619556618
1066 6.364315756728229 4.4686799240355555 0.22775473272368538 10.974064326086712 3.2962327348652547 0.23713796905790288 13.246660558689273 2.4250407545500723 0.14756608971749247 11.355032523173556 1.5536751267851405 0.3759934299307627 5.490449151112004 0.35532813393322293 0.18066270737840007 9.486104463157954 -1.102837197111937 13.39707023729001
1067 6.211534994258242 4.445616556582456 0.24672487529676507 10.79975198858073 3.283836417992285 0.22899608260423063 13.092748284529371 2.396918072421561 0.15287434537894182 11.162193464002668 1.5061741864240314 0.36809140810690216 5.916174533572601 0.3464361016914705 0.20939982319420364 9.436480652988724 -1.1268322649234253 13.820733631810597
1068 6.77644671096653 4.43780667955032 0.2308407301031916 11.405812294022388 3.3513888280792132 0.23640258054436689 12.895365318431661 2.4326424211154687 0.1288598348071757 10.613070279844873 1.5192392088282325 0.3816175131564812 5.7039077560344245 0.24844684486129892 0.1771433731843513 9.478920471859976 -1.1247237354588795 13.233766986669618
1069 6.931519319224756 4.437855026508207 0.21842706742565876 11.71930668046414 3.305744934033677 0.22573731453152285 13.132019135994067 2.4703381732889658 0.12717113283116585 10.097369038153193 1.5574438279619185 0.3606177761031192 5.218767164346755 0.1406486992199059 0.1613877824542095 9.419796267636581 -1.1402223997432512 12.528765814202124
1070 6.5865938274213045 4.523572479602558 0.26557365068749195 10.683642558451737 3.3224643580398876 0.2611108957672777 12.4848150227518 2.395393346187057 0.09363467375889684 10.91886177320262 1.483903179256683 0.3413339781684677 5.942460461593761 0.31373079058941755 0.16675000208936527 9.323274728684243 -1.1148157012106652 12.930548195214293
1071 6.512133823163997 4.485078402461289 0.2563888245880985 10.963909337289648 3.3188017751767216 0.2408958087652107 12.89974160447325 2.4080517917721753 0.09743320444773021 10.691422174847045 1.500780669182667 0.357208881066693 5.938520657104663 0.19797348838790782 0.18261048897496637 9.40114551937572 -1.1404913065496338 13.000838741988664
1072 6.348271445856662 4.42668559160389 0.2684141193409609 10.832532288924742 3.2675278190915544 0.2387220888506999 12.564960627880895 2.380128048647065 0.0497307625845286 11.032330528811142 1.4614952434603041 0.3548021754701957 6.409305930360817 0.3327044358546785 0.211756346622096 9.437480164366852 -1.1489203042142875 12.873507867753665
1073 6.5136208164527245 4.454394846073197 0.24322871906338042 11.19019067463672 3.3368090092313714 0.25397627465058925 12.304398483930738 2.4313281357599834 0.08607081061944265 10.67617405475465 1.4617778627060425 0.38989229253184 6.180566276920789 0.2149021452734876 0.10833642673282462 9.372990061339124 -1.1427861321369697 12.393128945295311
1074 6.97173671054011 4.46934279465235 0.2725291115768384 10.849621019904827 3.36500225951257 0.2665373349513547 12.007366638478885 2.419323457016994 0.08578675765076779 10.690319284931187 1.4671088192658237 0.34713187764074743 6.007705958891654 0.31749673285864427 0.1556041682789499 9.305349922549333 -1.1149737192845097 12.921221010994914
1075 6.743789125435007 4.450089145782095 0.2773603868150074 11.412746725641856 3.379108645501801 0.2346075500494925 11.98491331952833 2.4821585020289776 0.07752165816692762 10.176391998630756 1.464986230069278 0.3461567817962657 6.018165146820297 0.22996070962772422 0.18289975628734925 9.267201263211248 -1.121367885343811 12.817594523634062
1076 7.476540511845511 4.460625416590917 0.26705506149310565 11.675208864358705 3.3875769821164874 0.24444437737169067 12.565533755321008 2.506769345662235 0.042679690890334875 9.8444845338899 1.5917045277052058 0.34817109465060253 5.1980410478898165 0.059045252979198236 0.229376768945918 9.351961742660986 -1.1214842269349776 12.968636056015965
1077 6.5065886327995015 4.467194239785828 0.27294643633305105 11.073892846886872 3.3065729521789136 0.21677272278481902 12.713285330026242 2.4245065986870005 0.08806950890473636 10.26084092497247 1.4926020897523273 0.3458293465735788 5.877827866183396 0.2076267793803274 0.21211705683048393 9.286487120173696 -1.1429279999889066 13.014565247547448
1078 6.754684121818698 4.370603947921927 0.20554261754041456 11.607697101374622 3.327956881722934 0.23567744858634412 12.9137875942855 2.431713085590098 0.0546212167705652 10.15040358688059 1.5548824040950555 0.38708065158794364 5.187289271972543 0.1513423222725981 0.1925726947713564 9.32277233526639 -1.1553288036252636 12.324260629078347
1079 7.50256686522831 4.422979109491489 0.19632158317777262 11.642288467072603 3.363872166754168 0.2102340215961971 11.896070735570909 2.468614477817715 0.09810853732047871 9.980905561873417 1.546751406023127 0.42014401515898914 4.9517121197738065 0.12333799127497083 0.18675765588718604 9.194708749903809 -1.137517501673492 12.737605948797048
1080 6.69622546155376 4.393836476510708 0.2198640231431938 11.621053398833913 3.2882749129754902 0.1790446893136912 12.151891087396551 2.4059746203748458 0.10365929404507611 10.26321989844296 1.4734346601126074 0.3527965692255827 6.246969732449004 0.14032460287763318 0.21070505210601956 9.395871915735238 -1.1822594773755293 12.216258068389116
1081 6.809272046953606 4.38039570757716 0.20883420043522521 11.16381779965363 3.3126181801222856 0.1771078541374791 12.734928657494514 2.45711603720119 0.055023693631384034 10.302685419319769 1.5502102162941451 0.3528852262948912 5.270243112475305 0.16659326278440242 0.1943327908961026 9.256189407179365 -1.1492418511499496 11.32375182809682
1082 6.285564845753936 4.337719437111676 0.22314785641453033 11.74777730616751 3.245134387011064 0.16525158437808576 13.519036377309865 2.418530320969015 0.033084140040933074 11.10236904540064 1.584698477127527 0.374391455146918 5.3607354642640175 0.38163769402140196 0.26815800837649456 9.603096607779195 -1.1290844686976496 12.192920540822044
1083 7.117752708524802 4.356484110055445 0.23426833962511293 11.558492650118785 3.3672703572928286 0.2073026084988786 12.952146471858313 2.493346585208119 0.08684872389574656 10.435837823238176 1.6040165730967018 0.3438976993066434 5.181266257381969 0.23253025026184337 0.22657887901287535 9.44909918222441 -1.1118989567627984 12.592423453438197
1084 6.3507908570539895 4.379274686832268 0.2465906109339898 11.347245676043272 3.2936557945086102 0.2482106744120368 13.624040693832157 2.4108414862080756 0.036995658444107994 11.589605565410354 1.6218035698080475 0.35907370475774936 5.316116406708033 0.36406134924596556 0.1916129693392462 9.645559839809561 -1.1087011546251926 12.404348539396935
1085 6.5336321993306035 4.326848085879109 0.26434272207331294 12.019736415200148 3.253785159380892 0.2140340060125919 13.850314384670341 2.4477109875332075 0.098098192047038 10.993894690628757 1.5648072968014848 0.32456420923011303 5.319103559912932 0.36421613447747053 0.23293995972943315 9.743336249948557 -1.1311549991313532 12.994443172217837
1086 7.092409891497093 4.312707507003622 0.2603379191532306 12.156331935384117 3.3627518218947308 0.2627874251963372 13.27038566337398 2.4518159677955222 0.014826528820206325 10.824840473852156 1.5524057246260614 0.3345625757154585 5.097751771559041 0.3119875724985945 0.21480154913105454 9.688343947133276 -1.12429481318208 12.45972353667765
1087 7.236017237716286 4.4294387237133135 0.22763379754808213 11.53447425614702 3.2987409292515117 0.21098017159600677 12.623940008173477 2.386097697081471 0.02827491391850933 10.75299405230002 1.5128564865862686 0.3068658885542802 5.32618753974346 0.2627100963774174 0.23134298611970378 9.494722618816052 -1.1446597453437897 11.51757190327373
1088 7.003366538956467 4.480542956378626 0.2993235109508726 11.410741957307877 3.376935125056203 0.22339147655605984 12.708063094748736 2.479243591931026 0.03575996512946782 10.568266298200705 1.5467332527826592 0.33625408105155413 5.652994185142217 0.17901639050679968 0.19704841953887628 9.4686864148712 -1.1101342686147233 12.510848047487807
1089 6.959630038707579 4.471714922338662 0.23451573880326937 10.741620181228576 3.3176906659044203 0.19769798042337153 12.86987238196235 2.412158065458203 0.020238999503096804 10.88417763763263 1.5531801874492694 0.3602493454066535 5.402468298251618 0.1939936653016071 0.2135901736159191 9.371553707556552 -1.1328810306553536 11.760442754048846
1090 6.342652314258712 4.370668067987715 0.24241661613560062 11.284402676391075 3.27809953007149 0.22991773896474918 13.46049506323681 2.4167249732165184 0.05762723004238285 11.16800905368826 1.5790280951292774 0.24557349066635376 5.767665069670197 0.3431101974446473 0.21338987101556864 9.60464483544901 -1.1251023591758564 11.332245141650418
1091 6.807635971081855 4.304954081251088 0.21392565977411715 11.511475610254157 3.2867845661672903 0.24829218192938154 13.314532293603659 2.4571641098089754 0.034130734651418485 10.85213800742788 1.5817755200148285 0.29789859776235367 4.779308500573021 0.34488290377652714 0.29465153104920644 9.453018076588116 -1.1275162957420442 12.477860024659861
1092 7.40230872040387 4.3446198394455795 0.18145348388457094 12.033978652999735 3.359086788709776 0.16520918553848632 13.120317440903381 2.517526912277949 0.09644788951852354 10.06794722637235 1.605675859655392 0.32929934226296526 4.389819856869142 0.23404781992373877 0.27117460041910474 9.402874379509694 -1.110437087943299 11.95859750165972
1093 6.638833335161627 4.320841414720086 0.19332989000341053 11.707000039025939 3.3180892304006466 0.19977896648581522 13.440169406260818 2.4580645878855782 0.0462660369625845 11.158369242506046 1.5712919109104768 0.28448987887012106 5.077668904274111 0.362530621341101 0.29657393144223265 9.60440818544571 -1.1164649788942083 11.693366195497415
1094 7.595499307472676 4.414274199100757 0.17776095455000654 11.495987382696532 3.339241997621597 0.21028314172304285 12.653844025223254 2.4675839166049762 0.04668683865557686 10.572249598579832 1.5577740882823383 0.29159894959744037 5.052439982256151 0.2329638404707767 0.3038997137943631 9.47400405924569 -1.1202609235296972 11.805561582643742
1095 7.489329799966605 4.371883561616484 0.23598127607442806 11.963712069145373 3.3345968802468247 0.19719146153611425 13.342293587643045 2.4926528170234166 0.06871731148569138 10.47198498297088 1.613390424222913 0.3717349426660091 4.938544482918917 0.19268147366241686 0.28912084441030905 9.641172984528964 -1.121587500591375 13.324085811819414
1096 6.584358887095292 4.227561637096431 0.2091872454633424 12.61176443148888 3.2740215785821913 0.21494914513273078 14.35978392596461 2.4655184776762322 0.01998410395320671 11.283756755450206 1.66357964534337 0.3331117086080615 4.817520240588106 0.5739495670195199 0.34240819371775655 9.931436848117418 -1.081702350802237 12.830133862659121
1097 6.346721286661947 4.297129410605367 0.23644634984694407 12.280820948076045 3.2954120692590507 0.2530099065723087 14.169898992561832 2.4898186100044355 0.035152973325939724 10.979662812748698 1.650449591791571 0.3387083903370934 4.972646606691181 0.432042607928216 0.3377013091901044 9.74995012934794 -1.089658074028058 13.762663152525818
1098 7.097592409131268 4.263755398663374 0.20468195489774918 12.463223129414082 3.307014227634763 0.21581843965139408 14.150186596086636 2.5055769832070616 0.06705750861417326 11.040964601759494 1.7099226940891512 0.4100133294048035 4.394434794288323 0.36647458933882376 0.3360307315894085 9.82928030613596 -1.0920797533591513 14.136037229055006
1099 6.817877996547175 4.285220150391294 0.23259913771102259 12.133407687780968 3.301631440394895 0.22439068043965812 13.390770264841379 2.4329607134185673 0.01830266250894084 10.770425171513475 1.646192286552903 0.3011721689481392 4.637275966527787 0.4164320778696518 0.322957624063744 9.549951417442156 -1.106141198220324 12.598451236810837
1100 6.497255331190827 4.219283540407407 0.20370430486644864 12.494454927347856 3.246087488724915 0.23712299903344197 14.225580509047045 2.4574008352360366 0.046231227300431235 11.051842719215195 1.6556616095728067 0.3214446149153942 4.8314708986759705 0.45475113417626184 0.300947243800377 9.820120877095377 -1.1159916103223007 12.713364984267136
1101 6.6595681872810255 4.222161990247668 0.23247783257068505 12.350860578394688 3.25638237623552 0.2337261933943776 13.8933291535441 2.46252294385733 0.017977349302065904 11.225203140044744 1.7129824010493095 0.3376498537295458 4.377505473654645 0.40312818814317114 0.3459687582021853 9.701293306583839 -1.1111929520391866 13.382002116385243
1102 6.332777542627479 4.228503642311322 0.21736498267868304 12.398625247845736 3.2575328904257064 0.21651595157161455 14.17201015751394 2.4655879224432637 0.06301952380023042 11.660814018781833 1.652277456514314 0.3425256948748594 4.811521891576785 0.4832459412176177 0.3215410060204092 9.875149771669154 -1.1051989613633413 13.303703672177592
1103 6.909280298777051 4.273598150731224 0.24615656924011017 12.517917373997003 3.2876189803772102 0.2525547069949645 13.624133054499572 2.4503504264772116 0.033946835713939506 10.686318678691565 1.6770717344828505 0.2900863828464326 4.140010527805947 0.39210731231608115 0.36547028880653143 9.575531986754227 -1.1064792110688706 13.615938451088754
1104 6.898773291242264 4.185563269982591 0.22545486264734527 12.242653532396181 3.2462261571842363 0.26268759648647955 14.132181711106725 2.4261272692143265 0.043785747206031504 11.886115315002023 1.6824318734833812 0.3437015911485391 4.555896832735765 0.5512959701090059 0.3458013874342904 9.943124136496593 -1.1042996239510778 13.996570372346618
1105 6.4356560483563 4.264449018664102 0.2626740536461975 11.688376013021857 3.2339108160502916 0.2780374369883111 14.193136654986947 2.4014996880452664 0.09834739330700909 11.43051973875522 1.609657834641599 0.311934748201202 4.479813185551156 0.4508851013230485 0.30499014573560784 9.645500328134297 -1.1305480402009245 14.392513921864964
1106 6.632498220601771 4.283929140054044 0.24577396196366466 12.163700294214207 3.2509225705150784 0.23995009835033296 13.464991290988978 2.482347555636955 0.03835497047902123 10.86148077374313 1.5964380253999153 0.33158479739963675 5.021336347242678 0.34821172989195887 0.3487408743441237 9.628801385358154 -1.130258727646196 13.801461256213361
1107 6.3122944962529175 4.348016956841231 0.2014116776328268 11.64003530826566 3.2064486395578964 0.202616290463881 13.821170496787165 2.3967848925544457 0.03972782589192915 11.298700749402961 1.5931075886803876 0.3160073627154997 5.326600199888643 0.3378109363480363 0.33457255941633507 9.679760250119468 -1.1461947291493868 12.540163580825919
1108 6.147342746086327 4.150336983646828 0.2137655677418862 12.103317366724873 3.240415859233519 0.23682670621782212 14.757550496656096 2.4324373498235308 0.03450423273507891 11.592967038671553 1.6593637650329378 0.32121380422975915 4.779357306185017 0.5455494794524282 0.3203629704267077 9.876106990864773 -1.1170078445079372 12.910724782316484
1109 6.128713272792177 4.221918155918775 0.2602181768108776 12.069750734284717 3.224361164855461 0.22054866983948387 14.231480216706908 2.436168665941249 0.04956862797513253 11.25916765346003 1.6359170196544592 0.30921220690299217 5.44962886558892 0.418939313646801 0.35005543036828274 9.82774814856655 -1.135167667942437 13.631847521462776
1110 6.111321121603998 4.274304065154729 0.23853472908528733 11.969506963991712 3.2772806665523566 0.20661630800443614 13.896923538977365 2.46446274543014 0.006309994835140886 11.461746415578393 1.6310889167494267 0.31426622200342613 4.9752434591941475 0.5100028662035684 0.31683429229424453 9.682948299869123 -1.0912006799277418 12.405241532341568
1111 7.217259461626593 4.193585220412091 0.25035294147014564 13.31281393286837 3.279083029903285 0.19639765463266937 14.051859860033565 2.516360789781766 0.0013810680417624171 10.910671027132166 1.6874622096881653 0.310316177506464 3.9903542440734716 0.33907586111113636 0.30969563823658386 9.896591705146834 -1.1195151097664973 12.240022662395571
1112 6.948036899142779 4.159366786427116 0.24321857180723988 13.26543733261359 3.287469070537918 0.1757497990240459 14.5715635187307 2.518694869606599 0.07839644012293655 10.578483571542392 1.6769663132691488 0.30488611748744443 3.9676960369544267 0.5035282622822874 0.34345794201456115 9.866243471796778 -1.0934234715211724 13.128856565568526
1113 6.994536252584939 4.225443131453131 0.23133102770987307 12.603850751829443 3.291437459417596 0.21413977393699848 14.052717118823422 2.5117101312721504 0.012410494709957687 10.403975157820181 1.6044348319044122 0.30447065426084724 4.530242786505614 0.3703052523671256 0.3327215801536383 9.71706441351272 -1.121962370662903 12.548618313937165
1114 7.911863004362294 4.236777000937655 0.23342927694611054 12.641764128363452 3.300490108361155 0.20455200470861437 13.907310581455874 2.5120649568817646 0.03226123625201248 10.896298660273533 1.6746766937021924 0.3497878543081447 4.4655551929995285 0.4613615640092957 0.3219287408631613 9.964558313490937 -1.0855544671673736 13.085887511174922
1115 7.486130574903977 4.086307241290884 0.2632766239414256 12.987031781899956 3.23691034392396 0.23600167054374258 14.738946910883804 2.483302235683261 0.0054918144595876295 11.219929683283107 1.6846864198909315 0.32926561047660996 3.9890197499672007 0.512798943456943 0.31095948008648533 10.084211740187609 -1.1218274950965903 13.120678498907909
1116 7.316082789582852 4.190054512211514 0.24732331190354706 13.178444752938237 3.278493626343232 0.19642575399753248 14.423379502414395 2.500049348628163 0.04782870982316359 11.231097778745058 1.6595427069006452 0.3684584666791865 4.671279642108464 0.5392725162776382 0.26690097644195027 10.164056893157802 -1.0891459898735476 12.913749283210219
1117 7.104741455386237 4.221545087972313 0.20166715440883656 12.925612346972109 3.264109101609728 0.2032426818093372 14.195442789725039 2.4877219825029386 0.047543616411957285 10.846042288250239 1.661163399313553 0.3827081846530909 4.595391827541609 0.493211568444467 0.28372243858961493 9.933446141575047 -1.097078303977186 12.821467062381787
1118 7.270936296419592 4.167671961723033 0.15946125149595455 13.245952025465343 3.266431009795556 0.15279212610874018 14.664203612258925 2.5021493304767866 0.05264995578873626 10.79248189141247 1.7261225356862762 0.3919447730280591 3.800183807199618 0.5128593206288651 0.2923967396877439 9.954751526551188 -1.0875817002836825 12.02346027158253
1119 6.376375167445844 4.181874874412755 0.21278135758361882 12.565757683044206 3.2396003472903936 0.17747184411827166 14.553753739372407 2.503883025286109 0.08392094883925456 11.362728995377857 1.6862284238609253 0.384179833236257 4.8182359519386475 0.5110155814443514 0.3030734040143065 9.935370307435793 -1.098108081486879 13.308977506273777
1120 6.766828306506411 4.147624776258765 0.20820219265396245 13.036620533882507 3.26063682063043 0.15761126563555422 14.52312828737011 2.513011131808126 0.12780074177342368 11.76958695935533 1.6647835146042524 0.32266921683421934 4.235138018871486 0.5640520792059391 0.3486006071178685 10.066260421197168 -1.0926068674442835 13.34858763965543
1121 7.073690107940987 4.353229464322558 0.1912777916110472 12.268107291331928 3.306493952780849 0.1580129084130159 13.792850106590684 2.4824566154603245 0.06736458228303395 11.142163904469014 1.623345501172057 0.3247477043067603 4.935137788750387 0.5792141655976715 0.3639048742020655 9.842389839816601 -1.0536805920790941 12.66589509747716
1122 6.439710002701765 4.234388513689424 0.22479641250037014 12.08967069125561 3.303482565581132 0.14223067219172517 13.466986190723985 2.488448935801376 0.07579933194046704 10.702563733139874 1.610216575943411 0.3309009960221649 4.8334882997382245 0.3725836530979713 0.3319577402114109 9.506483783511891 -1.1208044831231232 12.670218545901395
1123 7.072350780964497 4.115734189188121 0.25168665085733427 13.020418117128793 3.266191492161173 0.12996002341695956 14.480981640389906 2.503463009230411 0.140837126408753 11.2612772544296 1.6565033536373943 0.39193041722357724 4.403464670213583 0.5993825463844175 0.3425725425443919 10.047698492625276 -1.0943736138254827 14.404007255533008
1124 6.749678563131702 4.222112357615704 0.1722351333427549 12.558406347631474 3.2546890793466607 0.19125929297032668 13.987327120987286 2.483844715745854 0.1358105255225721 10.843715133668121 1.64836373463516 0.402088749921016 4.531528444184067 0.3843760899529192 0.32635712859726973 9.73413112192053 -1.1239513364865263 14.068988174592612
1125 6.297086006088424 4.20149051570674 0.22815326646873926 12.378171823385934 3.253727907105151 0.1698151211198999 14.425021970319515 2.4719680457544078 0.16686595501531282 11.503309925391225 1.6393254993722874 0.4165370226159667 4.2288354757482916 0.5130936819947147 0.3440459911432644 9.766485040186678 -1.1067074019591259 15.188164122599478
1126 7.1011555353112445 4.184380257995589 0.1870338504301727 12.422688463762364 3.2685304205302264 0.2219550552170269 13.917813684443487 2.4592469747672787 0.16886303641373163 10.928118867233161 1.6295254305908724 0.38330644556012017 4.811450389114493 0.4731891460859597 0.3174472516159775 9.836245387972948 -1.1196540859518007 14.651741357981695
1127 6.080642098662065 4.2109749730238235 0.1794866087221287 12.674120935044439 3.2341180870125568 0.18901664044067748 14.22639606497959 2.447229567084177 0.12714481224663565 11.500640030317633 1.6296132312797031 0.3557021739766157 4.800843536954397 0.42978499496061606 0.3504601597463072 9.856528533191625 -1.1322843612736109 13.771732683206862
1128 7.002282963688075 4.254332213140445 0.14779819581666678 12.286703869554037 3.2552907719074753 0.17563351503643412 14.190441704039955 2.491015414016332 0.13984471479117724 10.784099374375002 1.6533577384212845 0.391691600809724 4.468564809959224 0.40244310112389814 0.3295606047610813 9.746418544323259 -1.111340684223899 13.573698256206525
1129 6.8330541563578455 4.227345632326058 0.18547662514562435 12.799671728411145 3.236691902488647 0.1187467114619731 14.458860123382616 2.4627733275547765 0.18944789933564743 10.867509283622441 1.6411391841345024 0.39891620297641006 4.045208197950249 0.3635839361616262 0.36738644452183683 9.80086069794486 -1.136321735412664 14.438237163581158
1130 7.057860530381077 4.307662851256616 0.21657143508793908 12.352032171942545 3.2692860142421796 0.17531769756231919 13.998447832603587 2.46547185574389 0.1949051280408127 10.331994841360405 1.6433138414427073 0.34990888766528494 4.216866588225973 0.3510234118792505 0.3708821925041429 9.591440392902717 -1.1152769370328575 14.98382427689635
1131 7.337268989372803 4.256930126522089 0.16673851014371646 12.182029551254995 3.290048133002495 0.16083191656395196 14.277004445114029 2.4937882720511286 0.21375489074176848 10.735514180727138 1.6680185836913737 0.37529563391866705 4.111189663478374 0.37302124809015785 0.351974353197028 9.728601365989467 -1.1062672592743372 14.537031372339062
1132 7.307896761713167 4.247810586344434 0.20363122190857302 12.992224126178305 3.320591893832078 0.18318268222826659 13.888705789482323 2.527265779972044 0.2067673357905581 9.802299682473082 1.6161332897798526 0.42312227419588033 4.239205317570775 0.16831059928071782 0.340113951313705 9.64606633548353 -1.1466061021039609 15.547982867835314
1133 7.235740399368463 4.3588466559427514 0.22849191730330712 12.225257362679983 3.356290716352555 0.2200063641409287 12.915935359520299 2.462652218659496 0.21433602370013666 9.57857317719454 1.6057036208408186 0.35728081005107026 5.421652180498828 0.16257003343094348 0.2853548454519413 9.475431695852425 -1.133415882900473 14.959583805240952
1134 6.851700888808626 4.28448335262886 0.20531470270870758 12.114369903692829 3.2767863382309046 0.18170664469411726 13.597814905605919 2.451977112459942 0.17309273778435827 10.529326507660445 1.6350201974313283 0.3719572280997555 4.482798279397429 0.27405419273543336 0.34741244502295393 9.515202097033049 -1.1381642932484923 14.661803861338703
1135 6.568726649596919 4.364093428775008 0.2633794398033604 12.441696370165548 3.361087801387735 0.214942717840141 14.04294914369228 2.4909052971789913 0.15628957227452897 10.35774156666756 1.6470027711933417 0.32514742211542763 4.7576404181321585 0.3853352738355072 0.36674502034480505 9.633750829650893 -1.0729436174716693 15.200618116753741
1136 7.42697698799685 4.344999753926574 0.17407181560423166 12.825849429122831 3.3195307919393313 0.20811768588735022 13.857455826120907 2.553589107605902 0.2014471299813668 9.812515805581622 1.6624574579561175 0.34885283992787364 4.410946191613181 0.2629969328146094 0.352698055499561 9.666748848087078 -1.093913723097279 14.727164234849585
1137 6.646782835674372 4.278874765022986 0.21289591931681132 11.665674040576073 3.273425013958027 0.18484692637617972 13.667319057490944 2.441405778389357 0.2559868258067002 11.528272224175785 1.6196449526470569 0.3770680098283709 4.524576195006043 0.4647186978314561 0.3222134585761247 9.606524870584643 -1.1070146903760094 15.504365590138894
1138 6.8423956705325 4.293485797734182 0.20886524830065512 11.949775121479938 3.2754094791323847 0.1786751500081267 14.294105324047878 2.449690879273415 0.19068841517287646 11.046344714999611 1.621887050620667 0.33547390466112825 4.455113354783975 0.39340784658644073 0.34293646711237713 9.717546837168781 -1.115852321276368 14.400024337175854
1139 6.241928894930341 4.269568280227914 0.2746488936589161 12.285968354352095 3.274093138509195 0.168353694002669 13.993872275762879 2.463025334664516 0.20225134720547996 11.587909779760968 1.6274924318300275 0.28446864138074757 4.702733239602877 0.45732158947919027 0.3712410318498111 9.762482508881833 -1.1043283770036174 14.907944808821096
1140 6.714878488543628 4.432705065040388 0.23681349533074944 11.507642737633812 3.3627989057673524 0.17419257061324578 12.699511674013241 2.475162364855174 0.2138228773996772 10.539385078864528 1.5507582299721117 0.28036786229599586 5.528515227314967 0.3189424156726108 0.34291767697677883 9.397986641274036 -1.0945551356842587 14.302338440615356
1141 6.75013830027939 4.416773174390011 0.23791109019801882 12.164022791780752 3.347128368638393 0.1919928675751022 13.08198024066076 2.4823314551811073 0.17444173138680422 10.393298365181602 1.635831579350959 0.2916279746756653 5.0445788255292525 0.283195670639262 0.3142567736267748 9.48680370468635 -1.0895764823058396 13.868219260972971
1142 6.9077391520006515 4.4848503960913355 0.2264419291047719 12.002991836380223 3.4194765349680747 0.18723825053522816 12.928646889541188 2.5459397324595585 0.18313523062457143 10.098361865877607 1.589024620709534 0.26395599353032295 5.457260319211593 0.22800702536752687 0.3189654521052291 9.479000012602253 -1.0691688700265802 13.51878855582209
1143 6.720571228497239 4.4274689681604045 0.1813768396769802 11.706663806737069 3.3569590731564793 0.16412124729127517 13.551608723330023 2.5260540787890546 0.17423727366776406 10.498760965985777 1.609818013773073 0.29933341545947023 5.135391955042624 0.34055602761318 0.33309092744654234 9.522599335918546 -1.0704572996473478 13.202777667600511
1144 6.976878966202071 4.431916111513645 0.19679983054170477 11.553442282599214 3.346236913724192 0.20156267978935488 13.233718064462524 2.5054224659606783 0.1512650493980375 10.121202610196946 1.6075185450274714 0.31193416555619674 5.407363748084798 0.20123801645257905 0.34403079361145483 9.45852113430911 -1.104162121410073 13.815072629065929
1145 7.248295589530299 4.455196109505752 0.2263617384740387 11.718718896768056 3.414113327177346 0.1739230801259116 12.490074786417702 2.549498665494888 0.15012756052859438 9.544438256655617 1.5602825402274274 0.29822293863818566 5.145095570458155 0.12512680857207845 0.3269947881255912 9.229324619965965 -1.1017850417502877 13.471728667229616
1146 7.193358529252792 4.320259080577002 0.2618408900464098 12.600364854332234 3.3433017126613964 0.17837003743320287 13.626067418792331 2.5075025727835647 0.13098761118014038 10.445088941894387 1.6168737733370457 0.30229556189843676 4.204269188058039 0.2885210237510818 0.3346527816589391 9.613829786465958 -1.107336899323768 13.844343476586092
1147 6.702068348367913 4.427855794747198 0.22460728542886088 11.62604449891347 3.321509275556954 0.23034523054583236 13.840576478626957 2.473421037254244 0.11745268872861116 10.869662587487204 1.6583066953771035 0.32546074115229695 5.156087501312814 0.32851292098143947 0.28125225124793835 9.63888788294167 -1.0807073871623982 13.51169924822151
1148 7.375793283032789 4.399251365597926 0.2538887227457138 11.67696815684908 3.381566134685937 0.18380986484379291 12.971814528800884 2.5006152622307702 0.12962476299337405 10.236325610314916 1.6123709219038949 0.22853559524332476 5.067307746411933 0.2244137004597916 0.28322120568778236 9.46564186508192 -1.098985054970122 12.365347687617781
1149 6.530550999005571 4.412294702332315 0.2525673490173867 11.896595727731661 3.3176952492089895 0.19402945954997622 13.126096046329375 2.485854051222966 0.17114034673892814 9.955887825758358 1.5982491472156213 0.2625022987962257 5.5685415032375625 0.24050650302634707 0.2704848262058869 9.415534420412506 -1.1117086013445383 13.18632892898013
1150 6.925610409664453 4.40036459929115 0.25247049055104254 11.86000007736172 3.3661121289332834 0.2022083176215199 13.074381764433289 2.5077755551798555 0.1750721662184816 10.578488421807444 1.592661020586962 0.2479978064803312 5.077942215204332 0.2888093993505502 0.3250936810373271 9.503284577694247 -1.091483991277426 13.783559297298826
1151 6.663500459502083 4.3263296140563385 0.2293917108739708 11.843541046258219 3.286782164556219 0.17386175895945186 13.527928915491355 2.4595739015943474 1.5707453713137458 10.901467068928747 1.6307090215687936 0.26589004052823495 5.13104050980586 0.3959662433889402 0.2911713337074535 9.613495599997254 -1.1027563429128582 29.003813606982167
1152 7.490710090161785 4.486284793955502 0.21141633432927703 11.099775409723458 3.4192188580291125 0.200714488314131 11.829969082861238 2.4697040774162997 0.19720788958974514 9.811780899984013 1.5412525172944744 0.3286842738304899 5.6671870067072225 0.08324407313815652 0.3073322050155476 9.179884497887544 -1.122687667979077 14.270719288709163
1153 7.509166873430648 4.493770350180625 0.21044327479461528 11.619010029423697 3.436819195200197 0.2097728261885725 12.449436681001627 2.522868601266881 0.20306867832922654 9.655602714007657 1.6220842768869048 0.3448399609222608 5.08323551837357 0.14417669413755374 0.28182526937993513 9.263290363247439 -1.0786847084113536 14.323372030650766
1154 7.551555197437735 4.489286112800541 0.24519858599632283 11.90905315888782 3.4141108845039136 0.16655848694513298 12.780421334234742 2.5258609408973087 0.1340523700615058 9.767298498482232 1.6236719781553908 0.2675154439325061 4.98008145324928 0.13619816779529612 0.31402356233818957 9.397681928458363 -1.0848029151152958 12.918461636799746
1155 7.40143987296479 4.4594752719164115 0.22899818319965093 11.259241976189116 3.418573425270173 0.21079366438203248 12.689748753132209 2.5051379735712778 0.1567018317189508 10.242695739700487 1.6305248184004402 0.30638742323983015 5.370812564263155 0.27494674883569853 0.3175553134631033 9.392787781249952 -1.064896884346986 13.985171160215366
1156 7.261907371036405 4.514114986770326 0.24050049597389947 11.376632437058985 3.4184621070096384 0.1771545348579781 12.213973640961262 2.54027309548895 0.21115172865550352 9.680548831207808 1.586716993024346 0.3550062888849194 5.198747147239101 0.1638040346040248 0.3096107481484428 9.146361885500713 -1.077954288566329 14.821544932485274
1157 7.394045733851724 4.493190411469936 0.20884253780875023 11.45801401385051 3.371025050485585 0.16657969729472852 12.770630390677427 2.4713810727392174 0.18932790344045117 10.070842293301615 1.6256505523929201 0.35398012394800116 5.745314753170013 0.20986438978532554 0.28605529529220264 9.487769436970257 -1.0884062365711893 13.805825535869126
1158 6.9666070222632195 4.506959507286304 0.20697685194081714 11.380365784719377 3.4175156733491034 0.17118723840538416 12.506411962196808 2.5150835284674797 0.1982958274933956 9.82824382233474 1.5573963928023173 0.29937565765164914 5.870052132051756 0.18694036030187733 0.287207236687244 9.31033614471318 -1.0858494395043699 13.327488906170798
1159 6.768582684644528 4.5268944873381525 0.23645754536823185 11.171003668863463 3.399054033246462 0.2071224034843174 13.108584391453794 2.498407677235838 0.16440118477556642 10.094629249628644 1.5640663463343538 0.34185815670840375 5.341984315872749 0.28664129805517524 0.3199741620131962 9.296956862092637 -1.0676157635037895 14.550990317715035
1160 7.408466589772785 4.429781278677872 0.2016174537707634 11.45369491232598 3.403299502533818 0.2373259035253913 12.322449932358515 2.4932712662244363 0.13585146105638846 9.804143953058912 1.5069716682342462 0.2928046519073258 5.59412451245491 0.24668441952838394 0.26288905177633254 9.316575979994221 -1.1066269049060347 12.954444220131299
1161 7.590916504444022 4.483142271652612 0.1782285505749095 11.480895981374688 3.3946587343981114 0.21394053953017705 12.699611390052402 2.5188720017780906 0.1843338319803825 9.815941546897697 1.56338604089998 0.29730504806244423 4.953309775853618 0.08870108347828291 0.243895795254812 9.308135039724487 -1.1128765055043703 12.807941700691288
1162 7.223766470367329 4.371483048233748 0.18184842069855148 12.114831086244026 3.352165599478393 0.1537700414390123 13.00613573526042 2.51977618127692 0.1962962195593836 10.376923445713947 1.5660197386255512 0.31077241371437214 4.812525968896005 0.27487648536921355 0.3143805448767279 9.506836541296346 -1.105764321349021 13.259018479933282
[truncated: 464,605 more chars]
