# Supplementary material for: Lipid nanodisc scaffold and size alter the structure of a pentameric ligand-gated ion channel
Source: Nat Commun. 2024 Jan 2;15:25. doi: 10.1038/s41467-023-44366-w (PMC10762164; doi:10.1038/s41467-023-44366-w)
Supplement: Supplementary file 4 — Source Data [file 41467_2023_44366_MOESM4_ESM.zip › rawData/Figure4/11nm_nanodisc/m2Helix.1101.txt]

0 7.96710535825435 4.6952237596259465 0.22998180787376304 9.625305570373666 3.4304603415254777 0.22554816351030962 10.347594547016884 2.324955497448056 0.22679979136576314 9.311269241555276 1.2000300811212121 0.23187400342819858 7.708673169476317 6.171039830342586 0.23471085963774121 8.991989577335298 0.0 13.165591816019232
1 7.967105940817118 4.6952238588544635 0.22998180787376304 9.625304647723196 3.430460366782115 0.22554843002985095 10.347593541251687 2.324955478110323 0.22679979136576314 9.311268920445794 1.2000299578264655 0.23187400342819858 7.708674002034666 6.171039838615128 0.23471085963774121 8.991989410454494 -1.9749567758964303e-9 13.165594870108206
2 7.634342155919438 4.6130978419594015 0.29744540836807276 12.553726541969562 3.43912291705771 0.31143911947976927 13.113192920128437 2.6805922777619644 0.16588302972473848 8.704197818852997 1.7299144602666356 0.18911178466897519 5.193536726886318 0.06073636185204211 0.15559109122595277 9.43979923275135 -1.059649130233105 12.828186225473813
3 8.266250171605574 4.658889670198696 0.30293637245041544 12.952584461546541 3.483069978410504 0.3085816690194041 13.354335550958549 2.695755025244166 0.21458640570356405 7.90527194535326 1.6896506004633822 0.183048477301045 5.239602842469321 6.272676782512089 0.12596468771284514 9.54360899438665 0.19566650935311164 13.007489685859705
4 8.20201838651046 4.5875425918099415 0.257560019478739 13.024894558360854 3.521573465077853 0.30390648599197573 13.234705118319258 2.7757241315834227 0.24440102786320467 8.255544093099504 1.7999341902040853 0.1431882821460755 4.398542854117022 0.06534661294130698 0.1275587340121999 9.423141002081419 -1.0143177036893338 12.33709396965625
5 8.757679120040898 4.790302055213955 0.3246294343173434 12.401549192266605 3.634662396000996 0.3445743231577864 11.70267127594332 2.7313007886205205 0.2065419158761406 7.839815176973613 1.5898985456072379 0.14331729170994917 6.342074211879718 6.28167756968714 0.13483279202219908 9.408757795420831 0.24122636901331415 13.222671375786549
6 8.694520093450128 4.768936434178204 0.32855591794579037 12.130874310998733 3.5624730174496255 0.32833104015191805 11.813905017123993 2.7210760664363094 0.1929193296936699 6.927265929980699 1.6288445704867527 0.18823498397136748 6.284218578711593 6.217265373080057 0.1257281962562605 9.170156786053031 0.2153771903135339 13.335815768734816
7 8.528728248242947 4.708219058037177 0.3274687725736809 12.48457419343447 3.4919528762758083 0.32715192908382923 12.55300685432436 2.7128503288230887 0.18626746779920422 7.003030788231873 1.6335318421667442 0.1816693691232388 5.937013729293457 6.1828351749833645 0.1390789154673354 9.301270762705421 0.1815359540445809 13.311373229090444
8 8.332854441624484 4.701195006137303 0.3214934741675009 12.049176380004322 3.517494922923442 0.38642563528266627 12.599012121935104 2.649812504818771 0.15970056362789647 8.453621348349484 1.584563932630018 0.12426330582771927 6.100157422000502 6.261152225037627 0.15434220885329583 9.506964342782778 0.17850181629677647 13.134773126037112
9 8.75366502540488 4.700069245331136 0.3056300368497481 12.371611916268147 3.631837241110994 0.3645804927957606 11.771605275353359 2.747126815352316 0.22191985348656187 6.86221358265246 1.6480745763005056 0.16700657093571547 6.403883952877759 6.1879521806189866 0.1338484068499976 9.232595950511321 0.21867010973013185 13.670605240296057
10 8.157656564391866 4.65684387646147 0.3314016550730064 11.952052414267444 3.5312506147744016 0.3349607937898932 12.555284610024929 2.6664211204996784 0.18471261888720072 7.958661510209871 1.6503531067394053 0.18004532107617066 5.471099827680713 0.03837277048274062 0.13961575582747393 9.218950985314965 -1.0556936042211167 13.415648002415404
11 7.776601277100669 4.6241106476249705 0.36259573844016024 12.209386455521514 3.464025749253734 0.30004288336680957 13.014917892297177 2.6273481182380483 0.20141435911805408 8.243117938968815 1.597404617414248 0.12805816422066071 5.46644691135578 0.05540325753219923 0.1670560455730413 9.342094095048791 -1.0906834240000158 13.283077555643832
12 7.967455794294117 4.490147327080263 0.35337986529384113 13.193140348309134 3.4744662475295747 0.36209582229652143 13.754559218215567 2.6822260934571283 0.14832587204522607 8.772953077239617 1.8436181743715547 0.19291342276405543 4.052883895046133 0.1268482142630961 0.14101917116392781 9.548198466620914 -1.0408806906723325 13.725022395573339
13 7.225482039889897 4.684237821194895 0.38238052703107733 12.259302031322205 3.4112612580259145 0.3138544807418212 13.550867811973461 2.5896524678521002 0.14668622599793646 9.21742567064639 1.7126205494685196 0.16909163844621566 5.469100592738016 0.19120606940939575 0.12201456745813544 9.544435629313995 -1.0465462688224907 12.994997229082944
14 8.228147843008827 4.635889505187694 0.37290368112724515 12.886720887615853 3.425116717702849 0.33382571308880316 13.211605386293895 2.7023088075376025 0.21387595961715572 9.215635974804476 1.768548038385143 0.1491921265764795 4.614483745814017 0.11339974982197522 0.17956371719448788 9.631318767507414 -1.035289338285603 14.316624742025816
15 8.887243021819005 4.698305894073131 0.3398458388399012 12.897221425325377 3.4916584922928102 0.3176400579671049 12.603374814672993 2.684975158949407 0.17006429185838076 7.350448985614813 1.6069934981377834 0.13336605742799834 5.509277810296109 6.192530978165359 0.1426953967104869 9.44951321154566 0.1705509023110423 12.646457870832243
16 8.289422315381904 4.732461814744927 0.3174942227918674 12.63300816050717 3.480272539840835 0.3798510383537656 12.59466173142267 2.672677308811856 0.17967514948298624 7.663776250242807 1.6095885698614707 0.12016266874211345 6.149025655055112 6.180660396477644 0.1616209328451697 9.465978822521931 0.17079022393469084 13.2789158365595
17 8.46592921588153 4.60594903889727 0.3098524496302328 12.800571109766276 3.4198344144612007 0.3699121791422309 13.072401826572433 2.6439725453645746 0.12164820039194357 8.739337938090179 1.6895960907636962 0.13388458039908804 4.892412618137908 6.237722084207769 0.1334825525722562 9.594130541689665 0.15507293272624648 12.247316211706098
18 7.565609307317081 4.700412191978797 0.36160164792121974 12.409368659604441 3.395942696562052 0.29555409078170325 13.344518495751462 2.6001160160572017 0.16672701741332033 9.298049783693521 1.7015458190741894 0.10949015604972431 5.808032105192757 0.26676407084999354 0.2017989365266864 9.685115670311854 -1.031385743108209 13.008111190430471
19 7.559875927383212 4.662960100636333 0.2962558014484374 12.251128426181728 3.4376018382972626 0.3576514847721615 13.488299643009757 2.6089156296505704 0.13549407183633755 9.17392174200505 1.737282650812296 0.11347726974100517 4.8390741656570695 0.17196358621529792 0.1687541211963574 9.462459980847362 -1.0405971408903039 12.280006741075129
20 7.893673332386859 4.630374110582096 0.2925860928720149 11.734333728832157 3.5069255350654034 0.32852211260242675 12.771515239270068 2.634345520166189 0.17620091472156338 8.619073102036584 1.6997591607033968 0.1399661044362068 5.082266308125036 0.11123921245326103 0.1570882552476135 9.22017234213014 -1.0478131942185864 12.540481730072797
21 7.639125799313704 4.710733673463062 0.28472275294435556 12.396604994565086 3.4871063969513574 0.3009098409781265 13.122482101159788 2.646660414347392 0.18743475358976686 9.101072824949453 1.7375435651694184 0.14164204265267066 5.493678322394939 0.12596725009922527 0.19403842410962815 9.550592808476596 -1.0227396420065649 12.705314060457287
22 7.5558753572253625 4.572984350777985 0.27926956954140614 13.029025216492919 3.423872762339922 0.2888322034147501 14.185653458713936 2.6670447996154003 0.18043566717842932 9.100787706301697 1.7734461494682985 0.14552349291563824 4.803847437620868 0.2152375185154402 0.19587648616933576 9.735037835270955 -1.0338247858692464 12.48976281093237
23 8.186517578801679 4.590529134613334 0.28323933500472975 12.824830654455303 3.425937181087666 0.3073698353477278 14.016744040185014 2.657403429505051 0.18402171341995344 8.685703243659084 1.7540596796977779 0.1581579182610252 4.864871187032579 0.08552134364727415 0.1630073844536937 9.715733340826732 -1.061651748302435 12.556899338448607
24 7.239076086545112 4.548333704743152 0.31796051534978165 12.995222875210597 3.464997609004454 0.31122352597103004 13.476396272497581 2.6568543016250334 0.1783801153942113 9.142515172242069 1.7200711211351478 0.15189189044405238 5.234645962202904 0.26436504770646013 0.17446027547380172 9.617571273739653 -1.0334175451698062 12.993723921571688
25 8.313876333871342 4.6349601586088705 0.3580319976975474 12.67181781087439 3.5125253340818796 0.30943933451777766 12.583460561625083 2.692393875262116 0.13425335344498915 7.994693367898829 1.7246624253052087 0.17251348442188658 5.123774063883853 6.249290676084189 0.1973188956626796 9.337524427630699 0.19842459185579703 13.425055065182471
26 7.345224004901539 4.597158733528246 0.3199042303898984 12.43436407561067 3.4506860633847998 0.2854535001434869 13.166079881653735 2.679126713124579 0.14939209354523836 9.14301440523408 1.7433466497868702 0.18593856902999495 4.575940500680827 0.1619652102018405 0.17494208124481203 9.332924573616172 -1.0378852280073887 12.784183535325921
27 7.256893934433058 4.609532681244284 0.27774607202329427 12.686436165050495 3.402616805973151 0.26587348117127674 13.86051988394483 2.6718182354302935 0.2280008969422238 8.636745397569614 1.693712831048482 0.1987259149835552 4.8651682175349045 0.12852667864560646 0.148104685383266 9.46115271970658 -1.0631004555442924 12.816504957166098
28 7.705276389738736 4.666413964924534 0.2803560147560215 12.807226453409985 3.469569705948227 0.31871426709213263 13.248904747416711 2.6989738307983653 0.2097230157029023 8.516937207730681 1.7205157797614101 0.20772817156882067 5.1110924636415325 0.20306977816206945 0.18056050785051514 9.477887452387531 -1.0126332900937345 13.71754900231606
29 7.043546885295354 4.53483685771597 0.29552810075868363 12.071224118771106 3.3894767419280165 0.2980098621301081 13.675917346201553 2.6712373113354886 0.2171883014434329 9.081390660059483 1.6816541188327663 0.163058061350904 5.2854454536192135 0.25032001921789215 0.16989234282574786 9.431504892789341 -1.0588368922066291 13.105569246628226
30 6.958370715811325 4.643174597200673 0.3239708090442859 12.477283398774187 3.393352586166532 0.3292123332771803 14.009200620387109 2.617719346127095 0.15951679761934337 9.90946180608717 1.705583277474051 0.14590771991152193 5.411204568568287 0.29043220682215515 0.18813685210067205 9.753104221925616 -1.0342894992545546 13.140724142939298
31 6.1589101803100395 4.682186498757927 0.32068590488388743 11.706912804837678 3.38246644428642 0.35521714520766673 13.11962346253366 2.61152479623438 0.15703681200685693 9.761312617458087 1.6395244239345865 0.19452899663385503 6.39629219993701 0.32824062290631906 0.18546014074716038 9.428610253015295 -1.035553344788729 13.899142503839352
32 6.497452913912975 4.679672437985617 0.31039014782151186 12.306614502154208 3.4554258917562897 0.3788671376977011 14.292705746032523 2.630866302737309 0.18363531587930562 9.335891186276735 1.6453962269865476 0.22485656865064177 5.647676007798264 0.3428087286413367 0.1763834190955036 9.61606807123494 -1.0135079843912358 14.600483979613074
33 6.692647307407263 4.643704696507627 0.28619784547457866 11.386485076313226 3.3804876956083083 0.358649761952294 13.226386038297372 2.584976909319653 0.16229331011501988 9.30533648284318 1.5601219459548499 0.14382552721638128 6.078964016363854 0.30198767632446866 0.1507983797153281 9.33796378424498 -1.0700861172696743 12.625294891661868
34 6.1780981762240845 4.781765433522379 0.34056749247368606 11.269891717529017 3.3400891987497405 0.332057769545461 13.486539271330798 2.5337680244730887 0.15180993149770183 10.834826212055091 1.669205413537773 0.1840800109275207 6.448554118826661 0.390672833918352 0.1669617444165869 9.643581899193132 -1.0212417211723892 13.469973616929622
35 6.178620599016837 4.783293583021732 0.32380581029644157 10.948842388686872 3.4027015717271882 0.37246513829729627 12.807457638716903 2.574534911092456 0.14418479661114478 10.173913591699092 1.5877652084905283 0.17567717308835396 6.712955544043736 0.3531473051449718 0.16280231410152984 9.364357952432687 -1.0240533861172807 13.509602627099
36 6.829923693353056 4.721780291847935 0.25643206915597055 11.84363155665595 3.4302192751445806 0.3322613959239478 13.820739382578896 2.6367420142553657 0.2094339420446648 9.549482397084482 1.6177481269925014 0.14642622736798214 5.985279477189204 0.412337369058996 0.18187873997561377 9.605811301372317 -1.0005764865527802 12.907964192785313
37 6.45532860914157 4.658475640941645 0.2925982851214688 11.352070137885248 3.3488623268659237 0.2805676891601429 13.454277469750215 2.5708767625919577 0.13747373023378578 10.306104512208051 1.6665703038897255 0.2354396798848721 5.832888551015765 0.37627306549223055 0.16281812611760227 9.480133856000169 -1.0401302820563594 12.707029453047575
38 6.740595137744796 4.626034609070098 0.29976264234385364 12.365319014859052 3.413753133848945 0.29823835558670003 13.805903951790377 2.6125347851843994 0.15192379527949834 9.751465875281685 1.6861416210410027 0.18799242981107453 4.8104783855930995 0.3448552094100692 0.1788970312059409 9.494752473053802 -1.027678030301753 12.797748653452304
39 6.050688200690455 4.66589117096768 0.30215878931681395 11.849496728139249 3.370878763296998 0.3024598900018979 13.685476778112617 2.597464941173153 0.18703128601796856 9.865273432324289 1.663681433262046 0.18875506714056034 5.770825686020236 0.4469220586606944 0.23289425239615122 9.444352165057369 -1.0153742285405414 13.903385661897264
40 6.415963594943554 4.693158464002071 0.2860421983294442 11.481686252039635 3.3942353751236136 0.2749849472423357 13.495613870006016 2.5988864745292113 0.16785066990346725 9.285759779082282 1.642918498268913 0.14030876482415053 6.195316734962412 0.30173486576916825 0.22270058383490793 9.37486804620678 -1.0381551664740605 12.51210524188078
41 6.6969391101214795 4.571776571491002 0.26787936565609144 11.837190234280872 3.4147224065697004 0.2992719619469364 13.742613781196022 2.63137139141395 0.24841100010839826 9.763161159259566 1.7501615608965557 0.1632591461624901 5.523352567005833 0.4291216948462427 0.15672589153792665 9.512651370372755 -1.0049111769691657 13.012414295059692
42 7.088630148668379 4.606451470697466 0.26467558724770035 12.031579248727096 3.399081163977477 0.3043143408931315 13.78425936191325 2.605099936488071 0.203191293698117 9.921815540050456 1.733425215008092 0.22160523107535404 5.110843133322751 0.2588107677266521 0.22298188349659329 9.587425486536388 -1.043768191233104 13.943138064299736
43 6.533611898032323 4.650125406173168 0.273784515867036 12.356458982322337 3.3826554066716286 0.2798445979645483 13.639023722260815 2.597412824205862 0.20993706097165665 10.104270165265197 1.7418961773251975 0.19624578829795772 5.695284268418324 0.3325752290774187 0.2068590611200277 9.6657298072598 -1.0234088933220007 13.369065153616262
44 5.939364187944903 4.724000028628948 0.32392006324057 11.099213827518518 3.4075180582302362 0.318947964713766 13.025836839944015 2.5811101891768047 0.14136521840738192 9.918242998404024 1.6753334276213556 0.1653580775083288 6.320846063938479 0.3293329842653697 0.2831025907619982 9.260700783549987 -1.0208829644281128 14.125631747975193
45 6.843875877619078 4.681845654676877 0.2717099105934339 11.533649374739841 3.4190292484692417 0.34003854287891166 12.904046824893953 2.566917898579177 0.19250447770164217 10.063664953915866 1.6559929941912968 0.19246179095466073 5.712199072853045 0.2450013448173903 0.2483178901735076 9.411487220804357 -1.0505844738658592 14.26702280821225
46 5.923565242582373 4.727224675913581 0.2894012689484343 11.430551493045392 3.4066451591250866 0.3176163927816728 12.967919380704618 2.539708883910805 0.17145085474422223 10.036077944210705 1.6552220224969194 0.1550018772713112 6.322552069314453 0.34140390499845213 0.24507013547567758 9.336133225971508 -1.030300972723687 13.505079661899199
47 5.466207270226964 4.718349484154773 0.3175385146605102 11.387312318271167 3.4301079069650195 0.25500546477538977 13.060294263388961 2.572725198610369 0.16130096080347087 10.244626073735025 1.661050964114356 0.19174343795712845 6.011838591134641 0.441604952798011 0.24228349058878912 9.234055703351352 -0.9995742006841499 13.38282581869066
48 7.23830432766235 4.820192117278488 0.31026444669990366 10.912515671416191 3.4627643002234914 0.2855732807844969 12.173427657734171 2.6183694138433893 0.13532275732477428 8.842478131769871 1.5842619323447737 0.20125251309383857 6.38434882745648 0.1611467835875979 0.22772595693060058 9.110214923207813 -1.0349949925571078 13.294213152136901
49 6.888141058128359 4.742054361919568 0.33191475708533696 11.581125127054287 3.4362763223177515 0.22770034610972312 13.013169699973222 2.6111992052410518 0.1813589954810218 9.693144577158485 1.594083871208763 0.20334807594322046 6.025606084531825 0.24813646064363676 0.2094815272609381 9.440237309369236 -1.0379918577465017 13.221616500861682
50 5.744126423671052 4.719325954413541 0.35202708131102783 11.707219402081629 3.4218421417777645 0.2872953864470959 13.525056339033128 2.593008137402003 0.1503935393715982 10.501989833816696 1.6995855460056282 0.17824502388026597 5.941077380485094 0.48448306430793464 0.27626421718709687 9.48389387581752 -0.9806929332312816 14.25777109706206
51 5.750822590375051 4.7302774901419475 0.3331888067495881 12.032449500377348 3.42627724087545 0.27410376674069686 12.99575036321166 2.6343703518802024 0.18931840187511284 10.762550817913892 1.6438018130231187 0.15412532078678054 6.34063036242723 0.44175661214431916 0.2376623497268523 9.576440726861037 -0.9890452003996483 13.618045357586105
52 5.887283812750876 4.7291048608529005 0.4131995878814867 11.430214074307871 3.4510427482114068 0.27839574902825703 12.696835717651176 2.634112841929733 0.18999153072765487 9.58383690203953 1.6053545335058907 0.16958713185125943 6.131605508800154 0.3899280095445187 0.2959391789558605 9.145955203109922 -1.0024333032037658 15.43677993026493
53 6.588629386395787 4.76361275288868 0.37633805453841573 11.556106519461652 3.5195199800282886 0.3140847265712115 12.475977096744243 2.6979120994401096 0.1536867401508294 9.30133220236618 1.59586448000643 0.14673107740791919 6.3383181295754465 0.2720117125921428 0.2656989796075301 9.252072666908662 -0.9945576970215256 14.39888292527155
54 6.7852808714054005 4.728421797065549 0.3466716754699349 11.703586323946451 3.5065379952187636 0.21698324026931137 12.617834345580277 2.641208774936524 0.1660958670467682 9.288625620507625 1.7078156559173436 0.20381329188570446 5.604445560900896 0.2830553910641235 0.2106511829763833 9.199954544468131 -0.9909339791721952 13.111741023542072
55 6.729551108437728 4.671812378425631 0.26115360663041787 11.78530869656205 3.4217851694264643 0.2376106971111581 13.117960175904026 2.615298527328294 0.20598750204064464 10.41732058213082 1.6292919507544235 0.17939176376180196 6.4414043822524425 0.3229836032045744 0.23032512769877572 9.698308989057413 -1.0321075761847784 12.770870550291095
56 7.452439708381482 4.768308763408656 0.28590992856612246 11.804012596101565 3.503116921869663 0.23247705643157152 12.286314834734153 2.6634169955312297 0.1398549771201222 9.701003594490983 1.6215109225298656 0.22956884404293815 6.087702827123159 0.1898448821966708 0.2398617993610884 9.466294712166269 -1.0151022049054386 12.92217619378451
57 7.822496645049087 4.726416489031374 0.28579683933134786 12.584793093392843 3.5103608091579215 0.2754510253893107 12.113003903038226 2.7028372057287537 0.16086020165151735 8.334540242106343 1.6702174561860919 0.18736724863617366 5.975479275151259 0.15051307496713304 0.24092528794359622 9.366062631747551 -1.0122728949984008 13.182619859690329
58 7.961263007581446 4.738314494571744 0.2655207318332597 12.648342034414474 3.5587304804711195 0.2821600593565757 12.653242530963341 2.7529919353661443 0.1954472695517637 9.042034701443383 1.6920405495016348 0.1602550904772499 5.835990155212232 0.14588827972845755 0.294508646461953 9.628174485922974 -0.9867487540848356 13.72682886408981
59 7.085844945129281 4.715478013130295 0.3093890279199595 12.419969820630014 3.488748305090793 0.24397328639924287 12.994458065304563 2.737815344184377 0.1435187167213548 9.111961028064385 1.7402457707572814 0.24994819304711013 5.732055169833309 0.20458572554260554 0.29165761882284885 9.468857805792311 -0.9869672702715855 14.192013816250869
60 7.7207934448500675 4.7546429807978985 0.2392143868183674 11.4508061951701 3.520012552234546 0.2682023220751803 12.530001950057786 2.6577982869874646 0.19535455932321805 9.479983537656699 1.5856755169724304 0.21118499994272202 6.006754639263127 0.3152113004229436 0.1975540856718535 9.437667953399558 -0.997673774529599 12.736970431925728
61 8.221018399144528 4.659220364297189 0.2977068360637981 12.368807565424287 3.4895844319018936 0.20663403035890263 12.969146282621233 2.6776071630991356 0.1664502365347802 8.649849563849479 1.7237321872536 0.20888594435120725 5.514987843042024 0.018508291712050977 0.2419132929275556 9.54476193081631 -1.050611414359882 12.85247856763576
62 7.846097855598198 4.695721324337754 0.3359101430364546 12.20223741255399 3.4801864041623674 0.2342305912773712 12.815287345457222 2.6602418826412935 0.157783955928775 8.97833360414378 1.6651267841031097 0.1908773243194443 5.822935393542357 0.20925796706290745 0.24324035077337589 9.532978322259108 -1.0222350295511695 13.316024629823788
63 8.051662815292456 4.718325346219002 0.30565024156506404 11.735072786181275 3.483747753315961 0.27075795536499714 12.736268711053128 2.7081026963912103 0.13941602175029477 8.513728531391365 1.6714889061665215 0.17672684962548169 5.790477777987432 0.06451729158866194 0.25286032734563463 9.365442124381131 -1.0351055032763843 13.12544775540373
64 7.44901435804803 4.827503180612036 0.3608759699827482 11.334272294434172 3.489229725500545 0.2870655949916956 12.289459912017136 2.7036036703334383 0.1772620571634331 8.9524079866452 1.6623595385004235 0.22102143380535355 6.744559081066154 0.2525453449667996 0.1966446099750101 9.353942726442138 -0.9772936100300074 14.24223726838996
65 7.046027766782744 4.809861592404151 0.30169656258512584 12.078521632350133 3.412206629306574 0.20729102439761302 13.052575432837202 2.670346538943162 0.20841259164555917 9.183141232334547 1.6813794683568228 0.20345902107304895 6.775029591080208 0.2143215369591383 0.24659866881526266 9.627059131076965 -1.006718748818686 13.378081725068142
66 7.014054537367955 4.865320739477371 0.3301737323768948 11.351889619305572 3.4406646873419877 0.2979899674473008 12.476482446975632 2.6370496379988455 0.14133094775966182 8.94203978192855 1.6505104540225102 0.21087569062468633 6.9038602435581895 0.18898167716873676 0.26879009604938076 9.33766532582718 -1.0078364628107654 14.314324163541643
67 7.099049080381668 4.928858793766967 0.34480875073638956 10.5168435130183 3.4514895334588758 0.2783157049526599 12.911294786373851 2.6321244875625576 0.21734674045872185 8.87534328960854 1.53619251268237 0.16838819555094953 7.70464380141157 0.1839831987998987 0.3366092307430708 9.421434894158786 -1.017812196758522 15.4179347066391
68 6.067756102324478 4.937172936847317 0.36877028325601124 10.98498394715419 3.386261616934167 0.244082325431542 13.511477964450528 2.5905606525542013 0.1638722597035661 10.766774802144086 1.6226603444909138 0.21400818745940356 6.690838158358699 0.3200918575222383 0.2583966413151784 9.604366194886397 -0.992992420342888 14.313971942409864
69 8.272193475140373 4.965948269076581 0.2671304908526357 10.777162770145036 3.4852670573694007 0.24160607238602472 12.032209584098569 2.6429925155375598 0.1644037341167595 8.615024167847773 1.60688771435202 0.21074808065713005 7.340905453616686 0.1048282383159406 0.21474197928897643 9.407499090169686 -1.0031571430823554 12.58937654366542
70 7.860738023704325 4.858909465445217 0.3750604283079006 11.293393229449698 3.4895946248570704 0.24501608303527983 12.281610662063464 2.686833435699609 0.19672269279708618 8.628874543758396 1.6047755794318186 0.2116477033735652 6.964169766568524 0.1034436989846499 0.22716292207659572 9.405757245108882 -1.0156305411289828 14.388228790134404
71 7.395450549062161 4.829747718054264 0.37277801252665393 10.860232845920072 3.469118285145297 0.2582209394849494 12.562511012252347 2.6283778353260643 0.16244890445696064 9.397529560020722 1.6597660347951175 0.21553686188815982 5.983178833983916 0.07478059913630808 0.1778681141224484 9.239780560247842 -1.0319838075212455 13.600331640840777
72 8.030413350623824 4.841600954942467 0.40330881942041236 11.216438344408173 3.48698070385416 0.2542823555765391 12.193143524961457 2.6791976417210606 0.16858901916646754 8.791634802025946 1.640463707699454 0.18492863154819328 6.263317761015818 0.08942769097892894 0.26070214228151073 9.298989556607044 -1.0168077621734417 14.573880160890752
73 7.976973222520132 4.884058018513142 0.38896728148720183 10.820278960655545 3.5148402893306083 0.21891531783100426 11.982251404351217 2.6293454467487543 0.1494265299573962 8.930956256933484 1.6056048267461658 0.19103842691184245 7.003730030876797 0.12910303685739782 0.21974401472405194 9.342837975067434 -1.0117515783734423 13.385343419607016
74 8.81760384878852 4.828985300590739 0.3137988730300777 10.506495618885392 3.5574500378487603 0.23118799966846632 11.554202932026598 2.6859789730657044 0.15363884109435968 8.148128453683203 1.5126741461347695 0.1663015932941381 7.070216392227669 6.254397753650368 0.22981022069542809 9.219329449122277 0.20355534024541252 12.544768003304243
75 9.678940278135075 4.916671499761639 0.343930403021448 11.049599036053161 3.620185042218937 0.26325211637850526 11.258010076775898 2.725458024261013 0.19796727756174837 7.613731936452625 1.5835037427956695 0.20079549188643597 7.294896107441041 6.173117722107348 0.22949653962371896 9.37903548697156 0.2394453042162655 14.157120521072551
76 8.162301920529352 4.885006303766282 0.356214602209378 10.454237414682783 3.5102298672496257 0.25725423932576047 12.681607719537379 2.6272068196154015 0.1646217399725871 8.815972993663822 1.6818258814574576 0.18809031736999735 7.020837905344075 0.0875250975769975 0.17688883342773193 9.42699159075148 -1.0059831080795028 13.098614270050275
77 8.756396315362867 4.952758369108537 0.3656118573675303 10.568975177162061 3.544461532176565 0.25576710051880774 11.150296579599516 2.624723171017872 0.17151512462263094 8.264708216698017 1.5914485494618313 0.1449642376003281 7.177136477485218 6.196030828067323 0.26423000236966293 9.183502553261537 0.2175425879537698 13.774917496001098
78 8.412451077040114 4.968147201924435 0.38472351276560707 10.366918288872839 3.5474688648039936 0.29126392141629687 10.80406407100536 2.629575781348292 0.18057345186334656 8.44668829592394 1.5574653237659684 0.18840309252639117 7.586479773042027 0.0559074084588573 0.24582221779192046 9.123320301176857 -1.0126289859523465 14.791320261075366
79 7.961736415998818 4.95098923796003 0.3611474824192394 11.169854415510889 3.527001023097007 0.2776103912423528 11.575173867879919 2.6523801430067997 0.19395401739711735 8.953731309544652 1.6161773137273705 0.161937690394975 6.836831683274881 0.09705207185331365 0.21958071066346965 9.299465538441831 -0.9956219440837517 13.914054219050001
80 7.6766488482711495 4.984746193751936 0.39871912176139396 10.683677811151325 3.467723976305511 0.2839182648035129 11.910264331440255 2.588782779162019 0.1791755054562255 9.276841240020477 1.5970545665422549 0.14280265302738115 6.830705422640996 0.1529638447424467 0.2720237709155747 9.27562753070484 -1.0060876299118224 14.62920895304213
81 8.118797108779615 5.017015160381809 0.3391424180338321 10.598506849212471 3.421729623189508 0.27679363727612877 12.270121550109964 2.5907170493696756 0.15864951586624088 9.499667104383674 1.6049350939683833 0.15416569497482197 7.0067519896715345 0.18268575607129542 0.22685014992462887 9.498768920431452 -1.0009253654165213 13.242216788095261
82 8.46595269492263 5.031099070975007 0.3935577188418502 10.066545681255862 3.514788886839398 0.2802459170257073 11.223688476060891 2.599574862266934 0.20522639174838367 9.122272521661728 1.5094357547989257 0.16727241615936778 7.463921543660648 0.042175895263287355 0.2757624851420008 9.268476183512352 -1.0249270079839452 15.149748133845007
83 7.871565903936386 4.98075535118477 0.40516144562488343 10.180253376120193 3.438714063986708 0.2787557786294469 11.67491239549271 2.526746115853271 0.16183562541943786 9.52028887900734 1.5924073255334148 0.20795290139447595 7.420790893328948 0.0939463013858276 0.31419872757197714 9.333562289577115 -1.0378280704238574 15.675030680625587
84 7.840837470625098 4.965224553829657 0.39314639666801743 10.569136125344432 3.4559266669647735 0.22614705129132973 11.75126176741878 2.5395990676113755 0.15191079781584557 9.203265237692722 1.5503660966747814 0.23026271957047803 7.264498504787654 0.15631566496988 0.30452790992647505 9.325799821173737 -1.0308554920025623 14.965598883761661
85 6.834504504147719 4.915189768392917 0.42322939059309 10.200231948148959 3.4126783267246843 0.23162279560060142 12.629262848882709 2.5255685345763412 0.14217557785681012 10.269929521854086 1.5999823732567446 0.20930603981406878 7.123346254877295 0.24276232640290518 0.2670740337084253 9.411455015582154 -1.0251056361419373 14.592178938362661
86 6.861511821165274 4.976733036098592 0.3764520519630917 10.142580129553874 3.425105498087791 0.24284357477736546 12.438718627741242 2.5722535765573444 0.14909585527331107 9.890482495287321 1.6077362898417462 0.21947478637596726 7.2463273138519595 0.3183651250909707 0.30298891497490243 9.315924077519934 -0.9843031968773669 14.79211079387595
87 7.655958455095535 4.906357373237658 0.4197473924241657 11.58871323815901 3.4535913844367485 0.22176246166272873 11.912073655457705 2.6226329674583346 0.1655867717747323 8.848184005738943 1.672086350492564 0.20900404564009972 6.639919695059532 0.15165048387148475 0.28420431794347917 9.328969809902144 -1.0030781901132975 14.900397595002667
88 7.376360885346795 4.789174599485425 0.38932453389505606 11.761813279824446 3.3946826888904558 0.21285642213037406 13.0205223490053 2.6134776737007233 0.117820375982082 9.751179417267997 1.7003854098983608 0.20859227375612213 5.593730366356468 0.21832023185838234 0.24651661287203933 9.500721259560201 -1.0211337812459864 13.465771198103901
89 6.990358566845657 4.838700973795631 0.3454794372251133 11.67918897826131 3.42944593533257 0.2299313387298404 13.015363953838653 2.6403976058628595 0.14881631892076347 9.953038757994507 1.703843664358233 0.24187323156050644 6.338584265682625 0.2521067982903239 0.28521908809473373 9.59530690452455 -0.9914429064847322 14.339064255081
90 6.909454881043902 4.904706400317817 0.33986586492760634 10.737753663701184 3.3412771903358984 0.2661793265742176 12.824754681926668 2.523454200135064 0.11216533555544579 10.119322475798082 1.6629933161466943 0.2006208905284562 6.306064355001989 0.2292446935288206 0.2151315454731874 9.379470011494364 -1.032006741919797 12.994258381485004
91 7.28216888843603 4.8748236753093614 0.35751678297250844 10.739005237781678 3.40332971199573 0.23761576158014883 12.155686183921999 2.539175388319311 0.15004145527391707 9.63172793382471 1.5944517281639594 0.1960607641183414 6.267761241097399 0.19883653190111586 0.26093305283884044 9.215269897012364 -1.0422184948747601 13.775828433633128
92 7.693831896598813 4.8955841354945315 0.4225078220998073 11.333442085685885 3.473252917062715 0.18616315860916144 12.508221209237911 2.61852078412258 0.1478281447465758 9.534386075731133 1.5915407124630738 0.21472044064691082 6.196411725187819 0.19401217736171858 0.2834450769498035 9.453258598488313 -1.0097597567117318 14.377397750236474
93 7.265639907125104 4.870710337740932 0.3772751657655702 10.73191536480013 3.4837106668549005 0.24645309883336314 11.918681125434986 2.5914513758411815 0.1507725879611186 9.588999364553715 1.5506170755053956 0.20956577856660824 6.7281287452197445 0.18849674307687564 0.23417382911950752 9.246672901426736 -1.0273446622087987 13.96000736083607
94 6.915104880927534 4.91987548456134 0.39743137348118907 10.758375370649901 3.392791503624996 0.23344293344667544 12.346649424343898 2.521753640371389 0.169982567077365 10.67051499997921 1.6540155023351975 0.21813530864345212 6.8669543287006105 0.28891542937154635 0.2391260730389564 9.51151980092023 -1.008871589959762 14.416973235852527
95 6.267699453765384 4.783841292492888 0.3439532054664216 10.95878876565379 3.346309283759114 0.2342164662106468 13.075854370088496 2.5591095358987537 0.1826475746012501 10.260993375107695 1.688094464575286 0.2236402108934429 5.499457662834867 0.35207804943422727 0.18513176711024837 9.212558725490045 -1.018455376780602 13.402505263067804
96 7.466029682684062 4.852436242371197 0.35689236519059714 11.025775091000465 3.4096166481590133 0.2528517501160915 12.58887628916408 2.568027567402006 0.1702047535007115 10.224682248341999 1.6531693057406172 0.1940736601398935 6.334132188093783 0.16436554303636755 0.2677307005635609 9.527899099856878 -1.0348188406708154 14.229443849542367
97 6.868897676862337 4.731963827996036 0.3247230447995336 11.635464181864895 3.383415694580493 0.2571480931751417 12.998035002858792 2.636462328276825 0.20476522104742703 10.335773240340515 1.692361032783711 0.20397784173674569 5.852572290361743 0.24741826681417284 0.2666721739513111 9.538148478457655 -1.0260176719224081 14.407440582039174
98 7.293102724071434 4.877838645495634 0.3486552200715832 11.282897668237677 3.423972062438679 0.2658966186234758 12.657051765120988 2.591324674939707 0.19820806493286414 9.723304432705191 1.7133272494052485 0.1765762559550456 5.912196319695341 0.19075633621498053 0.2654759812472575 9.373710581966126 -1.0048981083138058 14.379087950269493
99 7.810488622634088 4.83047104532184 0.3668734905306614 11.389408076664857 3.445891551122225 0.21144416858299864 13.048385718275876 2.6343083167060932 0.1875847141580567 9.048036025650514 1.704255649586817 0.19375599852456601 5.872155800092144 0.04081462036146495 0.22852480808113684 9.433694848663496 -1.0331936653929679 13.615576299081933
100 7.485800507010473 4.9235690688617195 0.33629634959234544 10.498483731723042 3.3845674242013426 0.23287281598017237 12.558265828075584 2.585756786578869 0.22220320700964585 9.748295642439166 1.6156195465768768 0.22491911426807437 6.950991239240867 0.2082774843249514 0.24013186383084806 9.448367389697827 -1.020783839903904 14.397551055142326
101 7.449081783497455 4.818101242206144 0.3958200917842739 12.008805480272738 3.4692284578209085 0.2752074447293111 12.982953424342364 2.6505451046167954 0.2505095161951093 9.19585404649067 1.7653145254769511 0.26425099826136217 6.212011744675344 0.23110663327205178 0.21195590288185784 9.569741295855714 -0.9774827093340853 16.016965879128637
102 8.144215415129334 4.861844383612303 0.3833634979134863 11.0466407500164 3.481220204295578 0.26592655829109707 11.47137083916498 2.6441884883852147 0.20910456669361727 8.72176540250655 1.5816998331197567 0.18732116510242172 6.689639039542509 0.05378006490023923 0.21661608915569935 9.214726289271955 -1.0397953071500372 14.465257781176788
103 7.587770309540361 4.704009330694201 0.38975395604793966 11.516757876920323 3.44017841904647 0.2322718076882735 12.532336181078325 2.6580705311343706 0.1560193748423863 9.175792460784113 1.690749375936439 0.2410191980146665 5.792104090371057 0.14703465478311167 0.20230237748956817 9.320952183738836 -1.0363334396937371 13.995831590941584
104 7.972771473979633 4.654238236539567 0.3826871152890923 12.48411711392331 3.413636881315323 0.1913204258155738 13.104702679983701 2.6679746921197323 0.17276781612940045 8.656665724708214 1.7460764668849516 0.24795336563011616 5.392730909274009 0.1343243582099866 0.2273988761667038 9.522197580373772 -1.0410917749987436 14.004550690185269
105 7.774099298568121 4.7584631035775224 0.340982669804754 11.59243738146985 3.4184746067985095 0.24298209746953403 12.59097377110222 2.6519415180305153 0.18191992663804946 8.983561811260648 1.65816831779272 0.20373023131448653 5.618457855831241 0.056956732187840635 0.2614586177171644 9.311906023646415 -1.0555410463352342 14.107063656181566
106 7.6325713648114855 4.677072667636496 0.3306414883592585 12.163666058042955 3.4496684359499525 0.22249457935295583 12.876360738089922 2.660197613381189 0.2063802544252977 9.227397954710078 1.7335194450561668 0.24132266183702644 5.013466899495134 0.2721455256691472 0.21642354045407186 9.382692603029914 -1.0058211644740653 13.948801041839932
107 7.751963643677828 4.833984389036793 0.30232679290236625 11.158093571337977 3.478487775631944 0.2694688777469033 12.395211875905872 2.6785393376256508 0.22894513736818806 9.51262024245419 1.6184216514245027 0.2250286615376018 5.773248393756448 0.16851456548631982 0.18462659841761137 9.318227545426463 -1.0087523581716138 13.87011724681279
108 8.27192714864634 4.879529523766102 0.3140733435641897 11.501227499071309 3.4742462456780476 0.25872090457363106 11.946752921246622 2.7027240249401103 0.2785559867377946 9.052416337994877 1.6163762251287854 0.19564605108616293 6.203323689459563 0.12327192010878125 0.23148955730171222 9.395129519283742 -1.0051123140882905 14.650368597244414
109 7.843632009373829 4.725053126469927 0.3708721606299939 11.655356371855909 3.4908848271513317 0.25737556369925774 12.322032366742842 2.630147647527499 0.20626562015881028 9.146325543714166 1.6529951324504002 0.18599820645584544 5.559013102258877 0.18968503610079915 0.2291603970200653 9.305271878789124 -1.026588748072664 14.320185678845572
110 8.503453246984035 4.810232118137138 0.3878983782454475 11.701033852582249 3.520834953414817 0.24635266507269568 11.905532363821823 2.7026656419071653 0.1927439110406204 8.00100648884396 1.680608275237033 0.18694824439052643 6.252460895407553 0.03218341120920767 0.2654837052245304 9.272697369527924 -1.0150370220315834 14.661152358637914
111 8.485952587512193 4.868808483974469 0.38289903562460675 11.60514244373806 3.542723428847286 0.23103759648623481 11.74337141436949 2.721728500785468 0.19940890131568187 7.947739881529864 1.7396572921358138 0.2329717172673809 5.6707364183778335 0.011299697248240759 0.19234084632991336 9.090588549105489 -0.9874984214144004 14.19397624383416
112 7.355441754523555 4.722339385448008 0.36298942295141534 12.15981634247264 3.453779997971216 0.23714278971585895 12.55466780027975 2.693090029300468 0.19417068112156394 8.944954400189362 1.6880553907363516 0.20541612637393855 5.462865952028801 0.22803356614556836 0.2200131920451505 9.295549249898821 -1.0072822280923335 13.97710157913391
113 7.134662457973072 4.703009580034408 0.3658815098438096 11.66172526658565 3.4517172079670324 0.2316113707055014 12.658498711824144 2.656949297066607 0.2127918004542178 8.813672514515204 1.7569575013891208 0.23299882399821722 5.579571708710714 0.16145091615447116 0.19630110918330057 9.169626131921756 -1.018325001490328 14.20459334843113
114 8.390923667055185 4.722692694840964 0.4240138442107611 11.914493421820767 3.5065754787595402 0.23103941855329746 12.419208779124704 2.7202636682627617 0.1995526788511352 8.077160482749424 1.7556149392062486 0.20791681055901778 5.802488473003328 6.222153019128529 0.2223573189449964 9.320854964750682 0.2211180580269528 14.723641051119937
115 8.051331641111165 4.63444218234889 0.37742560959929755 12.549691414263844 3.50273631610498 0.2458327495559939 12.694410912646026 2.73590924390291 0.2504965320741149 7.9560079434090945 1.7199045887867992 0.24229442150689073 4.9234907900446485 0.06468615712268469 0.17517753335900713 9.234986540294956 -1.032806204359403 14.796369735049845
116 8.278537832871217 4.796775512267568 0.4003939853329715 11.60600236335637 3.491890833136294 0.1786087337717808 12.047036242075844 2.626856864686906 0.15100455636341262 8.402757391427416 1.6238312478917458 0.22782414951926452 6.508193900534717 0.02991111182384845 0.254457875253731 9.368505546053111 -1.0504887880513833 13.891812090537279
117 7.6894805789130345 4.693760900318411 0.41207743344606335 11.707625872767812 3.4487090563065332 0.21503240338770274 12.392084051386565 2.602028309967196 0.16610235614115973 9.129781242930079 1.6453995992600832 0.24715769562157783 5.369993683745053 0.16781571861685737 0.18438097858493305 9.25779308594851 -1.0527991851188394 14.034611128896794
118 8.455068169179645 4.689513574319026 0.4349712277189005 12.282361036214684 3.518131139791724 0.2552454262927991 12.612390874221772 2.6926424951143546 0.16020652391441983 8.507571679120659 1.7013942299359313 0.20484552366028652 5.222897107846119 6.243171117143813 0.2315682627084609 9.416057773316576 0.204628609248314 14.746065395104576
119 8.187360823271419 4.678075623450256 0.4366105665117874 11.860120147082377 3.471447362964655 0.2497642672701476 12.2158371745683 2.708126060465251 0.1758472688487293 8.140591405685631 1.7133479477436062 0.240217059112702 5.413795976842273 6.242512190835405 0.20281287153908317 9.163541105490001 0.19835993507917885 14.957086541590725
120 8.426351310576434 4.727793858394836 0.4113489453534735 11.638994036293619 3.509319844537405 0.23991222399439444 11.752507999294679 2.657311130226731 0.1744070418369765 8.398714295259282 1.628665258541811 0.22594679722737152 5.616824954661433 0.02460837037180559 0.19758414818393302 9.16667851921709 -1.054802209598138 14.314767888852272
121 7.639880897029148 4.719441972994339 0.4103934101366082 11.897201697718225 3.4590376454062914 0.23139263302490565 12.108964927005703 2.6188257598842672 0.17801089426603645 9.424306228483857 1.653733096107168 0.2059233804689378 6.035518399498616 0.10413875219377054 0.2616331158849065 9.42117442994711 -1.0533064566954886 14.751983699469642
122 7.761630812783624 4.785606122197555 0.3960001507991967 11.082874148897423 3.4408747623765388 0.275376504550809 12.472669633560495 2.591851625328075 0.15227627539282984 8.723734007647412 1.595019113339398 0.19259698549884247 6.3344476506953535 0.10017639565206303 0.21262691350893453 9.27507125071686 -1.0616362982339298 14.081891177225339
123 7.576599749703543 4.818152199150543 0.4084222915165229 10.7822999178195 3.42836102499439 0.2923768879165729 12.161495579305177 2.6095401102233313 0.19843042314093004 9.2914947531998 1.5884296575398849 0.21669927133083924 6.264244766949027 0.17427883382927314 0.22068267993562138 9.21522695339541 -1.0405895368651712 15.316440176696576
124 8.659101218561222 4.771098132577893 0.370915739842868 11.969359515836405 3.508740164692761 0.24878987655535384 11.515345973151653 2.6954627284198427 0.21747661435285653 8.046057776474361 1.5293116325119054 0.18444306385950515 6.446683713686001 6.279558978528469 0.24829339464098957 9.327309639541928 0.19249242533351843 14.552196243780125
125 7.324544730040452 4.832277778899885 0.40352897842250446 11.642540889895784 3.4098831161719314 0.25365225617014686 12.470872520942375 2.6308287908320103 0.17763045708449324 9.323340238065878 1.5311534779787426 0.19256926891247397 6.568235033401468 0.13851012244011027 0.20259585182089362 9.46590668246919 -1.0558112447481196 14.094496050015305
126 8.466464361313129 4.748910000835802 0.365867848462026 11.301022161876121 3.475510121176326 0.2539537370101406 11.985579484854318 2.6517331131926594 0.18785108953637825 8.253761893591488 1.5783112424603456 0.2062423364942519 5.8609158954372385 6.281148645529973 0.23466702901187816 9.173548759414459 0.18278072262636558 14.307696259464647
127 8.264465911038839 4.718150989576404 0.36981934838800784 11.67367588821276 3.46182361400716 0.29691923455166525 12.102870189848725 2.5927605320357823 0.14407897730068714 8.130187437029303 1.6467957095799504 0.19440777937628698 5.855133717386083 0.005225349738027239 0.23120178615408704 9.20526662870314 -1.0793906630251908 14.168411196430819
128 8.056218926238259 4.749776559865051 0.4112620294898266 11.66654394248939 3.46572067901495 0.280583187176265 12.663554879697712 2.6463427214961355 0.1764819005871486 8.306582922836139 1.6872934637096721 0.22322083528364065 5.886666845914329 0.0028996526579300147 0.24119568182950105 9.315913503435166 -1.0539352866639082 15.272117084424043
129 7.865738905228888 4.78822377847909 0.35521286070337504 11.83872157522177 3.4572011110387435 0.24432022002938356 12.380170937889961 2.683909940295526 0.17630391503424012 8.427560229278892 1.6431015541836842 0.20100009903087243 5.57840044121444 0.08907599443312075 0.18152844529992956 9.218118417766792 -1.0320394263266226 13.273891316199222
130 8.256783125592044 4.7555439651278375 0.39738948426235965 11.857575932636383 3.439634295465159 0.24884748214327787 13.034627131940695 2.652530286153702 0.14563689525689755 8.19771160547469 1.6295945555162463 0.15913697468663324 6.427179172973551 6.280805855857039 0.26424643407567244 9.554775393723475 0.1872798896113411 13.925822523586387
131 7.730104821927301 4.764238248674766 0.40647697933899685 11.450854690576639 3.4032210592877252 0.2938792352851151 13.201414471288844 2.6469179063692287 0.190563841487818 8.544593813885085 1.6932677650357788 0.218311235579548 5.962303091623163 0.10942554455718487 0.23298669089198437 9.377854177860206 -1.0409277972277189 15.380685117719246
132 7.4260078564063425 4.721909106017307 0.4097993037157349 11.60945327372825 3.4213038293298887 0.2410801204646851 12.842363413644529 2.6596641767250406 0.17792638480601178 8.672802909771622 1.7077200125727077 0.2139652432897791 5.609736987574552 0.1815222164800788 0.23737634958765397 9.232072888225058 -1.0259180337876512 14.669408656287438
133 6.9502468804615285 4.700221732150353 0.39886356491301694 11.695694554637821 3.400734313655468 0.19016094298300865 12.869672963727 2.6149565084375728 0.18183424801761508 9.17043196460289 1.6511877666071413 0.19496913142400613 6.114757437132275 0.15399815189817592 0.2191928977452664 9.360160760112304 -1.0601222074629135 13.57933792410606
134 7.489168807871577 4.870594000149655 0.3791004160673586 10.73975546082501 3.4670568875293126 0.24199488851509135 11.755326960283002 2.6383182189413685 0.1774444945202722 8.745928259176415 1.6068283590943138 0.20798840875182584 6.656716993567926 0.1290179230147771 0.22328356220088233 9.077379296344786 -1.0219788242667704 14.092604803937888
135 7.961859729486002 4.796603286471513 0.3968716839610544 11.259289399108926 3.483671699904591 0.26157135146841615 12.483912656146405 2.6808926166542753 0.20336430834609667 8.360373027511566 1.5762083043796449 0.17781589023744168 6.051094319711337 0.11216953475539529 0.2585636014573326 9.223305826392847 -1.034432813579572 14.876125338378953
136 7.5622614513034305 4.773425493537815 0.37238618434441967 11.221743048461999 3.4254742522250217 0.29108785569438966 12.883524412266734 2.6743051778836873 0.18436147109080925 8.524268971775747 1.6558493917507722 0.20049253471446976 6.068466231827268 0.1390225994414427 0.2091100221882314 9.252052823127034 -1.030726519044908 14.4091788594672
137 7.413134704892228 4.801053541869101 0.4189551387745534 11.420549199087223 3.3953533258494195 0.24202821553812262 12.982965189491773 2.642779815239058 0.1955255175743033 9.210278476540067 1.720169195973103 0.20604344660932242 5.668999785989819 0.15717031284934924 0.24187223616421855 9.33918547120022 -1.0210366636566497 14.947604335055953
138 7.555970510724268 4.716339777759511 0.3816765657613649 11.392540999804705 3.410897395038281 0.263540568870683 12.529674447309985 2.654245164295441 0.24211449670213564 9.079560324514766 1.6343569330836338 0.19832517400302982 5.795197914441471 0.16760857535154364 0.25092802146843723 9.27058883935904 -1.0476523329069738 15.316133907437578
139 7.883040869335484 4.841401608594955 0.3795586808553798 11.598314738892576 3.430074605859182 0.20749018213048473 12.604200813484638 2.6382837616386423 0.17555777012374038 8.682148960619683 1.5625384959005972 0.20104935326391007 6.328383574761885 0.08784756758989266 0.19953824555668134 9.419217791418854 -1.052312694096002 13.329224048712335
140 7.46346089012906 4.738650260487722 0.3924282101232997 11.449389951891053 3.498813523507386 0.24724514481737409 12.226365286718949 2.6652601640070084 0.19470128670210085 9.133249695882073 1.6214767973582065 0.19427660796621807 6.145205072513674 0.10467867610476338 0.22387498155352548 9.283534179426962 -1.0385660177196385 14.352893355007925
141 7.842668708901568 4.8232629211319225 0.4000906398055268 11.403877795979922 3.4842132181248298 0.1898333410397961 12.240934639860896 2.6889604481841882 0.1746332596264796 9.132712873648673 1.6351537183033307 0.19991137615739443 6.315015047584721 0.058106111706235274 0.3003232737426394 9.387041813195157 -1.0264026185225545 14.493447456135865
142 7.901777016514531 4.6886266860974235 0.39458633934246223 11.997529477792467 3.456361974092824 0.1895697180645371 12.851537450359075 2.7360081427977496 0.1892284303700255 8.814840988606003 1.6765200899549992 0.2091909767316173 5.628498852208088 0.10202985160721953 0.2072362808869179 9.438836757096032 -1.0324325531026126 13.63423828525193
143 7.931561730798086 4.821006935194175 0.36754406246372995 11.873753898729694 3.4523271747272983 0.24245460337802632 12.91792880170672 2.6652596970908364 0.17693523269060815 9.26828001390103 1.603529754081647 0.21999216143231995 6.711512519304398 0.060795261425422416 0.22902968985958153 9.740607392887984 -1.0437581375087799 14.163009625971496
144 9.091918632092826 4.80398527490946 0.3384939580406257 12.262167859183197 3.5237040083753453 0.2442746308850965 12.173657520954462 2.748701556870679 0.2322819060525482 7.930770480387686 1.6279857243496076 0.21681428822390347 6.022760431726981 6.249161382503664 0.24495661185167383 9.49625498486903 0.2263656873890954 14.63129542571829
145 8.127269828181543 4.784886116020516 0.37272891225977617 11.344261086761389 3.499116852854272 0.25790213781871163 11.92208467065169 2.6490918620607955 0.14523342477174012 8.596418226016429 1.6176732850574167 0.27599268358757917 6.604681837681379 0.06551259923608571 0.21790658766291562 9.318943129858486 -1.0410857589668385 14.55042072605849
146 7.7009276920180225 4.7560316854783 0.4077133499281715 12.17271177825629 3.4396418615844677 0.20012317177529387 12.153034320157966 2.6625838109275977 0.20329700932454453 8.630579379234526 1.6640080786219544 0.2379631845592515 5.948471703300886 0.0620557339758194 0.19976635152473352 9.321144974593537 -1.0474776678950277 14.310916587056118
147 8.15995079467411 4.7377549615093955 0.3982716630418889 11.197101502735267 3.4208442187778982 0.2055706513791265 12.401996712811894 2.638505515774069 0.2152300844292356 9.073827851508494 1.6441916818066475 0.19545524919735827 6.310866073405978 0.008615238960833277 0.25157293934400593 9.428748587027147 -1.074359578646887 14.5084440193148
148 7.346945507561744 4.841942368800995 0.3758682587007068 10.479838465056256 3.4285697666901247 0.26378665424838343 12.282604192961692 2.5647086210565098 0.2130479161564103 9.115961864815041 1.5213026269433747 0.23723690014427412 7.2856348001692 0.12229361896069803 0.20089647701660593 9.302196966112787 -1.0685785015223153 14.791893332348439
149 7.682890493823628 4.791807618226481 0.4094908674391501 10.76513582066232 3.5022971034953985 0.24888886297152524 10.969610908657653 2.5778447169107483 0.1812221322472135 8.769666978968248 1.508753920307585 0.20394341190358892 6.635626366720362 0.05748617275562437 0.20140661250909034 8.96458611376644 -1.0767039956734883 14.266097765198207
150 8.124338254777884 4.747718318099534 0.3729511236158947 11.321377122563211 3.5201276517052165 0.2815428710598055 11.276374082659428 2.619754219698289 0.19026434680383938 7.853514056020439 1.5044677557198385 0.2224832342096055 6.43802016599601 0.004628435087435055 0.19183036834374606 9.002724736403394 -1.0850026259505932 14.427901699283293
151 7.43065410739103 4.871851442384662 0.3785484144860883 10.76081449362217 3.4679989883616797 0.24251269023041827 11.398441515777094 2.572647125189029 0.21627693504754095 8.550703279316568 1.5093598438932674 0.18601077625786505 6.887170484557144 0.07894473349933445 0.2512597931530761 9.005556776132801 -1.0641814753470613 14.605938767353337
152 8.212078444217301 4.717070623795936 0.3554417553168019 11.546378378414891 3.5191842271198985 0.3047985403397191 12.171249079704566 2.670459689076076 0.2314082267521902 9.293226360717313 1.6031746919793812 0.19549146047062305 6.121758665185365 0.036588459310755155 0.20986182625841984 9.468938185647888 -1.0550463637562464 14.862545936885125
153 6.698227927472618 4.67817220296091 0.41333657613266633 11.598751721088764 3.4266968140505205 0.25359215549975234 13.001775280594098 2.610603120318906 0.1849114504876922 9.91874716941668 1.6328103032674506 0.19364855157464156 5.97963001239519 0.19690283359774652 0.25442330180037204 9.439426422193469 -1.0553048471735489 14.895894674426138
154 7.274680166638147 4.82582384904972 0.4024556553166459 10.327752481171489 3.470953675806857 0.27630638867897367 11.783744721581524 2.5789621786128447 0.19169338842607958 9.652896916353413 1.5635221830521036 0.19598027834727788 6.403156661150017 0.11681578566023401 0.21247433741528735 9.088446189378917 -1.0531263675763038 14.65522962756622
155 7.044294641676747 4.7292327867761355 0.4082667843755664 11.575037413505745 3.451115195821603 0.27563001429888934 12.328642894118087 2.6083474244080453 0.20042578159330293 9.064967228762692 1.580421780092605 0.18837572131521543 5.9797585426754845 0.0504440121918346 0.22328302384613946 9.198540144147751 -1.080429662154611 14.850852054971737
156 7.227137242475132 4.7562410400565405 0.4101055777125645 11.01686695195408 3.5099458806094144 0.29841072933372736 11.562757188930716 2.628098912750542 0.2159789803081982 8.910316768351926 1.5420412624526445 0.19053614752028758 6.64705460467107 0.06258365404585922 0.2539200455194148 9.072826551276584 -1.0645597520296557 15.687028436954657
157 7.8208796572863655 4.70941740480136 0.3839949969463767 11.156225825320703 3.4738339763192028 0.2725922149254017 11.77952154609188 2.607564532730698 0.1972763252792056 8.705137728003779 1.6147913979465933 0.1791798532191247 6.654232398632675 0.0527310275904377 0.2469207728303877 9.22319943106708 -1.0726742341349973 14.667308895876511
158 7.876597761458639 4.702850120817068 0.34432102576243545 10.857588707508274 3.4500837194178993 0.29395124597740285 12.110548433058721 2.592897603120934 0.2216244841611238 8.571133023806823 1.497476680801583 0.20313575650206991 6.1930010411101755 0.029431191837281406 0.17523908252658363 9.121773793388527 -1.1097940388137026 14.18954725608001
159 7.4855077600903295 4.641521097430976 0.34266462286762817 11.366262593719368 3.5024759420265474 0.35532886761039556 11.760319753179049 2.6088728617352643 0.20790208372459548 9.080166967090186 1.5662787341343225 0.17554411895258273 5.916569819703094 0.09624735187852815 0.21561683223262598 9.121765378756404 -1.0812627045715282 14.863172938925132
160 7.596614125803227 4.7382456389421295 0.3511452671423058 10.557914654028012 3.4726295896497965 0.2942674787284559 11.706189208746748 2.560943468841231 0.24274911687480005 9.152026802089537 1.4657390416268727 0.1749684483017259 6.526406708039709 0.09297515320620839 0.19046689519832155 9.107830299741448 -1.098235323559408 14.36516582545288
161 8.282098631965255 4.741195000283478 0.3769579141496674 11.007883659724452 3.548158885318056 0.3287540643795764 11.980343712613879 2.5996673422963186 0.21650707291020824 8.867697614291561 1.5214938034611596 0.17213703102002836 5.657423201824017 0.009361488680791896 0.17800416190006585 9.159089364083831 -1.0803665980046948 14.580174404407224
162 7.8371873875287426 4.837402318170174 0.3746495387130976 11.000940919783448 3.5606907160411785 0.31006935623164483 11.588906223182716 2.626153000468281 0.2353839706619483 8.590091838455178 1.5119504564253006 0.19734169749685074 6.511143631450868 0.07546462201274215 0.23059285025941478 9.105654000080191 -1.0420096793891207 15.447370882285952
163 7.262194985889713 4.797718390807145 0.3816495210668821 11.3978398905065 3.502950213435855 0.30990268341852006 11.467854216805241 2.632183799993753 0.22329890477453554 8.559721975769243 1.4915209988014642 0.18998679639914043 6.243580445253482 0.06614217528618407 0.20943996244976557 8.986238302844836 -1.0662387863477756 15.060514990017637
164 8.523112602174804 4.720314620628964 0.33466875129906043 10.729489689588593 3.5456911893623446 0.3132792140645607 11.091900957872207 2.6132756308911382 0.19277191394973303 8.536580086180292 1.4231373027754948 0.19055880651672552 6.847861691514627 6.240126001059535 0.15404764861214024 9.145789005466105 0.1441670469308396 13.582839261850303
165 7.320627922144837 4.790479792086559 0.387518900649463 10.098687450646137 3.4698961310771725 0.30637754221208774 11.471347738630842 2.5063297571615806 0.17757074057233968 9.02873271524944 1.3904132316917357 0.18758087869079285 7.273001498919178 0.10763151777074975 0.17443486271123024 9.038479465118087 -1.1113918160550962 14.134673138910077
166 7.7519102605461505 4.836723296669656 0.3817930451570087 10.288797573646654 3.4871136025899254 0.2995324489192007 11.779874789149677 2.591579426673106 0.21574411154071893 8.71485058191684 1.4801285443542638 0.16766575793143002 6.817062024951927 0.025803770679344005 0.18710339686107008 9.070499046042249 -1.0800721738193968 14.34501552046978
167 7.246208273220771 4.655598955376917 0.3739160661230474 10.321213291852096 3.4616301321353635 0.27746180757899136 11.482542828946 2.512413964168446 0.2476989555327592 8.884007924539507 1.3925759015714916 0.1807907079226003 6.472895079786933 0.018186603744376393 0.1725100121182819 8.881373479669062 -1.1562607906133369 14.35118958608675
168 8.21614068993233 4.841221267495028 0.37672029457389483 10.431079216956775 3.509405950298996 0.28385208173643284 10.57490639668269 2.5697864807243427 0.2229023566779425 8.205137690476075 1.362200534497106 0.16901653482055548 7.2991087939906 6.205073019221713 0.23069557880068214 8.945274557607695 0.13319554843478132 14.70423812748515
169 7.644243450638664 4.806324492974797 0.4002953415893434 10.4670033945561 3.4686455182639584 0.2531560676136543 10.513830466803487 2.498866222731233 0.22622439363429275 8.690833741350529 1.3558175089453393 0.17639089201254196 7.109233767812389 0.003996504698225475 0.21544347974980577 8.885028964232234 -1.1376118524899452 14.570433322500332
170 7.12504061879097 4.9722823260762725 0.39389269576482955 9.369877910713537 3.4775810677756094 0.30855360307938506 10.220179432951898 2.469379460383587 0.23927626288992832 9.41268060099173 1.3405178905181265 0.1624636450721235 8.030518320880919 0.06847605558196462 0.21256843875493434 8.83165937686581 -1.0986945419455438 15.088896768980282
171 7.460389109846505 4.775953023414667 0.4119199530085435 11.016686083961195 3.408861830649269 0.24001279135191617 11.69947988418863 2.5186688990677184 0.18277584001423552 9.239959958607109 1.50980973796455 0.171033218041074 6.68084702859097 0.025077189063313923 0.25516680180695045 9.219472413038883 -1.116667765980752 14.448948274738665
172 6.465628289629336 4.810416962806816 0.40721263525440377 9.99846929456446 3.381444321308528 0.2704518095266859 11.392603786513309 2.4592882869007266 0.25509760209917276 9.679033412126357 1.359528731782152 0.12417623244095823 7.598694344249735 0.1060238938928614 0.2099227598394584 9.026885825416638 -1.141001462674439 14.517158154692924
173 7.978659818868376 4.885771020071838 0.42552713173280027 9.804665935242884 3.561061399960866 0.30187203295282333 10.446399203245676 2.5011899325296256 0.20369900132847082 8.654883776733351 1.3511309241196265 0.17253327523130882 7.648884345786996 6.261343529209389 0.23367909261461114 8.906698615975456 0.14775745916561323 15.32444989771316
174 7.138359285945728 4.837635084350685 0.4749818940474959 10.485993509391799 3.3858390260147853 0.2973428906483058 11.963741839431366 2.484756848493414 0.1957156388349579 8.893751184311283 1.432879771765545 0.11824605354184281 7.092045420386983 0.06543524192802536 0.3087302007176463 9.114778247893431 -1.1230327075021649 15.98571359754854
175 6.181120208892983 4.676960095296057 0.39094851378192047 10.954193915573345 3.365032174252759 0.3262435129767397 12.565095784657316 2.5135564055703457 0.2215537006389028 9.612903555889346 1.4782882214330073 0.12314355856572566 6.561293295221645 0.12997001312690049 0.2570766019787431 9.174921352046926 -1.131580520076842 15.1142357401607
176 6.622874794286943 4.742193221910757 0.39970942851963703 9.833430355834656 3.3433767026239467 0.2910583628763484 12.147115563817575 2.4029492162157524 0.168467842486558 10.19054077713767 1.3509718126229575 0.17164812943355812 7.188738148940892 0.2349857383246184 0.23605341374861674 9.196539928003547 -1.1494465636730493 14.51803063080541
177 6.725340114067337 4.765187107432824 0.38774990844067014 10.665147543779621 3.3470126297038103 0.28766263950284804 12.075208925531024 2.5440593801802693 0.19964316416379077 9.308945657855194 1.437871141008649 0.16885842577956103 6.925990063196814 0.05724561450934493 0.22231569204385745 9.140126460885998 -1.1340667274456764 14.509925029719739
178 7.309016962089248 4.83991635292697 0.3946272700772892 10.305331443128006 3.4375474362598712 0.2785568538153392 11.54273654824258 2.452559476437182 0.1868555409860097 9.445073969714828 1.3812918231191933 0.1951825312661234 7.486365606513073 0.0009842329060655956 0.22064564450162527 9.217704905937548 -1.1418820376827994 14.620368497101564
179 6.436201092484879 4.676613152003492 0.39268981029943184 10.986607681709474 3.3909581289909565 0.23351455281421601 12.004357153600791 2.483643437184136 0.14672496210808114 9.512746260187651 1.4261982292984068 0.197909688089589 6.933756810177336 0.17969409370309897 0.21513014941810352 9.174733799632026 -1.1329204937766377 13.590205531411957
180 6.6243472299818436 4.6539642262886485 0.41846359082493056 11.38922742685679 3.3449903722753405 0.27009819526630285 12.740020668932322 2.559514385563546 0.1903333568716339 9.644292688425029 1.517173895923766 0.159466131315859 5.943691982638081 0.1715343606402713 0.2478285009466971 9.268315999366813 -1.1149064538743412 14.738649154659354
181 6.467773393246839 4.745056108556579 0.4051504066654668 10.51696860835735 3.348276218374557 0.25368479498728513 12.0441818965131 2.485801691548308 0.19960980053639416 9.307187021676127 1.4320318014681297 0.179617440098322 6.9363347009739185 0.20384210606926115 0.2133352620778109 9.054489124153466 -1.1213403168092888 14.339961390498079
182 5.89844957237489 4.832474399547962 0.4381048083850605 10.867984511871155 3.3266038348198346 0.2708421809752986 12.294938828921756 2.4750275624030578 0.17491742277539774 9.662315623633319 1.422843463727453 0.19116300879358764 7.046955268750379 0.2383780254572679 0.2514759455676024 9.1541287611103 -1.1052764448215406 15.200608882034098
183 6.818741157813197 4.755726681342326 0.38177368759915153 10.938554645154332 3.3922618716912334 0.28056704339138305 11.574962630761805 2.5741495039568765 0.1650427474054089 8.726405205679374 1.4544064380378916 0.1927177713665802 6.845995622776484 0.10471775765060418 0.21606101378776527 8.980931852437038 -1.1080894514768693 14.165376098954022
184 6.408234670076753 4.867392890030315 0.36216295329910664 10.154666283351926 3.3777228578121203 0.3075933581978674 12.210010853442732 2.4963288315644343 0.1585242095647491 9.521336696091923 1.457566530483596 0.1908289359185705 6.981782810593597 0.1666480056056046 0.2446802046441181 9.055206262711385 -1.0912100789134418 14.481962760669044
185 7.488930296592623 4.87786893319298 0.34134145661668525 9.788561756780446 3.4844296544554823 0.3164018370475623 11.210169164492145 2.4899791553190123 0.16249754345718498 8.959704237391229 1.3550309007804842 0.1849114504876922 7.557916980563639 0.1081811431408659 0.17816230595489874 9.001056487164018 -1.101243944634891 13.559786409491382
186 7.107607068558323 4.815249120633833 0.3667185897131522 10.31061002266354 3.4358499770867614 0.271506845132033 11.55015409220222 2.4845088620040254 0.18756042155632327 9.29655847516878 1.392746940126454 0.17964879891765562 7.058593717427993 0.057692526870361256 0.18325956075113944 9.064704675204172 -1.1271324166683687 13.621432342488067
187 6.936243026456938 4.798565803274423 0.319556437701515 10.102736898656241 3.3421406458160874 0.3069014039936724 12.453908476321084 2.4081213884763413 0.13555847982617936 9.931531494256722 1.4670775897801305 0.17782802100884423 6.790557378231821 0.21545618788816817 0.18033201108551847 9.242995454784563 -1.1180695789656259 12.836275474507074
188 6.531687379968875 4.731061848332805 0.34597157049223315 10.756482777422423 3.321537792615566 0.2772036141290535 12.488021884341114 2.460868119581429 0.1673511577818386 9.247949467267746 1.462113367770733 0.1711553954508504 7.035368606185927 0.11616683182823401 0.19717564065209484 9.211902023037217 -1.1459923099869025 13.27952736919848
189 6.690100410290467 4.9063370170556455 0.3223564789920049 10.292504454730334 3.3625857918761843 0.2882825923178956 11.567133934091302 2.4278016144020445 0.1959123143828109 9.976270796532297 1.3662622709956471 0.17541574655014522 7.387129535623562 0.1475267263422574 0.19937459616675338 9.182627826253592 -1.1222392178783 13.537179040112122
190 5.418451055438774 4.771856098912318 0.3897191293213922 10.498503239826386 3.2884883210185025 0.2998348957905648 12.544877203504162 2.4250817712099932 0.15455995653051716 10.346257740649316 1.4548427161115969 0.18243973337299974 6.982858772277942 0.2847352149608698 0.27103192920092 9.158189602339316 -1.1193410775699997 14.869236194072677
191 6.163802456677785 4.743859010211445 0.3505660449437514 10.511160985867104 3.3879304568034674 0.27569330149796567 11.54759749708529 2.4925247251128986 0.1966040314263019 9.609639171898012 1.425739811166916 0.18017242499204358 6.666835469228275 0.07824133621386031 0.2009884553814145 8.899807116151292 -1.1386828341109383 13.797101685721232
192 6.233928711460962 4.727594484457343 0.33236955782818106 10.996074121199799 3.3849444420975074 0.254639192227262 12.246264831667238 2.504376824781406 0.16011869344963542 9.655286433196054 1.4614346588853455 0.2004341643551882 6.751028856973773 0.2502631728289638 0.23926771184726908 9.176516590899565 -1.0986191854025424 13.600062204324894
193 6.470328875803108 4.742480194450152 0.32979626988849375 10.761501239746071 3.3793890546707126 0.2812818846653291 12.36011036178366 2.510750139417551 0.15675300218220728 9.923557896484509 1.4344478765543962 0.15691099144526813 6.814701127103562 0.17095770614037964 0.23788984462485327 9.266039900184182 -1.1167369077660176 13.322781262935354
194 6.483417336615473 4.640019897692583 0.3659604697503436 10.831343866120923 3.363614624320681 0.3041573526268277 12.399196076553121 2.5408846855575553 0.18997069881030093 9.643592091901231 1.4716678319423828 0.17507695699557257 5.984235748590801 0.11510445548794017 0.21479343963962308 9.06835702395631 -1.138083603012427 14.323474111195715
195 6.362149519972653 4.64869004984836 0.32494491538031417 11.224802144948502 3.3110685119010306 0.22252429012775723 12.775152557483555 2.482607978945052 0.1841815808477897 10.436798622292175 1.5494589053394787 0.21314599469838247 6.431228199811703 0.2709569009265267 0.23458036938973292 9.446026208901717 -1.1117854326205663 13.51466663492108
196 6.4871364112037995 4.754749698095635 0.3005246916671408 9.950216215130585 3.420570052408281 0.3259964393263787 11.743711712865439 2.4600783177538075 0.2555523780246752 9.947545909491483 1.4559271609926787 0.14861799824496813 7.283565499941825 0.1817416280616813 0.1681205360564924 9.082435149726624 -1.1097285305502391 13.73737410233413
197 5.960234054155795 4.681265703314397 0.31875440107103903 10.684853032951795 3.3624868132137453 0.3271784521961605 12.139758574003165 2.50546181841197 0.20363387456498838 9.949675201576438 1.4896121403556588 0.18695914768664068 6.302509334826578 0.20958316488509315 0.1446565176757381 9.007406039502754 -1.1146599739764829 13.535353193042162
198 6.122082894266827 4.698915226782551 0.2984113375405891 10.848801079815242 3.3249378848542204 0.29334809011680973 12.910133486225279 2.4598290160259357 0.17521172998291662 9.950052981969858 1.4933605162477512 0.18064081229406756 6.659452509399057 0.19752882106692154 0.1770713129055071 9.298104590335253 -1.1294276090171798 12.887921079128793
199 6.821709713678582 4.7558151959658685 0.3023936487691902 10.790303879539938 3.438792100073268 0.3244849502742238 12.07521445277428 2.4959999929639816 0.21843669443020955 9.101291496558812 1.4633494615360692 0.1459831336173952 6.391945128745555 0.12817583167058014 0.15256442371949389 9.036092934259432 -1.1079153855707022 13.107702738648983
200 6.961579521814378 4.79559740431293 0.35267010109442476 10.204331643187766 3.3634544165005806 0.3089341473918856 12.444422515206167 2.4628586258674123 0.16522368208111377 9.870941839726711 1.4801439147678843 0.17200509702283492 6.213054890255748 0.1217286948280637 0.1373710463202378 9.138866082038154 -1.1195852907572816 13.019939620128346
201 6.467178721803894 4.650808722729543 0.35147175955757143 10.334359448073775 3.3323188789592875 0.2796174891915921 12.464622246361865 2.4724589586331964 0.1948672701208621 9.913454642163856 1.466382763804513 0.17948427159019276 6.555465389037319 0.2319233885122222 0.2394547603490274 9.14701608948814 -1.1335633594849033 14.265452199196742
202 6.829985538269351 4.673715920500772 0.30035913571548967 10.657828694381154 3.425243044953649 0.2755040547246449 12.373528010189467 2.4835191539425567 0.1867611870508194 9.866982299623391 1.4971657276389965 0.1739726726046239 6.353347914323328 0.1929129013139343 0.20968665241371165 9.216334491357339 -1.109830552342674 13.13544365568238
203 5.998440380579318 4.768695655114028 0.31567980608435275 9.84685854361064 3.326436222869538 0.2522752316818855 12.852916343920079 2.4103119810039066 0.19573617328212511 11.112035692835237 1.4355491740905137 0.19369098002444404 6.910171967949837 0.285024358793787 0.19720941063749892 9.344084585779022 -1.1191384236383013 13.230645167850055
204 5.743778116638003 4.859423002968059 0.33870552013918087 9.279627170256896 3.368108051599493 0.294928896383213 12.227210143666147 2.4152956475671257 0.21483370449180605 10.415608014236614 1.4472132061235836 0.19124831836518522 7.159813141527952 0.23361745927272856 0.19243467845742446 8.965207317265122 -1.0996104285064576 14.119411754875152
205 6.221899299645045 4.849555117060427 0.29258939929351413 9.3719025011885 3.37149150875827 0.27214974838338846 12.036717767050927 2.3614322258495792 0.19775108000350355 10.106226617415672 1.3773632408579837 0.17254438487613422 7.283687900544369 0.1885730668962141 0.13158997745653114 9.004086817168904 -1.134658870128161 12.222617466524154
206 6.420214294295802 4.853152178760297 0.3070885835145322 9.221535319171823 3.4393223702734845 0.2956893258826424 11.63961295014514 2.3993283483819905 0.19292057323503986 10.077086789259111 1.3981978064386442 0.18236875764643237 7.4654730660997455 0.19358655563029387 0.1761536438106484 8.964784483794325 -1.1076244501157138 13.22639705683504
207 5.618244941156615 4.9060595331724 0.2812307758576567 9.227296976609194 3.2959337260238533 0.31842576744717443 12.155219988942239 2.352410958915801 0.20427070502200467 10.483480743339586 1.4002922521508925 0.19259013457436625 7.55979899755448 0.2283977952559695 0.13207605933444838 9.008808329520424 -1.1277230489088725 12.932728205248889
208 6.053578644903078 4.871591826380734 0.31237221169439616 8.86060151390963 3.363956867249513 0.31055695755281804 12.136703672132834 2.377396318622729 0.23042719055359445 10.73155569942721 1.3193259408903864 0.16792201051306682 8.0644812657237 0.30786282301919127 0.16680386012867068 9.169384159219291 -1.1163151467801449 13.614419503769438
209 5.3625739018059155 4.809396323722236 0.2836766558938478 9.776589351958046 3.2311032442997805 0.28277102315000646 12.611668867180343 2.3417844972578075 0.1932281066793475 11.047225935651564 1.3515829317868713 0.1667144463407069 7.831618514025173 0.33210688058965765 0.1527658850077275 9.325935314124207 -1.151147126481385 12.366218188786103
210 6.078140325783369 4.7264559321668145 0.2883725183355244 10.135045187862605 3.3266523400253116 0.2815555280605884 12.515934013015327 2.3577021341824445 0.20768568284418687 9.912526905985986 1.4171332167963773 0.1652657149294561 7.657795042264788 0.22352753174809994 0.16990468097280712 9.259888294982414 -1.1540476710288463 12.7515667759653
211 6.664305949192567 4.835397784121506 0.27380457611803666 10.34065856020501 3.4452561368995305 0.28537157250961204 11.188424454427377 2.4824853963137716 0.251846240932404 9.387972000500456 1.3801503845155851 0.11613762986005502 7.239448233884058 0.13287799969639452 0.12064451637513801 8.964161839641895 -1.1091083617032982 12.006955531146398
212 6.573753307905929 4.749996475292686 0.28642620419099785 9.777600655589257 3.3337849717774857 0.289863956011077 12.809457740278104 2.420629320512652 0.23886119146334323 9.166243307262759 1.4082636937721078 0.15293500289903675 7.055990867792172 0.16551654560507115 0.17889334658264025 9.076609175765645 -1.148703700620655 13.143419212581003
213 6.0060771981672945 4.624273526048023 0.27388943056157056 9.886848660652099 3.2624027729209173 0.29425473710747174 13.14182816762635 2.3710748545242897 0.18855801590043259 10.125993395709774 1.397677232292709 0.15179731853161418 6.868841892376674 0.22341665903979419 0.1807612027961076 9.205917862906437 -1.188572893047509 12.482008236010882
214 6.039310151509322 4.7688505256609215 0.2936091454246299 9.931805803033713 3.335526975267457 0.28600734066746375 12.463742791637477 2.4032155297020754 0.2276792216530541 9.799780821171938 1.3631447867157531 0.13219865872926478 7.435512994372457 0.23785841224145707 0.16949139886119136 9.134030512344982 -1.142622656095123 12.708040778763122
215 6.414437729444041 4.767998615061524 0.22218995388360938 9.898576921735684 3.4315271565501004 0.2874518453531284 12.131899237357983 2.4334904615798525 0.1894323895815872 9.783192125318003 1.3827600250282839 0.15986989269124463 7.467136506379663 0.11718257956575691 0.1466095393241127 9.139048504047073 -1.1377501344555523 11.522795709573646
216 6.193546034874642 4.738827968136119 0.2546252310494691 9.9574640014288 3.326823023093053 0.29198558212767145 12.613847504869101 2.426963689502216 0.19975283462273455 10.056661838868783 1.42067513638651 0.15645070349376966 6.951114114465125 0.13412710303312872 0.0706815103138 9.154526698901291 -1.1548585179824502 11.15544084871165
217 4.883323162194248 4.715679309932349 0.2764464054895856 10.339095264440555 3.254778967016888 0.2757646742217184 13.422063258057099 2.3820678333268033 0.19516470551913687 11.470207708808767 1.4975984895613084 0.1513180435902696 7.316731116951026 0.4557019799569221 0.16844651214367398 9.48628410209034 -1.1031765860538016 12.228527537082174
218 6.018555150189053 4.615529573402682 0.2811412062659474 11.284928790548493 3.2812866959731672 0.2542202676171104 13.360925114727074 2.4608944822463394 0.2545473660007087 9.901197370574783 1.5066471696815562 0.08524662597464455 6.419360546956812 0.29012958580686354 0.17163800929610654 9.396993394599242 -1.133444400590534 11.995369629637292
219 7.011026094192972 4.720449504238977 0.2515300750043835 10.540908695302551 3.372323713873253 0.2680743102220259 12.24479865390173 2.4367718747373046 0.1930986288241741 9.780411337715458 1.4560852676016198 0.1367192267820418 6.108562588238918 0.18585046821771983 0.12793021817709999 9.137141473870326 -1.130045736278881 11.19963419959801
220 6.479956466839249 4.805787627054768 0.2743938405671078 10.10157372108877 3.31865653726675 0.2449022890277056 12.427267935156102 2.430466906032136 0.19533306399585645 9.417019089585992 1.4212191712399902 0.11923575715247835 6.878759976162491 0.21249471106814521 0.12223376545322119 9.060915437766521 -1.126616911480298 10.95608424718565
221 6.7925553566795 4.813550249002969 0.302457888962203 9.565512446418449 3.383919856020249 0.30570906557536387 12.7905656556404 2.4258217973038994 0.15756341052232997 9.509563345301682 1.4277430931214863 0.14260232050585228 6.791913538974811 0.17262750894438303 0.13725391096842843 9.090022068602968 -1.1196094011340585 11.98153981937128
222 6.578685063345416 4.735368560785596 0.26897049036680903 10.08566428202177 3.33845015042838 0.27397822478088646 12.299331920142844 2.4184639852255145 0.1910877044002367 9.636122352142008 1.425940998907047 0.13010068688049928 6.6658318882996745 0.14365748718375473 0.11256666998701949 9.053127101190341 -1.1519656655065973 11.192200844618906
223 5.767755701801993 4.720222838512557 0.2825291010005438 10.03798295654546 3.303518962413655 0.2858484218751681 12.94855278458089 2.383839649795344 0.23349549077237572 10.636856819573502 1.4500684793428218 0.1166498563794641 6.537665356365784 0.28406784802713847 0.11781074132575223 9.185762723773525 -1.1359983463943526 11.875508419619052
224 6.167421709824036 4.708089901743504 0.2947621382823805 9.979877255515685 3.3290389882851272 0.28171830350276167 12.799915939371395 2.4167485781640083 0.21950188807382387 9.809500438522514 1.4164024430398516 0.1494793705275628 6.359777400614228 0.2306736598131684 0.15260442340641453 9.02329854876957 -1.144151187803524 12.582910903925086
225 6.9374253111083855 4.882748059134106 0.3010692743548087 10.102843871896416 3.3902247176548785 0.27938306796196294 11.883227857092932 2.422673557794827 0.22694792017193965 9.38054285603268 1.359273255016018 0.11426622239963825 7.254281856414607 0.08205526259056485 0.13163403404284899 9.111664350509006 -1.136946931574577 12.069934858739426
226 7.520345480193033 4.7589287010357735 0.31786460161890384 11.042162185157004 3.4171948962418712 0.23972778488223848 11.873533390568879 2.463870240302629 0.20543950234894634 8.71433290340977 1.358098530226235 0.10104345705345809 7.105246354481262 0.09877138687894416 0.1661257868911446 9.251124062761988 -1.1449691510755653 11.805235391746455
227 6.977165556616237 4.728909436286818 0.33185603530081964 11.463983157683591 3.4485378418083075 0.26595105193518487 12.26062757735008 2.477211033057132 0.18455028295332668 9.330133298708622 1.404999776905719 0.13525691171011325 6.482337481586433 0.1930999498035866 0.1775197802657744 9.302849414388993 -1.113790294440343 12.549311952616913
228 6.881602079887818 4.620609933980962 0.2531912862643045 10.497399995619269 3.4070321730705326 0.2879702596672849 11.708549584425109 2.5174520083852454 0.2462023060129746 8.998582703247296 1.397092158919162 0.1239006611131318 6.973269762695028 0.11436997234850665 0.1219895892682609 9.011880825174902 -1.1530306526717742 11.840219845571163
229 7.246346952554914 4.650986788597848 0.2639674161114253 10.982326010819465 3.467946854210282 0.3253171727214746 11.323927931689282 2.5433432462764562 0.2516878475531862 8.63562977847733 1.378524807620872 0.10887697083191654 6.650180008012244 0.025474576748269306 0.10524569993486364 8.967682136310646 -1.1510866473219101 12.090499324952518
230 6.82815988417916 4.663679898518424 0.24971024552551768 10.376889258403068 3.448112281145535 0.29351088982066226 11.054280325493849 2.4843547074567054 0.2624163801887355 8.420325333151144 1.3394203716292696 0.11226753222199914 7.13264359198181 0.02813584857370925 0.10745025121915623 8.762459678641807 -1.1716012805479272 11.749706226540713
231 6.995571838779033 4.655571740794107 0.25182638729026535 11.351819008022334 3.510516890348759 0.330205536480371 10.915702103438793 2.5330037043184785 0.25350756335674696 8.25666438305627 1.3582779558871652 0.08060153833080327 7.189626255255802 0.0401237783370671 0.14770993285160294 8.941876717710446 -1.1448430880755402 12.190833988419808
232 7.36602828031001 4.626552214474602 0.29541511045964486 10.809210630518857 3.4566296108476275 0.3110381713062284 11.526780749789918 2.5308020274742833 0.26836242168477575 8.264146118466916 1.3110619085968045 0.076877097457788 7.1235812710868345 0.0207433483014606 0.13281311879135002 9.017949410034507 -1.1751840800737001 12.427522411150312
233 7.535203410336323 4.603284464673063 0.330431756828658 10.8232026095252 3.4884215152968503 0.2943272749869425 12.131549642167757 2.4539050449827786 0.1842652042378799 8.028346517392677 1.3885034362691637 0.0796460839406199 6.847312160962007 0.014239947099298291 0.1408307569779168 9.073122868076792 -1.1746710203484247 11.797213342933896
234 6.457781228802269 4.671997312297068 0.31935962314414584 10.383227951569616 3.454744549729849 0.2855064128139008 11.832847294215568 2.4711758658166785 0.22780066099133497 9.129149951371293 1.3845107593115804 0.10521562425226204 6.834163581120811 0.14311548363814805 0.112822142648072 8.92743400141591 -1.139233107853991 12.040186258828937
235 7.061293952650804 4.574265787216941 0.3032255465558265 11.112156626307765 3.4480109156186023 0.25406284844186866 11.969666937126677 2.5751877515743704 0.2588275844299974 8.136504519173059 1.4638546724897137 0.14746714211892484 6.523581718399633 0.014081928595918293 0.12120040088562221 8.960640750731589 -1.1492616909135465 12.43070350414048
236 6.795022203609806 4.563793552441497 0.3438179604358359 10.73743427790226 3.4608046394725527 0.3062761450333138 12.25893915995336 2.522459069231967 0.24980115947621154 8.658807754426867 1.4078041063180435 0.11498175029072936 6.462108235523544 0.09912832307593812 0.10340437363943533 8.982462326283166 -1.153543963904656 12.814560778119123
237 6.704620667928951 4.613667562789292 0.3244153963727389 10.963095641559686 3.439947254362365 0.2385927428209313 12.111346596655391 2.5844807373557814 0.2235049869567119 8.728813910037692 1.4326959517175673 0.15937076031177733 6.855097847636428 0.10583723169008218 0.17115224582886596 9.07259493276363 -1.1290161544296382 12.80029118877857
238 6.7665998029255565 4.5699350665880925 0.2879549387176384 10.23268693158593 3.4491249055226363 0.3248011270437812 12.400905408121641 2.505489577468875 0.17361315447728784 8.396381635466804 1.4285537105896915 0.1513109260383248 7.475142056955106 0.11553668205748621 0.16210433339232494 9.054343167011009 -1.1506139135672995 12.602601811809091
239 6.520298481775022 4.574723702631543 0.30760261081898793 11.465373096656874 3.422444049528438 0.2566005139544786 11.798017131574204 2.5579906165951427 0.23342283492829224 8.586771043164235 1.4284944478264028 0.13883362801693908 6.645778572537333 0.059718900408461895 0.14450965713587854 9.003247665141533 -1.1556675586146583 12.386995102722182
240 7.330702416948956 4.523725200238347 0.2310909511775949 11.164339510938508 3.4469224557418827 0.25161771177452674 12.807245773950473 2.5694142493663272 0.20705398942365508 7.987444049801397 1.427197290687169 0.13279106168233742 6.57927277581667 0.0020077719996155043 0.13809733338706678 9.173800905491202 -1.1704885084059877 11.008250120686135
241 6.963665853748594 4.613215267054512 0.23773601160876962 10.645354976773795 3.448533902464068 0.29653232197924106 12.453969093206581 2.5272224354532744 0.25948325717874704 8.989895831379922 1.4376975692571008 0.16066620085807543 7.476677492924297 0.15051741288368095 0.12519231770265965 9.305912649606636 -1.1289045845901284 12.371420556824548
242 6.7581750436737416 4.775996498043634 0.31150233026551805 10.855108625543162 3.4345882927240843 0.22791148485580623 12.050469427937642 2.5511096288533768 0.23252594822767647 9.220077050105878 1.4423668956615685 0.1736117742739005 6.688054961468916 0.17010024104701268 0.15702918936449853 9.114377021745868 -1.0895095907467205 12.634644445768814
243 6.674525147394988 4.783598038558003 0.3102544900020143 11.376418042258363 3.4389198306046938 0.2532029454369896 12.1661942174921 2.5857319731015145 0.25461126912275583 8.516375313919262 1.4879263668876161 0.1553716957062353 7.332270409921655 0.08838683056006438 0.17962344539784766 9.213156626197273 -1.0874292940702774 13.213138373155385
244 6.557241335981554 4.667830507821553 0.2909713213642265 11.660603107704897 3.4056374058014662 0.23432302561926519 12.96008545991581 2.516230764543916 0.18115035390452863 9.394468513563165 1.4946265421816773 0.17367007840491647 6.850360900137199 0.14822860058845377 0.122483799497909 9.484551863460526 -1.1178311378252423 11.488933422106
245 6.067692168096365 4.654169394603173 0.28435520706565154 11.425243579364595 3.336485604069798 0.24697051582693888 13.140368559730184 2.469146910603934 0.15531660613891088 8.885259530754187 1.4453592529856225 0.15158431766159194 6.715576748354789 0.2054780244846474 0.16154387074325133 9.246828117260026 -1.1422140646632208 11.456526226142604
246 6.872584348152037 4.7069522042825565 0.2783671179506651 11.884977551900594 3.4534489307480607 0.20147453430193082 12.437800042454223 2.557654396787409 0.19456876925002162 8.717650534927905 1.4562245258735098 0.15197026203458983 6.536641648336648 0.16536186699075137 0.19401585736808807 9.289930825154281 -1.0964135170761984 11.69288304472434
247 6.236379600155706 4.731596430725331 0.32190387301891116 11.406823387989744 3.4040184610110873 0.2049492263598095 12.25312821700068 2.5075710114328 0.20182718574793912 9.38972341789318 1.397217114578133 0.12892707368199124 7.15688337659108 0.1597185841125988 0.12302995765798617 9.288587599926078 -1.1243175816406659 11.237275893314637
248 7.194257837950053 4.77603816002844 0.27477984843664394 11.186720814728691 3.4715783293810896 0.3001334181618908 11.993658677885156 2.5167050608781514 0.20787176053360806 8.288808151887201 1.390368567778536 0.12205814466569248 7.399132555649436 0.08106158332278825 0.15432127042841887 9.212515607620109 -1.1171915617348547 12.137130469978457
249 6.875855729790899 4.772014424669318 0.27614072570653053 10.984500233345937 3.471108275848121 0.2626460476432551 11.97840547036328 2.5365100962704803 0.23271107645974534 8.642512559970646 1.4368407817000992 0.18476323883848217 7.082507950781492 0.1016979630670369 0.15342330675425747 9.112756388850451 -1.1007075937016448 12.716046489615312
250 7.043151353135941 4.730690864626146 0.2644626918809923 11.329936075706245 3.4991321774821986 0.2502078258495424 12.446408756434812 2.5717711758346673 0.21105017663840012 8.550104975141464 1.4745643184679331 0.17037568720302823 6.64269081166409 0.022460091617862485 0.08397923735785873 9.20245839441651 -1.1046181764068943 11.23083931367015
251 6.506818969959007 4.630471578345143 0.26680016416741714 11.859633611458804 3.4267697442870246 0.20293623081359383 12.054934634526107 2.563805126757683 0.21063978036222858 8.714871304463289 1.4941441260772776 0.17183576840220008 6.569385766221534 0.1364662045831233 0.15680606449114146 9.141128857325748 -1.1140105460026053 11.562494664930528
252 7.007740483249297 4.7810425006515676 0.26581426756128934 11.048366147437727 3.415732421022813 0.20999597151537616 12.386142979899493 2.536486196883337 0.24927524285695787 8.27051318271959 1.4647309904841954 0.12941062986764476 6.494526978592812 0.08454850996618685 0.11624611355142117 9.041457954379784 -1.107833778211036 11.123886501569313
253 6.580522882583186 4.65341888633529 0.21909227387372776 11.603801897976673 3.419357517980277 0.23657303243449865 12.924765583184161 2.559748392891902 0.23678376819047317 9.157948002127156 1.5202593402360103 0.1801015638573472 6.250220302320616 0.21924795921730034 0.13509901762037987 9.303451733638358 -1.0899354826805 11.54681450305172
254 6.978459238780494 4.548527683960356 0.2487216042830645 11.732377183087017 3.435727015774459 0.26688289625861256 13.08652592644771 2.549751946952242 0.21633386732130394 9.205736236992273 1.5767868836111292 0.18227999955658175 5.50818020823546 0.15831474625648292 0.11558077067348578 9.302255758708592 -1.110520246701722 11.800628871788305
255 6.539998100355035 4.780242220047172 0.2767343040380259 10.975695238109703 3.4317561956061473 0.23162331490086555 12.917049551077492 2.537115741253194 0.21658918685840695 9.25876128851328 1.5208310933372324 0.2132122007649858 6.839327847049207 0.23403524155133842 0.12597702252654325 9.306166405020942 -1.063545803653639 12.194100658920082
256 6.801243128771152 4.666377116631157 0.2945002273108635 11.718377561017443 3.4452242497094914 0.25415460886547253 12.949267015488706 2.5878585473612477 0.20559021442946593 8.656774462680465 1.5470081740372394 0.15979349186691738 5.786564652616935 0.11105322263865525 0.149380078989591 9.18244536411494 -1.0928376399370976 12.185879773082096
257 7.056276553734659 4.907877256297599 0.28781554463249026 10.793099423609222 3.447107003575015 0.24977150145655022 12.23315273993842 2.516797287813451 0.18666196833254264 9.09333376985801 1.4151351987311298 0.10850167880619958 7.461739516476713 0.11306415982955556 0.21005486578095875 9.327520400723404 -1.0843457207633058 11.949671476796283
258 6.85498680144122 4.796827660586712 0.3086338690208047 10.87753802407185 3.421221406100806 0.28501480415607844 12.17480613505847 2.540306983560721 0.1830884216158414 8.570667187971877 1.4525571864652316 0.12248477519761378 7.8454230416412045 0.12882296592335843 0.1660042719196175 9.264684238036924 -1.09639466148529 12.206592431688835
259 7.575229088022845 4.845590808011491 0.29974810888419595 11.340945723379122 3.529779218614288 0.2504568542880413 11.050311770563573 2.5627094608188923 0.20987527319522462 8.273303427899252 1.3578388505383772 0.06181938394859704 7.323973734132353 0.027929888808976826 0.12709168455955747 9.112752748799428 -1.0995722566542505 10.87463931279712
260 6.791607897932909 4.759596689506397 0.19680775604976117 10.806647802765001 3.4542335039612246 0.2752603005004357 12.489919182758872 2.547739375094752 0.19936285885759794 8.386756992600798 1.472135528044345 0.08789381846120706 6.223983404873057 0.10159138911415909 0.11748574612543998 8.939783056186128 -1.09728260486848 10.047507987304282
261 7.553080420261697 4.795015420977034 0.2030423729934435 10.954284630376202 3.4636078917166735 0.22479026231342536 12.369693217663203 2.5207378244291267 0.18806672692856907 8.103588704065738 1.464651123367462 0.1504838181829668 6.768122019982003 0.053804338404306845 0.12713447053417556 9.149753798469769 -1.104778582233735 10.238958064005258
262 6.9021454360108105 4.640001794547328 0.2100056930494005 11.430087696105609 3.420309875109999 0.23754510266902865 12.844133850222482 2.5146305349745894 0.19162204553513038 8.887984126867194 1.5074371690644177 0.14100984121470608 6.0289772477668295 0.14491469876516289 0.10763128598949825 9.218665671394586 -1.1188830875203561 10.173598677078132
263 6.942557546137093 4.6470610906387355 0.2725970854688644 11.520655192892251 3.4646952419004444 0.25480997857170423 13.084936232306966 2.5662275052508465 0.18656719630031268 8.805751458771192 1.557555522785941 0.15841656401003984 5.691999453509981 0.11949478605171544 0.1402443928056062 9.209179976723496 -1.0933350726871192 11.603944825876527
264 7.247965485111505 4.70636477134463 0.2954124489505932 12.179265062129492 3.412770887444552 0.21954157653849438 12.71782279109643 2.580194033558528 0.22915068836432306 8.12703640135753 1.4255181632857534 0.09747914748320931 6.879929369543017 0.09674479257991246 0.15225269710961828 9.430403821847595 -1.1200233723699806 11.388528064955244
265 6.606338979559883 4.893187712132661 0.22902470158883087 10.764917163989812 3.4575750745849607 0.25518049786610314 11.80084845888332 2.56761289351397 0.24032902078435134 9.155161433495095 1.3822046922391433 0.13337771149395028 7.316684985602398 0.12888803225864762 0.10955831901789549 9.128790204306101 -1.0784482210667794 11.086392434500656
266 6.249397549551117 4.764995161166584 0.19644407753276127 10.656154814834164 3.3750615228350056 0.2334181965673818 12.508216179552731 2.4974943668633696 0.20973589884245541 9.101467320797319 1.4615446939917434 0.10507534709686817 7.025472687526073 0.19395990186074033 0.11880958606190573 9.108141710452282 -1.1057307726691672 9.894787532091142
267 7.0037579772387035 4.741312454745273 0.2224832342096055 10.924945680588447 3.4220214473934947 0.24078285578044628 12.50248611618353 2.5441107444181794 0.2590682714283977 9.083546534106656 1.4917635846506334 0.13855209301120971 6.5224476866261 0.11814739038522203 0.13998703784628352 9.207436798948688 -1.1008707776940951 11.469165386786225
268 6.99613715389796 4.641774694531858 0.19684920742081569 11.74622997884688 3.388227276400473 0.24400042727361523 13.185886115701855 2.5491379224454453 0.2566521768744362 8.576364678353466 1.514906944211912 0.10836123054654995 5.793067976530946 0.08301124159951843 0.07051251113376826 9.25953718066622 -1.1289302861748145 10.042524093924174
269 7.724861090090039 4.580364953876867 0.20764289642415087 12.541756757882867 3.46750085122008 0.19325107461475072 12.944702541305112 2.6106699126307236 0.23735581753529483 8.39097878570231 1.6007276951544789 0.17677803611149778 5.039926449901856 0.06472615679754075 0.0812694875324653 9.328445124976437 -1.0995439880767177 10.270810635803995
270 6.852724275358284 4.569921184764364 0.22496160345877053 12.122139203933937 3.3673752920762894 0.24257870402392073 13.182809570783109 2.559963320068454 0.2138953356070471 8.441786519376937 1.5944132738388337 0.1578526004179846 5.453042376047631 0.17977553732009946 0.13109344052251748 9.21050038909998 -1.1100521803990477 11.119755002346034
271 7.036187821171412 4.611230604282245 0.2201073958438107 12.119988056023661 3.3861472448229364 0.2582146372486341 13.440520007292196 2.5904868827887744 0.25521544317280687 8.881287989261457 1.6013787816678273 0.19222731449122146 5.387924548070714 0.1114583451031701 0.0718915754904171 9.373181684363889 -1.1042015302796653 11.432299838060946
272 7.416357254777456 4.515401095186283 0.21620665194561395 11.916745047200873 3.379464048759205 0.22310071736465184 13.045197393201137 2.5658054393374696 0.21693118360985772 8.017607953033945 1.558201685701405 0.12381526454653083 5.096694258408043 6.2336797668042125 0.0720151105432418 9.09852038132429 0.08616850514505922 9.763990685840685
273 7.282900391782759 4.580238437444285 0.20208689582403713 11.268929414614197 3.409166977901242 0.2771962088385707 12.772112597567581 2.5738329548565346 0.1942139234585014 8.682527240193425 1.5650143515378767 0.16881940772862006 5.993209292742439 0.07942678005658628 0.12636732080730095 9.199935787380081 -1.1228060016533508 11.1002981878651
274 7.504897257275862 4.4769158812691225 0.17834181614485156 12.49705437187487 3.3465027942399046 0.21959849663380662 13.695486541104575 2.6005114034291967 0.2093932281628448 7.830720304839442 1.5754555423995429 0.1353996105781172 5.361046040082376 6.2211448564262115 0.08086539410692503 9.377840903035427 0.0797641935401399 9.437744135502761
275 8.184297442054195 4.678429578262084 0.22973380298546556 11.418944283101924 3.410523700081815 0.2598762557698335 12.482049560830822 2.5928715024462816 0.21588634293551207 7.807655174540818 1.4820592858371522 0.12726556033755418 5.832738876379107 6.258941056634205 0.107686202793445 9.145137067381373 0.12022312263965182 10.77674213902267
276 8.581857868804793 4.637664776977809 0.24100821039203366 12.182893292112986 3.3897532069591305 0.22044511125532895 12.836049138623293 2.6298570732838447 0.20555634291157063 6.975832604339512 1.5248292031325887 0.12461914642813898 6.029234739386844 6.1550928249385075 0.11612476965713381 9.321173528653485 0.10309751504572037 10.402089801760285
277 9.031640945854107 4.7234653703842895 0.20610170628283045 11.853843365571615 3.3936070174181427 0.2385334677634068 12.604819040585625 2.6195707093498397 0.19560434804035357 6.701269847161335 1.4804765614055797 0.13119872937559376 6.284868741895916 6.10616793814021 0.14826334334602773 9.295288388213718 0.1003156173269566 10.539003958792303
278 8.540110308519242 4.663139829335598 0.19933667317210146 12.329554320509082 3.398573610232649 0.23509294794497967 13.103437347420977 2.625359414244978 0.1998954675520116 7.293299480479485 1.6394899784012484 0.14438957647508746 5.7598878250485015 6.168037687007898 0.11648534677632454 9.405257856395457 0.1345782018318184 10.258236500621182
279 8.717986080454592 4.6376721774780325 0.18407610328557183 11.159307526128297 3.371994525999045 0.28255112168837454 12.539020454804485 2.5904013174358473 0.2158156562812682 7.607856870303474 1.468186507137711 0.07344725454869301 5.530841114893881 6.183842923262006 0.08038285412884605 9.111002409316946 0.08607758824987259 9.582982568786633
280 7.956842358177403 4.5563497606951575 0.20920704913761634 12.28724960384574 3.357072611604906 0.2518639404783377 13.852992035036177 2.5826557091335376 0.17138446406416546 8.127312883601476 1.6365127381594595 0.12828479282539199 5.250851589189019 0.04138263708963184 0.1544937345690916 9.495049693969964 -1.1295472106761173 10.487808876506204
281 7.748946361875497 4.591591386980005 0.22937021516702752 12.07053489620501 3.305614657754649 0.22757436302996098 13.758487393301529 2.5828973020606982 0.21738018337771786 7.840895442346059 1.5623660918743767 0.12992138342633128 5.314894695179642 0.015617558866909173 0.08518009532947562 9.346751757781547 -1.1527245025053283 10.192073951825373
282 7.0929678293538725 4.656260052674371 0.23661244817243116 12.334067146724706 3.28102661443483 0.19417840366481273 13.383488400311483 2.5137560867520876 0.21012317418438806 9.403631385257182 1.5981352155823507 0.15432669917955644 5.6187924935293365 0.18397326267239336 0.12927523050073442 9.566589451035316 -1.1177116555894493 10.594172470844791
283 6.544122579454991 4.631185064189329 0.246532244638321 11.872301178928344 3.2516577459996094 0.22062766921925775 13.96683649635702 2.517207191051805 0.1877805396201623 9.177286016705283 1.5391346358732323 0.12925765984110524 5.810319386238716 0.15536740360750573 0.1281248885167717 9.47417313153687 -1.1454314938683594 10.454451511577393
284 7.699298168843092 4.596908652188692 0.23064317721601538 12.259617623857315 3.32686528874684 0.20820622967378202 13.34697730917942 2.575923436963186 0.18589439291056922 8.346274030269223 1.5709736315803071 0.17851913377428277 5.7391188968179945 0.010635273069537418 0.13604628701412916 9.478257205793408 -1.1480806455029433 10.763690799491972
285 7.632792736562457 4.672073779454662 0.22114157545240273 12.215596392269125 3.353949837071931 0.20331826402045305 13.53986760478159 2.5993647101215354 0.20590588935114212 8.692433350723025 1.57993965823829 0.19852896864577912 5.60689108463214 0.09874162250599022 0.12677528196122548 9.537516233793667 -1.103527980534174 10.951171285750128
286 7.174010607700729 4.679054371289181 0.2455082661753661 11.562115531197879 3.313671756606503 0.22232434242044727 12.86785639199212 2.538726519050195 0.19142884996322176 8.805346845096683 1.482640609031045 0.10200735415160646 5.842778154024374 0.11582309290059234 0.10055775882536698 9.250421506002358 -1.1383586322371524 9.875805044248564
287 8.47908798452538 4.5280915318489265 0.22479159932465909 11.408248958939371 3.3693632094853223 0.23892063862752164 13.289678669633851 2.5990485977683 0.17432698938662505 8.286956052503141 1.5178627797354405 0.10046865840655052 5.497432840623135 0.07269464405237287 0.15301988334719122 9.392280901244977 -1.1469297494345834 10.216155697543353
288 7.2037771633225125 4.74106751808006 0.2555382298439103 12.04536154493511 3.371440330752087 0.1899470234371428 13.011395925155073 2.5939139608964403 0.1857246859167542 7.861691473575138 1.4379008264736226 0.12309842197666435 6.47952005850836 0.034065491636764846 0.13451138553414474 9.32034923309924 -1.128664276444861 10.185124046858112
289 8.220451965455505 4.606357618629919 0.2624689913674591 12.85334582917068 3.3984295079268025 0.2247744849904181 12.879361656878148 2.656064788870569 0.20594961439978776 7.820880950486354 1.649765511910036 0.17470322882218617 5.213093517211183 6.215843809107472 0.11848025850207677 9.397426783840375 0.14095034527630398 11.303042986930155
290 7.8571672431049056 4.489664609205996 0.24389135235600062 12.269563071128548 3.4156944111563856 0.19960529151607337 12.968449194521655 2.6202232510567196 0.22519261728084003 8.00828621498252 1.6142414173766526 0.16131803196539368 4.87007323642347 0.03982588005341839 0.1153189509264886 9.19470779203222 -1.1284119882428212 10.83264080934418
291 7.438785860377111 4.611400035219685 0.24788341012742948 12.029902062033855 3.4491109424731583 0.24211325367174957 13.586928258816469 2.577955359501785 0.19240008117231486 8.383356892533438 1.6463211541116982 0.20157131361976094 5.167495292534382 0.1540262785177867 0.1641588184587549 9.321293673259053 -1.076579148047833 12.010649289838582
292 7.153475431148431 4.511132033286809 0.2607076920253376 12.404582225250001 3.42089703763037 0.17895865377715894 13.306895226364052 2.615758774492168 0.22934058979114555 8.2582898310195 1.5924104705954114 0.15825590507113552 5.160790401964762 0.12137682380262456 0.1569067957032405 9.256806623149348 -1.112026874051179 11.277753297762475
293 7.374791233994049 4.475271146761042 0.25741349536517194 13.12526137095547 3.4174532830484132 0.22394209112108618 13.798453589484879 2.6624252045168038 0.251774712797907 8.299028724277129 1.672600394885764 0.13778479746396552 4.823680130159128 0.13680057818226055 0.14838837458917553 9.48424300977413 -1.091431780533799 11.680357390132343
294 7.583607492275589 4.451972456510011 0.25977347766098935 12.392155757133018 3.4523114393115804 0.23863107474031647 13.724455984916931 2.6755629282436653 0.2470867883716805 8.597019817688231 1.6783021613177702 0.17520044582734887 4.818939986338135 0.261354610673361 0.11166686282549752 9.42323580767038 -1.0604411828013782 11.82995871118519
295 6.39826643476314 4.5306718388006315 0.2634657382207231 12.115108472196212 3.376964021535491 0.21529091633717373 13.539061382511116 2.6342197901918873 0.25615226337933883 9.215483139735241 1.6472219129436194 0.16628322870141393 5.214137921287672 0.2827948253094787 0.12661867377983865 9.296411470098677 -1.069967424256434 11.777844429571592
296 7.210682538500641 4.527307016865577 0.26126762274492144 12.710020307850508 3.4384187822576853 0.253165586640655 13.433980058905231 2.6698865648853642 0.2552999536884521 8.08933347837401 1.6523105401463767 0.15743458586163792 5.278953599061741 0.17835105965781559 0.10161854078076153 9.344593996538427 -1.071087109250092 11.789022484334897
297 7.108530334661307 4.578443614064907 0.25046599274781317 12.175631325495562 3.4204952328230567 0.24047722243533137 13.140661390674314 2.645678646685659 0.2538471905111522 8.77912336274226 1.584321158005389 0.15367038604085748 5.357632088008365 0.1574373122205538 0.12405634704543031 9.312315700316361 -1.0870667092527424 11.717183306384033
298 7.188949951764865 4.594817723889542 0.2459282500276181 11.832571546956444 3.4684771319668326 0.26481044080552274 12.639944076629178 2.6381116603884402 0.24658694817541005 8.74670436165169 1.601937346725254 0.16952461120323167 5.238823534358985 0.16224591731689889 0.0906680753447387 9.129398694272233 -1.071223945955262 11.659901126321431
299 7.3111326449405265 4.580429715387592 0.24445324338853056 12.776817915015373 3.4500183365813064 0.19595089138047175 13.132393348150883 2.636650483954872 0.20936397816561905 8.260078311726001 1.6101772763295747 0.14509786258982874 5.463808411585173 0.13283225289765144 0.1075818925013038 9.388846126283592 -1.0823202889824564 10.341290813690962
300 7.398084154143799 4.485192039712258 0.24991276811296245 12.573314110308258 3.4586427902362717 0.23531469940633315 12.875721319872152 2.667508172947424 0.23596852865267992 8.361508770415467 1.6048108050491943 0.1869315675454218 5.150965668826247 0.1617247188394182 0.12194990756226495 9.271918804713184 -1.0887661966557425 11.803818335166584
301 7.0931583993464855 4.456304318486767 0.21984024527440835 12.522222225714124 3.4243271519066756 0.1939302038169742 12.8370953426307 2.64954991592095 0.21530402925596062 8.533493947301192 1.6122446267017156 0.18126842593699574 5.240309530235535 0.11527749724023395 0.12462921625138938 9.245255889045609 -1.1128011999613874 10.713991293818824
302 6.479490947902524 4.534279382495382 0.28772019823279726 12.045532546108927 3.4057013884502045 0.22742610649316264 13.199965571071303 2.6276810704283213 0.1979090817966579 8.70043309313898 1.6391311363962053 0.22333281625959286 5.159411144141667 0.2614321314495357 0.14990462245497274 9.11696666047268 -1.070696880168726 12.447998840286587
303 7.393560146313021 4.541170122131296 0.27555816945137035 12.583176619479797 3.4458106636438406 0.21154383105509844 12.69699255039474 2.667536533020757 0.2615220218865457 8.147001176775042 1.5377500569985874 0.18537963728860105 5.66842381514409 0.12199958194099793 0.13195561179302712 9.297830861621339 -1.1014885104655598 12.214993477667399
304 7.107247528473757 4.511517331459303 0.2594702478754795 12.705716970107936 3.429095347762864 0.1909131365008783 12.862908000296303 2.661888055927525 0.22270571130613306 8.651294154973131 1.6870723352934385 0.20811855131569826 4.478672397926508 0.10379315204636719 0.08637466190304958 9.161167810355526 -1.085668657514756 11.087676526312896
305 7.664442926036701 4.493146548385604 0.20469104543223007 12.511118212880428 3.4549324650433406 0.1993526257753156 12.82115060109779 2.6765553470925942 0.22285516656339424 8.151119700103225 1.6772491740978712 0.19710777918671618 4.664030145484623 0.028700334989327555 0.0783865454961217 9.162372317120553 -1.0982251280909083 10.340663934012944
306 7.208797975010217 4.471573348566595 0.24408577837654213 13.560436184921818 3.471642249089662 0.2199337023260257 14.080957635865408 2.684853204217398 0.21882253115156827 8.535109031606302 1.7975171357118542 0.1616209328451697 4.117005761919761 0.13379143185001108 0.08123570605352996 9.500461317864701 -1.0524664281255516 10.607725157818454
307 6.969031273198013 4.561681016954596 0.27313321206814295 12.09536237201963 3.402476677223995 0.20543541174262236 13.215733880247548 2.623166894839505 0.22208146539770846 9.279109828687089 1.7233009149212484 0.17278133771800436 4.6942410413000735 0.15278620463990775 0.10616652410704655 9.250695679090471 -1.0716595602968053 11.225365642776808
308 7.734150736181477 4.461594686528356 0.25575437764722336 13.54617788214163 3.452735210019935 0.2349851952417009 13.84173973139242 2.6569977902895205 0.18530653996333646 9.58526915470489 1.7913286068803946 0.22052033224512546 3.9369903774747925 0.25427771074315103 0.13995713202253998 9.728865576379041 -1.0409551011203846 11.877685266954934
309 7.5774498782981325 4.491235423631268 0.2751609410152594 13.185251983784315 3.4691788769441962 0.1935050940123576 13.730087094029766 2.6979513975757086 0.22126436887426404 9.19230817902875 1.7069595934659583 0.22282172304735479 4.42407203150116 0.11998436103311119 0.14865744192989622 9.621833833328425 -1.0672799714826071 12.162857726314904
310 6.520590930335111 4.491672143330391 0.2426280787695092 12.504896254755643 3.449631649470481 0.24593730844174005 12.831824462465333 2.645011629246278 0.1823924192566575 9.409594106390522 1.6481361549525324 0.21930169585081496 5.1857258889835105 0.34531495822266806 0.16120703737984757 9.290526328586024 -1.0483885949681855 12.04891900479057
311 8.177260119011766 4.523830575808226 0.22655446754755332 12.983124206042831 3.4535837701017558 0.20698265273670619 12.87668168836239 2.681356475199505 0.2512267072153983 9.130002993221693 1.6925905587415486 0.2030852282788022 4.479324656872982 0.020310112122681225 0.07967829134838086 9.529278732702334 -1.0900076036179125 11.087046710771387
312 6.360731535082971 4.508305106278279 0.2873574331546503 12.809885829574332 3.4499708246020764 0.2719525507339151 13.306556922059695 2.6767841522726923 0.25149007780370397 9.126230942389302 1.6525698081291431 0.1930538971269701 5.238139311242129 0.25475493308273445 0.12249648299092317 9.368308908069686 -1.055864937139671 12.907025313683588
313 7.094172081217971 4.46653906292007 0.2740791032721057 12.151361500294726 3.377972929417768 0.2617718034417456 13.256020040649947 2.578274279967828 0.2185744523904426 10.174750668914871 1.677330419355123 0.19780355890341425 4.43645076164276 0.36186339016430724 0.11633241717726367 9.422551010544055 -1.0719458856476365 12.2448109313926
314 5.817019064758598 4.435618944550252 0.31913704553042 12.37731998244551 3.3775133420455186 0.29879204181025903 13.523567014182174 2.5946244775065956 0.1861428695574746 10.079002487075032 1.657618063364635 0.18954188060338417 5.523023326111132 0.39739891550744283 0.1105789824395637 9.463986374914487 -1.0717871534177668 12.653117670254792
315 5.90010521434353 4.525991303871653 0.3159350483381362 12.24130917055745 3.36426017992617 0.2675925500246078 13.449122120470745 2.607925618784198 0.2163394208998744 10.23223501738825 1.684183417394907 0.2187780457024651 5.572394503525286 0.41830536459202683 0.12128812186465952 9.479033205257052 -1.0442087250988648 13.062672106448446
316 6.02917705858936 4.440479329039045 0.31425484535289555 11.971128954914043 3.3532905168249316 0.29554385875396855 13.38821819507007 2.615682837009792 0.19665925283513727 9.911674741208412 1.6754071977549883 0.21449205612528427 4.944808477931447 0.34869061339200336 0.11387400007658506 9.249001485542667 -1.0776318032085037 13.00412528864849
317 5.738117035996351 4.540444836225277 0.3202982322245751 12.145997146713194 3.351664416911078 0.23539061556081992 13.213775877589354 2.5723118122826434 0.21778138002669817 9.754659103245471 1.6228524541256333 0.2147246366531059 5.867214174621365 0.3196232106734341 0.1571929953866945 9.343952667633149 -1.0829625559690423 13.125178055007067
318 6.426131947689983 4.563596912269725 0.2658346875021333 11.560363293927415 3.3601747205742667 0.23531802283870057 13.035969708923616 2.5640299535366746 0.1645082233976112 9.750006244448155 1.5998588877241475 0.17206637698214938 5.883887383044028 0.2934611532323202 0.13451005215124665 9.331271715606638 -1.0881175765452291 11.141019515497124
319 7.436890851001282 4.487573961796856 0.2604724203320364 11.992409261916393 3.4063826175524605 0.22427895081602467 12.788083303028332 2.5833219108411134 0.1795386855676987 8.997140130655266 1.6111469757701573 0.15339327181238463 5.187929060101882 0.19694617564287314 0.12427340433538431 9.28049052134063 -1.1072675736919637 10.794029055402422
320 7.103753616122556 4.578265685299695 0.2842045305181795 12.23953163756051 3.4455931425792867 0.27434038206098466 12.76509432118532 2.6442586761861078 0.1892642339533839 8.936502337345814 1.6774138280089101 0.1905732817044241 5.094498834543564 0.14367874251706694 0.1175868951031482 9.227876149351554 -1.0664998870944422 12.100517104534855
321 7.141515335627416 4.529861148696399 0.3111653220947348 11.671071881894832 3.431922283799499 0.25602684163228034 12.513868207042064 2.603599273061354 0.15221260571086848 8.939200600540824 1.5942473067479255 0.1586442338475963 5.60662665853061 0.12457403950248226 0.1288306097999587 9.17445653672715 -1.1075010916511239 11.537990461512187
322 7.393704840640827 4.458578356992259 0.2606223519517004 12.083418326734591 3.430515224394897 0.2379305636717773 12.71460682807885 2.6063248948929534 0.2397809979251295 9.166096879622321 1.6464625860415663 0.20997195170657226 5.328291469714202 0.10799608143096484 0.08148872654425507 9.337223668958158 -1.1143664732621275 11.800576775101002
323 6.797020968185101 4.487367807771184 0.263641454415143 12.15205882300749 3.443414297900631 0.23158176726601515 12.403870757730347 2.6177020436549867 0.21291115201739585 9.48530127228738 1.5884895491085007 0.1913150970532376 5.151137409289929 0.23728690219022228 0.10272363547674011 9.19787784610005 -1.0894897818875509 11.484057865682153
324 6.8302044622406 4.67691997322456 0.3021229341603987 11.682809314620473 3.460954487134371 0.2572209707483737 12.438143682005865 2.6530800569728763 0.19331592896006614 8.728245707773118 1.592976735994553 0.20882988787193543 5.536074125855802 0.09687967952940167 0.10237428482556929 9.043095458499172 -1.0681797154415031 12.190983510425912
325 6.991011181855201 4.589359053615388 0.25101226447394154 11.359098074938586 3.456457520908264 0.24085783037233577 12.371571654904033 2.6228415270649768 0.18177490865406143 9.02669052311811 1.583784100026731 0.2052416002790497 5.637173354685271 0.08866433319042574 0.11447200789568546 9.07710895790024 -1.0961205950514987 11.38305119839132
326 7.4631323623398265 4.616690216816087 0.277681936113327 12.403053772279856 3.552075313057479 0.2545329264551203 12.315602531276607 2.6516618489736725 0.20944712937636892 8.589600042505595 1.6787205174993602 0.2201739971994945 5.659923255823083 0.08096229473664902 0.12053699893406497 9.286262392844993 -1.048319863796006 12.40308081517094
327 7.641080282663179 4.653577149644968 0.2847301797871439 11.591739978804437 3.488404448844211 0.2719683050509392 12.071665132249073 2.658836775164561 0.2473642121352904 8.255266970431316 1.583760721380292 0.17527190000224802 5.816109094526622 0.08517747827677755 0.11522100466083673 9.075172291734926 -1.070390587350494 12.542683283234334
328 6.739426608434807 4.638424068133542 0.2703830865314077 12.084409883894185 3.4445140683201028 0.24012434517689854 12.537606875352296 2.6338357867166313 0.2234762112485154 9.256527759596743 1.6136089814593244 0.1973866854894016 5.749601314034774 0.21124719394382685 0.10966947035743779 9.273514488262562 -1.0560158822979704 11.929437355319628
329 6.766003541168605 4.670864665037836 0.29016055774652677 11.99226574903634 3.434727253201962 0.2695282029785841 12.859918455309025 2.5914589642394468 0.1959346654617421 9.494111002777425 1.6176377669716475 0.17699888508074293 5.574032720557335 0.2509964658221773 0.08884944698129033 9.337266293769746 -1.051204878958042 11.705204127893742
330 6.733609448806002 4.51690513875358 0.2573582350700076 11.432938201790625 3.465868795846492 0.29423521261659447 12.437338780888956 2.5770797148225695 0.2174702605982404 8.998575084932993 1.5663061806231173 0.1804516090422318 5.7131465316177685 0.15819786196273425 0.11194945979911831 9.063121609607268 -1.107470363610957 12.163490366225078
331 7.55085329045123 4.672474284896591 0.29843282674449095 11.42214325339395 3.44040252001634 0.25727719687647566 12.535926055661978 2.5532271968041105 0.14059105835911648 8.849787439537034 1.5752210450898758 0.20363151664985754 6.159576667442159 0.1992649059047051 0.1313276052212414 9.30365734129727 -1.0762239114703314 11.817371452094731
332 7.600636841006888 4.6288340672316535 0.28698011408184365 11.928388604314698 3.47707125027617 0.2431195524045403 12.271385164321993 2.6070178613110517 0.19659335148674573 8.457758960302655 1.6167604063646395 0.18279125211522437 5.561378214552894 6.272833127365848 0.09841596504058785 9.163909556899826 0.15616144049721678 11.549685928626337
333 6.784688015130322 4.676060564797792 0.29856476998735876 11.938573216906235 3.428714170424671 0.23716080290257377 12.394739612405782 2.593498947436931 1.570710504473666 8.854963451394177 1.6060916582405906 0.17229216032298594 5.782398602294234 0.16253450481709292 0.1422794403256221 9.15107257962615 -1.0709619328692401 27.742704423773358
334 7.020352690080925 4.64896393920756 0.25474068404483385 11.195514516999593 3.4452024188031625 0.23970368459891622 11.830898322497916 2.5821028214117088 0.1574247011874992 8.611224452220625 1.586035227972049 0.21308145951050156 5.839297635839348 0.023629869756877066 0.09434914018281304 8.899457523527682 -1.1071550465823843 10.99276447041043
335 6.645975008610337 4.649518491686512 0.26448526580726295 10.888061102227697 3.4256170390822582 0.28870159539239265 11.692133498841516 2.5413653885257443 0.1820760227499071 8.672490656621854 1.4628839683719996 0.15993166100518585 6.6068850074019085 0.08895069721288698 0.08400268354553232 8.901109054740662 -1.1306747850367755 11.220773700794675
336 6.221434947898508 4.699036968900451 0.28543148566253 10.681290443037822 3.4721387357876186 0.30305363203008673 11.555854700510855 2.517750944557557 0.22729389045106838 9.315603851442773 1.4366478643408989 0.11741707809469068 7.263768644033139 0.21218346141225486 0.13255540849832556 9.00759051738462 -1.0967903070128997 12.21261253163439
337 7.118889766258966 4.766784832240925 0.2745587719721381 11.139318083903591 3.4800002075619503 0.2619840728944725 11.690676858828983 2.5909585832375543 0.19521725612338087 8.926436215218327 1.5097618330237463 0.17109169193628762 7.065445480359379 0.10169350035048297 0.1432463298532949 9.188153280913848 -1.074502110729724 11.987401478365559
338 7.652996228972933 4.786576153286606 0.23562383711570453 10.550454959815532 3.491264634122844 0.2896972877888817 11.540303177652204 2.5824201917540357 0.21802235550247406 8.246690215050618 1.422418292148372 0.18900712341510542 7.24314000994994 0.06085310774378356 0.16082968332068956 9.046716918288245 -1.0956354262015275 12.526923340037012
339 7.548485080549629 4.708070911202473 0.2657741038757702 10.932265966506522 3.5335776920005673 0.30618084553548364 10.906168555452263 2.5660960035577416 0.1697512723549699 8.31117968426286 1.4332617438055284 1.570771158813673 6.848593544294981 0.05230834666922767 0.1614029900281341 8.90933856621325 -1.1056789625655483 28.348580851220024
340 7.23268001927475 4.8121348408932105 0.26960989423762527 11.327919878824002 3.486973844972105 0.27580779563980573 11.863980680135931 2.5949728608059446 0.14348912526715718 8.449203001624559 1.4818084596956864 0.2107862576875615 6.652564974353821 0.12869158115805981 0.16009775658844858 9.105269710842613 -1.0634255845076543 12.144308338493847
341 8.190637228131108 4.80969796865152 0.2839384785032331 11.266395565787725 3.494371990027533 0.2528367392792212 11.327693789664236 2.62656849915821 0.18712806848654462 7.7875729589163205 1.4838400136688699 0.15256834571749037 7.005126056539925 6.274423718849397 0.1531340266861787 9.115485119807863 0.17343853605845028 11.798411760946216
342 7.376007465646458 4.862237929752986 0.2649754995588436 10.836817861784791 3.502290780560376 0.28102496065475663 10.885789828382045 2.516227346541999 0.2273954391016421 8.386477926668027 1.4299227372653474 0.17151652152906607 7.1623130046117085 0.07305114420027567 0.15709320815927683 8.929481217418607 -1.087595914348459 12.628054308313002
343 7.579664515859921 4.801642320114207 0.2654721191763361 11.471845005102356 3.488256002273781 0.25939101674552806 11.350337333437007 2.6160026517775563 0.23708315902694763 8.01991539913959 1.4839346107213107 0.1317701988380194 6.910446722692509 0.07198197412376793 0.17584011379243292 9.066441795246277 -1.0719783902105313 12.256215912924368
344 7.465412215890348 4.821273761102176 0.27701297541395326 11.382166566669024 3.5569976055004378 0.28170050774834626 11.153005661296346 2.625517387205977 0.20491085653345925 8.469710972357369 1.435189149025985 0.13309638648389227 6.756205268376176 0.09205998383442475 0.14518605410269728 9.045300136917854 -1.0581343246788557 11.939372231248587
345 7.315693311519294 4.819375338857943 0.26248851691267866 11.442115764654991 3.5669397222036396 0.28342099240064683 11.15876720400831 2.5997152736688545 0.2225440051249342 8.895637798007323 1.4346663151482701 0.16291259877909847 6.946361410175087 0.12273754205484524 0.0928774618596044 9.151715097673002 -1.0556550636259454 11.736966809060165
346 7.3324474416858685 4.707381157810513 0.21918248103429447 11.140107367551671 3.5234841555170586 0.2802351419915804 11.310417561984613 2.5699267617149504 0.22767684503115368 9.111637081340628 1.4760181164327681 0.1923994577414568 6.01266268374496 0.0584023917878425 0.07087031175076833 8.981454427261548 -1.0972993853600292 11.348738198452786
347 6.886020819663421 4.73672856598107 0.28769163033564976 11.340238648365881 3.462305487975984 0.24127402301538295 12.080719536519407 2.5597176007687295 0.17756061716009616 8.934216682657212 1.4832035035635585 0.14875479921104037 6.724873878128603 0.14129202168468588 0.12190629185597247 9.193213913066904 -1.0876924660178502 11.197742322390372
348 7.334512677404001 4.66360210917942 0.2153012393390883 11.303791170483358 3.4904725569897255 0.24641571576872087 11.771309755905932 2.5754141558656607 0.2228678414449915 8.405321980285509 1.4908211993812768 0.16220586169045137 6.740543761329849 0.13311619404107375 0.09275398558616846 9.111095869081728 -1.0936566589212242 10.76638855110959
349 6.895300503329555 4.707100161159172 0.25773943559352913 11.60714343662159 3.4439342557139017 0.23264955547108296 12.395150715855575 2.575958345330535 0.1570120370772817 9.089211100046045 1.5137656856935524 0.17579274686663252 6.188131060513239 0.20315474597994998 0.1205017996886752 9.2349873632732 -1.0755592632372335 10.813954715064474
350 6.896299082038328 4.771730489716538 0.24838433148511094 10.416384173291096 3.4986851048343737 0.303643258568943 11.3451963651409 2.5862654757864516 0.22586989374915412 9.103830047792263 1.4169418016711013 0.14218104618128533 6.478847149604993 0.09879736631760203 0.11119302516104032 8.848111363573517 -1.0898578543474424 11.817501528346401
351 6.867195193526396 4.846487489895138 0.2575749949876603 10.650398725555632 3.5128794576327245 0.2629963718203838 11.417640786889827 2.5168912873398472 0.2237256589160216 9.138941432938385 1.5093108462673752 0.19073180832934103 7.3690957393109136 0.12916256012338437 0.1389459972463931 9.08865437564423 -1.061395573760962 12.30684502735062
352 7.41947759554582 4.686393006110439 0.26961101312829355 11.71884648795277 3.4976911603247354 0.32659725085784896 11.785660507083778 2.635924741111888 0.21034452598941827 8.105014346268685 1.6009006254967857 0.16503331455969014 5.9434377919699175 0.06262550453712519 0.1047754257908948 8.994487345764195 -1.067634894496461 12.334194583586143
353 7.79507136345852 4.775980320986362 0.26295624647031135 11.420186213156999 3.566630920276977 0.25587239386186433 11.304147870299829 2.6266600275235357 0.21229817563739004 7.927223051416173 1.4774357976772956 0.1493624559061529 6.640505534304753 0.0913125904086275 0.11324278708831115 9.017426806527254 -1.0567379706380964 11.387330589096875
354 6.613228669345747 4.79006330602738 0.25256496377753657 11.438422954792362 3.439126582586351 0.24003109467912986 11.713176951576626 2.5785968851786256 0.2419359334320416 9.242994812091649 1.5075776768254845 0.14256750624440273 6.57792089646972 0.20883942131953903 0.07749548572674125 9.11714885685522 -1.0595011276251798 10.938852743905692
355 6.6659703091190785 4.855877633981595 0.2801025760603441 10.529024830964868 3.4818143101866887 0.2725948715959918 11.419969354143591 2.5013078151659336 0.16395882719842658 9.347576035534198 1.4896018434153908 0.1992614080521362 7.755045642708049 0.20820901409312942 0.1482504309348996 9.143517234493956 -1.0569797786441082 12.194468323106472
356 7.2328744563378695 4.740595427183763 0.2700396625011515 11.278826090663754 3.4734323309710025 0.2717902960498511 11.352621169584086 2.592020944011225 0.1583957819559786 8.203605863042073 1.459106896560022 0.14327680598555323 6.821525899868518 0.0734658528623389 0.1258184760880391 8.97789069589926 -1.0966176116949855 11.107600717434407
357 7.109450946165087 4.684243604212776 0.2363890918890104 11.413843857924759 3.4906377007523353 0.23827677874092967 12.838915786812999 2.572552636173566 0.13979724178441988 9.124165626685256 1.5062071650736562 0.14774313882411785 6.59236686542107 0.1607710175307457 0.10824984465233949 9.415748616601835 -1.08145947726404 9.974692109195741
358 6.217867621663454 4.733077504326743 0.2591759743764565 10.577478884929967 3.3974551755254883 0.28751049609968543 13.019145480304797 2.5265680147674954 0.20196451060582135 9.715271504350294 1.4839914128960816 0.1508027440406279 6.613927226875851 0.3094240070272399 0.14419558169866806 9.228738143624874 -1.0742386791040461 11.959340114522412
359 6.452996148165936 4.76907031895829 0.26152040814853206 10.989700140348845 3.4637380584081474 0.2680659840110997 12.290056133821595 2.5206286834699014 0.17023219875567874 9.572221961903535 1.5490775114124191 0.1940730420183638 7.0587071185344055 0.277556823858058 0.15799321021574816 9.272736300554865 -1.0483276227912925 12.053712409248499
360 6.272693176320354 4.862661859113962 0.22124562819636806 11.268488926642958 3.453915250511686 0.21063436390747325 12.07068420277294 2.563289216820322 0.2122019752295253 9.336165339382553 1.4389553368643822 0.16850765197086953 6.854047459011839 0.26705822041866106 0.10266491103812753 9.160415820826127 -1.0471659252668533 10.488044353769155
361 6.581696613565881 4.8233313946294825 0.2116491220466252 10.151285748697328 3.4521238120118327 0.24602493784211224 11.47051990417358 2.5708951926396106 0.1932799359005895 9.00036009749952 1.4008758454330126 0.1821888958931646 7.0884191443499285 0.1899498522681101 0.1453688614258936 8.858456301657247 -1.0769066826162461 11.212918731411536
362 6.0158746795010085 4.822254703880654 0.20549354925010865 11.03388607370118 3.456692572118775 0.2478831671926923 11.617009675351763 2.580295566676241 0.24430789946119044 10.05123178080149 1.4389715590961165 0.19221171428482026 7.009843015208602 0.26858970765279216 0.09368119952028112 9.145569044912808 -1.05098108012774 11.27096825524687
363 6.751950873938888 4.76120879281244 0.255858498510639 10.626890925719245 3.4631369354246284 1.5707550818686338 11.908164230657883 2.5548793546809936 0.21454777491048108 9.167310270728656 1.4724371778507763 0.18786226019844762 6.551803305203389 0.19806998648939642 0.10853304836691724 9.001223921249613 -1.0743954525610089 26.786426242315834
364 7.546524629615062 4.717278999441312 0.2239767119250727 11.683252030918688 3.5199103243696728 0.24694125642946596 12.22672219999303 2.60629932496293 0.19200848534285375 9.047863728562211 1.5321922802232804 0.20355604914419517 5.872873312463101 0.08056528214921152 0.10801733109738944 9.275447180310419 -1.0730926597833743 11.166945524180594
365 6.538785416008969 4.807121688884514 0.25324672213069244 10.422174846631242 3.476187785743397 0.29583104347996175 12.132351868395949 2.558566178598003 0.22227649087588183 9.31964847212256 1.4941769015592485 0.17139529796616995 6.829172624278698 0.25968117330803686 0.10795096508974397 9.048426645487483 -1.0451951563940158 12.040141060397051
366 6.625567314410084 4.70982999201493 0.21370543252224408 12.06155450437131 3.4849254624491905 0.2721462005007355 12.380636286684403 2.634088517697582 0.2676781980351461 8.773824021712043 1.539297399356423 0.1751402515114955 6.118108317607084 0.19270298771885552 0.09026430187079544 9.191938088956984 -1.0521730301652596 11.676127965839274
367 6.986406943174972 4.869611135906043 0.24392319137820803 10.656734244480933 3.5114514427528922 0.2986115749623124 11.555461904365774 2.546140340879018 0.21739068506781367 8.884515084738412 1.4669094572570835 0.18412689623558498 6.9267848560104195 0.18905932792402724 0.14246301276025264 9.001980606554103 -1.047707561068843 12.45054890545892
368 7.280875502254444 4.7912223425530165 0.2102408762461526 11.462900681614506 3.54682046053973 0.29322438612209273 11.416301665479104 2.681045143498263 0.2525012697192306 8.34237401771612 1.5203977766752728 0.18449538147670405 6.843397989944288 0.1287724002051667 0.13817308568205847 9.069169971401692 -1.030690277318366 12.36024661838124
369 7.360016473466778 4.746557053534831 0.2476160408136404 11.926959154676922 3.5763443381562485 0.2758924871180354 11.230981853424833 2.6717247197822895 0.21038277516431772 8.35035831423152 1.51456033652599 0.19357761052371913 6.773625407101993 0.13304123699116605 0.1410454613587918 9.12838824058041 -1.0358963650145507 12.244272807065473
370 7.252908528901042 4.608110624643097 0.22365499193526875 12.350250185638783 3.514979213158788 0.25048426868815954 12.9369607022617 2.6145161730432256 0.2044991800144322 8.525046304178527 1.5697044663089008 0.17840833068862474 6.039667587914702 0.24521735397548428 0.13917390259444828 9.42096666177895 -1.0538363357867566 11.415848015869617
371 6.9199892452294565 4.6373516004587785 0.2162452687651486 11.442144235668902 3.4997244496211906 0.311519638131767 12.349635087535873 2.5985807776040986 0.214438563884367 8.615381658203585 1.5183296079410458 0.17840866655839535 6.2898509887465055 0.13866084353555247 0.12472076655937744 9.123400243076864 -1.0858124461805225 11.978632715914069
372 6.761550580184169 4.617630026823521 0.22941766037150532 11.61653702345568 3.4197644524795967 0.2561826097100502 12.889518370789514 2.603294347042385 0.2238258448087369 8.842861997062634 1.5888136713592658 0.17736309634648417 6.232611285649979 0.24083630281815005 0.1348864335072161 9.268615851428397 -1.070274141908072 11.707540495027606
373 7.440371813883559 4.686593996037362 0.20079579073290824 11.612930923417323 3.5040842123116316 0.2549707276399835 12.25661448691176 2.6324259105067855 0.22229163144314845 8.501182076878827 1.5903946101909165 0.20372375000751156 6.098845800906604 0.0310585093416063 0.11697205610736965 9.181989020399614 -1.0754304543349953 11.444877289367362
374 6.892693253056409 4.594487731864738 0.22879433722392725 12.240357398102729 3.445053160341266 0.24645651922853432 13.172911240311883 2.6559628895653495 0.2159002549474383 8.848928471545685 1.6622299625503005 0.1940480064625666 5.681502116445623 0.2079049202851076 0.1177194266941401 9.367278495892466 -1.0512141690913033 11.492599959699351
375 7.910573058115828 4.595888705515531 0.17837944354766977 12.694364912610267 3.5189791246884043 0.2399984987610711 13.06340412158266 2.7054084935824427 0.21112670069423875 8.560179132721538 1.6188984497410535 0.20961820385786825 5.476760034291962 0.10071399157893669 0.08742882251259528 9.54105625186445 -1.056364148991382 10.61750003117983
376 7.501781809575036 4.600825543016959 0.2505588017685813 12.739210846274062 3.5289338787369715 0.2231790974745852 12.579601730186022 2.6905361032296176 0.18098055397476806 8.502969509250718 1.591242060870543 0.17129741875574392 5.7167098941868915 0.07844071312102949 0.11229679024382543 9.408054757894545 -1.0663462422176315 10.752271081749479
377 7.248661605538986 4.654056745476842 0.22529109451564464 11.910467992018015 3.5165067428994 0.3226579385353657 12.734910444109136 2.6571391902832744 0.1953490321763497 8.971299013746744 1.6371229309203355 0.21075833784205192 5.868688855989826 0.18875385399753977 0.1095942920319433 9.346805582280542 -1.0336260092971776 12.188539141092798
378 6.937839734177777 4.638819666012217 0.20434297498869408 11.457769008238799 3.4989129625687823 0.32269290002358625 12.88605914586975 2.648659929613294 0.1754741402034779 9.4128768389949 1.6036461438344933 0.19065916645596845 5.71135716990631 0.24896782201794687 0.14438543399383058 9.281180379437506 -1.036540597203309 11.889500098390927
379 5.971654244390436 4.700833310297179 0.2506979522315472 11.108416609211341 3.4614296084451808 0.2882006080149244 13.805780869685229 2.554888863572741 0.15937188707119013 9.396864410211977 1.586349526694139 0.15400413521875098 6.265665499877342 0.3462354125503873 0.1285338112999154 9.309676326675264 -1.0343945577007303 11.239236295565332
380 6.597836812647985 4.704068837547188 0.2141613700788337 11.24952372011269 3.4883206425256192 0.2824476313133225 12.80063551762225 2.616817876115415 0.22754952809118684 8.919292544296598 1.5232806110089923 0.1727924315724089 6.103528887576013 0.22593930230099818 0.08848664390757854 9.134163496451107 -1.0526564481130132 11.292283147575779
381 6.43666792845075 4.8297852445978915 0.25892863442676994 11.078584443134009 3.4350995695574693 0.2968666692752349 12.650697251483356 2.5609224008306306 0.154515037101905 9.41439346351252 1.5224326898845368 0.21841056301780906 6.881369525493394 0.25033423892873835 0.16511964145061458 9.292342522414804 -1.0446270732528025 12.534489340878674
382 6.184814237242394 4.746004813932345 0.21670481569173045 10.652005784706349 3.4202410920311586 0.23692957396637987 13.160753966932216 2.5411832266733 0.16716784780287763 9.818663013545699 1.58584903013014 0.23815073275825266 6.505604846873664 0.3124248325706663 0.15058993641035964 9.264368369860065 -1.0432013029451337 11.568509557449167
383 5.900656551025571 4.717670067544649 0.24114876497229404 11.168910787518032 3.3759742946066305 0.2416137949339781 12.943719706781668 2.5350098654545636 0.24998867266780642 9.312594407118004 1.5350419115796001 0.19694822912878793 6.222056518664662 0.27142487557300293 0.12569301718456166 9.109587594221589 -1.0773176990609665 12.093906954019896
384 6.309276041843554 4.764396101361225 0.2372133125610334 11.221292709867676 3.403821484804882 0.2801646633198131 12.62495299692674 2.588308031598583 0.16314432305991264 9.656255951211907 1.4845156417568224 0.18447263648903742 6.529603672030159 0.24871087659939298 0.15805684177264798 9.268276274376007 -1.0663914747884748 11.723309811411657
385 5.813565903192689 4.72475541337562 0.23920457575552717 11.104098633632264 3.4060161476611457 0.24966513825004205 12.80767451240086 2.5657357790125768 0.2031404836549089 9.9280364590318 1.5313977630519222 0.2079240292200288 6.409076430693882 0.3296570316253736 0.14267779232417444 9.212490387790298 -1.0528294750673282 11.947453674008196
386 6.131580034206263 4.660745999221375 0.24373802374051384 10.832350668931136 3.421768638105559 0.23159605009111398 13.267610247077137 2.5407344063077764 0.20363947450551956 9.500153358869058 1.4997085638602896 0.15924225792105223 6.077838160177599 0.279538578574683 0.1373632113656291 9.16190649385224 -1.0838426647987192 11.17931205827287
387 6.770024858443463 4.658493018916396 0.22196994660397218 11.12723557956205 3.4728603219337018 0.23290561549364663 12.55748840050978 2.593365233063365 0.22783496927649796 8.894495069457813 1.4898677169005758 0.19219673691010833 6.3362384805517316 0.16163827949398507 0.13254232949884653 9.137096477704967 -1.089096987951051 11.544522005024467
388 6.586388853428308 4.825066815202808 0.25494662160061876 10.782695193280377 3.475011520291423 0.22287701006641308 12.16134458686345 2.563099779402105 0.18530912796589794 8.958819810136973 1.4271604721412807 0.12530158355763163 6.813138315328316 0.20993225526980716 0.12365396092162127 9.060477351807485 -1.064287733551171 10.45176207377456
389 6.6316564259935475 4.713496990856396 0.28110575738884463 10.82352375453427 3.5012314010031447 0.2826851339394129 12.18850887642515 2.6055512071093316 0.20066006928353214 8.729982600699662 1.5002508683996207 0.13259824451454413 6.045685146124441 0.1591334140827993 0.11369761215354107 8.883871360755414 -1.0684091257223973 11.582305357283484
390 6.617936008961805 4.723031599289023 0.21331048647434162 11.531996430210489 3.477532595894565 0.2325970690609494 12.246359773819274 2.5485670342428293 0.22587867641674944 8.73712188166674 1.45790133207843 0.18134181053990653 6.919571282785879 0.14863275081538876 0.12197734319860506 9.210597075488838 -1.0932088395486086 11.173884636108992
391 7.096233736873735 4.771719243363594 0.2732505186930426 10.747497839729522 3.5021168308415476 0.27164438595224094 12.41825089017896 2.556564144419931 0.2000661947105535 8.50549935275736 1.4455888713814091 0.1745673809081999 6.605196464941913 0.12568762101449177 0.11754065179923044 9.074535656896298 -1.084006559808461 11.883936866104126
392 6.239587652863317 4.7001409990068685 0.26867605463097516 11.146158371356877 3.4827984187789074 0.2859390921895027 13.228494932206553 2.5758848210581737 0.1950349594158867 9.68101370656606 1.5662128883663127 0.1609048522801561 5.671533373868892 0.29109282264947434 0.1455045839934537 9.19335760737234 -1.0411159120407083 12.101550940067616
393 7.103747514058731 4.741300387108173 0.2623198612798731 11.471279879769861 3.5115889818801445 0.27252933301700494 12.260294466542364 2.651648629244993 0.20758072499116687 8.837153160575332 1.5456071759010872 0.2043937838990876 6.365520003433871 0.1164399185317035 0.17949428765796505 9.207599004876032 -1.0510248834794356 12.906653453015716
394 7.341487918510944 4.723929899441727 0.22414142414725044 10.648174199209329 3.503399626232102 0.2590559397891828 12.573380318447171 2.5532134126747508 0.24677197292006942 9.586600822367808 1.5515684201612805 0.20553736077599236 5.912998468869213 0.20813024014262788 0.15007375049031688 9.212528345480893 -1.056293582282158 12.439835599871545
395 6.443926118915503 4.666864757134995 0.23013027574239475 12.004029423070936 3.4216664876920717 0.2600483143610449 12.981503837218598 2.616645233526322 0.2382942027975758 9.306236089069428 1.6035196044891733 0.1775376686444141 6.307300586918357 0.2929838906200654 0.16801791631287072 9.408599211038565 -1.0440059073201302 12.30745862571253
396 6.451381029594778 4.770259536581846 0.27434236218673297 10.849220596983743 3.4773049245608254 0.2477587539676842 11.714191006109697 2.576415048421636 0.2017335022965583 9.099755349043171 1.4697418525206905 0.18425642066508574 6.7331768156754706 0.15391516514950415 0.1453713302319576 8.969544959481372 -1.0748145965657554 12.071789527898675
397 6.776253817272638 4.741416289959226 0.20502301710847212 11.09393209328763 3.5077643644702974 0.26183075845895065 12.301454788955391 2.5757151871552293 0.21437020912760396 9.189198909709175 1.5118844654176253 0.19986995114241032 6.52824161242535 0.15428701374377018 0.14758433105710542 9.177816244330035 -1.066128437863426 11.78778463397787
398 6.857791515615269 4.751399582929347 0.2128341312463133 10.748895845700968 3.457359556345192 0.249811526913704 12.495715419434577 2.56318358849403 0.21770909138893205 9.325928819669716 1.4989298092018595 0.17887994731950316 6.721121168060908 0.08663569601824447 0.14771965243983545 9.22989055369629 -1.0928402554149212 11.53884687554139
399 6.159571946683669 4.732628327908034 0.22061541251886913 11.384969449898447 3.3893217392365216 0.24477688357688832 12.963832939443073 2.591546776473625 0.24400338791728024 8.987443509930468 1.5464862463297213 0.17105142760362144 6.72124298345945 0.2237393059970951 0.1358677438281035 9.24341216588302 -1.0675974228236562 11.64611037468665
400 6.201108258354467 4.808113495950349 0.20272082158113308 10.440548723845607 3.523096208852513 0.2793465371813059 12.2043898840673 2.5525969514338764 0.26969827264690255 9.780629599951071 1.4410347971757296 0.18785491955160727 7.13958264298375 0.2435934684929494 0.1695217848718234 9.153251821840438 -1.0506549176315725 12.709834944499923
401 5.638879703134642 4.766707388570179 0.23776536886665514 10.413068966889766 3.388963028805137 0.25222436371506096 12.921596265668741 2.49188756268465 0.2200691729983709 10.371301909983814 1.5149910203555177 0.25206883173708683 6.914443527040937 0.30548330485981645 0.13676164077228178 9.25185807454358 -1.0707354409575958 12.59234470325632
402 6.151646985286018 4.60945121198171 0.21857885043845984 11.346799644807051 3.4694842911302053 0.2935895792450781 11.961546076516292 2.55223126780081 0.21240875305507664 10.045606521442753 1.5291325265462727 0.20018552832187936 6.220876710691754 0.277707167204951 0.11097849508856229 9.145295187748776 -1.076740609079866 11.868719956026055
403 6.456739256246985 4.67194365687735 0.22623156841043987 11.57054356634204 3.4757587977667446 0.27636013185318853 12.321184617047397 2.583655265808494 0.2220395169754984 8.97115084136579 1.6165551163993361 0.19565279634252536 6.0054926724143005 0.18245944782022647 0.08654998057692453 9.065022190683303 -1.0582674450782255 11.537467707117164
404 6.658287962445223 4.603830498846389 0.20319424738497266 11.801619772575776 3.4727493129589817 0.2682137929851608 12.332000052045025 2.60208494977328 0.21271897208530308 9.042938200720277 1.5582464038604649 0.18741492050399627 6.005172011656994 0.07994056594327961 0.09503124570171781 9.16800359988866 -1.1009715557361766 11.076112745565682
405 7.071748127414397 4.679653698716607 0.23343700713710536 10.813521409813562 3.5219044030322735 0.2912713936164577 11.820087771717422 2.5620269829184474 0.2326156862613212 9.10770606952898 1.5348139646169472 0.18911241880512536 6.182522753936631 0.08510018793493465 0.10995500700387781 8.999117226482198 -1.0876420545688137 12.105355039649785
406 6.42108372527043 4.718510765608853 0.2282876271828076 10.895711109819151 3.4592318031119307 0.24134036896981664 11.825747460157123 2.5680692531796554 0.19894920993982598 9.285216601112227 1.513789534125974 0.2052345810952735 6.430882627197102 0.23659827402399128 0.13122560786762355 8.971728304711206 -1.065101976002575 11.51688019789876
407 6.94378779807587 4.651292817219998 0.2370694545764577 11.488879027504796 3.4789620331345468 0.24149045434618216 11.970380792211357 2.5946819808946904 0.18920466323380272 9.030923002197815 1.5933863809480535 0.2323005480540949 6.284289365919457 0.1576956771875309 0.12891131045533247 9.143651997181859 -1.0691381241356919 11.791201339118025
408 5.997333347262657 4.656352711760344 0.23164226857807116 11.497744594596714 3.46502856626885 0.2316264306784397 12.504920768868589 2.586853257702063 0.17673295209595524 9.556349933628596 1.6584222276797957 0.2785828649193882 6.20065234221928 0.18722452401440345 0.12603630775161806 9.151400197315166 -1.0535656445275647 11.970472881604646
409 6.203890681657046 4.649647777935747 0.23907926131331214 10.825978206247772 3.4825994161648532 0.2907801151470735 12.433312031112791 2.489833072936829 0.20775446982082096 10.142122291040321 1.5318266803441147 0.2014819804928543 6.1929240319250525 0.2590063335221601 0.1111726114879818 9.159645448396597 -1.081759245831915 12.035189773642262
410 6.159669644684471 4.750118560752601 0.25635638648029785 11.246246276822927 3.4860482919933173 0.2666913989230729 12.017237714062894 2.618530112690566 0.22633092935174945 9.120673167061826 1.5618922951542578 0.17774848214650468 6.026294386672932 0.21461003286078223 0.08073985580540252 8.91402423786101 -1.038102043322351 11.549305686080393
411 5.5416320700853 4.791903083733917 0.23959344571578958 10.629624050279679 3.4177746456372704 0.27701885989122094 12.367288719995933 2.4933873612850324 0.22195180605656184 9.759201442350477 1.538006452241059 0.1984140949894829 6.3890205461655025 0.24877890356245735 0.10386128671329657 8.937353365775378 -1.0663718127207085 11.927142024085361
412 7.375212113096199 4.721179477746121 0.21695333688251042 11.198801268900025 3.5393805009677157 0.27000458159204244 11.485149275319914 2.5875097982471646 0.2463846811612029 9.237037998702203 1.5336498048521394 0.1723536867729867 6.732677556441708 0.08312883523403172 0.059054282365978546 9.20577564249201 -1.0713722186032213 11.055227174727435
413 6.73796461294666 4.717817621686333 0.25073711221343103 11.305991143583991 3.5017816972840414 0.24088556517172674 11.919059261292318 2.6103557123695404 0.2476906895961938 9.036212585421504 1.6023613531644716 0.23890854885432014 6.462374127506275 0.12499309355132693 0.09266706810216051 9.09232034615015 -1.0528800064015131 12.271483821338158
414 6.429648582673492 4.720819151894236 0.2561002665307951 10.914947505615947 3.4153830691229454 0.24037509305675636 12.053130120764177 2.520325159691495 0.20337139117602454 9.566729070283735 1.5074535670139315 0.23123559864376267 6.87751501774086 0.13106303484352458 0.12260472734406569 9.168394059415643 -1.105333105499429 12.074364485066543
415 7.092532933731858 4.62719738564354 0.21836214300653042 11.084669590776018 3.4879751112955057 0.2580212955935413 12.094253298001385 2.5830762050167984 0.2514201276128738 9.183308657055429 1.6036075744814415 0.19186194133182824 6.139230419968829 0.11794408096462312 0.08867462476288857 9.118798979906703 -1.0803818305322739 11.554726778978413
416 6.475641148270221 4.742242093698924 0.2512667454527975 10.992783584750285 3.468817300068547 0.26791877092665084 12.087667795417344 2.582835055754481 0.25732216912926337 9.555935438941498 1.5683266116594285 0.23134090643986402 6.400596758145906 0.16030998847779626 0.09092182331903237 9.102524945105051 -1.0598356920808203 12.590981489734153
417 7.153790678145367 4.575127029936295 0.21231939053603835 11.74730516284364 3.4979992276285117 0.267018920300003 12.14109669798591 2.6254484943713123 0.2567496042514771 9.0431229851451 1.607976246902478 0.19172779886492258 5.949905607346696 0.09639019017224813 0.055479174342969444 9.207044226293343 -1.0837536642104866 11.26772942322295
418 7.441226260858255 4.639776628447107 0.21408170614144142 11.604344637402471 3.4749754903968455 0.25491707684480724 12.784318619903374 2.626970758499573 0.26136429062723 9.381812519060515 1.5870969782682134 0.1916273658663419 6.0434897477786835 0.1061868830241266 0.07281175962230653 9.45103835700066 -1.0773405542854826 11.39959349177698
419 6.891890109873739 4.574869667020216 0.2482354205361994 10.876543056428213 3.442650095647752 0.2562684543184065 12.359715353802835 2.5398393623466378 0.27545650408725453 10.091825258895597 1.623338143534098 0.2407943533704372 5.7983086407498 0.13291328293137147 0.05384380208938327 9.203656483950038 -1.1016197917166408 12.313992138432024
420 6.814248673054411 4.529999368378965 0.22586244152552293 11.932931223479628 3.4428462053382263 0.27242302155930526 12.75997715850376 2.611247737291138 0.2594312161397708 9.392947972258998 1.6873916830637188 0.1863414794203219 5.556633620551987 0.174323245321565 0.08726620815249901 9.291347729569758 -1.0751802541339333 11.818106705298842
421 7.027013265834752 4.719899886861581 0.22998860599428433 11.713220343007448 3.4442651216970033 0.26216167910354377 12.731285880161156 2.6175735179125317 0.21913230952437696 9.708166171714764 1.6536363918583763 0.14112091262549606 6.0677968434143255 0.06761866680879408 0.04105046561032443 9.44949650082649 -1.0637431849849983 10.238228366792175
422 6.208003082909055 4.565475635218691 0.2478557140652556 11.656354647084129 3.3763439654208125 0.26329631999366243 13.06149193185977 2.564878039199692 0.2481669988857856 10.598162029880346 1.6211850987144205 0.1844602880488818 5.798562450417476 0.24146787747662568 0.09600929231445181 9.464514828430156 -1.0904717788066072 11.915099825662185
423 6.140504896173824 4.683923544421335 0.26658236410182357 11.430981062035203 3.432294477212716 0.27057314880504485 12.199774481738672 2.5963511310352447 0.2633299831695649 9.819134111959906 1.602573074714439 0.16411431575635677 6.438713466869984 0.23183338649103327 0.10675662146422667 9.205821603755519 -1.0549467792377023 12.276840396421631
424 6.513017136616333 4.830395495981434 0.2977232948928514 10.8597360833474 3.469682927996569 0.2989802951692597 12.398568248610225 2.5877915801735902 0.2569328575584534 9.954958491889071 1.5963752464116452 0.19068652829262198 6.737860591989008 0.21681346800295698 0.1107106944138027 9.292828110490408 -1.0241301582994164 13.235710901048279
425 7.1517941320928715 4.7429447428962135 0.27999540089391894 10.29952473041703 3.496807425823796 0.30127804244689027 12.10782325810923 2.5957743378037637 0.28258404270837123 9.154947849142799 1.6031363558780547 0.18968608553412372 6.169931686714877 0.04932682622324657 0.0832068357206762 8.97680433129536 -1.0667439642876408 13.026200139659075
426 6.549831372438488 4.834931521414578 0.28028470380902837 10.732744481961674 3.4572244120458127 0.26408755242546816 11.89044249200477 2.590155182695337 0.28535399848694404 10.158893994881845 1.5755784861624353 0.19606933102468854 6.801001009384493 0.18078626442346005 0.10332407683319439 9.226582670134254 -1.036606728664331 12.938758246206167
427 6.594259408114579 4.749593810250929 0.267281287236891 10.563903775639501 3.469573185892371 0.28484495359690715 12.149224347078414 2.56851478299736 0.23933284311905273 9.898976327931798 1.560949089036587 0.21595811944810828 6.477466380144458 0.2440895493770491 0.07192227174900791 9.13676604778175 -1.0457978185017964 12.368319317591702
428 6.598802663773495 4.715674767452777 0.23355808066897932 11.442477361995163 3.4799139335916167 0.263316472603974 12.720747812802633 2.6003294855855303 0.22549298729909964 9.728379869303451 1.6319543940103678 0.23328880136178534 5.86314748119671 0.2194940437679774 0.08464244712624917 9.27071103781429 -1.0348685771310018 11.920946009142662
429 6.383630561443228 4.658230820272204 0.2213048325492874 11.394828658574038 3.458057957458905 0.2617890767629371 12.599434646920338 2.589676376924557 0.21404887835216913 9.448788740035635 1.6441017767873525 0.23766361558405372 6.157712378966442 0.2738509585142981 0.1266526533560749 9.196878997187936 -1.0395583240211923 12.163424813875412
430 6.035711625622979 4.5588891848890825 0.2507553688088213 11.961043049837793 3.4095823132480634 0.2635247806447012 13.062832109805637 2.5699292521590698 0.20892531875705034 9.840524964037387 1.6809894438911872 0.1984670054818414 5.357764999440722 0.2542306115666862 0.06693196823285139 9.251575349748904 -1.0696177408618381 11.328572426040765
431 5.725519766496631 4.746912157513508 0.265560705824679 11.256319100825902 3.355174066517065 0.27251626774697013 13.198331020088112 2.5735735182343746 0.20806748497337255 10.524653930916836 1.6391406538983502 0.21109882520623835 6.284191509027771 0.3118579378539928 0.0905257721443355 9.39780306547105 -1.0390102352091977 12.006548961444892
432 5.64458217777291 4.684642724543341 0.25460345958287317 11.067712064467933 3.3779708492810703 0.25312655640385723 12.765887157243302 2.534196827869713 0.2066778940058605 11.102939927285076 1.5754596049855742 0.1791333601911324 7.050000953187167 0.2949450519603537 0.1144568738065472 9.526224455991278 -1.0708988902846452 11.550807881532549
433 5.722854200175967 4.624271097526865 0.26014472981810743 11.317841238195784 3.417472852804469 0.26345177668871694 13.36542059532504 2.6088964984206373 0.23635727603089302 10.974389785355307 1.6843486065341977 0.2405725548615673 6.257362344466587 0.33466681316714986 0.10758910868923895 9.527573632703737 -1.030410728321992 12.698067654825783
434 5.509973092151627 4.746529469268512 0.26916937061372387 11.14205806155535 3.3543158199223675 0.28110962475055173 12.888057209809402 2.5544086281539466 0.24728143099187092 10.239856421475103 1.6246566878888462 0.17204479218935256 6.605167898364677 0.3467819392080674 0.11054873141134017 9.277022536671232 -1.039003393124308 12.377652511382406
435 5.459437739757503 4.731205324209218 0.25891094182016633 10.746658239367374 3.360859969610026 0.2783239490096444 12.825291375888133 2.5012352705829777 0.22121031542987815 11.34392048636102 1.582574221080047 0.19658114514023747 7.22828195847824 0.34402297470126 0.08814672913260074 9.520717959970455 -1.06036234997595 11.953882963234909
436 6.364577785715214 4.7126714437294535 0.25124301096407725 11.078596192652041 3.4499049312562677 0.29022075921550355 12.122540657824565 2.5623894100938447 0.21404017956009436 10.191223972493276 1.5940798090423676 0.19776260833860163 7.092706984103652 0.22138451405206103 0.1336011841005188 9.36992911855775 -1.0562558803778568 12.454586903151576
437 6.111471180732426 4.77947687779983 0.2584069044769635 10.502747591032811 3.3922333153112048 0.2809419915395146 12.880830876034903 2.508007309135089 0.22737587329725598 10.488155387674931 1.6035351593856213 0.20513511721929928 6.829062089728319 0.24550225871889583 0.08534667455095664 9.362453425040679 -1.0585909179425275 12.114694804730455
438 6.12351397974102 4.728955018327034 0.27188131235823304 11.342478992100888 3.386658283790202 0.25493953116469137 13.144904652562541 2.557445833172923 0.2218784167210686 10.171563788626585 1.6173275092645465 0.1737407763538313 6.671099242850638 0.20864948941971204 0.13396225371058648 9.490712131176334 -1.064534675217772 12.10547854052518
439 5.95556971541058 4.6786325848550225 0.26406882746276217 11.179293524103848 3.4049120971857794 0.2633345628686483 12.906316909935343 2.532497117274575 0.15960795677914183 10.474751961252105 1.613476943223946 0.2052117671132381 6.195379029640543 0.23372079854578842 0.09357855724964223 9.342262228068483 -1.0716939937956336 11.296455042473964
440 6.347671930144858 4.649783793928867 0.22307108209103335 11.32671821566746 3.4106635339787594 0.2557371772255444 12.883827839158064 2.552795736266046 0.18762562098768626 10.191878053754639 1.6747743297768185 0.22569070727163565 5.375081366375969 0.30646747556629783 0.07811509884009027 9.225035481020196 -1.0454449281092981 11.118127829546538
441 6.409725938154807 4.5829175099032184 0.2574912147929049 11.745374978367412 3.429058559367649 0.2749129381002612 13.065285892993359 2.596420896894724 0.2368833524010085 10.393968302071892 1.6900028373662919 0.24019300697676924 6.074694128837528 0.2472119997170712 0.08914920747061174 9.537809848085 -1.0552195413628649 12.589369237766318
442 6.322892569491962 4.797746339818307 0.2751175013821815 11.340082467962365 3.457846337472344 0.24730480724110815 12.710253481580835 2.5627699595684703 0.20399520161600418 10.46465863487981 1.617032337405985 0.21595700681318428 6.229364964733509 0.29158994392706405 0.13704683051240685 9.413450423729696 -1.0189449183742219 12.369257506358368
443 5.485455968894009 4.777477962352505 0.28347022506165725 10.889843567896698 3.3825545918274393 0.26081126606038174 13.132588370317723 2.5643064934411663 0.1928481237460626 10.448949281851684 1.5724616120718475 0.1587019493082216 6.567140706937669 0.35787793909301563 0.1643888017039081 9.304795579179558 -1.0334061822554608 12.149230463750643
444 6.5792404368488615 4.641904916963321 0.26009814882642596 11.517311205691774 3.486583759301663 0.2571035599587067 12.950341824483523 2.6393288112722537 0.1785684696130762 9.726825019274672 1.6921184639540487 0.23337850911334074 5.707278286822124 0.27607586248096944 0.1840083577892249 9.296199354624191 -1.0171395392182045 12.755840126197473
445 6.246884600649167 4.565651822357851 0.2637576205274603 11.563612690979973 3.4084199078083506 0.21047408877376858 12.767279961105427 2.6352393012332804 0.23977547635551089 10.360729235293547 1.6335150140167531 0.22733858792734987 5.5345191623480385 0.3066599330630775 0.12859192407194137 9.29460513007523 -1.0544447063167932 12.260582883526979
446 7.035628445470521 4.734712417213633 0.24862860826401895 11.10877704668185 3.5378964811843856 0.22042330334931445 12.577689995797119 2.6182156338524085 0.23054486010806932 9.486439555812247 1.6722004410714406 0.23246851873338997 5.794896740868839 0.14499437918553348 0.1229313218343293 9.200686356926115 -1.0227380315111756 12.089370656953266
447 6.831843457729232 4.640792947774439 0.24219428616266414 11.846869926230658 3.4839985804077296 0.23666329767075192 12.551554826024185 2.6186621305832936 0.22335918835891977 9.8156911649376 1.6314928381238696 0.18758535339506596 5.70714380505972 0.18872521422564703 0.10307412340814379 9.35062063599628 -1.0516075597896601 11.377523729245
448 6.334951816129384 4.626159344603204 0.26709887628694745 12.217361656366112 3.4363660921256916 0.2193241613866669 12.837873254632417 2.641811145571393 0.2176469925926161 10.40919603097441 1.6319852260413321 0.17686071706596404 5.394489448742242 0.3052533221872006 0.15729462235910976 9.438774441368913 -1.0360268759068914 11.89718637334427
449 7.314879470245229 4.617681469382503 0.23149241505340576 12.429065107497577 3.508940424279784 0.21961628118694582 12.732741690219003 2.658255852625064 0.21835306307812866 9.026235921944737 1.7171539902003579 0.21778358694181624 5.4422735309756956 0.1548278694775201 0.12541218427401918 9.389039144176449 -1.03296998081961 11.604200518351314
450 7.46797543918321 4.6356372694743415 0.25061072166745046 12.182100919814934 3.4849921122719714 0.2109963943131637 12.934195662462631 2.684323761166737 0.22552737403219916 8.875637823244762 1.727964292966135 0.22403145036646974 5.329513387845778 0.11898110105221098 0.12187001528539454 9.357884646510263 -1.0339621946263766 11.837720068969931
451 7.534476104894934 4.62823755271106 0.25218877405073203 11.447326503778239 3.528753851051352 0.2677811656251129 12.568978395374415 2.6562059433226017 0.20219258731262751 8.91330662112423 1.7171148556336828 0.23510241558028858 5.826520129595745 6.277924425860033 0.10400893660546885 9.258121550953513 0.1973054237030903 12.161302836832048
452 7.335580754317523 4.629462191260596 0.23249257873045034 12.017295939975146 3.5179367828408847 0.2588138442404994 12.801568304420087 2.6561264242613363 0.20013936233631163 8.940134180803339 1.672805595219032 0.20637385518176862 5.6928278406479915 0.07102493656009516 0.1054893943637228 9.357481404032818 -1.0548707159842672 11.497074648881348
453 7.834105960965803 4.658997856518462 0.27121954560274125 12.412016268187127 3.5861499433089907 0.2529522764204096 12.193161928818771 2.7362583773459446 0.2193118330192838 7.964045809507729 1.6805109650825036 0.2179421513671527 5.565195650181579 6.263513380750165 0.13109936810182365 9.193705123532201 0.22074420258855745 12.519416302259517
454 6.9780811044498305 4.614643852221385 0.26134583645090087 12.570739670292706 3.518117001311607 0.2655820531634426 12.696108170046704 2.6817766166402883 0.2267290057606458 8.814066829806924 1.7331438931357321 0.21794601065043692 5.556882914020675 0.11275662980362258 0.15871250936190004 9.32317573772337 -1.0322543033901286 12.95246056405406
455 7.782438982417455 4.6946857016009504 0.22557801177487427 11.970938571446316 3.5363469876095452 0.2554773839336363 12.113387480260503 2.701794054723232 0.23463216382894853 8.76849897095889 1.7097147692684043 0.2177060558530735 5.340851055917906 6.249790395832025 0.08698742130708777 9.195223012200213 0.21412447979417565 11.692705379591443
456 7.980318838084597 4.564975186324384 0.2292199520927168 12.615083402160566 3.5439332122873566 0.18572952759300793 12.199062443184067 2.732976209142558 0.20924349455063782 8.237047808971854 1.699542768023289 0.2216534962675357 5.034783289330263 6.235764071547031 0.1023369506138238 9.21325915634627 0.19109638745226792 10.865381646864217
457 7.558603757541045 4.572095791661198 0.2596453553896131 12.931217053365936 3.5224654923519454 0.20482559744061457 12.69994104755603 2.7496450123417966 0.27360765912459983 8.490545939337743 1.6312577152354577 0.20188337523543937 5.032873169316233 0.027987681163875656 0.1137685150244825 9.342636193423397 -1.0636515634618011 12.074862104221157
458 7.261206172538438 4.581319644504459 0.212640753040759 11.834885407474703 3.4454727191602355 0.22547352585603572 12.555715569206313 2.669697651151654 0.2277734746675899 9.107596384779992 1.622517133066782 0.21683866963147647 5.4876204472220635 0.13929714780606894 0.09705011782485395 9.249404796244303 -1.072681042874816 11.22741213328267
459 7.300248350781826 4.544848228809048 0.21604933631686565 11.863088496130658 3.450010268002812 0.25423211760972586 12.322821852727108 2.688101172910287 0.22811795095026038 8.864539205126963 1.663844598338083 0.19501127616985023 5.075104264767857 0.03658737441319663 0.06466014361930134 9.085160433906882 -1.0876635735179705 10.978682945596058
460 7.454965511774523 4.581110485674035 0.20359761864397413 12.034349083828262 3.491255233040633 0.25189861849168405 12.091512967949518 2.633015018236859 0.2206698816167629 8.65284619107964 1.5439683237003794 0.17333689730192967 6.054488382382453 0.0061153416876227745 0.10843670958633174 9.257632427402879 -1.1132490215447501 10.977180661426225
461 7.792360644792638 4.638127377005569 0.2096932383519976 11.822178655749825 3.5210266551223923 0.27217879497635267 12.16959550112255 2.6713588693150516 0.22873887916953484 8.45592052201126 1.6032086277025188 0.16355372493741063 5.56971516571469 6.246823190809284 0.0871957392474017 9.161954097878192 0.17176704197830736 11.016378435005121
462 6.865806068467538 4.633788570098993 0.22787191098407347 11.935826531817014 3.4594706569195526 0.23739611954691842 12.472475003765803 2.6408422508684133 0.1937816903731077 9.138742590115744 1.6375594151826356 0.22386800102295146 5.811299999133472 0.09414072076160829 0.12854078621209805 9.244830038659915 -1.0711815792464152 11.590460733794371
463 6.676057814637836 4.653903192111322 0.2528843897198437 11.398203868267416 3.4612823208178676 0.31680215058298533 12.996386846954273 2.6192037588316355 0.18676215008399444 9.644536867484163 1.62837910494344 0.18680772804146697 5.917911604452543 0.05813378670462051 0.13344358275906174 9.326619400359245 -1.0801614693308788 12.338073173953202
464 7.023691541054276 4.674464263198841 0.24856198861441944 11.441437950881218 3.491253274830776 0.3210198598995723 12.382353023722775 2.5930031115769783 0.202843348456395 9.518452058516555 1.6227900267654205 0.1710699853749627 6.122091233192689 0.031425531715407656 0.1471589279338912 9.297605161473502 -1.081754660395171 12.49797548551927
465 6.4772970129019765 4.557047330157824 0.2558570853827264 11.964101236173883 3.4646077897395644 0.24988794363086353 13.278462109746629 2.599101243826282 0.20735849282389246 9.63679551989307 1.6737112189217032 0.19405851560276402 5.144878905122492 0.23163991134543518 0.08558268919482614 9.30030695676761 -1.059120403214494 11.37601659401166
466 6.913600209486727 4.525012291616207 0.22353510342246266 12.507706766737964 3.423056930342408 0.2575024494388755 13.698955881891736 2.6740052135972983 0.1920887408787035 9.805320967136796 1.7813572135237754 0.22831791347213629 4.466617073966323 0.11138187848901134 0.07411193018222566 9.47844017984391 -1.0613791964989159 11.179049870156799
467 5.7287142938820725 4.4438068726590565 0.23448418657139394 12.078516229590292 3.3508055374769046 0.2486368436610051 14.12552817737497 2.5786821644834688 0.16339697488838162 10.792953497838777 1.7228600597462762 0.22258964010409873 5.406420449949849 0.44129186832619427 0.12278735688775805 9.626426529727192 -1.0568526014742756 11.366279468234799
468 6.699499297957211 4.495487015039341 0.2344398011745682 12.919178131299056 3.4215447751650045 0.2597108168773662 13.885014029310774 2.65467573121052 0.1902974369078262 9.613448203560274 1.794836412557276 0.20499022445345075 4.458767641027667 0.1714477806708694 0.10117809198694769 9.515181460630997 -1.0567435590840537 11.351627439558635
469 6.598763975527252 4.5370533952797105 0.20506078081288212 12.044166811457066 3.429881266177138 0.2622014633377908 13.224171316931685 2.6044941936295576 0.1865517712649385 9.57862315173677 1.6985126003728668 0.22599228855656803 5.2485768423369334 0.23702932633021626 0.08584934364801132 9.338860419597939 -1.062947745654758 11.065598614321834
470 5.99998964887339 4.609650886713799 0.19286553895237016 11.513435177661277 3.3465266665493116 0.24886853638911266 13.479052222165437 2.5298650589572103 0.18350176492273712 9.708862770657017 1.6713643939831222 0.23434381841385235 5.693526728406294 0.23419048590216907 0.09199733165014554 9.278973309552683 -1.0860224035915333 10.904269085513608
471 6.5992755061875785 4.655553980206996 0.20288890746407395 11.781912007479193 3.4002148766951525 0.24830891683726966 13.036469425776932 2.596092157742234 0.19374980721471285 9.618354326501116 1.723160770538131 0.20839501837552557 5.586712212448959 0.20546438833981687 0.0903000013682871 9.324544695678757 -1.0482446673081895 10.81334825714518
472 6.671608793052394 4.487939669925517 0.1818533644000308 12.450458165703534 3.4089000479633764 0.2632997552042122 13.997403458346056 2.5980802032553743 0.22517686767250902 9.88357623577841 1.6907521544602204 0.20758824437246376 4.906987377438352 0.3324817458264785 0.12302412915703934 9.58200680606375 -1.0607111377264624 11.469954562011857
473 6.369236827877929 4.506872290990719 0.2387117537815439 12.501648134794156 3.4230166392740773 0.2545663018951653 13.157169796228175 2.626279143920245 0.18909402800368533 9.754572653441974 1.7006898371371357 0.21541169285896578 5.300289515944151 0.32289780225068626 0.11486219707990179 9.416583385657278 -1.048390759298083 11.604068085859964
474 6.519751764185964 4.507825542483196 0.20427658157058037 11.911087880127258 3.418749389158089 0.283471929939813 13.007901624847683 2.6168635229326025 0.19217520491418968 9.847921294146461 1.6853875721897935 0.17324494518425226 5.050413400506245 0.19779298684100247 0.06351164586349271 9.267415192762723 -1.079018099291719 10.504382556183803
475 6.990533732662867 4.542702772693169 0.22652925734286497 12.180584796515504 3.420960094743727 0.2559576339335142 12.706258551349835 2.626315266640995 0.20329878063290505 9.00460661854691 1.663792129360695 0.1459831336173952 5.33889109528719 0.0866393193186156 0.0973627164872355 9.24417495887246 -1.0962599854612152 10.647062964792772
476 6.708100574115106 4.592087062483332 0.2272362205906065 12.329840929955129 3.4373768794855284 0.25131972058749685 12.796647510509938 2.6378568289983066 0.16520411145078165 9.034773975566635 1.6253666962046573 0.1626658262238954 5.27246384003156 0.21491666040695767 0.10738854116708105 9.228365366035673 -1.0628210764968995 10.471541905066635
477 6.942498922947608 4.5630731537322475 0.17048357637295866 12.30266671292504 3.4340362008082495 0.30286523617679295 13.140171041879315 2.6678209787461045 0.15725656745171837 9.648764834362952 1.7066708355624027 0.22625893679908698 4.855515498937101 0.18707302586691477 0.080875723889545 9.377923402210403 -1.052607063069472 10.745709322393786
478 6.019967666340189 4.535945634792419 0.193577920365776 12.08071642958527 3.3580027262316374 0.2669436861271655 13.710490986924246 2.6067846574921116 0.19055628898189594 10.759464584129267 1.764541049598469 0.24638003785908785 5.199619655463494 0.38514684959489515 0.08421624060294647 9.554051864488493 -1.034257718470749 11.249157404714845
479 7.423367373121901 4.4316537340166136 0.22645387565060004 13.266869465082518 3.4506738516923576 0.24746716375161032 13.422844631032465 2.678248914284143 0.15890812151245626 9.186636649371335 1.8015558034770118 0.20580149522275623 4.014074980093125 0.07664270530731894 0.02992004907343962 9.46275861974027 -1.0765869002571669 9.952857940338747
480 6.8844311185873766 4.496911582344981 0.22020456167764335 11.986100931075581 3.4262448763785374 0.30840204355120837 12.791526156180561 2.6217881968482635 0.17421836222268525 9.926596403586327 1.6865310435685439 0.19524060746511052 5.144668137556843 0.23229155627469475 0.10790780538193072 9.346664549397339 -1.0715884509296516 11.52760579872349
481 6.792287069685545 4.639629378839752 0.2551394075310849 11.725300914292287 3.480353032139672 0.2684705261320137 12.185133797551659 2.629758216047992 0.14339447527878313 9.25536364433797 1.69529732227876 0.16185559967382074 5.342304326012401 0.17535661693144466 0.11304322815537683 9.060077950375973 -1.0402629887651318 10.793416035338867
482 6.700255287178529 4.670102719620093 0.24659525035168012 11.91428543794544 3.486422595481044 0.3251186866325567 13.151276225662553 2.6241480625730995 0.15965070501978298 10.113265566316908 1.6874941181204626 0.20462535003286697 5.620422907018439 0.16820246694584043 0.09133446148415757 9.499901084824373 -1.0370679094645479 11.772271075467907
483 6.499211089850894 4.620526840991263 0.24548496759919106 12.316200752756707 3.3977908674895483 0.2804804972842258 13.357676638902051 2.649339321321425 0.21069821233370786 9.79522709913561 1.7625104477041873 0.22488704172868146 5.079178445972109 0.17094734724936086 0.1218695249878866 9.409498805323475 -1.044118937061499 12.415081483286947
484 6.590294987292377 4.668879209685954 0.24203219458348288 11.293843062678615 3.4398150680191497 0.2818670589352551 12.566672371153606 2.6079491187270687 0.17570138503472246 10.151962685652151 1.6694761625112189 0.20056435214968404 5.594311784675734 0.23423522480244832 0.06977346455351796 9.239416978290496 -1.0402709452634877 11.114675974729078
485 5.578586704180003 4.682981735504502 0.246627479735323 11.487054731655522 3.3872003538041175 0.27397800448255627 13.57928055806659 2.6018720637219723 0.1524996963031556 11.142744091339415 1.6885376070858713 0.19074029715409452 6.0880542014656385 0.3024510341098007 0.08538372578737954 9.575144057341433 -1.031733343167403 10.877365429793334
486 6.763460904076106 4.625764413368175 0.2709987548822753 11.846290760897078 3.4580429063248324 0.3176856658985313 12.736257681303362 2.6179622274435363 0.1514306939214766 9.753046781798844 1.7020684699381285 0.15601131928948606 5.266260572530143 0.23817668241724133 0.0711902945741008 9.273063340121107 -1.0359389621142732 11.084633199845237
487 6.571946314491181 4.677490692224478 0.26872904037605533 12.296992238427542 3.4748427415510954 0.3027005215235125 12.539174627240778 2.666229531977204 0.18427528857026773 9.518284514410148 1.6402631697592762 0.14377644795120417 5.357074170326249 0.19529382778063065 0.06952680278966344 9.25669437297918 -1.0335179093541187 11.104014902671803
488 5.8466048038462075 4.618086523980457 0.2382775363346009 12.107804531390414 3.426197372756194 0.2552746978263714 12.965687562793686 2.623439668620926 0.17121872566950405 10.07366236697524 1.6414461313811852 0.14663034655971757 5.512933849615286 0.3127481170075059 0.08731680127968033 9.301338622924167 -1.0399583392634022 10.298550908293539
489 6.275336077907577 4.582233850672564 0.22815326646873926 12.024719756408292 3.427364106153365 0.24957055591677763 12.788844666098415 2.6210020943993486 0.14246805033666668 9.776431641072511 1.6473874168118043 0.15007733842193025 5.572917733515808 0.2632103536031613 0.09292950434666128 9.287649975000521 -1.056102337684607 9.891528655747067
490 6.303616469332099 4.618616322224297 0.261043467969328 11.960717189918771 3.4010194101984985 0.29014326580760397 12.671570795351453 2.5487175204625117 0.16477188471066745 10.323694557739396 1.6802716973702605 0.17904268116823152 6.072193911678691 0.3495378959818941 0.09088111350100789 9.46635858480408 -1.0447093327651635 11.297380274011955
491 5.963352436289399 4.517231425380199 0.2368650645034336 11.561809190352655 3.400084445952777 0.26789355220516853 13.427331465041133 2.583802930361689 0.16630555402131056 10.515696765887876 1.6850749849321929 0.16425580751332747 6.079696439138982 0.4136182706995721 0.11925229150235117 9.50957725934201 -1.0443794905473698 10.93859245932919
492 6.341037634961377 4.689556972468892 0.27086668627476246 11.643718648640023 3.407500360952015 0.2536581942151384 12.588203164898212 2.5885997668020964 0.16117212710522705 9.877414376292613 1.6441141384092892 0.11677730774675923 5.636986965754104 0.2683043691564558 0.07237868352476495 9.217472158109265 -1.044726780454906 10.02507690588451
493 6.671271057625515 4.6432645690257335 0.252940605941115 11.855804025821392 3.4774422230085094 0.2924678644530483 12.464047442456152 2.5905440947961447 0.1402205122764359 10.09763839413769 1.656787482481366 0.18012485459615948 5.470101021722343 0.2141140905635281 0.12669605851244256 9.311772388352619 -1.0479114100375995 11.37263808126933
494 7.445238572956465 4.642279157169449 0.20232729464247243 11.563012669661003 3.4963224074908252 0.2909950058080738 12.365092872338193 2.6567694210155417 0.186851369868303 8.976872682235895 1.6594477433791974 0.1963069154555534 5.691471931692863 0.07950261422426873 0.08398847451432322 9.208337745776884 -1.0574776333567992 11.006164701488043
495 6.478581686722084 4.610576760809303 0.22223106308720805 11.984766126463423 3.43569046843174 0.2344585312785467 13.27062733749705 2.645018131964808 0.16884281963088993 10.098825018813306 1.7011345769789983 0.20126980663855984 5.959769199240497 0.24143143003356363 0.1063452435344963 9.558513873747271 -1.037571628368973 10.693082272051814
496 6.500496391280268 4.67935782616243 0.22846165367865282 11.885105421736775 3.465932086787103 0.26977163882083127 13.101880339657946 2.5787725128696444 0.16723338965787193 9.645631556899398 1.6112969351274304 0.14758473639478614 5.35116031370626 0.25212011913425725 0.1623515831264992 9.29685480465613 -1.0468460059964828 11.177295064115622
497 6.540010948001656 4.596988647671329 0.2551660933705381 11.73430172825038 3.440316010426372 0.2532179350299807 13.212703378404912 2.6143905092119972 0.14739572914403556 9.937737299141036 1.6914569934421828 0.15535898444902269 5.4829047219939415 0.20228849333774593 0.12056326776068214 9.381531615158384 -1.0552537711947303 10.676518584555142
498 6.4571914587235195 4.54255861875064 0.2569061166438703 12.180679684539546 3.425553899381273 0.2558587340312156 12.945805329847516 2.62055110704069 0.16524759862148078 9.926074748701687 1.6039922490482392 0.17277163001687895 4.97424424467497 0.26662114309615226 0.09785445923703479 9.296799093297448 -1.072486498549257 10.870596908480193
499 5.864703141363437 4.4684586263181245 0.27162483663338965 11.811321777170296 3.410162697002145 0.318911276198296 13.668552848129648 2.6037862466893222 0.20898968160039014 10.498705740509248 1.643804406305497 0.18165452276329663 5.01211252345631 0.37260865669115495 0.07709564425887154 9.371079206125788 -1.064577775411407 12.126949230295514
500 6.23095478213793 4.556744048252034 0.24919090833482674 11.80203828665532 3.413324482809265 0.3065650314875405 13.681073654522994 2.6074631618556126 0.17553149068378407 11.017004636426906 1.6321933512072733 0.17547004303071867 5.497346672288186 0.3421524488616702 0.1163062246013266 9.645683606406267 -1.053966403415485 11.723446415272944
501 6.628231969404555 4.476306263506494 0.23822651974921985 12.324513694011541 3.4164010201711417 0.3099099148714203 14.010409045732933 2.6232492298471053 0.19122134955003187 10.278875641030705 1.7074054401598582 0.18890240486628318 4.713192532127963 0.3146251397807379 0.08866116265932844 9.591044576461538 -1.0567444833195885 11.65306030978718
502 4.970968641506012 4.484631449268678 0.20270394621810986 11.923031057847277 3.31720949141107 0.31265196286725644 14.301470632239807 2.5540025724253512 0.1977883930032103 10.880426013352333 1.6616606185938114 0.1323270180953807 5.774868458199344 0.4271481173300957 0.036315810594467784 9.570152960628954 -1.0754114522068545 10.104536204510826
503 5.8830561447120635 4.588853913813041 0.25488114590793504 11.955149028856804 3.432598753643475 0.27124446257425483 13.387603150840658 2.622055745503064 0.17319652992098494 10.217808176133689 1.6723419114821831 0.20295722706393532 5.637234394512822 0.3958879230839442 0.10125477765668595 9.416170179011207 -1.0219942525075143 11.499654199654204
504 5.630963363386832 4.54210801485181 0.2402556378150656 12.17955178463728 3.392600181382557 0.3097677966617796 13.343775136795106 2.6080440304183217 0.1450920911965757 10.730498598938704 1.6648861796869283 0.18931618477540563 4.989710151047438 0.42805132545621283 0.06950105859362098 9.374899806961071 -1.0372039556534898 10.931264321072032
505 6.165551750448425 4.4450002651438645 0.24666824887775893 12.705662239578327 3.402631887182041 0.3148172236672703 13.515692858520254 2.599488742179345 0.2102714338818165 10.408527470347902 1.7325531123637283 0.17339943862528415 4.803320488931016 0.48451691973132816 0.02686959050276839 9.519750961565183 -1.0315037166925942 11.138596736910204
506 6.460696672552368 4.352457711552326 0.2486666341897497 12.97034032661448 3.3854771664868633 0.28968539425432194 14.716917925298512 2.6634502969605687 0.19364111790856686 10.063844073615757 1.832949357954697 0.202683812393407 3.965798279241313 0.49756964053691294 0.07450533228600591 9.635519455464486 -1.0179610673143824 11.564377207095939
507 6.619304524079287 4.430257314612154 0.2865765878344478 12.486323175790826 3.398438337399157 0.30163015885349054 13.772744689308064 2.64957744883766 0.22031095900317174 10.561232391201079 1.742517275528858 0.16119218285994613 4.434059315926275 0.35701559427039425 0.04042996416607626 9.574732819261106 -1.048780707883011 11.575350055731656
508 6.533932281185347 4.346477110720437 0.27747399305119436 13.150097531844528 3.4394498425051725 0.3166197632276483 14.034649275138916 2.6729097172607603 0.18555741008009669 10.139272751459131 1.724977825023645 0.1538252914244629 4.372240922294492 0.4550195033766879 0.039026811061485214 9.646038552384484 -1.0365751022353151 11.144066573497698
509 6.29968253778912 4.649433784241465 0.3361718775861207 11.409374635770176 3.403953558022714 0.26878044476637575 13.37753657152095 2.5993273452935868 0.2010389063910476 10.426232435984945 1.6517813405599235 0.197578378960975 5.473105832205967 0.4077188266703835 0.09674885375369029 9.397186402654231 -1.0218989310550413 12.608720792376706
510 6.6637193333287374 4.395277689465447 0.27432388047126 12.852012313673658 3.4192949908209 0.25192898781012185 13.848925303262162 2.687259992257639 0.2054117430866473 9.652731862643924 1.7455241655012936 0.18469996175640885 4.309632214488536 0.335690828091457 0.012420096764923231 9.465404205479405 -1.0477323687853084 10.64308833222236
511 6.2935868312122825 4.503513982333779 0.2979664169734923 12.268928019687799 3.4127844131662783 0.24126678872836022 13.958129834611922 2.6442642371554284 0.1823750019773165 10.425182848818288 1.7692173381867546 0.13620923516768535 4.54530287481216 0.4381636402100152 0.02900960860681079 9.49822608182849 -1.010753179802205 10.162289441265221
512 6.162741948264629 4.531017354059099 0.3061056928933204 11.929216664483032 3.4350733416475587 0.26618612427724114 13.874474135266425 2.583175814037274 0.1648507200128289 10.579212872828903 1.7117270265245135 0.15734065659237484 5.213400404957763 0.442766157272801 0.07288546268461145 9.55180920516015 -1.0235899633044068 11.085228249684086
513 6.003958553197779 4.53185662250705 0.2879075017110294 12.238973598058797 3.4112612480559665 0.2438032184688994 13.610047357728297 2.626721272361301 0.1711284468297039 10.62497881212074 1.7373721652903111 0.19191944725237636 5.287975128386646 0.49501506338977797 0.0683255641464274 9.553186689898451 -1.0038966276917745 11.036131747725566
514 5.774498977168066 4.387650693725671 0.2914676797290798 12.291170407172846 3.381540954933467 0.2656374575875353 13.827077092431917 2.6217860910923827 0.18377562049869445 11.193115055548557 1.7589931445121372 0.19964316416379077 4.971788369263598 0.4319752697176855 0.026628908257969194 9.611529980316998 -1.047952671216387 11.082755063343335
515 6.119689782988098 4.466533060296148 0.3077403839335444 12.688220733689604 3.446379600256753 0.2832489324212698 13.935622248517236 2.64538578968712 0.17800685487668552 10.480503793366118 1.7484049339073549 0.15975565256102023 4.601560127937942 0.47512562046105483 0.08447236324636509 9.5651193372998 -1.0079761010909696 11.610693923580408
516 6.262277798553052 4.548354583115148 0.31673422171920207 12.149405789582126 3.426539229256008 0.2502576509458181 13.113723986256494 2.6323087180878746 0.16088959803028405 10.390262351400601 1.6909448586187656 0.20881867479664 4.820697999782094 0.29724318940977595 0.03258667068648746 9.347273585114873 -1.0452637863151413 11.107208740939393
517 6.4039702584333495 4.592806558438812 0.33163203231243965 12.077190634015322 3.4952719791304756 0.28848713972426243 12.775342641606148 2.641402139346602 0.16714205386412795 10.05990741565637 1.6520313826381954 0.1565145745763596 4.964895279641372 0.3246431900961567 0.042892896870554593 9.256261245870514 -1.0231108520826075 11.306390427139302
518 6.00472685928545 4.556646819269238 0.322775026344923 12.332577756602168 3.4502962611164105 0.2704453395815347 13.515708099051311 2.6514969583119092 0.19690588432146175 10.416563602430866 1.6870537106745078 0.17732018699775545 5.076929018664503 0.36492216753945644 0.07111148225180011 9.46930106720686 -1.0222587186303513 11.900997113418565
519 7.265187138221732 4.5982599114073235 0.2977442227461653 12.216536790305184 3.446400030305556 0.25291297576718164 12.980374102287346 2.676695143541414 0.1764995535878792 9.745052303599843 1.7232745224845887 0.19823893751519484 4.768616023134923 0.25224329477690577 0.04943612545902913 9.395153271509805 -1.024967321509498 11.170749747780166
520 6.587447188551795 4.544429530006335 0.3478729307945329 12.640991409258119 3.4852978755605815 0.26078005936636284 13.179778611752822 2.6870675804501474 0.16920706356148 9.548305672940968 1.705874905038044 0.15723715593187376 5.00826282816951 0.33922934144217626 0.07773455889301423 9.392957142134643 -1.011962055513199 11.606197138905848
521 7.231339542978678 4.533128779700172 0.2956703024858952 12.247220139820168 3.4878165473501768 0.2800383188836976 12.975430441298105 2.6989351031181523 0.1799301188861662 8.924351333007841 1.7495943280584456 0.1754048169457526 4.8296431763922865 0.22187264741774776 0.04743940735448826 9.241596926699415 -1.0260724208837169 11.212588838901542
522 7.772576987077838 4.531783330707199 0.32603608001311474 13.223344303124227 3.471315681955797 0.2330687708756443 13.812303863775343 2.7263960613691043 0.19791211324298313 8.97213412082234 1.7969206559747664 0.16106920959166843 4.262591241366178 0.04862230366153629 0.06612774540212273 9.608590103233187 -1.0493342952789753 11.278260740784638
523 7.6976162031481445 4.596498421352253 0.2937911532014457 12.58835008044942 3.5474716275571385 0.31821208457035743 12.708749501601513 2.705161337147716 0.17512793651510505 8.846524669748762 1.7171125885252885 0.13675551997265462 4.63539266483705 0.06282584386861226 0.06320569758918221 9.295326623956978 -1.0385279383224542 11.311245608481352
524 6.902081816610369 4.51191344674125 0.2680434794753488 12.335942821281865 3.5174871706538764 0.30997772622739206 12.836786163958594 2.6641537799736263 0.140554898356073 9.19658000882583 1.6642509463447936 0.1609751521228455 5.121920074606345 0.21037094746222335 0.0738506542290403 9.278662177056601 -1.050706643777502 10.925181129248584
525 7.218934275968156 4.4368164859780705 0.2697787954541547 12.756845225637372 3.4606317832218405 0.29709520138345313 13.610230404565993 2.644803838150589 0.12296194137658997 9.2115459485868 1.719715964985221 0.14809781850904574 4.709220595363089 0.2367213760063324 0.06811308521497739 9.501355290024284 -1.0646040123442453 10.38253201684337
526 7.473360369508229 4.532731791480592 0.2708194559467743 12.7357325987608 3.507051013049975 0.3052718817051936 13.509195939324691 2.680134919347758 0.13298090368853943 9.20828402067279 1.7182166740711842 0.15586010521570076 4.2333896073011115 0.17985919932732522 0.029411646702418498 9.431992507113524 -1.0407431825572888 10.248427249319167
527 6.789187459693059 4.493884675313398 0.3041700897086491 13.024886567765115 3.4637615278028484 0.29082751242001087 13.59067088195524 2.6727779341047655 0.21172912005096428 9.827590102600277 1.7857119634148133 0.19185756518440925 4.441666670366146 0.3183745609665477 0.11506069149591133 9.534800336475968 -1.0174397696921813 12.761431432922127
528 7.038313454097582 4.597381497339941 0.30978793554040857 12.113335173611146 3.4869352520216363 0.30300749253746834 12.40488242335576 2.6612365831629234 0.1524310162117631 9.747368975433472 1.6474005886303837 0.16819069508962337 5.1527987030726505 0.23699328430992866 0.0878129782746474 9.291339745914122 -1.038352460919693 11.702435130643517
529 6.946802085275182 4.572220296375453 0.2787271835733843 12.734648270561596 3.476560922856159 0.3256213907864208 13.343414764363335 2.696609983520665 0.193473475851376 9.20442195298693 1.7316648683685556 0.12641886030832034 4.910944987401799 0.15480073616156256 0.06898502509714546 9.42804641211777 -1.0379705405561768 11.381530842753259
530 6.286067800181347 4.462511737879561 0.25848596411460273 12.1880312402956 3.4449085384143556 0.34749279224791524 13.882917953644297 2.6228642886130427 0.17140683008451832 10.296919356565065 1.7264617515174325 0.157127874205484 5.101179864244518 0.35637490984377074 0.10159444782860859 9.551023242986165 -1.0417176567590232 11.872922055219128
531 6.707752994566119 4.454867148529045 0.27387863232851306 13.003385857782884 3.42778023176912 0.30321935847359177 13.924640921609921 2.653906166561749 0.1686515282268202 10.3340173163101 1.7362499946262486 0.204732387680144 4.512115723810714 0.36694514278652146 0.1048739761521118 9.696382562815948 -1.036392165158119 12.093487594449707
532 7.301363914282557 4.444909731823985 0.24069710677095035 13.258230535047867 3.460559141226069 0.30490458302605605 14.062183054662485 2.6775445803378264 0.15031873027980683 9.490267009913412 1.7492576087654736 0.1929699975949059 3.987277519352887 0.30319676144605395 0.10082458923758851 9.61986440665184 -1.037248337292774 11.34129856333289
533 6.819515050156546 4.596448302916652 0.29311239030111774 12.431835356092122 3.4479445834346167 0.3001487399162456 13.011123262863956 2.6241005797495003 0.19986845007704723 9.563941785530341 1.6966203031758287 0.15604545665961458 4.954247078995852 0.23591958298655663 0.11108070372600261 9.356132506727764 -1.0441352315600247 12.14963582909653
534 6.877369027113159 4.523059944694379 0.27630922902033056 11.901521673609743 3.40914673133209 0.3270691933308206 12.893229940975173 2.60696124068848 0.218566755596865 9.820046241639455 1.6803873996424963 0.14714835851892713 5.599267998359332 0.2672987597378254 0.1347143509927875 9.41828697633937 -1.0669710867936018 12.648706668938784
535 6.321806732006112 4.3610319617769795 0.3232172597276248 12.389158446062623 3.4533147669906636 0.36910910877743164 13.732612787440564 2.636963896363339 0.1841926460187384 10.367649846677281 1.7628044072331257 0.1824936041196963 4.999328886329592 0.3847019933325345 0.09641260250021198 9.562111339703234 -1.0445784968733274 13.240197742900799
536 6.7881843644315065 4.459804833384883 0.23584433339892763 12.745871437285663 3.4008084959855407 0.3082788974319457 13.756942317947233 2.613509845685754 0.22082695089693954 9.95774059835175 1.7548472741848653 0.1698433339932113 4.797887369355017 0.38572782658184296 0.1305812946182435 9.609325217474233 -1.0414022468480786 12.208296046398114
537 6.759937667711208 4.466681820273831 0.24765105797066075 12.564604662200619 3.427991487469001 0.29611509821261384 13.287333215326983 2.6619279053676297 0.2047262308457711 9.809766528246307 1.7632344947463934 0.1374750350472025 4.650255928451547 0.3832157876954268 0.12585314541960785 9.414379600387333 -1.0237316029021992 11.59460962840888
538 7.025053049952987 4.426869388022036 0.19570061975829717 12.902623161415464 3.4263225721941915 0.3117505799526979 13.279095906993996 2.6131066907036056 0.21205221324379997 10.428957651484025 1.7123616632525536 0.15384707473886314 4.763580950805777 0.4702662312296335 0.08221482646948913 9.67986214413045 -1.0345565929322518 10.949971910128186
539 5.97393875429595 4.536034581498706 0.2252516019545934 12.294688184121112 3.401129904757376 0.301428252604025 13.677644584321149 2.6144618045867722 0.17417124669503792 10.499105362436039 1.7099138909545593 0.11988987927093807 5.0730043190854275 0.41261990773539237 0.1296413620678196 9.503676240851934 -1.0295098841060946 10.890579430860324
540 6.657013299316373 4.408529141503202 0.17499070314610907 12.525556219280034 3.409277300764065 0.2798525823633809 13.61781269789244 2.615187559558507 0.21868959756862907 10.484780749818581 1.7035975117708972 0.13159997095774084 4.9957155598744585 0.41681142655953635 0.07860773542821968 9.656175705236375 -1.0536613139814144 10.12692119213906
541 6.043821807989726 4.41662496968637 0.23313482722912435 12.536453090483292 3.3638230683966177 0.3009621232398086 14.106038900841174 2.5932282349853066 0.21190659795955671 11.058681951494203 1.7596241208968424 0.14323171572498236 4.965471354761302 0.5070842338907584 0.10311292889044364 9.742093421113939 -1.0362649764414766 11.371472653769969
542 5.344239555743403 4.579392776768806 0.26878964715999515 12.677676983284814 3.3446674748073857 0.26579747668474496 14.258203627718398 2.5859861058236615 0.25779695388635077 11.30241377538296 1.7519318508254298 0.17772791764446755 5.4781802551922345 0.5851034720713866 0.13736974052530695 9.81214283946436 -0.9949255659533218 12.69080587098833
543 5.836359700692032 4.512708655993258 0.21242628186260804 12.751732110840962 3.359657497179576 0.25464984007984226 14.69014284014749 2.6143992718121227 0.2149080630890732 10.915616411647347 1.798213889020458 0.18989997971114936 4.8497183796292855 0.5940184329671632 0.044240919011441865 9.808713888591424 -0.9885423526181402 10.498020161035967
544 6.119984623522084 4.4148131889400535 0.31111742739410725 12.62434741821446 3.396217737003312 0.2802698361598262 14.330786941509835 2.6374297016657886 0.21473135009510175 10.727841896534477 1.7985195451428697 0.2092822288804837 4.883570550532938 0.4930158122980466 0.07570166857095874 9.73730628606276 -1.0163427050026417 12.503113780436685
545 5.994004610922202 4.5978137345394865 0.29720268689760215 11.954734027553176 3.4019746873785577 0.2575656353943548 13.671937840569708 2.5907754021169325 0.25686341936585233 10.853185772324391 1.6751271196842206 0.1791116147502182 6.0123445973389895 0.51856932034797 0.09959067062150484 9.697241369741693 -1.0074898491992224 12.494307601659044
546 6.235203587087538 4.519507205984691 0.24832831824637294 12.149295485228523 3.373167856135362 0.28841527079547086 13.629221539202735 2.547978199247188 0.23908882572991652 10.67904017000819 1.7082336562933271 0.16081330526398338 5.519342143601044 0.3739110899864492 0.038626034461496477 9.642420585025606 -1.0597823004832523 11.175791082202167
547 6.451964507286999 4.430455574871631 0.31776637071047903 12.382230042617646 3.4325279322645548 0.30458237265040394 13.758607296127131 2.5789261070493827 0.21557559681700528 11.128683651686904 1.7214663555202623 0.21908596623132648 5.025942962771434 0.42429996128060943 0.05134836217199448 9.749485692098023 -1.0468067158153675 12.70085477928849
548 5.353037691684286 4.498498291644768 0.2584680086909038 11.631455430291446 3.3249736406709163 0.26671514554998077 14.376839160750498 2.5195771195873133 0.21595394703804596 11.559051875012047 1.6754833354467202 0.19927857096805637 5.711062390639517 0.5486402726991065 0.05786682620226485 9.72628930967556 -1.0509073700028906 11.439474784583453
549 5.205344904433177 4.693286190491632 0.3250994660787761 10.779279308129086 3.36607856500123 0.24237117274868994 13.343933389234634 2.4829607853003512 0.19385132003885103 11.633973314234062 1.6166536257366617 0.21567477158970388 6.76991284768452 0.4796458345006002 0.12583984871702567 9.546488752743096 -1.036616901806561 12.637576295852167
550 6.826958283137028 4.56638960917343 0.2903248853567565 11.874254163246805 3.43343109451541 0.2544564545174329 13.816332747684335 2.5638004965317043 0.18741683992552785 10.087359562380897 1.7320836338809362 0.19979548488931473 4.801940842301246 0.38943493454075423 0.10012637475780276 9.481369119750061 -1.0273139482842086 11.827224442235936
551 6.586203957967913 4.636162934341449 0.2740462886964074 11.038721954496742 3.460635541366318 0.2577073976066539 12.787262659761625 2.577595484277218 0.1967614178466699 10.024978897172979 1.6465808196998877 0.1397643006482079 5.31458241107641 0.28050482039825364 0.05128445094092164 9.150349976095132 -1.0440459819960304 10.53742558532272
552 6.222522688724723 4.682437475516167 0.29408123333964814 11.207948016729404 3.4792070776180593 0.2592396915884512 12.785338843265915 2.603098241042665 0.187835768703721 9.981731545385507 1.6894411036961325 0.17644862671969253 5.904467830766242 0.2839767280546611 0.07280602404021848 9.220401784974358 -1.0167097768271187 11.349278003104818
553 6.083090512779042 4.628881278117547 0.30005800794837983 11.45431137157478 3.4671254917823866 0.28628608638420455 12.554603647438 2.6000414851527958 0.2509705064439746 10.275577182320626 1.6253395744816386 0.15833190744647777 6.053558139447611 0.3840006335084178 0.04809724072196336 9.284228170712012 -1.0232642094040987 11.960422341542134
554 6.743304657632393 4.6786474603593105 0.28691230126852046 11.396855620924335 3.5247861565351957 0.3025687272312736 12.157382530948912 2.5658855500091073 0.22994232257867742 9.870774789376473 1.6229946590593594 0.15699373925572674 5.8134170613783205 0.25487077043003914 0.05669660503352796 9.196346932052085 -1.0349049827340533 11.838610900346989
555 5.703254396677574 4.632465384667103 0.374442140228912 11.611342383311106 3.477944987142934 0.2875924615237973 12.94191585432826 2.596457552076213 0.18712101977874207 10.732563797290407 1.6008771269285613 0.18633536651784285 6.166159004305197 0.3707043420900872 0.10616033662500501 9.43104708718251 -1.028652023431676 13.0823605158714
556 6.861739608571267 4.748472213155766 0.3230225988011246 10.947924138148823 3.492686745434229 0.29167420168437347 12.331168006354483 2.598363974715361 0.23642319382278862 9.816134005546171 1.6019258511985965 0.1645719041085831 5.9632836744056394 0.26920015361265176 0.10999465173228805 9.184049886605276 -1.0222121143893348 12.899417675637686
557 8.118234224692426 4.634586859351101 0.26909763779487017 11.178937573872984 3.500209181455249 0.32564114056838933 12.79148643362917 2.516590067145626 0.2308540159583745 9.240395005042984 1.5644877295551745 0.12997979899210593 5.885485913110288 0.11889245592969332 0.00890363416007235 9.442907830069569 -1.0973886433252873 11.052083454989797
558 6.478288451010083 4.70385405086014 0.3186122934155095 11.36002461852374 3.476604952664244 0.32108766829146923 13.32484478167041 2.5246403451891384 0.2441252372057076 10.117983618899165 1.5818778521639434 0.15455376151725234 5.3641086521834165 0.3231016548093503 0.05304601576786965 9.329050024457363 -1.0423261308752925 12.50680895826015
559 7.1027045573938326 4.50259547180228 0.25713098393682 12.345630975766037 3.487134264587106 0.31403822736807846 13.94828248792274 2.610324799350358 0.20264590807711833 9.611801306084457 1.7001382551876745 0.18805429295163192 4.800390830184724 0.3053860772742421 0.11914954114750065 9.561762031470359 -1.0432261283723234 12.387564721623788
560 6.7890419455787665 4.6246749322618825 0.26508995721555706 12.247141901509327 3.4719808636764977 0.2777610712221395 13.214592718053332 2.6369936440735433 0.2397634288616428 10.050751868939251 1.7220177755199269 0.18452819435997145 5.273627730338659 0.260283447568711 0.023931334259162357 9.515031232883867 -1.0211517693925434 11.3568713156673
561 6.9313727467116175 4.695348371477287 0.28680465327792143 11.593437003967768 3.469970402295321 0.2834290918518148 12.762946230124768 2.620109076440889 0.19024669642351202 9.305068847316667 1.6748951733442936 0.14846737266756907 5.398626268564652 0.24015977696931703 0.10857100996661218 9.198290219337094 -1.0242453419072342 11.659906840210745
562 7.845119226679927 4.584015137493295 0.28147893401367047 12.566460781561632 3.5087769244031954 0.26204528209637956 13.056493464384376 2.675885429898543 0.19419384784160698 9.141764389487639 1.7143504134362693 0.16385435612846416 4.773091824473977 0.23798078109963203 0.16305292092791465 9.47658593731751 -1.0201401647464687 12.199707760487298
563 7.608440727329357 4.602260834305822 0.2516888049058578 12.664744928491503 3.5249662709378153 0.29783787264450784 13.008551411784131 2.6601667473010906 0.1957070566447661 9.411096999392583 1.7321866093844673 0.16869235982194902 4.1797465213793465 0.19605177383810837 0.12454527630907065 9.374516117675384 -1.021215454859195 11.900005332971126
564 7.012825294165476 4.6855386754775665 0.28275735094519183 11.97866300324248 3.4588393479468493 0.26832038207827824 12.454412090837705 2.6280656716119877 0.18325825244731814 9.364205105813507 1.5682489734981588 0.14047105668104656 5.667830796968761 0.20625017394508058 0.14399841990571752 9.295587258205586 -1.0549533335167272 11.674650624154696
565 7.4439100186997 4.431180328799924 0.21294133216155706 12.2954794215185 3.452201721865962 0.22726505731849386 13.238152149307318 2.6128656482238295 0.15009567540968913 9.702903007901382 1.68534423382781 0.18347432446703835 4.2654010893313385 0.15450607484539244 0.04355774761668101 9.389169137351647 -1.097122300500072 9.36595930010935
566 7.208573639853104 4.682165923187943 0.23907598918989184 11.454313012059114 3.5170200017958733 0.2835592915905072 12.37164683508875 2.598380672638671 0.15379611254772688 9.394177148186383 1.5686086302909044 0.1726936020904666 5.88291917608284 0.20363515518880873 0.07957038281975379 9.262325962254039 -1.0503798253922156 10.642065125272575
567 6.306514429018236 4.547032226035235 0.2179515237956113 12.07358041784131 3.3735537081829174 0.24863006158878084 13.504375326146441 2.5833022044141387 0.1778997779927703 10.51973179017293 1.608441317542349 0.18900997857249252 5.448152913965821 0.3308003512447468 0.09584375752169996 9.570470975428949 -1.0757159405287784 10.649395790615836
568 7.118800760628873 4.585018456167467 0.20236051280568942 11.785006321303731 3.464299430420063 0.2711766030819357 12.790678069002224 2.6068142257575313 0.1957802998237287 9.443328631966027 1.6409919181941914 0.19895765408253585 5.272820679925763 0.14878194890747223 0.09465991029988567 9.282126892565325 -1.0751607061233108 11.034422060977453
569 6.4783594657096835 4.676052784167897 0.2701372846866989 11.787065066209907 3.459633321714697 0.2389846036907378 12.455088301484984 2.593398775080777 0.2148409737426996 9.46797737785086 1.6352589984674286 0.1952280103732946 5.609057842306853 0.2705450210892128 0.11702567020951539 9.159509610712458 -1.0373641219086533 11.874166911703295
570 6.353697254416765 4.625438015417869 0.2395776214750849 11.4146105730534 3.4397427856490053 0.24179109786013517 12.218165670403263 2.602600494550407 0.24887119829598486 10.028588062233649 1.6173869768635243 0.1949746692031034 5.89910792603238 0.2278130867128538 0.12887653185226947 9.18283389722789 -1.0617456301739239 12.07899446459289
571 7.187134095488613 4.5856897939785 0.24863248377822994 12.471271676427117 3.4912437027782968 0.3030618205792592 12.658915188758026 2.6328960408610342 0.2157248990531027 9.37594062521839 1.639847922159914 0.18422128223345255 4.9029578591897325 0.19070829424356028 0.08012188108989855 9.319243889016375 -1.0562647512083947 11.823125814856795
572 6.628824070597012 4.573205134074718 0.23082535925525424 11.912006449720245 3.4481063124319715 0.2597043178763479 12.65230379891203 2.6022789822736265 0.17302420120865777 9.952923026787527 1.674572526384787 0.21622165496969956 5.465323457725253 0.26395305606417957 0.11122041659465906 9.322276160748414 -1.051918699766799 11.355977088818522
573 6.99846286034075 4.579464758721611 0.22786742551921102 12.34440796817387 3.519887941812812 0.27043552282468347 12.96693417756323 2.610751025304461 0.1574543533636992 9.612696031148946 1.6682877859528746 0.22346410822676652 5.324270661071889 0.1554716271289128 0.08448084023459812 9.449354339659738 -1.0575692742285216 11.043214328388387
574 7.0356556803167605 4.579922234307609 0.27259465020774026 12.032212591860466 3.481164081472077 0.29414661727952846 13.057996445478022 2.6099811786916365 0.14941411774009863 9.479521518342398 1.6477931364611162 0.18089012834018303 5.56694170192113 0.17734174443931472 0.08686796246680215 9.434465587583755 -1.065101426938305 11.274817916562935
575 7.013021969178662 4.401651225852585 0.21515443950410154 13.057375423260174 3.459957838782515 0.21971092589530714 13.602052227582778 2.6538273667172603 0.1676904007235974 9.268758416683717 1.743613589536046 0.2097702500699402 4.362349391713908 0.18737655753991966 0.08136341451754396 9.460711485683847 -1.0750565863269905 10.240926515032061
576 7.005323675969376 4.470274718446902 0.17349407197465408 12.54814521133848 3.503109535020848 0.2677539066331431 12.65134781300424 2.678378717978137 0.2237248529525379 9.896239247934133 1.6490486859161848 0.20112186964961795 4.652496797770379 0.30517862263410644 0.09859536122305346 9.350710549203322 -1.0431438460134201 11.054533823124633
577 6.416155962316564 4.633645521775108 0.2483930597068732 12.117127294070537 3.453299669679966 0.2565166574717802 12.875584639667917 2.6767740633710604 0.19327093660144937 10.031417785826894 1.6609753663973776 0.17276157504281645 5.222925988310659 0.28532247398003935 0.07866691797614817 9.332642334038514 -1.0223384829719455 10.881719259721116
578 7.190676047334657 4.553201911364402 0.2591036344568817 12.096261402866393 3.4688724300209333 0.2724008682464721 13.078982626281944 2.6495078577234588 0.17035986714363305 9.449526406448154 1.6276811045424076 0.17870365453664747 5.151231251306276 0.11349665905944992 0.06521310164553468 9.393335546847485 -1.0817899094705254 10.8378533729204
579 6.764647954758535 4.484958212602849 0.2445443480828216 12.400609435874811 3.4412117272030915 0.23453702779228028 13.774503735003899 2.560619058468581 0.1496717616977475 9.793078415976082 1.7053850557027208 0.17173185962974724 4.9498601200941055 0.23263876631596267 0.09431117154073175 9.536539932341487 -1.0793793379540149 10.25360879869371
580 7.745667872609568 4.569409487990338 0.21478197398217383 12.274767974162879 3.535401526047151 0.3080643090734527 12.741170317457737 2.669066460049056 0.18593018603854494 9.142364733504358 1.6971989101038583 0.19831670328559808 4.96630308378371 0.08834778901381476 0.06955339513112156 9.37405479630365 -1.052457067371812 11.191545278862538
581 7.505203524431958 4.530994746593422 0.2776447524188262 12.340422918389798 3.502881683151047 0.2710691064487879 12.50060676332506 2.664326231427805 0.176801421081184 8.929874178879544 1.6481442409170552 0.21423231373744575 5.45656568262426 0.08963539077139845 0.10959211218405805 9.346534613530125 -1.07714544344051 12.024547284373496
582 6.609742223017856 4.6943996113975235 0.28267038920764365 11.87465940497548 3.507868634730569 0.28827965720981785 12.697531349766205 2.642459027090983 0.22412157914481134 9.400098365892534 1.6156139594826966 0.23228967373172604 6.080680764488562 0.17393585339227222 0.11214882635669352 9.332542421628128 -1.0374864847938468 13.05782418244136
583 7.314758078948515 4.586045332820335 0.24259284754573382 11.976810314921252 3.4463029639980522 0.3034163189803346 12.889050512112863 2.6481201355773702 0.24377531524139487 9.48380133826641 1.6674093644694086 0.22090612440537077 5.442343060644282 0.14009944200250754 0.1118165301631795 9.421352660978664 -1.066746454239121 12.862984277073934
584 7.3978508770679765 4.550295629778056 0.2831209408364847 11.715704886127712 3.4574096996189856 0.2611589161525757 12.696603911787983 2.6335122839825544 0.23334010390507406 9.247755547366076 1.5962359422327765 0.18921321974264652 5.028886561970773 0.07910538660501432 0.060893008328614606 9.217360356864104 -1.1010301135691785 11.776874624556335
585 7.9479482448185355 4.653661297605259 0.2741090514882324 11.70915696279899 3.5262701936241583 0.28411629872440936 12.220595301237683 2.596523601929336 0.21579923367816553 9.252682029196755 1.5616711928160032 0.1806540823554766 5.6373252130297615 0.11073071049571767 0.06910252556258364 9.353541550216345 -1.074570502718561 11.731668287104304
586 7.291269480158329 4.545599203862151 0.3210684038034155 12.434108258060268 3.477215943665933 0.28777207552400164 12.70218351365762 2.6076770371934987 0.21018746127117913 9.541260760670738 1.6427090395978627 0.16879776659529466 5.142761907525948 0.2177579427906321 0.091267779623742 9.42231678401458 -1.0661500685906402 12.36550049894126
587 7.672836871518007 4.646238870635745 0.289165997653315 12.52210881315629 3.5665045450086277 0.26004947340810786 12.102213131282058 2.6497503355096717 0.18911178466897519 9.375029010770353 1.688040734400295 0.21795758809679375 5.419020787522524 0.2144365086470485 0.09923213376855908 9.418241722849848 -1.0113477031723783 12.09533360412824
588 7.633366765308435 4.580964184022839 0.2840586679089183 12.67988704810588 3.5231599731430916 0.25738375927516943 12.819034723596593 2.6580698617412057 0.20835813856893967 9.231009679892686 1.6783137056998962 0.1679926081545364 4.516570869936748 0.29853043169868576 0.07556125414471862 9.375973817368068 -1.0165342707515121 11.383003257605514
589 7.430695952344507 4.601312975794203 0.28564542186249503 12.283915893775383 3.503400299158894 0.27502950467006543 12.813645929019794 2.6366551683774326 0.16570027889867775 9.329445804166328 1.6823704806993007 0.1818737969562736 5.290114287750015 0.17406270201321636 0.12926644546779362 9.429563573411205 -1.0447815768040463 11.889051268346888
590 7.086910756172696 4.674491387057346 0.29821015821311647 11.76952889316063 3.478348092925924 0.25082598075720297 13.256781941962135 2.5963652208875576 0.13684074947070718 10.28103668326062 1.6746804922168992 0.214325654927484 5.536674138093581 0.34587844128199563 0.05117969692597813 9.586186482529932 -1.0103891751387113 10.902037414515068
591 6.353194976273354 4.491136367337067 0.29096820485058666 11.719546838977802 3.4369771314232533 0.2868705949668381 13.11503346695264 2.597835909179212 0.17315951779170136 10.614514101597841 1.7088506246830386 0.22576767074506235 5.604604373683427 0.40778026652990923 0.09631968034458706 9.481378751497013 -1.03582584218216 12.296655974482709
592 6.942115521881518 4.666229289644374 0.3090119657501838 11.749212634328895 3.437190461813566 0.2530087159966528 13.013675210762763 2.575360892601557 0.15491382495173003 9.875745330855272 1.6343828253540242 0.18557776239971607 4.780355892248803 0.325725137355451 0.10778431791919527 9.27222091801545 -1.0365641806588615 11.577146098514602
593 6.5337426574052 4.666296536712527 0.3546039577914835 11.611180831203706 3.4455671445948712 0.32012136817083914 13.516500874133385 2.5721802086661825 0.14624964062583806 10.466186310514336 1.6793576770264251 0.17613187456567528 5.59510413879125 0.25854879889278026 0.10277593601233535 9.544542962409576 -1.0399518288340985 12.60372821814992
594 6.462856638770627 4.64841702964017 0.2556360724222678 12.26361324824778 3.447621314402701 0.22921968976890456 12.892498098364422 2.5861877182057844 0.15797085738837086 10.275095473249126 1.637881458884784 0.18004931521960976 5.421336980931037 0.3884264696858185 0.07842231248750585 9.463080087912598 -1.0226351038488042 10.32811713041279
595 6.65870311960528 4.5919302259736465 0.31136441750510496 13.060531137419476 3.390769759097777 0.22207767682811402 14.426136850732545 2.6390442848509443 0.15304490829286568 10.620167774837292 1.7719864613038765 0.19014580605687254 4.911487310287567 0.4676678231637361 0.04332854904783955 9.935405238576433 -0.9920621911346597 10.541980622619915
596 6.416787558282432 4.626630159533825 0.2675643704881635 12.56761524198706 3.466757368957862 0.2334898233842262 13.666531968458969 2.621087610773893 0.15286260245531622 10.050993866794643 1.698259006393909 0.1660659418614518 5.28211668364381 0.25530890401210027 0.06989220215739647 9.596809063833382 -1.030733292078338 10.19721567526269
597 7.24763280281451 4.639360263447856 0.2502237131669002 12.584913585003385 3.5122839687447507 0.2251250731886165 13.229426423084483 2.6837963313450417 0.20445955266258017 9.905718169103563 1.684550056501623 0.19853924361818484 4.6925106863942 0.1867141307583811 0.07500413178053546 9.532040333280028 -1.0230009518531251 10.924605925528997
598 7.09785533951004 4.59196027410599 0.2724210278330882 12.450274406306622 3.474365050687653 0.26521369013097895 13.252798052883058 2.63377588878207 0.14018937623327668 9.655823420547812 1.6783514598207743 0.19757048396538457 5.7223049220256845 0.27313517862328207 0.1213255565394859 9.635811228254642 -1.0340243316087019 11.421571414829558
599 7.13080975484242 4.6121122134811205 0.20879337131840905 12.942270340176243 3.5191502888011454 0.2616879544328567 13.005103712486775 2.6839353559390338 0.18385975245741512 9.653958225662153 1.6188375849528702 0.18803197351919018 5.081290386080807 0.30297667349517043 0.10221318397714965 9.56268648384968 -1.0169394786787878 10.824160938409456
600 6.415320539289596 4.496501535894385 0.24793709298524627 12.606103823671171 3.4571562105020384 0.2548475743711085 13.55457309992477 2.6012005740279696 0.1412827010071226 10.425527867800946 1.7096222049131578 0.177574114916187 4.8297570152276625 0.38590301413428085 0.07384984639347789 9.566256469182829 -1.0342651941182894 10.261574756165855
601 7.114831734793027 4.463052593507172 0.18810561771475115 12.712111901679217 3.4508228544136155 0.2506460500220858 14.25810990988946 2.6331138970780787 0.1745097168365058 10.153263540111958 1.758003602187912 0.15970993382365997 4.35700662720105 0.49095469056818314 0.11154163028922938 9.719064742734943 -1.0051523744616635 10.135771776878531
602 6.521623407168905 4.508031064182268 0.19890426908782413 12.516644189716892 3.412302530876407 0.30335726379437966 13.895492120879174 2.6013938136527432 0.13529712993182857 10.396198892457665 1.7306189751828955 0.1759133543198244 4.847225778379778 0.480722211632424 0.056234007477443754 9.635436877720483 -1.0177281829073084 9.966096925465685
603 7.050061941489716 4.545571749847331 0.20712443237480532 13.248213887862908 3.4908299002395857 0.2574937894416066 13.245337760950203 2.7135452852379665 0.20189259002805113 9.666597863067286 1.738279639336078 0.18728211333937267 4.487072909466812 0.35374867966997037 0.14488251764035973 9.539456872567385 -0.9959468511464695 11.443977595436989
604 6.441615873919052 4.639768038503236 0.22574423823167641 11.76996546012941 3.5170069407282964 0.3180049351017432 12.721078562214133 2.595776299018825 0.13794570479476223 10.591800007580158 1.587981166003681 0.1630279508740397 5.779493585592434 0.4896952618549875 0.09059958681343762 9.460790697887038 -0.9982963607908504 10.7180053820435
605 6.180625492647573 4.587148396782616 0.2002445695014863 12.133295489080977 3.4341404892842764 0.3095933370288091 13.923215013833792 2.561022430669221 0.1781892102617711 10.850172814359032 1.6622003400974397 0.20158232866690035 5.369733927830223 0.4591528704657373 0.08210806412644236 9.69140854755032 -1.0236089965527977 11.13506243564141
606 6.693541316840924 4.608563018850783 0.15364663056743033 12.217309419532212 3.4496395998526905 0.2881500641945238 13.030448910043948 2.6069545086944244 0.20165733428257293 10.077247552489512 1.636665805443569 0.12402599632134874 5.247021456500749 0.3761905668114531 0.052419530938202355 9.45311373108147 -1.0287392020820716 9.395356840174497
607 6.853194980263271 4.594321085680545 0.19280862278968303 11.980552409702602 3.479216412263542 0.2947746534459511 12.487117593375595 2.583231172471634 0.18751438493967532 10.022802073770471 1.6400961737260715 0.13987122427779256 5.4210769032388555 0.2627988247005495 0.04784242140363477 9.352948792070158 -1.0524091682441872 9.887089279811601
608 6.787332918177069 4.647635325769786 0.24083658989499782 12.13071772765997 3.465027388499307 0.292402322762509 13.462502589208142 2.612807348877707 0.16000126239393564 9.635268383667741 1.6263744458365799 0.15651610410563588 5.276572580172741 0.2991866275787394 0.09738785281112605 9.458478839777133 -1.0341356747002317 10.853472270471997
609 7.041502559091577 4.586395216694639 0.19216116102435205 12.587122942951638 3.4507205189902064 0.26537282239824 13.379440439120613 2.619699644064848 0.16093610041303918 10.141045623969571 1.6826710533425833 0.17168999958561898 5.049105168247856 0.46552703726615835 0.12335833847999639 9.63964334667625 -1.0033392079409689 10.468150016478546
610 5.723996595892009 4.6611560794561315 0.25533393902880436 12.135117265450589 3.463972006527977 0.2913913384523692 12.776471765078327 2.551959421363729 0.17376180780738007 10.775269199351149 1.620078420979639 0.18340080324681918 5.564925279889607 0.45220396477950486 0.12054988624005618 9.395156021132337 -1.0144679233912595 11.739192173681133
611 6.40061578236381 4.660378166583165 0.21354180285845345 11.411019970230047 3.387244024650402 0.2809284476836541 12.95029529743295 2.576895090410746 0.21321727103322022 11.464751967917504 1.5770258253890193 0.16890062616309845 6.624852161560942 0.4703311057074462 0.16899775374883727 9.770307035901052 -1.0299670594645 11.981531854720332
612 5.693812269933253 4.660206057235218 0.2102477306759301 11.866230831529199 3.4062521723758583 0.2812157421345267 13.271389114869175 2.560700234803261 0.13828469100382634 11.477244788518933 1.6156933046443593 0.14274442613053281 6.085669053137315 0.5638929308844316 0.12561263904266637 9.678869211597576 -1.00299296202403 10.29152783592262
613 5.67788709707908 4.631860215813509 0.20326069414843786 12.111221306378486 3.3921300316916194 0.24380914441512844 13.24801030141336 2.518816264076287 0.158440365586904 11.103398389233456 1.5915378058739904 0.19438432925877958 6.300029290385032 0.43596168564076937 0.16251154291879316 9.688109276897883 -1.0502807013934208 11.028361270268448
614 6.205960643076761 4.614458894385199 0.2143517160382816 12.229169476578218 3.481954126936176 0.28046477841046946 13.506656272439203 2.643584567175133 0.1359697970364943 10.457382188346827 1.6266138169493276 0.19137307864473418 5.5781118066287885 0.4734722980572591 0.15465672163930907 9.59545607741396 -0.996325161312037 11.19348788376879
615 5.350487260369934 4.673616826166422 0.2397137266724323 11.906528352647555 3.442371421657647 0.2823083742507452 13.261939281849013 2.587033984093042 0.16649627845321752 11.485273633531932 1.6163779240022018 0.20305833393520706 6.495268816861526 0.5427797695780884 0.19387328694117037 9.699899469051992 -0.9919059169131753 12.438340777391598
616 6.159154423584352 4.662136887326503 0.19559238745915986 11.636291441387874 3.461865993340282 0.3080238118925545 12.900031932636619 2.5441445631307187 0.1637410436506527 10.770606014272214 1.6198983203144734 0.19662660998480586 6.095567636159621 0.41732841613803057 0.12184500760946992 9.512330289608137 -1.0232670659626542 11.296766606875684
617 5.678785321087077 4.677895215842346 0.2019728303645073 11.846519451068737 3.4348057546080932 0.30239104686271834 12.720044852794286 2.5610924981149954 0.18483168376246198 10.68250359369435 1.6409689009190007 0.22070228445502918 6.172549191053122 0.42353453511658584 0.20663751654735363 9.420080481939515 -1.0166825210924515 12.794552783851444
618 6.523977381768727 4.75002732723255 0.1759440041863727 11.14071535900019 3.470902940681079 0.2847382430030837 12.370638422154586 2.567657426406394 0.18959913281084326 10.025264195033024 1.638822350874185 0.16835440544551186 5.715603444710997 0.2718925314807268 0.16357019701769812 9.155239760533505 -1.0244813866776687 11.25525148153193
619 5.97819280810565 4.692785156568251 0.21680708410974114 11.423328324784883 3.418668549480533 0.279666509796929 12.800308115753273 2.5176567271689576 0.20262873038149032 10.813363825950328 1.5209488501065773 0.18859903203163814 6.258088919369803 0.4410269352209232 0.18787247280081307 9.454656398792787 -1.0461246583036075 12.325168192667249
620 6.112202599261625 4.818023587880382 0.20946576225474603 10.846611280252999 3.4613704717535385 0.2710748940758907 13.091592514244464 2.5597589031633694 0.20900720559829214 10.493009318286854 1.5560687042774617 0.19168900847800718 6.247320405283389 0.4754419585355752 0.20551983727055395 9.358147223465867 -0.9902091768905905 12.453314541490546
621 5.5724460146362365 4.68105021053805 0.24039637351945178 11.624404833812564 3.4522524772872987 0.24991710612414617 13.507083823735446 2.576182262982467 0.15636843615499316 11.275041061977126 1.6378793393194189 0.21028656828679174 5.872995609482556 0.5196852640713564 0.22747051413274794 9.570394268728787 -0.9909319911729375 12.42675554745878
622 6.275668926932145 4.696068933931339 0.23193002160376555 11.748065410178505 3.507871048267201 0.26786112472978635 13.384743962035214 2.6092056840041 0.1610030404522036 9.944352946600674 1.6762780429286819 0.23955024060546115 5.757284391039431 0.3371835501817683 0.1513868294719098 9.422023127357194 -0.9990204501500377 12.051952440049329
623 6.828479339403646 4.834543300162425 0.26880288908937205 11.362691576794088 3.4998791517689662 0.2762312185368106 12.58322507508604 2.6065701714026104 0.19420311376557065 10.057790892053902 1.5756605643515327 0.19182411565806748 6.308094963196689 0.32301884049682794 0.22257802970996882 9.428056369306873 -0.9964074963761833 13.219733359096162
624 5.717224762259286 4.717136063630846 0.22740257756429327 11.696322625297356 3.3841297203115817 0.2500151737050705 13.394257549385893 2.549509086948235 0.15782909016991883 10.627039623304764 1.6053476094493677 0.1980315157788026 6.660963502059946 0.44009723787374244 0.18265610652352138 9.619161612461449 -1.025097958369901 11.641751406856123
625 6.244068874500689 4.7583473826716425 0.2861834879916194 10.784459099796377 3.440251820262833 0.2892366403679824 12.355409366653246 2.58204918798886 0.11993522100702779 9.761705711877969 1.5448940571817935 0.21337326459913863 6.370924727543162 0.28588215486583896 0.22982958286315772 9.103313556074287 -1.0420569814184621 13.046915881664546
626 5.459746486153767 4.753060496310154 0.23684042445061412 10.870729426884887 3.4188959417881852 0.2720663612128986 12.519641939632464 2.569950432787016 0.1161448309545067 10.718795586216322 1.5754613816666896 0.2411722245195734 6.7768456114218365 0.398448483262715 0.22138763819126966 9.269151810061855 -1.0211785548497037 12.463109503104759
627 5.8832801791619325 4.803711606212067 0.21302931003689993 10.766418411817373 3.459389246958097 0.2277502449911087 12.305350601153407 2.55811846348504 0.16004203635796985 10.651344743189428 1.5770006988577283 0.21390600570407084 6.703269869261283 0.4088168943311135 0.18794649776778016 9.261932760916684 -1.0029345200438464 11.489798772490717
628 5.298464118765017 4.7499213984108115 0.2512605123652278 10.687438533594706 3.4034656658949642 0.2409095495003382 12.458287099732004 2.5320153476379894 0.17129042526436336 10.999228559862994 1.5346540746065471 0.2471952123585991 6.761843510060377 0.4026768483636295 0.1782019883996849 9.241052364403021 -1.0397952350298674 12.477390001273534
629 6.052535991586074 4.726706474240063 0.1993321580556828 10.55799779283544 3.4407325995754787 0.29168187094807124 13.25492829494539 2.545629799675151 0.14870492156583684 10.62732719965297 1.6148636404318115 0.19067111808011158 6.41064578132632 0.42516112567723874 0.12403418692715078 9.38068701206924 -1.013723174092707 10.93689634189382
630 5.235321493712847 4.653005689050845 0.20264265034864976 11.11390010172008 3.3488706891665156 0.2910837019520203 13.655606470702875 2.5207121486957584 0.16707826858352523 11.398122088061559 1.6602270464260747 0.20548274099107813 6.2728809843255915 0.5555548469406232 0.1442673236236755 9.53516622770459 -1.0166678179566921 11.580103689252006
631 5.319008458313294 4.830635384819253 0.1896228510967189 10.643554864162315 3.3960980579065625 0.2871211653602373 12.800952485205263 2.511395849537911 0.14263586843283754 10.865809982087974 1.5817724454345716 0.21058617992807804 7.38825036753355 0.41400344832168584 0.1458642574844021 9.40351523146048 -1.0175608648086591 11.18219179776223
632 4.868215193547737 4.5759643006774295 0.2359542507379546 11.472162288343526 3.3175344752572102 0.25725283369634894 14.23647147859459 2.5132955778174435 0.1361684065262448 11.892284773833017 1.6683227164151266 0.2559691698209126 6.121826291556246 0.6087299387695011 0.15343734706365517 9.718192005175023 -1.0275725002253133 11.903564976730143
633 4.600306636704492 4.702992691748422 0.20139618391748265 10.547859674727748 3.272905189576716 0.27951402176445167 14.160180674642206 2.462346926275491 0.1714805475978677 12.218752829929043 1.5831187945505256 0.2048223739019484 6.702825448922214 0.6250697135330971 0.08175410455281638 9.645985052985141 -1.0350552388758054 10.759771895894604
634 5.048004901508972 4.803222839738511 0.17581080912664732 10.482860940001785 3.362458626466733 0.2729676620990046 12.422416677429075 2.465082042704375 0.1504965403890963 11.902372307295312 1.5548818456944322 0.23100713984717566 7.180924167434331 0.5432754869224773 0.11852764908745538 9.407315798733894 -1.0185577337073501 10.872559426425768
635 4.532394974372185 4.8413447598958355 0.21370234100927338 10.827607582113886 3.3104837373114635 0.22883874671063278 13.559504877671682 2.4868780060099156 0.17876601346643822 11.780073206966524 1.5876404943239073 0.22435290747979936 7.1972997376429575 0.46453747603433176 0.11099087269970338 9.579376075753446 -1.026165007297565 10.962411593946692
636 5.385418638310357 4.755803284404757 0.19480169410273665 11.107473464138005 3.3760415537872754 0.20303587003277843 13.003051370790125 2.554247380814677 0.169747744105557 11.625000076003708 1.555386186498033 0.19050530183034764 6.835290476912451 0.46526255388086935 0.10084649732200143 9.591246805230929 -1.0229937101355335 9.842694224163635
637 5.574833443638136 4.866243729887209 0.19175282080773173 10.411177795101379 3.3270808957182574 0.229616772684949 12.591805820058084 2.4593227212987707 0.20673452553977753 11.589139171797681 1.538430349997152 0.17841135349403972 7.437383783876417 0.4350879101342698 0.09154399714590752 9.52086800289434 -1.039108780605524 10.29100347279716
638 5.580646484685728 4.6912332324917925 0.1774509102325094 10.930928697024559 3.332887347847273 0.2293917108739708 12.781241671490962 2.4752936947019357 0.21215725571221777 11.460687536229676 1.5813925003908063 0.20029760200874017 6.541977605291554 0.47383847622163955 0.07569221060250539 9.459096398944496 -1.0534128516819663 10.255826382412014
639 6.020890417446474 4.646057947583872 0.19495036335096827 11.380565449062823 3.4130434037421145 0.2782538669417697 13.223572781097007 2.5475070577735055 0.20318243238347683 10.42031869091455 1.654805270693988 0.2163235928309685 5.641966025572459 0.37638827904977207 0.06569880191070347 9.337462672818663 -1.0367815102440054 10.982558807431257
640 5.720473902498456 4.783117969086417 0.17847918535595486 10.571882230783919 3.379684416594798 0.24637392812042458 12.976737450477724 2.548274057171096 0.21090587292671953 11.21153003231833 1.6329447580771992 0.26257027907882413 7.049646019380841 0.4214450297773855 0.1050548862616352 9.506053927091855 -1.0112486558712768 11.497935425044012
641 5.303278931457228 4.737050436965699 0.17628182427540798 10.549416520026535 3.373341405861876 0.26977521716064595 12.553763943344764 2.5050695269469125 0.1873851669856123 11.535943257691963 1.5033974769674898 0.20008418919723392 7.457570423673246 0.4355724567939333 0.0543223442584331 9.479994615238748 -1.0534556413054736 10.173997151114245
642 5.087318895493074 4.604649586893315 0.1862581338355247 11.551259078046737 3.3003736281203073 0.2058843149550147 13.61638695944215 2.4832784440936138 0.19977986752438975 11.554703807950611 1.6124308293568725 0.1745598307335972 6.526039841470984 0.5497012970910551 0.08868539297827752 9.66714171648071 -1.054255144901623 9.79949816402415
643 5.579079737785684 4.762096649070833 0.18108218805899465 10.473115047106113 3.3920903794972026 0.2841216146472964 12.43424073193469 2.481568463724818 0.19410919885900527 11.32040265865245 1.5084537932645263 0.14761959130192 6.773067834448209 0.4031633061989437 0.08319464293294754 9.315981201985428 -1.0548673836613909 10.200106768199126
644 5.516432149773846 4.630738682171847 0.18820121702086254 11.177513800272584 3.3506540863454934 0.262372031759625 13.126731050381705 2.508269056815414 0.20899772558247634 11.38648299068094 1.583057992989373 0.18746449933034096 6.223988665146398 0.5491220386771619 0.12816360075931812 9.486229731251095 -1.039973530612798 11.174958230239886
645 5.692987327783931 4.702502174263712 0.20602246915106703 10.327605586690167 3.3878234796814093 0.32856053590184436 12.455577260713527 2.4741098052621546 0.1911068470450649 10.95529347779898 1.5108626461442412 0.19134299306621233 7.313103066566805 0.3845289348307719 0.12602445292592873 9.348913343910683 -1.072376493976198 11.95255619417655
646 5.832166420895809 4.752388013098853 0.17915209263096507 10.603983672426173 3.393468075832017 0.2817491754688695 12.07904156781589 2.4868500242048803 0.1979787934722587 10.991928632244985 1.451120136841148 0.1397103803266012 6.672999632441277 0.351759221823289 0.0817365854402305 9.236023985164826 -1.0772248076526183 10.087804651563648
647 5.748453864658474 4.7542704963143905 0.2083385435548795 10.967677435655082 3.4058852393416656 0.2782529989446067 12.606530136131267 2.4582860051991617 0.17222713416169613 10.940987856293418 1.4833998277763 0.13650871238034043 6.84197374663668 0.37868783672623274 0.07099814155362959 9.421124607874985 -1.0682360209411057 9.927359317506781
648 5.314871572292352 4.663596007189598 0.20658928579306243 10.814755698327046 3.3474115551117385 0.2518498287765824 13.094896180149071 2.4470386851712167 0.17040275370875216 11.703178329147246 1.5530415131665238 0.2039025006336345 6.723370536472352 0.5654723321157964 0.1250437740000647 9.530214463277613 -1.0490298834616811 10.97544365130721
649 5.45349313346444 4.714076365966072 0.16506088599198668 10.923153000412283 3.3321679126991888 0.2666590549586782 13.416873838694357 2.4231820741712355 0.15892770725958866 11.903087897976384 1.5355418809444175 0.20847682248834978 6.682167539662411 0.5303595255494997 0.15226605858157322 9.675755082041976 -1.057276350146573 10.902132399294336
650 5.258834514964465 4.720826514373087 0.1983584483655511 10.348308623213843 3.2814451895252112 0.2315594323872514 13.26851723118805 2.4483947355084585 0.14764957619555716 12.271669537011084 1.5075570109281784 0.17126804419172476 7.765285767297764 0.539981295813578 0.13752330449538058 9.78252313473504 -1.0647009527829532 10.156923739433719
651 5.447230539057442 4.718282909517285 0.179466241274683 10.71840153830704 3.3479609324522497 0.30390150644913927 13.059366562671292 2.383281983989485 0.18454670997572586 11.54712538555402 1.520617923790716 0.18811358615726656 6.998427074075145 0.47012674184529707 0.08311355140078427 9.554110219932987 -1.0762878036936492 10.76176995468876
652 5.490087331338266 4.675048909694244 0.22728410346043415 11.041804826672944 3.360184888251171 0.2692395162366742 12.792455662676437 2.483765829136973 0.1513366267431309 10.846367651116886 1.562556855602235 0.23123299785541612 6.3960350546653375 0.40926540127716265 0.13766236553055247 9.313350105293974 -1.0661775252202985 11.651161047858393
653 5.487143794346323 4.756553129934026 0.19766429282158263 10.288021720199378 3.3958170240752055 0.280633334766765 12.705924349691344 2.4595910129189567 0.1660699081569835 11.015066304175942 1.4773665009896848 0.21070134725650294 7.43968294153132 0.3506597245170662 0.12299449669486696 9.387167821988863 -1.076344423525668 11.20778075058446
654 6.354938370919283 4.662480876994754 0.1397565990104929 11.03467999717461 3.4105335257277813 0.25141078350828483 12.064894666147886 2.533545003744299 0.19347564588823757 10.138069769651974 1.4821099476477622 0.20273887964555892 7.090312969017801 0.31838468808769754 0.12248916575058783 9.33657915458231 -1.082931093572197 10.426354485991483
655 6.761497882512442 4.767321435991775 0.1797815135375026 10.745030831024053 3.4678896613310646 0.21735917849941466 11.663133548646384 2.5384955581522286 0.25103434068422054 10.04962766218852 1.480132311702549 0.1855806696938392 6.86643008053531 0.31201004531827975 0.14258176852902626 9.217144000981342 -1.0511720995134763 11.188003293113606
656 6.545165749416239 4.788169395836031 0.22463190488373352 10.70343608795535 3.4263864447713788 0.24204512603800366 12.410668821585366 2.5118138773686636 0.2001246709556039 10.500659369871345 1.488220756902135 0.1679533908716821 6.679790006313616 0.3231640514719809 0.13536118937240946 9.367944007028383 -1.056790996742618 11.116713720496156
657 6.468356457810209 4.6821178167550555 0.18941213005390387 11.441886802684346 3.4805273322168526 0.29433446618213993 12.290444112958218 2.602309908681806 0.23479977780263023 10.113417737650742 1.5780922183647428 0.21719576970995574 6.671287965595239 0.24157268379798036 0.11786600317662511 9.397078615339751 -1.0474179100493681 12.073460015883331
658 6.523033301910739 4.763353292301685 0.16498287604959133 10.581630054432642 3.4999279272784025 0.2544358529689411 12.118598158079834 2.55458809065422 0.21441531446932802 10.173829360536033 1.533312673042212 0.23722066807583697 6.681672383076128 0.31516413010113703 0.13510919559584786 9.215752651607074 -1.0310726793371245 11.529789075726947
659 7.021084926918583 4.743755684002598 0.15243847439318414 11.136328791356798 3.5365089686623454 0.2719134939407687 11.782698302868978 2.5635715159317556 0.19125114046592048 9.856703678015553 1.5586938112413025 0.2190892571974813 6.4999536962443525 0.2634260155150547 0.13926410221278865 9.259353879080852 -1.0311507029420446 11.16071901158175
660 6.274262117334681 4.8418335289971335 0.18129421306413612 9.506844746390474 3.484203355748341 0.2612533156983826 11.858399357441554 2.4673329504051895 0.15780481788338177 10.61667867329361 1.4858825886173737 0.1856672218308695 7.203578926801988 0.35374908364271634 0.16960443579315748 9.091952764252461 -1.037741600530505 10.95064444921172
661 6.977533014574512 4.825757854086074 0.18330338359358753 10.653357510454398 3.504833265071932 0.21980471040973043 12.71421271899313 2.5388354019161383 0.17868655235936876 10.401496514754042 1.5642582827040523 0.23101026378652825 6.592876360495818 0.3601801522343168 0.1584199644524121 9.46789522385438 -1.005568910810153 11.129417254559169
662 6.264265257919815 4.771663174895116 0.1992517720915689 10.501304956360594 3.447237600490977 0.25351920829642716 11.936809490969257 2.523469103417434 0.18623785501076248 10.130716280335989 1.5006193523672902 0.19050246881554225 6.816235319868502 0.33486099663571095 0.18422160761969425 9.129866261090832 -1.04877185645135 11.6165234803191
663 6.311762185890276 4.747340965932187 0.19615283900533156 9.990408835714804 3.4428775883286704 0.28099852489879373 12.049895256296583 2.4989557455686673 0.192766002559015 10.069489222257173 1.537054159154113 0.17573479891763766 6.332532593344653 0.3446469714819873 0.1252419523776026 8.950817618700698 -1.0501668159195308 11.12562706032655
664 6.1339989484550195 4.800683732489753 0.1805239941502345 10.194839905028994 3.443137998688538 0.27149417640522844 12.09278828177119 2.474258523351703 0.2263731580499563 11.031727583935082 1.550388363862672 0.1874689767798296 6.9142796099407295 0.37717787393132385 0.11734226074854898 9.273526865826202 -1.035212603547858 11.266671489179766
665 8.078207029188425 4.701820890562484 0.1392473552444043 11.408923275504787 3.570975556800183 0.2716232815150169 12.010249107436504 2.618417823444856 0.19279431338488778 9.08379091713301 1.6266150750757022 0.22706683142102624 5.719826090316195 0.15777522040524622 0.12956157495676762 9.260199283915785 -1.0292209887549615 11.00415128463363
666 7.516288682594238 4.6727662926266005 0.1501012557907575 10.712024074565578 3.497338858529234 0.26181026384959727 12.382209473237543 2.5609333495968443 0.19009597193091446 9.403821455588158 1.622478157966689 0.20786540655070077 6.227272477344755 0.269851645923509 0.13886851089398447 9.248323232666054 -1.0396682410840803 10.871775717181835
667 6.850852494030509 4.739883852828125 0.17308650829676436 10.552743636469852 3.4854603049113644 0.25308775832010094 12.132188746545394 2.573235599580647 0.18597338668868804 9.82826322965776 1.551422319476419 0.20459542827156119 6.437080007920125 0.23002974049000485 0.11063082217879562 9.160225622924727 -1.0483355385553437 10.62692214315701
668 7.205960946149998 4.724654109626387 0.16085796879755393 10.554442932879065 3.494156554412513 0.248964105576149 12.035277875818847 2.589591490793739 0.2205279619498362 9.803329718737919 1.5754516317375191 0.2514081479301432 5.972850168441733 0.19464432578055155 0.14710444672516113 9.114372328405512 -1.0486422795425139 11.78989729076272
669 6.239220306691847 4.689333808300274 0.19404769736170024 10.982081772601745 3.4244912494507393 0.2353241582851212 12.666899040592124 2.5741364770012596 0.16563413602748517 10.291918181353582 1.6351779968346276 0.19242875683539853 5.882583723947771 0.37204674129903864 0.16384412464363055 9.212540605037415 -1.025304647435468 10.900852914329386
670 6.958598996560174 4.784045444651892 0.1958287051521055 11.076836584585246 3.5190762301973573 0.2627897196735987 11.845882800900169 2.580794168561557 0.17626279003995277 9.619990435638629 1.5601856485045702 0.19856462659469157 6.36165680370468 0.22354025521360993 0.15294634907474505 9.172593124277778 -1.0308135525868585 11.303221892465
671 7.775635368916623 4.691912352185987 0.15789809426228107 11.033681472154155 3.516390978722236 0.23394150288313065 11.897885011563707 2.5851647646055547 0.20192885066752686 8.993252366873826 1.5757450083579017 0.19889853765482646 6.07958390692478 0.2195301505616772 0.21840423600272546 9.156007625286618 -1.0465932511259843 11.58602275547921
672 7.3106652073774825 4.656481373101958 0.15167981030992195 11.57759080455423 3.50210321625325 0.2562240067862887 12.198553461509006 2.6325160380683252 0.20716877323183328 9.086565186583803 1.6411681875719306 0.1995238112320365 5.660444653477899 0.1747049403528634 0.13065634516075647 9.166763862700483 -1.0429471509429904 10.831798592050504
673 8.07766235755321 4.6293684169141915 0.14916846559798091 12.031558048770105 3.529628699384036 0.23377508598553284 12.636870858541338 2.6168267882277916 0.19818051774065362 9.716359314357899 1.5972402867756388 0.18519295615560652 5.997024396956516 0.18505339098115828 0.18173006175995435 9.691894995235813 -1.0527183855560924 10.863819375701476
674 7.333486891131005 4.78624638140656 0.15237644270868594 10.172368969063712 3.526189529460752 0.24541334156510472 11.80162563908207 2.544605583023214 0.20213173229775927 9.606391627834926 1.542177864243485 0.20479804922460565 6.476368372303402 0.1698874496404182 0.16077644858895826 9.078048299883024 -1.05052054045777 11.063769352193848
675 7.364629556471954 4.810079966879428 0.1632041291074973 10.659420332394168 3.53441611217186 0.22457704268480458 12.297398790746836 2.5404163398692607 0.22879381161716592 10.288113443945099 1.5976496672470817 0.19646575820360776 7.368544708383223 0.2170830357231468 0.1518253021443027 9.595621366388256 -1.0244128776345003 11.056550420556558
676 6.757046942679062 4.81729623684136 0.20044673784952224 10.014246269562076 3.493219372401061 0.1939493786144312 11.984292507891086 2.545830434457553 0.21158952971095318 9.94332837706691 1.5244449075682698 0.19338696480345172 7.014048999319246 0.25000695702607384 0.1390892339309499 9.142592619303676 -1.0381823203537923 10.753980589472837
677 6.0106277336846565 4.782008790042597 0.16661528153205254 10.288212584493786 3.447004895253896 0.256491753745999 12.583811643852172 2.5111622403277605 0.22858242151389932 10.63229253843514 1.576274366185539 0.20719485171982513 6.7172916431181635 0.30731415223615804 0.12861980892767746 9.246447228716784 -1.0395890132034658 11.315963636214374
678 6.434032809221418 4.7513448342841045 0.11715475434114449 10.019692148999189 3.472278009424609 0.22979425878456866 12.097758225495621 2.521845652873011 0.24704706185419312 10.691558890909736 1.487068442447253 0.17546765296954966 7.286382965425241 0.35628622504194374 0.12534640761512977 9.30588500801024 -1.0465772691984714 10.25376884667596
679 6.8360733163732705 4.868161038103847 0.1501012557907575 9.449724251136603 3.4674141139960835 0.23342618479934082 11.840146501518378 2.502365310994932 0.22894750105333236 10.131732748886225 1.406609199339748 0.15253971283132495 7.8124778826947106 0.23110658524923727 0.1251202171080597 9.214030940121836 -1.0692106524758862 10.200194267822969
680 6.774025193349986 4.8843670803115256 0.17054961194309498 10.06672960986704 3.509137839029886 0.27751968392962684 11.603431882568836 2.5337445436300206 0.21919372009644056 9.822442115090546 1.4567451380287173 0.13580700361351833 7.111885698499321 0.20636029833989744 0.10874524363438116 9.075702899875145 -1.0462709221446462 10.448633255589582
681 6.299886532498741 4.7436761009961 0.17167569508749495 11.244098917222832 3.4126400635380643 0.2155376979661757 12.82338236041698 2.5377097468676824 0.2760379572624606 10.116038115697874 1.5535312492395346 0.15916856690732714 6.353611606116616 0.26929335108861796 0.11781631938026649 9.367403506390609 -1.060971799666656 10.774313620531466
682 5.729743355769324 4.725038646554679 0.2215252182343308 11.099604847423901 3.3952977623078335 0.24015241364045717 12.901390122917668 2.5450333366525224 0.252228662804867 10.424957001286607 1.5744624853187599 0.13505077249927167 6.750754534242632 0.32108687145545006 0.1105082037221413 9.381289972328027 -1.0521580815548068 10.994662122401477
683 6.496837738710399 4.691122109758623 0.18451357547107375 10.85917299474488 3.516402925605307 0.2827603417949708 12.355028954881734 2.5901385213993025 0.26827473822260334 9.55478629985296 1.5022802499101915 0.11769303378266138 6.507365065069925 0.21836296974172703 0.12002485775040238 9.15463821065198 -1.0606805467296256 11.152813097122992
684 6.5401463260403805 4.909446949143463 0.2246608025984947 9.425459436958569 3.3641627263754215 0.24055103949378126 12.490854104188486 2.4849018971406207 0.2760742584603659 10.87288348136828 1.4989954325216326 0.11339090984171883 7.629989497637384 0.37970148125198444 0.17733099977036776 9.39186656923862 -1.0369002047260312 11.825940681226621
685 5.829816028121491 4.814529064603047 0.2223989381835474 10.404463311035974 3.3968086419961594 0.21981291126474986 11.925889800444835 2.490564498040626 0.2174976080689987 10.409567394388457 1.4609008997279773 0.14759203228406712 7.512635942849547 0.3456673243055209 0.16439645018084156 9.216474495368061 -1.0626478162779898 11.13483818450734
686 5.513279706211094 4.751748637916702 0.18850585862957359 10.795850255143051 3.4029151584751194 0.23196839675820907 12.00378030975797 2.4653362926550897 0.2961914821842911 10.825735458716903 1.538098763905687 0.16176717656871234 7.009951928965337 0.37876942670373337 0.13898386384163217 9.229719531758871 -1.0569682460813894 11.658737476838251
687 6.101915420655992 4.835615850704523 0.1912034727997356 9.678789001315065 3.386953804440212 0.2324253080838265 12.758882506983532 2.4399788103225037 0.2360376115859654 11.11331801585863 1.4995537777440882 0.19145704283634507 6.798713347312881 0.36840012088354024 0.14693518326083338 9.290323658425221 -1.0582414291936826 11.436909310105902
688 6.0657976505227715 4.742382293714364 0.18491858244022683 10.444082789284687 3.370860267882022 0.2397315503368586 12.864711768435079 2.4956667405664708 0.26160961021179696 10.934931512792032 1.555271546234183 0.17548643115370555 6.365294103257338 0.36867034087872974 0.15108378072563428 9.334963564858382 -1.057771664157502 11.606176355674956
689 5.295360377437039 4.659480785606952 0.2065898669525455 11.284950551872623 3.346087700627523 0.20157845858285944 13.193645309241314 2.479800478515905 0.2177775178722806 11.594347620639812 1.5949856142687935 0.21467539842901 6.570760671366578 0.5255305040347182 0.17690543016785265 9.587812906111473 -1.0431648854018776 11.659996769570604
690 5.52567869894181 4.648370261678381 0.1738741627201403 11.05261118061934 3.384103169005111 0.2407051079454927 12.736429054970856 2.5354932908107988 0.2445800422034481 10.591292006217802 1.574869065141073 0.21258002196916245 6.420414698798283 0.3144684478404455 0.12476484024222727 9.265285127909618 -1.0728810551174939 11.419096699855327
691 5.710608801871902 4.723932571683422 0.2029956653516178 10.831105913835902 3.379284438634062 0.1965619186272475 12.434657365335084 2.5077888281752982 0.24189662221721417 10.978050226252561 1.5495798711297506 0.17698432828748734 6.81656517122575 0.462209154461688 0.15939892692791008 9.35419749570424 -1.0397829291958116 11.205191917732824
692 5.306350838117244 4.686098878518398 0.1761774508742675 11.041842608656728 3.4090052306747607 0.23783292766652858 12.676945233479428 2.4558946485154185 0.23584841475549462 11.631382230622897 1.5499381573686233 0.1932265546945842 6.427274784606865 0.4258628012550348 0.12461339187997082 9.416759139096632 -1.0589819587462086 11.089010726945515
693 4.815297269525007 4.659135314512192 0.16383060349597242 11.165623380161087 3.355416625281121 0.22107988176856203 13.097597819667643 2.490815070888708 0.2397390810720849 11.109029875909927 1.5552584679954382 0.16149161079909866 7.104971092792763 0.5145505896315272 0.13682851463276155 9.458503887611286 -1.0493066883508584 10.576453591364873
694 5.1893310940678985 4.675603177184574 0.18862287456814228 11.470100593666121 3.3674060223114304 0.20935680843423127 13.96656781204275 2.475984218136422 0.2290307400082439 11.133946352205959 1.6618797671541499 0.2164718321884545 6.332691984957371 0.4582024418428298 0.14407648650517269 9.61852756738802 -1.0365267766867743 11.316589584180683
695 5.406198841808601 4.672076829266935 0.1751077517506877 10.957047587781133 3.367173390946827 0.21307384928963136 13.323560865578184 2.4960999132653683 0.19918129514990815 11.418112467345672 1.605762016662484 0.18754827408937025 6.437197618651978 0.48996023513787745 0.15261461774131777 9.508423476233114 -1.0381274249567576 10.628662608628858
696 5.996714437288919 4.565711093681905 0.19201379509808011 12.15441616424039 3.361847405567413 0.1934818458611237 13.428129340094483 2.5146529759709244 0.21028856709024182 10.50005149297611 1.6343037838183798 0.1601347681259953 5.972833788662467 0.49872446839654305 0.14020089310453748 9.610429044652474 -1.0492939565256225 10.26877728951156
697 5.326514201549154 4.710352616343362 0.2069739514827793 11.110529633890106 3.4161636062702034 0.2529553725815796 13.567209271720268 2.5276787134391987 0.2296686188374189 11.279709070038509 1.6216313957453756 0.15989834648979656 6.9329599699888975 0.41649916937880316 0.1679954599668073 9.643384429437386 -1.025876801777267 11.65959658552365
698 4.994128732330854 4.621487093568395 0.19754254532660465 11.762312645023847 3.3491646507959563 0.2488847493896279 14.110453751750425 2.5610386076036855 0.26857319725617607 11.206889555993325 1.6569062105796788 0.17191278810383986 5.923994647415247 0.4510615733569067 0.11775596100473068 9.599555866502739 -1.0364102748317312 11.512661464110307
699 5.47298803091198 4.583038506660433 0.1971662083750922 11.707748489796964 3.3505048569874303 0.24362908077179185 13.486864594156271 2.551130286816448 0.22144490558284866 10.881502362470515 1.626311774339069 0.2026654533633363 6.100775204521684 0.44579678939445516 0.13125202545764575 9.529975736371481 -1.0529854591730887 11.415126084805356
700 5.308211230345379 4.526370130751616 0.1497404989882809 11.703339394568166 3.308022091235747 0.23363764651540483 13.843583364870407 2.5575540889136277 0.20679114178618213 11.498153199876112 1.6860688480713124 0.17803411899506483 6.262908224957102 0.5626673982624397 0.11593427261349765 9.723239082923433 -1.0362053905657072 10.131471501874568
701 5.698694485711037 4.560144236414403 0.19949012713364384 11.822438978433523 3.357192467403388 0.2715710689296262 13.613156038384389 2.545927954546425 0.20085555121045623 10.696818025340997 1.6610264477199665 0.15988786409547873 5.710871449066021 0.4041363488869792 0.10934168718669586 9.508395795387193 -1.0586564110184233 10.784742162322488
702 5.267013105281821 4.675931677666828 0.19467694715083134 10.542935592643856 3.36043344817706 0.29560340433319093 13.545059522400626 2.5163431922029904 0.21979814950896825 11.085514984293782 1.620647611121163 0.16984439188567269 6.684260248737939 0.4593942828766357 0.10961881234568452 9.424956690671603 -1.0377918596037206 11.339312672306745
703 4.891338716450818 4.571608697072321 0.1655122634190083 10.685217568819654 3.278439825464588 0.2145402159107455 13.89201712370857 2.467859996237012 0.24351465160230396 11.720968238253944 1.6446354001936676 0.18768153403566168 6.617834760165582 0.530774010617321 0.1472804220827192 9.561475281479712 -1.0656783160956738 10.983934245703606
704 5.326721551062747 4.682786805477178 0.1816152566054854 10.879880648843749 3.4049976776965276 0.27897123283414615 13.216743417394769 2.5051682543270983 0.2524611844981636 11.343466517560712 1.5974822105946471 0.17965146750331693 6.884650457983086 0.5024178032175962 0.11917310633600867 9.530292518569013 -1.0257713517500462 11.595201840808983
705 5.66663967189592 4.697131343508996 0.1623947213036091 10.64956458658071 3.3980910082852565 0.305859541762052 13.168942067624833 2.5343593946162404 0.22104481481488633 10.983629144974483 1.6418945783227523 0.1864865222756616 6.728023261387555 0.39324278655598127 0.09495206514951755 9.4393597464927 -1.0313980797548106 11.123834247280243
706 6.497632415977565 4.714616832999523 0.1331704766594407 10.921576783826783 3.443679138188809 0.24476261779309927 12.995099332624434 2.547465247218374 0.24070260760646492 11.016167205536666 1.6009750330746053 0.1885640575896365 6.443919429432531 0.35700647298882365 0.11154859132548126 9.574879033479597 -1.0315933571186287 10.52808058908426
707 6.3160994755686355 4.644865794893377 0.15320903386188023 10.849666086628643 3.3816734735690934 0.24218384788555222 13.352637453536987 2.5320902306875253 0.21551958222760678 11.214459122837328 1.6272206156983817 0.16771039803397023 6.113086230157493 0.3833459940574746 0.09129393516168728 9.569189673745816 -1.0505026802314852 9.9685122010838
708 5.8578588000207885 4.760735350512997 0.18856087777705746 10.632312666908911 3.402141610003733 0.22879460002686305 13.686554935652559 2.525466263030931 0.25003251834941254 10.93904249692845 1.5725014734454317 0.1560366353524394 6.875245062637054 0.3752672641011943 0.09206932149287725 9.598202792429552 -1.0371195097937984 10.490787935314158
709 5.47644980076238 4.717572232894128 0.16844011251907465 10.721808906781652 3.353509055764883 0.273853728698492 13.406089808846433 2.4850253515249032 0.26846872848443776 11.509209091003822 1.6150999350122206 0.1683647210321009 6.79857207380984 0.4474675506818009 0.09277972332229409 9.582425936240824 -1.0406070768370685 11.13723399691873
710 4.87203338018548 4.7525086572090025 0.1622741271189911 10.969108854983855 3.361993267144528 0.23576524342932842 13.815295580983262 2.536377407298282 0.2861522369304378 11.52338567444245 1.5953010028137609 0.15097642179222098 6.86744571943902 0.5413991705507669 0.10354113949243454 9.609453842006813 -1.006826001009388 10.756814712075457
711 5.374528952005717 4.65840547334356 0.1837792082973593 10.72305337599974 3.39048734459707 0.2591985329503856 13.165447196063802 2.5291833755414808 0.2845176976476975 10.865519216438042 1.5949950498387855 0.19059719485258098 6.32798361970542 0.504137276707389 0.0742478488144736 9.291306472042544 -1.028900198006999 11.37138429816131
712 6.162155482217352 4.718858514748986 0.1303879792973508 10.803747416693888 3.4025551868143253 0.27876314355997517 12.850166315043179 2.52916520471945 0.2749438955022942 10.299859075932016 1.5816480270398336 0.18662310149031067 6.16453878622061 0.3970134886884032 0.08394441126898713 9.25609341522141 -1.0384938176104561 10.939626778478123
713 5.824371318799892 4.605676962687581 0.12804509527521937 10.866413036256093 3.3869194269088228 0.26253353511555066 13.969526640707127 2.559000497432604 0.2845495479604389 11.39268210342366 1.636964455534017 0.18117053406860725 6.261047013724663 0.484630473853738 0.09513232523447396 9.662808022582286 -1.0297035387293032 10.902596591068665
714 4.47517569280394 4.769777201969697 0.17258708098231332 10.625705880360544 3.377743877210032 0.25529546918112145 14.042641783134911 2.5106820442080138 0.27764649211504183 11.724490138724873 1.540119040552917 0.14992018695102263 7.282326028483796 0.5194607995643096 0.09218982745344766 9.630067904701612 -1.020785309311662 10.859143689938287
715 5.892202092641188 4.705051314811259 0.13705599221741496 10.69054796657359 3.3925598614242682 0.23106752865673952 13.065262836831886 2.538059714722088 0.2693560126926752 11.06613197814241 1.64215393574354 0.21315839226873678 6.233330623389455 0.44863989376095365 0.1357184858381281 9.389495099515706 -1.019048957920234 11.302811896914212
716 5.5814996581279575 4.805137521006216 0.16713739620488882 10.028416449598806 3.401421269108851 0.24688077624352112 12.259914094549641 2.4798585750359763 0.25782173432353495 11.255351572804212 1.5178889785106855 0.18322979455396646 7.6732077734320505 0.4106196505288457 0.15148560550278617 9.359677909702535 -1.0413567031745408 11.534274185555997
717 6.301740420210194 4.711712298580853 0.1543220459758949 10.516568448371375 3.4451086313620745 0.23608654394553905 12.249961766043393 2.5324531995552713 0.2523308644896743 10.511888575040956 1.584366127287059 0.17651890198543002 6.5046737310730665 0.33165170986995823 0.11733615111363384 9.216966588147796 -1.0432835086816126 10.732582479093349
718 6.159203171201857 4.808732763452987 0.15576677115115667 10.168034612952683 3.45379823127944 0.24502050594657063 12.329116745882079 2.5431342344211987 0.24904222786599517 11.024379858878989 1.5643272382376086 0.17290575650325193 7.150978458804826 0.3667400099423736 0.12270800714144982 9.366342569544088 -1.0169954065459343 10.833981812063229
719 6.3903430406243675 4.763528997124932 0.13711967106481465 10.692282549840597 3.4655386026823205 0.25953784284108156 12.868899096196662 2.5162582091111183 0.27852737170389785 10.004337721089541 1.6068520865662972 0.2284866543471535 6.7587460240049255 0.30014741496884106 0.07626074588280786 9.34292168635122 -1.033876839921954 11.229196837445079
720 6.282088465134529 4.792638381168157 0.14205943178302013 9.49745800414632 3.4488101815217016 0.26945947408743626 11.852816848945814 2.489166045720986 0.2620376892325932 10.419730265516753 1.4695377301467576 0.17701614857899292 7.106495901095501 0.2887750817740444 0.07829819973568573 9.031717896967782 -1.0665564179463263 10.644076954034185
721 6.213488223618596 4.82392405839242 0.13034075241688176 10.26021071568796 3.4425846148735957 0.23570067650699322 12.099985002769982 2.5157244111184602 0.2636151500280667 10.719308144984028 1.4723889749457886 0.1461043702209949 7.207991365910701 0.35234612643712276 0.14914800988556287 9.300196690594252 -1.0429482648591784 10.598675957578054
722 5.417923683099169 4.866568379166472 0.17360797865857658 9.840242188056493 3.4207978999736053 0.26019616800871104 12.390071992155562 2.466837964048546 0.2627922435759829 11.011424482332844 1.5380326578880414 0.1879324607640468 6.915883879261976 0.39884353463116173 0.11533034669821328 9.115109244981209 -1.0261258148710906 11.457542427172696
723 6.495155713363856 4.797298882304372 0.1602696576008588 10.197694196057626 3.470005342691115 0.2309222569478154 12.6636404410881 2.5299768375874114 0.2500585331073795 10.72427920930286 1.5621890870390613 0.2179220268717369 6.599644569003732 0.30589492083318276 0.13244081087506832 9.336082825763233 -1.0312688879216272 11.363051232537076
724 5.992211555814257 4.797254143656487 0.1769927916835429 11.367770694343337 3.5210971958524726 0.23501847322275016 12.450228059700352 2.5719107022565786 0.29478614232228056 10.509202366324468 1.5890055420760496 0.19065790834721616 6.443468983926189 0.3676164801762822 0.11753048600811564 9.35257633202172 -0.9949650892090818 11.630880539292114
725 6.656859555318743 4.902905881876624 0.18570531796397372 10.387802792007173 3.490408966289152 0.2270427363135735 11.983914364159395 2.5830074580743316 0.28972712386606986 10.452589371445276 1.5840308583344205 0.18818815461349594 6.71439080188074 0.3366031408871106 0.11982258260242673 9.239111376962267 -0.9849506409203281 11.579315641503072
726 6.34607789765523 4.735266007401377 0.15596451220014024 10.920271655783694 3.466948424591143 0.2425444584649511 12.291144707592682 2.5872326867686635 0.3239213741142859 10.270945963253585 1.5954951318909791 0.19437167737751343 6.134454216081896 0.3346106344688153 0.11597085160446743 9.192578888073417 -1.0204313249884602 11.834705372424636
727 6.313534514894598 4.786214084077688 0.1542568865034733 10.66845349265263 3.4597209938599542 0.20819642534896834 12.176502267960588 2.572380823924483 0.32576687860067455 10.132793905776726 1.5707744448188736 0.20868809941610572 6.875452344713705 0.39238550181536647 0.15289743718492643 9.233347305199649 -1.0080467323133828 12.029887493773115
728 6.2837942742465795 4.831113943178584 0.16182045814961707 10.099956990950515 3.4288026815643944 0.23279919425674853 12.713093661413145 2.5645181415835165 0.26910660541753867 10.432522797665152 1.5618550573430938 0.1874200389182435 6.6373349510064195 0.3804975362144485 0.14400215809438333 9.233340535056362 -1.0109844300358481 11.40356129021969
729 6.113019959800339 4.875696150718441 0.17781858603518216 10.141935402921872 3.483365322663606 0.215613210513894 11.491271026677351 2.4751714759706056 0.23680358669085544 10.478687156424664 1.5024206970724001 0.1788464448166368 7.163535935268745 0.3226470452939266 0.13202943283346977 9.077689896218594 -1.03248176366886 10.784340660246905
730 6.792038220297833 4.684074084696073 0.14676491082765852 12.091568821217953 3.495582332814154 0.16652540783890077 12.387703004366125 2.6217828846853255 0.23846408498134603 9.550542130798428 1.6158597144214586 0.19554331084871499 6.0024044858676096 0.2359369534955864 0.1320194716531265 9.36485133250959 -1.0336947079901362 10.076232723939972
731 6.328470524615838 4.647304777444577 0.15761544277901263 11.348284858661017 3.434688069308635 0.1928478127461207 12.987246745836979 2.597785527484735 0.24304823394966435 10.60225591838202 1.6242899206233858 0.23493680592418337 5.7424343232070285 0.37982800317226184 0.14499600523359832 9.401738474140576 -1.0275626424059368 11.15485000346218
732 6.275808021655374 4.603875566326873 0.15526496615032015 12.087423952240616 3.4369366144683275 0.16791666100881375 13.016502105368565 2.625552001547666 0.2711554631355985 10.031511089068648 1.6369917339718587 0.1895706669977061 5.939888180151666 0.3544619832218463 0.12313822068775203 9.470226669696975 -1.0327783221053415 10.393981272516225
733 6.56943152745518 4.800586736536561 0.18319086231088738 10.458224546616995 3.4418467998729554 0.2114095172270651 12.401908872805985 2.5613410716522775 0.28457332726580276 10.25308618736482 1.5931457881682907 0.18432049870929695 6.305294842166584 0.4108509095729832 0.13169441770713955 9.197589195281912 -1.0027876408520424 11.404021585990412
734 6.429691125329218 4.8097944920453894 0.16303823311996618 10.19961694976231 3.460303211767018 0.21610271397026473 12.056648374076367 2.5514890107557093 0.30815963403196744 10.230563107544178 1.6247708683929667 0.24127327465072634 6.595353317981451 0.2967136883284658 0.10502532471050584 9.102374574938704 -1.0157276477547459 11.844174149976244
735 6.093543214131626 4.6828558576647685 0.18758311605611527 11.96381838081073 3.443070103319018 0.1974386522611156 13.271536672293081 2.6349311600309786 0.2733925022648204 10.505108783429092 1.7056628280262842 0.23565600543448165 5.600088377175045 0.37394038712920746 0.13706384462306323 9.486819085567916 -0.9962498347786045 11.815926644916464
736 6.455607275201265 4.777400269522863 0.2074085734132307 11.029287078225325 3.49735864638524 0.22814852290542642 12.135673426215916 2.623339049030306 0.27221559776775195 10.042509204507414 1.7196625736720041 0.2266916158335026 5.788197364994566 0.3065576796684476 0.13811378596579277 9.090254869828899 -0.9794782583568835 12.2908396184858
737 6.257098248518598 4.667088042200163 0.21022402483695757 11.119011087210856 3.479833397378823 0.21703666863041027 12.599082720007429 2.565777956463123 0.23655955331653428 10.631457162938464 1.6811382286617884 0.22463832691396204 6.0499319350299245 0.41502392760829987 0.17705743881693675 9.331316230741054 -1.0025695915502162 12.209914104141339
738 5.981688246174077 4.602758625950921 0.2076264155525702 11.103120567527831 3.4419115793561286 0.21038306058016687 12.683799314281737 2.539798478729347 0.26376767980777127 10.88229405641561 1.644096993267162 0.2324793848412792 5.887915716356732 0.45236232512152297 0.1580988701178641 9.307763580151198 -1.0281563015276394 12.288287836513447
739 6.763402869077064 4.693515610686829 0.19473147589534967 11.162878733545382 3.4774289987733678 0.24871046593023344 12.492482275069666 2.599428798157351 0.2098329267768566 9.886617915044164 1.6140423416123661 0.19998099913065098 6.225324259003819 0.36298593916239885 0.18175248657497303 9.30614121034802 -1.0148615643341934 11.860322092526602
740 7.034059551082611 4.788860939464232 0.1510857608064788 10.457908826152016 3.5374672078689837 0.2778545267162845 12.10307451387488 2.5835845624048024 0.23060380315798304 9.337568918548156 1.5412009092476413 0.18253925055306675 6.76286078948185 0.2911902353702105 0.1201084586459519 9.139094519827903 -1.0158811311414815 11.025905843041368
741 6.196763909120668 4.708905998098867 0.17652670863930744 10.903468982728134 3.496251180607914 0.22224133921957293 13.064175517933565 2.565631220718298 0.21737327409875676 10.453623157061138 1.5821419007039799 0.20910514096281288 7.044020004006256 0.348687585562187 0.1519919154515397 9.532410314169953 -1.0240183248744066 11.198326931784727
742 6.515212103877768 4.755186726004243 0.191619854768105 10.361320131836809 3.5081093681659805 0.2800961078668309 12.306070878122988 2.5889941528207805 0.27952028703260506 10.339262310949616 1.606269114016313 0.21514410956760008 6.1070252634677065 0.30831353935556755 0.12257011899985538 9.125778137650977 -1.010967321940079 12.478453300323583
743 6.315045765065546 4.6664344278129315 0.14846374611879123 10.751156351645326 3.4766504093747854 0.25768845360717624 12.887168195506838 2.54756451051288 0.27224308584386986 10.668339727652487 1.6106520261158757 0.23168718011636122 6.080793814220669 0.4255617490574995 0.12181263715147202 9.340500770818172 -1.0189692774378614 11.824646858563318
744 6.231035956383154 4.816896592068688 0.1744561547341967 9.845765287583655 3.489687284369164 0.27879520046163647 11.956573808768333 2.5707242477209054 0.2596883018024111 10.440279459926652 1.518995493213254 0.21412294428777737 7.125523892406391 0.3159446206921042 0.12703053687475424 9.119835681013637 -1.0218922543998326 12.079017606062568
745 6.3510745840256995 4.819020599456029 0.19904720055025524 11.085225808242207 3.507688102464057 0.25866731549703187 12.979033879241777 2.586879628192939 0.2620761115168576 9.85958036493068 1.590859493679531 0.21048407383202455 6.929738133934666 0.27364900711783297 0.11079913450859334 9.440930554075006 -1.0087225358305778 11.929827391767624
746 7.112531227472331 4.843349979679524 0.16993569868020614 10.211565863880791 3.5186074309226463 0.21477274508843902 11.871582657148908 2.5274649050618434 0.2616061533211131 10.157738368698258 1.5269101185684941 0.18982670749039415 7.202754123273072 0.26237648617760034 0.12862445581914603 9.311234448094673 -1.028600117930634 11.055401257921883
747 6.353911152709113 4.879124919585564 0.18387148877457113 9.907810647267997 3.4829179500625846 0.2721053966078154 12.181377090753458 2.578711810081783 0.2898802215113502 10.265795527246098 1.5894434779999762 0.2143640449390386 6.9862389135358125 0.2946289707020161 0.13329925113152552 9.139026666302495 -0.9993764763262709 12.530820780259903
748 6.588111325217697 4.74618997201738 0.17273730202833332 10.680186067665357 3.5404999205021634 0.25093882340091744 11.834575317799013 2.5805098691602724 0.25123869536668547 9.855099199219131 1.5671619538456993 0.1779896864600537 6.9987899197600685 0.2811782308197495 0.10445063850771534 9.191352365932254 -1.0212339127436028 10.970481869478409
749 6.549477123248009 4.67199166557874 0.1625325398702307 10.823328221573691 3.4483115225662537 0.2205723725759552 12.793197686406842 2.5477305231831875 0.21197205203799188 10.053768652004596 1.5826250931779036 0.1904996357591166 6.1952502876438835 0.31856046962707757 0.1346077987445545 9.283004394175403 -1.0504980471860232 10.544536487157194
750 7.561873131924161 4.891826395758216 0.1615742553454217 10.16065636466074 3.590677748267291 0.23045720059082117 11.070972561814047 2.5869561943142214 0.26967142649830544 9.031306093706897 1.558530986585219 0.19362624973096992 7.472498842674903 0.07983717238215723 0.06365329447363663 9.059461398956149 -1.0227762025512348 10.530762898622875
751 7.11003817466723 4.914744681599555 0.16876796119181525 10.308784186227482 3.5600884970005287 0.28401229980699144 11.555187014929887 2.5603134001677477 0.27728179352642035 9.994699910524595 1.5401504690086738 0.19599435806075396 6.77077539665133 0.2059372019811517 0.10216527190377747 9.147896936600105 -1.0080950520611245 11.78255258501906
752 7.361999276058017 4.917298025412017 0.16111751834550025 9.823986589086912 3.5896993723698998 0.2465644820900753 11.03113421979349 2.527124421191056 0.27274714518144394 9.947157284656711 1.4328861802817972 0.16998714751230268 7.2753948141935725 0.19720400173478211 0.09069440335378413 9.08793443675774 -1.0314995018147453 10.78433419261988
753 6.606842185407291 4.915290641148327 0.1816155866081788 10.170278992944636 3.55752104601586 0.22770087419646565 11.160342697848554 2.5308691026249712 0.22783338592892854 10.443528009068276 1.5212971559036328 0.21939866500705593 7.0443824811344005 0.29560520402599233 0.1322171971343457 9.08507487328063 -1.0002252720688989 11.330420409159418
754 7.300710359026814 4.9163961924628685 0.14636657125294422 9.593768608721343 3.6002822108824386 0.2577929794485798 10.84843673677975 2.569701426900559 0.2587973084907321 9.495012796446755 1.4950487511945207 0.23591651216687304 7.369079045941717 0.2066846128280212 0.1087315129099592 8.921401509383276 -1.006719263158974 11.546301457077304
755 6.870605603599623 4.927072053722624 0.1654493032755688 10.085588030296242 3.5367881256738203 0.25112574476524724 11.734900092511559 2.5415479631960376 0.2784109310117824 9.963026701730064 1.4875363076492492 0.20126831587347319 7.3351331862720315 0.2548916191774225 0.13099901929061464 9.197850722881904 -1.014774688128825 11.771455879088466
756 7.264522946768652 4.8327105557913566 0.20670897063853388 10.885695275496525 3.5694861541275253 0.24241736103958117 11.44679575047982 2.684413759105341 0.3007788955847269 8.97635653278152 1.6167532117764676 0.19484541386925427 6.62861365255966 0.15112202834637556 0.12933578484129876 9.040396831617233 -0.9934447601832425 12.30812380811325
757 6.9587339214522945 4.852749900854735 0.16988352932022893 10.294285624855037 3.5664972895481535 0.23885564903904077 11.826038664552053 2.5678395245822165 0.2963860319752562 9.603528236189316 1.5803906399140533 0.19552183600759998 7.16147257654531 0.1669540688300707 0.08889645591462546 9.168811804718803 -1.0174556172668099 11.339333264781223
758 6.865411559808014 4.848324790167238 0.20884311278793785 10.806830366864542 3.508635213368508 0.26898888215829375 12.667648440091467 2.5586921096147717 0.20725279233557908 10.056021079677501 1.58818841149497 0.19611919532328168 6.966911129698164 0.27328152887110396 0.1612207766027925 9.472564515227937 -1.0089174913093373 11.94530783251058
759 7.070770306438888 4.887786470004497 0.13452249654742593 10.168227836008146 3.5186809832606127 0.24216272145122789 11.956312231642032 2.6040289831249717 0.26869985457437456 9.984158365336764 1.5859804146226253 0.21817827082257776 6.6060889402965275 0.31484264445045806 0.09641198331479461 9.157111535944471 -0.9820780029200229 11.00050693143966
760 6.779498314528823 4.949501947890799 0.18152745482005664 9.857444626231679 3.5897068497060483 0.25046358792162643 10.99683718986893 2.563598142176574 0.2895424260419431 9.955878519503468 1.4705455809445422 0.21187258798018468 7.47316606354564 0.24480220910621656 0.1357568065428964 9.01256494273571 -1.0007109560478198 12.251703935919373
761 7.154489725208608 4.943140393000278 0.1727414633563494 9.836737587988637 3.5742155341143977 0.2625052847778246 11.75541861050293 2.59696602933389 0.285771256104396 9.559859102688671 1.4951928364695488 0.16814618129894587 7.082527050512879 0.20446965196824757 0.11637143836210723 9.077806415380344 -1.0015450130353831 11.522589479900496
762 7.917740304301651 4.865811313535936 0.1381349982589509 10.476362820667028 3.6186875879728264 0.2571359058865589 11.116428772112718 2.608685273567359 0.2690032358747239 9.317575880662929 1.5102364945868778 0.2162699910780667 6.891502159014853 0.14996282945157333 0.04233463943495473 9.143921987351836 -1.0136652021897412 10.575411710755574
763 7.327360091564842 4.889456595988729 0.16789561798728242 9.888315489620199 3.5796692902664136 0.26281059851739663 11.3544144453774 2.5742612676141134 0.2860645895571445 10.26398740423972 1.4227855818257098 0.166473978474437 7.4705179764325615 0.16345429947440815 0.07876394188890007 9.260919081446945 -1.038416494978781 11.023807975783427
764 7.511194110679137 4.894744659042846 0.2123256131769465 10.212405041030328 3.607040245313506 0.23333056607936364 11.180599971726641 2.6003878144074966 0.2780209320853381 9.328675158046996 1.488086953525553 0.2005290450816974 7.609242395767043 0.1597082724653217 0.15303513340669941 9.16842333545003 -1.014348313061711 12.344275884898135
765 7.627053595327116 4.9155288896293134 0.1932551092439475 10.181612690801645 3.588256454589893 0.2632670044160596 10.89580573168959 2.6170369124576487 0.3022258814625274 9.436508477616318 1.4908497384762938 0.1617301652335683 6.846794377041894 0.14181251291678348 0.12190482139310242 8.997554974495314 -1.0136450003986692 11.944829098098355
766 7.4689257099617405 4.838796531725308 0.2281822528058443 10.842032467611345 3.655972108712491 0.2792555142307202 10.98919897636454 2.6702135409482697 0.3128815152438033 8.958714471866767 1.5651761145410277 0.1911131229097641 7.0413002528343975 0.16042061484238615 0.1516711316254042 9.060034375727756 -0.9862261198587593 13.328184759253835
767 7.72412060366725 4.91202909208155 0.2375760026507507 10.360940651102876 3.5951698859410057 0.2627020567324691 11.426674722755843 2.645634338145392 0.300042681700727 9.04789545023498 1.5351292403808423 0.16635055572122692 7.65107309091953 0.16191931320598812 0.13648243015151315 9.242140903736097 -0.9943655280617001 12.64121054174907
768 7.973743541256427 4.774345565017827 0.20198174401656788 11.253059649834427 3.644610541939074 0.24364736478492244 11.43293720509756 2.6481816717127042 0.2564579184806838 9.10523799859771 1.5283880179898863 0.17286556402821682 6.550706457840271 0.14391212445628848 0.14014713966127407 9.263136970525277 -1.0164543177894998 11.63218607390834
769 7.183370711425954 4.894815642804989 0.2110735065697835 11.080848754364585 3.624360091002231 0.27644247460326876 11.177424450313064 2.6933973434917657 0.28708517211027884 8.624793832561359 1.513398664746563 0.1809666452474842 7.935460919812757 0.16401465205176008 0.13874832207913457 9.200379733695543 -0.986344623193194 12.539939032815857
770 6.2922051256034175 4.773542380274957 0.1852483004567376 10.326596396704824 3.5213687383541545 0.25366223200804305 12.052453138664086 2.5447694964191383 0.242275043639105 10.262718234606515 1.5118844005719614 0.196625389587613 7.7086210137358 0.29332654451507145 0.14153602546954086 9.328518781862929 -1.035363589985599 11.68085609057736
771 7.9962803997639424 4.82981096726769 0.21624387978862206 10.699850645232504 3.6396178341271916 0.28101249531538935 10.866537770422303 2.666033482794242 0.22225377812302824 9.183513637937763 1.5079739314765144 0.1780963734083585 7.179537115654205 0.13371336902729644 0.12714904270605723 9.185143913802143 -1.0089119850740689 11.742833831158233
772 7.613451182133722 4.812266136310627 0.2408170970170638 10.769388360045154 3.579621859523475 0.3071057377526097 11.207858215737446 2.679754019141211 0.23061892774936169 8.733618044840483 1.5238596380986096 0.22414142414725044 7.146672804032273 0.2059509854949861 0.1459118194769704 9.094197721357814 -1.0040513742988741 13.161929244362286
773 6.969013050203498 4.873641027515429 0.22941084563115782 10.942045732939794 3.559013009975128 0.31974953240678716 11.943965103448333 2.6625296198105097 0.21904866521484312 9.806184426849955 1.5507213146367353 0.17905707238502397 6.959736246426556 0.25104925513406534 0.12147124532227264 9.324188911973627 -0.9849510565982822 12.246828038192499
774 7.344720779483618 4.8683070602791485 0.20826591089544327 10.479037155972483 3.555641928510017 0.31315502193198946 12.124642574376473 2.604744128614496 0.23387181227253429 9.545101100077817 1.5562291031500621 0.18039181986766026 7.526116799438389 0.1788913245505082 0.04945662629377737 9.403923681869756 -1.0115791929918092 11.288886496753742
775 7.245063630383354 4.761085958328723 0.16180047959495916 11.264133089286483 3.519976931292934 0.2451258955235902 12.056013080688155 2.650685090265842 0.21997058251395046 9.172741534713559 1.5212576935145299 0.17061807954328448 6.379142209320169 0.15642428387015986 0.05845642460875939 9.223418708878345 -1.042455910558218 9.808710428779598
776 7.031951344901471 4.849615461202248 0.1649273397300299 10.571643312433228 3.5605632162061154 0.3278688078179358 11.704440304999794 2.6170286212352916 0.2709457568126008 9.524160546229375 1.5078645044403052 0.20382536528884496 7.273476272378135 0.1685862206553619 0.08914050379829909 9.2211343561884 -1.0236102972647914 12.108979119444035
777 6.7808847856489685 4.7805180732142265 0.16907676205067496 10.5816618533692 3.4399888166023205 0.28820501184007724 12.405484731720472 2.5389606337484123 0.2523872013653021 10.2674575143242 1.5345583254815607 0.16494077178048822 6.972968634422128 0.30065638849024623 0.07653875608469668 9.401691503896995 -1.0454054545053026 10.899358983806563
778 6.5933189590293795 4.8705129331238215 0.18148188696658765 10.455925530408301 3.5047095666302166 0.33552133650486055 12.584862418737465 2.5699492568697497 0.24026766110387202 10.137637629498437 1.480456430684223 0.21593419655352844 7.1500623454731205 0.27846616146097714 0.10955722874291086 9.38436137662934 -1.0235230322588582 12.40754211429761
779 6.667458049470294 4.762764669701317 0.15164509261463985 10.626145238742719 3.429010915599848 0.2758393117082085 11.737177544446176 2.536154346308476 0.2015873894354468 10.01122415615157 1.4751915322460272 0.20239846983641663 6.874171847052699 0.2462684519564937 0.06756440404191945 9.183235367172692 -1.0744639188502234 10.302178418305136
780 7.507523259747234 4.852792462608033 0.16795802611412686 10.38078212580289 3.561669159403881 0.3211945470452014 11.36653312271119 2.5878007852535534 0.25599788961741765 8.967166501838754 1.4720733839983884 0.19318495691624593 7.039511823750646 0.10232801645624608 0.07631158160549037 9.052303366770143 -1.0490091404686352 11.6269981740016
781 6.961250781552644 4.881687051799107 0.16549381204256883 10.26179701575038 3.516414883941785 0.26164901561146126 12.11373221784524 2.5739710958667343 0.24903158723223717 10.021671786360672 1.5678129655828652 0.2289619452749726 6.680060143631417 0.26365014352388233 0.11072633833117848 9.20770238902807 -1.003634673869781 11.640929037677285
782 7.554781157765641 4.838544869931039 0.15429024535816488 10.989300056005373 3.5511451659724442 0.2750246761262118 12.058911263379306 2.6257850139211487 0.23704178952098526 9.079141344723395 1.563093044644891 0.20581549523115994 6.682909953368798 0.18289388760167644 0.13199682982748823 9.273008755048505 -1.0120495055984158 11.506929536837587
783 7.385712935331904 4.76176828479358 0.1449460815629574 10.574963760652663 3.581498728225016 0.26194932009967165 11.78278959832623 2.6456160008148917 0.274004659326967 8.855754227440368 1.508854794046614 0.16454352372280984 6.596376394980663 0.1524329270579139 0.11151110371425116 9.039119383346366 -1.0343077550250528 10.965892966420826
784 6.921156098520142 4.822496139643229 0.16965351297317693 11.385245553446875 3.544811661202802 0.23235232368569503 12.001419831085808 2.62919875424811 0.3349528157613287 9.65463302632278 1.5464844176003267 0.20180756038678074 6.570723439808926 0.3284636104926893 0.13962218032018464 9.306635589836906 -0.9900509853752244 12.35742072041625
785 6.619650527351792 4.726339437228637 0.18454930851167234 11.359062087383736 3.4516467414963965 0.2281941098100884 12.68362585078368 2.6118667071306922 0.3198900148401254 9.993746947047457 1.6441645392820685 0.23687751058431963 5.965620746089 0.3063524137487998 0.15229277803587862 9.324341231731132 -1.016267934235337 12.854923740036291
786 5.932594406937511 4.706871869404487 0.18846864015207695 10.832029258316986 3.4797428512987096 0.2494614531102957 12.707421061940815 2.555774280342773 0.21236803548764743 10.648569396601225 1.6053654407877163 0.24734741462749263 6.528891554773652 0.4027819903090968 0.2049439545896719 9.329901135714037 -1.0142346155840993 12.634744953793588
787 5.953014864413363 4.800037579569764 0.17818652001194743 10.12243144039343 3.4161630182958147 0.20721020753817324 12.791564286017493 2.541233091584791 0.28105784077775586 10.956422966352848 1.608232224930197 0.203066905041446 6.806305686810832 0.44742954367705556 0.15843318770699083 9.325947848797593 -1.0017228104011313 11.779492722094743
788 6.082360676856027 4.883048459598415 0.12337965071362339 10.369350468403487 3.460323585599348 0.24119543229542267 12.20855314744122 2.535111088579082 0.27633260613387906 10.834757386214498 1.58172184363962 0.23472213639396997 6.900280511533011 0.4397741718678882 0.1764340250013761 9.27906043808965 -0.9843460721557852 12.055763682825035
789 6.163880472911265 4.76622568507229 0.16505290525723915 11.152442519539 3.4896760610034745 0.20593708082160458 12.994562189912786 2.6308318458305058 0.28597395794229946 10.34678895522145 1.6782028767551238 0.22350095319847962 5.986462262560511 0.5158225595936597 0.1705232710018322 9.328827280029001 -0.948190096361645 12.043437271454952
790 6.058405265874254 4.751314958757304 0.18097790477489084 10.99401311481966 3.5330818986109733 0.2078801359458987 12.648180073545204 2.6424284080244282 0.3109123340379789 10.31697270646972 1.6643155215407566 0.21740781833246983 6.483479541551045 0.40620628527388836 0.1353792972678286 9.300210140451977 -0.9648724875711858 12.061420378491274
791 5.689766616634813 4.774785062384138 0.18031472933973122 11.00162271104974 3.4797010753866915 0.18930224813264218 13.42238872222825 2.569471164180234 0.26817487991637984 11.17218139773992 1.593497757088173 0.23134376599491008 6.979173084422097 0.4207561963677834 0.19500481660989835 9.653026506414964 -0.9966996509312518 12.194151204165104
792 6.058735814660772 4.949350612150235 0.2069269584795965 9.522927266315001 3.47990062336984 0.17979217985071128 12.571554649685357 2.5329925424419986 0.27887879144014044 10.797354234806408 1.564305288481077 0.22246729602336704 7.555374331951319 0.37055532070032715 0.1786882291150147 9.301189259483772 -0.98492102458396 12.224094149455027
793 6.353932720401403 4.835924279314333 0.19752918199024824 10.092209058853753 3.5159065564851844 0.21566084525871024 12.02186501129256 2.602866237051088 0.2547139546067888 10.11062670649692 1.5936604452695082 0.207729616612914 7.0708159600406395 0.4149325898812548 0.21092580230302208 9.129889891417054 -0.971683880412382 12.451053570896246
794 5.770489831878518 4.807539268656289 0.1674799286012568 10.885273839673248 3.4520913060075014 0.17962211090400587 12.330141132304153 2.5690312770774764 0.2344826473315247 10.90254818098411 1.5941134102384034 0.22211123051874468 6.984264141011817 0.4602353278447513 0.1789462639681828 9.37454342517037 -0.9877397840477714 11.260249952275565
795 5.526775071946986 4.786023392406752 0.1948740419893694 10.928154551807639 3.4405123662546604 0.18159710554400274 12.926705017787741 2.560908790970037 0.2452309952109004 10.371747337432069 1.6289567302245656 0.21999571219404143 6.626059532106273 0.3898242131111544 0.15193009668289087 9.275888302216142 -1.003096803419222 11.386137606824835
796 6.80764474093571 4.806262521156247 0.13920612340975777 11.44136965857437 3.5609023642126103 0.21829857570307537 12.064215895361325 2.678911603793584 0.18903123229371974 10.046982361859522 1.6629313627279174 0.21395934832956925 6.731213256701928 0.24570652014596284 0.13225200618144953 9.41828518268657 -0.9733990276053914 10.230130330967171
797 6.772016701694194 4.7692934834445 0.12753296162658478 11.506508353594734 3.5486787637269877 0.21796999183205518 11.81233736170498 2.671738042258766 0.226922487994257 10.010961838768107 1.591789005752988 0.177360055864676 6.568883676897591 0.3743819031117122 0.14689690940855826 9.33414158653192 -0.9731656623536651 10.275223493808083
798 6.516502391017299 4.916399618778991 0.14147389908249053 10.589977216970428 3.538592640430129 0.2198640231431938 11.69297428010083 2.6266624550810573 0.21569343148545822 10.555072545059462 1.5498344854538162 0.2345924215731567 7.34182230944743 0.3797400465058347 0.15124645751792617 9.33926974851909 -0.9620960527626903 11.033680111669312
799 5.594458419513277 4.784900158340584 0.19375166462818166 10.898892321887462 3.4106624099746643 0.23682721431442252 12.851538580419628 2.5734387796893987 0.2340463861179903 10.769499501593469 1.5636456251918431 0.20250014822025975 6.8590352505713605 0.4229072808301524 0.15176223325000054 9.394684814797039 -1.0132310512073273 11.675592388847042
800 6.51436744933112 4.803656264570251 0.1788246648598967 11.28482348190656 3.5084513019029746 0.23488149186558543 12.954879778580056 2.6566205274359094 0.21931977804527142 10.509753526026117 1.594894915224736 0.20058738820183142 6.925646325498934 0.38007145229761574 0.1512413146825822 9.637894112268558 -0.9756030097263585 11.28560283430541
801 6.3442986538212605 4.747230010769133 0.16815508499086848 10.635537132223304 3.483090172342397 0.25541959077827364 12.17570632321462 2.587463554236808 0.20996251461238533 10.279263858597764 1.5818344828790691 0.22700010035076967 6.907611390452923 0.3580135295718955 0.1678738588957141 9.268483471661973 -1.012815552052795 11.78472369557641
802 7.4934911527705514 4.698574690913431 0.18759462208979963 11.720655544915282 3.5145404325196745 0.2406560966571356 12.838945735589931 2.618490473595691 0.19833848440910598 9.761636821184482 1.6666304612481206 0.21593920388688503 5.894221731192581 0.24551564639711618 0.18334065755952483 9.541790197130565 -1.015591561077849 11.75559354695081
803 6.893530397631519 4.843718972322363 0.2414740042674039 10.864195907931437 3.5125388179694923 0.2770240904354437 11.985540940580874 2.597922532973767 0.24349042441439167 9.603028490131146 1.5888747048687437 0.22076707609627189 6.948614802684482 0.23323605342836962 0.1471686836480671 9.25898210779189 -1.0090836857001086 12.947978469626307
804 6.472371391110236 4.73071552716707 0.17712848987022098 11.865886914219702 3.4317726332303375 0.22535672250399685 12.875972765810953 2.626224403551212 0.2438935738153217 9.675341320207266 1.6743849263231392 0.22508688727932516 6.01690905296134 0.341324468119547 0.14908622474922806 9.381296288861899 -1.0034575103343948 11.694663308392295
805 6.47459822624306 4.653659583279005 0.17865200772915996 11.459185767407856 3.508680525081819 0.24769166207334262 13.059010385083669 2.6334765169265997 0.2580334419913173 10.191087118910726 1.599699472281114 0.20672813710639162 6.308130999109635 0.35752739674654743 0.16563522054784593 9.498402499350991 -1.0137332031496387 12.109353788009399
806 6.778545520873424 4.741530046809294 0.1977717091873073 11.786131015814622 3.5353914522894248 0.2231917542661931 12.802713514769454 2.689663166944895 0.25717504382700274 9.514492696708086 1.664778002594766 0.21162642215351948 5.624531953654167 0.3500453941529843 0.14455973047011322 9.30128294036395 -0.9680602894543828 11.852487531762245
807 6.079749376486918 4.688058079699817 0.21917096726068758 11.537069447711445 3.4878795732131347 0.2401045449502458 13.037200591850237 2.6411837283295867 0.23241702729828054 10.097676323880831 1.6178368765945157 0.2019133960984108 6.202082683164236 0.3379130418658237 0.14325175758097647 9.390755684618734 -1.00976764207208 11.88151395507545
808 6.667814876846382 4.628736351637913 0.16677406080966875 11.724325981646937 3.4530167041767665 0.21563382565154313 13.504127759545923 2.5971654766520897 0.18665843531377904 10.261515294884823 1.6931600944292078 0.26803942846308054 5.186075736538537 0.4228659361998287 0.1504965403890963 9.46877192989252 -1.0053529893934945 11.31708861807785
809 6.882033506983984 4.554954985730991 0.21432173147929745 12.172665126432895 3.4923039846848485 0.2519552890486936 13.005044218319231 2.669754525433081 0.24564041394610506 9.584954577392843 1.6592171136856468 0.210736398264147 5.825004885435838 0.32391499094234016 0.16580359736706912 9.493940462912958 -1.0243127819172746 12.472803384938036
810 6.934063276356024 4.76038467823418 0.18758215718849205 11.827034963333926 3.4683192660972617 0.21349820368702424 13.20678148578519 2.630751354188706 0.24732915519941318 9.950003338850808 1.662746849423066 0.2339098746156343 6.220636208339074 0.3765907335802426 0.1352432082827924 9.627703854533005 -0.9845833257079644 11.660408462307284
811 6.1598773871405115 4.803642712825006 0.22059716241260072 11.186841274204987 3.527796425300714 0.25186202707260474 12.827079331188003 2.65057257441068 0.2754448891215293 9.88480413059515 1.5863145801860403 0.203485273290154 6.785002114958582 0.3233927729125138 0.15413968588290633 9.368720847617446 -0.9859980888856649 12.66842959878824
812 6.6556314854244665 4.627616988656486 0.16130838326784305 11.987196744462583 3.522068321208281 0.2515051672993871 13.237409131100922 2.6553317125645473 0.24931486318540497 10.5025067785192 1.6939297565209337 0.25257331202056676 5.842017627617137 0.45377321332740456 0.172720308908776 9.644952353424863 -0.9737979035571251 12.460938627361193
813 6.77236399539484 4.654989084164989 0.15181781407347364 11.650359896230373 3.502045573069582 0.25326979708110087 12.885232979635743 2.6678167109246123 0.2578095781736571 9.478989735813759 1.6240369077051033 0.1493119783825213 6.004623471322332 0.3336150636505209 0.12381622980680182 9.358314015679408 -1.007841234109694 10.72606095896221
814 7.196755237182185 4.640233231452395 0.12545935074458914 11.94764790469822 3.488335975630003 0.24766540387755173 13.06399601126072 2.6885855049344216 0.289549523892534 9.561339247585048 1.6259348221387049 0.18426455361705385 6.081053672066385 0.267173489145185 0.10932803107452216 9.57015841455851 -1.0222892973525137 10.95801106998644
815 6.209026889035459 4.680201498644324 0.14602778980225398 11.283315818722352 3.4946916199865212 0.2526882517993942 13.019304091233098 2.622556242796434 0.28919066180845954 10.199372923090849 1.638709776837694 0.19937248952044395 5.860672093943217 0.5009153956042752 0.12030578578692135 9.314338363204994 -0.976926995238806 11.546073356258017
816 6.649645894429813 4.657768961456625 0.14753041129390485 11.786464077646809 3.4986693851592285 0.25319794871302526 12.988567720957445 2.6682170106407264 0.26685893817387485 9.853562797834579 1.620638044277055 0.17323042201182257 5.891795301204875 0.3595000811222296 0.1197402800014006 9.434007158414705 -1.0033832054814829 11.007183877728863
817 6.581686874347485 4.759419283885709 0.15167941583495204 10.882299758170577 3.4865588431334533 0.2776862847666145 12.501478014686175 2.5911595003685273 0.2892767613062778 10.390543638577123 1.6415824379006767 0.20900720559829214 6.173924706171052 0.3397308420714283 0.10559406724816532 9.305986598390481 -1.0006517205406968 11.840101041951238
818 6.40926173311798 4.753833214866801 0.13429832205332404 11.764405886758354 3.5016988911828335 0.2448683619989109 13.017267307043497 2.633268025018727 0.30617787932253 10.23849383673142 1.6926370981765027 0.22089769144254162 5.747464505717185 0.5474536455762937 0.1298454501567177 9.435378653873688 -0.9385637270484242 11.872690540081436
819 6.291307142241725 4.604706237883086 0.13339474253896086 12.456698701782969 3.4633300838261167 0.2376534885412185 12.791058196036857 2.625408137958041 0.2969595692212547 9.807251504816072 1.719517803461156 0.20536293625819665 5.723157760737141 0.4033532785541538 0.09817909959458579 9.413894661122953 -1.001078793676145 11.13314103965265
820 5.570446080625471 4.564066162704281 0.1418319162319939 11.852976421159532 3.4414070573826248 0.2478544992562973 13.355901170163326 2.5869834093715522 0.2856460564560963 10.933948580263934 1.651549571506463 0.19680226919312283 5.96313085912956 0.5462965746456565 0.10555447345367822 9.535280622268365 -1.0062813468905403 11.203493134307072
821 5.843748668675052 4.670110427162051 0.14108912624765618 12.039251100817427 3.4472611667483504 0.24709458670789441 13.946965707063805 2.651462214783111 0.30384433563252716 10.374981495299519 1.6533427625390589 0.20131839961633313 6.112119201005793 0.4224515315698482 0.10093822292409585 9.663413234572321 -0.995416281452172 11.393663058043296
822 6.592030678571581 4.597141293020661 0.16553071275752315 12.142170880811106 3.5045195652933505 0.2672320843731587 12.871632243473757 2.6560169930182385 0.25348950078210375 10.850022975577486 1.7000849904113762 0.18009158120005522 5.474580742150984 0.38774453550604093 0.13275053913352222 9.586087504116984 -0.9952404265627223 11.448778700118973
823 6.719488447416342 4.663965623352925 0.1683533382801308 12.49576400231046 3.5266295449326344 0.25620213300996864 13.35954475935886 2.6979140457716975 0.2162330454702958 9.257499666089856 1.7113051757671038 0.20916112474892368 5.1761560992181925 0.20355429878262937 0.15390774070037155 9.401690594878742 -1.0036681642912577 11.503358246733285
824 6.537253720806147 4.613144378260272 0.16112383458247628 12.035197239359992 3.545625791200107 0.2722000791100389 12.698554126606242 2.6574030889038402 0.19432939567989424 9.975941476004548 1.6413612252851941 0.18119071200975645 5.496727482696266 0.34837951748771284 0.10830775750125389 9.348734809094639 -1.0031591017852306 10.50978522058713
825 6.479424633275598 4.885042790139035 0.16560810542768273 11.056387344342376 3.484721682612918 0.32203817502304655 12.532779135212865 2.6417219011773287 0.24493571985500487 10.554169931539223 1.578798053011907 0.18287648734146264 6.475080676757656 0.2882864023945193 0.1473754351010899 9.419568344225542 -0.9886277361455141 12.179179619362042
826 6.170871090867761 4.773817221823895 0.14896057007745597 11.226265805712806 3.4970566257806937 0.23649774318059671 12.94656212871847 2.580326223715081 0.23652343573811957 10.889811758245719 1.5730887567728193 0.19602679881718202 6.543911037039446 0.4458943781920985 0.13509016658740547 9.55548436411684 -0.9903052607557384 10.92170675890163
827 5.713805850071144 4.757019514432182 0.21905140814952187 11.160619515870692 3.4809701962716955 0.300009606684439 12.588977244167737 2.583881447475016 0.2536838450067039 10.612191872459958 1.6307987570085447 0.20091499548127376 6.366214420023461 0.48977475889235483 0.180490461500375 9.288361780518597 -0.9758529671966972 13.225588415521077
828 6.159733251468319 4.700040326025674 0.18778117819839213 11.600193404330895 3.4886088748908644 0.24407517275031687 12.985060489568168 2.647983524665911 0.2220324797025675 10.280383513713721 1.5916152916903743 0.17375146478449044 6.427645201258124 0.3430030587313711 0.14879742339587784 9.490603172067846 -1.0100916868118168 11.189152049286998
829 6.516771612447033 4.7446063909220895 0.18929622972350177 11.13883951143547 3.5506964906204184 0.28437390339050256 12.498106968987452 2.6403948465007083 0.2316051387112584 9.888860577346334 1.5315729355061722 0.14272934193678757 5.840376462753889 0.3559945513953026 0.15156379078743337 9.176591026594036 -0.9996888590237175 11.45421018306214
830 6.0113228229681965 4.669439993285171 0.19371482264325102 11.267027945766777 3.4077813852757606 0.284296560832931 13.051814590202385 2.589414951600955 0.21922030781538987 10.731038928491564 1.6403332090215805 0.21216914408476087 6.318328002526536 0.36980687212691055 0.14304285146824508 9.47590645799109 -1.0289866197505801 12.060116286276479
831 6.97360156820909 4.842986909269673 0.17171511682457466 11.208630713262647 3.5032122152211675 0.27219342799260815 12.12214122442498 2.6264621429948845 0.30810853554290574 9.917806866444518 1.5736172483004067 0.1985374304258916 7.017627667138145 0.21137724625270476 0.08154435910203095 9.447961607895877 -1.0128107496048884 11.826981856960984
832 6.026051398765037 4.766393823036947 0.20098188687533053 11.874389011958954 3.5115825199410473 0.2233131697463856 12.607861579443535 2.6096956923773273 0.2492298168443281 10.570434947600548 1.6110240086943088 0.15094035438001877 7.024530342142349 0.4213909589238231 0.19303867359023458 9.620653455982083 -0.9803245014179651 11.65973583807903
833 6.327342447286446 4.820589572780525 0.22346222547656291 10.836373838647832 3.4768809022799596 0.28872441407455485 12.44104931726207 2.6185284418663004 0.24073210998429806 9.968056981916682 1.606988150751169 0.17965680455700572 6.885377775262037 0.3250410032398615 0.15665522926815184 9.291640072075014 -0.9947362878290926 12.481665360457871
834 6.420833761903044 4.76246921607442 0.1541618132971866 11.545382500671577 3.499951046439119 0.27477523529220427 12.911185570846332 2.6370269867221827 0.24538978880540518 10.183032373277188 1.6689065956154387 0.16329838043543998 6.093112966937157 0.3463751097491672 0.15703986096105338 9.43070943472706 -0.9813961110925902 11.398022208757675
835 6.468770329357071 4.718397532271543 0.18572081248591957 11.23039029751858 3.4619765974753127 0.24737565327626723 13.052790591967051 2.6042151509498406 0.27724956618187735 10.857064638770579 1.6455160734644636 0.2005006154428785 6.0966405022842425 0.4977096822351169 0.16385654850712658 9.541131271979506 -0.9787788947334004 12.315191470790303
836 6.4599464133950315 4.642385558706521 0.1910616548080859 12.313866790302287 3.4862083442123484 0.20098218544838314 13.363996684446885 2.627561097121015 0.2529070206013997 9.991794226251052 1.6711644333030888 0.2061418959937332 5.547892588225959 0.3771701720745748 0.17318822881620044 9.535499340524243 -1.0034439809291462 11.737395502853007
837 6.714083774585462 4.817764901189176 0.18372440527670772 11.31244555994414 3.5450149720472495 0.23189423374674084 11.823024491686198 2.6228806190167098 0.23802133495016084 9.669575466562913 1.5418061279035733 0.19376002277121296 6.432854646162751 0.29047011213411855 0.16500283556006515 9.190396787788293 -1.0007545555544903 11.601281891632178
838 6.897449303478336 4.774999395006612 0.2036515580703318 11.30206884035582 3.512449412105635 0.2456499729563508 12.282009837038284 2.59096829599149 0.21866267158371452 9.715218611783424 1.6232860580786095 0.19618372500700113 6.427385137207825 0.3023661456793396 0.14362411309591178 9.324826345972738 -1.0035280406403184 11.548216928831765
839 6.657663059508164 4.740615374722734 0.19246428386847858 10.599642151896735 3.541558172417773 0.2394467182016668 11.423205479073628 2.6011606996225294 0.25111015319737934 9.880832981979562 1.501536306809605 0.19016693435410312 6.9504312333201215 0.33579570750808463 0.1754802857850949 9.102354981155644 -1.0202086497965106 12.016854403929166
840 7.169448175551026 4.930683939918388 0.24190110102616968 9.53118268101383 3.5811034937830413 0.23586448442324737 10.450816286351722 2.5286543132519586 0.19856946108432835 9.72202416697292 1.4174828974659057 0.2004796647428791 8.081574006074167 0.20095981201759175 0.20374584453730585 8.991009063192735 -1.0325650107252788 12.382311871289728
841 6.3524484965910135 4.937749922996801 0.2228791673351973 10.262544719445275 3.5039216618647395 0.24829339464098957 11.582388926972262 2.5191575580261603 0.18227769785252076 10.300417896056725 1.5274675703805236 0.21307497674665105 7.3569452256293655 0.3283612383581405 0.1947542687551273 9.17094905293893 -1.001010311687383 12.161367307833721
842 6.407009270478646 4.918313468537925 0.20779116629334582 9.843027538858985 3.5350515912216625 0.23636033053563116 11.650333261425263 2.5460414387969417 0.19739853874872842 10.127360630427766 1.5353268193089904 0.2018661335413809 7.316981578119608 0.35165859035824953 0.1357559257278831 9.068942455862054 -0.9870635203679019 11.220485690342976
843 6.420465872021932 4.833603995454618 0.20212876329818275 10.184755787401294 3.4725017136858654 0.20862968833402865 12.10183632483239 2.5615964625150442 0.23260560212607123 10.328726013086674 1.5963339503354315 0.21511535068581825 7.411271588563627 0.36119824506890985 0.1821257217827783 9.289411117181185 -0.9992950286006819 11.92445637449569
844 6.001784160439462 4.928025731069744 0.20616373498856885 10.492090788546689 3.481442536110346 0.22320925717678708 12.405738560721174 2.5790253149640696 0.2338018439951677 10.650926017834008 1.5658044537404894 0.20919126374953753 6.908020951770787 0.42117241860416815 0.16414641726807308 9.291712095862424 -0.9692478111148922 11.877558529357666
845 6.584754268224415 4.795176663344928 0.1509011064900934 11.18341215117605 3.501549097763749 0.2612503157366917 11.925043360625297 2.652600623146054 0.27518287768378924 9.525531641594661 1.5109751671728122 0.1887773020925197 6.925948908034629 0.2963194433023721 0.10162206610116847 9.22893806593101 -1.0130177030666727 11.204002534043807
846 6.640779988272751 4.872950327154621 0.19849300210895734 10.610089951582085 3.491151200240934 0.2555151195007457 12.415393557134768 2.5911804080961343 0.24745913357406013 9.808630519490121 1.6063075318859803 0.20543102886101924 6.79415278529387 0.32686618857886035 0.13701192320197506 9.253809360354719 -0.9866507708213499 11.962329813173257
847 7.148658102898015 4.704091010336692 0.16140410272167735 11.749813313209438 3.50839462132194 0.2245256476000462 12.62356406145829 2.619023784824402 0.2154024905286886 8.91007134549802 1.599465684281609 0.18796404256571123 6.25562163423884 0.2600563001837704 0.15398936897452223 9.337545691460521 -1.026135621822973 10.809257351445687
848 6.475882502642762 4.766588522165646 0.1784177348057444 10.467692295550718 3.500607461912013 0.277851701766505 11.956891626452594 2.574793860199593 0.21188760971738188 9.746880482932175 1.5528178224912752 0.2278621483906454 6.9144686241149955 0.3109220797474663 0.14174038651353976 9.11236310633865 -1.023195952709457 11.891848830333911
849 6.428258754597623 4.716372359175471 0.16088029595469935 11.148097002942093 3.480688191489665 0.2162474911093245 12.530168843383448 2.6217898367644414 0.2444586613548033 10.507347798189404 1.651366110114015 0.2430090991375535 6.313348272788928 0.3192725427635784 0.1301057405945247 9.385444134380299 -1.0064440939512216 11.398437137454648
850 6.66790202009705 4.740431969157663 0.14801296633354488 10.743060258763826 3.542382976143779 0.25171178030079217 12.316665602108813 2.623399750939499 0.2679511915933683 9.63151768648681 1.5200462471122276 0.20082148988824752 6.961026500189059 0.2722686547544395 0.1623578517721982 9.26403441352911 -1.0246359823911342 11.812731365273656
851 7.048704189852182 4.78568070162344 0.17481943985867873 10.954189648103888 3.57948574902857 0.28295574847585586 12.046035254820298 2.633180291057906 0.25345574891217204 9.885116906498542 1.5790460737067902 0.19531648029042775 6.818171859403564 0.24818601784088684 0.1702012345613141 9.350443571735696 -0.9992261353611372 12.338630672328259
852 7.17956464031207 4.832500069003815 0.19202378953805263 10.302689893844738 3.5543717965395794 0.2660879943278528 11.380029466179348 2.611242700466128 0.23852060190648847 9.63916901863326 1.5256105330319045 0.2385223678487255 7.514245233669824 0.22787964191059784 0.17134286956018582 9.203139650527849 -1.0140209538222507 12.679528769909144
853 7.4096533085910945 4.810158419448152 0.12957725951782878 10.960787104564497 3.571674705722089 0.22763907987838675 11.655138645814038 2.6266056273544973 0.22741553198964354 9.170904092898102 1.5427965996628208 0.233610870042238 7.0546316338079285 0.22606751876899778 0.1506145674803876 9.250222957135133 -1.0088813278213444 11.102286950171766
854 6.778827555509657 4.867357496265884 0.19550373397580245 10.587321926315013 3.6098711884560113 0.1975923462674132 11.873948750881363 2.6107473924213407 0.27119128883527344 10.001169414601586 1.504464106247149 0.22882639699333843 7.232120790253824 0.25793418358397796 0.13865520158376662 9.294677687512287 -0.9942670286177833 11.823201455847098
855 6.812488164312981 4.877827805466298 0.20735646619071887 10.469155480085078 3.5541762667607313 0.2547141911625226 11.533921913629964 2.590911394626178 0.22575302570436406 9.612568982966621 1.5012034815567628 0.1727643488866329 7.25398452151185 0.2920400263957076 0.1533995133194895 9.1364238125013 -1.00111010705152 11.619441364488427
856 7.3033669090785445 4.765912173811943 0.21047865342973401 11.241886953779913 3.6097491102888757 0.22717853634341525 10.914110125853833 2.6081885951937998 0.20305803837345562 9.70201564217083 1.4817821058646254 0.2172734800044957 6.609649490185523 0.23196800598688028 0.18994197231354593 9.15420582421373 -1.024821903783431 12.008401042579342
857 6.359844778623483 4.759164345953937 0.22373559889759886 10.199466716147315 3.5038147830580995 0.27090834032164934 11.48872995960083 2.5516880811854836 0.20065797595312587 9.934597132203852 1.4646975373608258 0.19842709714354417 7.31427376181189 0.24199416952352187 0.15551068185124275 9.059382469677473 -1.0600701185962822 12.023401234675118
858 6.844502024205344 4.754615314274237 0.20311330104438421 10.763779267641524 3.539707497837261 0.27814578101090626 11.869286811282958 2.599738006047522 0.22569070727163565 10.271870685091427 1.5128566510174035 0.16922900675227678 7.048172107525627 0.3117606531373122 0.1730730103121405 9.359522179149376 -1.0206062775499087 12.02354003054035
859 6.658426136578558 4.8800785304837655 0.2346067808280406 10.35734143805146 3.539591917903653 0.23082744349694007 11.945344866113668 2.610517846058756 0.2692755905874252 9.422277705444541 1.4608923290075924 0.16865934024588097 7.5938396577956055 0.23984185379822368 0.15673238324243843 9.195445960796766 -1.0181574065622576 12.147868801137466
860 6.889677383424379 4.88237959791261 0.17520283949621399 10.513789027090356 3.546256136976672 0.24497553603559202 11.546737111101951 2.570265646501852 0.2331036075712567 10.186336268836246 1.4891022688368338 0.19457925061846001 7.649892994256903 0.24337414650146252 0.11052117419300984 9.357286556941967 -1.0180663426667695 10.982253426617598
861 7.205973238715463 4.9385887414921985 0.21191651652415985 9.785860625963824 3.5627863424055044 0.2589179258850091 11.006484375819383 2.535141736060054 0.21923127089929015 10.207441123214098 1.3749498262384772 0.190130667940196 8.373515271566102 0.20218550532925966 0.1570543426918222 9.315854927055772 -1.041611471707557 11.886017755735722
862 7.713773424760716 4.905733114639712 0.1917709596998159 9.848210295673601 3.619725804762119 0.24247918024959123 10.183318621385636 2.5637118872225537 0.24040388382993713 9.71976964782213 1.4134520669841784 0.20531002492184122 8.015521792589636 0.14740862941899402 0.15204859354075273 9.096118756446344 -1.0343356014071445 11.82599376092152
863 6.334509856148021 4.890909725929109 0.2275178200429531 9.631602142866791 3.554643522164052 0.27353485527467525 11.238862734482172 2.557220623939716 0.21357498860967467 10.087441548277239 1.4389826072413623 0.19918731978178186 7.84829602100646 0.25555901792360475 0.17325704690730967 9.028142460556136 -1.0248788025730868 12.456927876207125
864 6.820148488058201 4.896172600036277 0.19157102553934088 10.112689674240082 3.5641751071872365 0.25580644326041013 10.568989616220888 2.5464618752063064 0.23320550781643806 9.526426785998348 1.4098786347415382 0.1702325505894723 7.887083849493039 0.25348235564517646 0.16429662803517164 8.983067682802112 -1.030307787449349 11.632328445545712
865 7.3988403907170905 4.879016881346699 0.24216818964283313 9.939815720062159 3.591672547809203 0.2674822951739584 10.725660132973706 2.5804033094796335 0.21000597897015957 9.097839434975032 1.404962633496439 0.16005325674262721 7.753799879481387 0.10160942987728781 0.18211124133014273 8.983191111641874 -1.0528089416108035 12.167571942616714
866 6.871556201136795 4.909997105763738 0.217308869221154 9.441501165462462 3.5388592440955775 0.2655180061198683 10.411545131215334 2.513654554011641 0.20248918242118652 9.417039136201497 1.3548533677072432 0.172442288361955 8.324548679707886 0.1493659795004383 0.11682538592880085 8.893238062744796 -1.0709958517969282 11.167906925748712
867 6.627300180111232 4.943432840963208 0.255664593121272 9.930419214728941 3.572171447503885 0.2383179379072862 10.468000188548485 2.5848563604113366 0.22125839375520817 9.473510983330424 1.4030288975354537 0.18628420340407334 8.177703932183961 0.1795988020816161 0.1764642458388342 8.935386899780607 -1.027724232313556 12.352848298335589
868 6.676949817179521 4.904969895593684 0.22579908786380679 10.612437481735201 3.5205327761994627 0.23826920267424923 11.00673846857855 2.600016888327953 0.2721772429447809 9.777545003710246 1.4549669733469395 0.20690345803282206 7.982846736701856 0.2596721158845402 0.1608345219755709 9.211303501581074 -1.01631017214214 12.65071919501429
869 7.059147468227595 4.876145293553451 0.18756809324013982 10.320798660259204 3.579521425100264 0.28389272970749396 10.75910869714304 2.55340527688089 0.23059571892509634 9.384674626646609 1.437329127286977 0.18272336365095887 7.5339946558214015 0.21798689910831714 0.1549856608358735 9.01154482161957 -1.031464297626676 11.914835727086531
870 7.225237943968665 4.885088911369934 0.20262576856466727 10.385319016672662 3.5908557643150076 0.2551481456729483 11.313078611177238 2.5809069194756864 0.27227988016106996 10.165102707717864 1.4656535490147573 0.19663881354553933 7.505407835723984 0.22287075160243053 0.13632068372966882 9.318829223052083 -1.0152667228570926 12.181235035844656
871 6.608637088237405 4.9004389396688595 0.2201071228466413 10.012884329846246 3.536556038010893 0.2794269419818387 11.188767796218256 2.592108356301262 0.2389611853605969 9.773484279975392 1.4530937002290738 0.16210691853077652 6.88612532723052 0.22176386480805704 0.12698630415113174 8.893979764301566 -1.0235497222090266 11.775296514360189
872 7.321563316666323 4.895955301579728 0.22778165729460653 10.671721103956827 3.6033389230657393 0.2533687343726019 10.427317293090498 2.62010666707067 0.240351807610232 8.529001130222987 1.4117803537403544 0.14655771248243496 7.976735196489139 0.11955135508087734 0.1660641389688187 8.985267608085154 -1.0341953819051821 11.850188719945365
873 7.227807166919178 4.91408392358339 0.20237534060652612 10.369536829901215 3.602986501261196 0.28669275041599845 10.71361159688006 2.588461738480278 0.24574015285869255 9.432670070746864 1.4652855966502412 0.19080976573279412 8.064459494498463 0.13718682037152902 0.14005408926571072 9.161617031789156 -1.022740985943329 12.211702722131243
874 6.973235396374618 4.780588753133218 0.23651631332328793 10.660363606010765 3.5441202952790904 0.21980963095886463 11.630506120525288 2.6539300052980264 0.24650537694019825 8.980717935894964 1.3860353033418626 0.15965445432404296 7.637479131425047 0.11714890760568078 0.171576577852589 9.176460438046137 -1.0679772490810802 11.849481720625425
875 7.821812115221845 4.873655275678465 0.19878508206873804 10.886757955319476 3.5977342302158535 0.28253551496552165 11.464930887241103 2.6693032932781704 0.2493076160251124 8.833607682540888 1.4844255635214174 0.19062613838285974 7.351024521518459 0.15189019003724988 0.14768401084510768 9.271626632368354 -1.0089401914664244 12.249131343738142
876 7.291815050187409 4.837023859072802 0.21170217369458869 10.70377392027816 3.6171735648070413 0.2850786051985575 10.926778123217238 2.6557225585247832 0.27630442227213686 8.780394197587823 1.4396814096763715 0.16542831128491242 7.242472838272532 0.1675836926505117 0.18859521694940312 8.989046825908634 -1.0209048850663538 12.915714649389956
877 7.4993575461519635 4.92257379909244 0.24259384004322693 10.19376449991582 3.5690710121360576 0.2760648555844184 10.836646144964623 2.554771625366725 0.243233173825246 9.87036693121242 1.382291069453434 0.17418569221228747 8.171911561206235 0.1924274122562479 0.19628338372453605 9.314409336690215 -1.0401149183516747 12.975900611254913
878 6.989678819457363 4.938836488142589 0.25663597459881826 9.817156861246602 3.5696791340528518 0.29280712992899344 10.917541771271353 2.4994631123278737 0.213889157942886 10.516907865508447 1.4616761435932237 0.19796333775637714 7.330422739988319 0.21936028979362637 0.18329913257756006 9.114341611494417 -1.026538868430623 13.116089488521947
879 7.49103365630218 4.903534126014844 0.21633081279327085 10.223226819378679 3.571822987656243 0.20952910182885262 10.9893207573912 2.5448691157403176 0.2464975603438628 9.605612244252827 1.4378312368313708 0.2071232730112109 7.6038159075208736 0.11587295193423686 0.13792489710099484 9.182601876969152 -1.0495558183772533 11.658609903153076
880 7.28019104413559 5.04342476456659 0.17511596278015557 10.058357924641783 3.5626027891165553 0.29454724835788054 10.803039937867952 2.515582106051763 0.25382796476871766 10.101726208759013 1.4029454074340395 0.14736406922513842 8.303630577050692 0.22642463476201113 0.10933130869638581 9.309389138491005 -1.0141459616264636 11.232110533966603
881 6.948367619175079 5.0156894718507585 0.23992802659085327 9.721185231233749 3.563735509861208 0.26589004052823495 11.342159463016324 2.561960352271936 0.24372641531092934 10.063363868024492 1.5067690352427932 0.20202452414658048 7.730307219867849 0.2263713466282889 0.13499010982940363 9.161076680263498 -0.9894367588416589 12.451050312305563
882 7.103171958104167 4.953472497258506 0.2375754961254638 9.474204066035943 3.56090344707722 0.25505720743466 11.173671497685863 2.4927123055648246 0.19985343881161174 10.088333921860691 1.460150022985417 0.2166698838867134 7.411504264058623 0.23350921023616278 0.16866147073433263 9.050177141549057 -1.0241924053882296 12.350878732608138
883 8.130162731213103 4.980278560403843 0.21891888577665364 10.004742946281807 3.645980484972233 0.2352722576808254 10.684626253969373 2.5907996038511336 0.217798207198608 9.070985267290974 1.350039516858572 0.1705113284476608 7.898339337659644 0.12888402793260825 0.1768969626358279 9.15777130728298 -1.0251454632089778 11.681436503453364
884 7.766049868213713 5.021184367908699 0.19804908680293673 9.804945931370202 3.5973368765412905 0.23752610482111647 10.844544232058128 2.6075269794928193 0.2533958403971316 8.943636823637899 1.3830706006672067 0.1564338708794695 8.320820058578493 0.14329474308948523 0.12651195669926482 9.135999382771686 -1.0138591884727557 11.137346818536871
885 8.402111070604814 5.024371579474766 0.23136976035784138 10.635527094093735 3.668247199299973 0.2553108105976367 11.054109164081924 2.6894111482357985 0.2321534434328648 8.235295802089865 1.345833577575465 0.16559328063549753 8.158696235963475 0.04816860601919059 0.1760451112769659 9.297147873366763 -1.009135479891617 12.152118634223772
886 7.68369112563895 4.866688398939981 0.19287082540415448 10.801695627708478 3.6116507905375532 0.2617471582422544 11.364784571972011 2.636680686974671 0.256875384687627 8.674178717902022 1.3756763420773745 0.17878578949179177 7.901992436398474 0.06737191241311603 0.1302462475743525 9.285268495923987 -1.0527282758241163 11.694359723061536
887 7.681082506928044 4.926141748003174 0.20620624169238788 10.508190964879937 3.6795233952707926 0.27479127113609164 10.67850863537339 2.6395859856743575 0.2658038301111723 8.719930591058546 1.3917005763166885 0.18791459398796992 7.713493581994448 0.09478943853775809 0.1428252671897542 9.060241256046872 -1.0179936732521015 12.347712649474081
888 7.702597096513524 5.07414190164868 0.214942717840141 9.54102525919333 3.7036027230113584 0.2526670323311041 10.324543365759306 2.562634580163979 0.20102129473584637 9.303782265441907 1.3521612971808412 0.1952694855741189 8.500239218484912 0.15514381127928215 0.17364075626438022 9.074437441078597 -0.9948050393558276 11.889347360219016
889 8.153991461109607 4.920238648168174 0.20394635484837495 10.300170246269943 3.7007755106581977 0.2035351138153252 9.96705784360816 2.621049800499363 0.20131482261374678 8.778536499026943 1.3911306936093195 0.21183063493166646 7.972684896001532 0.1290357687325422 0.1881167734408802 9.034488189203236 -1.0118958176791364 11.559351320071395
890 8.071226219219131 4.928656777566927 0.2402060355102499 11.00646314787663 3.679301762776792 0.2911678040136017 10.140363514489154 2.653844736157321 0.15080829845518312 8.412994878343733 1.3993508471827696 0.20130319692232207 7.724385802084778 0.01951615905903854 0.14039909195330877 9.071086712402685 -1.028207845464086 11.732851273588714
891 8.294349198049176 4.926576218849204 0.20009498512287963 10.946206693739757 3.7082485268801695 0.28229681997065637 11.23944538940384 2.682714939985366 0.26749988481043907 8.825609005138222 1.4155146698377044 0.16703632916045308 7.937729134084541 0.08320581315342851 0.1501630248274976 9.448667884083108 -1.0010898682714813 12.227962634243324
892 8.905435296902967 4.938331635105132 0.22828446664687943 10.596027922762111 3.790746498494859 0.2926429169438242 10.301780484931838 2.638227786656315 0.2513690902839376 8.69409452581121 1.402741797463314 0.16082149449902852 7.53493124557906 0.045098944366246584 0.14396684913540458 9.206453895197438 -1.0013125695954823 12.342482844177688
893 9.006506023278599 5.059857515327472 0.2024088474897164 10.074498315530558 3.7811229229217482 0.2977129320293514 9.720507058764536 2.661010781901265 0.27330263921307185 8.012313051714397 1.3124658807845802 0.14614325944977666 8.538705990854634 0.05487810330451269 0.15033902788723288 9.070506088028546 -0.9904748611647399 12.26022774610123
894 9.092210539258593 4.906422533851076 0.23527890567629473 11.512971908635969 3.760180665609213 0.24764230413608124 9.60389882716192 2.76115253487768 0.22967673512338674 7.717477712468134 1.411926832243812 0.17056576572733337 7.562592785159155 6.226265171248227 0.16787492908029183 9.097830354536754 0.24884764555334593 12.044015632493425
895 8.515716110211127 4.8973099146678605 0.19922647550707206 10.569861751119129 3.7400841020827214 0.2800698023813646 10.315908285348172 2.7116189943773206 0.24529481927104524 8.499359153482327 1.381231279745766 0.1645002160939438 7.7465058986191115 0.12023427533185581 0.19981140134883907 9.129470239755973 -0.994246188771551 12.477905969409633
896 7.59258520053801 4.993967772422224 0.20230178418712894 9.843332465500565 3.6601971251004355 0.2834570119176334 10.467370104292833 2.619909665088055 0.25331261112695125 9.034180520928787 1.3408069868026604 0.13743153463285715 8.277333829373006 0.15128852676225985 0.15279682553527796 9.04296042412664 -1.011107886777529 11.79490650516173
897 8.12481688722549 5.007428234743944 0.2277523568760866 10.189070591362242 3.6924850830785174 0.27730400213991435 10.537625335427492 2.6082149897988405 0.2202607675907006 8.688682520842422 1.277599114744663 0.1136114190241586 8.344642200325163 0.06309713090096385 0.14479372945462196 9.176967507036561 -1.03457699135927 11.2726269150811
898 7.196890685386956 4.931052923463704 0.24263452901378707 10.540957146331696 3.5925627385874783 0.2424051939935604 10.856702388981818 2.596321029609276 0.2157062418371361 9.014222633920523 1.4082645064288724 0.17058753582233724 7.563312518020347 0.10812645369259542 0.15846982929439718 9.034417074528267 -1.0370763716562705 11.80067690705918
899 7.8644782070275525 4.997336699431543 0.24429409970186283 10.445845720895548 3.6358664876112514 0.269995643070011 10.91205808387392 2.56815944058749 0.20087676196164198 8.601535972542196 1.3166221964215776 0.12060389887666624 8.370430560165799 0.11093138062451176 0.18680869083751106 9.238869708901003 -1.038558661077381 11.717893266032481
900 7.350899741720177 4.8638347300959035 0.2610353847279819 11.32917735865286 3.695372046426459 0.25282816126657687 10.901942437630469 2.6405450170046096 0.21557503952848409 9.00794007205043 1.4574944681381152 0.15876831521860763 7.4145211329978835 0.16919305188534928 0.19314738714200186 9.200896148610365 -0.9990540393025684 12.391407370821575
901 6.698777135641029 4.961175034200508 0.2554953090077568 9.794887460164697 3.553166617104025 0.21828206173485548 11.69088692153726 2.545711082335338 0.22029868496867908 9.712926711841963 1.3494123402558182 0.15209502246252044 8.046379850894441 0.249766848252884 0.22109292854077797 9.188771616015877 -1.0324955175829411 12.229944642193589
902 6.776919854284523 4.937053745531982 0.24448131702978734 9.920591054363324 3.5893397585322235 0.23956832739555936 11.119371145741022 2.567603153419132 0.21512959099357257 9.33168079979611 1.3733080216079658 0.15866385189505366 7.816218351504591 0.15527839821011521 0.14851249569867553 8.992956241137914 -1.039825286552372 11.531985519210425
903 6.22228114153636 4.9754191533211 0.2185689547079595 9.449530295290783 3.555842474088509 0.24972182257691827 10.807310348095996 2.5876363524736554 0.23799125018383907 9.897453983292694 1.3354107912544513 0.1218145992410667 9.034923453965344 0.23544335470140654 0.14567139161410428 9.082299844436236 -1.0263914768448312 11.158559534955316
904 7.716631749928877 4.837178256425305 0.18197493763360623 10.722237845700032 3.601734414347408 0.20742680789311982 10.964705178066655 2.6918747311030176 0.2476819371335616 8.774734321434252 1.4357430940885478 0.1468928371394918 7.493154430851294 0.18004993563251212 0.14576046968398887 9.134292705196222 -1.0150258156932979 10.654001110923787
905 6.987335829139568 4.953586869651445 0.25077626620895516 10.43235045610514 3.646483830397466 0.2688677429061567 10.845688943273382 2.6711753230207176 0.22458962201156843 9.139349699323205 1.3740506269776167 0.1226924232811132 7.955560244247337 0.20192270743669266 0.17025682538236855 9.072057034417726 -0.9948980305158681 11.885240319040179
906 7.49877924247417 4.8907038179034625 0.2219125416691489 9.805433449065221 3.66830774758762 0.30448536678186205 11.190400816371007 2.6348478398763113 0.2411894434015993 9.055020882274109 1.3848973576219326 0.12227531022916237 7.730515332156867 0.10991712103612064 0.12178222074036758 9.056029944468275 -1.0266071252075664 11.59259643034307
907 6.901602568724294 4.9612161882114245 0.27654706130305334 10.18667669186438 3.5823334462891743 0.2690458440684351 11.13616658479723 2.6307887866442963 0.18787279193579723 8.96329792094588 1.3892649759794222 0.1397463295042563 8.489412298990207 0.19053468280305835 0.20643812960774474 9.135431213064399 -1.0135142860271806 12.371879462692858
908 7.807615881209783 5.043081472740047 0.19484695312113082 9.58082684800782 3.645049257006244 0.32775903019602676 10.459693381952267 2.5518089600086946 0.24332274706544094 8.853791535928858 1.3744308213784573 0.21000140419198896 8.239328493766909 0.09216319355866603 0.11184323548556296 8.988251228173127 -1.0230351610742339 12.464964634233777
909 7.4847758217255524 5.0525722826705595 0.19945613659608982 9.271559459187813 3.6918491683582904 0.2842621325617265 9.995266209830483 2.590986602184715 0.23412707366961152 9.293847037116587 1.327760353030626 0.14446577707726926 9.107563296698991 0.1606210274021432 0.13893997206994468 9.030602364911886 -0.9995840152833889 11.473492360602396
910 6.86870827554588 4.913598891034326 0.23508808604087736 10.268008855693713 3.549465529235341 0.24526069997114888 11.093939953957404 2.6207128417421863 0.26950447441487857 9.171240330700371 1.4235231626281122 0.13950992357836697 7.670839876142578 0.20897713667729215 0.12455055419156742 9.01454745840799 -1.0210863897492042 11.618595597802235
911 7.925486349826218 4.964678336386058 0.26477263390572386 9.989285549046986 3.6577610532579543 0.2278721748322459 10.888980636420442 2.621628483543994 0.19296844356013482 8.812522202105784 1.3948812167807398 0.1883028183366169 8.372024107897113 0.10005358395890523 0.15103981629707328 9.197659769059308 -1.0165413672271255 11.745129301655968
912 7.540486600807154 4.879884359149076 0.20498788192303108 10.071342317136546 3.607749232561763 0.20273887964555892 10.459125556093468 2.6078429937702956 0.217308869221154 9.51460952574731 1.3924598227833136 0.160715002176476 7.9221511558063815 0.1257590665448233 0.14245587589078987 9.101543031118172 -1.0416028070508014 10.636463094815827
913 8.466250961177199 4.916503766481657 0.22171259349151093 9.917145832270585 3.6725374006185727 0.268245504186188 10.893796462410887 2.6523816323883995 0.24678978475198385 8.441654033584788 1.5211198055412043 0.19107703390715128 6.551951756904924 0.07719236011416578 0.12081031254994001 8.854159809269678 -0.9963949089838557 12.016474572789443
914 7.7134193518754275 4.958359873609249 0.17973017314735623 10.157395171613059 3.686393118048061 0.28937119133547873 10.507333802584304 2.6675181036574194 0.2636718728143674 9.202063329171306 1.4560065150062569 0.19774167481779484 7.607379468155856 0.1475629872725734 0.11397938792691836 9.03751822467999 -0.9811737824939438 11.96902302357457
915 7.483127757516742 4.902333449779638 0.19149431378536758 10.726662313338018 3.6594781248618244 0.28229275446634194 11.429110051445155 2.6639557976801216 0.2498710712454207 9.081923822572318 1.5581969810080885 0.2585283993606041 7.304182697561858 0.13030072568720785 0.13940100878460973 9.20500132848682 -0.9814888862092797 12.852446566866892
916 7.8279693824745795 4.865348383165561 0.18866959730339095 11.429756554640788 3.6878478182410497 0.28221699727701643 10.70717623576679 2.7151486331517773 0.2852504385873888 8.752447163320458 1.526321908010839 0.19210091684036262 6.931974108715902 0.104964078984976 0.12239449022397902 9.129864688983705 -0.9844157377018152 12.268544047018773
917 8.369609638117064 4.961386668845546 0.22254562545927326 10.623015515270412 3.742858392900749 0.24731138142124573 10.352531333229305 2.7749688907582115 0.29188596720945575 8.036381933006158 1.43967802827841 0.13544111097032235 7.944740942953457 0.10357205735576179 0.132141670862563 9.06525587251528 -0.9598490943849202 11.7952043116986
918 8.445197217502342 4.8598887141308165 0.18926043212053878 11.099422211770335 3.715802709570847 0.2625353724330321 11.03392257183294 2.7744952601293353 0.281684426306138 8.111543453727453 1.5572031965107567 0.19876214179262397 7.329195820687111 0.1163922776604239 0.11761585147087217 9.203856255104036 -0.95958547041222 12.030489065871862
919 8.908055320545119 5.088597017574728 0.2267125655463144 9.942977243896992 3.8225148058258553 0.22384464153736416 9.178162226344574 2.7569413198814425 0.30435909503248754 8.392923853689473 1.3161883486882815 0.16743093571446366 8.551427227322861 0.03491700416662418 0.1000309230158052 8.994709174359803 -0.9605102027852693 11.715590736569588
920 8.781253578979307 4.896850098611285 0.19296471382625685 10.676620440571252 3.7384925336166006 0.3304492087372892 10.898554566842892 2.704872636728002 0.2883656019174252 8.31227083326654 1.5512596438786939 0.19928700133992944 7.208331997664984 0.03961169843595059 0.1193584578117236 9.175406283464994 -0.9781245797585493 12.953716123658909
921 7.986093186938934 4.889387510227558 0.2565516596550773 11.113283985581008 3.6629802417599135 0.2534234190539274 10.744324328276116 2.7529045392412024 0.2879990105434162 8.040864138061933 1.50039365928213 0.16730176960143242 7.334072430325437 0.05431032325956593 0.10308860476804456 9.043727613836685 -0.9923466472585817 12.242554949458544
922 7.106803370295984 4.91099579691797 0.2354496448495288 10.250556870720834 3.608984360582181 0.28772229870462496 11.16546240909164 2.612880524763069 0.2194222161198371 9.7166859482446 1.5012486169042116 0.1301153880520438 7.855913926636898 0.22692679888699716 0.14051915468358078 9.21908450499799 -0.99213468240177 11.610745665917568
923 7.197667097431667 4.906060353196555 0.2439375052702006 10.179861141105627 3.6068313239221217 0.2888167176434164 10.817792685216727 2.6445005167104787 0.2673891414826562 9.734187478058661 1.4690003761992758 0.13793963620625127 7.303598734163493 0.23403568563557448 0.12402888718484205 9.046621427195236 -0.9922562508798546 12.170905708177717
924 7.42587515191215 4.919764054363263 0.23040265775838284 10.629496938139965 3.6286850434106626 0.2929724918445828 11.335714818434585 2.6802654192617603 0.24129048646203988 9.068871164081287 1.451314541239488 0.1497329074542256 7.555123125945147 0.18262922187749536 0.12866998652345002 9.203016239702626 -0.9918102459821219 11.95268490287207
925 7.722425195319172 4.844883465673368 0.2568340902913944 11.036341370623981 3.6316489621365786 0.26046779147115695 11.15735990649476 2.7138419543125467 0.23668388866762766 9.422422756075813 1.5589181653319648 0.18024059865185124 6.699026751626988 0.19526757410808832 0.16734185386633102 9.207515196028144 -0.9754298777001464 12.623042004133445
926 6.946195574938228 4.832426936787044 0.20343306053990967 10.43064974921473 3.5934124691498854 0.3123109171330473 11.616531711660095 2.655363133542803 0.2719638673051999 9.889088542954664 1.6078570767451643 0.18981122831774982 7.054484851955297 0.28178264765051836 0.18670949706893392 9.187390086144603 -0.9701734492375726 13.341076694090992
927 7.525920691829352 4.935301177400733 0.22649555097198243 10.722204872751508 3.6309581950895162 0.2786559001236988 11.3515075055984 2.6859884374231164 0.25441643392342256 9.166160875528226 1.4992105759853325 0.1424033879997224 7.535426790768295 0.15434211365146266 0.15835723353345924 9.260244147295158 -0.9831818021026235 12.150469664571121
928 7.775142041719442 4.94571183906623 0.2299838996241781 10.36893903507715 3.6039763245838414 0.28787328357755915 10.983996505842983 2.618100039012365 0.2462700398430053 9.348149147483232 1.5002183456467102 0.16160611603919015 7.4934046600387365 0.2079459653896355 0.15988936162209733 9.19392627803231 -0.9891513992728994 12.440319778809931
929 8.008103097726895 4.922242328019991 0.24248563437664264 10.382486254641435 3.717737865998058 0.2842712713254923 10.519337815963867 2.6822094915137114 0.26034671820774014 8.975707553023945 1.4794149803067478 0.11472065232852627 7.678065817624615 0.15806454225343614 0.14444424617111076 9.112740107796151 -0.9724080603942667 11.989354114290768
930 7.538492065171128 4.964102133525807 0.22923333021608402 10.388410379579204 3.623722635808357 0.28399187849025226 11.389546448664566 2.670000134037598 0.24424850577958063 9.188690212934395 1.526529173055359 0.13646797278153797 7.242557278454358 0.15298546724482717 0.13987977466037238 9.14953927696073 -0.9768739932782662 11.846721307701843
931 7.842133109497042 4.898521420722073 0.22756749405803173 10.409513739357301 3.6433544219328446 0.2808308271254027 10.777473637949361 2.649556846355541 0.21137912167791045 8.824533714570155 1.5072774924776284 0.1526310840859453 7.6120693664260495 0.1598349165258487 0.14969973995664243 9.093144713559981 -0.9926328824098686 11.712497979805283
932 7.343809401486626 4.907228782776649 0.24386740870230683 10.284211799153999 3.633616426757924 0.32797799492279406 11.513119827718704 2.643070701934314 0.22166244317296444 9.043491424337455 1.5547565471989726 0.1520206507145253 7.2264527942236505 0.23996850516337423 0.16266545817865077 9.082217049384088 -0.968613709246409 12.698967308603178
933 6.975208247986592 4.936067011647452 0.21029342124926642 10.421260365382198 3.623264464705166 0.3026533299612296 11.211385634111627 2.6210863113556204 0.24095900978484927 9.507969191597272 1.5167416252592887 0.143959370840633 7.350723421004492 0.3245739532498462 0.13134399030772265 9.093309372016435 -0.959995228769181 11.7938677870397
934 7.049448523269901 5.041149936283789 0.21719106749754125 10.14746490795076 3.584462040673748 0.2681152625050225 11.293530922297226 2.631037758297932 0.26553458712060063 9.386565258049462 1.5186266327906774 0.13007955105201416 7.351957449560515 0.2534397618856304 0.11923124738827867 9.045793412225573 -0.9585986760263003 11.460894434910974
935 7.730161683807765 4.9749137234318 0.20716732433207127 9.88547400151131 3.6454308331690912 0.2486906093939802 10.694454288464728 2.6680717180122007 0.2623366396763894 9.149677222875852 1.5005110943545796 0.2015043174370698 7.593639941176006 0.10973108304194873 0.12980769719320856 9.010681427567132 -0.9846102116107318 12.026459613090001
936 7.622228862306241 4.923032781059466 0.25204421515230935 10.347746345108247 3.6790412263957535 0.2839427338405548 10.581052439227607 2.6491965183450237 0.21573742912737123 9.078736324225783 1.5117585549919847 0.14424659260382042 7.508593499490322 0.1280677646807322 0.15428442746845583 9.027671494071642 -0.9861225329180637 12.035040345452527
937 7.095246860574471 4.963854112987059 0.21652677195567982 10.217473300852957 3.657901527221069 0.3065770791599715 10.587464213658262 2.6300599233340516 0.22102768710436613 9.54434372242269 1.4831797011526378 0.17828636860390806 7.516925074453716 0.18182800990192063 0.14162853090209332 8.99229063439242 -0.9809772470933081 12.193074017526131
938 7.624652932308118 4.967072041176373 0.21420259312340761 10.265763228157287 3.6652184175752174 0.289248760804945 10.970332799467936 2.6786174894584347 0.24437368424119207 8.865849442476032 1.5538549240542188 0.18839831876084331 7.088536621026518 0.17716237150959482 0.13331987944517404 8.963027004687179 -0.9559568532578879 12.25606269021654
939 7.232480962601548 4.9024957350850284 0.19435007472517143 10.427542825972697 3.6320800320875866 0.24841875772688085 10.818118122495264 2.682111834479814 0.24179010213233948 9.588586284867311 1.4835360593344498 0.14242018621524227 7.404600612719973 0.2123897521851607 0.12481799549079962 9.094265761731359 -0.981819219378248 10.90679154323285
940 8.413211470093392 4.81859716868293 0.21967837920675365 11.127684813694612 3.6918321090245274 0.24915876203510443 11.002194406292444 2.7116222273164006 0.21497820531129042 8.399672059296831 1.6121062901445609 0.21562128965039185 6.7469879815746125 6.279165144952447 0.13031552720982092 9.137950146190379 0.25832268601151753 11.800090581610293
941 7.6733186594750515 4.861378841883828 0.16043540625665897 11.32162171274768 3.630188654636926 0.2292031627741063 11.307052224493557 2.6997709992791936 0.221841577650032 9.493457182863606 1.5518295046162123 0.18078905045749274 6.854749984292489 0.14695002995207765 0.11856343160578964 9.330039952774477 -0.9863182959390084 10.437373093968391
942 7.801740252828026 4.878951004131323 0.23551274668264024 10.927872088441822 3.6568861377938777 0.217296428346247 11.277627369155171 2.7376598780617765 0.24346026073562677 9.07577214420948 1.5625895461715784 0.18697646339478788 7.399189767164059 0.14012637919983043 0.15532546800663638 9.296440324359711 -0.9690993129409786 11.901151212348013
943 7.91798356844872 4.850474753325034 0.2169754879289022 11.663768715510118 3.660052329724999 0.2321689869768621 11.761025750888853 2.745829329074764 0.2345231773403384 8.70884118672813 1.6540372254045905 0.19613418275800729 6.465975455052518 6.269782847541335 0.1525306904061621 9.303518935325666 0.2716933950014887 11.829659352018082
944 6.9730749473931075 4.887017773056641 0.23772310341283115 11.1978249494868 3.6032250279395805 0.1884215499620378 11.976754037544557 2.6615502506576596 0.21677826529660585 9.200939243180278 1.5674952221373866 0.1705928023674848 6.680372789444085 0.24943092183984214 0.19310080302086807 9.205793193409765 -0.9705980628864339 11.534975683351442
945 7.98538110920986 4.898727541953773 0.21922825610499166 11.003154094754736 3.6543955004542887 0.21484153290581484 10.729036224228157 2.735450342067752 0.23517123660090178 8.02115032283417 1.5017236557384679 0.16011607649042434 6.985482232340615 0.07042168572638946 0.16029729417640545 8.944840796673507 -0.9921981568245217 11.340604016665544
946 8.028661334692915 5.019595618957341 0.21116964460568347 10.540961525688179 3.643307788740802 0.1835902654137577 10.84317999446471 2.734371171445005 0.2578434737327921 8.88654275960129 1.5126103525319052 0.2108754058657244 7.59341294547444 0.17240201863442273 0.1928073785352485 9.178551711984309 -0.9478845119507604 12.10414787864494
947 7.6547893488463075 4.947840402428201 0.21235361283854554 10.534423397377546 3.5796741792358375 0.20875052103792271 11.261725464529613 2.663666338205257 0.24374222240074955 8.990176483367089 1.5188631653837878 0.22418620314350113 7.437972248993979 0.22453547669919435 0.203725517656852 9.175817388622907 -0.9774259896222002 12.522085169075265
948 7.8542375966651035 4.871632657765022 0.22509676816024873 11.088749806104039 3.599845014730135 0.1882537761906773 11.031442743810006 2.6453085088943165 0.2204175784222655 9.097322869662413 1.530645078627139 0.2234942301090095 7.342503463048291 0.17725514196753506 0.18843236900751797 9.28285129585797 -0.9994046216158262 11.982778844677457
949 7.335511773802739 5.03348022623813 0.1918863209200736 10.073071603157556 3.623546208075153 0.19308030249134744 11.014604437201433 2.6401690683185355 0.24794632237490571 9.351121915618556 1.475619672646139 0.1851735332273133 7.726397505971702 0.18773584695243972 0.15518863108581887 9.100141447150397 -0.9722316975665762 11.152911222765905
950 7.588410122317407 4.962550327454634 0.24328340810401436 10.040087276381664 3.6503027694182517 0.22916538238895762 11.058290333622168 2.6404637518396656 0.2366470269977956 9.334483161445716 1.5327956781685972 0.18774701124876336 7.411362860253721 0.2092938537225712 0.17498385580006548 9.086526750804135 -0.9652606258919117 12.28222907872375
951 8.463481577320838 4.949392481163199 0.1958584164966262 10.772052819551469 3.6982927102598415 0.1842613004788548 10.638567843544445 2.6744252590702735 0.251246607239808 8.663900902808589 1.4705247966930008 0.17451726915713228 7.5056869114735845 0.15774874345172835 0.15250401231230035 9.208738010939785 -0.9742651038850472 10.982312988676538
952 7.033539272209094 4.8233285999361595 0.2370788447467382 11.040703979138664 3.572819589044839 0.25990014656825206 11.911211724084163 2.647512922683713 0.24124533407474683 9.562118619904853 1.5881449730655377 0.1553054317646685 6.290969022379941 0.2007928855982052 0.1431632183591041 9.167708523543343 -0.9978221079469648 11.87962642955666
953 7.9104241612597 4.9362930388304616 0.20844542958053547 10.407955906914959 3.657356472418609 0.22472768144077518 10.587422147711887 2.6606820351315577 0.2537080684243184 8.949381579418406 1.4668384572406017 0.20800688176202073 7.760382045691559 0.12407577169293786 0.1773512719608363 9.123113168199302 -0.9952927469498223 12.2869576836952
954 8.12681186798072 4.984676762425763 0.22976730423309846 10.4841616717741 3.6314600679369655 0.18782300039977382 10.720122331388623 2.6637125370548103 0.24758174848020809 8.601312902332163 1.463164874102921 0.18018173802076407 7.661384050503173 0.1328278206934811 0.20032606007164408 9.118758564795757 -0.9891734895698676 11.98260843918848
955 8.032643906778032 4.875209786732733 0.17520899449610247 10.592635098142518 3.6074583028248006 0.21196695243539881 10.941256379681 2.653428860298527 0.23075735072850403 8.65746009119768 1.5007349842688984 0.19135427570569455 7.424121457926068 0.06396553218418215 0.15479673116481946 9.12962338674506 -1.0241824087508273 11.047592348880787
956 7.761440589235382 4.867405511545795 0.19517269657000375 10.504077124920533 3.619072902847117 0.20259466690966127 10.420214754981108 2.6732693429906322 0.21259019208378352 8.008082176151612 1.442233609049836 0.19599772480083208 7.587912839900975 0.09184852157720565 0.14782328857253269 8.856345497037921 -1.0255759244105385 10.934080980382415
957 7.290538333345897 4.970499627088962 0.18966237506103215 10.040197375236938 3.570579232270819 0.23843683105416072 10.767261233550485 2.599240621672064 0.24837730019912943 9.477599913142493 1.4498270584660646 0.19653780656662134 7.972047724352267 0.18576693207627 0.16054133670155607 9.109528915925615 -1.0091592076978197 11.843675322595896
958 7.090044128923738 4.937133760091811 0.23512339657364206 10.193137434952012 3.5329914995107106 0.23878409005096923 11.023711651213224 2.5817438579806096 0.2037210985051419 9.323932965533052 1.4978261659669239 0.20564217899422194 7.3950081265784275 0.19426100105409247 0.15981521735415394 9.005166861440092 -1.0155506450918261 11.95288488159159
959 7.840689107992164 4.900882442406573 0.2029164154856385 10.687706615659918 3.5968659430998984 0.20593766379540415 11.011266748371877 2.641881468205112 0.15673887468028633 8.842679421632168 1.4506125731913497 0.19324517769936722 7.440664228177243 0.1963995359292241 0.16741090533547023 9.164601224366674 -1.0070135094462243 10.614032119587437
960 7.687058008038853 4.935271031650113 0.2466855798667919 10.294077864086637 3.581412440594406 0.21370627565450195 10.459495151459071 2.6174389714195154 0.18342335285205477 8.89589815448585 1.407757009565701 0.21310626133562685 7.807859130802682 0.08000128055939978 0.14261951479754412 9.028877661774619 -1.0399657552548287 11.453895972514955
961 7.324907810666114 4.959366784820596 0.21711111455061438 10.087382846653943 3.6374709318590703 0.24280539928015418 10.63211057478588 2.615370550509642 0.23508757425575716 9.680033914093878 1.4268115776597579 0.21583124269885265 7.9731104733089175 0.21477679333016247 0.1808841646392825 9.139509123901746 -0.9935825743768101 12.51018389999697
962 7.572414214096385 4.888390101154762 0.20871686742592602 10.868205799887296 3.584971436374395 0.17732964820946878 10.90058723073372 2.6715387872576053 0.2728188267126523 8.538374020730505 1.4477027658533266 0.1845301434586492 7.378532856127771 0.1270929639240197 0.18519586942116933 9.051622824315135 -1.0204026910998338 11.786788699639665
963 8.058543906609321 4.944463917244176 0.2033501419563723 10.942982192192224 3.672084808122867 0.21465749086317146 10.628652157354002 2.7332322333924592 0.1899072422457916 8.970325000174434 1.493797025163811 0.19272741855869177 7.246878052524273 0.06562204296958646 0.13727177072761346 9.16947626177085 -0.9825018966340757 10.747703486662102
964 7.898067088663706 4.910531059563473 0.20687850406119387 10.388434827716601 3.659013330097676 0.24591404969353026 10.351505510624799 2.6693054545302437 0.24155499783048864 8.640731092030112 1.4340803902736374 0.14725239380427121 7.689034189217625 0.08987913689682334 0.1884683220141296 8.993554541650568 -1.011780027740285 11.803712866516035
965 8.189619397302916 4.893690944596752 0.2408985569737197 11.194656861278466 3.6740194331622584 0.21522031626146784 10.778567829046734 2.65886338998207 0.17057033065265578 8.303913787350975 1.522245468329017 0.18243677659622495 6.97688945701308 0.005260239393851266 0.23985828681028937 9.088729466398435 -1.013526006919866 12.020474258317945
966 8.021851393306813 4.88692554732312 0.19086915569940457 10.7327558393965 3.645168152970938 0.2025920008343973 10.479439307340002 2.6856220386585936 0.18653666636290078 9.021891766453473 1.5207181950584323 0.196486215262588 7.216634966554286 0.16940232349179726 0.2136877259880984 9.094514654610215 -0.9827746505120795 11.346532615733711
967 8.014833541649613 4.903164270125511 0.21606935445804562 10.834602444916854 3.6786653835693928 0.23447110271634303 10.764441337382738 2.7033638520038883 0.19667023427402391 8.605729381580398 1.5753920075008465 0.21643047957413628 7.012477274815061 0.05979891024749436 0.15220238465876762 9.046416796068934 -0.9802650173232292 11.640709677220455
968 7.487842043479398 4.903172147092967 0.19422504138006433 11.066342535143585 3.557443557077571 0.19929242067888864 11.534219995085707 2.6293547585574806 0.2507616141874767 9.227874238508564 1.5499962369047862 0.2026604191491938 7.50680077929378 0.09498230848145335 0.13778523142741012 9.364615918302206 -1.0173521003898043 11.284114165826553
969 7.5579947175709234 4.827318624031001 0.18546628216292257 11.44614695238414 3.6111686560712757 0.23738927628229006 11.418574836622982 2.6496500987009033 0.2542427821410673 9.494368888896767 1.5628495451983722 0.18992145075915262 7.017913353729904 0.21243050474959163 0.18187577417995246 9.386999749840943 -0.991658416262427 12.019457810918448
970 8.864703922485816 4.771121960399867 0.17566387216316068 11.581092341037522 3.655092482754476 0.2645019100224921 10.965281444766632 2.7524510569703433 0.24387678896485085 8.09606987783328 1.5919088447660183 0.1980702911627299 6.3646162137581905 6.214055473927763 0.15596374475472627 9.174352759976289 0.23258406175103782 11.895481679250885
971 8.473926203702591 4.828126879786796 0.19105129676654664 11.525847170141809 3.6606813693008067 0.24971555173931012 11.372115625722756 2.71814644104799 0.21108261024419364 8.149080284083087 1.539237838246596 0.16058644799369254 6.7434064611757965 6.272227058119792 0.14502817838864288 9.252875148965208 0.23934201528774043 10.971730222688054
972 7.583351134069378 4.7869505179757335 0.18229019247195558 11.242433095632274 3.587388387103753 0.25376719255863556 11.943517593457914 2.6544670891243074 0.23616476407634063 9.226605689528423 1.599029847064818 0.17366835370878472 6.388600889508713 0.170628406393022 0.1597252997648618 9.276901680439341 -1.0046490524803289 11.523508259905627
973 7.426247269437644 4.8826309178078215 0.18855229201841692 11.157254934176239 3.611256544394129 0.2516339907251095 11.26246644638819 2.6717784070685138 0.2524413781911139 9.462854371003612 1.5665197965593793 0.20459308128427292 6.705714108863397 0.14346912241690604 0.1427938576702912 9.202907425973816 -0.9892109443633057 11.917689441127678
974 7.253429425994556 4.757734276575782 0.1751922387169237 10.796379819120196 3.556435542672299 0.28668832400596467 11.781542158983806 2.6286789020035846 0.18406600816425062 9.743346887102742 1.600252781801345 0.1961369354292483 6.391625294178618 0.20026653355386825 0.15528346601478768 9.193264717075984 -1.0156682946912798 11.428983628063495
975 6.670673658737586 4.7913564372051916 0.17925508643361512 11.53405560932251 3.528245458205243 0.2210902105256855 12.466640112095401 2.6124764492811323 0.2563916451034418 10.196706621597702 1.5715568917718794 0.19898690427124244 6.367739181991942 0.2060226610514599 0.08942861370095156 9.447163036749028 -1.0224103225096743 10.830649391281815
976 7.534048474156357 4.721590166983509 0.24535690937405252 11.906744249629405 3.53072424191711 0.21843944492625297 12.106693354103806 2.6785748750863916 0.19514902982716983 8.972990159266098 1.569752152288158 0.19883306709334034 6.230794553315886 0.1469378040035532 0.19378014276659697 9.35025415809431 -1.0348260539569114 12.049973869237931
977 8.233066487304043 4.801158999135122 0.2191139378934004 11.735964979345454 3.6778912616392314 0.25890093100604955 11.465057667435996 2.724044612359898 0.19290067562310026 8.59852548817855 1.6190948257526756 0.18696235441884074 6.529427002208157 0.10679889034810379 0.16090894463987046 9.31240832489444 -0.9785441841656495 11.674437272132206
978 7.444458663631049 4.805787298842367 0.2083529518301943 11.74167237858674 3.6145666011639563 0.2252748180007702 11.678117148933007 2.7215335261950244 0.2566120215762121 9.164508320456022 1.5660093894166827 0.18772784952248345 6.662215602306449 0.18886768290576172 0.14083797564457745 9.338194422782653 -0.9849890023078973 11.674652394785479
979 7.829068844084928 4.804132218896618 0.15219963272067819 11.447835311018407 3.6346105092185583 0.2425372613317168 11.382145679340807 2.654711555272643 0.24860172025514315 9.272873824547142 1.602068515486399 0.1666677455608868 6.080050945813291 0.12381452359040669 0.12226651368419007 9.202394920960915 -1.0004744375197308 10.683060201819663
980 7.850435319002233 4.720626881491396 0.16309110309298014 11.806068520353636 3.612125361652458 0.2376101906584342 12.161256598002613 2.721847317844976 0.2413303932770367 8.92130107195794 1.7402322167801487 0.28363022702780116 5.777277115180136 0.1344376246422254 0.12167521264391498 9.30326772489931 -0.978488021530415 12.001599417455589
981 7.564764447256919 4.850066511433191 0.1787579683622412 10.94775432440564 3.592647157356372 0.21792781629752775 11.639939693080882 2.6191728368917278 0.26726007240744143 9.497727493008044 1.573972333252034 0.2271668919054357 7.434413390345996 0.18850882442080383 0.12604863559387336 9.416919869619495 -0.99946836934183 11.655810883868964
982 8.26670997248751 4.821340064907341 0.17060368605060375 11.572592746651653 3.6007221241328113 0.21322290452533554 12.253708600283995 2.7136911727943254 0.25316653852409216 8.844201285076737 1.65909232171148 0.23958691520099784 6.317054626629413 6.263294999571375 0.12990205914518377 9.45085344622586 0.2472862346108108 11.533435336583507
983 8.678196002221044 4.779974353990506 0.1837948633357291 11.952097944981876 3.6357838254660244 0.20894888242189652 11.757253771439613 2.7253409555490906 0.2796075544808417 8.49798270584352 1.7032725503868722 0.25389607919135754 5.914179016885735 0.06746191674403781 0.15010803169096684 9.359941888274358 -0.9819751815853495 12.334124462657993
984 8.373934653807591 4.825741532962793 0.18858599685249114 11.581393318573289 3.683304358853043 0.22238407504914248 11.010907173412246 2.689109921429816 0.277292244854514 8.618234477585627 1.5861343264107033 0.2472185965935808 6.570579332235891 0.018930974038376062 0.13287971816406705 9.23100979112293 -1.0036976792737096 12.242511036734362
985 7.600761278220687 4.791656394361852 0.18215040174847247 11.398751350137005 3.5769838062491397 0.20588956298622146 11.855430634496868 2.6517229333845 0.25838941021188633 8.870712488893602 1.5750925859874845 0.2637747668030072 6.23998493893285 0.06596668281135373 0.12598224073993658 9.193128138136203 -1.0320574214537896 11.87382130111563
986 7.774379522626401 4.822414231212496 0.18926138258582406 10.829241180958988 3.5736288869681956 0.22720711565924917 11.173933673672167 2.6042562914364042 0.2511593233857042 8.853419431844403 1.5338208977541286 0.2034103423931146 6.499844172552649 0.14066459148445815 0.15280426600068525 9.026163596330921 -1.0293849222415195 11.732370025365318
987 7.560361604479032 4.807971342485759 0.25504374115571643 11.668368422556211 3.5289809257539884 0.16059837615230574 12.191133028204309 2.655729640560793 0.2372145807692065 9.02542502129899 1.6188844703974576 0.22100212904526936 6.44276315690589 0.1794170757663189 0.1962240836360988 9.377610246688887 -1.0061452110197924 12.262246903108384
988 7.872127899561023 4.824296379869051 0.1920194170337852 11.25270554948904 3.558482906330349 0.20301074302727146 11.223654916342964 2.634532903311773 0.285120142597454 9.04559052595036 1.5190282028898587 0.2225923401104004 6.371203626255499 0.11912507109315307 0.1390892339309499 9.153056503519776 -1.0332488093138186 11.938513899419199
989 7.570086876640729 4.771155725025786 0.20371491153393062 11.539802606358442 3.5605826678264685 0.2090313346359178 11.746536389231554 2.6398217297561595 0.24793053505652715 9.484331367456145 1.6050631779543005 0.23270254719228317 6.665996238459127 0.20329404432920972 0.1622910968071041 9.401350695629201 -1.0083584330342708 12.097091984443434
990 8.114716270830025 4.720948864474655 0.22571627585408482 11.881013593946857 3.560298082160413 0.18576922463333653 11.799166259599442 2.6751649934722517 0.2817380276387352 8.721586027644562 1.5857367558142754 0.21153758576307172 5.863580502598454 0.12024069158797504 0.17808930777452125 9.276012530923868 -1.0318640245107416 12.40855180105888
991 8.460790673157128 4.834961280502916 0.27180117517255054 11.316761283525663 3.6313217536387965 0.21773420195174895 11.422987671172812 2.6957443946283646 0.24069910708903725 8.371790731795828 1.5985856070441369 0.24614238181136194 6.549157893459557 6.2674765392958385 0.1802462509320652 9.224297650622198 0.2412760130093547 13.253924617777756
992 8.136578360347416 4.794035669810837 0.28185312975360144 11.322133558898628 3.6033300497675116 0.2109670786825949 11.773589698698714 2.704774188297296 0.2206009759903918 8.600648528945875 1.677706577096932 0.24430839229560944 6.310792632562806 0.06613041426798794 0.2447490891419666 9.228748555890688 -0.9951465221645428 13.77939050170771
993 7.707023982624533 4.862871240177775 0.2743210200973121 10.879555593931908 3.5667597204873 0.18469606708211186 11.595593958920764 2.606587004740227 0.22542979823500872 9.318206682068809 1.5803578980074202 0.21951776430688918 6.758096692426069 0.16683390060600214 0.17850570672138594 9.251695381994415 -1.007659949208911 12.404196574437803
994 7.961912078817975 4.897811148685035 0.22199295863316892 11.293269139299468 3.5777614391635537 0.2031564369948767 11.487350188460576 2.649695635737517 0.2795362736489094 8.681552555142304 1.5955524702604167 0.20989043574399263 6.846591753687903 0.059044441933087055 0.13510786807704725 9.254135143081644 -1.008368874856734 12.028492296207789
995 6.780314503509017 4.829248223627466 0.2106449116138492 11.112400266015976 3.572146394595695 0.2091763383031116 12.081653697852426 2.6416617497905204 0.20306365397418336 9.509505108380443 1.6504451071162551 0.24067460206909946 6.027778923545916 0.15716676988361206 0.16087248179913421 9.102330499860756 -0.9942082530099462 11.739125859361994
996 6.800348860951751 4.802956448110814 0.2161560786483479 10.982356672294232 3.535298718713782 0.22508127902208452 12.34297672948056 2.636471706880603 0.21521110587491876 9.515524773458072 1.576721627460103 0.2298083890560572 6.4636009728236115 0.19868113340353846 0.20997166574016102 9.220961601801644 -1.0143159750988875 12.561853496570293
997 6.672982114550078 4.8465370457740695 0.25924410936770714 11.25463502253859 3.603484678709282 0.2299867757504847 12.352549566720697 2.637780121431952 0.2220062233251668 9.365073126294387 1.6473191859547105 0.19283443928002636 6.207052734871328 0.2461309403703462 0.15419713299094612 9.170458512995015 -0.9680915075645838 12.126865799161767
998 6.697924631487947 4.798140463580431 0.243401653608827 10.93142534676283 3.539655963284188 0.2607657261802582 12.144957268252165 2.6477468246048415 0.23640843387680247 9.231312797448 1.5575337695684535 0.16670546642812323 6.8115974235269725 0.22447378900857481 0.16273169303126264 9.163443493495583 -1.0108317400033582 12.26144547686467
999 7.465090055130406 4.803852215335603 0.21611438860199225 11.172183132552735 3.564148413829044 0.17984216985217033 11.509993080293286 2.6594518292517 0.2370255443424136 8.907250299585288 1.5264347064765562 0.18156343882527132 7.220540424257769 0.11287731258083843 0.15536283645408727 9.255011398363896 -1.0309890065179075 11.114331315626009
1000 7.615657018620098 4.789867238106243 0.22114211893385105 10.755650249761546 3.533634973981579 0.23244393879219627 11.668532351884938 2.6280070218250944 0.2507954807046778 9.408089909350117 1.5404295389388176 0.20452031150647612 6.864458291107482 0.16078251083252765 0.17104792591375348 9.262477564144836 -1.0337976452758033 12.375312848471795
1001 8.475100109085197 4.832674117431283 0.21845044656963908 10.55406118406767 3.680600349758935 0.26809816229406286 10.569387063352938 2.6388159204742276 0.2644266609081802 8.831471395887323 1.4505937207010375 0.2076055957663775 7.435775092335498 0.05705832588542262 0.11994717642450708 9.173158968945724 -1.0323934151624745 12.359020978195016
1002 7.2964762524229 4.951540758041954 0.21420792070195538 9.849761103829312 3.529082675013342 0.25613344218289397 10.465589901778127 2.5863668907149684 0.23855591831471337 8.774548514623183 1.3922101300498466 0.20193717187536403 7.934538942538822 0.1033847214293511 0.1327946630917663 8.864182943038468 -1.0518248669627632 11.959108746663965
1003 8.449381630227183 4.914452933307871 0.24531150903328539 10.485657655381425 3.58394172886658 0.23506019215737475 10.057233635960394 2.6594358824054196 0.2715990649799149 7.995693433707181 1.4335218604814495 0.17888497215953905 7.583122315940779 6.262172113419423 0.13773227785891792 8.914217734243392 0.20636300168349275 12.245116673177764
1004 8.06247663771423 4.853536276380925 0.22109347213985234 11.335869459051372 3.5616812173024464 0.19650941774003103 11.302417410344841 2.6503692420986873 0.25267323145721127 8.67938864195059 1.4296780742727762 0.16439499335527955 7.322067024702459 0.11506493556190815 0.1454864949149319 9.3404438347527 -1.042275952889307 11.231778857626006
1005 8.029373930545786 4.894623203995463 0.1883091865205013 11.120508617326744 3.4726218836560743 0.2158181613159717 11.897958833518771 2.639060427800245 0.2107537791539131 8.825607904983608 1.4077225521476897 0.1183773458901226 8.006999176649174 0.11713945373782068 0.17484616786224388 9.576089692604816 -1.058108397745197 10.406112654160717
1006 7.9890201848677 4.827622359839713 0.21148278973177165 11.012504544060807 3.5758020444179803 0.21727265050168967 11.20423960590053 2.695261205035464 0.19012909098456432 8.224190566576697 1.5466549477625189 0.1968568262207402 7.102602776430201 0.10189643074046055 0.1538890767777703 9.106511535567188 -1.0148945044534283 11.111146313608986
1007 7.630648973577958 4.928961469511339 0.2315080021800688 9.99155324481608 3.5604949259217356 0.21922853017888627 10.837191657756565 2.5993190455623703 0.17308858481729086 8.905644969185998 1.4369848740349085 0.16501045583296203 7.755505859374164 0.10186399193763224 0.10619633148640646 9.024108940942153 -1.0388170406190587 10.256310131430975
1008 7.404772131554163 4.950146073264614 0.2711841685668926 10.758834453063656 3.5342829150813575 0.23613801412393448 10.989011479183148 2.614946906531684 0.16089555107886344 9.220487143597918 1.4699696010302161 0.18585149667577405 7.472138979885597 0.20139585436864563 0.14806388343137747 9.169048837456895 -1.0101936319573521 11.483599587089234
1009 7.631115176934593 4.9208776211800656 0.26515456010956834 10.785135184894287 3.619213544675007 0.24419575429483498 10.867913351396112 2.65945889401897 0.22686101533040087 8.983716164593728 1.4508232866346935 0.1675632196797897 7.6465741485822765 0.1507221570161128 0.13581977010200214 9.182890805280199 -1.004122801307686 11.91287338281515
1010 7.425600875972811 4.892132176537133 0.20894054922996186 10.766701231898962 3.584555157089828 0.23677944855768732 11.494688843651776 2.6499161339426824 0.23378512059148202 9.524482837510195 1.5176795898306814 0.18569111352950002 7.106625466236105 0.2148067331910323 0.17611146347994783 9.26361985105397 -0.9925239438943843 11.932507224051983
1011 7.426825756672699 4.8433720942393785 0.24128649542459954 11.386092635174162 3.5825067397326356 0.2395356697171048 12.1196262458469 2.6869510398270546 0.18341028095108103 8.893317884474834 1.5526921695227591 0.20008298961446316 6.224270150400074 0.15884372385835727 0.17569490610506974 9.210026534513734 -0.9994687485766187 11.917640647160793
1012 7.7828862922219475 4.868925614486638 0.21767956213546863 10.976227333304495 3.6502788200538836 0.26906378239087125 11.069567638438638 2.682328445457088 0.16166463457986857 9.130471346563418 1.5032535227588457 0.22551671203060653 6.5188848532737245 0.19236228084447174 0.19142697029252206 9.095607492760445 -0.9849121652924703 12.208030779430246
1013 7.717231217171496 4.800248125686672 0.2683302743286515 11.428050039476828 3.629005241815439 0.23673014844734713 11.351879806346245 2.6779809761028672 0.15053350824364442 9.202317314062663 1.5585023053523623 0.21021002858714047 6.260992537059757 0.1362488940003554 0.1705506654969475 9.192094182823398 -1.0039447934211165 11.875749219461293
1014 7.723063299415967 4.7943910350589345 0.19170496352732758 11.069315649113607 3.5561733993094435 0.22626531343195166 11.410265093251175 2.651419958512004 0.18686227875099437 9.025369971596483 1.512978502651271 0.207306083604846 6.713611132019336 0.16097394897852071 0.16284312806022233 9.188325029079314 -1.029154533110621 11.172468074562584
1015 8.102676412320761 4.801326710429758 0.25817658721972997 12.216407907624589 3.608870014160336 0.25033152825919835 12.195571154912393 2.736020287959859 0.19139125308469698 8.28605940214636 1.6080702966892821 0.18288238678785712 6.433910428657622 0.04715154104588155 0.1419410846349711 9.446925061132347 -1.0040541319556324 11.742458780376676
1016 7.771843473418598 4.796272036947189 0.1892531450633326 11.585212164334893 3.5881077737916462 0.2587202056555214 11.85617367708671 2.710680098847202 0.2388075254160034 8.957664423547266 1.5898583298770153 0.24191130245419165 6.215805806344889 0.19199593476202176 0.17099118864483795 9.27733990894647 -0.9889590671676409 12.601443148647347
1017 8.127030894134577 4.763484903572272 0.20530944019109468 11.153007876929038 3.604957321444262 0.2460562616039165 11.131871976178914 2.623133658297344 0.1876077253343347 9.152879735749865 1.5397026044652578 0.2112566436447666 6.62083426346121 0.03859604677913973 0.15403444047823345 9.23712494929072 -1.0503669951010006 11.508023601905558
1018 7.822296399693337 4.784607971670061 0.20842065757563383 11.202162154010757 3.5778830283804104 0.21696911973104252 11.801049881614876 2.646581742133935 0.2494824566174702 8.992839372103445 1.613181401568426 0.20619197670691874 6.373101132504798 0.11942038873440276 0.1573121245507497 9.238289787985442 -1.0160069955152087 11.898916310435947
1019 7.972732867466488 4.8891581251925595 0.2409040532985104 11.199997895043994 3.6196580710633772 0.22737640212453408 11.311857536749866 2.6433202320499807 0.2456725209726121 8.508248557894785 1.5693281914435449 0.17880455795487712 6.826931097588363 0.07069692120444186 0.1313289707227449 9.163953590948699 -1.005909593821875 11.735166919400326
1020 7.306412768071283 4.863227763100973 0.23183509409698436 10.776098482759213 3.5571666570162384 0.24208963490553748 11.836389368857274 2.644381465234164 0.21466644482994565 9.767386504588544 1.543861886596021 0.1712613992532557 6.906918433606164 0.20193486380483297 0.21580006875546962 9.318641111576495 -1.00222737486221 12.326071319919498
1021 7.373824632608789 4.741780867009115 0.21910351748878712 11.336737276363989 3.5066343431539195 0.22462548267299826 12.124648898092305 2.650532928647907 0.16107292615958949 8.994962120943681 1.61958573193965 0.24190383803606394 5.833285518289143 0.10895281942746159 0.15337415562925513 9.132691689259582 -1.0388445639770452 11.460071718203725
1022 7.4822354744456705 4.766112402459505 0.2356710668960464 11.01057122871479 3.5680244505028154 0.2689904521324298 11.895345134088267 2.6547847678054035 0.15685071464921013 9.311166700628183 1.6094950669331989 0.15657001054420783 6.345827332867471 0.1399494277844155 0.1961892289390084 9.209029174148878 -1.016668678915588 11.622694938527253
1023 7.14195313676732 4.762724498986074 0.1900779906286577 10.782565247794142 3.4874886159538523 0.2270133421754876 12.287813525196015 2.5894354281608614 0.14248232250916956 9.317511104639971 1.6155151879872494 0.22094311688797838 6.516792063602484 0.12589903625686438 0.14915001547068385 9.209327015599987 -1.0481293485436756 10.653196657417825
1024 7.462461326764654 4.792482612064232 0.2634609318732409 11.433191136073372 3.5595919447325346 0.19867005254826384 12.387097690632885 2.6783875304078304 0.20610898760055432 9.095084510858271 1.573942870121593 0.16076229935760722 6.471131205885092 0.07907595349448651 0.19674373332435507 9.369793174042856 -1.0276457198485205 11.754183384389341
1025 8.329479696798892 4.7537540515704855 0.2173776960621911 11.412342576749305 3.5665584469413254 0.23918042376526735 11.273903328662067 2.624146062891856 0.1539477827908117 8.646675473200895 1.5184598179046056 0.13588446465629528 6.36452072366341 0.04835532174001163 0.1871306315879605 9.205384359814913 -1.062087161802999 10.69736266433193
1026 7.506652968551749 4.84039965498549 0.24043517431397718 11.194849967516145 3.5340884487207584 0.22514055936490518 11.964071987797045 2.6381022822645788 0.1789318639346545 9.442790000490293 1.5609193139481459 0.2193419678247988 6.250521090400694 0.1618355046985601 0.17603422034620422 9.271777202951185 -1.017272861089149 11.916190421908064
1027 8.469147067065562 4.837749419138966 0.19848060878723442 10.240368461476535 3.6565687006460212 0.24954062970750798 10.891527552561525 2.629297445485225 0.20273414325754985 7.932567810688574 1.4747843896732533 0.19455181291477644 7.4591123983467975 6.179582048630282 0.14862484126174766 8.9985446580278 0.1912544987020937 11.389622156313296
1028 7.753326112564882 4.940522024778016 0.2521123232524744 10.442417331374514 3.616862512986489 0.2786608840425662 11.039351401797283 2.5781116710869822 0.16417924192568503 9.122880550289342 1.4869233920523708 0.19847063311991198 7.195229393492563 0.09110242863750671 0.22047073283327528 9.110640957903716 -1.0216374961043828 12.764282887038116
1029 7.480906819978441 4.883165187155459 0.23663889124965534 10.09496069766142 3.574558133117063 0.23832450252822884 11.520892241116455 2.5980691266956524 0.1609390761120021 8.998000468028863 1.4566412889979965 0.15207849852626995 6.993321275450308 0.05979036854617434 0.17350788278808157 9.017616300447097 -1.0498970811101866 11.017850644576965
1030 7.875905518142663 4.880868862203443 0.27450028735491655 10.717593097606168 3.6533529256899393 0.23094855829999716 10.800849653143354 2.6268044446281853 0.17738910724963675 8.775823446070891 1.5214554756317127 0.21306172875558949 7.187602202944296 0.05541529512495717 0.18280731868226327 9.071554783581474 -1.016762501357008 12.361071690167352
1031 7.609055192024354 4.883909347351839 0.247640358798348 10.015278187534483 3.6064282414144277 0.2281872591703665 10.796251082516404 2.5629568555022892 0.20321639868685212 9.293232065718257 1.4895181274788432 0.1994468107592466 7.303735890659936 0.12025068172880277 0.20753560306455152 9.003510483690686 -1.0317292513174154 12.444946181225102
1032 7.481300101955612 4.9528229988734624 0.22436764235681572 10.368337157831341 3.542666125789815 0.23256112338171872 11.131525572592542 2.5947732574287965 0.22641776864116506 8.836800128465855 1.3947986876515426 0.1378117006297899 7.847110767933949 0.13198122324176242 0.20906407679771297 9.13301474575586 -1.04093344341558 11.80547808535268
1033 8.346129762450003 4.904817819674143 0.2293020449578774 10.749752980722112 3.60313916889623 0.2462790859403813 10.98555525588536 2.6183724029740656 0.2664214469089657 8.595098608463966 1.458109882760264 0.13821419108038993 7.785951183935871 0.020279151558079588 0.15821429640320733 9.292497558291462 -1.0433982168400993 11.899543471287622
1034 7.856880613295297 4.903590338613656 0.270181728237879 10.464826976079335 3.5614656114031953 0.17741038609094104 11.215924193061662 2.6166223647891593 0.2609607764102662 8.83541503813304 1.5190751146083366 0.17257597405873293 6.950472290646964 0.07285790502087416 0.19171153287230888 9.064703822243258 -1.0296196351256115 12.293845375527043
1035 8.274994858220946 4.807935555295071 0.22759179873607163 11.482381765107261 3.5786375703691315 0.23499364316725174 11.285189854053854 2.6631346650986703 0.23540799365675888 8.378868271895254 1.4982422974978784 0.17285551446378886 6.878517835831651 0.043430127396898145 0.16471954940250733 9.259990517021793 -1.046065858881126 11.86674088276546
1036 7.277912188171199 4.8508672379057325 0.2128425964097647 11.030016664835411 3.557578140828582 0.26230124292779977 11.71804916769359 2.613823538832407 0.19401462075940537 8.829671024423709 1.509511963966986 0.1668221679378618 7.06007564897955 0.15959782998168695 0.14413998843873407 9.183144938820693 -1.0260661597095768 11.231354947539149
1037 7.75531220618897 4.922553733527732 0.15271260573151677 10.165757674914207 3.6038102955215185 0.287684277857047 10.868746530851986 2.5710155116771176 0.22256047798345857 9.146550384271503 1.3996154368159281 0.14571450065759725 7.725141584200179 0.07214147836596958 0.08092735306796808 9.132301676085369 -1.0505146108310028 10.194056098940326
1038 6.918724378194566 4.926167938087834 0.2072026746353712 10.477128757808808 3.5006720904875754 0.2744219956983043 12.46912768384776 2.6116107036511673 0.18995396851541954 9.158045179210747 1.553430891778544 0.22715127685200015 6.987249868102419 0.1250984437451442 0.12700701073772172 9.202055173432859 -1.0209458884626028 11.754079355133038
1039 7.439697498258013 4.91523080626387 0.23884481575454683 10.51136440606797 3.5681775426058073 0.2768978767038265 11.382423641645001 2.593282287839283 0.22134420296554383 9.098433027344049 1.4505611085454224 0.22084028447357468 7.447184847562763 0.08124921125818295 0.114735751776518 9.175820684175559 -1.0426417107101424 12.29181176501011
1040 7.70392970600842 4.709396469434651 0.2341887272825186 11.263010742524308 3.560672934406875 0.25334138770062775 11.494507168932978 2.629669752776441 0.16724914456082032 8.043291037151466 1.4918362270130452 0.15758240237145196 6.830400163933733 0.041399838663577784 0.1524098172978946 9.06702776371018 -1.0777468575537377 11.055466790703255
1041 7.67080163826066 4.832885517027476 0.26806080813115046 11.588045862268126 3.5714519360769477 0.27165571504311337 11.672736963564297 2.6395537388194783 0.17622743534777546 8.859466204430621 1.5422852399736224 0.18921321974264652 6.5272027255517475 0.14673784232781525 0.22253995423832604 9.263650678815091 -1.0177590471675877 12.92245725228555
1042 7.3874701167257495 4.765627742854932 0.20391456882824882 10.978773631706112 3.5045081343361058 0.28309725622087406 11.861101214410342 2.6090782893043616 0.2066810890122893 8.878884398718743 1.5267440839064765 0.15546757468338504 6.52517510157506 0.0842977775755461 0.12171498346243888 9.126280892627202 -1.0662906964171714 11.125413398049098
1043 8.314982772280647 4.697588981366074 0.19953704273564493 11.765700572418273 3.5920563936896124 0.2753252052595004 11.188558128631714 2.6266658954550737 0.1806597218396326 8.278353831601036 1.4878698193244508 0.16903070784571442 6.530835839283182 6.246485068706632 0.1407343313000392 9.215686228842971 0.16579132969571292 11.06137432667825
1044 8.362453062894096 4.718599082009587 0.20701339428007348 11.56952127302449 3.5275278764719205 0.2484223940288749 11.443181569141576 2.6418565496706026 0.19443060970212306 8.581088654673831 1.4981479530976687 0.16856344066043033 6.254149093076094 6.25723123396848 0.15378794147798264 9.242078730562017 0.16433063703099599 11.14079511402864
1045 8.030564447254038 4.774262259993218 0.2232275664696502 11.034095084857933 3.4746958592954673 0.2759051777147869 12.225941248657794 2.5979947882059684 0.2331735235870421 9.23697845954151 1.504404855153911 0.17136209515326187 6.548902499536215 0.14142408536422663 0.17027968980606528 9.415296347969498 -1.0657855324100975 12.306538167553676
1046 7.665500538612552 4.7322532095341385 0.22462949657586176 11.171699969433897 3.492623752303323 0.28635594260138075 11.97076845546261 2.640148920650175 0.176548769075155 8.746911346883461 1.5676834458215358 0.15887158016258213 6.152779338711366 0.10898858215927155 0.1386664138216412 9.141531929820777 -1.0560023199189668 11.28809594076317
1047 7.803869012246929 4.742789451409974 0.21939017504252173 11.612707913151175 3.5173582548485895 0.278274047132357 11.382159964025623 2.647808029930118 0.25837144822828945 8.431661073003974 1.5028896077587903 0.1584350766540216 6.362854682673252 0.04462826894644656 0.1355430423266033 9.11865052902019 -1.073247179433872 12.03227171244597
1048 8.353942948780372 4.755698107329206 0.22058272470914408 11.743667074016383 3.5508879391421 0.2857951479470916 11.542662660242984 2.6871344377188415 0.24398981801134864 8.11422300683779 1.431224222922037 0.14926789685098873 6.640133469307761 6.26293921883589 0.1607563414171522 9.278925831837059 0.17323488317695915 12.151196431550675
1049 7.5691655790137995 4.710116633571214 0.21822590504429545 11.261681988247513 3.521005605013964 0.2670959404633726 11.81854508685763 2.6332274500277975 0.21503603473675761 8.409411734099816 1.5797212996960834 0.20767729970303597 6.091890996062792 0.053260851217464975 0.16698039369670817 9.030139076856312 -1.0648755341073508 12.318771056129213
1050 7.922457835597896 4.802904371812934 0.1891019552899685 11.197809556118804 3.5930002994700723 0.2887656507323631 11.179880793598398 2.661241278075936 0.26384334102203605 8.411138836811224 1.5233346850622738 0.18496136844636632 6.765902627507343 0.04301704899946174 0.16725558932464568 9.095437929926735 -1.03964236532852 12.53549040750202
1051 8.520741223069953 4.710374791846776 0.19369314765500104 11.820486857762752 3.5786491859209946 0.2556393724970742 11.078124448306932 2.664523937816735 0.2085139695446813 8.175317480644344 1.5630971024247655 0.1609621359298592 6.521248599949745 6.270859876437676 0.13659672123021166 9.223183721946745 0.19315907687673373 10.948138819825743
1052 8.370554707298874 4.8663818944072315 0.22898295345392627 11.049786536340633 3.6114980969743797 0.25398125639124025 10.673411042299712 2.682221087974754 0.2541256853057156 8.625905266635748 1.5178853536507375 0.20119644807637369 6.956383732222568 0.002104530946849451 0.16726167582015342 9.135208256959507 -1.0283237092218653 12.668647108093062
1053 8.080333042620817 4.7558229669533105 0.23604984560908357 11.895347568776726 3.5959482663124342 0.2806716390654848 11.448367707595985 2.68444024374758 0.24255364071030425 8.14911696238619 1.5884564526921567 0.16331817736285162 6.2478208408534535 6.262149180355044 0.153750193326802 9.164197224446633 0.21302151999944927 12.333987926285248
1054 7.623526403536136 4.832825807466156 0.21554299305280084 11.17239301540622 3.5255896742120862 0.25723666841828796 11.77536213797006 2.6993384164629872 0.1940461518500759 8.64731093072031 1.6106184856291417 0.19086915569940457 6.49754335909287 0.05277035967228062 0.15186982889145734 9.14322716934512 -1.0201133533241253 11.568760413067398
1055 7.6225766293748505 4.881441441486764 0.18387866060379005 10.40250298589646 3.5386974182353126 0.26540236527594346 10.784467423348609 2.6210963936998084 0.19916924534669636 9.132307245302114 1.4584373617521669 0.18720334513655223 7.155351871830119 0.13374716201967696 0.1290174434310541 9.01944123115043 -1.0376579465739098 11.05431606892211
1056 7.880771379634032 4.766769847647835 0.16138741152002603 11.049912257290922 3.487583064219967 0.2417681951035979 11.60276662376127 2.613697754823188 0.22675525464192897 8.944905777710366 1.5959567418377518 0.1998270162821356 6.3489042857577225 0.05623594904617814 0.1397227923908086 9.165452064830863 -1.0602932304976718 11.10920095828024
1057 7.706076778564699 4.947827585203974 0.22810872586280728 10.153046688604455 3.5795071582678077 0.28665227790714776 10.922033981445333 2.5800712515598963 0.1914185115487551 9.272905734779865 1.45237166613868 0.18626746779920422 7.465690798565307 0.13562125083146662 0.12105043901087816 9.103950796391931 -1.0252621196122909 11.613824967073723
1058 7.738625985638745 4.856272773238367 0.21041331249711964 11.196831555488178 3.534089832803303 0.22777585029873865 11.448175845775056 2.6979522578781423 0.22269140807031193 8.48823643132101 1.5035615151427926 0.20324652063655518 6.682556194675819 0.09514521818839541 0.1664606690123794 9.110885202579762 -1.0269375825624556 11.809665819070947
1059 7.845772904148709 4.917897596761617 0.21584460160348767 10.149961567217627 3.5546105976064415 0.2847314529412708 11.396692891198247 2.5523900691317385 0.23519758291116644 9.206265632426767 1.4200049414122917 0.2184152393912997 7.704568710150179 0.08570081741351056 0.1383032831906848 9.260652341028306 -1.058221097547536 12.51903798426062
1060 7.5899507600794385 4.863251303528335 0.21526301389336877 10.25557603329569 3.570591850000657 0.264797687259824 11.648875986138272 2.5868874429770328 0.22960498786456657 9.184209726515636 1.5093728960397472 0.2086843592877833 6.828249451071517 0.10101664021351382 0.11175241146061582 9.10137239142011 -1.0381178754607987 11.804104682129113
1061 6.950719277354081 4.799636379205959 0.17911094561831117 11.099868506562991 3.5523439508514656 0.29210669093211156 11.90037770731143 2.6259012735709333 0.2012823286352868 9.298610570096448 1.5298206726992594 0.1786466409799864 6.7726512583136875 0.1316279563044341 0.13733665627188832 9.204445463927728 -1.0364758554862457 11.327183811399223
1062 6.978054052443071 4.844147997132216 0.2039572433799886 10.646785719318192 3.507875085283403 0.25735682999601084 12.19165916282158 2.6178896152065203 0.19646972764811116 9.408424790690527 1.5270569967001635 0.22189439650602624 7.188898380560498 0.2413650695962514 0.1701853984423147 9.282764421166773 -1.0166749492289449 12.030550622729866
1063 7.52354928877638 4.840999709240865 0.14961498984955096 10.573038159828824 3.5581712275883572 0.26677642492796194 11.19032213452626 2.5907772036111836 0.22282657805755496 8.716533314711468 1.4835157405076524 0.20468371438710345 6.697773237956745 0.09137248148636318 0.12012238649904822 8.940243227159936 -1.0513746295257715 11.046902383829998
1064 8.157992518631133 4.8713596915697615 0.19345208420176052 10.407537995030163 3.5704944905116625 0.2997121760085941 10.743248420838693 2.5925321923918574 0.24603032189173868 7.881620146115213 1.390108895186659 0.16191070115196968 7.607002461632131 0.010746493002933859 0.11790958607568718 8.959480308449466 -1.0772935494800808 11.677050254733954
1065 7.359342108840828 4.871713788565331 0.1589721429644686 10.584248982089218 3.5212816716439237 0.2678550441516063 11.602893310375196 2.610796126286199 0.20676878745300323 8.869671461065403 1.5436665557466027 0.2040919783125526 6.699616278339886 0.11052031089136069 0.10233111591713356 9.023154428142107 -1.0327462113859724 10.771825060797394
1066 7.359198457035592 4.897506176521241 0.165693774202568 10.644935522716763 3.4976291488536853 0.2176014423906732 11.308019778653565 2.583859171891933 0.20450563708764558 8.69895057093013 1.4238542349082628 0.17819660824158648 7.6366748186012545 0.14085816224772596 0.14305288588431966 9.129555829587462 -1.055600523128086 10.416949658845759
1067 7.113931360923739 4.770167023682204 0.16335666458158055 10.62355729350535 3.5258350890982375 0.23926796335280215 11.944163631062546 2.5782613341422915 0.24369875048566708 8.788973673079399 1.5203489175869138 0.1988071143481521 6.737901518989501 0.16166164596135976 0.09844992985020068 9.041705495512108 -1.0530870999184545 10.812635169441007
1068 6.866279238258144 4.864008389641623 0.19799394497898518 10.187479020725707 3.509485669745501 0.2534507570651485 11.435972422109703 2.594743096186122 0.2823719145658947 8.904627513128208 1.4533692200247081 0.1987603306069177 7.0213425576969835 0.14100789121152255 0.09306301137582969 8.883140150383749 -1.0518190486507604 11.752968185467713
1069 7.271231666332512 4.84698434877357 0.15393728731984258 9.990644893655539 3.509980806319542 0.2986887572326135 11.121814703081444 2.557079084133435 0.26627742366380536 9.182899346019772 1.3696557920772285 0.16708902060191158 7.860952525580877 0.13811273899948165 0.11535002766395601 9.085508626934029 -1.0799793479520043 11.474540008287013
1070 7.386632823741307 4.866118058289725 0.13962860451921938 10.167558259572427 3.5063342874788073 0.29948739978716693 11.54459702988177 2.5397185474594597 0.2522179149458806 9.02154872952439 1.4537662456987288 0.2007058181248424 7.610840076993556 0.11025010976066012 0.10144977037276462 9.14623538394269 -1.0691044522751796 11.384551156919494
1071 7.004429061571877 4.906673673077941 0.1459187884757809 9.899609247681324 3.476671441970086 0.275465050643996 11.430757230421236 2.554299737649951 0.29417909839238493 9.325939265715016 1.4043267276623066 0.19092884150464068 7.891420663165818 0.16029421388579818 0.07837208187596414 9.110431093711053 -1.0638887431634392 11.285708524822988
1072 7.226924048692499 4.966520019789315 0.10526669109159002 9.039381255290385 3.47026501266107 0.2878163845524007 11.15188492270187 2.5041877019537107 0.26798180759705664 9.155705983485122 1.365701745034484 0.19969635424629628 8.364341289259992 0.09201901620849075 0.06794385350512068 8.987647499885972 -1.0846032028832417 10.642176425236258
1073 7.868592749092532 4.9700365308661425 0.13702414176583633 9.395171568468415 3.522153619008054 0.26395210974277084 11.038179044291494 2.5146287693171305 0.2706576534466558 8.426961893267578 1.318705911089556 0.20729392048274653 8.33992787259469 0.06073181754079928 0.09476768392274607 9.013766625542942 -1.0870905724483193 11.157728643442447
1074 7.052655272846983 4.920869179796661 0.14442726763237076 9.81668635473868 3.5274254020516107 0.2733410608484476 11.018818296767213 2.563151178514827 0.2703866569767214 8.791322549145105 1.3489609794159967 0.19586515453309833 7.939603630261262 0.08825505441034324 0.11517225976641562 8.923817220751848 -1.0746095431747682 11.449901485525553
1075 7.464849949297805 4.928011660804568 0.15102912032649962 10.12478714739514 3.5217023474311606 0.256438179226334 11.332985849630342 2.5710089331399715 0.28972691523254124 8.53463491438942 1.3369156418596677 0.21259866681327738 8.353660977198956 0.09437148992707105 0.11740893701167239 9.162183767582333 -1.073939887380168 11.770865782906869
1076 7.628812138647723 5.023333016855046 0.16589060993405982 9.95617753054493 3.569511153163181 0.23645449209583075 11.079436807025822 2.517239166844077 0.25557171263275924 8.671211908933074 1.3039293602203794 0.1421259327389694 8.602767421305641 0.05764649266104265 0.09305082394890139 9.187681161291438 -1.0700100640639105 10.234098469730137
1077 7.954264276124818 4.947912318942029 0.18902203321167552 10.197042078169536 3.50272898220251 0.20866105392312265 11.121677848717276 2.5061367552882214 0.2639400011056716 8.547773317010824 1.3330877679836215 0.13313680438795694 7.95218952153456 0.03124334002257563 0.13776092738261508 9.154589408311404 -1.1001200691248643 10.685901458942274
1078 6.919331361909234 4.902217785247503 0.22339282179802156 9.69150817404938 3.514634259287224 0.28984789817277756 10.835953742971068 2.5068605939778243 0.28229960159866946 9.088322474991154 1.393484973244567 0.12827547440154974 7.731090780248273 0.12441184507600335 0.1420581688075142 8.853241306833821 -1.0760200106460314 12.214015934937134
1079 7.5561821206154125 4.972071458855739 0.22944596562607386 9.159464276547169 3.538518290621373 0.2795688922259382 10.678416162867025 2.5228336410077152 0.2555401163122816 8.741964618745532 1.3475678175888417 0.13072175060756924 8.086505170043843 0.03625506015911216 0.12595519857699025 8.844506469763797 -1.0808926483660994 11.702455822383376
1080 7.263020495121337 5.020498333529519 0.22675684538724167 9.407194173223766 3.529183145243031 0.2500378178668889 11.171360398750863 2.46431699084631 0.24572643192187704 8.94430697136008 1.3159135528388326 0.1142045193688217 8.292516174532567 0.09031419611120664 0.1316331258076454 9.015679642597721 -1.080296658298876 11.096573775360305
1081 7.666294818384947 4.906914963960032 0.2160604577318105 9.90478740291066 3.5394175738982616 0.27928319172359356 10.311478184382949 2.555620185851553 0.210569640910802 8.761626563304556 1.3602586626489803 0.15537015500272613 7.446162380020727 0.05349681416250689 0.10987730549473454 8.81806986980077 -1.0812002619083887 11.128682450648824
1082 7.665468530390559 4.871611635750675 0.201870295462594 9.942516555932407 3.5231886334252605 0.27523091303550595 10.991063297547479 2.5715448913813588 0.2443965939660081 8.37365313310871 1.3764862829481221 0.14202701188040986 7.519318281582409 6.279790398401401 0.0912383457059149 8.898403959712313 0.1601824663687077 10.940779901092666
1083 7.856426625843198 4.884096273055423 0.24414027923861842 9.812841748825281 3.575170380237297 0.2715108456628256 10.706527198095928 2.5724605899962416 0.22783813593919985 8.124270104351197 1.3381219903894237 0.14591919840659598 7.71270483778066 6.253940846877039 0.12037926617960433 8.842554102979253 0.16041611409842912 11.571314974214676
1084 7.75275589774094 4.86142229177954 0.2108418016481521 9.776502812381812 3.494110232827974 0.2792133441644185 11.190207864829688 2.504589273098494 0.2098409389071969 8.518193538442965 1.320554897830808 0.1547569069903561 7.614657482459059 0.027593750384515996 0.12469536925021182 8.970463519170893 -1.1226878128283893 11.222505551216388
1085 6.890175208680048 4.955658160129806 0.2247921341269636 9.273499961565651 3.4729556312918533 0.2723279714457104 11.187574630190168 2.474889912141475 0.2294582825823334 8.903601841832062 1.3123025108094653 0.15058437400246924 7.998965229119856 0.10118091082344928 0.09463783628530968 8.850763374277557 -1.1009444769734462 11.136014563811868
1086 7.413831004913139 4.899932816363453 0.24794146484334503 10.02260393651015 3.5413378695429616 1.5707519257874105 11.291953578950448 2.513429311967958 0.193582258103152 9.077683506285242 1.367797466957601 0.158334553643488 7.865817613333378 0.06933413111874155 0.13989858367455765 9.134377927998472 -1.0859755828225128 26.47648039373444
1087 6.488832265106907 4.94683899912614 0.21283582430553055 10.084398887440573 3.4710674997832474 0.2754238494776223 11.814730609262014 2.547766932812026 0.2081067234879426 9.353635989541687 1.389512823393263 0.1856985387087665 8.131788292881879 0.18933831953830693 0.15296395355627257 9.174677208846612 -1.055436987082059 11.86055740890656
1088 6.356262468410343 4.756414799073334 0.19237046600287422 10.50062842499584 3.445985606743669 0.29231877260162603 12.08661505598408 2.526504667681901 0.23274751623637155 9.411765513929982 1.4817959032003736 0.1371650134232201 6.998927171248504 0.18205436050544074 0.12779092055229724 9.07083972691375 -1.085790834571712 11.257390978737584
1089 7.513216242466318 4.8275205911214165 0.20055986430327705 10.397602147017388 3.5787903489488118 0.29832171542849323 11.170540837163125 2.5409863886137996 0.23346277262556026 8.628072000606164 1.4568640183447747 0.2031156648920673 7.30014584898086 0.10925252520290206 0.11671641453780314 9.00191541524677 -1.0616591275663148 12.057053768908235
1090 7.585215955585869 4.856169647344173 0.21124243052795666 10.514892576448936 3.5508309192984706 0.27334923028745167 11.077989028741849 2.6296315140925843 0.24568501954288097 8.345697469364367 1.3945139165133384 0.14285206455579494 7.544805977182812 0.020895718588988282 0.09543930187314781 9.013720201464768 -1.0739335588451446 11.09897225042761
1091 8.086205200675163 4.884800031817603 0.1831018435904999 9.821806191040245 3.591968319881047 0.27983208143345917 10.587111100542122 2.5824550449100827 0.2152521309751146 8.306704305525122 1.3834091417052292 0.2033451244599511 8.11995012903757 0.04954957414484096 0.1508432072704055 8.984355385364044 -1.0659054795208953 11.83013905885976
1092 7.7723276184059245 4.937460353816799 0.22838663553946362 9.888491500650032 3.5790218259792157 0.3022413006017314 10.637263613107635 2.545843538143255 0.19991617850979526 9.01137657937632 1.3000302171050484 0.1397933919197512 8.35597254091975 0.03964761614871025 0.13542036235424576 9.133086370491933 -1.0839411917740502 11.525136220294725
1093 7.8127252993539775 4.991390023123908 0.18648748671070578 9.11245696730565 3.621900181999813 0.2922767819566461 10.48193071158468 2.5025090169868225 0.24167780803038127 8.448851063828037 1.3056090223275043 0.177044917374451 8.362528433674694 0.05237834674855698 0.16266729839662025 8.843698495149408 -1.0695845837753348 12.14847331822808
1094 8.079321457870748 4.930151950624309 0.23917992057336637 9.59492742132206 3.523697633700546 0.31357402804566137 11.31173745309328 2.5348904015350042 0.21637301705791268 7.70213872124294 1.3314307809668018 0.1517764260186111 7.9817038117888455 6.2820460725664615 0.15258873849468527 8.933965773063575 0.15610146586596887 12.301313680081773
1095 8.16871621027179 4.878442433481815 0.23160098395693904 9.99137002568452 3.5877964964791946 0.2940612863721966 11.013979443666933 2.530887797786148 0.19695127517130454 8.126976946876695 1.3538590633827456 0.147483367553011 7.733284829712987 0.034001757910311896 0.14483007719953037 9.006865491242584 -1.0873443922046127 11.630206611082215
1096 7.474776162529169 4.924332850864573 0.24175624499485288 9.605814231702082 3.4850423531888444 0.2706456147798067 11.616680630832269 2.482832164792249 0.17479030858189043 8.957197438361476 1.399665362855527 0.13761066851678777 7.423556697120372 0.11560263749107051 0.12459133032919191 9.015605032109073 -1.082846828174203 10.879255775008511
1097 7.919045328974929 4.9310636133352 0.24055254062718875 9.88923778948538 3.610334917910509 0.31491345691037415 10.470224666841958 2.587797983684526 0.251189780190516 8.12761786575174 1.4165349841743784 0.1346482096695817 7.701659489027789 0.01971672779067545 0.11340302523885802 8.82155702801636 -1.051252256633598 12.086052089384738
1098 7.153425403931919 4.861666023803187 0.18330011358991086 9.89059488163995 3.509658554936406 0.2876767151170197 11.150016530485566 2.5133418467456297 0.20638461743374334 9.124918173154207 1.3835007357974365 0.14804650891544224 7.696846478275635 0.11979807473535219 0.12941848147995438 9.003160293497455 -1.0867488548090534 10.94150499620656
1099 7.857461028306809 4.995966274923289 0.20888766893087882 9.772569976262567 3.503698688111678 0.282389883039759 10.90972746445878 2.53246284236843 0.2464132722377244 8.578737985715174 1.217979444911511 0.11523863073768502 8.83902127880915 0.004597468533835086 0.11977121242842277 9.191503546710496 -1.1134009582429072 11.146328594023133
1100 7.348099124962128 4.916980099094978 0.24082909281734824 9.86687386058781 3.4620955359562937 0.28287461192397917 11.520944319409491 2.5232545137435762 0.21412462731131143 9.22365285087661 1.4377614999184567 0.19263964265924013 7.550707276436122 0.11946124855624096 0.16402928964263486 9.102055486454432 -1.0724313225587465 12.542014787225602
1101 6.658790052461037 4.866236901501923 0.21699874413234635 9.641904808688961 3.369871182897107 0.2975259339589094 11.86712317902713 2.4882586457249847 0.23682060897518367 8.966956003570912 1.4593302122842846 0.15599789245109902 7.65745611747648 0.11507255965097947 0.13401401105754174 8.958446032244904 -1.1045880016008 11.933074397110529
1102 7.211806359869741 4.862240049120473 0.19744321010584495 10.409572220934173 3.4253075285363623 0.24110333693362163 11.81505359046912 2.53299524053711 0.2085761546690256 8.813200570126153 1.4681451236736411 0.16894210711732216 7.080117639850623 0.13280494347498414 0.12117870730761601 9.06595007624996 -1.0800433249441415 10.740019570089409
1103 7.119040142337225 4.830503248333999 0.19409714731774536 10.209291512772971 3.511180294465749 0.2600065853036402 12.125384332913788 2.51158278141442 0.20434326871761255 9.73814905350859 1.465870032648908 0.19585627252794102 7.67254951177128 0.13351361018524796 0.15048699883456854 9.372882910660772 -1.073811908602991 11.514048384319088
1104 7.764104733616541 4.98502105844146 0.1957453671214332 9.055263919402133 3.533477285549132 0.26106979454557344 9.861388876881982 2.4501607905304175 0.18441088611355355 9.188670718737326 1.2807190234758796 0.16522223248356574 8.807261601505544 0.099043886203487 0.14755149503391926 8.935337970028705 -1.0946574931725805 10.932032156201377
1105 7.339008583401976 4.954800528702777 0.19435562991935457 9.28485640659527 3.541689367659986 0.33896087624748306 10.653877045494221 2.4659880655083666 0.21010602768821535 9.860694120820284 1.3402600957149349 0.1381800095473493 8.211305479949734 0.1490484173312723 0.1413478725678709 9.069948327252298 -1.0739846070291885 11.722148297249726
1106 7.388083196629038 4.952768867789439 0.17097122109755877 9.911753598407467 3.5357688119179502 0.29404874173004425 10.949219847709857 2.501166421244754 0.21519715000429637 8.86507675447611 1.4251835182181762 0.18463016986679978 8.111652081583928 0.11823450509135099 0.10111906357177866 9.04515709576128 -1.0577174771603215 11.069158958594207
1107 7.858699518145357 4.929975571233884 0.1974061366224132 9.786387335507326 3.567878451995849 0.26477012844299097 10.578674510932249 2.544766805886881 0.2721475309620161 9.23271219964965 1.3800603634739246 0.16702700787188965 8.18791554683031 0.05899133760336213 0.1118832815672468 9.12887782221298 -1.0680073959738756 11.610807351206288
1108 7.496074012963672 4.945963610661927 0.22520169283454344 9.843057821216977 3.5320909876203452 0.32082107707904445 10.679961641070427 2.562719331067476 0.2086325661046119 8.820238193358678 1.393934272947299 0.20773452968872672 7.686811742100761 0.07191980887038424 0.14079678184592004 8.905228682142102 -1.0630162997791692 12.64158778399287
1109 8.226237430465495 4.808134423772872 0.20472798995993496 10.623704628517922 3.5731315169772717 0.31685782262080425 11.42229926120008 2.562758448399851 0.16509715724108062 8.213050515612306 1.3567198855916778 0.1777690442947232 7.603836314978228 0.003773549114665525 0.14206279966317906 9.217825630154806 -1.103438337241388 11.533810169394815
1110 7.89228001112219 4.974650951014693 0.23608297629739733 9.544255693171126 3.5778117356696115 0.2949992232116197 10.23442885915571 2.5361003971109715 0.2387964379976086 8.623468449375842 1.3430079799002312 0.16133621449436203 8.412790822361996 0.055381652999595056 0.15445809472629599 8.941444767037373 -1.0669513586736352 12.440895555800964
1111 8.040274202831002 4.91371897070743 0.1586408381720937 9.335399692924863 3.583097970583808 0.2767393216665622 10.168158568245437 2.551482249164769 0.20526967464774504 8.248600910598784 1.351570039932169 0.15764467970981344 8.130351337950541 6.232935359595392 0.10220909479585445 8.784556942510125 0.16221901598405788 10.319011246308895
1112 7.9292193741797075 4.826480501993281 0.138577122179891 10.03910644710415 3.527053430260884 0.3116928600164367 11.22825925497196 2.5887238728904634 0.236896305490313 8.093515268616532 1.395055302324452 0.17761089115022088 7.344280166352579 6.260518962202129 0.12095760684494522 8.926876102244984 0.15522451192158604 11.295688587760052
1113 8.384276164307607 4.870892668546407 0.20918868057428605 10.354848078120511 3.6487523841699154 0.2571187958552222 10.412561136406037 2.5893153233208985 0.21680071104310905 7.955387933856561 1.3409614003845989 0.15883239254810724 7.58916399060442 6.242529387722229 0.13807135166501627 8.939247460659027 0.174148330816154 11.23010951161122
1114 8.010481874824759 4.939092495614647 0.21374168425195325 9.841640539759876 3.5686247741012047 0.23658523928727065 10.132417023559837 2.507109375076251 0.2295816783587677 8.627413176980756 1.3456699184361853 0.20695625782109062 7.782068053352099 0.04710065555889382 0.16419309927303435 8.878804133695466 -1.0828224582552193 12.044237014776526
1115 8.403123524511162 4.909423992505081 0.2149083425848783 10.180659452251325 3.598885352257448 0.29187105319478435 10.625773465109518 2.608561338960274 0.28109351040170755 8.19112278373381 1.3803232213758763 0.18725970295624084 7.534979419881292 0.03280571548708791 0.13008965991773896 8.987131729097422 -1.0583419778955023 12.664914288148777
1116 8.195028773251828 4.916367171384569 0.17203504333948938 9.96697432157499 3.575369916668745 0.28679074675840277 10.681681487384287 2.506165214686858 0.26051037395934773 8.352759690226836 1.3342753148554776 0.16263858864607866 8.03967266761802 0.018411483993941165 0.10927120340362802 9.047223388011194 -1.0942240816947375 11.358841948867619
1117 8.12466645932393 4.926836064928755 0.17025119675014136 10.144546042469623 3.649428141992671 0.30434079633280126 10.278904178682787 2.510139915068205 0.2881362208149232 8.560440104559822 1.3835558964206986 0.17602060574495257 7.654006480863913 0.0003528709450902591 0.13134626585345038 8.952512653180015 -1.070279324141572 12.26238641532544
1118 8.310041589037263 4.80676994148475 0.13007357726416732 10.378331033255614 3.6428092366723606 0.32303367704977354 11.013511634871593 2.5574401806080482 0.2763977023328143 8.54848859349216 1.4275297035075645 0.17060544141897224 7.188092837909171 0.053131707351720486 0.12250672639681862 9.08769313771316 -1.0668057480877668 11.71832905790166
1119 7.681914438235016 4.890901749425568 0.16988352932022893 10.547566972476709 3.5503771421370462 0.28748506118308614 11.042607327711693 2.481424685172509 0.26969693040139403 9.078362716012776 1.3709746774306817 0.13805359469388379 7.676249286290668 0.08277033509000772 0.10927011027531812 9.205340148145373 -1.0890521841614933 11.165678049118913
1120 8.63864825790416 4.830451920130345 0.1664862078615093 10.7503362930767 3.6041836860245335 0.2751124549308215 10.638125542754008 2.615056395711685 0.2566988995750947 8.412176000007147 1.431930209638945 0.20844600563915353 7.42388973447761 6.237540303444633 0.12938430041578206 9.172635165643925 0.1794906009773726 11.873150779297513
1121 8.1772734370479 4.865571589322862 0.17547994436948228 10.540513281528114 3.6228631797724757 0.2808402895943822 10.619672455397728 2.6109808846388565 0.3075431531084201 8.09090111393475 1.3715335350185343 0.18263871411096835 7.073880453250916 6.242561636168901 0.12874196667919469 8.900448148231881 0.17836026297167007 12.321389406999307
1122 7.934795246453643 4.9052185680503175 0.17271337246591562 10.316368430699423 3.5840689031321755 0.29219423153713253 12.226082258517314 2.60089361395386 0.2783059419459669 8.067038994249396 1.4027832947052379 0.1831555217634222 7.65834454319477 6.2199123180477995 0.06803948161573309 9.240525894622909 0.1782334375652223 11.395082597646178
1123 7.897347259355577 4.90483678025231 0.1808175567637433 10.494087794533018 3.5742645670172393 0.2990980468647003 10.726207589155381 2.6005598727240633 0.31239199416425084 8.334652079916697 1.3426406611486676 0.1599238008970585 7.771161633996113 6.263080312098073 0.10842899880062676 9.044691271391358 0.172734536635415 12.154272854573412
1124 7.9511139402843405 4.742603050257144 0.13759285247007272 11.137341581087176 3.561849724556657 0.26606147278129516 11.662733125421383 2.693696957075911 0.316989790722203 8.239049950496728 1.5170011552341767 0.17985283260695661 6.678529053231885 6.268155928652183 0.06064961957216812 9.133753530104302 0.19231946114255857 11.013928369726521
1125 7.551241990818432 4.821452804294232 0.16331341165325156 10.316800423145988 3.5781658256368374 0.2727610846955238 10.956150671879893 2.5942100198236524 0.30165664179878265 9.072742447996458 1.487951559998936 0.17034721004854658 7.174453853195674 0.10743120577967417 0.10154036486042362 9.01427787740729 -1.0464996189059894 11.569378235113753
1126 7.737544627245516 4.811808741080206 0.09784469733650412 10.638940875689462 3.5505776846387924 0.24698465665185726 11.468636836594623 2.6215180162926335 0.2733980211695167 8.091822819809636 1.3765217729658132 0.1791818598437243 7.229717098186722 0.018628548371158724 0.0619032637082204 9.033332451505192 -1.088530949342935 9.84699589178277
1127 7.4892297977325555 4.718192532738632 0.16751711080410786 11.355663664621657 3.518815539243014 0.2588150086909932 11.89418872100987 2.627563921145335 0.2783245998461183 8.372179519455663 1.4417244536735876 0.14551486088426044 6.818844108465899 0.04456629943432628 0.0982836334665808 9.186021162257129 -1.0941693527656768 10.868496160346737
1128 7.485283644525186 4.838784081524217 0.17804859086092398 10.01062568489732 3.502186314650011 0.2817903329690524 11.433395350762298 2.554817447572557 0.2523922137960923 8.765524932606205 1.42242062165864 0.18537899053457335 7.18423113090761 0.0782038270437471 0.10866997805216783 8.975812148739724 -1.0850594435228211 11.531120618794041
1129 7.6921375413215785 4.896566190514834 0.1930647703559913 10.443395443019968 3.572075199480286 0.27970839742862774 11.700681471138054 2.5837325905026103 0.21217905056070804 8.792808912267937 1.3558764609890952 0.15134137101503006 7.6735255735474786 0.03995480249852978 0.08267876078413916 9.260509788259004 -1.0747008532155848 10.530647430499629
1130 7.370845495240436 4.865341606223218 0.18421347279318218 10.533749088105154 3.541979239858491 0.25256257851564096 11.369151669789808 2.5820985557065734 0.24524597077862342 8.883649827908686 1.4661350398471036 0.24043767738018676 7.095998387740693 0.10151317219898538 0.12125264682731977 9.050678893756956 -1.0529283792457815 11.96006249367949
1131 6.965356213748843 4.802016798911107 0.1689952730753804 10.571404347567096 3.5015632657944624 0.29577399626962336 11.390586403954353 2.586373793709786 0.23398161074620288 9.047681312744869 1.4666311794654758 0.18153768952101382 7.442085235066375 0.17368860686882018 0.10777933116147055 9.083422702616307 -1.0582871730627255 11.322424117336698
1132 6.543538359022787 4.855809335070049 0.20977626096492863 9.925491840443804 3.3924155633914816 0.26067739826871156 12.141043347566635 2.4757099710418635 0.22527802002946157 10.117734260368428 1.4044556626731706 0.15664147509777046 7.309160025189913 0.1902006549189174 0.12923777438764442 9.207393566518313 -1.1006236645935594 11.248432668241394
1133 7.057660867816978 4.79771105284397 0.18136957002896492 10.254233686570183 3.4846571356098472 0.24137029362263257 11.823946391461448 2.532838642102739 0.21691373634029246 9.12056600202658 1.4581188267233858 0.2138408537834178 6.513097584093266 0.08860273724479996 0.13920569384762613 8.95390090639369 -1.0919562231077073 11.375505756161578
1134 7.189035512078483 4.702570490009269 0.17819761703347192 11.409803509361085 3.4793128673118883 0.23573998017880143 12.445935388322257 2.5781571357581474 0.20832557526744452 9.069463070041632 1.478390293545915 0.16482384028328936 6.760545102755337 0.10515523469236472 0.14949978123776433 9.374956516511757 -1.0956246977491388 10.732494088786572
1135 7.15140098108629 4.914584094925027 0.18411192026753975 10.03474342737798 3.530848406998989 0.30399132525326505 11.75761397470861 2.6084903195102296 0.23334757923063887 8.993253614017622 1.3883763993121594 0.1681337153456072 7.645087049709026 0.1335428224925968 0.09286203627839817 9.116419809379908 -1.0491734933648555 11.258008484678065
1136 7.190956391277825 4.774068249884808 0.16635595511470802 10.587173482729657 3.5220143805199644 0.26893975987954316 11.986166761319915 2.6103073815114293 0.22967254610774754 8.539563705609892 1.4517267719707716 0.20015435244440957 7.004949664903451 0.17358814134069186 0.15020843886868 9.061762001168148 -1.058000916967123 11.634836822392145
1137 7.834765175932274 4.904601322853526 0.14967575890967574 10.255322810925051 3.612035940271125 0.28285453780886893 10.568120826270304 2.581289735251452 0.26002211855083346 8.412951080122719 1.3249359788326556 0.1455214377161868 7.474838349263238 0.10118242964829526 0.10393714856008383 8.909199648502717 -1.059532820641245 10.794650928691468
1138 7.427762487024633 4.896093796900806 0.17518300526281774 9.91991107318414 3.5212788786184572 0.3040106399065248 11.475934036372271 2.543454964540999 0.2222778427534818 8.148047405180224 1.3655645525477982 0.1698941054725149 7.593137004804704 0.06779028525267299 0.1122547627054178 8.912958401313194 -1.085505406440509 11.2714590095457
1139 7.247255765147698 4.859559546743472 0.20392428174163546 11.365046965913184 3.5523550487283804 0.27160461941718905 12.18177748103226 2.6698810590980955 0.26510679184488284 8.89009065594268 1.4008213277558819 0.15841391917148706 7.360855409647877 0.18956681884323248 0.12885519635724949 9.409005255536739 -1.0299051417788434 11.7789214540224
1140 7.20545031463739 4.85571389491418 0.19880862332022056 10.885073186136166 3.5076809100477515 0.25856080411109006 12.666294920071778 2.568976447519495 0.21933210597325833 8.855503331091258 1.5020504304540054 0.18369308200692333 6.8033049224310576 0.182701565931832 0.14317407986847455 9.28312533487353 -1.040917252239203 11.500050138198537
1141 6.9032084899072 4.703065358843769 0.19589271684527357 11.451963604311587 3.4971727049816863 0.24727996990442186 12.39351129959491 2.6932689062033837 0.27746985875298846 8.724443750682747 1.5583137574802306 0.21964610133456872 6.519398365536647 0.2004558895497119 0.13597243533380005 9.198505102006617 -1.0338865786008993 12.333043532516802
1142 7.248989019575683 4.75820830415545 0.21422951007937324 11.066947858153835 3.5540294737577445 0.2531260803890128 11.995433540197016 2.7124570153775633 0.24283688209601165 8.345764384688124 1.5093306894053573 0.18973729016552315 6.436989128052227 0.12693266768487832 0.15935498485055394 9.018824786133377 -1.032150271936457 12.13850906778839
1143 6.877481158864105 4.846274220562299 0.16523346653495677 11.313231745731587 3.5757254954585806 0.2491500600825928 11.893797134918094 2.6508325492592006 0.20339883484459953 9.1008973661146 1.502010014159924 0.20038146696161296 6.926402357589898 0.15310721608998512 0.11832939049657692 9.222361952643658 -1.0187520029066577 10.731421797351295
1144 5.885986685112405 4.7092581218162755 0.19292679082315325 11.428129831656827 3.4547628903655982 0.27260682630122895 12.740791077271558 2.643700731787582 0.20455934040789986 9.119556510458459 1.5275782416288437 0.18018107282021734 6.967604776256338 0.29211249623478347 0.14624146018625775 9.228413776151118 -1.0388594056460392 11.419226365455941
1145 6.524321348127924 4.905510303206843 0.20412667747191626 9.898776212001257 3.5275536408208366 0.3032139687538573 12.209418523155058 2.5942199340562935 0.24087257268260956 9.663949651316342 1.4432753638504108 0.2203041401781742 6.902790042650449 0.27878779035291607 0.18152019113766488 9.039851155450206 -1.0144724955551958 13.178459581882475
1146 6.16804760727685 4.996336364344443 0.19815145286990332 9.90475423711014 3.4316748561247685 0.2404867323201091 12.40401867360641 2.5822887490775734 0.21599177398777725 9.87926065064471 1.470766006487412 0.20059606344101447 7.491091201405312 0.30577386349212193 0.1377869672676073 9.169434474008685 -1.006973934107392 11.379090664431695
1147 6.837582356886767 4.9181443839951315 0.16235379561708146 10.226127294772457 3.5186809898940425 0.2633819581854914 12.058248459341302 2.5814184233652777 0.22118097445274287 8.859001685284124 1.4674642407395915 0.2076697834998249 7.47775571234691 0.20920252057872132 0.13942588653897292 9.091743101726312 -1.0253597902981029 11.390543041185941
1148 6.445711051772738 4.893300209236804 0.19802545644819883 10.133485344546775 3.5089260707370427 0.2930593685784208 11.631820428703273 2.5649194972000995 0.22112554215857688 9.482150180135733 1.42552961352723 0.16672486243899343 7.574145060956186 0.22828148670106624 0.10879246414434034 9.053462413222942 -1.0401505265322073 11.3185256322254
1149 6.624500803668302 4.97180350561073 0.18471683774026382 9.83445144962929 3.4732315904397364 0.2750659355648203 11.962965341040201 2.53635804422254 0.20715573277438645 9.457709872733084 1.4141071245576344 0.19771406349630438 7.935379402905127 0.23387216353406992 0.14404908493165036 9.1630013739952 -1.0384674163397136 11.558869518227757
1150 6.194176421299663 4.960331267351697 0.2241451784128451 9.692705602540448 3.5018854567418995 0.25217348570580805 11.80249542736607 2.5800973223337262 0.18319577018710145 9.736368320280345 1.460991116315655 0.19220204152881631 7.233232326127331 0.2833372653478732 0.1648732375239861 8.931795619522772 -1.0070134163944855 11.649260014371889
1151 6.174090628487112 4.934655836651272 0.20028501927763195 10.076600114351896 3.481016062050375 0.3030340585314422 11.960872452019274 2.5612830150441197 0.20508273330320434 9.999604348072562 1.4257963729044505 0.20845032602878236 7.509205979206084 0.31437249195146916 0.14502322913379603 9.144074704427386 -1.0209171462923183 12.168195371291544
1152 6.46954520008723 4.988275768285539 0.23182030686958147 9.971550412940731 3.5316351832792363 0.23758005481490307 11.657792822209297 2.544472091707913 0.21859341835058427 10.174901606635771 1.3851500490513757 0.1889468379208644 8.026461977063418 0.29610201898108496 0.17724211293305736 9.26005040378729 -1.015214879751626 12.080044263102922
1153 6.9695089547972096 5.023837651030453 0.17022516192857504 9.513641930989237 3.5469608036880653 0.22993343093126087 11.136501400953383 2.5221516646410462 0.20714443039007527 9.271405805959645 1.3408840356811937 0.20656836297827502 8.394680074791804 0.1515249254326325 0.16673886927889564 9.057147633498255 -1.0472700859179778 11.236965797560215
1154 6.784285406401992 4.976899673939441 0.18684463171452456 9.951413732805669 3.562651211056852 0.2485590811769973 11.621206014400007 2.554967551174162 0.19975103230094782 9.09320290309796 1.4612177380439373 0.22730843791509295 7.3677426233932355 0.21465582857386054 0.153635335703646 8.963570136019772 -1.0102635014550052 11.643631339475307
1155 6.588732283278455 4.991353220479449 0.18304422043148286 9.647250769101735 3.516236096319416 0.25067368445238464 11.941822229076926 2.519626049504272 0.1751412777225083 9.813215311941617 1.3895380591345026 0.2038038682517299 7.84141116704492 0.23441449797065045 0.1423538217930701 9.16648635208873 -1.0341083173309977 10.943687233339038
1156 6.880523625258614 4.958743196403248 0.21211903864132753 9.8102695459794 3.565612895759804 0.26701824260702817 11.133680796762011 2.6046212020701813 0.24029721584765493 9.144703342423686 1.3407638670375288 0.20866479446309144 7.910254105429426 0.16080751859327336 0.1317053110759385 8.975886283170627 -1.0382321660398488 12.14446616790542
1157 7.392982686092141 5.011912118362667 0.20303764358787643 9.25877098588012 3.6476183672552747 0.28940586387176215 10.973515441527068 2.587914675537951 0.22560652390190863 9.497737281847812 1.3116896413298262 0.18753228939549985 8.219845615242319 0.19545367774334854 0.1624901748393102 9.068570402117892 -1.0134242059668424 12.239209242335294
1158 7.357687821871497 5.068877071669158 0.17256972610319518 9.23240493049862 3.593540620646005 0.30323013763452666 10.822232126072814 2.588070128873632 0.21072557011068518 9.172546853851511 1.2985510468687746 0.18752525570361708 8.550944308686052 0.1659995885222451 0.13891242509959634 9.0271632081961 -1.0213342106966927 11.607702254392875
1159 6.798528944075742 4.9260880634873 0.15239411251227175 9.875967337102091 3.5291721228697144 0.24469668944992962 11.634803945345475 2.588034649851634 0.19337766026453942 9.518488635941168 1.3628650665579538 0.21367507757908974 8.147884266286486 0.227958504111085 0.13199818844591227 9.19513462575019 -1.0375182206371183 10.727394010981538
1160 7.113972230354893 4.955951930916244 0.18901727489221473 10.314400401126093 3.5861668555015367 0.23406977289984543 11.520934538180498 2.594498281174123 0.22163017842054922 9.451756178616414 1.385579190784696 0.2117801670435678 7.566891541751517 0.22158588198271562 0.15422546057107683 9.193590978005883 -1.0155854739407926 11.582030756343938
1161 6.873581240565057 4.948227142698783 0.20992333190317675 9.392225205468588 3.5466280149684066 0.25918760274702296 11.014317180735274 2.575094579481101 0.19646239938104 8.992472874839322 1.3271829058691973 0.17663121701614654 8.289781119257594 0.1740716805133299 0.16574688848561217 8.912475524173166 -1.0501010373064923 11.550272687875323
1162 6.2873293096819625 4.917633387687743 0.23763804398569413 10.251877957666968 3.5083567440503556 0.24614605105077447 12.007195991322527 2.556547347883027 0.22473570558699188 9.46802880660111 1.397775018370476 0.19870991273464236 7.8304672652123894 0.23080363734728618 0.18002168726717233 9.168979866096993 -1.0421186749448783 12.45898330510314
1163 6.311749035668324 4.953647763646732 0.2204985316577538 10.290883063002365 3.4754233452967043 0.2501765297597498 11.906105359442765 2.5254573492671084 0.17595421963438349 9.870169543114768 1.3867407041027355 0.16439972799158126 7.747717712015565 0.2064519907424537 0.1788843021889356 9.225324942648758 -1.0547976714015088 11.343570963487412
[truncated: 459,240 more chars]
