# Supplementary material for: Lipid nanodisc scaffold and size alter the structure of a pentameric ligand-gated ion channel
Source: Nat Commun. 2024 Jan 2;15:25. doi: 10.1038/s41467-023-44366-w (PMC10762164; doi:10.1038/s41467-023-44366-w)
Supplement: Supplementary file 4 — Source Data [file 41467_2023_44366_MOESM4_ESM.zip › rawData/Figure4/11nm_nanodisc/cAlpha.pore.1102.txt]

228 12.094707836791033 0.17502731899448407
229 9.211270709187794 0.17529540778679867
230 7.733819818309219 0.16167912133739443
231 11.13064702604274 0.15358233517451111
232 10.86545407095459 0.17973390792980357
233 7.240636298574694 0.21120506147698212
234 8.364141942872461 0.24665017164551858
235 11.033106705516321 0.23139912463433776
236 9.007662526052798 0.2117308567754854
237 6.5629969129475425 0.277272865609221
238 9.774437037056613 0.2577136985673531
239 10.456710604590086 0.2033271961140856
240 7.0981683038023515 0.21984357279530467
241 8.059977473147299 0.22369887200389382
242 11.000324470738818 0.17823898621825715
243 9.275794752043558 0.19136922252422597
244 6.769759454496904 0.264491652669714
245 9.940060017678437 0.20173779347308302
246 11.020770043290117 0.16349176247353409
247 7.888876279295407 0.22748481550703056
248 8.214255390326862 0.266256354615236
249 11.476058035880799 0.20394349309957194
250 10.646985701318082 0.24102756898619115
251 10.937256976423773 0.3710065888616822
252 13.429786244412002 0.3074278809335997
