# Supplementary material for: Lipid nanodisc scaffold and size alter the structure of a pentameric ligand-gated ion channel
Source: Nat Commun. 2024 Jan 2;15:25. doi: 10.1038/s41467-023-44366-w (PMC10762164; doi:10.1038/s41467-023-44366-w)
Supplement: Supplementary file 4 — Source Data [file 41467_2023_44366_MOESM4_ESM.zip › rawData/Figure4/11nm_nanodisc/m4Helix.1101.txt]

0 34.21837747219404 4.584845700547895 0.3204142598578078 35.90387293402897 3.3313350319380404 0.3150767958708638 36.396710294392015 2.120744943054209 0.3128555655912786 35.04487096187002 0.8920056865852497 0.31683199656221855 33.61852093052826 5.890391842095412 0.3219148000273318 35.036470518602655 0.0 18.18675090784139
1 34.21837742670458 4.584845710914342 0.3204142598578078 35.90387536535974 3.331335032456307 0.3150766035291912 36.396710543607824 2.120744954223575 0.31285575925311143 35.04486946495378 0.8920057395370661 0.31683199656221855 33.618518727913944 5.89039181494977 0.3219149884208892 35.036470305707965 9.57205081864032e-9 18.18675308180046
2 38.24569132455158 4.698528704228163 0.48631645054485384 39.672088847381055 3.4293942803775037 0.37241730917725313 37.54249275536191 2.230274592325727 0.3137343715956836 33.60728341716792 1.170617740732845 0.40324487611168464 31.805161802545257 6.020370974062588 0.5015299416036446 36.17454362940154 0.14597261750120408 23.80345080058131
3 38.13950611217249 4.6703738856399974 0.49371084968076606 39.88266054168188 3.4582018981390257 0.31591586412105066 37.35087797214681 2.258170411741681 0.2704317298937091 34.4953464347393 1.1354611168062025 0.4457911174350673 33.30836856467807 6.010639380447354 0.42774115603956886 36.63535192508371 0.14270469771069086 22.386500597957195
4 38.22949767481331 4.651543904984702 0.48579420686146596 38.33212924295654 3.4826861886238025 0.37864339716943035 37.24133439658243 2.2596307145050565 0.3400145946580055 33.38356688256219 1.1538764798222871 0.4914146957122721 32.04559157370425 6.012053845851562 0.440978831916676 35.84642395412375 0.1480935859133207 24.486448317715958
5 38.67340289324656 4.685553621258263 0.5029675667886526 37.54191931586584 3.5052040400989055 0.3408423699892124 36.07100321688423 2.2604219137651618 0.3502441282663456 33.993716012864716 1.0967974405875576 0.4580292043906515 33.684281497665154 5.990882577817933 0.3883015908212123 35.992864587305306 0.14390727786140295 23.381088215012664
6 38.56012736289124 4.679578258204204 0.49650086974414975 39.472757800422684 3.4470737127048423 0.3761315430338271 35.90844267670583 2.218074201139611 0.29691067802906823 32.90310088458362 1.161213713582363 0.44409981405983506 32.99135879668652 5.9618238644147565 0.39272610030717403 35.967157504257976 0.1296881091649941 22.99129522846699
7 38.22680498070785 4.676521392260785 0.48415803867448703 38.94437866327607 3.4677957049005834 0.381484012640259 36.252464145535306 2.2523195356911416 0.285531595894587 32.95318777152723 1.1343367009217078 0.4098248846596435 31.754792185864545 5.932079634665553 0.4577321574497778 35.6263255493822 0.12874595284379287 23.132949694300006
8 38.46666077978029 4.632551732059043 0.5017076973494966 37.658512233724515 3.445793713846247 0.3963972429532498 36.841213650126456 2.2071066524711527 0.2687591209654296 34.69310944442488 1.1296271115362697 0.388107436904603 32.24933810831117 5.911395166387099 0.37399732259472346 35.98176684327346 0.10143023441580112 22.104354448461045
9 38.64653530670864 4.683531172763191 0.4824030687767082 39.08654673200554 3.463613707270559 0.3891973160820676 35.782783460055846 2.233709899769496 0.3998746622923574 32.44902444660064 1.1308458337509188 0.4281618275584004 32.75568490067887 5.9409909528765645 0.38299586269263663 35.74411496920991 0.12667367244198457 23.865213225784366
10 38.13593946122035 4.6577421652499655 0.4828770864407472 39.54827602496013 3.433095018837628 0.34889120026816606 37.004162902396395 2.2162241395814934 0.38577653270871554 34.056993622096215 1.116206310016931 0.3821473955211468 32.01813594673129 5.916379049110223 0.3970517537093129 36.15270159148087 0.10406469571508689 22.881000434347566
11 37.39209200005387 4.644802284529704 0.4417107109999887 39.10303258009718 3.415502728312752 0.3952252683406178 37.816233303671304 2.186697524621325 0.3811330817859026 33.35547468678515 1.1267678410111102 0.40871859107091546 32.08476274684373 5.917936506141678 0.3906199097438139 35.95031906349025 0.0944767360791526 23.117787771402035
12 37.77920205560467 4.640165976643514 0.49018841555302095 40.251859473575124 3.44930317974342 0.38240448765427926 37.85357380620232 2.240303103432392 0.382351932152417 34.17260907527167 1.1569234997475344 0.32643000102720665 32.02260872219849 5.958623505716036 0.3077889839089091 36.415970626570456 0.12519921221241814 21.648222742352466
13 36.527114355205796 4.6673899773929435 0.484637767918437 38.64870296493519 3.4205802623287673 0.4353652806929649 37.43459072300189 2.2376941714619467 0.36487960459256047 33.82005525168826 1.1117704969222442 0.3939204947907776 31.948193189419392 5.941181360477767 0.3439155541372918 35.67573129685011 0.11185861287257248 23.17864895486899
14 38.39473772819984 4.674225924325755 0.4608207653508386 39.56423704499069 3.4034574146896466 0.4212084625094964 36.853780938660435 2.269211694962689 0.41124920681577204 34.38007548456035 1.1513522428803675 0.3988620301769713 31.341781142332223 5.938700039557577 0.3435570495546943 36.1069224677487 0.12352482243904576 23.327375188167494
15 38.10064258252034 4.6701696234180226 0.5174233631855706 38.50229662873319 3.4169744802433315 0.4610236580063007 36.62830833870864 2.2030806002233274 0.41555272109090224 33.94298619999598 1.1077688230638485 0.4051041306749663 32.73077689122789 5.92941677807166 0.34742119830921514 35.98100212823721 0.10161742015987678 24.597365440522957
16 39.00557150114046 4.664891473060548 0.42799699467646896 40.30325150349164 3.4063698276400376 0.36978883964613335 38.440773783943875 2.2348976124257116 0.29365136286688515 34.49021345011494 1.126565209514838 0.4126782552918959 32.45761058968427 5.912581381599389 0.38033686233998454 36.93948416567504 0.10519646000394353 21.594232866584537
17 38.779741109030404 4.668928799433312 0.4733347009874671 40.37094842992485 3.4184927861579224 0.4010314800833832 37.246262669488964 2.2126905078224968 0.31170296661055663 34.54428658388684 1.1067367136515314 0.3754278144271883 32.0750665723696 5.9257524442509935 0.3638564741632877 36.60326107294013 0.10265560941908988 22.06292519387784
18 37.848953935107076 4.705187140602551 0.48304137072513736 38.430856788661316 3.4366703909247347 0.38219534313201475 38.43537193881823 2.219569365772258 0.2962692761483968 34.622368909706786 1.1705161853295596 0.45840029524138776 30.815927566800212 5.9866714012330595 0.4404808686885615 36.03069582781872 0.13985825592827142 23.610297616695107
19 38.039043315850854 4.6600957926270965 0.5413371502549638 39.22003402567598 3.393263329170474 0.4032831521176278 37.11344087674063 2.259389429527906 0.2651365911293652 33.22250618383251 1.1615493593094461 0.37470230766840074 31.647673496124657 5.980819054559043 0.3934031903810097 35.84853957964493 0.12715875219463185 22.66463349870897
20 37.23507276643645 4.674488262160459 0.478125720276712 38.43187825633583 3.4198327399685766 0.4060069720151421 36.513777875005054 2.2825283379335026 0.3635116342531798 34.183861738568886 1.1522179179363388 0.3807186486411527 31.954200621309553 5.970997336905086 0.4547209676707839 35.66375825153115 0.13614827813663127 23.87038365943503
21 37.97148305865677 4.663227830263848 0.5335086660085534 37.33937926973531 3.448834824392802 0.4013703126719127 37.58739842362675 2.2273074193999105 0.322490787138448 34.663503790733984 1.1036020079666058 0.39462587477755995 31.774468253269603 6.005960434321246 0.4303487011290707 35.86724655920449 0.12592186242472114 23.861908454764272
22 36.04445296602998 4.616609903169712 0.5387692590866402 37.74150541547247 3.443662497074115 0.37078005263964064 37.14248593276801 2.2883317971808235 0.3441947515456716 34.07371915408496 1.1361851138577928 0.43848345080601075 31.121262186369076 6.003539482606395 0.46171520212803113 35.2246851309449 0.13380111793360633 24.68236539030966
23 38.222061716600294 4.6320002684249895 0.5966878815750648 39.13341485293711 3.415738488858705 0.4064457720472256 37.624756784684465 2.2077801410859923 0.2833992506548044 34.07115439241551 1.141496984679039 0.4653392943533167 31.13920263917066 5.961300663705604 0.40038618643216195 36.038118077161606 0.10779866850670464 24.66306437714557
24 38.808193045713466 4.628428053929443 0.5342371045034565 38.87067581241996 3.4334922847798954 0.41059370443318843 37.544368872785476 2.2103874120449474 0.29264849545675464 34.465085593780486 1.188925430595777 0.4309097043135469 30.630056839101623 6.037600553063533 0.5406891437343088 36.0636760327602 0.13590210603855785 25.31417094988829
25 38.87206744000583 4.695361200748907 0.5167897805290594 39.08630638621779 3.451268037413356 0.3998806333877488 34.55578576326359 2.2551963089234777 0.3360882089291982 34.66455510691865 1.1217679082321643 0.38637660495016524 31.281573576100545 5.989571750318579 0.4567004732657948 35.69205765450128 0.13876840028313558 24.016508044738547
26 37.869563462761796 4.6656110193702895 0.4637772976061187 38.86536812933513 3.4652657380647147 0.37058326317701146 36.41189355649782 2.2748167821995446 0.3480468603619953 33.6491252921858 1.202620341170186 0.5062719470678922 30.368036682765496 5.968842044262497 0.44444942376385027 35.432797424709214 0.15156654416928514 24.44385538762285
27 38.42953492849943 4.642125528330282 0.5002897497537941 36.962801908612995 3.4918072209228437 0.3420447954903644 35.64270206528508 2.2799403731546475 0.3517320523143474 34.10647053467816 1.1806959364238314 0.4420442504110967 30.90434130802694 5.964984006513083 0.4485798300743152 35.20917014902052 0.14804597222477617 23.88879548843648
28 38.86649508822253 4.678050229920807 0.5924755832067929 38.60293179146421 3.491238547337086 0.34770696442776317 36.34553668437636 2.273379531676541 0.33142675133361277 34.885986537975256 1.109579410365225 0.4360045000047974 30.61975027805028 5.979386822887506 0.4768486692275433 35.864140076017726 0.14246226759327155 25.032095986524
29 38.57369676932359 4.677658407404939 0.5237437469811517 37.281006484078915 3.4752465270741255 0.38643053799096344 36.970836215080794 2.282564442476666 0.374258436828833 34.099034501630264 1.1727581614213225 0.5441698089480947 31.416379803940316 5.98433221508943 0.43708998162650176 35.66819075481077 0.15464730984913536 25.96292372670215
30 37.421873239832145 4.649685465380873 0.5249431148470449 37.10384136610938 3.4535043525017053 0.39165084775125875 37.17703104444592 2.2372326176178787 0.3483867873673006 36.1221801727625 1.1272588600227562 0.46705214928298305 30.01986437595342 5.973180911512533 0.5301853858818688 35.56895803982068 0.12430780056298807 25.92311201505956
31 36.878465401996976 4.647939371885675 0.489682768740044 36.693844009011535 3.4615689151573683 0.4215506262310246 36.875262355769344 2.2064528985228664 0.3304510457286533 34.436618293134 1.1830191839608748 0.43599574950113146 30.48998307857674 6.050293227078364 0.48881120103267783 35.07483462769772 0.14599007847686848 24.826162613821477
32 36.96317742340331 4.649934319274656 0.4993180486157263 38.452012043469935 3.4388376645222216 0.4123511774146972 38.04299789507352 2.202502145658066 0.3158913066800573 36.55949440723248 1.1806970536067978 0.45317729137952073 30.617732347509676 6.017004992070602 0.48900740284542615 36.12708282333778 0.1339305941823073 24.863448824411005
33 37.58432963648057 4.654639927690235 0.5536909371091829 37.73154426505309 3.463823797275401 0.4393115780699012 37.104340278164685 2.2625556193615 0.326952475642014 34.54410173895989 1.1629407747423122 0.4431755297926212 31.876641770967684 6.022002914959892 0.46444188430230765 35.76819153792518 0.14932796596170692 25.52609947229904
34 36.85093176574592 4.70509769862146 0.6234109333044794 38.34888114080632 3.427034544487922 0.395108834381765 36.48407753820183 2.2655956154420682 0.323034803630794 35.91442309913468 1.1772867214465494 0.44330658870455425 30.163202805808453 6.016809491449488 0.5535695237045178 35.55230326993944 0.15450017344533618 26.79644177227951
35 36.57135889560994 4.679824802540364 0.575407424490869 36.352811770292014 3.457054068547355 0.41899821314015545 37.04453544755009 2.283812972592552 0.3138400004843607 35.76134482977354 1.1900472521806424 0.39646006975783854 31.724749072571854 6.011943817609491 0.5080004083423016 35.490960003159486 0.16067194184991962 25.35574435238669
36 35.974678170956096 4.733141599695308 0.48587245507921895 36.65966023796416 3.485553174424452 0.44602496015590176 36.705503029976455 2.3000825955871607 0.316238393001133 34.40220976709867 1.1950071249018404 0.4544439086230743 31.333739395099364 6.039492800897176 0.4374716966185371 35.01515812021895 0.1867908182570263 24.523182786657586
37 36.03308930557322 4.719396392321373 0.5079684258932339 38.154393730896594 3.442747349694226 0.3404891463516443 37.10238411161897 2.29331551889039 0.2492868396888966 36.33671444004845 1.1467036442385399 0.3737761937891256 33.0295625725366 6.054757837420273 0.3182762801737583 36.13122883213477 0.16751950766879914 20.509561549507264
38 36.86688462776846 4.678913607269451 0.5432716900689889 38.77253784802011 3.4526441892247965 0.3256295889493614 37.72574273297912 2.3257332756615314 0.25084134948667597 35.60416563725742 1.201379947431864 0.408165284318231 31.47188702015996 6.042687237982253 0.30586686574591765 36.08824357323701 0.17640701066981807 21.01351107791016
39 35.91024475553803 4.7001757463970835 0.5587438923487975 37.83354363145983 3.4992285202956386 0.3897263459126838 37.76514878890736 2.314358493228346 0.26204022021107215 36.15377952036156 1.2040666201651153 0.48347070546816917 30.74579035322586 6.05260853111831 0.36198391084636977 35.68170140989853 0.1902229413967375 23.559624322319813
40 35.48474286171842 4.686937524655512 0.5441582956601722 37.444136387536254 3.4564575472356673 0.3664476955627837 37.24083590846856 2.3250813673259163 0.31307374896269313 35.07388869076762 1.2248304540563641 0.38004277162591166 31.445154075150754 6.074347383957228 0.3701928446245613 35.33775158472832 0.18966621460197639 22.619403807970265
41 36.15433918629266 4.67876023858407 0.5218670780592534 36.56408588992832 3.4975206729865915 0.4051236397896009 37.4165205982847 2.2968181207872225 0.29570303017420246 34.405495150029395 1.2269966504957373 0.4678838652951167 32.36197889570605 6.110795845194512 0.39113460649506154 35.38048394404822 0.19831366476546547 23.854664871221658
42 36.80364074986847 4.718660365594756 0.5141120114285853 37.31276405183997 3.4790105094229236 0.400317060480471 36.342579892271374 2.268603667846165 0.31000371351796013 35.071312635508754 1.2244934292640346 0.3543633798021723 32.10117438262348 6.0854526083822105 0.3622830527840682 35.52629434242241 0.19137947525785673 22.243129378542765
43 36.13018731142134 4.704222541515078 0.5627900803937531 36.86764505975367 3.4785091896357483 0.37931504679852274 37.86902249155889 2.31906202848938 0.41099416601857275 35.495380542083154 1.245931284754137 0.43708054740483193 31.661602529999197 6.040091827361795 0.2890430644204068 35.60476758696325 0.19369873350706643 23.82613942509963
44 35.328371661000226 4.739572590729959 0.5541242486287595 38.2957692117455 3.445406539390732 0.36193223530231233 36.784369484364156 2.283254923181392 0.2701031096681518 36.167875530470255 1.1891399814223444 0.3347879560120414 32.237173111661306 6.055709065655817 0.24190806790072802 35.7627117998483 0.17875197923188763 20.200837354873148
45 36.89518861927523 4.752387688023134 0.4690133768187363 37.91760461921798 3.4523584329894788 0.3595513816534782 37.19606244353009 2.267332572678544 0.3169106162335937 35.63199940582919 1.2036660619769415 0.3677143832088347 32.40376752862675 6.050041793202681 0.3210030473235602 36.008924523295846 0.18129266892999452 21.018301310682006
46 36.17842343319891 4.767909700525516 0.5681913560486815 37.3218527728191 3.4497061453854387 0.43261535083995595 37.74992189502028 2.2279801463551685 0.26291749116871405 36.71408129771249 1.229255179665586 0.45497793156822086 31.585940300234906 6.0567352727989165 0.3064301057336401 35.91004393979714 0.18245264810196393 23.206306008395398
47 36.05542561822108 4.735054162737106 0.5323877240943825 37.71997555673934 3.4499163453138557 0.4087119921747282 38.33605424309114 2.238573528422561 0.2755213638003545 35.909720146279795 1.2393551714398838 0.35688315219338757 31.488260816784997 6.105864955016904 0.37056993185875464 35.90188727622327 0.18988819174190094 22.277448932918286
48 36.374282770282115 4.702300526464539 0.5116422417512042 36.34967108170007 3.4622550727271566 0.4335287482823126 36.44224240465547 2.3392319788197242 0.27748922415836835 35.91884287418256 1.2297482964373443 0.41318919699389844 33.074988149921765 6.082946480534188 0.33258413695227446 35.6320054561484 0.19943183015242916 22.5565869120545
49 36.20311079350701 4.718216570676889 0.6357290248515411 37.56317195034159 3.416655033281401 0.30929485304474363 36.97558135490697 2.2593897449738782 0.2900338658750943 35.93897172830263 1.1939683595882733 0.3887640082635023 32.012808270660905 6.0787235242506075 0.3448671133412547 35.73872881954382 0.16952600571004856 22.55951263209026
50 35.791514228810634 4.763359951458058 0.5953096180781623 37.94418967130722 3.4444736311638757 0.33935001025262596 36.41823448499071 2.30058657117541 0.25270136408220195 36.62672753443167 1.2471428113683936 0.4130563203634828 31.591590998683767 6.078284250971131 0.3298823944537177 35.6744513836448 0.20290480238321235 22.119605283925672
51 35.940711814621025 4.762454205994997 0.5687531405123015 37.83970926609499 3.502639440088048 0.38865187398954487 38.30157822624776 2.2579842090744435 0.2950230035290699 36.238168748817415 1.2082750767992105 0.4623101111135526 32.17268225686735 6.078583323671866 0.29366660088611196 36.09857006252971 0.19812261028155181 23.01462291697276
52 36.788263917031855 4.738159026253243 0.5427921852526661 36.05233975035749 3.48333275502031 0.3437114963906295 36.162346673193156 2.3105778175007012 0.3615876635856196 35.32007667566376 1.2107257195154237 0.5024583713441455 31.373937322520796 6.08247663857594 0.32405580512925963 35.139392867753415 0.20118975052896237 23.773228109615854
53 36.318107292907804 4.773510341320431 0.5544030664158026 35.93436664640699 3.5334947356813293 0.4301677889234716 36.37849037749752 2.3349552369404143 0.3330014083501185 35.26795322487448 1.232804406696251 0.47308882636512034 32.966293577016145 6.101479202327252 0.2782844621568839 35.37304222374058 0.23138414374897437 23.70836963681531
54 36.1445084029317 4.74070910013117 0.5282722248161457 37.934570109110616 3.4539735715141413 0.3745801465306648 35.919077173835966 2.3179454635194974 0.328744649027659 35.7183415487206 1.2250931314731726 0.47932803642703803 32.369581380966025 6.079821565848993 0.2830868002364997 35.61721572311298 0.19964392565323363 22.8496927414643
55 36.32189461452592 4.723079749190286 0.5716493364067937 36.65012833850349 3.4760046846400896 0.3879842517508359 36.7904115773978 2.3329441560656705 0.35497079151752453 36.27225460142764 1.2133132683718726 0.446940710610522 32.27410816885554 6.061318868672515 0.2601864372214197 35.66175946014208 0.19746750454392553 23.16733676693874
56 37.055102113411785 4.7317926046481755 0.5716572686622033 36.060290958301096 3.4594353307679 0.38606298736954947 35.788443228811005 2.2940930673554325 0.2904818389885397 35.32234573067868 1.214616884217902 0.44207908217111197 32.40523000145363 6.080313876698486 0.30542950423397314 35.326282406531234 0.1921857118934179 22.869159834970343
57 38.049418811504566 4.696336457786211 0.5331909594816266 36.910498321794954 3.4624298090978023 0.383390108960508 34.72204323465502 2.3120390932388455 0.3527912215213253 35.392195026629636 1.1958912470716219 0.4280563011686378 32.045043038561026 6.020632427306515 0.28375544026040744 35.423839686629044 0.17360116605603784 22.70269668750091
58 37.96218577646634 4.722359084310408 0.5040189813294561 38.246940856301514 3.4682057402141813 0.3364094018540979 36.78791841179293 2.3198406504989513 0.3291903931918363 35.29472111093872 1.2273259598603656 0.43737587492055036 31.535265488341224 6.064324252160067 0.2500782832836722 35.96540632876815 0.19654649656463347 21.28048827987725
59 36.997400214426165 4.686326988800567 0.4769111294581239 37.124076634930034 3.469084462389566 0.3812785527503156 36.08476587677479 2.3012896156989604 0.2977367051378837 35.61542730949211 1.2492254343612863 0.43420308714933437 32.57892459666359 6.103269353687249 0.2587707559711655 35.68011892645734 0.1979745301433645 21.186835989302836
60 35.67578804899121 4.713689367905185 0.5457210640813662 37.16076331391491 3.4516772684738526 0.3036251174254286 36.43658559645528 2.3112822598831304 0.3365664585501011 34.849478158013795 1.221742080408785 0.45207659456763766 32.67418375308823 6.123810835273333 0.3092517700458368 35.35935977409268 0.20057572154469594 22.31373825248529
61 36.82559108032845 4.7289402615690825 0.5552116300713758 36.799523756244284 3.4986579850170973 0.3041231191581876 36.01809749322128 2.348140349156925 0.2599428199348435 35.59805662148571 1.2120443898089928 0.4248795095926991 32.86165674811926 6.056798752123093 0.25663104327289615 35.62058513987979 0.20505170669087694 20.635511837921715
62 36.22547713122829 4.7462785180067835 0.5695266957255432 38.01550182215699 3.5039274538170604 0.3116819756374473 34.93790043454283 2.2929894424234463 0.304295044918961 35.87312345512023 1.2117544381690728 0.46623377741726774 32.75124475190755 6.0523755053643695 0.2425821779462755 35.560649518991184 0.19760043071198524 21.707304446778956
63 35.94690839493415 4.75005637731891 0.5656987721795352 39.044496953662396 3.4759685599220993 0.37204135182617754 37.31551057099136 2.266859162246466 0.2650767617762918 34.60239354900561 1.2070535168507375 0.4191640252134249 32.69453870063101 6.065985114706889 0.3375269418130364 35.9207696338449 0.18931990536485915 22.454305977733444
64 36.92447691993991 4.743172188275757 0.6165143802788413 36.95079554529012 3.4979942496918026 0.3196691215801136 37.15588038434401 2.2611381840778404 0.3149392425894511 34.49114656111169 1.2227676844220452 0.47897999794346835 33.19218986680364 6.084974988025675 0.28034524384210224 35.74289785549787 0.19814481805446288 23.03803690835646
65 35.50049373210754 4.753393249788145 0.5472697409633667 35.97479787569854 3.4777658280670694 0.3313461437027689 36.765191793983576 2.2940260131920462 0.2923950854234831 34.79848607754351 1.1843368490353403 0.5092261208609631 34.60766802015913 6.0975068377682256 0.26443053788860194 35.52932749989846 0.197541114726004 22.284249537639695
66 35.67991783826032 4.715559377082201 0.6187301853517069 36.93195458596229 3.490807961781922 0.3578293666021789 37.414748165646536 2.265578289080341 0.2879744570494391 35.59072046326731 1.1690699429297717 0.46600128527575974 33.114971011498994 6.074000586991234 0.30739662700154974 35.74646241292709 0.17913859072893268 23.352979604873493
67 35.41057680007962 4.747081900547908 0.5469021680344668 36.11497069010638 3.479532179939303 0.34262257757654224 37.42465526305808 2.24030828136479 0.304109185863496 35.27119797082214 1.1811833617548022 0.48688710033029964 34.04743185509219 6.067920881994165 0.3113155794981583 35.65376651583168 0.17934068027603228 22.824766261459928
68 35.43979995203442 4.767797598310702 0.6169968716543762 36.20875478314942 3.4882288365241347 0.3359133978470612 38.045076022898 2.2430487252582436 0.2639185240751446 36.192704689580175 1.1952240181614988 0.43775510699658676 33.27332636082157 6.107083829430022 0.3161557776750652 35.831932361696715 0.19641196069275896 22.583013216518722
69 36.070018341249906 4.722110008253455 0.5812676615686293 36.96777654622171 3.462405576994019 0.3651920014642746 37.74790821046876 2.259032042633982 0.2882295462399137 35.47226529105371 1.2057513464883882 0.41865746013571403 34.716683765978054 6.111010332872318 0.2660619261627484 36.194930430994425 0.18819722060427124 21.994802337473413
70 36.098018774513626 4.7461660273096715 0.6223018219662566 38.19146064019507 3.5047259533966857 0.34784215667954105 36.497219633015405 2.3192178620106847 0.322913298797505 35.81024386143029 1.1841687930682265 0.5059348078163208 33.717767545430206 6.0954703349434505 0.3193104486683778 36.06294209091692 0.20608515330158253 24.273958985188468
71 37.36565625549469 4.719597177162498 0.5237823598046938 36.9222913174928 3.5137889815111887 0.3929476651713786 37.94021473965924 2.2752948042033108 0.2952146131824549 35.957452284888305 1.1905251512016757 0.4942614650185529 33.889517300396655 6.08419475346233 0.25483740748892825 36.41502637958634 0.19281553266403942 22.4719033205361
72 35.990825907301115 4.741086364359074 0.5352385163943311 38.90092702826136 3.4894702198110705 0.3934081660365762 37.35947173642076 2.2997273621884817 0.36903690598767824 34.322252830952145 1.2558419952033306 0.3823594405017584 32.992368278975526 6.078460295137695 0.31696072404800196 35.91316915638218 0.20905260649576912 22.88397734337445
73 34.719441655938766 4.7774416964767425 0.5148244976587757 38.84146820733374 3.4980999401011252 0.38877328588153165 37.7068780908359 2.288848960747326 0.2599203245026123 36.29876793245103 1.1950172927265397 0.3936316980260077 34.582861382767604 6.089081643587411 0.33700548219974913 36.42988345386541 0.20583326588366763 21.705420752036197
74 36.19492643166162 4.772490192208158 0.4792662546376447 38.00564821623837 3.467372162439917 0.4242147406601193 36.30137066804908 2.2989255476466948 0.2601864372214197 35.707438939270794 1.2062098902916152 0.34337226265148857 33.285005740346044 6.011188769590466 0.3485407502702209 35.89887799911318 0.18737267159120896 21.2633856141537
75 36.523701738100684 4.770969449355226 0.517041489584492 38.635323701046524 3.5112370013332908 0.41800585890323716 35.643167861793735 2.299688600039687 0.3291415299551088 34.66636937968269 1.1948112717943875 0.4532822426761724 34.22203599903017 6.038744898245258 0.35041033101761987 35.938119735930755 0.19922560330940858 23.696175948162573
76 35.98101842607363 4.782536796011993 0.49624004154815143 38.32118214770045 3.4590829231334497 0.4340697434519253 38.62788207259314 2.2847837942350333 0.3712530258009122 35.364422149514986 1.2005572265719595 0.39950275706520516 33.983124896651525 5.987637596752001 0.2791179520541906 36.455525938506746 0.17905502649672597 22.691231670559525
77 36.886469418763106 4.71895027182996 0.4431464779025038 38.55293942333144 3.468509354423217 0.41394575210290807 36.34990563898624 2.2872112071658575 0.28205471612650124 35.46104536116841 1.1463311063547164 0.4192059078995951 34.31712412056017 6.072456182028304 0.2880902813313581 36.31349679256188 0.17482698351624976 21.158679753439042
78 37.38214817027157 4.786124769151604 0.46317119638745285 38.53274362193948 3.5038137907443536 0.42672442701786867 36.99991841068229 2.2980564855059917 0.3021513782539319 34.93361744783214 1.212180143395237 0.41074330491485495 34.95416555055726 6.0882713019231165 0.22850191659187347 36.56051864025655 0.21382465729989927 20.985063088508088
79 35.85115525311557 4.7945251869313665 0.5301706522983709 39.27506990656023 3.4785879669112805 0.4002407335366075 36.30327571187697 2.26644097289866 0.3511636346488651 34.22566483596857 1.2385058286302946 0.394972695489669 33.36571645884203 6.0708538667530725 0.30133970165556034 35.80417643327267 0.20591812358077358 22.664920276435026
80 35.49003981754191 4.797897632769169 0.532305989734471 39.39891243898494 3.492985643150328 0.38298118858718433 37.157413794958345 2.253967973840059 0.28969144541015446 36.160984948734544 1.2085401312901245 0.3682361539938555 32.784770303314886 6.063769953584071 0.3083888866682832 36.19842426070693 0.19956762608258916 21.561589737224683
81 35.70359293386668 4.738057939626412 0.46522491399630195 38.305637850104524 3.456101536176809 0.4298639646083805 36.669902225207146 2.234876735488184 0.24581070582315395 35.418150433919024 1.1932164389348205 0.39895011498151145 34.00639741966041 6.109210095847013 0.28429953592520874 36.02073617255155 0.18242790837048642 20.903210477337296
82 35.047663350508735 4.753852054206746 0.5172894714167608 38.25417752069266 3.500957209989955 0.4127981721643754 36.19193419028608 2.2335257673039637 0.2666294218116466 35.77307590101576 1.2109034531119403 0.24900208132789953 35.13241129697784 6.093978005819935 0.22054839737966964 36.07985245189621 0.1947786572423466 19.094019563315786
83 35.208028106492954 4.7687901989477375 0.4846978952265445 37.62424528929258 3.475077029100123 0.43239607134809954 36.6434247578707 2.2341157607352726 0.3508892391103163 35.264525190628326 1.1835039904385887 0.30572253215648487 34.86545232987369 6.083509524885889 0.22569550159772586 35.92113513483165 0.18513465997736084 20.619619334094757
84 34.944330471684 4.7303319689737355 0.49859520891301046 38.036708718731624 3.446371836942516 0.4373685573319436 37.33620835540524 2.255495233952498 0.34650901823407254 35.04240910709072 1.228400089189432 0.2816177323872721 34.53319139579738 6.069250577348974 0.2614383252097387 35.9785696097418 0.18210530043726986 20.919019606072222
85 34.73948938738875 4.722190699043684 0.4177611700628513 38.02107940626969 3.403739489069623 0.3850938645048346 36.17992153423022 2.270110633145408 0.26115845445918406 35.99792957470593 1.2387442789137948 0.27952676820058087 34.15703512745536 6.134356459088189 0.29950921812471676 35.81909100600999 0.18996367100797845 18.827960093772678
86 34.765000817610236 4.728190604537522 0.4604851538359167 37.942824776834776 3.4514641716875123 0.4254367341014444 37.45252814652352 2.2471555795427154 0.31502639847115244 37.04581962290982 1.2144094557329603 0.2897703078636539 34.482714283713605 6.117197338378758 0.29907680632688366 36.33777752951839 0.1878187891317323 20.50954452925042
87 35.02309101778077 4.6870864379295805 0.48727207192669586 38.25918393515208 3.4497295997479434 0.4173803563321858 37.062892540231445 2.246481972854886 0.27364758291399655 35.70480526320913 1.260769773345168 0.33312647341175833 33.624971826534 6.090490992768003 0.26986622561425494 35.93498891658148 0.1830471144849549 20.412110874363307
88 34.950682823642055 4.725596060977625 0.44506231999796103 39.17845196312252 3.4681282074819246 0.36734014235695317 37.1419739795133 2.241780070947714 0.380490647770753 35.32353573044275 1.2642780457668144 0.3435266123033743 33.50278062521764 6.151140886109555 0.28060944580116426 36.019485024387656 0.2063200134125654 20.82162051835145
89 34.150225205166336 4.694619104861178 0.47809449955068345 39.73420971981596 3.4724986905726696 0.4076699044699631 36.36931340112682 2.2355780204188784 0.24150042355619955 34.82669919022536 1.2620963113029686 0.33203911911023154 34.44467629175819 6.137131357653877 0.30911621653875176 35.90502476161853 0.19652005611775308 20.26460235173523
90 34.324376722519425 4.732899348588779 0.48688327850148005 37.67299965569396 3.4249138706344406 0.4237044307619491 36.50132392070809 2.2535796180108028 0.28994527464475345 37.09780187463913 1.2119112175647593 0.39589614333679246 33.84328571713943 6.124318269073528 0.3987857467528505 35.88795757814 0.1856598239303006 22.863478300360345
91 34.02727798615926 4.764504674846995 0.46304991454613076 38.51753253137726 3.466217604798025 0.44098162484060854 36.67561191008958 2.2157653679791633 0.2636622673743848 36.415753154864866 1.2181825044557442 0.31887306258118003 34.23109893472869 6.089198168298362 0.2695825919013044 35.97345490344393 0.1869090232314965 20.123990464686422
92 34.53277487892597 4.739424373154181 0.4926285944736761 38.67689035506119 3.4556552547101846 0.37243172404905905 36.355824527526714 2.2836255763333124 0.2760403629074446 35.81414422821174 1.26080815198008 0.3308606328861742 34.43891091882385 6.109680081128427 0.25184384900849155 35.9637089817099 0.2059740466170757 19.75335211227464
93 36.26336418016199 4.720849339312263 0.4812793034140351 38.29795602291826 3.451231276688592 0.44959003323305285 35.67536972638715 2.257847448079329 0.3057310474921227 35.12477164253826 1.2007236896234699 0.38680249711836334 33.88570534821762 6.093458271117713 0.30495461323460393 35.84943338404465 0.18095736412011218 22.09734916536474
94 34.92643774733108 4.76331874683685 0.45732722177973434 38.91872683942409 3.436545708625064 0.3759094997812719 37.505153109328816 2.2493759689760138 0.31290436470693545 35.822694232713694 1.2303618921545874 0.3533006298249935 34.00572447694425 6.098228697937743 0.2602589462062492 36.235747281148385 0.1917015620618904 20.164684231223802
95 34.398697619627 4.7514175998461425 0.4369587302682054 38.84125285340371 3.4508219462949503 0.3521064185375735 39.0063148143956 2.2921228565802574 0.3273381035072895 36.41239245408292 1.1991879786587885 0.37337817425309194 32.28750638645179 6.145941307803176 0.33244499530692884 36.18923282559221 0.20403369699250176 20.881176658110693
96 35.014700348127 4.7604078285426015 0.38673818339697386 38.99667001850486 3.434471410807096 0.35115445101069975 38.8706549730249 2.2493325238806525 0.3232630458601871 34.94121745348178 1.2548644485135678 0.349739325349442 33.299037024375465 6.0797405448073185 0.27155684763557864 36.224455963502805 0.19189871046608603 19.279478085070767
97 34.348404371461775 4.735232601099465 0.42900243946288064 39.23341505227319 3.4668790149646926 0.36882434996875263 39.337569553609704 2.3027759620222916 0.32657161124477685 35.37253290567875 1.227299624781491 0.3603845911701717 32.93210665534796 6.101643040173444 0.2893298296555818 36.244805707674274 0.20290140776411567 20.329835410424067
98 35.52764205978038 4.766308348039305 0.3961581987859438 38.470578896805165 3.4560261279984994 0.3450257552826998 38.63616907937534 2.271163544161251 0.3064459126035382 36.3272151087973 1.258462740302993 0.37572761693801376 34.346545104444466 6.109335088045469 0.2532324479355489 36.66163004984053 0.20839452886534243 19.212305410339752
99 34.65699826473001 4.738218765662937 0.39440520355352987 38.80049906553374 3.503264861696705 0.34413009605959205 38.0493589737712 2.2963622208723247 0.32337241936399486 35.619851983511026 1.2327414420927305 0.34873145510620523 33.82906196060841 6.096052284368241 0.22887789361440392 36.191154049630875 0.20946327409442644 18.787481683748833
100 34.421410756039485 4.820935892523742 0.35991338770416226 37.86790226531609 3.452787704461533 0.36865071439800773 37.47551898761358 2.259922039692314 0.347253448515022 36.098089032742834 1.2572372561042826 0.40739860974194114 33.38172212692244 6.111645451042565 0.35658019072973923 35.84892863372689 0.21664102792072618 21.082513216192286
101 34.183471514344056 4.762232829922869 0.38296954462319127 39.54199035862303 3.4570665526036564 0.39455098683360457 38.23080984964742 2.2840613232926423 0.3094207396159667 35.58858018375537 1.2309360140187633 0.3352435330954127 32.85910392344265 6.087120794180168 0.31978290475101984 36.08079116596251 0.20041886195945863 19.961479553828674
102 35.533658194523504 4.7682180939394305 0.41133657245414595 38.397717907961535 3.450807287931529 0.3876761263010567 36.38230421813642 2.269626271798214 0.32661341396434984 35.79905001842086 1.2186800086795473 0.36148234324267503 34.225487038806534 6.089294405200528 0.3121871287130853 36.067643475569774 0.19546057266568848 20.618408619683855
103 34.2908117191083 4.711316232237596 0.4038109197911754 39.07947588146717 3.426995134345846 0.41734433039027974 37.264667663572034 2.2364541999184078 0.254495521938292 34.406238747222275 1.2291306224988414 0.3587770969663304 32.75998320875236 6.087962877755407 0.324993640099315 35.56023544402443 0.17450717250705844 20.16148537217216
104 34.85162553390409 4.7077360155438726 0.4178977776977279 38.75101445821466 3.4188280599248007 0.36361170016461386 37.43138803347932 2.265348200859117 0.2783245998461183 35.10611556997415 1.1987464608883724 0.299040795214743 33.29614642390105 6.0625074985168075 0.30492900352611224 35.88725800389466 0.16676860630243273 19.065788011610326
105 34.328260339113044 4.744253360370338 0.40510155964018124 39.06069782192844 3.418328306277255 0.3795271487689461 38.64014406608514 2.292512928779556 0.2507272627202579 34.56219421100336 1.184377904570447 0.3985004440604493 34.09556595941781 6.075589848453195 0.23533693996093294 36.13737247950955 0.17914782884599675 19.1275468882841
106 35.73674098214238 4.772076556372883 0.3742587629091931 39.74778006729582 3.458504787397911 0.40157134752679663 38.027117529295886 2.32282140363988 0.35636515199058966 35.87608805809453 1.2029405570061031 0.396124523968494 32.82665698279306 6.097366590691259 0.31538727970263547 36.44287672392433 0.20687733817744589 21.127326709169246
107 36.426943082810766 4.77564132418143 0.4215905380367771 38.430598758845846 3.441933351603291 0.35299748312791107 37.76581891777799 2.304967629145701 0.2977673839490393 36.902663522159706 1.1879143532195338 0.47933075052134627 32.92241063692244 6.087379233225977 0.2673627459376306 36.48968698370335 0.19570253743102528 20.844764957604852
108 35.77277592886864 4.719838388679611 0.38014029045613745 37.07364097474909 3.4566510183959362 0.38825939813328586 37.90038672207217 2.321717076360948 0.30980670461663984 35.58923559100873 1.2192955284783777 0.4086234972606156 34.092755141437 6.067449420945678 0.3074773822785383 36.08575887162713 0.19312564572794902 20.561246775586003
109 34.30534429852342 4.752280825874549 0.4054902158902725 37.51250552331503 3.4642093939008416 0.3779525216416135 37.07052697337206 2.2884390707274647 0.29679045395731196 35.65338508651178 1.2052543194478418 0.38747410312080566 33.43955994450162 6.0497596682539605 0.2776651931787392 35.59626436524478 0.18812401479677027 20.000495445708758
110 35.60539458225137 4.715904656883561 0.3959919609569649 39.09221683185079 3.47490561041995 0.39965857435533636 37.00341173598161 2.306094327236499 0.2800648428809653 34.46422819721423 1.2216929289737688 0.3688417092357296 33.3900986605564 6.043713285768653 0.3054877748744076 35.91107000157088 0.18859752101232502 20.054036913707666
111 35.85432376340707 4.758990587271517 0.40680896326389004 39.901159891397505 3.4544477947122703 0.36377389519072006 37.45674232627488 2.2741594156442115 0.2800296926664025 35.15647500135696 1.2090895635562782 0.39155168079162667 33.384483718333 6.076806068473067 0.2402814370636209 36.35063694015388 0.1908340450873074 19.279407218480817
112 35.47290574743796 4.717253625593264 0.4022641732191319 39.131425223910384 3.4642347256303303 0.36187954255058363 38.664220418033196 2.295896514102009 0.26573870045961423 35.96054590884257 1.2000616016225811 0.38315596711593497 32.31704097950852 6.033724988848562 0.32012913399041776 36.30922765554652 0.17836965031518787 19.86063678650031
113 35.856960436122414 4.727311409828688 0.39306766245660835 37.60119349107591 3.450010056529279 0.3410993954751883 38.7832470934327 2.29176328180755 0.2659261046843233 34.93034397527016 1.2216101002573203 0.40333858548299817 32.52798393001922 6.057041071143087 0.2846983491338701 35.93994578518408 0.18568254306902351 19.344545968091904
114 36.64183932140497 4.770768277249429 0.3640209087610425 39.7517068815248 3.4725172789219787 0.3459040694742575 36.79263420864489 2.3008528188954673 0.2929836365773795 33.44556187219908 1.2399410294488302 0.3898921357141248 33.677913179292275 6.039039430676327 0.204061685307499 36.0619310926132 0.20075912619424527 18.298695607257162
115 36.74462607696007 4.7154289474752655 0.3882299551348063 38.12937379509236 3.420241950085851 0.3146857230828735 36.6508046710453 2.316042328831574 0.2878247836204418 34.83022817204442 1.1681364123194855 0.3170110154165158 32.489540802021196 6.0793662932802714 0.288149225220226 35.76891470343267 0.17597854555432826 18.287674954754593
116 36.35363033871853 4.746495166169034 0.3115760280966795 37.51510102655944 3.431228231854807 0.3368563768990645 36.127289451792606 2.308182469353718 0.28610936689963884 35.286753939540056 1.1923276274249033 0.33711956709893115 33.692889727237066 6.091232380784864 0.2544036449795558 35.79513289676954 0.19002853427330405 17.487416568880473
117 35.80546033771931 4.708385509266446 0.25509358653544395 37.73438448993005 3.433120372350664 0.2943106318523356 37.77542369729196 2.2634345561388463 0.3044205469944504 35.93371702064486 1.195751206496332 0.31856567181364476 33.25563753920884 6.0419358528501865 0.29787991438998473 36.100924616959006 0.1646608585763336 16.848057177817083
118 36.53185066340979 4.720593711609233 0.31820694076110434 39.404980567802056 3.4345330882144443 0.3601563357696523 37.39404967987738 2.2375287247209696 0.21549616889863846 34.2916013607463 1.2246670268492013 0.4064165225795297 32.45383803876976 6.040764508014241 0.26847412139192733 36.015264062121055 0.1677527710374565 17.97655184668788
119 35.873690247187206 4.655732528549664 0.35950699584566237 39.59763868818537 3.4421849785945065 0.3492698787449166 37.53270080277698 2.2653068729664625 0.2715861782587591 33.464750772199714 1.192012810060975 0.4068172482867234 33.21343161424249 6.06895743292911 0.2976952533955655 35.936442424918354 0.16097428377598227 19.30725165588528
120 35.56334887627988 4.689711773867302 0.3485156179259728 40.17281914943425 3.442722002327131 0.3323927570647977 37.19221144807521 2.2478271436172896 0.27382926369098437 35.194584461030594 1.1523613788003806 0.40134834254694596 32.98649251246045 6.025311290527366 0.328491629500412 36.22189128945608 0.14772207698373258 19.30383747140205
121 35.986407549811325 4.728566671088395 0.43539227389417473 39.16030970896291 3.4660252884482974 0.31797729261294766 38.17767053126242 2.230235400179015 0.25669209125700737 35.086289805504315 1.207882003777757 0.3804829438535704 31.882304592880296 6.075698247869622 0.33641229088977187 36.05859643768425 0.17781688142845598 19.789468268341185
122 35.277516218637594 4.7185468861172195 0.34517604798076207 37.66817054970109 3.4383193644494963 0.4012781525821409 37.758819832489685 2.246774074809876 0.31099571160543765 35.264595316508434 1.1802626582244213 0.408233304001153 33.27787791655301 6.042382968172507 0.2618551657241093 35.849395966777955 0.16139254951054283 19.796131645872574
123 36.523106669759564 4.763633140005849 0.47643203121329875 37.72768512007143 3.4165556487197266 0.33710262792939766 38.80769539451185 2.274084034949148 0.3651419282907044 36.94338452660773 1.1740139958201599 0.48167740568803585 34.494991256108946 6.125793152439632 0.2865185948214141 36.89937259341191 0.1869513535427419 22.309516507767515
124 36.53258721852955 4.728645469132695 0.4334336720554075 38.822335816398876 3.4306407284292924 0.4112896118714429 38.36143869757969 2.2825032732593575 0.29869301081091154 35.139955861948565 1.192909780218227 0.43130780236953725 33.775443517684174 6.023608397506969 0.23990043409086284 36.52635222242817 0.16779688886514682 20.794065407712054
125 35.36282010050861 4.707727032514834 0.38463853651381946 37.90039710467015 3.374987061838614 0.4148401896298551 37.93791521955741 2.2357027591241136 0.36223124983129845 36.44995273257992 1.1457045182245487 0.4274929372579839 33.66644009375581 6.046144522660108 0.27839553213693563 36.263505050214384 0.1381885380282824 21.401101748977734
126 36.88076943230853 4.752196456085211 0.41452478305554447 38.39763882150957 3.4371497609460944 0.4138903265416928 36.787342427658075 2.2504822216958145 0.3182877083463743 34.37617456694619 1.1789293099521219 0.45636218335338263 34.22708350620541 6.036684069185454 0.257311863666854 36.13380175092556 0.1672237227287779 21.318348533241593
127 36.6183748530304 4.690056690186685 0.422402278497352 39.79749493400209 3.464873692595315 0.36001085645843306 38.48906522410224 2.273533580093174 0.32379981562566323 34.26404889935349 1.1787840919516905 0.5027795806208035 33.241522517916955 6.021471577141432 0.2874495327196857 36.48210128568104 0.16187928554949815 21.73162527076122
128 36.49533474510379 4.700810458634264 0.4714340783185763 39.41099180128829 3.4505255585740495 0.357500942528113 37.733484558030426 2.2428877382698653 0.3401300316023699 34.99238417914541 1.1407683032106695 0.4245967332804568 33.60172061439564 6.022091481446255 0.29326047168868513 36.446783179592714 0.14755206718285932 21.62253632387216
129 35.92389430625893 4.723526765006444 0.4582676023680322 39.34106680056607 3.4663929363819634 0.3742607193856686 37.65029982540712 2.245249716363686 0.3005389873628097 35.47546369805418 1.1859027285216828 0.36313946649940754 33.78809347553081 6.073000128892547 0.2930672089531358 36.43576362116342 0.17494981418910327 20.503569541672555
130 36.329234261239165 4.6424674514697895 0.4406632647246136 39.09079589612591 3.4700217790672476 0.48223164387867773 38.7181542620551 2.3035719945035207 0.3191473041075936 35.378517144867715 1.20615120653966 0.36448302196257604 33.59477328244946 6.094204249949749 0.2275178200429531 36.62229496934747 0.17941869546183215 21.016585296106328
131 36.08011465757185 4.671466539961398 0.44650030890057046 39.07967257294469 3.4622553859407397 0.4287044365513117 38.99059073990008 2.2694732194957745 0.3181185308917902 35.15357674748389 1.2113817081704732 0.4109288157656627 33.48124491328718 6.043062141717996 0.3457530253100439 36.55703992623754 0.1676631582131151 22.34541265140859
132 35.45260821405323 4.734275801799956 0.3785609941410134 39.711199890540755 3.456440609657305 0.3581988180045224 37.87340341175651 2.273437670817202 0.34648971208050144 35.19738091885064 1.2118075200109715 0.4325485257122168 33.17512535394938 6.024108246248653 0.2720909807627686 36.281943557830104 0.17614932886265625 20.487699139380855
133 35.02809466896191 4.726905423668051 0.40443271817524595 39.82803827659619 3.4447280001900276 0.37366207194122814 37.063907299893486 2.262055755452576 0.32812413976443516 35.24368312743103 1.1850858730794704 0.3862149211453266 33.88578592982016 6.06084928571252 0.25818452448809676 36.20990186054055 0.17206022677636773 20.06060889100391
134 36.44675317478633 4.757661701908431 0.47005037144141604 38.498141771658425 3.5216233592632613 0.39605484865050883 36.30142326599435 2.272963338243586 0.37182764535153995 34.961970214314725 1.1902470123990538 0.3414593104157112 33.68469934749584 6.074813560521472 0.27688414022209956 35.978597554849934 0.1995971536229994 21.271359704309894
135 36.072365278090324 4.680104385211934 0.47541494190054573 38.66141752370794 3.478902158516198 0.37581889363042764 38.08714932196562 2.3087607156595777 0.31572587958432674 35.12406593543431 1.22640071908803 0.34014253798840927 33.151784236275994 6.0936573836762005 0.27741567213924434 36.21935645909484 0.19370043158622688 20.44906911637268
136 35.744651067778456 4.687616241195108 0.4648954432535754 38.810791339132024 3.4612567561282934 0.40833733990861415 37.23122287913981 2.2898967322730392 0.31649454042073344 35.96500789795983 1.1778489998372919 0.4073075885568904 32.462665652747056 6.098872932275534 0.2910845327051014 36.04286776735144 0.17923369149769203 21.63625508123953
137 35.73381097235529 4.74029152315233 0.5075136106066666 39.77613236960002 3.4520556840173646 0.3470234103507386 37.256996768694655 2.252163938086591 0.27546614633770944 35.87186256577719 1.1964060086064074 0.5026394149076808 32.12548617374761 6.033384844015229 0.25802690169275 36.15285777003495 0.17099575873142325 21.665476376278463
138 35.115328757204715 4.748102980290208 0.4926243094675893 39.14480137213521 3.4691780105112455 0.3687130668147715 37.96650487935428 2.2873307083560164 0.3472650078838548 35.7097857017799 1.1818087308190963 0.4497404627207858 32.93032971396451 6.06517151946891 0.29972832613251876 36.17335008488773 0.18645374904493406 22.437842840049782
139 35.53776475446395 4.6982955598221325 0.44362748166192895 38.779904906262935 3.492936408609692 0.378201349389949 37.99326453857656 2.2479882859138502 0.3236015564919134 34.95111455466178 1.1733673097647044 0.47322485670519765 32.892109034330005 6.065070751666496 0.3090637034787382 36.030831557659056 0.17166702231121372 22.090031958439788
140 35.25630478998547 4.682872368742456 0.4410609369818387 39.237623699667346 3.4636825300660594 0.37611482921114275 37.47015762152653 2.283809632710433 0.297529187073655 35.61821900401074 1.1591200435457651 0.5013087200879321 32.7639808320915 6.046244441946701 0.2518084459344696 36.069257189456316 0.1632811625581217 21.403664863288576
141 35.005233708950996 4.718863941127294 0.4601983029612778 39.52625037732523 3.4880399346927216 0.3393553820282654 36.16478521310319 2.2805512514435717 0.36503424875142765 35.00786787026478 1.1916745203381691 0.45316803388920673 33.51997893011035 6.019292803489286 0.18134908128847455 35.84482321995091 0.1758198493740472 20.61622524074326
142 36.124898422979605 4.723234999156165 0.42648962939987156 39.23027427552188 3.4717946988145494 0.36962388593880363 36.01889451491067 2.2703032187754375 0.2654480367906663 35.66326686234932 1.1723828101398706 0.5052480913759219 32.828449244360975 6.06473237543848 0.3085590987027702 35.973156664024486 0.1766249796207391 21.490142791855604
143 34.92299215613582 4.758774807789737 0.4524024565428792 38.871611202011124 3.465081551041571 0.39701090562625607 37.197437440437085 2.243490069408371 0.27372895692296206 35.558705648844075 1.1954981163831546 0.43727721856101126 31.87786477777237 6.0491071778842755 0.3200281641426964 35.6857222450401 0.17852570365726064 21.548343381594965
144 36.251520314776364 4.717918691294491 0.41957930989620057 39.74326520547338 3.4703323577319947 0.37458894340067234 37.818166497917375 2.2766597125011883 0.3150529446378011 34.87951249874253 1.1702165090722259 0.4994503553969437 33.829547921176825 6.097312310406548 0.2703335418554857 36.50440248761729 0.18262327535712833 21.53181232755971
145 36.1202864096432 4.700850028213985 0.4088202613543912 39.86351655512103 3.456622997313561 0.37829463980245687 36.44525937418259 2.276526920008282 0.34356165030923225 35.00275708143982 1.1389748780427607 0.5051464883708113 33.52331243373974 6.024577926792059 0.2359822958389747 36.19102637082528 0.15564590922996824 21.449309160859098
146 34.42266002405218 4.7439808748662875 0.44047387893083123 39.4313379426464 3.463000280423539 0.40083232780484657 36.54853955980096 2.2409533761688323 0.3464454795458385 34.87621808029627 1.1928738441217692 0.5239853921836017 33.9273831739634 6.058190723072822 0.19953283280567705 35.84122775615184 0.17593517888648874 21.90153988523198
147 36.24529907224947 4.750588766879251 0.44458525990194864 38.578268628279254 3.4348187352881916 0.33534678446660005 37.62637877028576 2.2550677527005805 0.3731992032189097 35.5257894746269 1.1869095496852824 0.505437946606149 33.90005460784778 6.055852794065812 0.22609786823969727 36.375158110657836 0.1727828788796623 21.596693692949433
148 35.024663475883216 4.711499483863957 0.42922477593086084 39.26646966774462 3.415798368131775 0.33995078439354054 37.15286536889201 2.2009382132325648 0.33865779967234233 35.061598599487134 1.1634825287672004 0.5427377165396599 33.6706043126433 6.0551453167884235 0.2531089432711793 36.035240284930055 0.14550814131262282 21.814566135671093
149 35.674854807440305 4.695145004128362 0.38912583691154856 37.530762101906035 3.449793637914656 0.34431325632539256 36.26065597564769 2.1943063894708064 0.35482670932897287 35.157215229706516 1.1778085544109582 0.46659748573243703 33.995947373892264 6.059250242741306 0.24367651759176237 35.72388709771856 0.15139612488905635 20.609748032756364
150 36.05101654129642 4.728889796281716 0.4381501885775353 38.56347680791307 3.4373943285088404 0.36612866341059674 35.375135544032226 2.2096384484140517 0.3721941384097922 34.6070703033677 1.1368902241044598 0.48637268886759516 34.06371078905663 6.030660254307653 0.24096475452607663 35.73208199713321 0.14482996947918295 21.81606056984578
151 35.93371881970012 4.757507030778546 0.42233437440173177 38.50663517794021 3.469290650251774 0.356893730059712 37.15785475000465 2.2143083973162807 0.3516837805728137 37.05930625753833 1.114479175997648 0.39269121211842206 34.188089862665635 6.011687504651232 0.20482735571334967 36.56912097356979 0.149589910954935 19.806354026221808
152 36.08871564959387 4.745289621406329 0.3776282141229038 39.51322717518852 3.4446289904321175 0.30824157102273125 37.534096716904976 2.245869513749188 0.3160553077284108 35.02880281825183 1.1894076197600967 0.4947899286305683 32.564633389070444 6.018074872945679 0.21210969565910215 36.14589514980193 0.16478948281452066 19.58168884422351
153 36.011533995273915 4.726906746064596 0.45036636040396744 38.462009216490024 3.4687316298199247 0.25814670359883757 37.65111086748129 2.2345396300558855 0.2977775418199135 36.18351723087906 1.161586501383101 0.44073229125668506 32.2822956369176 6.009128975833221 0.23344937491998705 36.11809338940838 0.15631405578718444 19.25679375486512
154 36.488690992260814 4.72997324559628 0.36186119095663705 38.47913060564059 3.421919518699123 0.27724390424445206 37.127302104953415 2.2216546565842528 0.3279557902146323 36.44091044580817 1.1249335198579715 0.41483752766813414 33.88307089885179 6.033864861479 0.2407343600201376 36.48382100950296 0.14260451959916423 18.594001919693543
155 35.513357935428395 4.699566387972986 0.4507096569419637 38.05854218225455 3.463615941373109 0.3007865406137392 37.899831388931666 2.246637058267917 0.3243678970023963 35.68886988124325 1.182519076376663 0.51076210886319 32.06673889307381 5.987597268490983 0.2632454737579597 35.845468056186334 0.15212250565217045 21.19796794863161
156 35.949424936285475 4.7502803674241525 0.4458509710573152 37.6841798219762 3.410834716391763 0.36072232454241043 36.80684802306341 2.230519935173369 0.3320405819259229 34.6904792243502 1.1609922156821446 0.5150960768371781 32.45154861859874 5.981730841858465 0.24705047419337123 35.516496124854804 0.1430069744618177 21.781110084349557
157 36.74054233689741 4.733724892086129 0.3752899424951774 38.53129580254616 3.436544025911181 0.37214234193449414 36.955883775854275 2.2402912488521336 0.2773018249014807 35.83888518427016 1.1371330658695682 0.50758522883487 33.474571288877165 5.961446880259759 0.1250093594305644 36.30823567768904 0.13796338175159284 18.991587927639582
158 36.4518028475873 4.690831505948989 0.3974296795130063 38.5506916419389 3.401417224475411 0.3873578274340601 37.682779508656466 2.192391359850449 0.2474756803276914 35.00805770407411 1.1368690100135583 0.4982297494782143 32.40224241811776 5.9383681782356215 0.17371663879312554 36.01911482407491 0.10811081486064449 19.528803216914568
159 37.50247295996464 4.680424116322929 0.3734271931458488 38.04968273876042 3.413085046058236 0.32167979039369926 36.844982946158645 2.2208749476664407 0.3422787556210849 34.3852851774135 1.151384066822776 0.5644730380124345 33.33912696374094 5.971797769901351 0.15442980947994142 36.02431015720763 0.12364854851018539 20.125584724442756
160 37.09791460985547 4.725376927152406 0.36322017011916236 38.36055877584799 3.3779033821454165 0.3419982338325566 38.33904170492388 2.217954948299316 0.2811173593185814 35.12934292222688 1.1149970383010321 0.4812547097169135 34.570972706637015 5.964204063761018 0.12949974094035602 36.699566143898245 0.11622263108767661 18.301305751939104
161 36.1713954613855 4.694986400980841 0.4373422412110364 38.628807096315796 3.3917021692821354 0.35824556876770797 37.31092658748961 2.2544010757048323 0.2651481914931275 35.88320558046188 1.1224543505202067 0.49990851373966 33.023938445269025 5.944800780083764 0.16954510071042678 36.20365463418436 0.11780431447019449 19.826512549937824
162 36.87510073893403 4.716279520817245 0.4812371972684531 38.78998586383915 3.405149302931334 0.3776789703113296 38.07297976554406 2.201230391076555 0.31449559831183044 35.33869276332579 1.127659560963913 0.513138370070289 33.39853447847825 5.9892863267291485 0.1742083899152298 36.495058722024254 0.12405637965947794 21.322722045148847
163 36.4073765827059 4.720909638292964 0.487920656919282 38.389371975235164 3.375447806624356 0.4187767900045233 36.56003197025226 2.2297914881221335 0.37052302173183554 35.09157485073137 1.1291986716094746 0.5253145407785658 33.447945216435784 5.9731032464827605 0.1994128129364669 35.979260119072094 0.12182552938217647 22.940632205449077
164 36.9064852213775 4.697687289699114 0.42027565755632074 38.67741185051755 3.390056963311232 0.36456795506159173 36.387228057550686 2.1822451165941947 0.3449222934275311 35.349795321579144 1.1047376471451438 0.5570711951122927 33.052310381102096 5.924526575816386 0.2525038941295656 36.074646166425396 0.09598607766905279 22.22321081333257
165 36.58771605966668 4.696561230421469 0.43680109539920614 37.49763025990944 3.3512763865801967 0.37580476499006465 38.251304170724346 2.167516500589456 0.2995875898083189 34.60410859972804 1.1004230980346033 0.5294035227743158 33.403663331305225 5.970172122174713 0.15886103059392517 36.06888448426675 0.09332522671592622 20.631728958974445
166 36.29856168336902 4.684486876930138 0.4130180087811837 37.46578818033016 3.359658026159912 0.4471839169749626 37.693218089569996 2.151444305270619 0.3076990582707635 34.319695842416216 1.1323173482344815 0.5311866377324185 33.92720578154934 5.962893825140052 0.1936002277070205 35.94089391544695 0.0942954355028792 21.688605142022777
167 37.5244099930087 4.674230113420531 0.37319315436705136 37.846617931118004 3.3881088388680296 0.3740196733322203 36.632537702826646 2.1525068261474494 0.3203813295473554 35.770847690782134 1.0991708826248934 0.5191328672994372 33.619997136618444 5.9582703537358075 0.15567491930842162 36.27888209087079 0.09059276211518097 19.966455519650534
168 37.320286500408116 4.656211896439186 0.4484748165743656 37.17648957095933 3.360576848725927 0.3797965390880565 37.93011437491302 2.1579756390469735 0.27900672932861553 36.0609117220248 1.0884465293887218 0.5110517402387668 34.501639725794284 5.945505433311027 0.11644072021005437 36.59788837881992 0.07787862853820574 19.879006135462344
169 37.64975899552386 4.67172185043426 0.4472477313199919 38.249815144775276 3.398252373284539 0.32549708969949476 35.95533935119684 2.1230543310732557 0.38305965693866134 34.35111320778024 1.096345810375843 0.5830788678155522 34.32464229176712 5.965614884715823 0.1168575975193894 36.10613379820867 0.0871332091325828 21.265224784064056
170 35.25103030022202 4.694392826404276 0.4386436076437582 36.6864371261034 3.3567789983535414 0.3576712346836455 36.40794353599145 2.1560039902006225 0.33834476533356794 36.87597636639077 1.0613496113336873 0.5068187783128902 34.42110224159503 5.965822751587666 0.14485072529237739 35.928497914060536 0.08300499473179745 20.46982377938215
171 35.99926920001932 4.677546857075074 0.5005362245161387 38.30086335848189 3.378928106209339 0.35756770630234136 37.393516862710634 2.178648955162532 0.2622299755769912 35.98151866733375 1.1127803152613431 0.4693438591464987 32.86206398196038 6.00409900195893 0.1455908874895393 36.1074464141012 0.10653600628928225 19.88471402801134
172 36.66309308232001 4.683614662365622 0.4813902825529129 37.594977821242885 3.3267887384336223 0.3601218318088455 37.75162396094728 2.1483742071758263 0.3007503256506514 35.04810963217262 1.1010006523153157 0.5592225732367763 32.65905640139712 5.929418654742163 0.14803842705553227 35.943372179615984 0.07397474216234863 21.193977447995323
173 36.42142562897397 4.689394875151386 0.450522297604019 37.455426200179275 3.3666335678928374 0.3786216289481646 36.60001853386052 2.134606255917724 0.2943630238163111 35.85613699404861 1.0735362086185314 0.5307896152941944 33.483251299790204 5.906784401275918 0.13786419017025403 35.96325173137052 0.0703264209271182 20.536649503640653
174 36.447091390583175 4.66601902443023 0.4041195066380813 37.37284844179353 3.338225798601714 0.31419834184923023 37.96008054350631 2.1446566854788385 0.3132757326909089 35.82285723789684 1.1128777233906917 0.47967261309117754 33.11357218208722 5.954791214003028 0.1369062747435378 36.143289959173416 0.07944944833673913 18.88666527681954
175 35.8283334802794 4.682861740431463 0.42034226756655013 38.69480911353209 3.3775570255776106 0.3596753630890374 38.25571267956017 2.151575963244007 0.24452711461088925 36.59272883180218 1.1203182792191193 0.5236352835738918 32.03439330496008 5.968341687571014 0.13552054455554852 36.28119548202678 0.09626629836448149 19.29378736386855
176 34.61220979555174 4.686423474364771 0.46889639745612444 37.78002202549862 3.325940449330989 0.36464200531035507 37.74907347912103 2.1153110542065994 0.3191317261427945 36.11625331442707 1.0779383462356218 0.511071238658813 32.94134296106432 5.972506521869421 0.09868009753144258 35.83978031513256 0.0717593283573191 20.19586233469323
177 35.828410341343805 4.6473674586107645 0.4080798316295991 38.13939393969869 3.3622567703491257 0.3316627864471995 36.89337482173521 2.140194869339764 0.34727131283852397 34.170225543937676 1.0784919845119076 0.4770170738306113 33.64638877662825 5.935650352722691 0.1390316127738229 35.735558684668725 0.06892764626268928 19.515660046076967
178 34.853372245698466 4.669814566592436 0.4034676489802346 38.40618599430131 3.3651990882245837 0.3979601734241138 36.66871984780181 2.1542510223167874 0.28748947566436633 35.632764784464264 1.0976540933842118 0.446108131938128 34.081349281923735 5.972005233226419 0.14142570077192904 35.92847843083792 0.08792015990472626 19.21071487071161
179 34.99381085890426 4.628098914366182 0.43799126839829833 37.93259696727566 3.3351771104050574 0.3451841510773238 37.371906633140185 2.146077870482933 0.22849718014035644 35.48986586962743 1.1592351532986598 0.4667050633547926 33.091634570461814 5.963820645351093 0.15932230218259677 35.77596297988187 0.08261729793662376 18.766659222401994
180 35.357798825052704 4.635448536928473 0.4940991045921394 38.88622262889494 3.3640217615377805 0.3174210899602761 37.60380833821162 2.170923513702213 0.34347033195898785 34.46511508188565 1.0786609836727978 0.5030719208513187 31.89339979984983 5.9722435228589 0.19521725612338087 35.64126893477895 0.0803950228958715 21.23702105340207
181 35.179740577948216 4.677707528891544 0.5348329859918285 38.25829431906481 3.3542804935325052 0.34803148100773823 37.49334161659393 2.1730898738715028 0.3151183390123876 35.627266557500285 1.1244911688383512 0.49588376551671304 34.37673295227368 5.995272762137807 0.16129205339926544 36.187075204676184 0.10110372461018073 21.258551907132762
182 33.96004312227514 4.6735514135649945 0.4868902851665733 39.27254509758138 3.3323590943214896 0.3883034799442523 37.18768901130186 2.1199279479534487 0.26462568353834065 36.131384144026356 1.0958358789624554 0.4382333507725385 33.283714954451234 5.978157967418875 0.14693477614428002 35.96707526592719 0.07610181960009141 19.766901558487017
183 34.71814562427854 4.648568951238844 0.4613637260428002 36.72277646438939 3.3254216015555493 0.39188079223238304 37.199131086727185 2.1173080001463864 0.29350532722750317 36.21725174110346 1.044458129480502 0.48177762355487613 34.11066745385852 5.9405185586518625 0.109701051729664 35.79359447407142 0.05139040737046763 19.91863161407523
184 35.34107891803279 4.661883702926278 0.3943046764034402 38.0557349290325 3.317622672345603 0.4102940502723584 36.68560926994086 2.1314356414015565 0.26641420227234236 36.97466752274456 1.0953319428840063 0.509416944716257 33.42427148324044 6.0087257559538 0.18578600460037237 36.09627242459823 0.0791353022580874 20.239343106712663
185 36.28154300035705 4.6550616083230025 0.43182007315909166 37.093678064691254 3.336976394557856 0.4218219273888462 37.021626599343776 2.131241315179105 0.2901363904211056 36.3905171928416 1.035334372158128 0.4959693182083027 34.73826119166228 5.970200369056038 0.1750321239354028 36.30512520977919 0.06189817101066479 20.795845036563282
186 35.595387517214526 4.676168633618749 0.40095482364111923 36.886611900495794 3.3461543402543015 0.4216161729437243 37.194753553696394 2.1038699570848314 0.2737113168637777 36.2243920684302 1.033511755657719 0.5005378391558861 33.78466301523317 5.969039343558078 0.17346230297275814 35.93716161101402 0.0618841651905746 20.285942650126593
187 36.273151864321456 4.671441343180141 0.39575716875715544 38.01693768737988 3.330497380974052 0.3760658195558172 37.65629665066568 2.100688183209752 0.3109643501519023 36.25283510007516 1.0100364979661831 0.5864510461542891 33.1370352239439 5.958703974768011 0.15191197944904888 36.26725130527721 0.05040883517546661 20.868845943964388
188 35.00934060111717 4.592047074316666 0.4529797146690265 37.68565572945956 3.281038042118194 0.34533877954002173 37.78127580528509 2.1113699089763394 0.26467308088786357 35.73292397077548 1.0566930093974962 0.5033319780428797 33.12955849836669 5.986923506702033 0.13882802871951067 35.8677509210008 0.04174966745798443 19.539597814118824
189 34.85063549201925 4.681644568145322 0.4834410853399301 37.669449508089954 3.3068675553081093 0.3392457816248242 37.5611067665868 2.122898476557566 0.3041121716215748 37.270354398509824 1.0579700275762671 0.4739077322712924 32.47455869817959 5.962390430165238 0.22965997861047174 35.96522097267708 0.062489570706339224 20.97445794112021
190 35.14134234432989 4.6784613989091675 0.5538281928287062 37.539116023140636 3.3113499453082165 0.4183943522588329 38.91753037380925 2.13179205516981 0.3202092439022756 36.530301613933425 1.104118741849033 0.4254617179976599 32.38946090086267 5.974801118136853 0.17677329096146532 36.103550251215175 0.07624001103045482 21.71128222120803
191 35.728646729394136 4.673063068339205 0.4901966448156428 37.53224395571223 3.3276915218548626 0.3832884357389965 38.092433155734156 2.105531243891276 0.3165782190704183 37.76297280557689 1.0790765107831175 0.4667806983972456 33.2866689206113 5.970788990990169 0.1545413707516563 36.480593113405746 0.06736562632756482 20.75694734049922
192 34.65403774452072 4.711903511520248 0.42315377312495195 38.526851300885525 3.3793453929249866 0.3469527752253919 39.48379265118374 2.163680452606944 0.2988469103106792 36.71657554190991 1.083502195929085 0.5988357063219292 32.370192887567484 6.009495103998283 0.20805853987954703 36.350290025213475 0.10572069055174808 21.49563129958466
193 34.98361029917404 4.668820111731397 0.5188815997561774 38.22431345491441 3.3660226131140916 0.4237702441746696 37.30527885721813 2.1114807522056944 0.30127422600261927 37.47506726027858 1.0683078337028973 0.47272869462977973 32.75732005163247 5.9587127147073655 0.166110647396271 36.149117984643524 0.07080416424812785 21.574902383698017
194 35.56030088651452 4.599111028424854 0.4789851710990108 38.464488600215944 3.370406659222057 0.41134670931330997 36.96621461463092 2.131047302327656 0.3477429973040184 36.545412301709895 1.073258024113894 0.5192693298035872 32.49841803892921 5.971832113307826 0.1498778797036654 36.0069668884001 0.06526638463509622 21.855155238408717
195 37.06119019861603 4.652987856251615 0.4503853931865166 38.2047032123246 3.313857223213731 0.3910368791988565 38.61461197019919 2.130369153707793 0.34282956286611416 36.84036465604539 1.1000014272179246 0.5748439672424609 31.201319874337955 5.998944199147476 0.2153528470411598 36.38443798230463 0.07536733106354672 22.62551489673334
196 35.91820639981087 4.664712245994215 0.4381912096129279 37.97005462064175 3.361499729672156 0.34238369463979273 38.251852147297186 2.181961889778213 0.3431866716487068 36.30396829736638 1.1284916685680977 0.4647935944794051 32.27225518554995 5.986580926683933 0.19262127320108283 36.143267330133234 0.1007846512951617 20.410778557073105
197 34.18703077240888 4.645238145329585 0.47460143872793137 38.433029154358245 3.338161124191506 0.328630351775797 38.48325952140487 2.153943618775526 0.2937835374245107 36.18588350322204 1.1433209904497896 0.49161865531813886 32.91550388572163 5.950896456410973 0.2438797510795582 36.04094136742313 0.08244742618731463 20.99906057532679
198 34.79173418745538 4.661524015631838 0.42606697607989996 38.14400157568675 3.3498422033781514 0.30426341287077996 38.790024196395436 2.1764186387943885 0.33398630250888844 36.638437644689134 1.0962830345614656 0.4887775627954864 33.606160575697636 5.97599201732171 0.19000604860840006 36.39407163598487 0.08814734109334946 19.974458124410305
199 35.70799841723786 4.601990334503174 0.43148270823333035 38.08089664926345 3.350750887726101 0.2963227607577869 38.3504286804217 2.1559459027025705 0.34155915291358424 36.247840421027185 1.1306735087541542 0.5252608152643405 31.73537669993723 5.946253242993192 0.24434658399978948 36.02450817357749 0.07325813449167722 21.073067091123345
200 35.36696330671331 4.64074662145686 0.4607249186548652 38.59865412945826 3.369040611512768 0.3299015303041749 37.7387260804549 2.1826979449771318 0.3794220774482499 36.67935846729605 1.142412971397937 0.519763733530429 32.61573997865559 5.943859758696955 0.2023370826959332 36.199888392515625 0.0918869407641691 21.682434308272278
201 36.219120302374584 4.6088332531891 0.4292876466132618 38.16996226800347 3.383680684030962 0.3269714055635468 39.186669439332576 2.1820670219472804 0.350469187221223 36.29062109848575 1.1433463315002874 0.5522053556805976 32.531181896637094 5.944707110850161 0.2115029494832386 36.479511000966696 0.08866223945939691 21.433623970085673
202 35.442985896780435 4.611577936271573 0.47820952761338126 38.48369138020262 3.337489809033829 0.31670915145546547 37.67590927180991 2.152799721895532 0.3210119259808621 36.343233518092596 1.102571235429049 0.4575547607831445 32.34852241124191 5.9630869630153756 0.2795330331905235 36.0588684956255 0.0696404922849104 21.23402672482564
203 35.92664243615588 4.601759597435152 0.4488579226915749 37.3413530367862 3.3528002460252844 0.34701832788674725 37.869655727537115 2.1451098933637254 0.33263032250741986 35.99845387660432 1.1028171183986923 0.4439666146869524 33.4767183629768 5.989206632333686 0.2310919921244056 36.12256468801206 0.07447405666714686 20.66733457697138
204 36.35846921393779 4.630290870362014 0.5141435241932742 37.008920483138404 3.3773142461429173 0.34781522718616764 39.23981892745226 2.1481852629329286 0.3159548069047481 36.782695777840004 1.1348507535444838 0.48214912402710774 33.222871983916285 5.984237748051374 0.17071353764762257 36.522555277256956 0.09111113536258228 20.979150127312117
205 35.73293976946045 4.634763892580858 0.4772416144895969 37.45813724798483 3.325329612818904 0.34039185883078954 37.74526873977359 2.1311116349380743 0.3077447129777562 36.80395291206485 1.131283292872667 0.443332018003349 32.9917857681354 5.978274600476162 0.16615966557014128 36.146416887483824 0.07628796589317174 19.88014430961098
206 35.695964882158755 4.659131122884248 0.43758029894762707 37.08808879277074 3.35500530705835 0.3139992478032107 37.99454077838446 2.125476911333558 0.29058420994104517 36.44557657770084 1.1441383506409475 0.4921482086684349 34.128493420708296 6.012724904556314 0.17640923329891964 36.270532890344626 0.0954306784505222 19.603420921347112
207 35.39581084786495 4.6451887234509375 0.43329457014459205 38.34296327110369 3.368110706505505 0.31791265732044865 38.39694364166181 2.156622058192891 0.2830441188510999 36.618203395315895 1.1170521407481047 0.48772456206492054 33.9278554855398 6.016525046004784 0.2028244118740363 36.53635532829723 0.09683509413628308 19.76475577068597
208 34.80068454768088 4.612493128041098 0.4832498606552798 37.918982847502036 3.3151617342858652 0.2762270661166815 38.28685405173682 2.145165703307819 0.3503662260574271 37.34388766547672 1.09324673197052 0.46398991219993324 34.1380141552067 5.992211520427116 0.20553852895731856 36.49768465352063 0.06779112276232242 20.39009650418007
209 36.027003490673 4.5778625565585465 0.493715503356656 36.86226818950799 3.30493144949883 0.3405141333289227 39.87744902733057 2.107223961625401 0.3138573767157949 37.29259052672766 1.1150316305741064 0.428825008501896 33.12801977545095 6.003112593635362 0.20577815978875688 36.63746620193804 0.05776779753428789 20.428124718072603
210 36.76988359583162 4.634327423678137 0.4615655941555074 37.43477004088025 3.3235382383222967 0.34445961130264585 38.730595048549546 2.146667175042486 0.33717758656056845 37.27039075166696 1.1174643055959754 0.4689676169697432 32.684990255812224 5.954739509142266 0.20526031694548885 36.578125938548126 0.071482689512071 20.82622203068259
211 36.566259684535524 4.6315824540440245 0.4439612026739612 37.27563701302029 3.3416255375963106 0.3531867420833827 38.342252367299835 2.1457753487403037 0.3235985573445802 34.49482727046782 1.1148956888270167 0.5352181821858768 32.50360210156434 5.910728531252284 0.20763537899352782 35.83651568737756 0.0650568712478266 21.355283665266654
212 36.90834976161946 4.615069443972845 0.440961515419394 37.265022086598336 3.327581830781882 0.34016290458546056 38.55742935569743 2.1353965053163777 0.3133992985532894 36.137354961318614 1.1288852782252294 0.4521588649927417 33.45652170843126 5.9721989210218815 0.20089647701660593 36.46493557473302 0.0719617550194819 20.02578090719091
213 36.222022806004944 4.638469411630883 0.45446427597941036 37.7573699644843 3.287760805035854 0.33888432469892155 38.34366299033173 2.1380697807692783 0.29868997254669477 35.70815199569508 1.1338993763743601 0.4154035719381872 32.991451819913756 5.967310618669123 0.22529162815229858 36.20453191528596 0.06923735765173848 19.855666446151353
214 35.80738046264242 4.652226026319313 0.45362198821609323 37.10099761710764 3.3094008532375048 0.3993847450436776 38.141768260085136 2.11574303134657 0.276494008567149 36.43535692414595 1.1356293477237431 0.4742770861321635 34.16525677671203 6.013056991080214 0.183151267353969 36.33015200813864 0.08134660909730766 20.476699090113662
215 36.473623994508564 4.630041168725194 0.3968869497229501 37.58016248297566 3.3539110746866148 0.36039371851046587 37.5697381639966 2.1426282115838817 0.29702189416465474 35.381261850659094 1.1201287478810336 0.46784342226166614 33.86961365866951 6.000160406680179 0.24846505607892283 36.17488003016189 0.08550928106721929 20.28970795871829
216 35.608981051401415 4.648339666782317 0.3933131518068422 38.36677562061301 3.3429869060066633 0.3589827790086811 39.141119417005065 2.1419115815781873 0.34717567589015 36.76289277874257 1.1268048261653378 0.4631415791182925 34.11745878862684 5.9751050463339395 0.20404727251539995 36.799445531277776 0.08316496452912778 20.24443761909865
217 35.64334805834952 4.629865450485963 0.3609735276890327 37.888152967452456 3.309767886133995 0.3604140006974789 40.77837216001759 2.1630181252590677 1.5707689730959962 37.67364653831025 1.1557929210622635 0.4828835047617489 32.52605463313177 5.991918123103167 0.2663811461769954 36.90191487145231 0.08620786036472991 34.85211915111056
218 35.64971551020544 4.664913163740704 0.45663748408521687 37.9279446627544 3.3664239068547865 0.39916487881766055 39.61581229596089 2.172921571219012 0.3201768613748671 35.628103095351804 1.1497326848240508 0.5262438461053349 31.96722546369098 5.995868236937708 0.28607747430229213 36.15776020559271 0.1061072718710911 22.784245922806907
219 35.99178462403481 4.658005785093646 0.4737226289281657 38.075967970307445 3.3212498222976365 0.37558822493775307 39.081231043532036 2.134680227971304 0.31889454640277515 36.2996479178929 1.1448768039293977 0.48181299754720913 33.52317766164435 5.976905615705384 0.2553322870659678 36.594361843482304 0.08327901015531243 21.833710547218413
220 35.254184293544775 4.679863404336435 0.4240293455331946 38.30986212252207 3.3165033844683274 0.3452854243817991 39.64023488071885 2.1803785585283952 0.31922651239738514 35.89685165308072 1.1167165097665441 0.4837365706809411 33.89882922082775 5.989051669161557 0.23423906591606092 36.599992434138834 0.09263806440809046 20.70115901449694
221 35.136609384909725 4.6602441361594895 0.45384391268382257 38.40654246177783 3.400173833966626 0.34295667426784915 38.9830833443683 2.1944303226990565 0.3221569862799009 36.088977588028 1.1039779034868917 0.4896363853305903 33.23413718473091 5.974646034174412 0.2530739514629664 36.36986999276296 0.10282980525313383 21.33314281987612
222 35.1676364353881 4.627183076606812 0.4100722390110414 38.18020253168333 3.3424905740095268 0.3437178639015075 39.64418466199401 2.166285430370805 0.3459648912675437 35.47926613329971 1.1250834246662673 0.52472542751854 32.640968465682484 5.976804823964154 0.2692540809831731 36.222451645609524 0.08370482507935181 21.70059890439467
223 35.14741754064972 4.6389050377420125 0.45727484322577017 38.94715588677233 3.3252640331174357 0.3583992101574579 40.23239687548584 2.16368674864491 0.3488385409478369 36.63224217188138 1.1174567318339899 0.5341298687313805 32.85444480853204 5.944820931471642 0.22198727352652958 36.76273145666426 0.07416205571783671 22.008795582774262
224 36.32070018866339 4.6610211598459435 0.4847824456338779 38.88324748229561 3.328034621168564 0.37415424028939903 39.22765364725309 2.1602757735392157 0.3596990707289661 36.6035196439644 1.112203205291353 0.4735882989867812 33.32660146286204 5.941822113370296 0.25319818665444965 36.8723444850077 0.07680673379891326 22.29289677085862
225 36.23637159317499 4.649683420189769 0.4079048186665927 37.98618790431189 3.3238610236820345 0.35877489019432107 39.560771950844234 2.1696711894234113 0.39073886337762187 35.802720159236976 1.1073922905229947 0.5174202301647931 34.48222959646235 5.940633820627173 0.22840216759751353 36.81365624080609 0.07438370804491527 21.809534995486636
226 36.07500968378351 4.62920895106145 0.45760549061203953 38.15597401038591 3.364809617059435 0.4000447289446771 38.72437055533842 2.159557292409558 0.37150629119852757 36.63054585120764 1.1389065564291316 0.41776969090794186 34.15585680571955 5.9360903745271925 0.23833207687044233 36.74835138128701 0.08184991745319214 21.603468530415185
227 36.6372203862727 4.652234290050533 0.45364796621296993 39.31932377117438 3.3358391612639755 0.31672197389100215 39.125507118037824 2.1443199616601287 0.3427687390305696 35.898478920703 1.1588720752243524 0.47119844762729485 33.18992426963627 5.9472476206127665 0.24025989613066723 36.83409089316483 0.08383798091818995 20.90834174477506
228 37.066141362325254 4.660068776263195 0.39004955058037694 37.47944767102535 3.3553711028299706 0.3676515374864044 38.10304073860693 2.1579302105227383 0.40923763924243606 35.5529846409974 1.1363170771281494 0.505116681281494 31.915057515002804 5.963169760055152 0.29727106713438706 36.02333438559155 0.09070674451567977 22.56681910848414
229 37.20792380129098 4.6389626484255375 0.45059525183012233 37.80998419665778 3.3631408868467174 0.4182627399217661 38.09195650638845 2.179155263117036 0.3577022195106403 35.12982784930461 1.1253688905005348 0.46873994314611406 33.34109704620886 5.949853598932746 0.20233589629008414 36.316157879970135 0.08743161672035309 21.745307351382113
230 35.920655008105 4.648540864257632 0.43533955796509316 38.020780095529396 3.36917969868039 0.402912854745672 38.6232693454145 2.187998179285057 0.3681281793709258 34.204993322689624 1.107424621751313 0.47010892898552115 33.69026726772069 5.94736444768684 0.2611464501510417 36.091993007891844 0.08823692148808515 22.20367267670764
231 37.57200065302722 4.652002209517445 0.4182847513870749 37.81837315168623 3.353701869523704 0.35893442332194997 37.46012617538674 2.199523656989796 0.41689707086539846 34.645850866459234 1.1030170701816573 0.35206908550640986 33.31012805669712 5.9443755033026395 0.24269083746922562 36.16129578065131 0.08665942105888709 20.499010905890334
232 36.85081489594076 4.658147924292437 0.38843963125850417 37.87629221631516 3.331625795662122 0.4013016522544973 37.36485063901693 2.1865474251383907 0.4201184419368222 34.238230526540235 1.1305961360885817 0.46964554760891764 33.75986529676635 5.94659173942762 0.2379604031042861 36.01801071491589 0.086837163277669 21.97253812106803
233 36.74837140166207 4.66595668992902 0.45559387820801117 39.506703322934165 3.3583113323171085 0.39618507490581356 38.605378082731725 2.203156688747554 0.4176314273354944 34.20291909484228 1.1305488837817288 0.44897685992325403 33.81546604541069 5.905610521989875 0.2508948927033669 36.57576758951619 0.08885218250889597 22.5663109791543
234 36.46607673388287 4.634281651054461 0.4482092941016019 37.11919977465554 3.412054558748033 0.39601282155974776 39.22612155239184 2.2041096296643974 0.39560623854898436 34.69701880468262 1.1533218556129938 0.4587307272834356 33.882346254462824 5.948169244217971 0.19089994331140372 36.278152624015135 0.10652274701540998 21.65160553684815
235 37.24347623419541 4.614590909136012 0.5044127915871209 38.097514216009834 3.355919875795044 0.3299854210276102 38.65894506351197 2.235936932304852 0.3917598258568756 35.25902110972249 1.1553692738378902 0.46417035058058415 33.156587289181175 5.893852562994886 0.24056580024001425 36.48310878252418 0.08726926996957576 22.126417546555604
236 36.507320300465516 4.631916563825907 0.5104618361854903 38.6255395432849 3.399732647315588 0.31960785210892356 38.52846807697363 2.2123093242181926 0.38393819291204107 36.3897054761976 1.1537151255552889 0.4779399227680011 32.530598834046955 5.913409087183739 0.298682680590251 36.51632644619373 0.09835190877558189 22.810945067127935
237 36.50914003586947 4.639853611000364 0.5126748571193248 38.91974479194999 3.35583351240412 0.335294619176678 37.68894242913653 2.188172677519556 0.39079081655399617 34.26112892472962 1.1545966216696397 0.44563087187757044 34.37551687723319 5.934360335226852 0.22593109929955116 36.350894611783765 0.09069871071994506 21.890680647726025
238 36.55634475049799 4.6394389996133105 0.5385360598474253 38.52126199632903 3.3574359207166697 0.4048088145801846 38.929063803428 2.2303831778079086 0.36834873338257357 34.286146286490066 1.140778116145479 0.41042956253184115 33.27018876118625 5.944711850701278 0.22875070782489118 36.31260111958627 0.09868497215276797 22.35536791625669
239 36.55333063845077 4.632273817162357 0.513793755155539 39.44146090786887 3.383816696234473 0.32366209604421076 39.12147621571155 2.202963330566565 0.36876466120647716 33.894274446059896 1.1690388494005675 0.34706564461626693 32.829900288132556 5.931184277180608 0.23101442897445845 36.368088499244735 0.09999075326475286 20.446578592068995
240 36.37917269117902 4.616844583158778 0.440579413241096 39.06503929316186 3.380718978903084 0.33377586614471055 39.285260157454715 2.241786233039133 0.38124763657786814 33.9833721560883 1.1425841841688313 0.4075096145568041 33.23393133874634 5.943798021005669 0.31405038340407393 36.38935512732605 0.10128175921093781 21.510702485271263
241 36.85089224022671 4.648832991543902 0.38570191682973876 38.44538136458356 3.3642979159438573 0.3729647009245335 39.26100428661639 2.2067532522815365 0.39064339015627697 34.796658864968144 1.1519449982740686 0.42777937575802355 33.04424099474424 5.9784152105681905 0.2674209481195395 36.479635550227805 0.10618423287814967 21.136531455946802
242 36.21349517824536 4.632201730373317 0.4516576587564659 39.219098794176475 3.373098855080214 0.33753072159096176 38.291647492245886 2.2095600346969455 0.3385750808409759 34.6758291593211 1.1481441870323592 0.42935924279662785 32.82333973203363 5.957777386454189 0.3119654326838412 36.24468207120449 0.10029179788324356 21.418172353819518
243 36.44440408474415 4.625171957119987 0.43753950569271305 39.080994879069685 3.3714494589866857 0.357774053569837 38.92566328370529 2.1878741590919195 0.33518029916708103 33.996837823388965 1.1871045597663563 0.42314709611662554 34.37059769020578 5.9860257317114876 0.23199535935377 36.56369955222278 0.10766053249112591 20.461884906353795
244 35.554740174770856 4.6232903790723165 0.46092155198498974 39.860851183646034 3.3804619354403562 0.3188078420629508 39.49464013540669 2.2288497924106907 0.32597131254062334 34.56409509621441 1.1756265098664582 0.4050478668619473 33.913446824417655 6.000661626043498 0.21460963686873727 36.67755468289113 0.11791340772250267 19.771148719907597
245 36.19358088776294 4.615482520467493 0.4413414944836565 38.97373727015298 3.3349157472619577 0.36880831261975283 38.7599714159578 2.187235808584454 0.2540156515155836 34.67149957976679 1.1344968738353642 0.433374062071277 33.50983436750994 5.963790023591724 0.2907354134722344 36.421724704230094 0.08331955390403727 20.49212126730933
246 37.15001481162063 4.612747267745174 0.5211556860429757 38.992442831685715 3.3833929567605674 0.3485569806521034 38.48176181993415 2.188632677519056 0.28410077567570297 34.70837122975895 1.1772157582737102 0.37654964525667073 33.000707335570155 5.935086359045089 0.2655184604073308 36.46665960571392 0.09555036302455808 20.579286641562785
247 36.84484422889099 4.593712938504329 0.4688070951402554 38.56314356905196 3.380664754286788 0.3678483314305719 39.429746166247966 2.1804000773052343 0.29202864862563677 35.226195943492755 1.123007471229129 0.4591490381298519 33.982600355899294 5.964512601025182 0.2319040889151322 36.80930605271659 0.0845949276259712 20.852652302275864
248 34.69298454288337 4.665614134305232 0.4808128559243494 38.62192985483267 3.344192705495287 0.2936985158706032 39.06495508926219 2.1900554299377415 0.3505394897342072 34.48785842890844 1.126536367832004 0.48191550429404484 33.780825734153765 5.951167296464439 0.27291304671495353 36.12971073000809 0.09164854596277947 21.541831266393807
249 35.803210599954284 4.643038045017429 0.43753528549778453 37.89041956492591 3.365469512449144 0.3201187163859049 39.842830461422274 2.2240234400130627 0.3492101319253894 33.26102730739075 1.1415510966289923 0.43235154858757335 33.06552478109033 6.001346637493455 0.2805127936482998 35.972602542956714 0.11122110547625534 20.852552307429775
250 35.47303629739789 4.659537777987352 0.4326642550178154 39.25712429823726 3.358293096963272 0.2514797781152306 38.91922927296911 2.2420107839284205 0.3805647903878878 33.82781953874976 1.176913848799622 0.4039657717987451 33.07317247507846 5.953777649174842 0.29513286084004353 36.1100763764865 0.11424199052654052 20.21174462233161
251 35.8771866133862 4.646519573774777 0.5028077826423138 39.85874711442514 3.3899432706536823 0.3184105361777917 39.35466947338079 2.2565814203285735 0.36546445152270296 33.313979961554416 1.1432816959781744 0.4567883202261222 32.59616324830709 5.949440051253507 0.26791516839399576 36.200149282210724 0.11328856155358155 21.90287313157502
252 36.045284669322676 4.651053830215707 0.46553996161381517 38.48714066129916 3.375784869764568 0.266750874680584 38.063812493822056 2.235073598872197 0.3755016081185865 33.91266036487063 1.1665227949746202 0.40316497147680486 33.34891483334396 6.011930515632553 0.2751495332739804 35.9715626045317 0.12420848104776776 20.467277989214313
253 35.11402422370154 4.68106245305728 0.46883044453322664 37.58372626709696 3.3445134962532186 0.2939115393430964 39.22695045815457 2.2574274447016545 0.3100537282339932 33.8879017713726 1.1514651190603813 0.4167757621650968 33.119392745528124 5.997134848789334 0.32423302954112865 35.786399093170765 0.12245603152821247 20.78466858610165
254 35.255721212984895 4.6053165879662 0.45623286313196576 38.83777411157735 3.379440405889073 0.3039837583638858 38.997550236360496 2.2277229931232596 0.3902482713143796 34.18618795534632 1.1754061108334286 0.42679441069711593 32.99839504082719 5.995756149986533 0.26244463987561256 36.05512571141925 0.11286380871553754 21.081454301883632
255 36.230294941501434 4.637568413413178 0.4619040881914075 36.494506096993106 3.3621024961309756 0.30851238288325 39.65885016229473 2.2510418342773066 0.3135048433366259 34.54256796391526 1.1954825407000003 0.3977486409869438 32.180261456524114 5.9960954294038205 0.28986479016087374 35.821296124245734 0.12459350194089498 20.300292836263726
256 36.2450411220081 4.64374976213519 0.4290305239991552 38.19799440887584 3.3877908890880906 0.36740834898129787 38.74813121555494 2.247461596016673 0.3356223339732485 34.461049444837634 1.2001175727908033 0.3441968712002287 33.80775946663344 5.985687509017322 0.24466248841559196 36.291995131582 0.12909682496545455 19.72029706833921
257 37.527662921971995 4.653823354553534 0.4366863927971374 38.196439285219896 3.400959826399369 0.35682479792364014 37.89545680910122 2.224512367550982 0.32234011002226254 34.61189523942351 1.1614492148071847 0.4094637696492258 34.19762019259855 5.998722757888186 0.19989936977838638 36.48581488966303 0.12402886339568982 19.769501235360686
258 36.167268320771605 4.642061993184815 0.45771502763097016 38.605679924908515 3.349895237901726 0.34353192131274274 39.40902263699444 2.2325432999002457 0.2778164961991494 34.7359396044777 1.151335848052176 0.47498932303111036 33.883841750335414 5.971029121356085 0.2416053250298306 36.560350447497534 0.1055084592348483 20.576726037817387
259 37.52416296895985 4.59960682929266 0.4640616958488545 38.98395528111196 3.398026008993817 0.31915927204512545 38.565113528943435 2.223449033708455 0.34344537463242936 34.656085655544004 1.1455089240952485 0.4316244942893625 33.81915746854424 5.965914989084673 0.2805803889850114 36.709694980620704 0.10263651619080956 21.071912061286618
260 37.01606380409421 4.635219729210247 0.45743047760059236 38.69772498782889 3.3630778375396315 0.31475138374734773 39.55431669948266 2.217100902007317 0.3388665738391818 34.78906827466305 1.188654039616634 0.40873898702350614 33.172043440553246 5.995906967126422 0.23080217081969742 36.6458434413244 0.11612725425588914 20.06027906803241
261 36.591756072191046 4.655818684043506 0.49730221839213856 37.93102926226387 3.3785917877300498 0.31889910915835096 38.512272386976335 2.2049663915204585 0.28801076192297553 33.83964703350629 1.1617615316334515 0.4311299774190545 35.07811477084871 6.026252274191314 0.2136455617571122 36.39056390515725 0.12161349297959467 20.0419219084436
262 36.722511241299706 4.682142470859712 0.5147125119594256 37.38349043776208 3.365911210149363 0.29111547661643317 37.617706262814174 2.206195009355184 0.2991279834240853 35.02144823309197 1.1567243183692086 0.3942052112942304 33.022550405614645 6.000432392038339 0.3084960896213251 35.95354131611652 0.11841643931019993 20.71422650883723
263 36.381343575030506 4.65249187241842 0.5298387538549935 37.96013988643301 3.3471326478784253 0.27799052581794725 38.128974138471044 2.21289378285556 0.30642437554828034 34.67396935228157 1.1581965716095228 0.4050664710364608 33.836675859272 6.015076780380168 0.2203731371086193 36.196220562297626 0.11329369018425797 19.93541632764605
264 36.96624494155054 4.630693585979381 0.4964330464726503 39.46745601883525 3.320849736747534 0.3144738241510022 38.15644977568282 2.2003938716933784 0.30453407224095314 33.51227934618813 1.1776738886903622 0.41687307675676083 33.59545531997971 6.052364061544919 0.23682619812015207 36.33957708044729 0.11253038808695379 20.2728535686889
265 35.6704786782763 4.691774813621857 0.46337300065798187 38.70350932458647 3.3481481742785535 0.29467759612352723 38.376315969640544 2.2347797993547185 0.3270760578267019 34.814331834884854 1.1543515191079987 0.4602713060161743 34.69113628145822 6.065767813375697 0.2756959290339994 36.45115441776928 0.13509978310360354 20.868198794897655
266 35.17913903666302 4.675759130951096 0.4070493148349869 38.675441341544555 3.3366730168378003 0.264376711313244 39.49139713823327 2.2316468392068263 0.27534866378357137 33.58278309022742 1.2002964731924006 0.40886943841563594 33.954576690882575 6.035176885043267 0.2752023998854333 36.17666745951017 0.13204582820211686 18.68812462026128
267 35.24607537298866 4.656832861415104 0.46279497986905804 37.46108542656901 3.315376089612876 0.318183125782553 38.400322533629726 2.2117887988372678 0.3697284747351368 33.74467268370465 1.159708645951672 0.40923344498248965 34.15697105292876 6.012903351567069 0.23249257873045034 35.80182541396415 0.10745730863263656 20.53976465531114
268 35.96153982010936 4.636163820053757 0.4869906613882806 38.88567534927159 3.3508751475050658 0.2897920018112231 39.08744301682907 2.204192683106152 0.37386123297148494 34.07471638485656 1.1608200859477675 0.4574863481898633 32.81797328225051 6.015163968812243 0.28212302230051256 36.16546957066342 0.10957850024083586 21.66070687810263
269 36.480273151521395 4.663984416726248 0.4994176239690026 38.42462786425256 3.340027853992732 0.2986569548089811 38.437597233661165 2.263854461994414 0.3787788171267527 34.6831560339675 1.1824756981717477 0.3572022329015375 33.29907623352752 6.029649872898907 0.2751714708288663 36.26494610338603 0.13213381991264858 20.732215397957688
270 35.535606253131554 4.608261171362015 0.4574879675326795 39.79089195006146 3.345827264067481 0.3190475544330852 39.16691090882284 2.2089092554646035 0.35819388758372556 34.154278792461724 1.2121448697824637 0.3711046362732584 33.022486223196296 6.0084501021786885 0.294913106490101 36.33403482553477 0.11285389172688909 20.63504235954558
271 35.74436497168187 4.622731627569564 0.42148667253758254 38.09822847087601 3.3371330100975602 0.31548776316496224 39.20293001186719 2.2336385576169366 0.3656993735736663 34.28156244762708 1.178085715518296 0.3733052881596343 33.138176484313945 6.006220935842072 0.20876605167113085 36.09305247727322 0.1116973284847246 19.305757319793663
272 37.321849183499886 4.6521186406444235 0.4119510665915569 39.98657345592362 3.327216294581254 0.30189749300655894 39.41323601416271 2.215237646070367 0.34825686313309173 34.086932983096546 1.1654885644730668 0.4366906206660509 33.00329922547722 5.972188825049062 0.27588745448249186 36.762378172432 0.10258535331947342 20.336374880004776
273 37.3497207530721 4.636371654074643 0.42072989861875937 39.958145523639764 3.3111388402404014 0.2874636184792794 39.44400648048889 2.2190634283971904 0.3649163507749671 33.774269734264266 1.1497180366672448 0.43157405480573646 34.29139558041865 5.957433708934294 0.23682264140651138 36.96350761437673 0.09088049281859352 19.956195223282855
274 38.19088649323853 4.621052783343195 0.32624072324272807 40.321773074728924 3.3396697539784084 0.27391455137547854 38.090915597741 2.226821541713184 0.36204315230471307 32.351149998109946 1.150938377897484 0.4603307472549113 33.741755427815185 5.971723993137529 0.2939775770388221 36.53929611832672 0.09817664916979893 19.66971847008532
275 37.02986882595717 4.591620302510822 0.3365312623180319 39.924062282573765 3.3426400813779713 0.2794973857336177 39.35371351832095 2.245886582009792 0.344855476841576 33.71075768355595 1.1917124819785059 0.3936588929426429 33.998083029038526 5.9719305485183085 0.22271380707696994 36.803297067889275 0.10489335843491876 18.074031855142053
276 36.81073545592525 4.660554803694038 0.359947572328836 40.190714853391974 3.3822085238609976 0.2867892717860521 38.943245608754 2.2420505099247205 0.3898855493160449 32.34637712297403 1.1615276747637395 0.4159678581509054 33.868599641312564 5.974296668085004 0.20393782019312157 36.43193453647156 0.12026299522153865 18.982413431529903
277 37.34567505426528 4.635993458731124 0.38762661542582366 39.81534570707121 3.337086830369757 0.28200460041822145 38.55297880699523 2.2555888226420446 0.3348741135890129 31.8207735315917 1.1511100148914093 0.3938287043483677 34.866060538360664 5.972138699828612 0.23734212853221787 36.48016672765682 0.10651892444842823 18.743468150145436
278 37.577714392916626 4.6085477508929475 0.39028822327531715 40.84458247980741 3.3431287055358 0.2738147159195218 38.31951828954287 2.246583832757287 0.31052204199021666 33.229688241623215 1.1701635542575983 0.4061817009450595 33.253011320556006 5.973102233826376 0.3091941864218318 36.644902944889225 0.1044405746098405 19.365983428293994
279 36.81945380213509 4.633527445721673 0.383095855681672 40.17972575983912 3.3189648552630393 0.260650339103982 38.05844096520856 2.2408297675979467 0.30823449815733595 33.21240630079247 1.143230823467326 0.4485597638204681 33.79726883591476 5.9764387200803 0.25458405304481224 36.413459132778 0.09873368158189577 18.966329796134623
280 37.12182899138839 4.638157648811614 0.38752300158599706 40.52513597787043 3.335301443980601 0.2687207339627879 39.17485825804217 2.2208418784052326 0.3326631780368139 33.13323513574234 1.1804023821365126 0.3960489774725552 32.547510844951205 5.967800939202882 0.33702981621855443 36.50051384159891 0.10463621766320719 19.73250268176108
281 36.68905734615986 4.593335130722036 0.32269290002358625 39.851263076245154 3.3631751219650545 0.25315202192111735 38.70435545785797 2.2322481180883784 0.31160519144609866 34.08172496588517 1.179967615058132 0.3912038615794502 33.60840435215443 6.003157049137728 0.26075578496999324 36.586961039660515 0.11051196615010453 17.64033643716466
282 36.85295730300872 4.6160274217008155 0.37534717821008934 39.92648350321821 3.312615853632874 0.2606595904092932 38.9588241978314 2.211298974843889 0.321733893095984 34.67944920102297 1.1486021644688067 0.4351327351016293 33.599361079163465 6.029191519203837 0.2785414627981104 36.80341505684895 0.09968254592588317 19.153003454279315
283 35.58420493263163 4.611046446795767 0.4201098197776376 39.06563853523647 3.353057483609302 0.29664918122887346 39.216961524907596 2.2051202525313283 0.27892902091097693 35.384068624220006 1.1529403962359315 0.3593355021775316 33.66624514489736 6.021571635442908 0.2798909906955336 36.58342375237861 0.104882602078886 18.7347403124355
284 35.516745405321686 4.630911604098241 0.4905587333470668 39.803981722374516 3.3113286371818993 0.3043232922311733 38.08596519412309 2.193680287374815 0.31412369588001965 33.94499654305712 1.148702582798686 0.41583168662941716 33.16387832007198 6.000408896948853 0.3085528179825949 36.10311343698968 0.09314176083633767 21.009104430872487
285 36.5043365238473 4.628760404054691 0.45080912361567443 39.143093588393185 3.377899357987378 0.2470370683095646 39.139220728584036 2.193765968470883 0.2925488931290553 33.71685228822546 1.1517947405771845 0.3984310085672275 32.86920545388682 6.030659462337309 0.28490624686760213 36.274541716587365 0.1127113458413278 19.179559828916013
286 36.67878258582815 4.633674955207034 0.4441462863151963 39.51875953010718 3.322726905825439 0.2449563660736279 38.99128240367792 2.221615349423894 0.3242115130828108 33.959446003209756 1.1165678937091075 0.43516539746029936 34.5392907723931 6.050620313105665 0.2375096388136154 36.73751225904323 0.1051764426100668 19.320013112930138
287 36.84100949098344 4.622446594947176 0.4796832038824147 40.16741811191279 3.3151242255267683 0.28415372076435375 39.43562341650111 2.2187973221890855 0.3069933310356134 33.09542866141092 1.1782246621605441 0.4058818417836895 32.67675439480845 6.0487442161828575 0.30752247811780914 36.443246815123345 0.11280276335712505 20.44582216845441
288 36.070645039698306 4.624727842521448 0.4517795956015832 39.89093645397868 3.3265421538589153 0.29708054134400963 38.69860187919646 2.217579574768812 0.2683338714223687 33.461514895002026 1.180287368862531 0.39748234332648 34.07719001054176 6.017275745805585 0.2862010124721065 36.43977765568344 0.10941789631929702 19.490618887215835
289 36.49275044560619 4.603021918487476 0.36680336077321984 41.268601970438915 3.341883161747669 0.35098979956287973 39.59278173822893 2.270043107391027 0.3545964045435516 33.86688752892109 1.1747577586468174 0.42388706107836327 33.13521080152938 5.993932047416711 0.3113434044504041 36.8712464969449 0.11286295789377884 20.713799741142388
290 36.82482907295849 4.577787133715969 0.4026265161244863 40.54837950862161 3.3545303662558963 0.2498626346343782 39.54312721067131 2.2587698944561425 0.35412264527668497 32.84548042538021 1.1991958741915336 0.41738550265638974 32.76846907836878 5.999751260758488 0.2735335313934479 36.506057059200074 0.11414226503144467 19.45227043144639
291 37.92529780126323 4.5829681821918085 0.4739893550726273 39.267058260591355 3.3886717290474504 0.3222021648811211 38.773182790969415 2.2488847068158897 0.3254713665171859 35.724151743064425 1.135154510431731 0.37714068858320304 32.91630588386684 6.002360035091137 0.29692310528089744 36.92119929595105 0.10774319187144199 20.577511988447082
292 35.622396529231665 4.619345657605235 0.42987554936729855 39.55363850134551 3.3698312975337146 0.3243267503920117 38.38069965781508 2.2224989274479046 0.29179585042628586 33.61013966995045 1.1967721825173567 0.4380963781438014 32.579578784208366 5.985874829568455 0.27360104137324354 35.94929062851021 0.1149999380903719 20.14170756256083
293 36.890217234810095 4.6424227200107975 0.3931541759169805 40.29383407647094 3.3924063315759874 0.2625050550881104 40.08926671084413 2.2959825583781965 0.30507766959488697 32.51203823015753 1.2031814430944154 0.4342848315396727 32.74740903249928 5.988969034043033 0.28176310965279733 36.506553056956385 0.14072777657632476 19.214538917243743
294 36.99799485905924 4.64911451911382 0.417090301171972 39.57918859835872 3.3875117272348283 0.33989804733541845 38.04093544884661 2.287541958844663 0.3383831916441447 33.49750753258577 1.2362736028328705 0.2762049917043189 32.00344015218623 6.021748286661509 0.29526664458027513 36.02381331820732 0.15257337809337698 19.100615823994048
295 35.34972097448515 4.6601020093638414 0.43357840720370094 40.96356677862781 3.3477620473408316 0.2736169237143444 39.37668817553762 2.260643145179964 0.32726894903284826 33.62643287249489 1.1983984650053696 0.3113027364009544 32.605949752109595 6.083878387272675 0.264512625619827 36.38447171065102 0.14629216998837502 18.45244546416285
296 36.51541331222079 4.659440793569047 0.42942667616213503 39.361001799692055 3.4022063689571205 0.3394117807381093 39.73358863932177 2.2709844295492507 0.29823835558670003 33.003845544627225 1.2300274936457707 0.3359327452616521 33.10729450031423 6.020297209526796 0.2865375756094711 36.34422875923521 0.15272661820543573 19.360784005968828
297 37.032632967224195 4.660656100790639 0.3947312842609646 39.746342177734135 3.3872414763457206 0.3233896757299796 40.31752486235905 2.282391788389893 0.3025963306417259 32.67484087939016 1.214935000676126 0.3340093936281604 32.84541067529572 5.993411728465156 0.31905724572231553 36.52335031240065 0.14386257808934566 19.18015100097095
298 39.1020311636111 4.659394104953203 0.4506777740255259 40.05063773240969 3.375009468901184 0.2795714842717716 38.9469860331525 2.2415480255343874 0.2703301939227723 31.994287991659338 1.204133292849695 0.4237872033439337 32.82049516695584 5.970030283609128 0.313090972795567 36.582887617557695 0.12615839432535822 19.909797837562575
299 37.19471045820167 4.674378161474618 0.38847378003062943 40.05447326509742 3.3632327686333263 0.26495865678391656 38.628276753623986 2.229542223536489 0.33289836889897306 32.733397825170194 1.1994941160646868 0.3999287052875098 33.181490442469446 5.97312549299573 0.21387820619732203 36.35846974891255 0.12408991169680865 18.33622756703272
300 37.42879645692937 4.68652709416814 0.3966879886170956 40.918517912742836 3.3498342007448882 0.26938288950949746 38.41947240040407 2.2226008965995696 0.3142608229646852 33.08032178778874 1.1732670114456927 0.3720964405794032 32.56111054762752 6.0302407061835375 0.2810488152345405 36.4816438210985 0.1286293409842043 18.718267112508453
301 36.77210504573245 4.672790983382239 0.4019936987469795 39.63681437757976 3.363944204935287 0.2794906878385532 38.65802877661935 2.2692873895629093 0.3552428511942834 33.78995939041675 1.164257468874023 0.3713875627550118 32.64817838294054 6.044435776066664 0.2666239924896791 36.301017194657774 0.1390785237200632 19.19109292542755
302 36.10952642917936 4.6849461707497 0.47368787377830474 40.84502685937177 3.3486372760898293 0.35710351928484996 37.476316468634266 2.255895853862384 0.2977442227461653 34.03457730020672 1.1803059169748884 0.3621367080075839 33.01624782629707 6.0163708883439835 0.2716646002821652 36.296338976737836 0.13336658035999577 20.194893566188792
303 37.62071980460758 4.6762282439776754 0.41534463673982064 39.464259076338344 3.373424241723121 0.2848366812040981 37.095097687147636 2.284162863190435 0.34597034011803696 33.8849502177977 1.172877856616861 0.384647432060129 33.067816473272785 5.97074140813907 0.25897565376888115 36.22656865183281 0.1316222818852713 19.363392230550385
304 37.40924183321399 4.681310226292409 0.3718468394367261 39.92127591939536 3.3294543630079696 0.2768374748329617 38.040390279839414 2.264712782682193 0.2849312694980011 33.130811448987956 1.2065052018417795 0.341097257334786 33.231875479423195 6.00747559789443 0.26130869356075337 36.346718992171986 0.13402699349959496 17.601510235482134
305 38.60752498425979 4.684321257263394 0.30313111508079754 40.13735025408894 3.3540425877905156 0.2538379338500519 37.569757137251635 2.2664766366162254 0.2949973781091931 33.63148221116454 1.1892562292256974 0.4309214054092901 32.298755315934756 6.029474539378918 0.32734236726320715 36.44897398053993 0.14084960921078887 18.451878897607237
306 37.63110570535829 4.683848043082825 0.3784748639242846 40.96420449852365 3.3567439903301204 0.28672310115180694 38.32233289430636 2.3266424715735585 0.33065287116707737 33.81754243227841 1.2000605556526667 0.481743662270602 31.393031523146174 6.0081467305838805 0.2775096760783412 36.42564341072257 0.15122371740044888 20.112012361983997
307 36.99581349275472 4.7012580995637565 0.36505194700700677 38.49041217174789 3.362471460053221 0.2987045559415263 37.98094180972675 2.287483391205277 0.2986893648902538 34.97772534193248 1.1937525284550536 0.46041070662046135 32.17555493691663 6.032469950430384 0.2874650900870849 36.12408955061569 0.15162244509737718 19.59884259765893
308 37.76800310373213 4.6976421000862985 0.38576797871773616 41.4149417086301 3.363290111005321 0.30743681024334946 38.42777799580012 2.2783470379195547 0.33917824939741087 34.32108938662097 1.1905575206828678 0.4345206336745141 31.7126111526484 5.996346984100953 0.28206392448066553 36.72888466948634 0.14137210991483767 20.04169235707462
309 37.85396710001452 4.703456811839843 0.33518247359013836 40.95032134086405 3.4002934117011274 0.2797360312845104 38.59560336631981 2.2565587544907735 0.26435891882061063 34.42220699537141 1.172955657372866 0.4490957678009354 31.159823058979097 5.985599488581057 0.33275588679499724 36.59638437230977 0.1399081839529722 19.03513708250836
310 35.68813303533958 4.7030388448222675 0.3605834833078815 40.383201557589494 3.3713680973139617 0.27641517527908627 37.27287762077846 2.260776375246347 0.2815094024229005 34.4367984577772 1.1370511082535573 0.43930288919461785 32.49263124543972 6.024253502934435 0.3239140706098325 36.0547283833849 0.13543294486995244 19.271149198842195
311 37.46476153087605 4.729567424860042 0.3546058460793905 40.28768964496188 3.3966975908920682 0.2936701014036947 37.993567758173526 2.275460582182734 0.3319374382113021 33.926265588629285 1.174639941533983 0.428174460375009 31.375227525783306 5.9787845820102 0.3551383024051982 36.209502409684816 0.14716538345164412 20.20852107371113
312 37.13979833614395 4.691375697729782 0.36571204092909165 41.23485038933307 3.3757001175683494 0.2747376683055898 37.65869720283435 2.2785854598781103 0.3230789250722622 35.17842916695719 1.2076317832213315 0.37368068635487217 32.19339315661245 5.9645390334468855 0.3516053903454112 36.68103365037619 0.13970177752473054 19.352391064063987
313 37.54660248649212 4.704120742393232 0.3482418420113163 40.054896409480556 3.373958851837112 0.316282088265771 38.1869086154703 2.253717088749829 0.30971382603996056 34.691058747490544 1.1779664964470737 0.3399988665861722 31.997813529207804 5.952720955304903 0.3053323625609674 36.495455957628266 0.12863218610226862 18.558893499476504
314 36.33678529263715 4.719275514778001 0.3569425208490138 40.549560686451045 3.415798315574411 0.31269032979574074 38.95368324237898 2.2371976805071276 0.3385601857984199 34.49552190740084 1.205162034020922 0.37051330980482705 32.028410557685206 5.999730124983019 0.3088467016108917 36.47279233731065 0.15156809312853495 19.33793346935064
315 36.1520344705332 4.728144001505989 0.3385801055324863 39.50672089514537 3.400791603365787 0.3106039607749857 38.621450425630634 2.235954416767469 0.263552237835268 34.452475353844015 1.2267765043873196 0.31072718965881896 31.969371141065583 6.005198932689006 0.3059909517614925 36.14041045724376 0.15550845089895277 17.526256937656836
316 36.12326776037413 4.71467086318322 0.3441336294475361 39.81875198887874 3.3842787270562202 0.30785783754988993 38.095248065172186 2.2421745005638387 0.2772608897187943 34.4883902735789 1.2015762932310032 0.36023953820091204 31.73746704315719 5.995598740628115 0.30339636915003243 36.05262502623223 0.1437951840883181 18.253154953393746
317 35.78930596292358 4.699607619445566 0.3944323479256878 39.47028271465879 3.3929458970072894 0.33968863040999203 38.30549325124645 2.2375076749762015 0.3061725400690739 34.56085631785125 1.2277035398302807 0.3207745764873557 31.463366555939302 5.977703135845591 0.36699311365992154 35.91786096052387 0.14322893257682448 19.802122798061554
318 36.99525638622478 4.703762258235551 0.39970988801730933 39.321422340538625 3.370892684186773 0.32696119838418397 37.14575960754081 2.241535993920296 0.27989875804887965 35.34951990673975 1.1998950201869234 0.3113000120417052 32.00984072707533 5.993896429681747 0.2775695003931437 36.16435979362386 0.138131836398097 18.282388323717907
319 36.37299278194686 4.687765001868311 0.3887287828509886 39.41744073570453 3.428601105745095 0.3111384552142291 37.46679954503055 2.2395133099308633 0.3036370787369142 34.44625199556639 1.1652840046960267 0.32928330625514757 31.732479448559626 5.919634798058496 0.29975799978519374 35.88719290136159 0.12429500321559703 18.707594810286
320 36.85722146782272 4.719318375660956 0.3909675960596516 40.628221160955675 3.3852627375313284 0.2920145698724371 37.91803857815807 2.2557531887731086 0.26146138475803576 34.254486545072275 1.1528430304348276 0.35058287960065043 31.824383366766785 5.951414839346304 0.29354446922720107 36.29647022375511 0.12905379350514373 18.203681599936164
321 36.896327668123526 4.71396717699276 0.4178864687689223 39.82879971244694 3.3940452640023393 0.34400287088436887 38.14829159904314 2.2441552820335366 0.2828094727773125 33.772404808121316 1.1908199542951714 0.2976418048936166 32.56787986261288 5.962229689590255 0.30435491824927646 36.242740730069556 0.13717883253865124 18.869740866279216
322 38.12316120457495 4.706152509758061 0.3626631170118803 37.56589827794234 3.355269127014233 0.30560547251197645 36.981558713160226 2.2109891366293617 0.27163683296898183 34.57966821927059 1.175725987266837 0.3134426031348473 31.940808408767875 5.9481780500047865 0.3612007832525014 35.8382189647432 0.11539832129049463 18.501366513341775
323 38.314714552562776 4.690399784829565 0.37957412423325176 37.95467846398004 3.368737356230489 0.3475914951572554 37.1705382279264 2.220184877475539 0.3693030147897075 34.7116129786141 1.1733866092009233 0.3371501996883749 32.56912805219879 5.964797481897601 0.3617638621278702 36.14413445505642 0.1196365810826622 20.573570218283297
324 36.55187087261482 4.687395913001176 0.39498632686934976 39.13977277426578 3.382406113599745 0.2653310023735275 37.97318665661818 2.243437473777316 0.3464837445150856 34.30456044561261 1.1760931830289036 0.2875655625554745 33.32329850192648 5.966656960756772 0.27060280639990375 36.258537850207574 0.12733328798862148 17.93322882688298
325 37.32653359767605 4.719120580896209 0.39438410727607004 38.93387950362488 3.3922456763144124 0.30477788367273473 37.96984233074721 2.205485474924215 0.28828804315582474 34.88726629730884 1.1660530940815943 0.22843770314893908 32.337906268686766 5.9500480114621315 0.32799261223140136 36.29108559960875 0.12272592669155111 17.691565619734266
326 37.567482970368026 4.707899280980964 0.45549064191422994 40.26166561143321 3.437597473820799 0.33747330057618313 37.92117630376413 2.2802846105793635 0.32406179523134215 32.98373417829305 1.177784098355517 0.2508552766015902 33.533361447615576 5.981588813734086 0.24664334874912694 36.453484102294794 0.1531662146499846 18.501086385020006
327 37.73730112680987 4.7135190387209045 0.3228792995933684 39.714466540234234 3.421517594404284 0.3012818588442886 37.63613260479285 2.249133935263149 0.34804284082096926 33.30253614850286 1.1697601647310738 0.2905625734738522 34.04536581761898 5.987862181813706 0.2596154048628933 36.487160447591755 0.1444939421424623 17.44521242459893
328 37.41938370904361 4.702557709993844 0.37143092007429535 39.11721953898424 3.395845411676854 0.2993986964108258 38.13438170070999 2.2515099081102554 0.3263898487717221 33.945676911984954 1.2337064844006644 0.32759939139607597 32.221019748894065 5.999061686390962 0.34034686547311543 36.16753632192337 0.15267159927035467 19.08139361353516
329 36.27941023348618 4.73677461165799 0.3117632108831497 39.68256586500156 3.391406055556366 0.29804416728082644 39.050778220733356 2.2529475786169693 0.3419216248758562 35.74164252547541 1.1812246490227865 0.2990937988741911 33.12384846376359 6.016290298273924 0.25874909273233954 36.77564906169202 0.1518639977814459 17.29841968696079
330 37.110887292396534 4.771086319329079 0.37676825111966045 39.675189929362915 3.424101802604713 0.2877109559796335 38.21281398516391 2.2318306657557683 0.3085838278355144 34.08204585067637 1.1520291385554469 0.3554129799209125 33.230175396619416 5.971816170592225 0.328916668971224 36.46222249084383 0.1463081785232853 18.99232115582888
331 37.46579241923292 4.744556153991736 0.3457366686496954 39.4890461268908 3.4337750870372425 0.35527506684916227 39.11838358214879 2.2715101557074058 0.3170068088294527 34.9689261010071 1.1935694648603756 0.3286120680476514 32.78361513418412 5.992759127097779 0.3209869895752498 36.76515267269274 0.16336935689474652 19.10949008670634
332 38.00665592216233 4.722423082159848 0.3471572812711744 39.56270439582381 3.4100318882127176 0.35397788855578344 37.88692996753438 2.256323761613657 0.3254430314673257 34.01884108555108 1.193537474074788 0.34309525744923747 33.014825319478135 5.968526238721079 0.2860054392216124 36.49799133810994 0.14630384811225666 18.972682616454684
333 37.07058999062162 4.7150339578557015 0.3575843953819019 40.05629995370724 3.4171100962084635 0.3186334136866252 39.161758699425704 2.252729319501242 0.3283188403993596 33.75931620938004 1.167713287235611 0.3146054103634226 32.90678593868724 6.001771218388916 0.3046527229326871 36.59095015836437 0.14700693499382544 18.60731756954787
334 37.63163345473616 4.694995632609535 0.34688335356905176 39.37381941529066 3.3901041460613195 0.33417207883362227 38.572852825392644 2.269923490739792 0.31420952762301285 34.83231101717088 1.160056632575259 0.3014882762044774 33.39744149138763 5.937833021762059 0.3040691739643655 36.7616116407956 0.12671794390543165 18.344073570821358
335 36.58624910541344 4.674405687942171 0.3786401723229188 38.80612589788306 3.3810466126026153 0.33819766511492666 38.56517635665231 2.2269229170488494 0.35251406961350856 34.174086149295434 1.1288441212546245 0.36348950557353793 32.50531440818452 5.966568658989386 0.357727414069911 36.127390383485746 0.11169295872336801 20.518407339460786
336 37.09731869346732 4.687762373341119 0.3402357859630716 39.0407344809108 3.3546818962960976 0.3286658083333354 39.258284304021146 2.2321357299154494 0.3435455474094817 35.30593217838591 1.1540207883628513 0.36692533179136033 32.856491416502344 5.954288771821678 0.3061942920184753 36.7117522146575 0.11271327110327775 19.315172350313652
337 37.120585873707086 4.675296598606263 0.378527931376075 38.21064837929414 3.4080474306839275 0.33559482501628995 38.490447697923095 2.2521933722901775 0.2930044802502426 34.85084993194479 1.143361653338065 0.3734588887649144 32.9847275592722 5.942495071489077 0.2934645317489893 36.33145188842826 0.12041418443734067 19.183207469234006
338 36.76498925847782 4.6949991347872375 0.39418829520445936 38.66101506608608 3.405057399699232 0.32113469162034003 37.70298723886061 2.2366263565063074 0.34758379589738797 34.57285432323128 1.1008838525730755 0.43444105500024344 32.72424445176352 5.954087189596949 0.28667757387632387 36.08521806768387 0.11446614578839909 20.44342532573964
339 36.80670158207477 4.70034019731409 0.43012619475497244 38.93515579256735 3.4151294801083476 0.3735696399211059 37.76332347958165 2.238581246235805 0.31399075658434034 35.11622705705567 1.1262896871024388 0.3784254999976239 33.8841622802385 5.958377964796485 0.2535983324957509 36.50111403830359 0.12387907426727204 20.05020453022784
340 36.97556769370193 4.7254517395449795 0.36704095248974866 38.017586080192004 3.42680685844209 0.39050765487121114 37.94878663109017 2.2435279685291625 0.3131511522531595 35.15047374752418 1.1247915983974512 0.39726533209427 33.63706469312495 5.981041141603763 0.2645595868549057 36.34589576912665 0.13645922045932793 19.853270396787277
341 37.10276782981323 4.704553164129305 0.42483338066674925 39.919443197620225 3.4209199966990727 0.33502660554971375 36.99786532681659 2.237678812691371 0.3674863320128894 34.35924480002647 1.1327751372750796 0.3702210153238759 33.04654573727775 5.968145351327755 0.26691679562170184 36.28517337831085 0.12894985158035532 20.21949872390797
342 36.69479543673188 4.706048924051152 0.44914216961387016 38.51525023817662 3.427056870567923 0.3690007169102474 37.79160728717353 2.2327607886827607 0.2987246069817268 35.1079945114077 1.0882583250606417 0.3843491657995802 33.040210458656944 5.960271935528993 0.2961814757469925 36.229971586429336 0.11901472793413274 20.59666544863773
343 37.47961402239257 4.706663046184157 0.3834181522357997 39.09244245897112 3.443432004954382 0.38246150819698876 37.79057025598132 2.246266162092624 0.28138643628786747 35.22003721387017 1.118732336444677 0.4121564499791675 32.45785055166193 5.94703158202569 0.31651388223702953 36.40810290057542 0.12856038549614465 20.350732412323342
344 37.2704264234846 4.679395532565373 0.3638506121492845 38.94676719372179 3.448772313863678 0.3211486651436679 37.88713176950693 2.2763020717245466 0.3349301499097126 35.492677538573595 1.1270514301808559 0.3789630110262198 34.18051060641692 5.977776659359864 0.2320137647430177 36.75550270634077 0.13799496069470218 18.688808442399285
345 37.49211942838741 4.710070935703145 0.410427172383563 39.17498195540126 3.4019856006562965 0.2789508852991029 38.04359004796555 2.2827002023683844 0.31072855427091794 35.18206541784185 1.1843478399268195 0.33167907770340416 33.972131662281356 5.99639940255919 0.2798739449344017 36.772977702375485 0.15123615539860583 18.468259014736617
346 38.13973507451736 4.649378197266166 0.3331853440809064 39.00487931460765 3.402676475476173 0.2799613207415051 37.934290657149546 2.2673816791650556 0.3564857529461771 35.030844121433184 1.1719289242747322 0.33931777788201084 34.06398800538192 5.969779007218137 0.2790424378271398 36.83474743461794 0.12836421583589147 18.1970551592279
347 37.16233927868889 4.6906609453591965 0.3839851323930021 39.29777302613908 3.3770891649114714 0.2805048275482087 39.67191869082303 2.2612723837397803 0.332584319516032 35.037402649777114 1.1743047483461508 0.389770113391278 32.59421916869652 5.969606617840642 0.25760915468151196 36.75273056282493 0.13072213119528703 18.84404957575736
348 37.85506509590167 4.683786929430753 0.46314985078465876 36.973138915823164 3.369179836673619 0.31771333289957215 37.64560730563964 2.235497672293613 0.2582281752004602 35.446713552395 1.161107637496658 0.3777146897227093 32.596712139622326 5.934745131599576 0.30106545534462753 36.10344740187636 0.11299880065468262 19.685357384448505
349 37.179535096399924 4.6891532181542335 0.43143809715881837 39.46197753935907 3.3729437642387317 0.30290500255029884 38.34954905459398 2.2713429736710173 0.20586273832993313 35.908606949783575 1.1291370571664125 0.4124060543619258 32.22566687407211 5.9567724038037175 0.2733196425403382 36.62506710284173 0.12000524256266125 18.631802945873012
350 37.07226066784199 4.715639010108457 0.4452808823406799 37.29827582939446 3.3831493939717996 0.33091328748972076 37.1555813813819 2.211896403574597 0.2899117073313123 36.48955029404124 1.1391643657821968 0.413744467584072 33.030860974445275 5.973486776849962 0.338265385554326 36.20930582942098 0.12080254921324127 20.834071602508363
351 38.21106272136599 4.720459366643479 0.39833221222900067 37.99911166223821 3.373676532249462 0.2945306172922247 38.23027091987197 2.249833665868948 0.33593111795031694 34.740615880536396 1.1742720729366403 0.4092749364129804 32.98745688665182 5.98763716619677 0.30345621482779395 36.433703614132874 0.13731111993489872 19.956407614463966
352 37.29932448377047 4.658838638548344 0.4129737532497029 39.05037733178484 3.3727687220713567 0.29872055637177264 38.11734930651819 2.225291907262538 0.262711237437477 34.703819793232995 1.1581163109363874 0.4191080778615609 32.64801160417909 5.9375464105706035 0.3631688305066346 36.363776503897114 0.1066477570336847 20.13009812813079
353 37.04855845285545 4.664114997559867 0.3028056770667956 38.955547179804974 3.3838315883226655 0.29065285375398664 36.3872600642848 2.254020509918476 0.3232112545247065 35.24521941211834 1.1294402716449683 0.43508776758047296 33.621276755850126 5.958417479742602 0.3035926202236177 36.251572372982736 0.11410032859355454 18.96891570754419
354 37.43543663944574 4.676761345424106 0.4199708192946329 37.03703824083938 3.3757342672401984 0.31226008813408307 37.10469763286719 2.2773093259170603 0.2814377321854542 35.86042020109952 1.1192021173668614 0.355402188572306 32.727103026823045 6.008799397089826 0.3505886066783849 36.03293914821497 0.12769664976344913 19.705845563521766
355 35.97977223913576 4.6951633593278554 0.45005118361194396 38.0479230728718 3.3556881453089598 0.33184066720059313 37.21329072779593 2.2207567905058596 0.33774412302191303 35.557034133996325 1.149970760608665 0.41843043980579425 33.68755513599909 6.018359748095496 0.2649204152511409 36.09711506195978 0.12412311992520593 20.66070716263046
356 36.66768134172493 4.683738645294591 0.4032861897488054 39.43218220777012 3.418022301047294 0.3517403564899602 37.45532890703512 2.223360999135725 0.3051524722968424 35.5827021235737 1.1397606649842777 0.4389077960500289 33.42655215682355 5.960424627255445 0.3320475302157096 36.51288934738549 0.12119680669930517 20.98325393571408
357 35.57937053239813 4.6595168062712125 0.4618059084903319 39.26201579185618 3.427324367012863 0.2434125353023838 37.84473749991863 2.2605135950573203 0.35597267220963785 36.27406462936478 1.149945012063539 0.42652708991278077 33.39444675302084 5.995232487653303 0.30067727927622695 36.47092704131171 0.1346418127674863 20.493502680343227
358 35.89994562567406 4.688198798526798 0.4438576687216173 38.83773882172447 3.396762128614752 0.30023118212585026 37.66370152775128 2.219851764707345 0.32513342786806626 37.031872018155845 1.172775192458225 0.3947666214705605 32.400683514749005 5.986751009725031 0.23765652669852388 36.366788301610924 0.12900313796226906 19.49942023764519
359 36.140561302075575 4.686913418773917 0.46719655455876224 38.869600092114034 3.4185113516984473 0.26353873839907577 37.63790344321675 2.241252613945469 0.3540657464871364 35.72832295034261 1.1308283241751116 0.44871078993802854 32.19889117525147 5.995457165345637 0.30727565261827783 36.11505579260009 0.13072793394355514 21.093870739837477
360 35.866537067798745 4.656063416562238 0.4645749353283575 37.16938291944899 3.391373727407867 0.3595606986192994 37.81944106430112 2.2438895590366243 0.3918786073473925 36.182042514565715 1.1052870153672933 0.3939709631307618 33.44645612425041 5.991904305063103 0.3056954003689114 36.09677193807299 0.11383896384326375 21.952082709961324
361 37.23930492656102 4.687074938281393 0.4362906356085568 36.07287326105686 3.386559518599265 0.35114803965513913 37.40236780778061 2.1975838081756187 0.3398946504417464 35.929383051230914 1.1272485028564927 0.4078155573015356 33.5005021484808 5.979903107290618 0.2756946152690331 36.02888623902204 0.11180933419651629 20.7507379619842
362 35.824682044178246 4.70417479192513 0.4243259412150018 36.151007370968934 3.3491320572135113 0.339108195683841 38.390070193101664 2.225940450884784 0.3842847800813318 37.603854625501896 1.106938576566608 0.42864478396976374 33.79722044168151 6.033668676293457 0.28599698820240615 36.35336693508645 0.12010626973253688 21.341081483900957
363 36.56461356650211 4.687325033244258 0.4669318020250128 38.18952551307848 3.3440525281127758 0.32975375169784216 38.07362342702477 2.2473356075091475 0.40502850556299425 35.8854648605827 1.1255358483840323 0.42579157845840954 33.61035291655002 5.994993565019346 0.2855557188366716 36.46471605674762 0.11598387560975074 21.92206833633183
364 36.740137343806566 4.690858155675766 0.4149840595153452 37.978932800029625 3.357042624219204 0.3469515481906239 37.99378875588077 2.2563286745304993 0.29969562125556753 35.13436276948949 1.1551406768636594 0.39504905645128446 33.30041039297009 6.02948245999616 0.30351186104502575 36.229526412435305 0.13390587741289656 20.17031622482158
365 35.29098700879172 4.697991134232553 0.3696537477648024 39.31416565671713 3.375181876406297 0.32555188472531155 38.816868286323235 2.2490309445548884 0.36449723452651933 35.50163298414302 1.1812325143676343 0.3484463204445706 33.068026118500065 6.024732557055818 0.28517777658389626 36.39833601089503 0.14176916447927682 19.404097675097027
366 37.07861336326704 4.677094248955105 0.3681392763160415 38.80659396505613 3.3784929083596085 0.33851621482872424 38.03236562788729 2.2623431841391417 0.3931999149498244 35.972631202232726 1.1825532620617283 0.3698120924724316 33.02328880744814 6.014828528464931 0.2971568880245173 36.58269859317826 0.1391977855519416 20.246316098497147
367 37.05415029004563 4.699744126047426 0.4618258402687731 39.59107747759327 3.395911172797586 0.3037160119434849 38.253739346824396 2.2593027499619542 0.3449441515653835 35.86883727641601 1.1888955321535393 0.4015471002674379 33.53262729189326 6.050607264046781 0.30334888343969246 36.86008633655452 0.155027528157296 20.80274521738973
368 36.402371864780775 4.732877670132055 0.44747163459868167 38.24667635098045 3.4263669715109053 0.35260987111761294 38.493326048435456 2.274958959836992 0.37101044612419537 35.72463331237661 1.1414635516970904 0.4113634048031705 33.39249352086002 6.0405458399389085 0.3377083252596372 36.45190021948667 0.15937795777902894 22.003454989471937
369 36.97199701281804 4.707945423879502 0.45986737303873826 38.81073802961934 3.375112350659983 0.35207081397123563 37.53101552502795 2.2721835955670375 0.3024216679252888 34.69674007069191 1.1584350276682018 0.4658096935944391 32.56303380872903 5.962332610292895 0.2877884559375744 36.11470488937725 0.1313371607693626 21.40522199273086
370 35.979447713203584 4.670885335560562 0.37907384082952833 40.29850414365457 3.3975444458545763 0.28586702319432344 38.46319177269033 2.277881109066937 0.30562845211147494 36.057598242791 1.1372894687687842 0.4520085028625489 32.75884273432638 5.988789848439416 0.3096330486478093 36.71151692133317 0.13061340069389385 19.849674388558437
371 36.79786768104552 4.669620978559707 0.36033607733648215 39.165315413604304 3.3845817173829653 0.35822346913451736 37.55981299270198 2.280828876721725 0.34193673467611985 35.70492998702068 1.1618811222219776 0.35043151339783724 33.60829923050593 6.0224465726384615 0.2779787968204161 36.56724506097568 0.14000721266080607 19.353443935412365
372 35.72458949787288 4.682299719520001 0.3646209450762903 40.08195907435267 3.3621090881219007 0.3429751078683798 38.69263423101678 2.2898401649381817 0.3205493534814309 34.38766103679189 1.195651271921736 0.43164800233095174 33.13546171916227 5.99005193445053 0.30926489139250996 36.4044611118393 0.1401257949463086 20.27191486223151
373 35.69579029936238 4.687027859114193 0.41822032809180754 39.39138869039124 3.4085531282701327 0.30115046745663676 37.14655500779837 2.2609815253484657 0.40839947929514075 34.42892272190542 1.1239063008353576 0.49212070900849103 33.15602206953705 5.999412089281081 0.2944421082592133 35.96373575779889 0.13211153972568462 21.93664135204111
374 35.76536163094636 4.698502516325311 0.40790977709071446 40.441651497042876 3.3942928574794835 0.3265247860728171 38.51442905808318 2.273740199026508 0.36915222575536666 35.133619730398415 1.1929204233005841 0.4328345262571214 32.94866664052065 6.060435547059434 0.33435684764769974 36.5607457113983 0.16011366779410285 21.437538627007406
375 36.11397577722338 4.65590914652227 0.3683927628564417 38.918333414612825 3.389072622105584 0.3118267466712157 37.66583152654625 2.283676688065529 0.3432513206740133 34.926888226001175 1.169850851060509 0.422528608070472 32.86536735606541 5.988855897933257 0.340055877519928 36.09807926008981 0.13360840029326848 20.46668631435822
376 36.618579739516306 4.693894883740515 0.29593611326087466 40.73937177946125 3.4119610384543297 0.30933049004492763 36.53245787271401 2.300733318475927 0.3239820432407334 34.20165199742734 1.1189769803852603 0.4522686736143276 32.718135440472565 5.978754029597602 0.3169257258845296 36.1620393659183 0.13699940928656554 19.462723656348953
377 37.296380015784344 4.658262290318979 0.3288707193417328 40.43956905338426 3.410017816793161 0.28684341950699094 37.06438064116886 2.2773243485333876 0.3091591219200232 35.17079576396597 1.1401497599376438 0.4757691604671171 33.094808006083646 6.023349261995941 0.31002989406977727 36.61318669607742 0.13795605467166125 19.60286075937721
378 35.814809624174586 4.702680538382514 0.2986458130555087 39.162909267216406 3.4123098317044307 0.3138595004136208 38.148806923845875 2.2930009137764262 0.29498774239226633 36.0093112676825 1.1592528330266556 0.3749893184596765 33.246118666690954 6.016359887165015 0.2718351419452439 36.476391149922065 0.15285615996684693 17.81116674106332
379 35.8527892898643 4.689414314035309 0.3766284156292471 39.52509078740323 3.40452608528977 0.33162745556951095 38.54627711059831 2.302857281608997 0.2551996239178847 37.39966872432155 1.1364483666639356 0.4067282136068956 33.73712303221517 6.096370701902137 0.270597008923931 37.01218978888051 0.16205870905586842 18.801962045529276
380 34.27712047841423 4.72594492875594 0.4151070435836766 39.02329845346441 3.3884472677716104 0.3957545403164283 38.352108565922705 2.296090208233158 0.2692269675308897 36.13266817849532 1.1572350692282904 0.4146804434361321 33.8435229807603 6.05214637329668 0.26178930706636355 36.32574373141139 0.1601081286129745 20.128675433891107
381 35.217220657717434 4.7085800898144825 0.46606469082184615 39.54428750949591 3.3930742675242818 0.3573218817612141 37.54650254277829 2.2694390043191723 0.2103191178992319 36.61151313977064 1.1539021476399143 0.3292978677189493 33.41964563139619 6.059725889987898 0.25794443330744055 36.467833896231696 0.1530796390129885 18.574695744731017
382 35.60264857114711 4.687957857631627 0.4374178081237316 38.92530865636628 3.4004603458939284 0.3411099078115145 37.38402542383846 2.3348780304412196 0.2534179511053951 36.80887266436046 1.1375127785704036 0.3685155553806139 32.302880741722966 6.080182416519503 0.30301807925673463 36.20474721148705 0.16433364496717506 19.52043489480831
383 36.864304989034856 4.656176434115714 0.4140417670070926 38.67857435269216 3.4053567815201733 0.3497071430886899 38.32655299453265 2.246808884052525 0.2861940450325549 36.37244882120933 1.1348565800120562 0.3964075860977613 32.75939627169682 6.034895202630629 0.35226003169720504 36.60025548583316 0.1317541356220584 20.61055896322246
384 35.96735912876652 4.668720986853137 0.37207463554445147 39.162544784840684 3.4121917674829065 0.35536775693393824 37.75939570166036 2.244141701307635 0.2438832068354846 36.38161666924207 1.1156544608309902 0.3316283709229631 32.8750066224829 6.0540072392541 0.351407523289386 36.42918458139851 0.13507859030159247 18.957586273602413
385 35.25573339113024 4.665651154015239 0.4273094530342153 38.91029816591246 3.376655519441238 0.3493752391928206 38.91080722853383 2.268508851366117 0.27357346572935004 37.22803957646569 1.1552616069329646 0.3607800755520985 33.38936532094071 6.090060114778627 0.29327346143705396 36.73884873659658 0.14736280846267585 19.529973419033436
386 36.75526045209728 4.675934214726729 0.4257566549251824 38.62892896728892 3.403785881550119 0.35509476028277004 39.26430874085972 2.2365688906522045 0.27170857804240256 36.763405800087085 1.1447797608250219 0.3725856679172734 32.1559004740401 6.0210583689016115 0.25593644424403644 36.71356088687462 0.1325607824869759 19.263781931010993
387 36.508934640498325 4.692455802992701 0.4583922134473604 37.579853098849384 3.4166639016750184 0.330205536480371 37.601284741561095 2.2570961591165712 0.2445477946343899 36.76942866956162 1.1328824559200048 0.3081281897788198 33.08733052465476 6.019543894795671 0.2649302037757665 36.30936633502504 0.13986380205583196 18.40574133827588
388 35.64441013412648 4.728280737808674 0.4252574739588216 37.46175665010183 3.4131213148530097 0.3701450650791847 37.18290709665139 2.251212745966018 0.17270435467785025 36.433051700415774 1.1541245387412307 0.37981100864511275 33.68260318498781 6.049103296521682 0.29051034824264316 36.08094575325666 0.1553038859339618 18.77500475891795
389 36.307620157564976 4.714027635552648 0.4594511480776324 38.97045480662686 3.4112905261322366 0.37332571724431507 37.41393722887765 2.2707207156724225 0.20693624188180834 36.42934581894476 1.1670566441014516 0.3808940935851541 31.98986558329454 6.011697352128634 0.3312295956445993 36.222244719061756 0.15109393387331713 20.074570966271768
390 35.81785552774519 4.68504381511441 0.4405099449683506 38.776324288537424 3.395336355553506 0.3701610471681152 38.11354958880468 2.23646496439856 0.20972788275837775 37.57198442011428 1.153793360671288 0.33700674400523106 33.49576552211756 6.052365058518253 0.29657270771536626 36.75509586946383 0.14073607000704222 18.953195504235033
391 35.0904868349284 4.705186715753723 0.4762517346200739 39.02576869260529 3.3869412946002213 0.41424410010541723 37.33352978339552 2.258790346605686 0.27840681026741726 36.40129477398681 1.137953621970962 0.38244521743814314 33.939779871103504 6.0460432073809605 0.2730540962548093 36.3581719912039 0.14311839641814933 20.906106473620124
392 36.82855186772578 4.67919392521097 0.46639644477219566 39.80696887801627 3.45322879723572 0.3667849121939022 37.83558562539615 2.2628420226617787 0.27789581125162993 36.3334289168346 1.1552469969435035 0.2878014756197188 33.015978239208394 6.0659255310115565 0.2851879461112701 36.76410270543623 0.15942281376854442 19.29798160461002
393 37.54520962436684 4.672337105510466 0.3819569870458965 39.141903419197696 3.4146520576080914 0.3986190109509557 37.33718514197868 2.2924428262306096 0.28013275904059604 36.01239541196137 1.1565145310805152 0.2736696378210657 32.55296984985497 6.044085393068454 0.3218375497003571 36.51793268947191 0.15214174185546597 18.97883671709929
394 35.84093748505464 4.706894116728246 0.4569847702936099 38.67606377572397 3.439872218432595 0.33420097247747743 38.597972526459806 2.3051499999760274 0.3179296276969456 36.62435779443116 1.1930528547808348 0.2659206613441147 33.15510609086958 6.056959698179503 0.26201951150356506 36.57888753450784 0.17652113677527986 18.759274692097254
395 36.48208983073187 4.69512390290781 0.40868949518205167 39.75931664914236 3.4077696648818625 0.3176347143644538 38.87571333295846 2.317175158301846 0.25984169149518166 36.410157258046645 1.1613483693418343 0.3136573006737984 32.69443202188676 6.023887675723042 0.29961121860483175 36.84434181855322 0.15719631338711765 18.32816837846151
396 35.80838754880868 4.681219310174701 0.42748819290721496 39.08990415731878 3.4306636790535534 0.35360645369479693 37.639929119832786 2.248142065590684 0.3347188331412677 36.87869055138289 1.1422981644731727 0.3320301592287031 33.42670178357412 6.025653730046273 0.2667615020647915 36.56872263218345 0.14173074902351557 19.647927622568087
397 36.32709454519539 4.714444730253478 0.4425856642249947 39.57669924084819 3.396139437407304 0.2817577504306683 37.68248438280171 2.2353343547634474 0.34904686686082737 36.12035105940972 1.1611630416946814 0.36903046160527686 32.11271303214137 6.009059379122814 0.28590718111915187 36.36386845207928 0.13936354780418375 19.80517913472219
398 35.91365287513623 4.732834923241417 0.42642896563474086 39.22864583159609 3.390693324461782 0.305873397804431 37.19344480916104 2.254740308057822 0.389783289783342 35.42654004006144 1.1803220924516165 0.39499190321439326 32.480322393475845 6.013715231178105 0.28901315970936275 36.04852118988613 0.15059653503398715 20.696275090588326
399 34.76354517134617 4.709914032103307 0.49110627231406345 38.93120827176223 3.400385174476907 0.342784167631901 38.588011610168856 2.263564232175177 0.26906580037912103 36.56202251954578 1.1814384168296068 0.3377604916371646 32.71597336150432 6.059804150218563 0.32644133945926107 36.31215218686547 0.15915656031655087 20.250139844986137
400 36.05150053895063 4.751268633611007 0.4614516852881988 38.05956161590651 3.3852412774074807 0.3032183603843497 38.19736086304249 2.2619113775443758 0.3403847174096221 35.6899142139555 1.1631722488518736 0.38701496044588185 33.30643700498692 6.053239450200861 0.31203824809374286 36.26095484736841 0.15910195667895835 20.673554511967314
401 35.14562760189694 4.731439425827714 0.42298405930162275 37.695684720070545 3.3852198696095117 0.3201776188970108 38.38441651412567 2.275255453102564 0.29326232740123437 37.17789351363807 1.1651876192953416 0.2864181871992016 32.81042355735155 6.0800338526877455 0.3307751207577082 36.242809181416554 0.1635626032604142 18.949058599312927
402 35.81795697645296 4.7035021963409545 0.3871297551186534 39.64813795734947 3.3731891757306207 0.35308523001082165 37.64504175402669 2.249551949366362 0.30843640598102184 35.82163571401091 1.1609668347108537 0.38935279916325355 33.048685168306065 6.045332413429009 0.30553057909700715 36.396291514029215 0.14264387307139875 19.979436743851952
403 35.19455714463763 4.690204976144299 0.37445990290677617 39.042936492810476 3.3682842473748424 0.2908580672089905 39.531162187825245 2.2544586088498506 0.34481703845133604 34.34097325080716 1.1643386651149419 0.37952956202691146 32.62199713977052 6.019531996133226 0.303301590089488 36.1463252431702 0.13549905787927083 19.399963173126284
404 35.50069755024188 4.669044116911373 0.36669016228684237 39.02449396713323 3.3839465951801158 0.3158072602232361 36.9309850651467 2.253075069231222 0.3500549089682935 36.152651317848914 1.1842618113298435 0.36688927627043205 33.56652223829624 6.04082063879693 0.3049278123261662 36.23507002773339 0.14236500544573572 19.530634900291094
405 35.04286892655691 4.692864034710922 0.34500478331032874 39.145270069940075 3.366293007472695 0.33665181726819776 37.93294313230107 2.2490669311014027 0.3472420639272825 35.60038545600821 1.1191174812291411 0.4025073924512223 34.01570159760729 6.045707591701486 0.26238168333652073 36.347433836482715 0.13074516839896821 19.40937778196426
406 36.00659700247754 4.704755665100886 0.4260235640856058 38.543952629787206 3.4079410708585067 0.297563952582238 37.84735644954448 2.25235954264338 0.3575138874575726 36.19934671683029 1.1603836263568594 0.4047525119854159 32.973340103970486 6.043458617401094 0.3381619135237182 36.314118580522 0.14991506362798393 20.901681760622626
407 35.826507979015375 4.716829835335132 0.3758560803920706 38.94014788666876 3.380352588387536 0.3495091161963051 36.38025351660294 2.2557331863743215 0.35054556462547204 36.134276475775174 1.149677914266682 0.3727210556448878 33.44581253237547 6.048335100837144 0.2815014637804537 36.14539967808754 0.14632108419600182 19.825866995149752
408 36.35430401526319 4.728682081697842 0.4019012167133314 39.48998344687524 3.3715587441724133 0.36558851633344974 39.110743445006335 2.2713701339002474 0.3726724393293774 35.32872697162252 1.1940331226346594 0.38688733777126194 33.42871800697003 6.061950464131335 0.30610391274568016 36.74249517714746 0.16165426846313818 21.00639086634705
409 36.691792182780034 4.73193227709563 0.3845392425941014 38.359372396305986 3.4070003135833784 0.3020964908436721 38.87245769177964 2.248325257952461 0.33859212861042587 36.82761915805078 1.1651989604793673 0.3886381893042286 32.77595851407841 5.9758958549212595 0.30815924099797504 36.70543998859897 0.14180589196225793 19.732956293291963
410 35.35903631743105 4.716045544475946 0.41229986347168496 38.03603942569216 3.4017439551916437 0.314272777858477 38.11367120430143 2.26059039419387 0.27896408971521597 35.31657143610352 1.1621812350230727 0.38691166497824253 32.98570784154219 6.041396967732878 0.33082283401298207 35.96220524501407 0.15252697847932084 19.74723368748307
411 34.76704786660604 4.706060659949436 0.3674380507645726 38.395021522406 3.3863407036087594 0.2969141414122793 38.11536714455188 2.2314889476972897 0.35277379781705065 36.042826462884754 1.1686324300702366 0.3762071520736164 33.951439125953385 6.067980924843343 0.267193934783251 36.25434042448041 0.14823609238965169 19.028238654148964
412 37.53541023537259 4.69776456017673 0.3826390666294381 38.8759441036824 3.379767202346028 0.32603533562989356 36.46053418328241 2.250497646135941 0.3677143832088347 35.241666106762764 1.1292314443428968 0.42483757439983705 33.405255470825324 5.996965756421462 0.3445157364536305 36.3037620199851 0.1269806810404503 21.150646437771737
413 36.83617362128418 4.708174123424101 0.38158566275151146 38.1077477377381 3.3905507932813164 0.31025878508608545 36.315928901007545 2.239883260322169 0.3524557134091933 34.84191838055002 1.1646414528767126 0.4001521525460325 33.58211097662274 6.013959949404082 0.29405593953908366 35.93677592344052 0.13957727501751496 19.921837112915753
414 36.24882750813242 4.695986365724901 0.3984071950859311 36.85028882209259 3.3766554513075517 0.3091724429662824 37.68313742720834 2.20615824609031 0.25711809267943136 36.72430907821409 1.1464480055637765 0.4345197841521891 33.58619127238212 6.020285277939447 0.2976637544547111 36.218550821605916 0.1252420284810359 19.44482701358011
415 36.31138601176548 4.647902804190931 0.34777220579340185 38.8835223936137 3.379103631870437 0.23165265350875014 37.81993964724317 2.255486499013279 0.32484856530636896 35.28065268279535 1.1603535980061028 0.40000922112730836 32.95539562080343 6.020579791741225 0.3132939127853051 36.25017927124422 0.12882062412023373 18.536061968511486
416 37.02123096844338 4.687695584727081 0.38176760817351585 39.23768601411423 3.388477102908507 0.3078393468937139 37.3356091499859 2.2630712398197685 0.30621604247132395 35.272560897097556 1.1488981990381562 0.3877065551660768 33.77684580887517 5.995326877478777 0.27204196131725383 36.52878656770325 0.13282915995029665 18.971452087107554
417 37.37192582463994 4.678304697445515 0.3516168124805753 37.884214930829074 3.364758348175112 0.39762490284377283 37.480696487302126 2.2689265833779806 0.28679475021759915 36.195080701339535 1.1488244689236737 0.394011178128951 32.98721373282654 5.978155641870512 0.33871395127900417 36.38382633538744 0.12392930711439756 20.26851487109149
418 37.51253360465852 4.6270749204690675 0.4043604589369599 37.99253082109406 3.379191931995175 0.2871247433967825 36.546769378028856 2.2570645868588657 0.3650345826883646 34.99990426325771 1.175215641118917 0.40218408440348247 31.825470349792443 5.965147243089897 0.306159488180955 35.77544168336632 0.11687422386222308 20.223844361628547
419 37.33442617528966 4.6512748966537405 0.3542487884029373 37.83413881348818 3.3541023083293133 0.3664149225358736 38.61478523329228 2.281659968496466 0.30613219612780995 35.656701148461806 1.1321753807585995 0.40750570430318994 32.54770118107615 5.986408913023859 0.31740256548441076 36.397550510321615 0.11725965260823443 20.07305125783697
420 37.446372564695444 4.682210388892219 0.2989430584687297 38.81733788410849 3.386602584876648 0.35142657025691615 38.63115624352549 2.2638228849633544 0.338675381649115 35.040808112960235 1.1832122406643129 0.37629896677029834 32.97688921311149 6.025035063453136 0.2897972164671691 36.58251280368023 0.14431199172577283 18.966520978445224
421 37.54700031105506 4.6914078131525585 0.3398933989463785 38.4626090868633 3.3949440868405545 0.276350083090686 38.26388701495499 2.269997394315057 0.28809741395561667 35.05969220664828 1.135525186047381 0.47522855713111606 32.503796523070555 6.012323015940977 0.24807525576766867 36.36739702851843 0.1369748584151443 18.6514344732561
422 36.851744888255695 4.665097033066788 0.3606890545964106 37.33636758038506 3.349240728488468 0.30519353678387146 38.96228994218373 2.2353133513388848 0.2785111118861767 35.45610137761553 1.1431874465791905 0.38725351398741314 31.269358381687915 6.012832150582068 0.31616267905769974 35.97517243402559 0.11726950116691862 18.882510499708573
423 37.3999774628215 4.681368301789838 0.32485790275990245 38.123587360253396 3.369323278743432 0.3438579204930794 38.303977483032554 2.267328244479651 0.2910101711788244 36.293107761160485 1.1495523661293439 0.37960034443267116 31.412091411479217 6.008865883113414 0.3143101822667507 36.30654829574944 0.13142297400697456 18.94927870190307
424 37.02416436606197 4.6846694466969545 0.43377259338617324 39.163780791227545 3.3613146842958033 0.2711305381865468 38.240242004461855 2.2720233835631927 0.2919025374686966 36.56764439471444 1.1353101233680454 0.40915314704212263 32.634573512838514 5.988243490493533 0.2699931849258402 36.72608101386087 0.12444758483934444 19.204995264868504
425 38.987257705568645 4.723441014272458 0.3013310660861573 37.937455494020284 3.3653973631531615 0.2966675320253561 38.41160180222628 2.262492539033774 0.2831548640893559 35.28933410544015 1.1196207469309103 0.3812311362975584 32.84336096078362 5.949804671847846 0.26560657782505687 36.693802013607794 0.12028662620346875 17.509489107313136
426 36.73390260492141 4.722875017556504 0.3277947627217803 35.40949876974608 3.4350458351816924 0.3855781604836869 37.64511181025454 2.232308811422329 0.2978904746966747 35.83986394065087 1.157385444432002 0.33335643138078763 32.44210025713993 5.996234648675243 0.2850116243387068 35.61409547654257 0.14490531060939277 18.674200890857826
427 36.05436933032473 4.730684163919108 0.31806478743317546 39.9353172326288 3.383549820278446 0.2955790554864013 37.75099315503908 2.2557140796508746 0.29941284216527847 35.79456795844732 1.144777314350852 0.3465620170945718 32.315235292620585 6.001322545145493 0.28067723364941516 36.37009659381211 0.13934494382479343 17.650491264829228
428 35.89462737073805 4.727237774849623 0.34034400855899094 39.47075715651424 3.3624654035070805 0.2808024378558324 38.85484296216904 2.28240207856412 0.3584044777158388 36.71656456183834 1.138892568874827 0.3589914314742668 32.43281168545986 6.032767020622497 0.27065520116799474 36.6739207473439 0.14488832843946833 18.440045681170442
429 36.26635124643967 4.720145767587599 0.3614816690980006 38.98513695037516 3.4039248119458763 0.2953411937468426 37.93875214252543 2.2515110935060507 0.2866921180757768 35.40168092134482 1.1301634235175642 0.42011084275437766 32.652273948699104 6.010220863706835 0.2942796033219779 36.248839041876835 0.1393285512086239 18.998196759752265
430 36.294107694761486 4.715445495574311 0.41987052498994665 39.52749028425155 3.393810174842968 0.3069592067259686 39.11404036038942 2.268032992224908 0.2889056452050571 36.44550512449883 1.1440908793886617 0.430155925679034 30.587134779720778 5.992345557573688 0.3310603840680879 36.39365564872441 0.13888037907674605 20.362366408946976
431 36.35191874998627 4.697043350224497 0.3575113325728148 38.89016825742244 3.379949708600457 0.3365601415383982 39.45840201045415 2.3160940374969257 0.29238764112180576 36.2627792351159 1.1748794322409204 0.41487893414018456 32.71691490905899 6.027461267142425 0.28817774901423615 36.736036632407554 0.15522091829688384 19.360424933655196
432 35.960429359740104 4.706453649463407 0.359451760383099 38.59846763267287 3.3658712893708174 0.3701663194654326 38.91978430914444 2.2565244300010026 0.2751662059711533 36.640200244654544 1.138852941071153 0.4562473389506514 32.37317232428155 6.053498669124685 0.24731746847244973 36.4984107740987 0.14037555496205173 19.576238595562558
433 36.32098084315704 4.710846475336247 0.34610249346149063 37.8329947701297 3.3666988492574856 0.34750276876374575 39.13328630615244 2.2837492448638685 0.30087062350085414 35.38848750541382 1.1518498211839283 0.4709105546326548 31.794388594190607 6.048356180151384 0.25919411441179147 36.09402760380872 0.14843547331442136 19.762237443736375
434 35.98419991282592 4.6946373854454215 0.2997127816534736 38.67797295191461 3.3623933583474854 0.30972340844530827 39.582777080897344 2.3044948141571884 0.2891513654085185 37.19834745571961 1.1849368125772344 0.4169668377588669 31.381804305340218 6.0533927767442135 0.27553889089839667 36.56502034133954 0.1561063886101474 18.232585998847778
435 36.45967461047002 4.700445386387296 0.3256651741221927 37.07792439166043 3.3653984931977927 0.3219277989331501 39.67896576508927 2.2729739513316294 0.3277307007065262 36.74415587390809 1.1670177023165937 0.42782549378427914 32.92483844327104 6.021378761038676 0.2955966523270693 36.577111816879764 0.14157821801023623 19.46619318884522
436 37.77052724721813 4.749670265322216 0.3096162256080975 37.77837404002697 3.3950955498278486 0.33655996105067365 38.67903071368935 2.2562624208218525 0.3632012121809931 35.036790896750894 1.178435049866246 0.40737875221180103 32.85515644546697 5.995395581218909 0.29332005498527447 36.423975868630464 0.15110713256725306 19.596029850331025
437 37.34781274061064 4.728254286524238 0.36265690053749366 38.618594591856606 3.3775884306832005 0.3130987135455841 38.82945914188921 2.255877411366674 0.31855634670237887 36.76130553324936 1.1381657723463816 0.4649120615215293 32.74423149370558 6.024422219602113 0.29278503351682084 36.86028070026227 0.1409969832603601 20.076544913480873
438 35.23059827093402 4.668992677729362 0.4608956871539125 39.918173790844804 3.3918075961939227 0.326002395031417 37.79564642426508 2.2573861359915623 0.2843692294214062 35.69589024170971 1.1348486597646377 0.45318246460628137 31.89595195343208 5.998037803216194 0.30580094377450273 36.107252136237136 0.12634993373497444 20.973128341213023
439 34.87231349420583 4.693987894204755 0.3903349073177028 38.034933963473655 3.4062771146079127 0.31244958916218796 39.23389740114081 2.247053381957569 0.29460596310076675 36.028194721226264 1.1394345149403229 0.4698126506088413 33.28229272720243 6.014342737006613 0.32039419925309853 36.290326461449794 0.1363544876992732 20.48435626000045
440 36.00970408329485 4.72233064819569 0.42987025760016023 38.236428861697334 3.401844498657288 0.3530069656252444 38.68000041932882 2.268108390843411 0.30224029938207564 35.16760710720663 1.1483728541122127 0.4506490365497559 32.27131943009732 6.028440122119327 0.27649968546541626 36.07301198032499 0.14995466194142457 20.767041434180243
441 36.30758256737596 4.718989016770162 0.39961414853884303 39.04251349658015 3.4247029270173615 0.3239434709295078 38.52672205001071 2.2536269162778604 0.3403929300315451 35.822336229251924 1.1609236270760595 0.3715120378536922 31.87112485584995 6.031393276063824 0.30160708475295495 36.31405583981374 0.15406251179689212 19.90535218637574
442 36.88527063909077 4.730338689940257 0.40866639705368735 39.03885748249696 3.4091138213555063 0.29949103628381996 37.74047416943232 2.2577562327968144 0.3058007457898943 36.07880207897646 1.141643583868526 0.4381733687135071 32.436799716835516 6.010531675683558 0.23655268630628878 36.436040817366404 0.14601215988477106 19.350895909383222
443 35.82060457066884 4.709210283242174 0.4353374378965927 36.56510736650657 3.4141465564940976 0.3597635818106909 38.1661145918629 2.270575723522347 0.3279139674125639 35.95676480253433 1.1670057810699563 0.45236741197617775 32.2975661648022 6.027985472847042 0.2698112216280339 35.76123149927497 0.1539201225909621 21.14436137039035
444 37.468033936706966 4.719938640256009 0.47687178428866206 37.82628933586882 3.4078186444556278 0.3604572657154347 37.469522738882546 2.281373978896213 0.27020807833236743 36.77035527282226 1.154392862133603 0.3568365718890346 31.72324699100719 6.050430662206534 0.2930818575284508 36.251489655057554 0.158926316745436 20.13895722822228
445 35.66690733872034 4.718179625435065 0.48858241904567823 39.300521174091585 3.3895185588339953 0.3354023826201748 39.34543984063047 2.2827006317354623 0.24320966167920158 37.316876388266955 1.1254131240266563 0.3600443555141754 31.427887629528865 6.044464579899233 0.28279622959119205 36.61152647424764 0.14819066314192111 19.59555821913169
446 36.42304741144647 4.716939123074317 0.4691627598950234 37.2620164729832 3.3958116499305553 0.34351581707465734 38.16923385171875 2.2906633624134067 0.3084316936385026 36.1275195941604 1.1499838565817568 0.35513401699005254 31.549238229872504 6.009166233903335 0.2936760727813502 35.90621111203627 0.148648204336513 20.281793344804793
447 36.97773807845159 4.713810640210606 0.3822835517957206 38.73407616099611 3.400763767300787 0.4054176813511176 38.326782858624284 2.2875733690143476 0.2972116423211037 36.36350340134902 1.1418340780499088 0.3265182820646321 32.79111889324248 6.002266017446424 0.29878799208714607 36.6386438785327 0.14538493356025345 19.59766786313253
448 36.479634859317414 4.707468260077073 0.4201149346379113 39.803985292377 3.4116038667761863 0.33932386644415563 39.125451170637845 2.3027539734820013 0.3178218795466228 36.23675204475066 1.1512576259256329 0.39157745087457724 31.607563610112248 6.006142339828795 0.2906890414225023 36.65067739543903 0.15198057237377646 20.162696189446393
449 36.85185126812886 4.708944028143882 0.43182121248683525 39.609889139541174 3.4045312793994604 0.4012248920135791 37.45957163646242 2.292821739856474 0.29972388493257646 34.63911330480659 1.1782281082290103 0.3446082002608853 32.50737019318334 6.014539075595042 0.2723897909312077 36.21355910842448 0.15594820540061244 20.05086408338922
450 37.10444249889835 4.73772870197573 0.4713494213339837 39.59582434677054 3.4035377417488966 0.370053443701001 38.01894727088075 2.3263826431937313 0.28662297402901393 34.73063631686693 1.160611835478016 0.3491470648806157 32.10363607889507 6.020209422445294 0.2771522087262092 36.31069730246233 0.16582942812417228 20.103084969970162
451 37.082477638240846 4.698091739520784 0.461206645941726 39.3298186452489 3.394181968514643 0.37895414975402586 36.40499421387792 2.2971460360271423 0.23984774885518811 34.76731158959895 1.1625019262192127 0.35973344415235436 32.36610257712772 6.027149433520808 0.29143677215061653 35.990140932818875 0.15194957991635674 19.837847315923348
452 37.10151685020261 4.736297640851981 0.4548525869563618 39.664749430222756 3.3965842771711516 0.33298426763214894 38.06122060081194 2.3028790338674896 0.2919787488949674 34.763231050391184 1.1359349231598381 0.39493148883633306 32.56281940087676 5.984369078875854 0.25566977836856747 36.430707466501055 0.14734834994110163 19.82911669773585
453 37.5481450396734 4.686027836711901 0.41792626904670443 38.9717779140596 3.3959727598128078 0.3572618916853035 38.0776098045324 2.3259142002293127 0.35029189541896333 33.86685492638971 1.1630324084581045 0.40270241536358525 32.7264341166042 5.983358217081448 0.23718896167391695 36.238164360251865 0.1469964436145535 20.229666478932185
454 37.879177143122455 4.670813940534634 0.44474336319467317 39.80475715986264 3.4506564167025666 0.32365666105096763 37.69936906760031 2.316658076264594 0.3162818966326112 35.54919928312669 1.131527644474326 0.39307528756957566 32.81869722500075 5.993702805955958 0.2551091760251472 36.750239975742566 0.14880713594225448 19.857186058079144
455 36.33611028673722 4.670065874541558 0.44578033469239625 39.39086091793736 3.3800837622562705 0.36053161586436555 37.25882972541163 2.309345916636814 0.3268683917493013 34.625079906186414 1.124705508291822 0.40627733421555084 32.71988226724783 5.988815958611262 0.27651911706518495 36.066152620704095 0.13073876322338415 20.80956119324469
456 38.68864894409429 4.665739627922418 0.3945795171621851 39.65412952471087 3.4124754064299894 0.3589009948707625 35.855289318127156 2.2634826874707143 0.28236934755021104 34.44824820843005 1.1690393209642957 0.3418268629130427 33.0100342345935 5.982020581839247 0.2329570008880445 36.33127004599117 0.13468688408117177 18.456502938271715
457 37.36019544615849 4.653439659632869 0.4433717572406499 38.51304032351922 3.3958686581814135 0.32645100470807903 37.2825266607338 2.299415039039716 0.3396744978994267 34.18673556880403 1.152166909030556 0.37529953656154025 33.19620619697086 5.9748888208657895 0.30874040114863827 36.10774083923728 0.13129117650590755 20.552422363962776
458 36.66567375105248 4.6818890973196226 0.42727781035052154 39.96608612261831 3.4211757625916928 0.30421227760131697 38.17068523025368 2.300470504278868 0.28539761400499497 34.894872506916606 1.1356372627071722 0.37412162223209533 33.164018610875466 5.987882629640861 0.2635977648521699 36.57226724434331 0.14154641046348204 18.960400590896352
459 37.366262358256236 4.673352166605732 0.38365516751058987 39.21066505499771 3.38173302463451 0.3452047603044481 38.092291328452944 2.283661160529982 0.3195922958247739 34.34336706388175 1.1327043520436237 0.360566758103909 31.794410355753662 5.9614213773784765 0.31490960812649826 36.16139923226846 0.1227097753943037 19.7547664763006
460 37.051799224597275 4.663168308467666 0.42183328263615216 40.13174485638047 3.3815344656381314 0.30065091396207205 38.36219045597014 2.2283902980211123 0.31579229077813675 35.50041961453326 1.108228425221721 0.35110991576416 33.487888933696254 5.953302583391759 0.23255155418800527 36.90680861703548 0.10306017530391669 18.58603991739887
461 37.938112346793666 4.6417685403766455 0.4035840763243587 39.29424165661527 3.3952830904482374 0.30413963926327076 37.843868724619405 2.2763714481991113 0.26893751664410487 34.625823514378986 1.1204684010976058 0.4344974128379687 31.25354018956469 5.966351467852495 0.32307986376316505 36.1911172863944 0.11618394875065774 19.872909445036935
462 37.04761633626522 4.681415366500565 0.43564502949834116 39.31421191101548 3.3919922966642737 0.38578936335738134 38.03876377237749 2.252979583721881 0.27503850309950917 35.4725496640901 1.0961798108958807 0.3758138593453276 33.32837601400459 6.013201230059586 0.23667422891268142 36.64030353955057 0.12328901672427608 19.5832503495884
463 36.8214624221474 4.681326278518357 0.4627769559970929 39.46711039951468 3.3740249772689483 0.3708516027022615 38.39029771832153 2.247840991609592 0.2521775467609046 35.39079498595267 1.1072341175360032 0.41180902770878336 31.9401350103702 5.953026068526613 0.2589062856746222 36.401960107261296 0.10882584584774149 20.128252784814627
464 35.691385575981165 4.6817022136217155 0.4134589833835009 39.084406114520675 3.408818909873723 0.3317555813865531 38.7877852381804 2.27097738728499 0.2502282866054921 35.80248868356726 1.1333908954373713 0.30395627707259115 32.84398407886248 6.01714675615319 0.2160535069135101 36.4420099382224 0.13854259163003677 17.365808011640098
465 36.680286412432025 4.715134917646294 0.4345609841939355 38.79673275806483 3.378592188692506 0.32115942813308884 37.82218036896536 2.2459705255246765 0.2851144209584315 35.26486183779628 1.1338352511897747 0.35882903723459975 33.302126141062914 6.022133590669971 0.21712743947855184 36.37323750366428 0.13526865390048312 18.527063683269546
466 36.19647827022508 4.721452404716012 0.38952737255659575 39.14647742721381 3.4117574091725698 0.32351757022633465 38.12768811426392 2.2959669591256504 0.32875738738291554 35.56125758929933 1.147759303139368 0.36890105550754276 31.67351326633469 6.02657004339966 0.22168711310249142 36.14108293346736 0.15683658306649084 18.70581721942266
467 35.57638720789708 4.7161603334936535 0.38218463532830227 39.575745342733924 3.3909674909869993 0.29033612880876775 39.86380849353394 2.2569984843110995 0.31365710749058784 35.98141147474313 1.1840763038521251 0.38203517575190876 31.531316691514085 6.00946990781989 0.1927370652739194 36.50573384208443 0.14766986324859216 17.887170697103027
468 36.31910239907082 4.689326248414348 0.28890125176218456 40.88932706313091 3.374972401259221 0.3338586372503546 38.47581074092749 2.280541426775565 0.30167489766825384 35.871833514168564 1.1597890957348018 0.3128208982551616 31.287986858439833 5.947529680690296 0.21688714736838177 36.56881211514753 0.12656712973068523 16.663249420047663
469 36.556473030760344 4.683185741352329 0.3064992549605778 39.71334477379343 3.3490460355983007 0.35137011909173066 38.43991965505308 2.255578926366924 0.2504174108744559 35.915911005984206 1.1652644372648495 0.3563993205332148 31.382153708902937 5.984696924039192 0.3007489172055562 36.4015604348988 0.12368977208015779 17.93856398014031
470 36.36551667657175 4.663529353416768 0.3889402470890785 39.530155308851846 3.332713515920264 0.2761903473337609 39.069878766323654 2.2518452800067217 0.27308459605885976 35.45021954705785 1.1550429342437523 0.38593110713170575 31.0780348400846 6.020745004442693 0.3065144657629443 36.29876102777794 0.1209105767618786 18.685995911809158
471 36.81396253355668 4.6917396845598445 0.3321692854139367 39.067480151866555 3.364945138117404 0.3244903718826877 39.031549987465695 2.278798291464332 0.2841122585582931 34.54749082180764 1.1587328536218382 0.43163503743821535 31.983984109842208 6.033404667799677 0.31000977040302596 36.288893520907756 0.14165948626845778 19.279075530003496
472 36.03171646096619 4.690668390776383 0.3067111526353563 38.84498947220011 3.347811427347506 0.3414133841274462 39.77654994393551 2.2686422318652175 0.261463460019912 34.8373884174177 1.186126053355404 0.399097546785248 32.40806862696646 6.056079996773454 0.2685738711195089 36.3797425842972 0.1460009791794318 18.074061531773328
473 35.15838785477968 4.699413939966702 0.3262496503105969 40.395620590218655 3.401696224353821 0.3032433116602654 39.51071056397423 2.2926117459800586 0.28727855797539703 35.836224600573175 1.180900991817576 0.33669097064454173 32.36134799557478 6.092463252172469 0.2673122037793662 36.652458321024106 0.169552590013964 17.426794315541652
474 36.02097551166588 4.65426312432759 0.3711029926615928 39.54144501498915 3.3693132328903155 0.3130830383347114 38.5250867859703 2.2857786965889977 0.37695208470154795 35.63976376028455 1.1460867512623512 0.36430808045659524 32.63000479822042 6.025269104906217 0.24207770035401008 36.471455174226065 0.13227754115093301 19.108416301428896
475 36.512216811034804 4.682211932948711 0.3228633319240566 40.05027564631387 3.388440581416541 0.2899775874346796 37.73887257728478 2.256193252831522 0.31868364025099716 35.07816153954547 1.143363565201502 0.3810321182496988 32.79012243202411 6.045802061432465 0.1995235105059834 36.43392980124061 0.13933763792198678 17.327162615736967
476 36.966271362274185 4.66634521066549 0.3648831123353047 40.48333342882308 3.3900130817338274 0.33054802490441854 38.451652204734394 2.260302059979935 0.3259739183681704 36.29403101933993 1.1666788669630284 0.35854038909426184 32.206639990837544 6.068638934775802 0.23354932422575453 36.88038560120183 0.14653098997945527 18.489288105201048
477 36.3738537971846 4.648232767248107 0.4359402787757173 40.07268308107071 3.363476198029316 0.3348131706481033 38.81057872665788 2.2906187636866697 0.23932605418429825 36.49600726350008 1.132042549168452 0.35566177910316665 31.70586495639611 6.054415256100718 0.2455921231177499 36.691797564961874 0.1338924660024913 18.464520708488884
478 36.15281572659104 4.647834845149757 0.4117192245855455 38.520859579401105 3.364887032604856 0.27430495745740924 37.90066747156605 2.301022111293282 0.32854132479348486 37.16073651854534 1.1606318067433081 0.3441398127926169 31.995151438423786 6.062961821878033 0.2321995529661083 36.346046146905465 0.14360288268968588 18.23042696130018
479 36.373394109264225 4.6375266682898975 0.4693853684217921 40.320372682690504 3.3947903423077768 0.3067411583634991 39.202789257679626 2.2719429065453802 0.29940415270719745 34.389396755605425 1.1645939299285788 0.3762855041126415 31.6401848846801 6.042528082310679 0.22191064597410315 36.38522753798398 0.1384117450323012 19.179496678540414
480 36.50008689678852 4.664505679255936 0.4063672161419508 40.212448197392916 3.3629560579872884 0.3373958843353065 38.74760020553515 2.266094043065598 0.30283625749107 35.41685792807002 1.1056341122322833 0.4202204338367224 31.600703141028053 6.024636166019853 0.27496211706539136 36.49553927376293 0.1209005708680305 19.95935044210329
481 35.94932772067245 4.670732746296302 0.37549201897050466 39.38888022336582 3.39456750100123 0.3486444028219024 38.96704719966922 2.2683559475544324 0.29375348410943436 36.23852837709862 1.127881457264056 0.36458868389296434 32.25957577792927 6.0155910872314795 0.24827059469206478 36.560671859747075 0.1315611070253388 18.687009143099708
482 35.189776579177334 4.6628671758956735 0.3626310254688179 39.59416870253384 3.414504944523952 0.31182966085650016 39.297085115443025 2.270076488746816 0.2507942798409154 36.872975411829295 1.1525649481915319 0.3539489991935968 33.121303324490924 6.079392788867937 0.24593241204226726 36.81506182669488 0.1520166284010207 17.476775521402335
483 36.47210356471675 4.675751189070839 0.41979214524326725 39.382202711135676 3.396145322983811 0.38318275128686985 40.421639147606854 2.3029217713189896 0.3170398864450086 36.7422205278625 1.1462012200360492 0.3800485559438432 31.169849730610633 6.056240054985299 0.27802896748626843 36.83760313638648 0.15158727083483625 20.375436948340727
484 36.59805222221173 4.682614941852563 0.42779992112467813 39.36394055291723 3.4135117993771407 0.35121110865433414 39.897496733170364 2.296411398375941 0.30767248893523685 36.54169430938003 1.1566831733742395 0.36757176337111935 31.6709865391458 6.0312987563897345 0.2511881015631239 36.81443407136503 0.1522393730297625 19.542941616313815
485 35.81075334076578 4.693031581864902 0.46388201758911923 39.0196167160977 3.436831329755202 0.31935202910799937 39.66559375291338 2.315932457191093 0.3204818135425313 35.75820978637512 1.1930866032676326 0.35563610211198954 31.907712561894296 6.084233689259095 0.26349617643285433 36.43237723160926 0.18075849142342384 19.74238541886412
486 35.90714007610624 4.695822893566208 0.36813844819683234 39.37946710577281 3.4503394677883734 0.3725417837180348 40.4514082806553 2.312869105205419 0.283616595130719 36.383425596196005 1.1371157725909562 0.3767214287485083 32.400472882006724 6.077087055184224 0.2651320418318198 36.904382788147416 0.17078221802287494 19.092676017686173
487 35.3869003210806 4.662210956930332 0.40886658989670155 39.87395658355247 3.434661448623044 0.3223209177946428 39.3834137980435 2.285991650564174 0.3179298183703616 35.94762329910025 1.1224073483003514 0.34080563685691695 31.900893217544745 6.0107363514418735 0.21202672351794105 36.498557443864314 0.13933691032779377 18.356991205024148
488 35.583466611683164 4.711325851049775 0.4203876910691234 39.4763284586233 3.3964741367406313 0.34523435097537825 38.923213687032444 2.271517388686856 0.3184021586796283 35.92430371360855 1.1403986201210197 0.3672744135877321 32.13465286715459 6.024832307725003 0.27755623135657437 36.40839306762041 0.14504502002049566 19.81121720950854
489 36.980763544895915 4.685331054040206 0.42741644654987443 39.152458647762764 3.3872981173441654 0.37802148563351784 38.21916638776445 2.2674930071048087 0.2868368885970118 35.71203948162374 1.1551518587840168 0.37973254520195004 32.608325576036165 6.089092298374265 0.23811990594711077 36.53455072761661 0.15300862628533105 19.59661502235592
490 35.07226341316909 4.7162715113820175 0.4361248733185391 39.16973061656398 3.4291787989017966 0.39690128978067934 39.01067569537262 2.2615413035791123 0.3005947544071741 36.374361319239085 1.1448073870008635 0.40005299326749905 31.844191741561037 6.062674138680458 0.22442603669475397 36.29424455718116 0.15902998706468824 20.146341390425025
491 34.1915764130274 4.657603391544441 0.45833684959903914 39.22006735112 3.4556556487755232 0.4025617096769374 39.75161240848318 2.302639787675841 0.3299405346878834 35.65949302339142 1.1708343527032192 0.4045687202978598 32.54487356989891 6.077986212265471 0.2004814606018005 36.27352455318419 0.16907923774873793 20.57937518449791
492 36.02346633432753 4.656640651368155 0.3990639534376855 39.79317970304692 3.44957679074769 0.3673202257337743 39.38040751724489 2.302364862743081 0.2935286070276521 35.99329131786769 1.1058561459285308 0.3522576130898424 33.15958240736329 6.086212655258012 0.22270787020665428 36.86998545597006 0.15626558036493252 18.734324971949995
493 35.72558153821687 4.668764729244953 0.45974984979919487 39.300939517019785 3.4792922947055125 0.3607854787030973 39.25684650061119 2.2921244033034394 0.3772308305590535 36.24382417196066 1.1396697474411703 0.3644696449481486 32.64002486936043 6.053058693574792 0.27822847693498426 36.63344331943379 0.1627173328098122 21.090167128539687
494 36.08034575013247 4.688082807248976 0.4380202180882253 39.36925937641216 3.4636291459053123 0.3494689060354841 39.36292602830477 2.3141583426749412 0.40108568095595704 35.282201649883035 1.1625071940696143 0.3905258181255345 33.564433356018824 6.0550431177189825 0.25492251333134125 36.73183323215026 0.17281948067940398 21.01635705057788
495 37.22197248523331 4.6488734519879635 0.4736122143829399 40.58089916903465 3.4534538368488272 0.34166981895522835 39.54397592408096 2.311606733753401 0.3537726907390382 35.15130264325428 1.1747928059899262 0.37484559503964515 33.405742131816815 6.093799013820527 0.2571548896869102 37.18077847068401 0.17264052763596766 20.638572426901757
496 34.88785978442948 4.647092548875236 0.5333263866739286 39.619458213919586 3.4590521096789257 0.35984280862994816 39.1576583485203 2.3091105182206233 0.32715155811650976 34.97672712421978 1.160313801993445 0.3929476651713786 33.46399351179884 6.05679196450871 0.3155918644471186 36.4211393965776 0.16260754781122663 22.10311069770749
497 35.26592004087579 4.652743074007023 0.5228402564717706 40.470026552452964 3.472848540299183 0.302640930994872 38.20925487734404 2.288618562833763 0.36405723555017666 35.22819639555243 1.1693615943231717 0.3841367335349605 33.040588222647195 6.05798811755009 0.3498767203598716 36.44279721777448 0.16444733695848482 22.04228084430113
498 34.630100393939 4.68421671833429 0.47059541941840805 40.590117276887135 3.4171320225915767 0.3298409911170426 39.171197778087084 2.2968810812674914 0.3818287182113858 34.49994111940991 1.1532692522143546 0.3925946312690501 32.923065032583935 6.002361253393382 0.27818962802637937 36.362884320181415 0.14690742471605772 21.234381832824358
499 34.05081696561678 4.691865455666619 0.47220178069142205 40.34245250182867 3.4163876428742115 0.340545899941502 40.07756164307221 2.303595232396631 0.43885968358754407 35.20156894113426 1.1739727487229474 0.38262597596713555 32.631458109986475 6.056762512598574 0.25536084095218686 36.46077163232768 0.16465207760763537 21.653154314357753
500 35.83696032241846 4.672152577713416 0.4868737238087186 39.91218822604187 3.438448732451097 0.2990225857478302 39.79607836419524 2.3112082830442486 0.4495609566759707 35.11494388294145 1.1776710502459176 0.40279426729731554 32.35186663747145 6.077353022131178 0.3336996264829817 36.6024074866137 0.17150209227301025 22.59689577493225
501 35.903106127869435 4.673062392541162 0.3773842027987629 40.80580902819026 3.4080017130258016 0.27341413574963047 40.17453258542781 2.2961610622765614 0.36277533206447876 35.589822065773355 1.1863897669450265 0.42903768814564813 32.09026369279315 6.062406057246685 0.3061482156620486 36.9127067000108 0.16133955756288604 20.039308599478517
502 35.670959260488026 4.6976906787649835 0.38429861195197607 40.93152829899092 3.381226850348064 0.34917720601901053 40.900194267718454 2.2929195339124355 0.44886012041250056 36.17489068258289 1.161357128260606 0.43280169920711914 32.602299723464725 6.092751105363025 0.1919441320729066 37.255974446649 0.16132441848566148 20.707631727350247
503 35.50822450162172 4.687751229635149 0.4396162878202448 40.70541689428839 3.417171148182823 0.3112344258605858 40.010066288592895 2.3060935276113486 0.35075985692947415 36.566286722968634 1.187765829108666 0.34478124120521275 32.60646856873834 6.0936272324664085 0.27769150306299006 37.079292595241995 0.17461715255671767 19.75653949429261
504 34.57786405662463 4.707015873560917 0.44676319133844206 40.910544393148314 3.4172887849227505 0.28982120271006806 40.44380005099094 2.3343985885010605 0.40952604712858215 36.30182443941805 1.2134946586333748 0.3775197292834635 31.99487664485118 6.04359572600021 0.2098952989744381 36.845781917006626 0.17929408547950132 19.864738615411987
505 36.9130782287121 4.690721628735363 0.4618547332418297 40.60016143392436 3.3871572753607113 0.33471284547449914 39.64693643076709 2.2995670467647256 0.4442515604001299 36.392072541408325 1.218747426517172 0.35159656390646915 32.06035439500867 6.071502276019994 0.2643246992011913 37.12252060596411 0.169674489835432 21.276677739772982
506 36.06052594399189 4.680031934947857 0.46169606873354485 41.14033920521875 3.4112724108309447 0.3314318802711098 40.14612401817815 2.3120928007326382 0.3763794087559904 35.91318941855156 1.2037035932490916 0.4274636077527727 30.63928499014108 6.048810111508937 0.31639858046017305 36.779892715216285 0.1673175294097325 21.925599926629854
507 35.795053660929064 4.701995704550792 0.40072156231049305 40.29418741742667 3.4168294467312936 0.3219907140128372 41.45993564642221 2.2962552805397287 0.34588262119175955 35.45829321669895 1.2230116336565326 0.3928235847585006 31.637838546079966 6.059681751841426 0.20544037889699704 36.92906169751137 0.17569012261979333 19.100795557811498
508 36.317522677881044 4.691241364234058 0.45573528475378783 40.89032140725519 3.4193750805631407 0.33645435976759996 40.73380845131382 2.358160178230359 0.36562969562699793 35.26766774947865 1.2393053718945262 0.4679959258105213 31.072970132375442 6.054077017157953 0.290062626313475 36.856458083660826 0.18856716157184605 21.95434345792546
509 35.777118557596154 4.7030046841179765 0.4246246571728221 39.199688504548945 3.4133331121962223 0.3222143997001296 40.23626538572006 2.289427347238687 0.32131686786141955 35.06199167239829 1.1841599820590138 0.47186226664546904 32.14239182924904 6.044210213431473 0.24009100969666755 36.483491189902495 0.16296242696451327 20.398548858817744
510 36.662773993521036 4.711321513273765 0.4407086780536157 40.130852186201 3.417176243743079 0.3090397954189077 40.179347491879554 2.328685267940905 0.3356605171534219 34.4194690546589 1.2133075666498245 0.4513123005555275 32.10098423822779 5.993788752205177 0.2512516419411803 36.69868539289765 0.16899122791838878 20.48866059031092
511 35.52267408522343 4.74666475668451 0.49708514971312157 39.905786851028964 3.4075693006422014 0.3343252422534243 40.4363110044006 2.34547414190276 0.30230677338789536 34.92365753274927 1.2300921070817552 0.4379980141170213 31.532836563406004 6.020401423426958 0.24463443514909183 36.46425320736165 0.18617570510347564 20.813833407594267
512 36.87588734615836 4.739135485975095 0.40199674558860504 40.406319007501914 3.4383573374888563 0.3220790388171498 38.76967962630112 2.341325037403844 0.31059362455718964 35.577812781594965 1.2123907218608738 0.41339874844730307 32.703141606956265 6.104272616489758 0.3146916927814956 36.866568073702524 0.2032315989995241 20.19973994222003
513 35.94476373074568 4.721705074307328 0.4476111596182202 40.05638120873791 3.4389960949241067 0.3034203087938512 39.37366788383427 2.299606012396988 0.307226974017606 36.257462369019535 1.2243373824788886 0.41095104788766174 31.48119117835636 6.098884725549435 0.32035218160357576 36.622693274138754 0.19284121708718804 20.506866195888737
514 35.550185141550784 4.696452701852504 0.4444692471655118 40.2471095664285 3.398232038527387 0.31307897426725284 40.1032296214445 2.3212101369844724 0.3539582853063265 35.45338130024716 1.2328306305649497 0.3712200004681292 30.92964972904402 6.069589198898215 0.2927877182140825 36.456711071742994 0.17979830052134438 20.345894316416025
515 36.16157303276191 4.712567528018049 0.3995599120694738 39.95897041279149 3.455670894628007 0.3685775987458308 41.177096765848056 2.3450630066394273 0.37489622162098457 35.486569245666026 1.220495819279568 0.3606272356357872 32.18543851575644 6.0937868343466866 0.2542880422816694 36.99392959456478 0.20165217573818625 20.144611778493896
516 36.27109292867565 4.71774016143417 0.3618564766420839 39.82781050466381 3.4422147539446 0.34882476456952033 40.42703553935476 2.3412963178171404 0.3966852117471309 36.27623761421573 1.2010656503544792 0.30283226022004245 32.84099211095757 6.039672981684882 0.25936219955982087 37.1286337395735 0.1845333322028931 19.131758787986243
517 36.00725392412779 4.721374752660189 0.3723612826923663 39.76597835426753 3.4453290786301283 0.3784988983892114 39.01034242911853 2.335044123714088 0.3335982508936542 35.70112523847603 1.1834139071779786 0.458903933979097 31.88572206535986 6.026918951741121 0.2559425658861294 36.47408440226995 0.17855152194053975 20.618515730306502
518 35.223743944030986 4.7048736742607895 0.38436728733846187 40.68228084830944 3.461649081540731 0.3718807958888582 40.299485791335535 2.3417385334360876 0.2875916209680642 36.249438977728566 1.213906798658458 0.35826324753508837 32.85199975863756 6.029750768891016 0.2556455010968814 37.06138986400842 0.1865191305132551 18.996397968269886
519 36.422241719735375 4.707803414001565 0.40037395257274694 40.25998773222786 3.455508605718272 0.3328312399615302 38.81648652541689 2.3187285744601183 0.32748934142147473 36.00854795506897 1.1769548872117055 0.39484813360228244 33.544349299655714 6.092506201797257 0.2729298525834893 37.01032264642096 0.18643569579362232 19.806836081690097
520 35.88479489255247 4.7159657287568955 0.4155857928848308 40.60106548984602 3.4327406259211934 0.31208192945112206 39.06742471802201 2.3189257658775313 0.3503976557276298 37.022131480455926 1.1698942650735942 0.3504204014826051 31.752189094318762 6.031491084537565 0.257474830074983 36.86552113503904 0.1699388531891947 19.319685471319293
521 36.744120406283585 4.692540417018036 0.3977144781271443 40.21697344300779 3.43982138252396 0.36606372608995763 39.44250885005288 2.3349354733305807 0.3552664991289012 35.344562041661284 1.1913050748764118 0.4067899824291668 32.91028928675985 6.0126253882364775 0.2495174586157152 36.931690805553075 0.17038090635293196 20.344037004619608
522 36.82991794812678 4.691856143111872 0.36329817292400196 40.3795296977416 3.4335226446549916 0.3713129900145545 38.72468043137228 2.3440979444013266 0.3379884936820052 35.7232296755404 1.1540054975666567 0.3358911560364752 32.1170450583548 6.031746441123468 0.23348003394112773 36.75488056222717 0.16718109332750167 18.815599918719514
523 37.82886625632733 4.678100034637881 0.35014683765849436 40.62211209625808 3.4331493319833983 0.3672196310342084 39.51535015383652 2.3027153812515166 0.3506467401189236 34.6494194748382 1.1524164621567106 0.3925661200350173 33.10356626720436 5.945442217680018 0.22538312846642067 37.1438628496929 0.13850004469774357 19.31970664430876
524 36.784760147522476 4.6920775644566755 0.3164707924701911 40.18656069685987 3.4310245282416907 0.3813290066677336 39.57642644557058 2.306573053851277 0.3416525630128639 35.79975073843381 1.150872079261741 0.4120851720425374 32.5843602883623 6.0186248406617775 0.2119258678948487 36.9863716633498 0.15596977245047108 19.061886462825175
525 37.02562974859292 4.697471461102215 0.3601663142669884 40.95901034269651 3.4210901506522284 0.35197193270844074 39.6134827671032 2.3120327040546513 0.28132568502055877 36.08529741149552 1.1486744970151075 0.40659937450986644 31.431585526491773 6.014102222668405 0.24874799538663053 37.02300115927598 0.1548095662543602 18.893985762382005
526 37.047766559545416 4.697544036351925 0.37216053704910695 40.61441200800892 3.4412256978807974 0.35922531177795447 39.335787451232505 2.3239557787019773 0.3124348520259523 35.22402557263933 1.148996647831211 0.4051877565194851 32.45380169441711 6.043281270805025 0.26324661904904495 36.93515865716866 0.16713604547002583 19.62099786576094
527 36.80390386000417 4.675465205644139 0.4064557224439264 40.78090588640045 3.4295632644550524 0.3673550791478776 40.00632000109041 2.3013346835109614 0.30661894619387703 35.33913500982049 1.177071910303352 0.39887492178606027 31.66111054168425 6.0205040004391375 0.2003152764329608 36.91827505979995 0.1569231720263672 19.247026818412127
528 36.19088900335421 4.700834607923442 0.41551226382936857 40.13347832612092 3.44417834896102 0.3507341831758253 37.918267133616986 2.281620751820295 0.3200558249833515 35.95821620715615 1.1595974395431499 0.3420268468702675 31.114165221621334 6.015470024871962 0.2991836010724464 36.26300317837392 0.1564755937798125 19.795837581445312
529 36.772088851911825 4.703299407840904 0.42231750584055655 40.97262766117028 3.4877726752131513 0.3605152262960632 39.181037128183775 2.3181510771490528 0.28772565942853956 35.29237205750701 1.1940547243772504 0.36406510310813867 30.463716198642896 5.98727794613514 0.3196270118930132 36.53636837948316 0.1742465252989383 20.102230046987266
530 38.02058350362421 4.6714867330006555 0.33750228226268447 40.59232225566079 3.392991790794031 0.33825011815858563 39.89187106391877 2.313365842837488 0.34194117861294554 35.769629399504375 1.179850144504115 0.4023372449163397 30.777197412939067 5.988633655340338 0.21225970062743735 37.01032072712944 0.14540099245116417 18.70467159950283
531 37.086670612323694 4.6858779130174595 0.20080983602219254 40.918251752048015 3.424095150231844 0.3223784911693181 39.84135452358206 2.3385966691625546 0.3370420727139847 35.126735917128045 1.20113531704254 0.38315867749988214 31.560814107324674 6.001426921825777 0.24034479650484528 36.9067653824813 0.16636175341187381 17.002337779130325
532 35.8380595148784 4.687950668494256 0.30381106419210324 41.72834395085112 3.450752668754408 0.333596248563661 39.6516897749467 2.3224969692471653 0.39194009184225337 34.05912914549136 1.1784640508644466 0.40819096187933274 31.496401695899355 6.00064005485718 0.24549183477313738 36.55472481641338 0.16419624159932994 19.286105464941304
533 35.47560622987182 4.718691407788461 0.27897209865463934 39.46463681685851 3.4242574099037517 0.3845703837891863 38.497743450769995 2.2762075963612953 0.3785364795738671 35.23615505705355 1.1627506909909773 0.40325793894413975 32.25088507242545 6.021283220297928 0.23711411807222807 36.18500532539586 0.15677342422432144 19.27946852562724
534 36.87699713571421 4.7239657089276434 0.2539454331756007 39.61819426403273 3.419598280724051 0.34308267730794023 38.987414621788794 2.2723251349213354 0.40142980938328165 35.348463485194685 1.1577591762017918 0.42720775713245135 31.937854418713865 5.997283800669886 0.2716903658728155 36.55378478508886 0.15032177944478028 19.450267517519432
535 37.28805431423692 4.693894990441174 0.25527021288503476 40.55873168640582 3.395805815961255 0.3469436600105437 39.50619296328219 2.303465278171178 0.4017585690510044 35.750215793818235 1.1671323820609754 0.4044246899734163 30.680410202691316 6.014538622222352 0.2795008426505596 36.7567209920869 0.1511027769272256 19.341886038314595
536 37.20595165087859 4.708870702808569 0.2718502369600979 40.267696295765944 3.431806315455237 0.3143759187618252 40.39423197082071 2.2966724061855066 0.363887457595541 35.350192314297345 1.1656493550290536 0.44601736068378717 30.091697874052265 5.986991151458564 0.25645392375151643 36.66195402116297 0.15413334534322468 18.937227985658453
537 37.065073335973345 4.708118841373558 0.2117594661131865 40.4129058330977 3.444849742051958 0.346322758544127 39.44385966617967 2.321427475086824 0.4081903612520425 35.82038347846239 1.185093718793961 0.4199629252245242 30.547534451085575 5.99826578994399 0.26221250069292446 36.657951352959735 0.16768647260589703 18.889822764881504
538 38.63261342716423 4.687563611558184 0.19868817179303702 40.60758040425047 3.402316509627171 0.3009954988473421 38.78995448329816 2.270828490587548 0.3788302323973517 36.86402748199455 1.1710873241724682 0.40721308674586687 29.723250117432553 5.989235972908064 0.24638639182984573 36.92348518282799 0.1403417409265258 17.556726100393362
539 36.610756816305226 4.694041289369366 0.29632684316748864 39.697098532867486 3.395341509419145 0.3236032435005026 38.868076179059116 2.269837327628049 0.3923996874248873 36.38811424091376 1.1560982835938738 0.42307669119925545 30.321295977257034 6.007747926947869 0.2845202458003652 36.37706834928052 0.14074862654749926 19.708908323483335
540 37.12897562535658 4.694737933037785 0.25611273730437933 40.492114963377325 3.3759918478948117 0.30463762080915385 39.94934747003298 2.3217739250180998 0.39450477595849404 35.90866372467614 1.1779685393915522 0.4256632717730569 30.368307877358408 6.030841444219345 0.27418214697484206 36.76948193216028 0.1563980970681575 18.96605526927023
541 35.63699391271375 4.724623217214207 0.22010330085129257 40.9927324740061 3.4246678877298464 0.2803025870653672 41.16268449279312 2.2898604092400987 0.3658213627945837 36.529445622234945 1.1498621856547104 0.4337199768316578 29.875678745656955 6.024928983483832 0.2518007905751795 36.83950704948097 0.15892389582037766 17.781722461191205
542 36.06054863328478 4.707883133295224 0.3227639395294198 39.825025191389244 3.3865136877709223 0.3244423221699627 40.6245230670817 2.3009295786076636 0.4043189460160456 36.495571693442905 1.1925349913628924 0.43502893557499517 31.611436816095626 6.0481331612135865 0.24330938736257357 36.92342108025885 0.16333426960589642 19.822775888003246
543 34.6913622128384 4.736901729072588 0.33142858310578 40.251519747907295 3.385053637454206 0.28850871795818034 40.71626442033375 2.3108499161110765 0.43694394105452056 36.13615861927112 1.2056063171019598 0.4326642550178154 31.047162272594615 6.0339461577107185 0.2533568448701169 36.56849345458904 0.1706069106459484 19.97218966008685
544 35.43074696683033 4.740203642660676 0.2973131866474424 40.030527464378665 3.417707963494712 0.3097505896257271 39.52757831951232 2.2892678144408154 0.4078214184618632 36.50086884999876 1.2153022940962603 0.39969947261400623 32.08740250775413 6.112675624810427 0.2847855568733305 36.71542482169484 0.19116682705641685 19.473348335628426
545 36.77230038182775 4.716990087652833 0.30019611159552306 39.55773841377342 3.3951132430413167 0.2899882186198517 39.99578189400429 2.3082072285865767 0.44935407850786796 37.282372254464406 1.2012797601525165 0.39500475950347674 31.548836915468087 6.057633694697085 0.31828466087243423 37.03140597190759 0.1719801619819042 20.08592736409197
546 37.84944684774241 4.704547823358269 0.22845612685230365 39.081816758290685 3.395182561988451 0.3244565321383477 40.90082211433036 2.3231219412077246 0.3796140168591925 35.975321448241914 1.1975971300164392 0.45070267845742396 32.04261844748994 6.021700451324998 0.2392848136328628 37.17000512321906 0.16456534073501516 18.59264280462999
547 36.25974545771892 4.712740800263769 0.3045406319913497 40.022395018742735 3.391926868016015 0.31723579817060377 41.0672336096993 2.3208826558582087 0.35323309398733316 36.94362307133741 1.1861606655895323 0.3797688846976744 30.914786944336864 6.017484335546101 0.32468885476706877 37.04155682036704 0.1619744242105639 19.24527720709383
548 35.522747724522276 4.70545201600363 0.31177603562909806 39.55553425492256 3.3737116894482986 0.34539635197273927 40.350004381518445 2.2597317916336452 0.35438948861902037 36.52919856744135 1.1467692992994127 0.5012624556462653 31.735759289160555 6.057118872404554 0.31355663663076533 36.73864884351303 0.1446920929137468 20.928784255588955
549 35.45496041602387 4.760286920879116 0.2786600172803041 38.788075380507976 3.394743888320894 0.36908531804264394 39.90111185029876 2.2897259861481714 0.3638192907167244 37.4809998842168 1.158711242674476 0.45273872865817966 32.760811598173305 6.095291233900144 0.31461581168885294 36.877191825844136 0.17588721354039896 20.38491206577777
550 35.28258170614299 4.742331914761175 0.3253746074253873 40.152486660372375 3.417104781607632 0.38143197702595477 39.50674008083709 2.317034790057118 0.377012803910121 36.12733225263058 1.174298107962203 0.37733777675006147 32.61679847897248 6.0263424435319 0.2851067919326524 36.737187835791104 0.17155776673984438 20.010710930889164
551 36.366498838347546 4.723153686634765 0.3055529697325469 39.530816624529805 3.4404282185772344 0.3259311057980236 39.22498202255633 2.3340566592040575 0.36518899725879306 36.207392393447144 1.1558098362810378 0.41361131416425684 33.17566630021007 6.0090619777882655 0.2723922279782562 36.90107123581818 0.16863743485291077 19.282053664191306
552 36.357700667335166 4.78866717887131 0.29907923389097807 39.48636996890916 3.441979334837512 0.333521790079774 39.321210447631586 2.3347139734735616 0.37706477215705453 36.784930779614236 1.1742953438987662 0.42314477365574193 33.08949704039615 6.04679545308477 0.2623313534454037 37.00794178077726 0.1934256159890227 19.424895575341672
553 35.693533488956234 4.7630557647160305 0.26485097487886733 38.434724141112554 3.442386144417824 0.3385851301523004 39.27255952045751 2.3244567636490796 0.4091648331145991 36.621394051130586 1.16564784622944 0.38505594004485316 33.723042180523784 6.078817586849945 0.27426182583303826 36.749050676436134 0.19100818032830263 19.158777085907573
554 35.57365942305902 4.755030392558499 0.33236626962124277 39.162109347494315 3.4460213192532336 0.3251099162245529 39.17107653314286 2.2968124313963645 0.4132546554749301 36.80993000588233 1.1448446039569058 0.4340796640697653 33.89658031529562 6.03879613645465 0.2316259113850357 36.922671124974826 0.1724363358797693 19.89809561481146
555 35.21165657622335 4.74033861915818 0.27029715881803756 38.99001922465042 3.442587077875463 0.3532813351335241 39.64334802848938 2.3299719719063043 0.38207258582394316 37.10464929591612 1.1568115176197096 0.3752487991883694 32.584014767868574 6.035263883917445 0.26615915905796733 36.70673757862957 0.1771299732512591 18.87390629750578
556 36.11804218380589 4.7360593160565685 0.33605910994862015 38.42223189556971 3.4577848439500576 0.34915682182282914 39.19723175031622 2.306439389758403 0.38824758969862116 36.90869952780837 1.1677174116688183 0.3769216406332936 32.986729043110344 6.015708619067155 0.2531950933988653 36.7265868801221 0.1728772752560392 19.521591740419236
557 36.64769139639015 4.748584796380548 0.2665678831750119 37.66688054432905 3.496887107760419 0.37399063344041417 39.02859969425235 2.292616387470952 0.35314262482118974 35.65891760270699 1.103158138398061 0.4930843742238371 33.31710066079197 5.9808856229993665 0.23260637784402283 36.463837979694105 0.1605617697577081 19.70277976536271
558 36.17128611449284 4.731598963595658 0.2925203702143304 38.78047851051272 3.4606581790976656 0.38361217104329803 39.38875286100933 2.2866661152163195 0.41719004743174937 36.36380127130847 1.1339069242929587 0.4290399806488301 32.984034997860974 6.061105451706874 0.26642869135327835 36.737670751036866 0.170922485937734 20.498037933501593
559 36.97872519491349 4.685449595240029 0.21810996806988792 39.58658958292023 3.491552674464778 0.34656710597982543 39.80830883121511 2.310737687402491 0.3446350173667099 35.228592193144884 1.171785436162017 0.37958393690230896 31.974675165512604 6.004188500138919 0.2882570139709501 36.71537819354126 0.16887813783748545 18.07284259388333
560 36.6459792759789 4.715614285099108 0.23696588470452445 40.02534728711841 3.415414014122709 0.31253586548329515 39.0874565317023 2.301563834854777 0.35609596503834073 35.55172550593153 1.206204688800036 0.38977293693944276 32.55703866880586 6.028477895841997 0.20932984807886162 36.7735094539074 0.16959030289956414 17.242597619046307
561 35.2791343753379 4.728984661670075 0.2703154625382867 39.74872209274735 3.420751285111195 0.28863857322706854 38.70749838761165 2.304279712504161 0.36457965695963046 36.20587850729569 1.1506963527285847 0.45841672781439907 32.94608380175391 6.043670896857641 0.24391702134327242 36.5774634329493 0.16581194093017015 18.631068493521585
562 35.96256163342634 4.715816686682134 0.2899515290062411 39.89642491045369 3.4427696638839906 0.38243148157979345 39.04188824213115 2.317605502715951 0.28563336432351927 35.6298749969375 1.1265264365964365 0.41100401246741686 32.21474095011019 6.077391125985305 0.28559507306640497 36.549098146611776 0.17215724232860213 18.960496520100165
563 35.62521159845671 4.708033165038063 0.24900280692398463 39.78403194821638 3.443493001383023 0.33766928534902363 38.55845933691442 2.2938857484417845 0.3685433520407066 34.69637061884469 1.1467420785522162 0.45196619659315734 32.69092233022071 6.000575722266489 0.26091110296992026 36.27099916653058 0.15468130229215382 19.114934812107442
564 35.033349230799224 4.726742723021895 0.2580864591439587 40.178801584940004 3.4372051089152267 0.315962671632952 38.80126676071589 2.286490058039619 0.38445549902494186 35.36257087728051 1.1361074608435513 0.44826087000853937 31.959752543507566 6.000369689278417 0.3085477148063205 36.26714819944864 0.15351836717558037 19.65604154811112
565 36.35571295822426 4.706151549491439 0.25017773352638695 39.616351860068846 3.4404485060084955 0.32281279392420154 39.22756289309862 2.2809114903238976 0.3940527864648812 35.65211820593931 1.1617482389350815 0.39864081625242564 32.7016687019672 5.971518239784744 0.23636669396276042 36.71068292385965 0.14829096406457026 18.358150157628376
566 37.63085620790604 4.7118766282838696 0.3091407066176734 39.44154327954148 3.3933983348734014 0.29948699572933957 37.804393928724615 2.27478680017209 0.35681711905020724 35.71832987135349 1.117534463150607 0.41001572182860874 33.19873116692514 5.977457275130694 0.25462759740349716 36.75877089089015 0.13114605947797106 18.67943413847764
567 35.39942519623258 4.684467051388845 0.2867700964741653 40.15070727472023 3.4017405068111732 0.29308845947078344 39.44820948886119 2.272087704838344 0.33103636137283776 35.98476170426575 1.1355253608076363 0.40538624591029365 33.05245078765437 5.979910899887039 0.2369199240407234 36.80711089034683 0.13088166390244624 17.79837340712662
568 36.83574092518449 4.6952990747972665 0.25197632810492226 39.689253932187064 3.4006026001554783 0.2985639594489061 38.64465690923659 2.2737678241714985 0.3284530136570487 35.10543971407433 1.134978758916145 0.42149410270604726 33.73854247534627 5.997137926982931 0.2541773661240358 36.80272679120575 0.13649259616050258 17.815145976204736
569 36.017066575304625 4.713102038859683 0.2745235947105712 39.77833316725104 3.4083900113527603 0.30321856000245284 38.75504446753788 2.2890310145875565 0.34430990128917527 35.75636086190766 1.1331420483881691 0.3818651878336863 33.55181622208445 5.9881501890362685 0.2522620977223023 36.77172425881714 0.14249841960072618 17.83250168734631
570 35.78877968129658 4.708812993181642 0.33231073072689543 38.94871820076029 3.3825826454599754 0.25141437743489436 37.6967698762671 2.229310688765706 0.387102283132565 35.944601461293466 1.117916170858227 0.4505647301060511 32.8493282858123 5.998279061269123 0.2692668525128934 36.24563950108595 0.12351567106277347 19.37352476023008
571 36.68110219665711 4.698605880266193 0.2675501669038793 39.27970976802366 3.407366267543081 0.2922140953616772 38.570216959960284 2.2669246432463517 0.347914191986604 35.2246728270328 1.1417293769155619 0.40171878375891 33.36021503552222 6.038332267013831 0.28843119660750544 36.62318335743921 0.1467270461528425 18.309765137927883
572 36.88743811063018 4.691844752561771 0.24208590542014832 39.33902475852488 3.387160964094206 0.29043938221324134 38.059296425154685 2.255381211563329 0.3403447227896828 35.51389050621731 1.1681050023415795 0.35554947196513653 32.827958505987944 5.976431959715672 0.2889299125765913 36.525521661302996 0.1319201372111502 17.387543275642415
573 37.08605163011636 4.686162534658839 0.2671404261047458 38.09185516089941 3.4242771958885405 0.2526472418170717 38.40875219245772 2.266587308412168 0.3682128062145042 35.33990824843358 1.1535124930610323 0.4264491397572298 32.89710879375838 5.976339280133326 0.28746151616970794 36.36473520513309 0.13751112158661996 18.356549381531412
574 36.792013641221075 4.694399308177698 0.27172256951036183 38.50140519991615 3.3913210508304568 0.2635526954314395 37.86856990327403 2.2552845272642066 0.31965565465024776 35.261657335756176 1.1684168685991883 0.41021544278215133 33.582964397700806 6.01087657469055 0.3121298750657031 36.40132209557365 0.1401950250682587 18.07425430631616
575 36.73766508615536 4.678616392121272 0.26870524295520487 38.593502198693294 3.427923006537693 0.2662536389266718 38.50673095029319 2.256675321472488 0.36955227417163033 34.60710633456803 1.1782903629367156 0.4248197869198361 33.176971865315345 5.994821365872569 0.2703163553717616 36.32439528700504 0.14340064894398624 18.330607780935786
576 38.20810893118707 4.686715425202988 0.2843484081055416 37.45728900048238 3.4417430293588613 0.28787118417682533 38.74221364562401 2.300459592140335 0.36853987756761075 37.21678333064757 1.190936738383498 0.38335632697176425 32.7621613087596 5.984419330837264 0.25609250140946804 36.87731124334013 0.156990182340428 18.10785324803969
577 36.929972964458855 4.680539951713383 0.30730126993527906 40.0208137591574 3.3916477211557305 0.29441520132230425 37.85298529882874 2.268342195198205 0.4094462524979205 35.86122983364535 1.156210350215108 0.42582000596071673 32.21854097653993 5.9979685446094635 0.3031438939460355 36.57670856652605 0.13507711173421674 19.940382270839404
578 36.76461042575611 4.700078383259233 0.3794309283209524 38.105806427318576 3.392975476014303 0.3414909925348099 38.996658540292614 2.2914503777868234 0.4315077911562633 35.542289096984646 1.1300442968759667 0.41265878613337703 33.51688524610973 6.006365643752595 0.2744257348398493 36.58524994729233 0.1403181946936229 21.079280380859945
579 37.16184739417 4.6613182173190095 0.31718554124020243 39.804345301596484 3.406452163839866 0.3483946441973786 38.92162636716728 2.289373928368092 0.33012831909027285 35.59717360571141 1.1483244551711562 0.3563484082597731 32.72270630347254 6.002685849376685 0.2771674570604104 36.84153979442355 0.13776628197080049 18.66953605443073
580 36.93927452473128 4.707053967752825 0.36913686278557106 39.32949163768448 3.390031514551256 0.3305807124647012 38.23942492274227 2.2925184957715117 0.36765551746686753 33.796990730262635 1.1323381062457862 0.3886520312821198 32.12358108162339 6.040378351647449 0.29188037454070637 36.08575257940881 0.1485994463496043 20.029521610810026
581 37.17903954260675 4.6991052190245535 0.33346497969291305 40.33532390555613 3.4042267733255245 0.3242788643596769 36.9549430478959 2.297006743840169 0.46328231219580124 35.38904500630258 1.1645584379486302 0.3387665068143356 32.83660045312755 5.992965141513493 0.3098796198561339 36.538990391097784 0.14770782228631285 20.27895058650642
582 35.797246797672656 4.6673828006450035 0.3987533566558919 38.383300261771346 3.3938571475196255 0.27830746065780726 38.17737125314505 2.2554778971289347 0.4268367412752123 35.67785924414238 1.1409407545787102 0.3689780763589513 33.41981332718921 6.014364981075923 0.286332940420628 36.29111817678413 0.13054007534547818 20.159045330367345
583 36.53686925395778 4.698615990470396 0.31424732497545615 40.043809949034696 3.3702197020703037 0.32351738273346076 39.84113010440373 2.307725964425199 0.40619799328863304 35.00821601659816 1.1514897874719232 0.3036693719973147 33.119607357922206 6.016140290076655 0.2785774461344527 36.90992653638332 0.14497370605873408 18.634988410021798
584 36.7495311567484 4.690354953563092 0.38280872779396063 39.475834712417345 3.34887202819694 0.27772585446322845 38.824576653241024 2.2683026115647165 0.4689789584126149 35.34672742135815 1.1494399972847456 0.3381489773791994 32.67985257180074 5.986654839295392 0.2706456147798067 36.61530450311314 0.12486024513681589 19.919543900871467
585 37.31274935345994 4.689575563934903 0.3616336583093931 39.96154304079992 3.35525248340842 0.32288718921927184 38.94088212298162 2.2784718283655714 0.4332301148769613 35.33190824980451 1.1298923346624912 0.3896419352387606 33.34096096237497 5.956549108987949 0.24204064984193677 36.97760874588419 0.11808362302770567 20.047031761913168
586 36.925177705897866 4.703363089364237 0.4031702887900047 40.045576658029084 3.386386588394714 0.3455978709612484 39.095814983528605 2.2669832434428017 0.4906773933255326 36.12832052442252 1.1433384852175237 0.32865675987473486 32.18018920220737 5.982258830621559 0.29790205000019127 36.87501581481709 0.1326014065640059 21.38283491002618
587 37.27582625586495 4.7307992810233905 0.36251036386099383 39.57736422434536 3.3688225997262413 0.333967210265532 37.975601793773734 2.275919356458384 0.4720210405073516 35.1922684012841 1.1423756463745602 0.3608157011521511 33.047510295005026 5.996728591215677 0.27599355850977236 36.61371419405464 0.13906445411548946 20.687304383776713
588 36.736829460002724 4.711778089324804 0.3138768756012181 40.052419660221915 3.394012569954835 0.32262259740173854 38.19247342925096 2.280236019618162 0.4849558530195746 36.735525579191695 1.1595618008719462 0.33908167555862867 31.119653115452962 5.932802693004261 0.21471988117331828 36.56738024882405 0.1318135937106404 19.19702979641484
589 35.794798551831526 4.668762744822596 0.4043710637819052 40.663632598382385 3.4226794177195172 0.3382431128964192 38.28726825909688 2.277182085830977 0.41242538606411755 35.9752052272304 1.1169381757472345 0.3869900076702884 32.85883721161823 5.97664062680134 0.2246252150769668 36.71594836963188 0.12857596934017165 20.244372613029885
590 36.51424070652806 4.727653322644689 0.31488458992278817 39.743905273315555 3.3864225898354055 0.34147248197677804 39.33682226034498 2.268835780443215 0.4420767136926565 36.65074965867172 1.1345430148365279 0.39713405436450516 32.31634795851107 5.996326390309233 0.3003933820381737 36.91241317147428 0.13889157876965275 20.580199637893152
591 35.47050512037244 4.720391301697692 0.31421839882500824 39.57915808958809 3.423976965573965 0.3187036146002659 39.26932068092015 2.2864400148961344 0.40333008110555835 36.837848360700505 1.1693399824891788 0.35277103755061523 32.23887049480254 6.026562830536027 0.26653982419377387 36.679140549276745 0.16147757819443812 18.971354022554372
592 35.49165591391069 4.712631184018452 0.38560763724879876 39.653847298133016 3.41803143177914 0.3275703075783723 39.843139893501835 2.2828596725878545 0.47241114438643816 35.83403584041039 1.164898322554549 0.34539987292351215 32.669226002643676 6.025253185751931 0.29335035755047467 36.69838098971992 0.15687011849422414 20.905388683573424
593 35.03773841229969 4.697144274754396 0.39280053938664594 39.98289348971519 3.434702985929026 0.4020262988193141 39.29903751330147 2.2738605816274022 0.5097809306605888 36.22236862384026 1.1551521925259178 0.35961439372183973 32.21691290547713 6.00076441735073 0.29850782446770907 36.551790188926745 0.1484602495933332 22.49122891641622
594 35.56366949389102 4.706288969790363 0.34138311937513693 40.04816920290575 3.4177926800820337 0.3353304836523113 40.037019504446036 2.283861114990378 0.4242855473043779 36.607992051270685 1.1713368994009976 0.33522161088431535 32.422970356034774 5.9625778086583 0.22744143866509103 36.93596412170965 0.14450685374025327 19.064164517728916
595 35.748102456121245 4.686610863906726 0.3467369283357844 40.63839729659807 3.3589488010455937 0.3371653348032852 39.598625172286255 2.2745503758612236 0.3976523007485976 36.236624739309 1.1783432023185745 0.37297058973119096 31.126180147037264 5.93515221672951 0.21347794818606683 36.669585962270375 0.12285645112816428 19.11390758963048
596 36.19795705461488 4.6965816306183905 0.3396895248536685 40.18128635814138 3.4058905471564134 0.2657920307726478 38.44270493835911 2.311165239743451 0.4088467996691991 35.38995603170849 1.1965222883486064 0.3867792695011347 31.907532937588424 5.987182165182037 0.25381158616052957 36.423887464082455 0.1556037333656183 18.963977244593348
597 37.69645814258154 4.686879478392017 0.30560349143365373 40.792525690956786 3.375200009802747 0.22615954477028868 39.42324602563428 2.2741101016875986 0.40830656710166935 35.50025467713326 1.1777691725382669 0.37430865001543523 32.01636449296156 5.95769395492872 0.2299146004452 37.08576980585349 0.13046590262570862 17.696292570603912
598 36.578524195279996 4.679332539485998 0.30576688859574536 40.41125746624956 3.3579361996800157 0.32586631820578205 38.833913616048996 2.298170426846422 0.4110991833399782 36.82870561656112 1.1603626302792975 0.37129081254598045 33.331799904686385 5.926968768212245 0.23631170840253904 37.19684015976521 0.12068947205663441 18.911445037711278
599 36.449926341299665 4.685249365722964 0.32387755070414453 40.246837787712735 3.3759445956199854 0.32320825188287344 38.78224185339908 2.3142026035614043 0.36957867636373476 36.44414629520853 1.1364072382415953 0.34809666402404554 31.3509895579617 5.927736765138149 0.25675523749994356 36.65482836711634 0.12404347281265822 18.581209002506423
600 36.14819020249895 4.6987989352278055 0.30287802591428054 40.53933206828297 3.376035478713007 0.2769026734140556 38.925966763249875 2.3149799352370968 0.36833962891734595 36.639923725540555 1.178442788276809 0.3310568999644811 31.064600996143422 5.963199788481643 0.27464603658451375 36.66360275114316 0.14242674434311095 17.805503036394708
601 36.179510146229305 4.677133411745154 0.33483910897829566 39.614654764706394 3.381138314300954 0.34781680104276086 39.967777445440696 2.31799050001642 0.3414269134182306 37.14654951334893 1.1989963083170587 0.30941388859001945 32.57157873964369 6.0004169717071365 0.2554254886250229 37.09601412187381 0.15127046037318337 18.207707214426403
602 36.32163816253069 4.682035978588504 0.2818004070906447 40.87137577816091 3.3824629058208937 0.32890762716355787 39.942609768787555 2.3137188486848848 0.4540312188505554 36.83547595166688 1.1655587523221775 0.34564185574008943 30.787784070378777 6.020436003972379 0.3117004399917468 36.95177674630496 0.1489778570336066 19.733600945137763
603 37.09002453100684 4.698502880785058 0.2704794724168778 40.40128379076297 3.3988522487552992 0.2745158990988945 39.99495484216699 2.3118596975725527 0.4135331529782724 35.869109712077595 1.1515877022909529 0.3241070919203046 32.39229857149591 5.980734007240264 0.2834303706919373 37.14953428950206 0.14444266648466414 17.94579430003588
604 36.04843284117761 4.693863604575381 0.29431720702705383 39.59659782182648 3.396943725033704 0.32110466544257293 39.71301705534561 2.2919995807943296 0.4237440069386843 37.9369031666494 1.1683979730332021 0.3566254372409057 32.17330117917961 5.990673156555063 0.24721981446312433 37.09365041283574 0.1445109671541748 18.82752070115054
605 36.50944453458788 4.676092171511479 0.2958349280270868 39.94448095473407 3.374029669101985 0.3510518558529822 39.9894852148788 2.282170326876189 0.4922724441391133 36.04909950576575 1.1963981987585954 0.3619749901648862 30.798259950120013 5.985457925137471 0.2973070827289611 36.6581540320173 0.1389650174329827 20.608619248866777
606 35.99161569569678 4.6469724433187825 0.2655473061072168 39.62281237087068 3.3917264357054044 0.32127496671871664 40.01368941833373 2.262962496557687 0.42209641097879824 36.71141813784303 1.162190480666627 0.3963867451720933 31.54271973301905 5.983790956042167 0.2777373764742425 36.77645107115266 0.12566392161397233 19.286249898440772
607 35.95254724782856 4.6834220482319875 0.2592180666598178 40.068757596043184 3.397785934622184 0.35872073533460835 39.357489461958934 2.291396946188482 0.40640385724483713 36.65093730819936 1.1550607948788594 0.368991462538507 32.93497701488309 6.036839858794407 0.31567231852669153 36.99294172578262 0.14903647569902265 19.58377123802443
608 36.315046044394016 4.6676479577482475 0.2745785572513017 39.87500396861395 3.377037724076639 0.34636630381869027 39.494487483376425 2.2814371443015635 0.4240332569977394 35.949224277316645 1.131456499072347 0.35221217486512474 31.87151223558596 5.964242660695449 0.21382091114241752 36.7010548018574 0.12049975633468799 18.46082854836043
609 35.57620304325666 4.710077211922512 0.27245314724589736 40.53674739026332 3.389854411353874 0.3552963139416987 39.71842958510567 2.2883396735599115 0.3800802075338615 37.32181427861778 1.1824172580135612 0.35133513578638864 31.882350511922688 6.0154736498849255 0.2311947629509817 37.007108961833225 0.15336780010279555 18.22417822472839
610 35.68037385924124 4.689719392366965 0.2878077752603445 39.295457274149484 3.36123508530316 0.3221963296556705 41.07197630129631 2.273257530538231 0.3756452548928176 37.53919288487255 1.152360443852652 0.350043959396505 33.28537396364713 6.039083128229061 0.2171504030102332 37.37447485664135 0.13926647521385252 17.794278305267476
611 35.488611188475375 4.690041252609673 0.2750371862740991 40.2235441029112 3.422399729008423 0.407920294771733 40.19675003171999 2.2744855898008454 0.40048052819505453 37.79968870227714 1.1039055491040128 0.32399440042276495 32.23856666252469 6.059345235444225 0.286915460596609 37.18943213758168 0.14617083034927458 19.4157963985785
612 35.36664069831984 4.722095941880057 0.25453316317544344 39.75202846693058 3.407795329985776 0.37017867613159255 40.31946928157848 2.2853611268574565 0.40869054506770586 37.35072191950279 1.1410207525669287 0.37344418493055737 30.48008338655096 6.0369962377960125 0.29145067058326174 36.65378875057653 0.15478923697308491 19.461052840866255
613 35.01961253675296 4.678528901527171 0.2660789274227937 39.283099261951726 3.397121860974261 0.34885196805494 40.105469250427184 2.255968450001006 0.4134711480565268 36.98678421187972 1.1150792050862959 0.4200877521376091 31.639208427480874 6.070824752054283 0.2963258225701807 36.60683473769849 0.13963999308444214 19.994114190755788
614 36.08757208741895 4.716826020665434 0.28874513778057875 40.004314227340956 3.432262231745153 0.3599660171979268 40.17330418728023 2.2703701879164466 0.3660209280472034 36.852357844628436 1.1367288762972299 0.3493059311214113 31.46150392608846 6.014138220951846 0.2799787927166489 36.915810454551405 0.15020046667106066 18.83904489637363
615 35.97895821974804 4.728092468244759 0.2855476780762217 39.64692855362687 3.4094012131270457 0.34365772178082804 41.128177922106985 2.2837598879034373 0.4032915055513295 37.24228747821768 1.1415573837770139 0.37750824852532067 31.81875190797655 6.031157332747303 0.23957360245706527 37.16302081633522 0.15492901631575046 18.902780143125963
616 36.45614328255443 4.6836635894787895 0.33217513443151037 38.86697602133573 3.404974615285468 0.40813870418414144 40.226225024787375 2.268179353079809 0.42994376478864754 36.88675644179102 1.1429331252478248 0.3593492313316734 31.726995352693706 6.013832408842217 0.2920917878654392 36.83261922463245 0.13885197754266035 20.875128523971252
617 36.018018212461975 4.720588090942808 0.31143678530545954 38.019878628420656 3.395309990381815 0.3556919045099382 39.70781958967904 2.298874363824647 0.47431023533723793 37.783683298637015 1.1743665750381878 0.37848873634303837 32.567011541082195 6.032448862268555 0.299150029437328 36.819282254056176 0.16045293564704127 20.845094859372843
618 36.58277859453219 4.70159616546279 0.31798587156479413 38.84412493149337 3.4020389604602057 0.4097539723783315 38.32447611616958 2.2582107782823377 0.5031976387411418 36.93925647411423 1.1393884693312957 0.37806185711990087 34.11285220130356 6.0122656971677335 0.20497206915228694 36.96069766352259 0.1388353732967112 20.78658117812087
619 36.59121659842113 4.75615439688192 0.16596170281356207 38.74437487397602 3.3852741021215205 0.3667483448237942 39.34887997841339 2.2550401569156557 0.45186833215876326 39.05479923771546 1.118943960202508 0.4375984437697261 31.89562379322675 6.012726899319642 0.27430495745740924 37.12697889635055 0.14176326224408786 19.440249214693925
620 34.75046772495156 4.764100254321566 0.25590230169023026 39.33769148108451 3.4469122687406837 0.3369065064402772 39.75111057197427 2.2719472972769745 0.4620840786054189 37.170664971988145 1.127309759630074 0.4091519484527795 33.36713565392021 6.034699805033511 0.25389299425567174 36.875414080783735 0.16512923615640046 19.686117418605658
621 34.534510723497846 4.754810928054978 0.3242154422780073 39.687944935339466 3.439599628973534 0.3694278296103526 39.59928044252413 2.3090112246867163 0.42267292051740407 38.66424460482538 1.1492564434478942 0.3848437197305342 32.0026706463304 6.06649970468819 0.2975149544418279 36.89773027050344 0.17997094512610118 20.61129571423661
622 36.276442420943646 4.767498860810956 0.3029115964849329 38.22381064787998 3.41787330802962 0.4217866951774 38.53117297087778 2.2976544573754882 0.3512005401562095 37.26434094148352 1.1221860594150737 0.3270465580629879 32.80679031599506 6.0768940927648005 0.2834813065913282 36.620511459436 0.17255671483502638 19.32502643321694
623 35.346152377419585 4.763254594284562 0.27409980311486176 39.274919869637635 3.4250455606142367 0.32978246586016574 38.153183817820164 2.3009088167088088 0.41748356548013843 37.347651657309584 1.1554361965476159 0.3673713429942197 32.472653555906504 6.040441785025501 0.3113922382352725 36.518912255618694 0.17315274979198358 19.482048028954733
624 35.66572601441856 4.755323922359028 0.2903028136463074 38.933798764647236 3.4126831916414 0.30215318096112115 39.740922972306386 2.2894263988010533 0.33448487457102255 38.53848823214225 1.1470636654358615 0.33755897864099016 32.754511999427834 6.07178476628603 0.2571274682020286 37.12668959658845 0.17139174806051333 17.436564639969873
625 36.0546367378683 4.756316121987737 0.3588314134146728 38.93825904106014 3.4194982397709053 0.353138660902395 37.80373412732299 2.2723393628508557 0.30312532448559376 35.35176211358049 1.0619028839651725 0.33581393159593276 33.02503533714555 6.039160579691777 0.309959748822737 36.234685471395494 0.14597879680912831 19.032157712632294
626 34.367412842565315 4.737725692326318 0.4192988851087427 39.225128782695705 3.4041590115287086 0.40385976262291345 38.96944960072708 2.251474603904577 0.3606324720607693 36.38893681842711 1.0928684169023886 0.3285398469710757 31.658079230226225 6.029721927558852 0.324532620044715 36.12180145492829 0.13932528960000767 21.04890621307462
627 35.327953524259875 4.773444359634934 0.29604400717641294 38.38842035854335 3.4307199220062343 0.3298768742981057 38.25003212742077 2.272744807870266 0.38168568693374766 37.15841167646287 1.1007084959668438 0.37073695176425214 32.71392404707253 6.039972529870775 0.29114309499250296 36.36774834675188 0.15965338222564945 19.13090740050744
628 34.759268087632435 4.722877558696212 0.36857677156652 39.32819284136283 3.4097838315393467 0.3794003517459071 39.07684621861145 2.276403218043334 0.3627486252028487 38.10482586084853 1.1515997582356199 0.3553197871373939 32.201432478505524 6.053070887959957 0.30959705408896654 36.694113097392155 0.15888241005073273 20.347365263175057
629 34.40926024204969 4.765713901770697 0.35985651927040674 38.62576779542224 3.419314334544763 0.31783580297421243 40.23602540020817 2.298864866088246 0.37690382652881027 38.302959228654714 1.1211610301860635 0.3528058843959056 31.60905461434835 6.057278696778014 0.3150048521663781 36.63661345613663 0.16860192502939547 19.737329026801977
630 34.97641364575173 4.771415492405083 0.28156754097274395 39.2004813994315 3.3835600415115406 0.3718701335532222 40.22797932735181 2.2636114106099354 0.37577877996275155 38.104224033086915 1.1018362987126282 0.38633500361507966 29.870965591432693 6.087444148091206 0.36886286995439144 36.47601279941093 0.15770883742191733 20.447881980081384
631 34.35496682231326 4.769298461556668 0.25934593041154624 38.69217125583277 3.429082556350124 0.35367512589506783 38.71298398861876 2.248592344276159 0.3046562996451818 38.299380025738074 1.1271257610739023 0.4240410798251544 33.25646213237384 6.089546554582316 0.30278029104218235 36.663192844975335 0.1688644947236726 18.844567292274725
632 34.38500750316276 4.747868009529247 0.2667137886554704 39.09990335837704 3.3934079137653037 0.3522975180766078 40.10749794605572 2.2500050892139987 0.395539570651544 37.235606702873646 1.1459344337231099 0.3831884905205365 32.19169463728251 6.079555866101527 0.3100275496299706 36.60394202955033 0.1594896216224761 19.56956735335434
633 33.715627082276335 4.735985535489893 0.3552173165868091 37.94498548322892 3.355774180596401 0.3190781475351372 39.96663661803492 2.267892618640558 0.3794167668303253 38.957945398719254 1.1589761384077495 0.3334979381352713 32.74415805465974 6.10102851810934 0.3116102461581585 36.66587052738384 0.160066757404627 19.46704798884813
634 34.292911325528664 4.7844905913775815 0.2168458727127906 38.3824871522475 3.3883624959248313 0.34193584588209636 39.84608314981441 2.2734262570564017 0.38085561133169626 39.475036585603426 1.1433832687402368 0.32968600617883975 33.32764620867185 6.060484662535479 0.29286804155782137 37.06483288437316 0.1661648142827447 17.901394546366312
635 33.10973272507399 4.757277422606397 0.3418974478610459 38.97358985635429 3.378738912830978 0.33561165641205 40.104250051817 2.261460699975535 0.4089880101430773 37.87259414837772 1.170307571248559 0.3640686183474897 33.31272454608444 6.074278306650424 0.29324335735760176 36.674578265541484 0.16454794181821736 19.982580228099334
636 34.627109806652584 4.740126103204321 0.2830042060891134 38.68647318809964 3.3853462144867454 0.2891948419711057 40.13405693698482 2.2650045733063777 0.4142167031974191 38.690140392927475 1.151250938569286 0.40120474587230875 32.823067518894845 6.10049684869689 0.30933655968735096 36.99216956871187 0.16458029480856276 19.4456954741146
637 35.168715016769134 4.713144231693484 0.3581775657274305 38.236230616286704 3.3619710223470993 0.38621681995828483 39.44270318066536 2.255406147483977 0.43672077835342493 38.24798442735482 1.1709625988848351 0.38454909363941764 32.59536874246548 6.089817378999838 0.3062002241085663 36.73820039670831 0.1543956350376853 21.44998692536903
638 35.20779742791079 4.6768406648740575 0.27218455958948884 37.648709645267765 3.3384114901304907 0.3453172975567251 40.66923380873426 2.2366165016741086 0.3820231846070412 37.095806432841364 1.1710685487919563 0.37672807170594963 32.60001827673296 6.021343768869447 0.22870312669109705 36.64431311829743 0.12499155402385079 18.39144377275946
639 34.910954477601194 4.70900173688197 0.2968293791261857 39.41585156147705 3.3785326799759923 0.3567647278479958 40.985922966723294 2.3018371871742622 0.4393998591460612 37.372584888798606 1.140040337227331 0.4222520614627003 32.16445928050042 6.060464537660323 0.2867578741961831 36.96995463502011 0.1541106549398145 20.649443647610173
640 34.7085064157509 4.7130446648902025 0.28410609188118496 38.20552542964326 3.3788322465947944 0.2980169670616897 39.91950672223675 2.287946986425821 0.42678735521766964 37.54270131950251 1.1504691264208378 0.37979782529214484 32.17046621451465 6.088777896978136 0.2906578454168171 36.50934122032961 0.15994954341779696 19.244117784086306
641 34.32779933921761 4.752158792563675 0.2472546430448802 37.13152625660287 3.384022708298979 0.4214457315577786 38.344157487214204 2.307367315214067 0.43480018366163603 38.1791781491367 1.1122090829145217 0.3859925404664149 33.26079918103001 6.05590420718402 0.2301861881840561 36.248692082640275 0.15846778039089124 19.70607305125661
642 33.901007244942036 4.73696273915425 0.23950275640764648 38.7733171870173 3.3666199544654716 0.30800021892553664 40.57782870687052 2.2545261688190226 0.3916324216767372 37.115102117660804 1.1262817428618666 0.4606526527548777 32.285037023666504 6.021952807566764 0.21883873043180826 36.53045845603143 0.13740404172931373 18.548096622423024
643 35.113022549060595 4.73482962650579 0.22044511125532895 37.92634418471589 3.396502228889167 0.3994460541075444 39.497475971940894 2.2520490987734303 0.43854311246151984 37.894135037729576 1.1493903784010153 0.40591399573100445 32.75229750075067 6.011764392025594 0.23763449919465746 36.63665504883953 0.14504250407483799 19.503285936510334
644 33.8718489967942 4.73147808933469 0.23884355603902235 38.40905102373075 3.340069542399237 0.4244653376196722 40.21122419754595 2.244353766446179 0.3782189438943669 37.95062264442345 1.1635013722822576 0.367061714018371 32.27579425037587 6.05953718498601 0.30945009949294233 36.54370822257404 0.14392335024551342 19.68728420842346
645 35.677612897201826 4.6998229701415095 0.23531035330987835 38.5241967788503 3.3939663387733616 0.38922370524219724 38.905796735359274 2.227070175443095 0.42509433034908317 37.699323892677675 1.1219681053786512 0.4021277391290682 33.47801988278243 6.006525351169237 0.27231467514471513 36.8569900373743 0.12600594733700957 19.756396120730848
646 34.418650713393895 4.72438690323059 0.24807137172803714 37.67557510696781 3.4040313021267905 0.38777544530681785 39.813122408853495 2.2337296656830254 0.48057954017299165 37.45458355308129 1.1382498347318375 0.4959834713026377 31.409879091410957 5.99022468599189 0.29974972374679626 36.15436217474149 0.1342598375086655 21.911734419993472
647 34.28387676106757 4.728632197482002 0.24308785784558815 38.73397811458298 3.3693381683533965 0.390222261285844 38.340528803519106 2.2392518807916435 0.4062542574703197 38.24454638785783 1.109947598492379 0.46228471931560866 32.123137997215494 6.02306048413497 0.2319012361455255 36.3452136128486 0.13018142500671695 19.867315351321672
648 34.51588891677038 4.690725020892586 0.23400063391108367 38.07118401146531 3.3454258110997754 0.34845243032564244 40.04185021377649 2.2083146585751803 0.3710134053239818 38.82947889809183 1.138499025445751 0.42954605611301966 32.3278872399792 6.036204958496274 0.2724930144843027 36.757257856016636 0.11996925405775208 18.970696082316152
649 34.661693156169385 4.701404781932189 0.2319253539299559 39.09909310423624 3.339577920458652 0.39472756438032486 37.96255376887451 2.233805919417554 0.46099873642577066 39.49498210429815 1.1032740762933713 0.4056882634299078 32.5344110161469 5.998044925666583 0.21487480053260213 36.750546629945035 0.11135688390950862 19.574698776710942
650 34.493885886319774 4.701811420403931 0.26642099412481096 37.63311995397391 3.370970691150335 0.40770853957356146 39.754959589049115 2.2474006529891817 0.4213553859184992 38.47279677398683 1.137042937273247 0.3986710653999854 31.643861482704704 6.083068845227844 0.329338968250536 36.39972473720687 0.14419426856474654 20.89571295712538
651 35.33135597765276 4.7002424717151206 0.22225810453765663 38.707036065693245 3.333246166544102 0.4001648518235739 40.15958120546066 2.2370339829296224 0.47240040315593873 38.15374857660768 1.1445656038458214 0.43601550846952375 31.87528691790092 6.03968442238567 0.3144774853950251 36.84540174866306 0.12708988863990597 21.145767783048804
652 36.67805795854631 4.648008503283326 0.24188343414090688 38.826919712912314 3.30922799437909 0.3745390918677214 38.63067328283696 2.2115029063171594 0.4282160887733809 37.726631668924156 1.1394428509556889 0.4244926907455206 32.046904069809294 6.006067511519881 0.3147594700686861 36.78183733860581 0.0989853124468679 20.441882510796443
653 35.32712341776019 4.703320174432047 0.24149170051950156 38.04732963866216 3.310757694161622 0.3515261178508334 39.34970423115255 2.223340415145597 0.43165669287893405 37.622104651078466 1.1333245317012328 0.37284690617369565 33.25331917982275 6.034230719191838 0.280848031383589 36.71991622369522 0.11713006608230607 19.23269717606276
654 36.78039546470459 4.690714813872981 0.2799682233770748 37.92410783149809 3.345554613948881 0.3232279562286504 39.29532821163953 2.2377409809606323 0.4483322419399626 36.94092919064134 1.1450778294739674 0.43705759469689365 33.53783710990077 6.008359443969411 0.2531120375570041 36.89571956167687 0.12162489560101335 19.958389533773133
655 36.244873548726126 4.678455255005617 0.2926133697641138 38.79405992601417 3.37975965542002 0.34294745711071173 39.39900578084162 2.2824863616298012 0.4045753829888273 36.59160131590077 1.1436184036782802 0.4663668848501048 32.7536117057693 6.018416888976553 0.248326135661959 36.7566304554504 0.13668267209789303 20.108861733343804
656 36.538721868566235 4.721958600193295 0.27998612631579356 39.02627401351749 3.3313974778192437 0.35175350438374814 38.5176282872173 2.2581818804868936 0.4141522767130865 37.358376360214585 1.1429930710076712 0.4104999166411452 32.94235910083586 6.039636711989936 0.2816460416518336 36.876671926070294 0.13496890745524665 19.916446867771327
657 35.91529752823851 4.724436549192637 0.24149444207861037 37.79526675502702 3.3708687376562896 0.3492453192855058 38.88579417375868 2.257400747511584 0.4208005266259675 36.83532218423629 1.1651549418966196 0.4470959688226247 33.54956021116841 6.055116907853393 0.313017426437132 36.59624817048579 0.1507309359779434 20.301655761804607
658 35.24820435401279 4.705350042373336 0.2646644223755432 36.88800259352503 3.3562561869390275 0.30683352657692187 38.97161101915886 2.2643258585087906 0.3879795252381647 37.80118789982503 1.1442363321009745 0.4047915613454629 32.79630479700807 6.073868937599054 0.34281094442551874 36.34106213270596 0.14494283066007538 19.561695628615496
659 37.1294840385718 4.705597576214603 0.2187302551186765 37.91462278449665 3.3703724714779693 0.32922947874964503 38.44427591514842 2.2551042128136194 0.4076249511081482 37.654927439769956 1.1143294679969482 0.3425084803591278 32.330120662288365 6.0327063436801724 0.31173600518697386 36.694686168055036 0.13175737359250123 18.447283441597893
660 35.56524780643808 4.713921335083883 0.2794033848446475 35.42019224387265 3.369073483815923 0.3456555778915043 39.03165979249866 2.2741079113164444 0.4417935254279546 37.64140984729361 1.0843870967054625 0.3988818278430128 35.110625079384846 6.068484497965491 0.247494172475906 36.55382695389757 0.13813022413327958 19.63215234633094
661 36.32359290939125 4.777192474697578 0.2692892572774455 36.035534917803076 3.399469081322821 0.3420689624999224 39.14380367457119 2.2435245543287583 0.4099442424865873 35.80268347429811 1.1194970033528926 0.4358661663540266 33.080945699579985 6.076775119760818 0.2901938887791188 36.07731213512872 0.15942700584841224 20.02329950524175
662 36.76261138765136 4.745226854325326 0.2963635823987264 38.48884612763577 3.363803378204029 0.3073828374621303 38.86907794716933 2.238531320727353 0.4022902064502076 38.087386993601655 1.1166961502848032 0.3346239255629467 32.15167377118843 6.027004623323815 0.3469769644892289 36.871919245449305 0.13438782452890385 19.33890140711081
663 35.75748605440004 4.730491319758038 0.2966275666555891 38.506451230016246 3.3468181215654718 0.37315358930162285 39.24391667894786 2.2228459927050057 0.4400046291176861 38.519844325183755 1.112429958185331 0.37716901188066176 32.11739273976773 6.041000732889531 0.3140334034181739 36.829018205663125 0.1268525841765141 20.637804566855273
664 36.37247422620886 4.742962289373921 0.2898829323418302 36.89694889578079 3.3470189222274036 0.3007092769132823 39.98684725876257 2.244606182066866 0.45212284781522394 37.756028828769786 1.083107767946088 0.3707328388355348 32.817142278528785 6.042779250156691 0.30034604053255975 36.76588829761016 0.1282302415100327 19.638631902606754
665 38.16010059125873 4.71724941201097 0.25657350428839043 36.6138454755989 3.4150110824266457 0.34276590151402714 38.877913789533245 2.2743118480702815 0.4835003239254521 36.68682923348708 1.0956120990971245 0.4082238449505393 32.98872539822821 6.052121897788353 0.28326620697363886 36.66548289762123 0.14699662703451363 20.33232159060625
666 36.47705053097122 4.6978307010369225 0.33873099232852544 36.84399962209341 3.389749189059668 0.32556679339703093 38.35514978811071 2.267568770983893 0.4626352790391445 37.30787467438492 1.1017446915353875 1.5707324173224793 32.60172683972588 6.03228287619701 0.2325662957578908 36.31716029105722 0.133970604918415 33.57798277312768
667 36.923019417232574 4.707070808626124 0.32435592759872617 37.09569031673196 3.390934379762886 0.35564175120234565 36.802071800256215 2.3018780877583986 0.4659884174842706 37.440707908239546 1.1320528349252301 0.31088466660715175 33.1801494677431 6.019150785959941 0.2675576069683827 36.288327782040675 0.1463527385623548 19.760493533130553
668 36.93703803126691 4.718676553386253 0.24507480309297067 35.89566040684211 3.413004983616225 0.34887794897160285 38.50665788124871 2.2807167520221627 0.4561485702101969 37.067248173612306 1.1299596689863787 0.3353594623506163 33.49805088981753 6.06490093398877 0.28193733751028016 36.380931076557516 0.15758713755579645 19.106975033282534
669 36.369412517401145 4.712099322038577 0.2811839539723391 37.054089330602224 3.366620082584451 0.40464003599223325 38.21811669404725 2.312310331143483 0.404629437808102 36.715681861743626 1.1330980324315543 0.34515349927272987 31.952496030611314 6.089195064479109 0.3121166761740106 36.06195928688111 0.1587999256912737 20.027437243973875
670 35.15160058427587 4.712774159037457 0.3433081667290909 36.35216376064038 3.405788201568646 0.35279777676095614 36.32422078029518 2.3222291959811376 0.49960689150124926 37.711361534347475 1.0955810834822666 0.3562378465597354 34.570032130607025 6.0737541292753425 0.21511898065632107 36.02187575803318 0.1581607130248086 20.24912675001787
671 36.70008261992258 4.72638819693402 0.3003454361261344 37.11506944429375 3.399102266579997 0.38822649111328056 38.03843929397417 2.2880434289847655 0.43144907216912076 37.34751736727739 1.1345916976955752 0.35512493174616766 31.393660749163182 6.033444464702205 0.3696158014021655 36.118953894926214 0.1524493701351513 21.139412296550024
672 36.71441586322169 4.7170480156012555 0.2894985826281037 38.144936673070895 3.3972042673148737 0.3562699760651666 37.329990010099614 2.3130641027614685 0.44109011714520857 36.15152235332617 1.1177643301982547 0.37428876114430143 32.861415767164225 6.048145919627518 0.26723795306901965 36.240456133376526 0.1547806862565128 19.805837644408143
673 36.05844203430624 4.690751130242377 0.34912946687727714 36.64543888950986 3.425473338577317 0.3723701295137287 36.77193659179333 2.3213287457027705 0.4771419460493865 37.02168545683098 1.1427881082832727 0.3267298770016676 32.995283623870186 6.090838729466658 0.28980764550549565 35.898557319262125 0.17037136961031796 20.800419896399614
674 36.91965666460642 4.726319779577075 0.2551767197147113 36.55877415073512 3.4357558004712336 0.3468049752238239 37.61950134786696 2.258882902611622 0.41751267141087556 36.01468401142219 1.165861423793532 0.3579595326853427 34.1453648629551 6.072374283272747 0.25652206079821244 36.25159620751715 0.1679741971010808 18.723985264853333
675 35.53855267482764 4.70290779845544 0.21880358473350825 36.176497578215105 3.4222783742967113 0.32255077571507546 38.12993460229695 2.269197645884473 0.46594954679513545 37.55070975736727 1.122876735233326 0.4178628218961174 34.01921634630524 6.067936402396423 0.2538196569082915 36.282982191802446 0.15317475040911352 19.239766756096092
676 35.052069029440865 4.7211648299475755 0.25651924168526546 36.25000357768992 3.4158939706394897 0.3761120705510387 38.895756270540396 2.2803502783731475 0.4676215888356514 37.04000975740418 1.14831607544157 0.3438448367175862 33.830928829199195 6.072961947198432 0.3201802702108856 36.21375349285491 0.1638727794758817 20.217136749234513
677 34.800182230662635 4.690528316479426 0.26021053185424264 35.54456740921803 3.3779001507750483 0.42379879899011247 38.45960598325108 2.2897598387900753 0.498818403757898 37.31128410911902 1.1445097703576672 0.4468077497542339 32.95058120824737 6.0891263138825895 0.285926201379422 35.81324418809963 0.15450023721280007 21.950719997926583
678 34.75597689579755 4.717188363825675 0.29966977791693844 36.8186282110908 3.3867721223724945 0.38843333624291565 38.03355379697286 2.2523527292071637 0.45955127287858266 37.48585314886035 1.159116939793147 0.3694062045274493 32.63845213840155 6.049925998212089 0.30535040542099856 35.946492838224614 0.14920658983795249 20.883291733115414
679 35.44348590518127 4.710745755106989 0.24975220983688567 36.23556288857745 3.4081612880812013 0.34810854599306534 37.82921714628906 2.270593070763454 0.5161494522156473 37.27033946489836 1.1217639094365313 0.4300591501675657 33.311779490771116 6.024832122565886 0.2591522509189742 36.01807697914345 0.14335458834665107 20.6633975460121
680 35.704226652295816 4.706726697569842 0.24906254056702287 35.51227371709036 3.4129392355527526 0.40667321683586816 36.95439062859171 2.2845769352523115 0.4334436063062799 37.30424523558145 1.1404160274812094 0.37642189368092843 32.52998031630892 6.017917425065639 0.2199055600161257 35.601023309973655 0.14865062334018964 19.314485395580835
681 35.634125237602305 4.668901577066784 0.2586309619452223 37.96919384004834 3.3605183625263972 0.30700792643953495 39.82411177616837 2.262059102066268 0.4652129563568537 37.2691224491758 1.1814266979519896 0.3538115718354534 31.745090009071912 6.045790070906549 0.2829149695131984 36.48832866241334 0.13987452125943634 19.10904070604187
682 35.44371127297859 4.735848479852124 0.2701504621618389 36.82133813694577 3.3817909875337744 0.3328306926611905 38.91730463412292 2.2548688148114397 0.4710660790887922 37.10381290359215 1.1747224844754685 0.3596782419536146 32.980883326537686 6.0679665669668905 0.19553533475095827 36.25341005483542 0.15917482588377818 18.669953634876546
683 36.36740280428689 4.706208763952619 0.23341768118836143 36.972351065657904 3.3853659240673903 0.3251045045823656 39.042586194360275 2.2673755459663605 0.4490059717236026 36.34519292759968 1.1772437522662285 0.366529200093588 32.59121071760562 6.019990650829 0.22917666467251008 36.26374874190208 0.14737228657215842 18.371708609461116
684 34.10008066156683 4.7033609007433235 0.2995146724682351 36.80745421615251 3.3858981971770397 0.3226257932961889 40.03142270479042 2.262526048217887 0.38879026809560885 38.06640463946353 1.1416439732888495 0.39241215660591067 34.19966780689114 6.073163760409247 0.23741563446086225 36.641006005772894 0.14945393512310798 18.80170773568329
685 35.684596807588754 4.714530258606375 0.2617683486438682 36.018393045028844 3.3938065957046577 0.36363114040424865 38.877355934543765 2.225408968489484 0.44847165481782914 38.26343768534381 1.13469843962983 0.410017815188636 32.46192761178243 6.056970978544817 0.2656815005957878 36.26114221685752 0.14121840735087163 20.048600659745937
686 36.49685652819496 4.698112738829957 0.19618647699205782 35.621408436984325 3.3664518110303696 0.3242317198830371 39.76713546083483 2.2302741740612997 0.5068267599505726 37.29485483951195 1.122085300915458 0.43397718802938295 33.9104158962634 6.035213564984374 0.2092899748987963 36.61813423235789 0.12656287712013042 19.142658817469638
687 35.558889519453835 4.687693056526788 0.2312603047003612 35.57490966628333 3.4265388967703436 0.36524657375487557 39.27515679975943 2.2484145544825136 0.5155891609848915 37.27799230710005 1.131062981024883 0.4095155683703201 33.66267765160152 6.055434670311433 0.24751339314290083 36.26992518883963 0.14596419097903096 20.272679197140928
688 35.70685729921917 4.708913705695799 0.27724673522724597 36.77534217737093 3.415254298506449 0.35228438964134523 39.5379390005506 2.2513908199115864 0.5289361945627921 37.117511549145725 1.1491516727166347 0.43411509311478763 33.57436321553135 6.077787765783566 0.22177573991394595 36.542402648363556 0.15663501167864569 20.79101293222365
689 34.545962740207074 4.727882027713146 0.31738709579181335 36.644575333333265 3.3487168066188233 0.2831373695723544 40.11909540423878 2.247433739155868 0.41332129137404616 37.29316825525463 1.1770543999006964 0.38846465298806165 33.21189010118445 6.055256022248395 0.2629053359897025 36.362938366843636 0.14740395828322445 19.081966841651127
690 35.769323271630206 4.653142312773596 0.29267370078310984 36.387609839515 3.387985168513153 0.2897559138927743 39.595075809877116 2.311913564684964 0.49060187397934146 36.51039194851115 1.1516098051356696 0.4062310286465345 33.922649279949155 6.067013797844228 0.24924914805333945 36.43701002989653 0.15046828894616088 19.807284652795303
691 35.75968154754446 4.660612573844066 0.34112986257668293 36.3656420771752 3.3819088251792415 0.3310422296671202 39.315057420058224 2.257616361548457 0.46551752167273636 37.291590097022905 1.116775459315169 0.4275872389499564 32.82464638371228 6.070425135681416 0.24391035753372448 36.31132350510261 0.1336030302695086 20.731758300995903
692 35.73247197799206 4.691656195212734 0.3475052190940199 36.28872224796715 3.365298238942373 0.3505818383041533 40.36766055886379 2.2498956493554947 0.46339980394883107 36.92731737425694 1.1643612303627697 0.4101851018707646 33.25948707859157 6.081153830604133 0.23537093590245042 36.515131847534306 0.14660838805133958 20.70718630373463
693 34.84084799310284 4.704553307178174 0.3033680382064529 35.707108375075045 3.399003807261878 0.35058010280340224 40.8207287566617 2.259765427677989 0.44117820516701084 37.851427246477456 1.1696810648397842 0.3396576812643711 33.06785030068073 6.127965087526015 0.2740112675750389 36.45759253439955 0.16832909805260682 19.581351691249
694 33.79253754816514 4.692325185124049 0.3510832266793377 37.099308661878204 3.375107948416762 0.3753808328310435 39.65788685299039 2.268315599390534 0.48205412011100635 36.655030794130056 1.160283772478773 0.40647713009336905 31.98165224638617 6.06683102928938 0.2570644113758264 35.83728322071 0.14870806609573833 21.452224202985693
695 34.70861440342993 4.699658614201218 0.27383521483487505 39.008831474200186 3.369110352817293 0.3684963612808387 39.53503280836124 2.2667355445415707 0.4322566566783221 37.16859313459624 1.1598183227249863 0.37706639099602146 33.23841689240624 6.097449784489735 0.28243266064218203 36.73189774259877 0.15468988291079935 19.871176541053853
696 34.441208098448655 4.647096225088358 0.27336711390407437 39.424971292700235 3.3833789466071433 0.33430580532436743 40.21684276652584 2.287446172608972 0.46406928646768614 36.67392115270823 1.155692710250095 0.4290226433084215 32.68589344463431 6.099578059728926 0.2503539038195438 36.68856735100345 0.1507737820125376 20.06634279260659
697 35.0539355875865 4.691171786122 0.3320327192186123 38.68632081823478 3.388222979820272 0.33498019414182606 40.629207751001 2.2832224212482206 0.44932004760566946 37.49957435451139 1.1723383587389766 0.4057091052272817 32.93578618348526 6.103664522269957 0.23318126210204218 36.960964938963784 0.16385937279572405 20.11337776284671
698 34.28751071325841 4.69220146063619 0.3203164056268866 38.65251272207701 3.3619263789416287 0.37922553745505627 41.01623846913383 2.29081254401246 0.44691257674297485 37.27944143443546 1.186705419020201 0.4260946652827315 31.832447348108357 6.059352258887561 0.23983746136576656 36.613630137402616 0.1543349714554469 20.768421137759102
699 34.81604469007645 4.720060912125428 0.2737723908447401 39.01913524683294 3.3794289545299865 0.36793500824969194 40.519260466720496 2.295898351222992 0.4532219426848642 37.428581674775145 1.1928233340469971 0.41388884447881996 32.78276959333749 6.076641729564629 0.197520981319344 36.9131583343485 0.16910601545384513 19.55320654401092
700 34.30675430885667 4.721292089026901 0.27615952611182903 38.16665505748171 3.385609410293721 0.3487190701812956 41.05043983361802 2.304057063114603 0.42790507591934956 37.152071835230814 1.2249000447578633 0.4170816201256837 32.231642237620115 6.040351759538699 0.22096623409605778 36.58151265456147 0.1713774325021961 19.375502066468655
701 35.57317862373393 4.675529043399537 0.22493648501647073 39.331607771711965 3.3796012583590302 0.3600201620507306 41.486910556250436 2.3374118717285253 0.41201090562848725 36.84201595876641 1.1791419633984384 0.4593286860453455 31.238145104569995 6.02864864700612 0.23285576877245945 36.89437160300655 0.15620191593416904 19.3562561973147
702 34.89933776943721 4.715135277899764 0.19473455616545826 37.04245119035134 3.4080832294671692 0.3902545385452395 40.85004792525004 2.3140504866205562 0.44111692221308574 37.779059369739514 1.210942040332557 0.4323097245739279 32.46148126680312 6.0813820137494625 0.2516665455342371 36.60647550431624 0.1820539687697405 19.59609953340201
703 34.87827856830774 4.704731208715377 0.2935296370658816 36.98287733633105 3.3716259966685804 0.40722843717442203 42.31501224717972 2.298276227925257 0.42109109322981386 37.65501592787376 1.1907538559399822 0.43823953115729086 32.40320954426677 6.102868987937053 0.25205258027515165 36.84687872479181 0.1697866145930887 20.765609432511216
704 35.035004075405716 4.721239845354919 0.26848760319817816 36.70765318677795 3.4214631449942905 0.3704051453250014 41.142937610420745 2.294383005022105 0.4554545989243802 38.53661653497566 1.200152000790661 0.376076693083876 33.3119148611739 6.089401751004966 0.27395200806707953 36.94682525375079 0.18146330858922707 19.989077093680464
705 35.37194757694416 4.731568679093131 0.21442707954377968 37.51142709600774 3.386372465480891 0.33320247484032356 39.89342222324786 2.323184290374883 0.46255180299048565 38.06753826998215 1.1577923011613676 0.4458780616876967 32.89436154079818 6.092396670807487 0.2295911072029079 36.74773934139601 0.17439824053939068 19.31613217780034
706 34.84621714268279 4.7524048948390805 0.2338692402732643 36.67303634845148 3.421574251760505 0.36752963066253214 39.11941615491294 2.2764314349374617 0.4539510312533668 37.33732869417666 1.1949923457089586 0.37923310467024673 32.84920997612732 6.050950995900072 0.2349982510010049 36.16504166327024 0.1754061437850543 19.13199192590899
707 33.60371529950631 4.711890720893319 0.2541541347347194 36.99151477324341 3.354480783018759 0.3455512412282975 40.40641435975387 2.2974387801791396 0.44734515931051616 37.286583910880616 1.1593084352206942 0.39874429926386046 32.620406594433945 6.04598069846328 0.22537752745579978 36.181726987563636 0.14995524271087707 19.1502246362238
708 33.88849515058956 4.745952496758708 0.22108694886418787 36.807191084841875 3.353653385941387 0.3858850260342922 40.68121916156578 2.2929955069548864 0.475054354639435 37.14342791723631 1.1619760885337231 0.4573471997593967 33.190974684347964 6.097437049889963 0.2241988040298648 36.3422615997163 0.16653826477157213 20.209050313137208
709 34.747295949405455 4.725075621271872 0.3063771469645583 36.935402512553146 3.4156359434708574 0.37708355028224416 40.17017992265064 2.2785101608234606 0.47486053878601187 37.50846052722151 1.1744216515163644 0.4819594847186624 31.70347177151395 6.064675446879446 0.2068010117726335 36.21296213666894 0.16779912394823868 21.1659975378687
710 33.793278140383734 4.740017968469434 0.33000896560774134 36.20088250176724 3.4564300586259713 0.3300935655873373 41.13168778711454 2.2988667260581552 0.46616813878106955 37.84039887553465 1.174199231555189 0.45920175596080626 31.468862354737496 6.08371939709545 0.22358860408874365 36.08702193190753 0.18678203551667877 20.730312380412396
711 36.2636598906653 4.71153290980668 0.2719509974431903 37.04724127733016 3.388894046499571 0.3118341292227676 40.67170382883315 2.3033227991773035 0.505469829001137 37.43431327027729 1.1864215215719027 0.42109459288296236 32.42222132120865 6.046560172515083 0.1978908921562731 36.76782791766292 0.16348164906994667 19.5749935292081
712 34.85023394731968 4.7573529214395585 0.28567461174903686 37.33093742792217 3.3991375700924062 0.29644174061327777 38.73811937497848 2.2700548020792493 0.521767110438301 36.85587845865102 1.1534450440104436 0.4583104451866524 32.79997724778106 6.045066496359541 0.20344663122610593 36.11502929133049 0.16114672595207852 20.232750206825852
713 35.76505682605853 4.730627406428715 0.2578775986531492 37.65188631172566 3.4130549694597367 0.3038074778380257 40.04343326679121 2.2680003194977303 0.5039582562398737 36.15085481258787 1.1711906908966616 0.4424342198268175 33.822722661782095 6.070428297918916 0.18805716240303125 36.68679077578908 0.16679569599619062 19.436272130576864
714 34.14292790136219 4.745258472122703 0.2927311279966301 36.6235802020841 3.3735450832658884 0.3130358145934146 40.53533817714229 2.289165543539497 0.5272455919541063 37.585441931125686 1.1747007451867495 0.4434295538322937 33.20213341881274 6.056082481584911 0.19947809573838748 36.4178843261054 0.16388582429578852 20.3505462603752
715 35.561057717001944 4.70219180147946 0.27033845208363527 38.02839974736615 3.383737793066323 0.32926044903524554 40.1034049017363 2.2740685554233435 0.47761520018090814 36.60953160321182 1.1724736580802666 0.37694026361267335 33.49142457561446 6.109235964814469 0.22714968882137024 36.75876370898614 0.16447691372861112 19.266325271437037
716 35.222488220521655 4.730486120983147 0.24980164169194827 37.442637559389674 3.3897999878409797 0.3401407513888914 40.045699106659725 2.290591343220078 0.47200085235231587 37.96159877519824 1.1353558035819016 0.4401028536031178 33.76010931738101 6.093019338071251 0.16798904332175885 36.88650659583006 0.16398587789531022 19.137193059128972
717 35.51078785534138 4.734345226287643 0.2481577775344876 36.704006500583006 3.41003792265876 0.3412429777683101 39.24885398203818 2.3004325767221605 0.4886833644100615 37.32429491737467 1.1193804541318078 0.46085494396206605 34.26119572951851 6.0941803426220975 0.21922332271723777 36.609827796971146 0.16781066364033254 20.147056887784004
718 35.66362644647865 4.761924267352863 0.3258827024484185 37.419876075911425 3.4142722849289586 0.2610217581388582 39.094078689068624 2.3187760698824325 0.5152301240424075 36.66622029602375 1.1433099124693706 0.4584629246577886 33.531554467524515 6.073795318897862 0.22129967315663196 36.4750711950014 0.17855092986213617 20.41903761606001
719 35.55513174348039 4.725034447798624 0.3309551118761888 36.87194651628893 3.3760132879391884 0.25056649427003386 39.741357519359774 2.297899563574767 0.4595847328929613 36.547363844280845 1.142785865727778 0.47189898175500367 34.74195841105409 6.089696611420187 0.19441271588725637 36.69155160689281 0.1624213144479477 19.565569473271985
720 35.324991507720966 4.746369672387713 0.42075324795378005 36.14747298932302 3.444180208386774 0.30026322586110477 39.72083887420381 2.2912700791933456 0.4693576959490847 37.01567616588416 1.1467536295881586 0.4458801348869762 35.08725795089495 6.098976615691262 0.19933787718610355 36.65924749760538 0.18164540020528935 21.034336985294654
721 35.814413275534186 4.721266191669969 0.3760430977843236 36.220875134938005 3.411484956192263 0.3099316082503766 38.25357184759248 2.270152988481983 0.474415150209894 37.064012381546014 1.1356585841276303 0.45500926270336184 34.89784707102035 6.098277536301438 0.20952938839038338 36.45014394212621 0.16350341051049538 20.912140276719185
722 35.03612330261877 4.757686031138229 0.3928558149868873 36.70718748841334 3.407424242554706 0.343060528095152 39.55518220387606 2.278284887832168 0.43556182886537337 38.4371374650726 1.130981505018971 0.438775369683011 34.01347936986436 6.086790303182957 0.23294925505859265 36.749821965969026 0.16836875310124494 21.121548207398117
723 36.006495033556114 4.755351941056788 0.3106466672784391 36.69365526652005 3.429549132155132 0.337481401288581 39.657756321723426 2.2986327930901727 0.46080776345742286 37.148739522622535 1.1534490972557145 0.45252829616227275 34.99457908835663 6.088876524739365 0.22616273448599622 36.90024504655575 0.18130725681527315 20.484694915071756
724 34.51972913845598 4.795758390520539 0.33845859557216806 36.702717619506686 3.442002757633216 0.278688402379313 38.89191350438179 2.302503646304559 0.46809448681116955 37.238045583529 1.1938011465078604 0.43818924293292005 33.41545534402422 6.104349185100109 0.2950230035290699 36.15357223797954 0.20381838436909533 20.837944807797776
725 36.188030122833105 4.775234601783646 0.33280898238213075 36.52566370494883 3.4506364968154184 0.3093455660411016 38.74364354092413 2.326135137568051 0.47715232907506955 37.55955478820934 1.1696393848487794 0.3662218875134882 35.021953274821286 6.118277095069601 0.1960561745522191 36.80776908634734 0.20411990237293795 19.269543985955867
726 36.60315377932204 4.732552589498764 0.34203004570050677 36.895521241182465 3.4121377754926185 0.2526944504160688 39.432622667598764 2.3270951437029694 0.46767540362893634 37.04857548162733 1.1648674591517887 0.4230633347974638 34.5828700764128 6.105292411877211 0.1972310082661187 36.91254864922868 0.184524435100509 19.282255664784575
727 36.19338436152555 4.752162025245299 0.3562332319880498 35.63482355831851 3.4356925815626207 0.30094563516960365 37.97678318545199 2.301787175006614 0.5061935208627921 37.26556335713691 1.1746287597373104 0.43217996064962905 34.6432214427459 6.105534199022298 0.26469449812474877 36.34275518103577 0.19009630727066723 21.31685863477257
728 35.24715920359244 4.8007901432414055 0.3942720929492508 36.85569666109588 3.3826886219045122 0.27861429184776243 39.14000929084316 2.3043630135238353 0.43142384350812774 37.21619030831134 1.1826374222286715 0.3930155278253645 34.41562542321476 6.112311565092244 0.2995112382631788 36.57493617741151 0.1926935123539725 20.590235250346012
729 36.09843484048617 4.816430959897769 0.4225238113933045 35.974952278718106 3.4037745297771487 0.3444121275107438 38.07058994032415 2.271434586877431 0.4493609392859785 38.65199097793898 1.1474717849740117 0.38311945487335275 34.556765729926575 6.126411283389036 0.2838018491945011 36.670546753478796 0.1892399881389179 21.580090749135042
730 35.67385876306598 4.7624704449400745 0.3487079059437694 37.486604090409436 3.4043147589453597 0.28161408629578505 38.920061347903186 2.327518489914456 0.4344448784870721 36.530773492181446 1.1679306064592627 0.41386735400520963 33.71564791553551 6.0738453120742095 0.21811602803583158 36.465389121819115 0.18335128162251127 19.443325674268596
731 36.12135195982096 4.713663287598789 0.3582397889896149 37.61338777589871 3.456524188764676 0.3314142950242788 38.58510231728904 2.2927140087693396 0.4219740347336069 36.90793746366365 1.1675617164577403 0.3868971320162822 33.085355547677985 6.106445825518437 0.28066841137152154 36.46262701287007 0.18351716457763495 20.388057555355573
732 36.545872649723904 4.716484974720444 0.4033432931904884 36.467699264992 3.4449258398341693 0.3336688711339142 37.80502335426762 2.362308505440722 0.5079537207023381 36.28504024999105 1.1689620513273509 0.37449265583156666 33.51842884806543 6.058147867351172 0.24351712363150044 36.124412873408 0.18630120689061042 21.34812858216921
733 36.09111377912712 4.777831644607351 0.3915801058826408 37.09356976068608 3.47647695694522 0.3348294956968336 37.62379444576429 2.35919459957649 0.4717423996485222 36.69963273561285 1.197343009967512 0.3998166310996465 32.96323341110345 6.090210272886244 0.292315463206842 36.09426882645876 0.21634665595240218 21.66106015096602
734 36.141460662809024 4.73746017317826 0.31916459098934774 36.92504628995531 3.498848704136822 0.2919317403263098 38.04136051201746 2.343688077062175 0.52582373502701 38.198329447338594 1.1961890003858826 0.4393310573839145 34.332359063966116 6.118637488368771 0.2529713291318587 36.72771119521731 0.21510004778222078 20.961345267871366
735 35.618585937994695 4.738894073253645 0.3173972180187392 38.44968991253037 3.506137483644137 0.2960709746922356 38.369294236303304 2.371412081087312 0.5224169480149485 36.263206782104916 1.2037613011010158 0.46699085388414563 32.81611751282613 6.132757814600896 0.3135239768977667 36.303378876351886 0.22672790989323985 21.960326045278038
736 36.074867276243786 4.750198919338373 0.2953594186485888 37.96531590319095 3.496348003517852 0.35061429065122945 38.686948005468246 2.352688669297133 0.485678408857493 37.143214164684686 1.1500998261124047 0.4249769577539932 32.713944055849055 6.065337959527492 0.27056801972642863 36.51685788108735 0.19907003471448953 20.938136383720792
737 34.94998901275687 4.743377410187463 0.3472411881749304 38.17568340136009 3.476915377808195 0.3224174322376695 38.90148348341085 2.330711599149136 0.4578202249889737 37.81508645187465 1.1919147006342 0.37907029733052583 32.2975387938354 6.1240030901959255 0.30325209403594566 36.427956228647574 0.20951979475082266 20.73879452487312
738 34.76102563058918 4.741181250493736 0.30708562579348997 38.00611886243757 3.4828523617175886 0.3013933171473663 39.72120184486973 2.3215301612183947 0.5031158079397571 37.60602269104804 1.1790149289737288 0.38226373849148787 32.46418511805771 6.093548060629822 0.3138900029039507 36.51171082940045 0.19976071176249283 20.715271805711136
739 36.1263395503976 4.735360819319757 0.3241158885028989 37.7507423928068 3.4743835512867376 0.3615962564313894 39.84950901776142 2.285480150118775 0.42468614152999984 36.63699345289681 1.1294605271134195 0.44317942177680636 32.72070628436685 6.069595601923233 0.3393231501481779 36.6168581396459 0.17499148910822307 21.6910460444792
740 35.89106398628145 4.714024106102652 0.2770668029455989 37.65260288165192 3.4691800307610396 0.3521890216701429 37.41364932275388 2.328674352621796 0.43609227822268243 36.468969929540286 1.1634222452996508 0.38590703793216075 33.63014068818006 6.112061913018544 0.3230004412038698 36.211285361681526 0.1936078887165753 20.331471324932785
741 34.42417382979485 4.744854248814559 0.3166903953476695 36.95033778420373 3.4907711267308588 0.3280396053997314 38.00841854516594 2.3307595584985474 0.45537694843431775 36.8729603323371 1.153290451810895 0.4458790291818128 34.50013229568178 6.126777160409749 0.24045319582035804 36.15120455743668 0.2054258684087607 20.471085007514603
742 35.43096411776056 4.7610326910597855 0.27969997720973866 36.5603203560288 3.4680583167087757 0.3160671970038393 37.71213298149611 2.3193384332276175 0.5244849246513034 36.40087195277356 1.1787218182550174 0.44580977929936727 33.33448981218587 6.119209381159007 0.254604169550728 35.88775584404898 0.2054074872378794 20.863296087366464
743 36.39386422346392 4.753235662012741 0.2793264324593973 36.702407891952866 3.480598391923527 0.2403350307023776 38.757520318371704 2.3308823122255817 0.5075809369063221 37.11458690687176 1.1411151518440272 0.4493898906946644 33.68458136989196 6.085700020233023 0.2608935417754592 36.53059214211044 0.19444166680361877 19.910579399878937
744 36.06726330105638 4.780021305702057 0.3372725231655228 35.52979952319538 3.4445199946346827 0.31276065734166725 37.02269574376494 2.3451555282568255 0.5457475909706025 37.04549681571306 1.1347446927554297 0.40650984254340644 34.54085534741851 6.141496220526087 0.25129599099644107 36.04122214622966 0.2053229075308552 21.240537885898704
745 35.383196287706554 4.741549481110271 0.3384006077955676 36.47208948886754 3.454982557630233 0.2550047559005292 38.974581683694346 2.3002461773366916 0.4963166509572052 36.66301554756236 1.1292787161519746 0.3960764785948401 34.46118918860738 6.137451890054993 0.23394613105798467 36.39081443928764 0.18883712361267127 19.70682176261049
746 36.76016580135545 4.750180730579082 0.3210245823803588 35.64896361830544 3.4741781013467037 0.26892046745807224 38.88975177835556 2.3123258390859633 0.5114578985463255 37.619643982190794 1.1382146937249762 0.4208518854492245 33.97654685163397 6.125267507788075 0.26830194557100456 36.579014406368245 0.19616873366079873 20.518269287688568
747 35.92475844708333 4.7968509071996515 0.2935438512350099 36.55024089609883 3.4549918966316295 0.26519026708538707 38.21430339002028 2.3241629563718336 0.5294997049597332 36.97142591241422 1.1512257559871233 0.46307126442139396 33.815751942643004 6.117624499682882 0.27921702077596944 36.29529611765193 0.2051065623304627 20.976238224229803
748 37.05178119145628 4.762801142693357 0.27005843007912234 36.57761210334227 3.4895580023825676 0.288930330962175 38.37914113438823 2.2875562278430306 0.5138529340911082 37.25875548697293 1.1650125228577841 0.41354887532192613 33.95975836069457 6.120769763706762 0.21881484294465398 36.645409655370855 0.20127489105253904 19.540214678124535
749 36.41499224736118 4.735229821598558 0.22925326482001152 37.43414629221693 3.474221733188376 0.27049464121726596 39.01148728297796 2.2954500322496325 0.4658525559675434 36.65879187315938 1.120849331520585 0.4353477554723697 34.097832565163166 6.081386658626963 0.25651031429436977 36.72345005217572 0.17756287459266168 18.993075717692093
750 37.69781217646183 4.767444187986634 0.2585764222490668 35.64343351646528 3.5121409549781717 0.2703214891084154 38.00932315989099 2.2842234375571313 0.4419853092342163 35.504988278144104 1.1140641806485823 0.4904858544518689 34.21958727016247 6.1027703876783 0.2183558146108202 36.215028880224935 0.19226398892560245 19.248229384054866
751 36.339567135844774 4.781429681942875 0.27104929404349704 35.55502460070314 3.4571965563538205 0.3122294316628655 38.19354140118818 2.315499507865606 0.5295063132166298 36.06059079522668 1.186432488576527 0.4229644560647291 34.14127780728496 6.097832578342927 0.21851836964302124 36.058000348049546 0.20381352177218975 20.10242895575376
752 36.75176615625273 4.782246480224347 0.27060392128523897 34.61363603736349 3.494453088536649 0.3203972273466164 38.23455736114179 2.344032397031999 0.47600868296944304 36.131932192355386 1.1284236743801148 0.4928957096799298 34.968734548973885 6.145767052814569 0.2384643373182465 36.140125259217456 0.2151198977533746 20.607800809440825
753 36.14600754692973 4.782553415609204 0.2287354618905435 35.521982276708464 3.473252528706025 0.29460863168276913 37.99719881616533 2.3073371171991592 0.432492356687846 37.31051133434219 1.1417230139199568 0.4530601983901936 34.75842481115126 6.1569780560006455 0.2401692030584665 36.34682495705939 0.2085041854428369 18.89690268842382
754 36.07794502028196 4.777868261480137 0.3427676749645102 36.252616294545966 3.494390383646653 0.34706704649902076 37.445217788418304 2.3238273251306696 0.5281340885375388 36.998578355843954 1.116738808329329 0.47011721860934974 34.64033725503565 6.124846366807616 0.1908339638490991 36.28293894282516 0.2036695882347197 21.530837122136575
755 36.12342289728572 4.765662307759735 0.23089673401119448 35.60917602856098 3.4930134126079304 0.3406986254651579 37.794119363132644 2.323819452662036 0.5538841744403953 36.441029852832855 1.156939938329805 0.3880296234916591 34.65631309693178 6.098573873530826 0.2677216879684591 36.1248122477488 0.20373715613390528 20.411401955722827
756 36.73735419386625 4.762424057405159 0.2805293710423821 37.17177418985884 3.446434950666318 0.25449457491869515 38.896729150467884 2.3405680687180213 0.49143326367174484 35.845139768198834 1.1825528103128038 0.4494804383857241 34.81914007766434 6.102555545602309 0.24529604649734507 36.69402747601123 0.20304244569676094 19.72388525029412
757 36.16152519316668 4.781849407737403 0.27540741116587386 35.84036113737636 3.472523756120302 0.274030430615945 39.59448604861824 2.3210028385371886 0.49600088035341683 37.92254930452546 1.1837010959798517 0.48834566188449996 34.31905596329048 6.109933959223307 0.23868276283049045 36.76759552939545 0.20993757067544924 20.31097736802253
758 35.54632780895791 4.769871345718616 0.26038793096286156 37.79142784660269 3.456486649845279 0.29343733170339165 40.05173892684297 2.334776490562827 0.45270697880994043 36.00883187207907 1.198033106001968 0.4490585607532548 34.160365402729376 6.121579773232529 0.28148644413097246 36.7117383714424 0.2122848322280825 19.905438980931773
759 35.74819323579794 4.810368384036747 0.25229839357986494 37.762639216446715 3.469199662791131 0.2563479237050108 39.203551435348004 2.312024622835229 0.4213069997981411 36.37323558160654 1.196326618203059 0.4342472904111845 34.852220466385965 6.171379028767489 0.24300241092500952 36.78796798711703 0.22799502248256961 18.4171899552215
760 35.411654904921555 4.782961764626689 0.28326194174737823 35.81271186397557 3.448643556137832 0.27864506521792953 37.86699298440462 2.314425537510285 0.48456010397781796 37.048915504180314 1.174618455490295 0.39734173777510895 35.51527382966038 6.139781415468133 0.25194094325170757 36.33110981742849 0.2082215050024856 19.431861238013003
761 35.26737692389049 4.78833559827957 0.2791800362408466 35.737491688731225 3.4397732225764175 0.33981043280228 37.39110780278629 2.322112894518691 0.525165832535312 36.57188722460115 1.2080290629661 0.3729462160390157 33.92054302609703 6.13498606814321 0.29208537103980936 35.77768133322123 0.21478272845263632 20.7317660732491
762 36.37138498980853 4.781454935551637 0.21132940004979 35.62295238561148 3.483502234981578 0.3266293905300824 38.49824585318634 2.3342019902309454 0.4888513102629816 36.21643403572122 1.173162509713208 0.3514127180150281 34.310311977543755 6.104011017155767 0.218241597315813 36.203865848374264 0.21140189668246587 18.294134637913945
763 36.790409981981696 4.775090852729553 0.2707517154142164 35.68876674665688 3.49028249437203 0.2984533009101789 39.45098371195183 2.273852618846081 0.46960972325675937 36.645268208321056 1.158209795483799 0.4104232883646098 34.72649850500941 6.062272020397983 0.24079910221790043 36.660385430784174 0.18807691552172798 19.366398955755947
764 36.70690878759943 4.752562855100585 0.2363333477368067 36.077457773743895 3.4465197664431426 0.29334005089666365 37.87470136946278 2.309141093543722 0.458736246071388 36.157567699828874 1.127740345586034 0.41542764595671156 33.72910803556129 6.084683388084463 0.31518679671305944 36.10914873323925 0.18026484890742817 19.698565017578865
765 36.71010379701568 4.782145696233919 0.23876418081792608 35.31361040929987 3.487271599313291 0.31616823839894226 38.82691096281849 2.3194958605987797 0.5319943321326178 37.06189443852102 1.1216406003151738 0.42640201737357086 34.15552932729147 6.077846530839319 0.27308791105482805 36.413609786989305 0.1938154166159353 20.47082724060926
766 37.155737616971365 4.785322002157884 0.2912431643274687 35.4507187437323 3.502145743937824 0.33023237464164623 39.036001186575426 2.3368865795197764 0.512176057314074 36.29124662273265 1.1597297333618304 0.4160548797145061 34.91646791590946 6.056357720052865 0.19009029380647532 36.57003441718424 0.2042237149618747 19.936602424054517
767 37.07829342058045 4.755557159245615 0.24059832078412688 35.74007569383758 3.4862564100920217 0.2961982210286011 37.96688293807894 2.337037642787243 0.4641061725729836 36.47688564425584 1.1589849506230416 0.43082379202632504 34.87663212687698 6.05735562975712 0.20494014711697564 36.42775396472596 0.19517371765684702 18.754818343402516
768 37.18279243532394 4.809195690308148 0.20595223761168788 35.924558080778816 3.4764830147080814 0.30631093603284304 39.22523112067199 2.316388683077924 0.46105393738400074 35.9051896338928 1.1779037990631072 0.4323982049188698 35.599848736392275 6.08463010479027 0.16696640693008288 36.76752400141197 0.209055617545345 18.021605047648553
769 36.927609934802376 4.839974503630819 0.28429847339572956 36.19375843833508 3.4462946903474494 0.3386429081280197 38.07744030819688 2.297371756186928 0.4191514303490674 36.29272113086346 1.150471994029677 0.4457098261468995 34.604906917993695 6.0740851401653275 0.2171813861564668 36.4192873460383 0.1977749760278788 19.53767774450528
770 36.3548295089456 4.799627611984656 0.26071902239385697 35.900585588487594 3.4813460614936504 0.2723168912388452 38.69453596143013 2.2913731261280748 0.397718171543218 37.43249286690285 1.1787556729000628 0.43502341969262953 34.38416753645553 6.089274070863201 0.20602538281285007 36.553322292444335 0.20421066782976777 18.011534338123916
771 36.838936779352224 4.79429615281332 0.2630131080560851 35.7644012494311 3.4950263164395774 0.2922589910491892 37.74978342098731 2.333043511906122 0.3887042490775256 36.31066154399318 1.1575426706452967 0.3838471625104509 35.400513399251174 6.070479002815467 0.1414806624524479 36.412859278602994 0.20621289007979535 16.836985588441536
772 36.57022802217779 4.8007704621033085 0.28606226601844265 35.987795811726436 3.472060531395274 0.3101484612751554 37.501383849354504 2.3040796713576692 0.41794036718251676 35.71692192288676 1.154350941804125 0.4885372096239693 35.02784669537884 6.03837496922234 0.141879977469168 36.16083526030487 0.19006267433238203 18.84536433100011
773 36.86922452621313 4.792580481991795 0.26686278064958013 36.382734881207014 3.4407500984389685 0.35296317168924557 38.35949567631919 2.307147897302298 0.3875621161407094 36.729856134763224 1.1858698162719747 0.3789887881514797 34.20181831995476 6.05867328261993 0.2140575767961607 36.50862590769147 0.19313967448083194 18.339627684557655
774 36.83521044813325 4.8137440422363325 0.2596908551542491 35.77013360069589 3.475004452754979 0.3395130967422579 39.07101696385845 2.3135269293135057 0.40400292186919523 36.16670473599203 1.1561761348591042 0.467798481760718 33.86728395735971 6.061878750427211 0.21418997465373865 36.34206994120787 0.20020142107406524 19.310916014895668
775 37.917223265122225 4.779607045043154 0.2004329668389528 36.324882978372486 3.4647229335850205 0.2223500212761426 39.38879607197292 2.3219453003145216 0.43882573538428793 35.96517254804534 1.184364684949537 0.47036715962775544 33.67686875461381 6.0469551830862205 0.2356021338309331 36.65458872362535 0.1956543885515294 17.9631208858369
776 35.76328618597507 4.741346839350072 0.25227093336878287 36.32542471027629 3.4959179128536797 0.25574589538890197 38.54657302733707 2.3111159320935837 0.45933258486485923 36.82001919348118 1.1744238713538548 0.43069318029559495 33.41396255301037 6.069713544052482 0.2616828857943771 36.173853134016 0.1946389790965733 19.01905302757062
777 35.0225372110897 4.756015697569817 0.2883475765548787 35.73583628541957 3.46284189799406 0.23318719479278888 39.068321598026884 2.2800921038299595 0.40672113222478806 36.48025090781035 1.1840490411753342 0.4526727738647328 33.53436973656748 6.0909197197849 0.23242453177248792 35.96826314778279 0.19091905122665276 18.487665950320277
778 36.40512383867525 4.750316617125476 0.1920475242741049 35.267278752605904 3.4724158295870433 0.27102636331659746 38.89746921655121 2.3153128059311006 0.4198240252335933 36.85516146592018 1.1432307102126176 0.46368694901184326 33.91513104093704 6.080837358100387 0.28757649055639234 36.268032862937915 0.18855802334716368 18.72610970709658
779 36.329776371152825 4.738771250107764 0.17285655410072595 35.86040859531589 3.439206498270382 0.30205201293192235 39.74672840432145 2.2894015452345036 0.43187732089310743 36.491179136017664 1.1868975995189799 0.37889147076211205 32.83039041004564 6.017830599312981 0.2220747000502674 36.2516965833707 0.17055685764476064 17.27756590357123
780 37.77818044809277 4.760552110275387 0.15946012536264192 35.35564218770039 3.4722510804351376 0.2528698572667649 38.49358129686764 2.291799511982657 0.38858045691885357 35.71281063864683 1.1751959273718833 0.45217523555420297 35.110889492791486 6.08455025275866 0.23208789024612614 36.49022081281983 0.1930051357205837 17.018835427774228
781 34.86746165325209 4.743056928764348 0.26533145697361155 36.07695859524623 3.4140136096286104 0.29050577029747987 38.94305625476328 2.2954567134188695 0.3515643715646378 36.578028398438015 1.1666766088030822 0.4116825831811447 34.824400475878335 6.127353662831403 0.2513549513893873 36.25798107551559 0.1854468638451015 17.995906865272243
782 35.649250774281235 4.7845539807213555 0.22257721966024496 36.84177771058299 3.472065348018827 0.20919355987893004 37.93836396914252 2.3255308654456073 0.46053343794802026 35.48100360116995 1.1950709621820645 0.37249527418784073 34.630366700063675 6.143115155907563 0.29456716337273103 36.10815255104808 0.22020262161092222 17.86902560953391
783 36.94329989144281 4.797274377231228 0.17146657512449498 36.279448841317596 3.4521749338710532 0.2509054559630159 38.25027816564997 2.323002087269534 0.4011020161983726 36.099994756523984 1.1941133603786152 0.38005160874453947 34.52303602131486 6.103780604750082 0.23516458561803472 36.41921153524984 0.21020443185594137 16.48617577462263
784 34.6056419310658 4.789431053631 0.2333888181799509 37.201422044253356 3.4287082521499537 0.19951508999491382 38.706809795264064 2.313718532471206 0.45902179285901545 36.4815609796518 1.1923135486378629 0.39615928004249634 34.30555794366494 6.141574931996613 0.23280901180729904 36.26019853877999 0.2092846229331657 17.428161375806894
785 36.13815425638124 4.766359778706807 0.2579507419980628 37.13682672073203 3.47808572088606 0.23419129583728168 39.48795403952991 2.2939323686680333 0.47987832000763425 36.85285353718192 1.1788130242248676 0.36258817650698844 34.4045397570119 6.141471561662834 0.2689599481769577 36.804065662167396 0.20786784998555902 18.375541241798135
786 35.97160044505037 4.761461652190803 0.2489943415074889 36.509715905151836 3.4471202971323605 0.21707043532165807 38.80687770978401 2.3167288502886043 0.384980397910217 37.447310668273886 1.2159457230192856 0.2988114797400745 33.83683748519801 6.168989484149933 0.33432796696964295 36.514468442691616 0.21818456051203614 17.007502965450826
787 33.87561830622126 4.776820152224477 0.26230515059022175 36.06762250166525 3.4667063277071097 0.27537781979478543 39.59450752562575 2.336027520860887 0.3925457091480647 38.18457853562965 1.1961711481984119 0.31424520381189636 34.270033203145 6.170750251889283 0.3072322955237665 36.39847201445738 0.22543043933187246 17.7812430187101
788 35.398030283837315 4.749599559866158 0.24852879338987002 36.561239689103935 3.428038009552866 0.22026676933005482 39.52800853343326 2.3418649103409512 0.4120744570263229 38.40111714237283 1.1869350349269163 0.3965813744503395 33.067030687521886 6.163970121513537 0.3432456532819517 36.591085267253845 0.2102168863959244 18.571820137966778
789 34.58538835947045 4.777532513899164 0.3374941820323085 36.51070950227405 3.447859816177953 0.21128591969688668 39.077152886280665 2.398155584587717 0.41928219456579574 36.86442501146036 1.2284049608762333 0.3730600559754813 34.75565313710522 6.164345409067861 0.2672101885129778 36.358665779318144 0.23939501607762445 18.430133328088807
790 35.73280700137271 4.7227505498753635 0.31778888057723437 36.06818079304763 3.4813509149388056 0.23997743447395584 37.12045444295171 2.397009929746593 0.37038192801657044 38.16784511179167 1.2183362087298684 0.3401184181338526 33.49745540628743 6.164802679479516 0.3040158168280062 36.11734855109023 0.23298541570986808 18.017030038693555
791 35.261817271679455 4.7712935084234935 0.2945720905973552 36.20770493911688 3.496979131901196 0.20647563814275108 37.75109281368959 2.390115563204567 0.36795456170173935 37.59426028251787 1.1889409397202337 0.3809676805974721 33.37023376079634 6.17388646908487 0.3326531391787721 36.037021813560024 0.2403784816227108 18.135524955072853
792 34.44296803419247 4.735976672415786 0.3188011861834031 35.22251711209695 3.41776495735354 0.3087211769875018 35.84757498282456 2.342456552707509 0.41403435919659753 37.28045365858518 1.1801631670486727 0.38936096432267137 34.57364158676694 6.190509997824917 0.35033618301719816 35.47343107489322 0.2095096286259238 20.41166579511565
793 34.336771959753 4.7709983729196885 0.33281153660338053 35.240508681540305 3.498895771428917 0.3010013291575716 37.39760680346777 2.3343347342357585 0.3700402589880514 37.71527130011861 1.1759252279492283 0.3605841590581059 34.5210288127719 6.158622683015365 0.30088208758379126 35.842237511530314 0.22389071706563027 19.08315430441558
794 35.621553145863544 4.746377865627285 0.3817068088529642 36.01702826692991 3.414419002969033 0.22522331255816924 38.08843288908529 2.3643443745736468 0.38796030352347155 37.569780265503915 1.1994096712540114 0.34521145364548206 34.27024286198804 6.197475076567128 0.29812189791469723 36.31340748587414 0.22054055735405959 18.772661658226845
795 34.136902309481755 4.763324816722096 0.33540346914068714 35.72122212541093 3.443996617792349 0.24526315475230245 37.02725700799535 2.3372752799976553 0.3427419590698212 37.60458431858231 1.1908719208677234 0.36069597904018325 33.72897577493882 6.1249813352012685 0.25936359401182857 35.64378830728184 0.2082253532720572 17.686842230497806
796 35.818181423323495 4.764087315152422 0.2869002955132508 37.169018916461205 3.465613543098244 0.2646024375775436 36.796175037908014 2.3843820009990404 0.4077695669760941 36.97080168789303 1.2093346578915956 0.36615846429363513 33.61324163973975 6.139702536691877 0.329218232891683 36.0734837410651 0.22875936992247467 18.960880823621036
797 34.99330612115772 4.7647268705280466 0.26843929033419106 37.94946445163262 3.439792765932053 0.2639989399306623 36.02569885199348 2.392699691616485 0.432619615945319 36.82312379917326 1.2033755948447733 0.3933641605135429 33.533477555964595 6.1710001827698 0.28656499014489933 35.86501415598433 0.23045438029407023 18.850162454894317
798 35.426082806289045 4.77361850574134 0.2547993372658532 36.5319200631371 3.466036662105793 0.2518457625494003 36.94099982837032 2.3798635207832795 0.4258976313840974 37.38462821771516 1.1722125376062806 0.35348215722635973 33.789665891878784 6.168738311954861 0.3074811240983507 36.01465936147808 0.22822926679414973 18.26023382926992
799 34.741849232250274 4.71251743547569 0.27351036246067023 35.7232418830357 3.4677618668469603 0.24319406818516737 38.10798571315787 2.371008723611947 0.46537223531413985 38.12339335473325 1.1842560987485489 0.36488027273651896 32.9323858409406 6.127357873810642 0.31700451430468407 35.92577120482353 0.20871575885459634 19.067593705884747
800 34.06917060970705 4.7399147363664555 0.37136013347335045 37.00234472192383 3.4463623346738887 0.2518376299022554 37.22014789739538 2.397665738407232 0.38962514517356234 37.87175159160155 1.1714450845063973 0.3258754413479942 32.3998777635921 6.09198834561425 0.33404411832413655 35.71265851684397 0.20561060706948348 19.16821672827533
801 34.82298970777159 4.678014903551324 0.3070696536231443 38.95320736420854 3.419652233251653 0.2988452907163321 36.96713536347599 2.3740551764043483 0.4661109797819023 37.02162089307489 1.1640116693993816 0.4393438095910385 33.39462235624853 6.076987382994822 0.26596103019583184 36.23191513695591 0.1786796322761445 20.366710314141045
802 35.372743043177756 4.691630280260401 0.2702944801234085 37.573795284958095 3.4375752709889023 0.25739944723732094 38.08557012932457 2.353627694745329 0.48442534840686274 37.00575898814282 1.162494732624894 0.33672777443330576 33.58199221971908 6.071283618130752 0.2709633497299116 36.32397193306447 0.1794576785058944 18.56165990548667
803 34.69224751486642 4.690064421509843 0.3606709828882564 36.46631668737596 3.462932976230374 0.2663770704906865 36.49548117491417 2.3515088538893454 0.4352418834424061 38.06883953700507 1.1805946174930857 0.32554778472515267 33.77046769791329 6.04920261039057 0.24005967521972219 35.89867052241498 0.18299605505848238 18.654330063007652
804 34.291350898869275 4.667978830899801 0.3212005886348499 37.26518723493821 3.422216254808644 0.23560034641415076 37.78184068874433 2.3790859635099104 0.3918353754616064 36.45177508646689 1.2300574396330646 0.3841613852181304 33.61092767619347 6.125000622918213 0.33319536750050543 35.88021631704244 0.2010031815097654 19.090874244221464
805 35.909230541622414 4.689009983976139 0.3560041405613952 36.7744137669483 3.457557077263064 0.24889515420329703 36.750466471500026 2.3802798852375373 0.40739138892761556 37.75941879081085 1.1757972112694048 0.3985299353182148 34.21100032635418 6.116374557990089 0.27347152262393737 36.280905979447155 0.19993910230308565 19.300566236541044
806 35.77264613569592 4.695229636375142 0.357005632330564 37.38349286034068 3.4707277297404917 0.2639185240751446 36.86362630852258 2.3663291352875726 0.39108035116031814 37.32624119524719 1.1557562893846327 0.39660189708660953 32.882732395439646 6.103940026217425 0.3240043232852313 36.0457477790492 0.19453192255689164 19.854256449985822
807 36.219440928837834 4.691028479479472 0.30486169365919247 37.83825812300656 3.43713637078485 0.22406471632751807 37.21070517831906 2.367414459380633 0.39693968171374683 36.641894094625194 1.1928613275132733 0.3559704488014442 32.644448486128645 6.129104434756873 0.33501174006915435 36.11094936218346 0.19964437353885917 18.527716517941098
808 35.20145440631635 4.75028860604505 0.2861655401527464 37.14520720156887 3.4700271266064973 0.27835497056629954 37.7883333248022 2.415953147881618 0.39022649194465797 37.71096517307337 1.2147295382854837 0.33337701446326945 33.16939133010845 6.157837872407573 0.32925031026271845 36.203070287173844 0.23790261740108307 18.533744570447922
809 35.500222414694804 4.727219708843641 0.24467159274560077 38.08962484454487 3.4500574664889423 0.2720967471901654 37.55128210696967 2.3689897411866996 0.3627729805923578 36.386125078482884 1.2289120102019822 0.3284953245670665 31.923112880346583 6.069309919541716 0.3100314570201168 35.89007346500777 0.20503312840843507 17.395779052928397
810 36.099391163986255 4.712289005941152 0.2570686312638863 38.12513235975672 3.418849516991614 0.26655702197592634 38.231505768320645 2.3751075649809517 0.42086268172491004 35.74400755709038 1.2129512593330805 0.39135827574348825 33.78375260868536 6.126061071948586 0.27178097074950763 36.39675789156787 0.2051870429949155 18.422055089270245
811 35.44187767574199 4.75453096918136 0.3080037579821325 36.60877096593242 3.486284441653029 0.24211698274413815 39.900561254969666 2.3560996769614273 0.36636251314832247 37.156098792718744 1.2131920475237923 0.39821125885147174 32.393238228789095 6.1228044936491015 0.34791856260061577 36.300109383630385 0.2227176849495808 19.052142435897043
812 35.02914413554307 4.758245829426508 0.25163997537426597 39.19180865488791 3.431108094040765 0.2510448981999685 38.8192790400329 2.3662220248631094 0.42611096074274735 37.002507968411486 1.230889029578777 0.3663881364099171 33.23001549520588 6.063763417525878 0.23258077781029243 36.65455105881625 0.20618103824284625 17.506894436009315
813 36.37221265707807 4.7755582065131 0.2749823130854349 38.003430265652646 3.457138925377176 0.2465317561603224 38.86581463243851 2.393042398788136 0.5238281198087859 36.83662844613084 1.2030047401629098 0.43003484587161916 31.22707535220736 6.084948248620774 0.33755519916736487 36.261032270701484 0.218873863048258 20.7746731113565
814 36.98985000785132 4.71929140439293 0.22203870499366313 38.00099562129552 3.471808229427962 0.25578477014692375 38.957692035903484 2.3539142086295586 0.46089716135147346 35.977280025903575 1.188594459123156 0.41073688598946456 32.554686690228735 6.0355969864657775 0.28862915015927143 36.496100876236525 0.1899764167637156 18.771090563789148
815 35.98717536329524 4.755585186290025 0.212879557072352 36.25929235212942 3.4817248052258596 0.2843660425814422 38.67838260765858 2.3710289218802343 0.4624648394767204 37.303803817340615 1.216177336282737 0.4089051182769979 33.09780086710497 6.095237302933832 0.2929512331569132 36.265291001505766 0.22008606967837632 19.040152895687832
816 36.56297927633399 4.760256667677372 0.15700288843087415 37.3155142931677 3.4097151785981605 0.2519385522078126 39.91275183315203 2.321941703067206 0.42609163685844265 35.970193208019325 1.2064221346256296 0.4664876321612651 32.791170567365576 6.082538270710002 0.27784105362738815 36.510521835607726 0.1923101500915129 18.098152672123025
817 35.67474086400897 4.7809078425175215 0.2521696634778337 35.871775147735384 3.490554150313394 0.2964158261372787 39.46681919864983 2.361514335442236 0.4330344224931694 36.954660785663975 1.2091841637490888 0.3950823535060564 33.01877052796392 6.084445445756392 0.31095753203965504 36.197353304804416 0.22145654671156528 19.33915673189526
818 35.930563126541735 4.760552346182859 0.1558251594474198 37.2110123394536 3.4303846027873437 0.32004180539372057 38.194240503761165 2.370836803024703 0.490134605707948 38.00424878061652 1.2184344865411967 0.37198723922951077 32.050503720045036 6.124549554043318 0.30450882586357336 36.278113694083615 0.21708691767172278 18.821636476502587
819 34.84577154037549 4.740399835285393 0.2927294755678598 37.237401033474455 3.4532685452630294 0.23839493479930401 40.41040173378921 2.3810907520275033 0.4555223467127596 35.42538145586519 1.2279075286470393 0.4511902461262465 33.01321262316612 6.084306592083467 0.2831431300782539 36.18643367733409 0.2135300098171252 19.720979652611874
820 35.50067528446935 4.754494622298912 0.2340949560999028 37.33162484652443 3.4162508564012066 0.2427823423963823 40.37442549008806 2.3593914925896033 0.5138622711842731 36.994145638111725 1.2250142754699151 0.33412500793745015 31.93277385482922 6.1125113351066265 0.28807286861570547 36.42672902280456 0.2096678755290915 18.482901657560188
821 34.88292444615743 4.740208699976189 0.30268352538424936 38.23757220194185 3.405478528945607 0.2884249102048748 40.5635724499503 2.341191195121664 0.49235151101922625 36.75872304115747 1.2209764432003272 0.4330690794288607 33.0098038267546 6.088777588850375 0.25163925722372293 36.69051919319232 0.19546185037467115 20.261716019948754
822 35.336505586183144 4.741619805433835 0.18709698812063338 38.55319649006353 3.437186354682207 0.30920789774997554 40.055035144188814 2.354041209979055 0.39754008114391215 36.77311923183951 1.2641837126515107 0.37017949989534704 33.50281465426739 6.090523822634424 0.2929374038858402 36.84413422130847 0.21364634023204507 17.841468811877416
823 35.74881295327546 4.757013382485919 0.27898508564800034 39.56425352732378 3.480826161686701 0.29874546677927166 40.154689867771424 2.3807714485262887 0.4087404866879962 35.571702427282645 1.210567398411018 0.3683189361521452 34.145230643506046 6.069150870600293 0.24404014631061158 37.03693788383187 0.21580121149788262 18.321243624961827
824 36.74059487989079 4.762163808860616 0.23964819470358045 37.5093783360866 3.461032634466678 0.2533138003049259 39.32126088244664 2.3357587785846428 0.4721707225722585 36.1781668603583 1.167253255536409 0.4174274062161679 33.43814729664268 6.118338412916977 0.3305572071178546 36.637509651085004 0.20504473722890326 19.630878574426752
825 35.529216565740896 4.789007744571515 0.2953778472144521 36.60557487219637 3.494247667015061 0.29736831986813567 40.634398027660644 2.3510272316218748 0.4403414733410011 36.83268942551937 1.193155534289678 0.3843305665338137 33.96524088117066 6.062883759568167 0.20335693013955744 36.71342395445758 0.21419974656909796 18.57271497907864
826 34.6016692190749 4.789537216883192 0.25918225375990184 37.47339657881108 3.4342300901306824 0.26214580975764257 38.87786160823461 2.311366544407228 0.3765126858466959 36.76551231437092 1.1888331981328955 0.40056552480981955 33.717321420984796 6.157267315391457 0.2870729628768449 36.28715222829526 0.21238223214492966 18.168253757727722
827 34.631951083109975 4.763512163579378 0.29346411964535285 38.40264841522082 3.4262372823902196 0.2950301782594204 39.39844247046031 2.35389772360816 0.40497949336690914 37.25142544108238 1.1932754629085731 0.4037930194673287 33.84606890678903 6.106144171043319 0.24029821764090845 36.7061072633325 0.20474871986176862 18.765112960878056
828 34.73420966848174 4.754381219486348 0.27542976703578725 38.733539399787475 3.449322772556214 0.24162400825474642 38.936942857612976 2.318376243444859 0.4163829001857472 37.44241640921983 1.2012316623270147 0.35926328873582764 33.986898402867546 6.0877265275630545 0.2622308952762163 36.76680134759391 0.1983430442313368 17.818195136666127
829 35.04081995996091 4.7119632134420115 0.279324054388338 39.19148891651923 3.4238139090185187 0.17727084544149807 40.136691623638214 2.3381026772147795 0.4036840843791055 36.88792002004766 1.1746469272047342 0.38022847068437104 33.79099114786752 6.070034588868779 0.20107561732158036 37.00958233360671 0.17984762230560336 16.51932517108327
830 34.30828818432547 4.7687119919361445 0.31073381772041014 37.00720018779522 3.4327017969795905 0.2481900507959932 40.85136826721507 2.3353094117130135 0.43227757156432706 37.40781050398311 1.1844959949465341 0.3719677240579208 32.95105458520373 6.098624057588214 0.2918756103333654 36.50514434570452 0.20010400978853812 18.965416096485544
831 34.60688498545189 4.729728530242408 0.2691366448291492 37.64980863266838 3.418999892274268 0.18910671150413588 40.05601645750886 2.29757786063996 0.39958074950316275 36.821453554272985 1.186824868102226 0.40223265717642925 33.101348351490785 6.075013992392792 0.2614286396068021 36.44710239627858 0.1777643878861696 17.434938432174086
832 34.101004841500156 4.744487145379053 0.28664827251296116 38.53996691630462 3.4128462430160837 0.2271570995376341 39.84142658488986 2.313774993745586 0.42123790935414773 37.518438864194685 1.200799695003931 0.3577408618219904 34.47927821933915 6.125104615392869 0.24065934770892164 36.89602308524569 0.19553789766334337 17.571968030484104
833 35.46265177834115 4.725831272674945 0.27826059383035995 38.125154539792035 3.4093360163126243 0.2569452888112981 39.25430012336699 2.294644460026826 0.4028242213447352 36.82644728699148 1.200590422431132 0.4002453227198636 33.81608196989389 6.115383824780965 0.2149055476107227 36.69692713967711 0.18529255840113718 17.798142929676008
834 34.235146996960786 4.76639811840819 0.2929826046749729 38.51367923277378 3.4173154790147153 0.2099339148049298 38.96155922130707 2.314025408426957 0.36740254110213516 36.646524601747565 1.2027531173343564 0.38239506331279777 33.71717677445594 6.1153565515994615 0.2179468376309624 36.414817365449025 0.19930509411257474 16.85253323801595
835 35.74689326988921 4.688456138087553 0.3191495837481604 39.340618829698734 3.4324502793661003 0.2300186722372627 37.73405761252533 2.3449770403547228 0.3715744246546981 37.564107388943405 1.2019314181734932 0.36511071269390566 32.803743266234335 6.113107570152105 0.23737533570004157 36.6378840734582 0.19231984838263375 17.454915481345722
836 34.884321428130356 4.725536105310718 0.2791408836683935 37.99718490242442 3.4158968016704745 0.24757323547808605 38.989380999025705 2.3098767498985997 0.40618004150506487 36.929909685643736 1.1916394665544023 0.3421544223701932 32.1900415373877 6.074054015264213 0.2869643205639682 36.198167710522384 0.17953598689552036 17.899349384087223
837 35.93003603037569 4.673343076784429 0.3396174254295202 38.99929059334023 3.3746651230334255 0.21429314422189452 38.23192172087325 2.3060998339413166 0.4121158274437842 37.305292892146596 1.1413466415344915 0.40684722367476156 32.31401544513696 6.0723059381451385 0.31622785160321226 36.55611133637455 0.14968748184359887 19.355677107263205
838 35.77374293222707 4.714261572595287 0.2934486653532739 39.29761546873821 3.417878696034182 0.22349046509204126 39.07996953096488 2.3124799557356046 0.406377017565657 36.68452249716753 1.1577537957928246 0.3745381143234869 33.95803868070779 6.071131370855975 0.22792441085754606 36.9587778219611 0.1708364373586133 17.48413568899448
839 36.811580309937696 4.71735330522875 0.30884434847851133 37.380103208295424 3.4146767408556307 0.25993934138412467 39.05039103102505 2.3232453880126664 0.40088044448114996 38.7180628678946 1.1292730370097404 0.3249471557518334 33.08045979587131 6.111019516121174 0.28694578842524116 37.00811944260482 0.17524895660143103 18.12330913165717
840 36.31748289951185 4.747410229427291 0.3101781450429721 36.55688780355858 3.407258874900963 0.25163925722372293 37.01015601346844 2.296324542162181 0.38156277371335956 37.92447256561837 1.0836475004405184 0.3243637825679441 34.34112037485447 6.092955511563945 0.27167392947814706 36.430023931402346 0.16165469085481837 17.64042957816818
841 35.673077222296186 4.736335704834651 0.28892279993156506 36.97645152520477 3.3738934481215384 0.29621721151655994 37.39156467876508 2.292500554703031 0.32137140694293936 38.52911065033333 1.090127867154902 0.37863872113346025 34.060314181313835 6.119764517642862 0.29580160109200043 36.52610365158264 0.15865977764723552 18.116372470237625
842 35.07212725899033 4.726987897386212 0.4255225112049146 35.46778947873853 3.4195947185009086 0.2878776922706496 37.26345674758823 2.3271025477325087 0.3506937607097292 37.42969302886729 1.1119153049157822 0.38275095845474333 34.53789863482255 6.105934620964473 0.2406283359225009 35.95419302980138 0.1744423770558156 19.33701915136434
843 34.87555038025878 4.729193091223795 0.32247818628831176 37.11815695151506 3.4450379764847097 0.26718783938578544 36.63703796553462 2.3931222088117927 0.3873852822125854 38.93491101316218 1.1508670769060851 0.4043378848919183 33.97609600525119 6.155075484211757 0.3532053524699198 36.30835046314436 0.21079452668346668 19.87698932183091
844 34.68237826570778 4.700356777834438 0.32551591484409076 36.263470414692584 3.45212811977346 0.28216819402986787 37.23547355764077 2.3312931227414015 0.3558751718194627 38.86860896070589 1.1813928271283587 0.3325730003805908 34.36973329947738 6.155810444816982 0.2665280566660317 36.28393289964488 0.20033161761476684 17.90676843299846
845 35.661777410905586 4.717316167588755 0.3142066347873942 37.894019727242835 3.4668097101858075 0.21263792871855833 38.060446925725095 2.3186991213565253 0.38726314161049186 37.38271032784035 1.134893216427638 0.4000162617074157 33.53937403520156 6.085201951994277 0.3043781881913806 36.50766568538309 0.18071939266643922 18.546668523040363
846 35.65827220951261 4.717687937252304 0.2900255289980322 37.83944856501872 3.4694646416596933 0.25573434965067465 37.58899603772405 2.339562821276453 0.41560336126728287 37.65427940934892 1.1466976501222481 0.40864374769254364 34.27752356355984 6.093869756118562 0.29928166594683836 36.603703957032835 0.18959192044169085 19.128638927559724
847 37.040436056206914 4.697817551191676 0.3307595207554524 38.22064669785008 3.440845613695581 0.2413917373863352 37.782255968677326 2.3364901576671975 0.3840193390880122 36.71545194826132 1.1423800278841278 0.40865664747390856 33.74920943189006 6.080191128380361 0.2978910839340554 36.70160002057714 0.17568025491962733 19.053348549998017
848 35.70276170069161 4.71007125547675 0.36900534401306934 38.07460784395564 3.455029558424246 0.2792062070779889 38.764783041313954 2.3106278549913877 0.36280371654301224 36.66996879327558 1.1736498408082536 0.3903952127528208 33.728733540546976 6.1189355483286905 0.3645343519026398 36.58817098395676 0.18979817076170433 20.236237148625623
849 36.021833661204624 4.723882374828086 0.3347984774492715 37.59579656970236 3.4573001839369004 0.2211586944869453 37.055877398810274 2.3622198625968243 0.3590553856699184 37.63102180982881 1.1609382873944594 0.3566186079309795 33.028101944231565 6.127998165701869 0.336396400898193 36.26652627675553 0.20260313404746647 18.426638579487147
850 34.39343828612973 4.751583105220328 0.30648424098415833 37.30759399850201 3.4508667672336957 0.22457704268480458 37.350103082349506 2.351901779863079 0.42608283989234397 36.92309911103062 1.1599572478898974 0.38467983561161556 34.25997903168851 6.1179234790726635 0.3243144054268729 36.04684270194007 0.20258183501177135 19.09253927527949
851 34.796543253482376 4.776216321998007 0.33102865908452805 36.95618920060066 3.4960842628977344 0.24712967623782695 37.461288369412934 2.3603151742967294 0.3590173876740707 37.911427679493485 1.1560923980927436 0.34919340802756393 34.084991827878646 6.085923033986358 0.2198200184289521 36.24208806617362 0.21106159741015315 17.25965628241055
852 34.899282779844 4.739437964463306 0.3392298401689074 36.66494720903917 3.4650415169674424 0.27887987406474046 37.163665317228826 2.3379470075898325 0.36938292732513767 37.24909912859902 1.1485110711448394 0.33374202435454026 33.39546700623917 6.07965147353452 0.3063316902042628 35.87449228819004 0.19025316589582691 18.650536616604835
853 36.10333861523568 4.757704990366912 0.2700443545149364 36.802392858621516 3.4452821813707017 0.3048406439611004 36.00043526393948 2.373175045285709 0.35781285864609513 37.11529846770957 1.1179770289559283 0.37281597917295123 35.139279829484195 6.117842073530694 0.3119926190265604 36.232149006998085 0.19853162305782787 18.535258645019248
854 35.48548070017638 4.766363602325783 0.30131981940348135 36.83160802440635 3.4255745277141245 0.2609436805480847 37.4490616316614 2.332609987389292 0.37198576332628497 37.51886425471668 1.1142480554822638 0.3981868180504414 34.09835572034034 6.0364991633279885 0.29346267727819964 36.27667406626023 0.17119442640372912 18.631427356742368
855 35.883621438346054 4.774410582399412 0.30704066503671507 36.37815024481841 3.4347493337151365 0.28110833563573784 37.30632434802208 2.3175831299956355 0.3396235088276335 37.516806029485686 1.117590829546365 0.3513037865228483 35.12101116099483 6.032901130668517 0.23791943616395972 36.44118264433341 0.17158236042085187 17.383490598733434
856 36.37164651671251 4.716142176833829 0.34861840521180265 37.051904691294204 3.4373445874775497 0.3034570126928947 36.02522733843584 2.324019466329828 0.31485456554157454 36.51767159581736 1.0998834680795666 0.32151497751259156 34.65577250919269 6.044774770630414 0.28810601483301695 36.12444453029052 0.1605682530260762 18.065943420021274
857 34.918606912603686 4.762939607897428 0.3009144663025455 37.003797140649944 3.4358782147638847 0.31282806443374883 38.804856938509324 2.3210370398633464 0.31885100693831436 37.4537694709883 1.1361564084461644 0.37837225752066583 33.687268459178185 6.052132369686886 0.31556997136211384 36.37365978438589 0.17776408728738055 18.63872693016289
858 35.968029713846676 4.738611086251957 0.3291706643489061 38.35675658530584 3.4338142920887464 0.3113081850502531 38.76094763603191 2.328137639438472 0.43932503149532814 37.9078171658102 1.1240876473032713 0.33133881479978505 33.313873359272414 6.0420043679151325 0.2698174827960593 36.86148489205341 0.16946636575535462 19.26238475141071
859 36.48606415512498 4.717224092028852 0.31242341089079567 39.33364119621612 3.444409205763623 0.28901629670836027 38.80906852141997 2.2901703548154875 0.3815872633347044 37.4187161026397 1.1374502987192852 0.3932501598423795 33.28295684916095 6.027912181342752 0.2453274614424795 37.066089364912344 0.15956858568983864 18.5822198346331
860 35.02382711787465 4.772587596552651 0.3499775597208656 37.246300270524884 3.463158278604536 0.3704909220650386 37.37048043647003 2.2882769486855357 0.4134355431843923 38.17987403035136 1.119786154672973 0.37682932249468815 34.25397400265156 6.061443993559965 0.23864267399911535 36.414891171574496 0.17718595357097086 20.04637256225605
861 35.05421170377975 4.7480503614400815 0.3024574887527241 37.92554313773985 3.4231992785005345 0.30754059342067547 38.23145213993391 2.2807097447415283 0.38465426243622935 38.45797095907497 1.1123906124120655 0.35532681167370395 34.35836629697473 6.069981306861935 0.32607887929231394 36.80550884750064 0.16300161994706777 19.206210331494425
862 36.154900127701595 4.741422647310455 0.2318241983350179 38.47271811297573 3.428529779599772 0.23777296068216847 36.624096802100496 2.270920930614181 0.38643733842402783 37.2807105744802 1.1175718417287834 0.4060454546897304 34.787098785724126 6.054404260283816 0.281954047588739 36.663904880596434 0.1587052510632402 17.69332632172832
863 35.59078399473563 4.7520749509898925 0.25227045577401364 39.03857535795395 3.42852939732965 0.17823830026410328 37.94294480445617 2.2940538448910424 0.37755513966912785 37.2801926699401 1.093060275658924 0.3964904763974067 34.644895617009894 6.052637287128093 0.21340338038164758 36.899478488819156 0.16020651035535902 16.24859894906415
864 36.050657425135526 4.740018301474075 0.25743807778522115 37.85283641632126 3.410435191368141 0.2290625047696239 37.897562055754186 2.3008714786148747 0.3904257536927488 37.58401147707406 1.1081839443959758 0.38669756728923427 33.76799976598982 6.046512195866847 0.2822933963918644 36.63061342805497 0.15733958149982147 17.714907352434782
865 36.09215484546606 4.796634708818539 0.2973870344259904 39.19631651677902 3.4302965081842767 0.26676647644305773 37.69313285520543 2.288039442251873 0.42017367826285384 37.42723603168562 1.1147389367815228 0.3610805083681134 34.025941583887665 6.0216121185266305 0.247841864897409 36.88695636660476 0.1663997020684071 18.257295127287545
866 35.640323147796444 4.754439989923711 0.2919470655133135 37.47717358125535 3.4392453906898957 0.2828496258461738 38.15411918083345 2.2624547038119798 0.37911297828995694 37.733340442554756 1.068380350656678 0.3941321102262758 35.02469856792974 6.034486959422055 0.2332813241870335 36.805930984073946 0.14793683805670255 18.12062798186449
867 34.890846046183135 4.748700744400878 0.4020869222141799 36.95838225878313 3.4589167334238526 0.2982689843351894 38.192201947125085 2.2816786560168496 0.36685388207718506 38.721558420932375 1.0928546214434218 0.3591118666527526 34.39105705805044 6.059686920739297 0.2664490653220021 36.63080914621484 0.16450289436069868 19.39772359475482
868 35.193208057931834 4.758860424658623 0.320758885794926 38.241103920803056 3.4171775558612416 0.1971409520212486 38.44512222257839 2.267505095298632 0.4093913009480504 37.496284139730626 1.126700771256351 0.4355485492894658 33.142720615484144 6.048570616067246 0.29549474023339894 36.50368779130561 0.15989825178425748 19.003112752418104
869 34.41943108105153 4.749557595984365 0.3690374017049537 37.6885611277391 3.4472307822823858 0.214733028423311 38.95121976194915 2.2783863618384648 0.4182548155274132 37.55962203405956 1.1002093947974276 0.4156393816459452 33.52812474058542 6.07130305992147 0.2740676516405103 36.42939174907695 0.1654727981206614 19.385823929886552
870 35.303228613327995 4.786359883543877 0.3465716683677099 38.480850956181555 3.4302944460692646 0.18766396313739853 38.196049317035786 2.272768131128187 0.444186928477899 36.692070843273754 1.13518234922103 0.4990005307768312 33.63058740626558 6.0957280970861385 0.2936074977951767 36.46055742721693 0.18020194056553823 20.294515622554517
871 34.867433121284414 4.775160242043601 0.3956670192592057 39.04249194670284 3.4458924522223753 0.2489428173234706 39.372229064873615 2.2708179912126267 0.34822856701427396 36.45886826080352 1.0912943287315984 0.4501791419563154 33.041932676556144 6.054870786242193 0.2586778011703505 36.5565910140441 0.16374251924631764 19.499992276862898
872 36.06084173252104 4.7525478393700205 0.33313704535326855 37.58909851345184 3.4519718365122873 0.2566533509135114 39.61401807290364 2.3190483505302386 0.35365808811961824 35.92167740561479 1.108330099897215 0.4943368479657031 32.52936664375537 6.02411942832886 0.2777275936645414 36.34300047364933 0.16733887008356305 19.658330072178455
873 36.48621798840025 4.771839745526765 0.4032034065629537 36.47814664138139 3.4880755361010607 0.3167384318044454 38.29585748135758 2.335354628913019 0.3761964443768878 36.67523113919261 1.140224485029825 0.4321368402135206 33.08271865889754 6.031400879245497 0.3057546119908787 36.20363438184587 0.18951441411907216 21.016432662811347
874 36.34377199267313 4.7212882603757835 0.35711681901441383 39.15150627823624 3.460828897824136 0.27331787600889074 39.081688025240524 2.291672133781497 0.37660053984258046 36.98169377643944 1.1427180680645879 0.3531913947680951 33.25720169312838 6.059185279393549 0.32129403050524846 36.96317235314355 0.1712738870437494 19.26880739800598
875 36.588336846771256 4.744799676487339 0.38011185661642194 39.08159842521087 3.4581742378541844 0.3030046959857303 38.371730193072665 2.322746882434068 0.3743538037960643 36.531926147905295 1.1604848523707239 0.39130045534570834 33.49385060788507 6.048422197037225 0.29969218906162537 36.81348844416903 0.18306092839254676 20.03591011618742
876 37.11952438173141 4.768779008112838 0.32183472312950845 38.23910689762959 3.456464221974681 0.2572008201273972 39.484679618526094 2.333274701881493 0.38568322110695225 36.35061324360593 1.1110771074122463 0.4504548085696889 34.3482084503417 6.0598997298852275 0.26970856297928725 37.10842651836694 0.1820343130091359 19.30732707295859
877 37.410039252751965 4.781662735953904 0.2595431846647376 36.68877263033796 3.4616109911856334 0.30512727549294905 39.29847265476246 2.282256807615014 0.43226391297067235 37.41210104100206 1.1372357668637245 0.3628297477788001 34.83653778933698 6.027526201060203 0.2265337688452172 37.129184673638285 0.1741938596915345 18.177634826663986
878 35.94583551100917 4.767721097670165 0.3060473383864678 38.776546905319435 3.4887929840114453 0.2940941878828676 38.59499040229484 2.2739869995129616 0.43538393584739077 37.5709823897121 1.1042875015009688 0.37420153166009273 33.33386333182341 6.038568902668128 0.32110013295387435 36.84444370803179 0.17080685622857258 19.833817885684724
879 36.86998010861903 4.753707850660468 0.3392205257265103 38.04036521550628 3.4685067147659887 0.27844215998536187 38.90760088592714 2.2845601124195607 0.4430138452488921 36.47379086439854 1.1128817135887754 0.4280601780800602 34.34998515662088 6.015090840930583 0.3067378026008758 36.92834444621437 0.1630848056289138 20.574622348076403
880 35.84586557348868 4.837809445672711 0.2781014930322988 37.42944799613959 3.485988915556772 0.2761096804465617 39.24913617925766 2.2541338642690354 0.42768410786770933 37.07516609408574 1.1237504928606832 0.3934132971189053 34.36434605561279 6.039086455691868 0.25713637463887207 36.79279237971689 0.18428919396605278 18.706441220062135
881 34.69089208911715 4.81504354844747 0.33336171388148894 37.706105249688854 3.4791116311266217 0.2666343985953104 39.638992230120564 2.290045016229764 0.4376611716089847 36.209319569935 1.1359069991271018 0.4168916244639976 34.381331072331236 6.077917390252494 0.27623952319459893 36.52532804223856 0.19574027619252893 19.83337447380391
882 35.91630898270768 4.7708243827741175 0.3759078761981747 38.22574269922661 3.474134592505698 0.24952735486058694 38.79406419598239 2.3159192337310057 0.4575167099813907 37.383043947638846 1.089754051418143 0.43863560811768826 33.770524968760824 6.060114213461037 0.27776476655578275 36.817936958863264 0.17828465393383897 20.61905870949637
883 37.29398262944244 4.775461553863171 0.29535552803087783 38.31396674933904 3.4910974198728417 0.2648459653776742 39.31388000985798 2.313667562129086 0.4479236697337863 36.48647276783255 1.114286037576736 0.4324077347478945 34.08188726708067 6.045086674396961 0.2926803116672252 37.098037884710536 0.18405520872359796 19.86116038079317
884 36.5717524252348 4.754284310802645 0.39188765893858063 37.36430874358379 3.5349815003923415 0.26625839604003687 39.12411327021341 2.2987381077667997 0.4471520755411938 35.71122204794064 1.1493238748880497 0.4087503843434091 34.69345732015298 6.068506269923532 0.30624312957953453 36.692970761425116 0.19730217191051228 20.859005741899622
885 36.510140729076475 4.785425254870962 0.3989398342545582 37.84636537015312 3.491431477688039 0.26040483097992356 37.7121669749431 2.312394486168758 0.3964111366705302 36.02850946920013 1.102854025867395 0.4002148802074619 35.09354631052382 6.040744698450425 0.2993562552573796 36.63814577077933 0.18270534776495437 20.11456503538344
886 36.89020399606633 4.788074633475125 0.3592075087567809 38.64501848648617 3.4979087659228694 0.23195595144529 37.71791066954396 2.293196447856921 0.4427558422264474 35.69525077429984 1.1248696071321853 0.4322163892958474 33.85828906174158 6.007205649909346 0.3000638559217139 36.56133459762758 0.17838638001512797 20.2391559716071
887 35.694058969557815 4.805992818612498 0.3965054473831921 37.530746920562216 3.528239051496744 0.2783259015146188 37.8229992107236 2.2893561439097225 0.470158533130509 34.916346277903415 1.1168175468419745 0.41655190157615307 33.992587602969984 6.040770438343374 0.2941626526945329 35.991347796343405 0.1923705589967013 21.264806444727313
888 38.65763833195966 4.755357692954369 0.37804974610489117 37.6786082020556 3.5319403909743796 0.2223405609844367 38.08552509672638 2.254041431141479 0.4066174595155969 37.06982325818528 1.1239199072636132 0.38945532293418433 34.628772357704555 6.079583650771492 0.32586929721807684 37.22407344932629 0.18510397377690527 19.73647533597611
889 39.05091216625676 4.7911577769155445 0.3735075708567267 38.305606170205415 3.573728260824265 0.24208192724031263 37.41640316194943 2.284382273362655 0.4225238113933045 36.87187088001928 1.1351937792741948 0.37994024675888277 35.39190455007001 6.1078338354171375 0.309056648827602 37.407339385700176 0.2145945443145981 19.79122510097527
890 37.02384765514873 4.733591719391603 0.38382551589928204 38.62759381326902 3.5343945499589013 0.3014125923675542 37.64897784685986 2.311905289086307 0.40339294874857373 35.31398203866987 1.1203672464349614 0.40117330377036564 34.951127210600816 6.045159386812793 0.32533358363476295 36.71310571290966 0.18521899749275197 20.799948689869726
891 35.88142792062053 4.794455888928848 0.3867914365134542 38.883056779005585 3.55064105890641 0.2836743133300356 37.625984121341695 2.303165034259674 0.4473452971013001 35.91014302386205 1.1478199611172801 0.35806788479553575 35.412822133937645 6.0743314878145 0.2796697487492608 36.7426867957535 0.2102180453611812 20.11710602436279
892 37.632863700387695 4.804574941164168 0.37315751328837093 38.04412818142979 3.546067761178449 0.32996353047388494 37.24856736026887 2.348570180235079 0.43190223994896276 36.22408227527472 1.152392199827503 0.38597179983780633 35.4607619760194 6.08922146565166 0.30560983084049825 36.9220806986761 0.2243006687672104 20.931350486474944
893 38.02943430475927 4.834393352654713 0.41737094575632144 38.19845264337168 3.5210197030560364 0.28974694338552764 37.92075545942261 2.3298912096066253 0.43766862525509226 35.635087044689726 1.1441841854006634 0.38608293191522225 35.93011749694907 6.049031882005571 0.22934924183821992 37.14276938983847 0.21183942570056055 20.17062037021428
894 38.699647017296954 4.756788269156272 0.42600164017150727 39.36843494669269 3.5605548216560288 0.31786669943491636 37.08783460664478 2.3291089984319817 0.45872036256378074 35.286450196549104 1.1228520728717346 0.4139370089628798 34.631298168761234 6.067361385720368 0.35881630744214554 37.01473298718895 0.20346846872311564 22.635752151842663
895 37.65996319571223 4.752716181815077 0.38144094364397446 37.50208799319006 3.5349310164328682 0.30607582464451566 37.60861301219972 2.335796144446064 0.4285600237612922 35.46829891127305 1.1287244706778845 0.37504187915104675 34.19525621060533 6.090088026210429 0.3239208123118915 36.48684386459608 0.20458652707230338 20.79882041097673
896 37.967470771588836 4.764728443410301 0.34509641653441436 37.83326572425603 3.5227050721147624 0.2980313794180905 36.87203596194807 2.3048259800189737 0.4302521091723766 36.62349720691592 1.1158913627053755 0.3882433385786838 34.936126421297544 6.115402658654603 0.32004843635461777 36.846479217201285 0.20084606253664194 20.41645354906332
897 37.400126383098026 4.8072091945824225 0.37717030661157025 38.41614389800954 3.5367457212568802 0.3111670742046339 38.25495125419786 2.329758504617732 0.48052280675411563 36.6453065083898 1.1199823758904353 0.3525408274991192 34.62348810951811 6.06719160283811 0.2294553999486614 37.068003230642674 0.2083128389929548 20.06333662278857
898 37.62084552727773 4.7338176167788015 0.4102167878967057 38.33486928562135 3.504056313534235 0.33736887465034854 38.14447677442946 2.334119728222262 0.3731568592933108 36.46586945144983 1.1198252279384202 0.3339250217736838 34.74461401447487 6.071951686154711 0.26855657477164513 37.06213501065065 0.18888947368152467 19.74669382773048
899 38.63513016718783 4.759276478985864 0.36942452814909765 38.76502213270634 3.5337518013363076 0.28386506416471424 38.09612280647551 2.323741693262696 0.4535746530188303 35.04860731137225 1.1435943993310118 0.3361735037762036 35.56026229798895 6.134077063034152 0.3513943629883267 37.22102894314618 0.21502364634584503 20.562677329182844
900 37.13903143234279 4.7550616836939765 0.4055137869767521 39.14062490767398 3.502135454181981 0.23794371370463743 38.06511596774518 2.329211805672118 0.4113028806120155 36.49576782722439 1.13270659945844 0.3053797476471376 33.987501031809416 6.053422506873471 0.27923086171426503 36.965608233359156 0.19064296913183593 18.78580776414024
901 37.65342917061455 4.771210807165305 0.4093475743071659 38.245890811249296 3.4754840623852625 0.2513767585113179 38.49788114138729 2.289231336449176 0.3898725330284232 37.87693267200336 1.1162281747854432 0.3522657326373115 34.88265399868403 6.074860965407543 0.2762275032164016 37.4313575587877 0.18153842839438483 19.24095524992754
902 35.82788056141409 4.762436172190023 0.4303502727236216 39.14665269520131 3.451691575999739 0.31016545166291504 38.061411868785406 2.2685198811238223 0.4069479799202777 37.898922049130114 1.1525647084988708 0.301881655894997 33.972293102824835 6.089951678255137 0.28655613342004477 36.98143205547115 0.18116816236935712 19.89196584699763
903 35.359369816132634 4.7986566764612055 0.37798611683878575 37.176698234262524 3.457046057034083 0.28322376518922276 38.6095456502873 2.3111638657872997 0.48545197398072354 38.11767727744363 1.137296833896095 0.34010537486096076 34.94073573979023 6.123753642249687 0.3222413147237841 36.84080534358326 0.20171877424151274 20.729710953121117
904 37.14111693354799 4.768671360619676 0.35221960431261246 38.33154751807474 3.46585768635956 0.2439266465309585 38.22027222098892 2.318721951974582 0.36856816879666726 36.54778268462169 1.1338346167419855 0.3821632188650703 33.70937463249709 6.098235133621488 0.33553943856088675 36.79001879794608 0.19319950901929697 19.27907957932583
905 34.748738153490876 4.7820368706418 0.3160025678275267 38.86890329116921 3.4563983477838507 0.2950010683028428 37.44488926549757 2.3004633226855415 0.368225556595357 36.71753319033624 1.1341894962731052 0.43179942235550234 34.92261778432073 6.054113130557994 0.2561428529501901 36.54053633696292 0.18157559274429702 19.104377768565993
906 35.164444279880904 4.825518700764393 0.30976896983509733 38.603261396630934 3.4639224667675803 0.28989356690043083 39.204949871214254 2.304365591775605 0.4026723006507706 35.50382869413097 1.1465523642814452 0.42829057977661045 34.16948475352813 6.029229345526221 0.2081442240768962 36.52919379907704 0.19005305297888767 18.77891680744178
907 35.59031585032437 4.766053538718187 0.2783230812253733 38.37207429240913 3.4779242009833062 0.30007998768895316 38.2801293495121 2.2958871645923047 0.44977199623163666 37.44332279940719 1.1068861452461538 0.4018928359631266 34.81362552158923 6.060590460154533 0.2618572379367027 36.8998935626484 0.17760366109473558 19.388033943881776
908 36.32295880087814 4.80540329646119 0.2720674702483596 36.74887059982263 3.4685847910758114 0.32147253536578096 37.69547694157993 2.30849350495308 0.4606940829159313 36.472872056920714 1.1373716973697043 0.3703493226440905 33.62704480605075 6.075444033490116 0.31906142619067984 36.17344464105044 0.19519482382581904 19.980698030156056
909 35.82876239107836 4.811807648161807 0.26169002793913304 37.304216263949655 3.4962099560490394 0.34367240446631747 38.06575544757259 2.3303882175072927 0.4010969782935161 35.50413366118322 1.130535864420666 0.42514968149250204 34.40312555964338 6.074160525538916 0.28977072506983853 36.221198664685446 0.204755801491383 19.72555969361476
910 36.2104135561198 4.782895915071465 0.2932833580131669 38.3949953499738 3.4861286805090805 0.3485934527364831 38.71828806008759 2.301775095497411 0.3773995691083659 36.31954465275912 1.146202393589759 0.41842530557740193 34.58303262086609 6.053422192490698 0.2704765724046684 36.84525484796128 0.19022021458752145 19.57428096604933
911 36.58275169779848 4.857885122792964 0.39164069789665845 38.27653157970224 3.5387388116502305 0.32848128310066227 36.96527483112109 2.358648083441364 0.4249241879869582 36.32431298767346 1.1461877994978669 0.395961827137442 36.21748293746614 6.04390993173441 0.17084260277706736 36.87327080675228 0.22520930897920577 19.616362894768578
912 36.25923763392847 4.827586467416211 0.32017288435521973 38.00638821973095 3.4941538787515953 0.3133536678227623 38.49924727697019 2.3000741342852526 0.44041096644631716 36.30994936697577 1.1369303900854966 0.42713826865118987 35.350225253070896 6.072433956093275 0.26602429293500124 36.88500955013526 0.2023711244822048 20.249475314658067
913 36.61254960271467 4.819150764827535 0.3069536833709036 37.399626143888234 3.5160014869723595 0.36543926679160654 37.89455263945362 2.3406841254301827 0.4379658305432393 36.30558372600833 1.1429248776331113 0.39108629301480974 34.448124133874224 6.077159629070809 0.30120813382238104 36.53208724918782 0.21531953594263822 20.656884143586186
914 35.72023848857443 4.846878642475422 0.3397201134648492 36.29122133973236 3.5081341146222087 0.3178758533846315 37.9971451769162 2.3085612490822 0.4447073407662194 36.31941327819824 1.1129419163902041 0.3931631996629825 34.553242315942384 6.087509097281922 0.3216222848619448 36.17625211987272 0.20894036312623016 20.82230375803649
915 36.842884065367485 4.826996381726839 0.31661325435288246 37.93584597156108 3.512709569983825 0.29309753690567286 38.22628911422266 2.2989843231025393 0.4268407725533567 35.66308712029537 1.1441097926383423 0.35790560007950456 34.72416220035657 6.048027020886576 0.2886511368523109 36.67845369436064 0.20230077682346312 19.28700041921025
916 37.00856909684565 4.8483232074256595 0.2927092325801109 37.97921190955946 3.521265379374017 0.2875832152793549 37.3010689060234 2.32392518859223 0.43932278928450236 34.8145707116614 1.144306266686468 0.4076649432918627 34.29783219246002 6.051552440249096 0.29502197855376333 36.280250563309984 0.21400985562133285 19.73612895127469
917 37.16007342995659 4.824620551968726 0.3686384742804783 37.42400220278981 3.5510663714025537 0.30271571728834207 36.7633678802084 2.353454908264951 0.4396578811432891 35.97938347108567 1.1352548273421552 0.36967684373136034 34.539581540972925 6.076386139258582 0.2765870080526749 36.373281705002675 0.22429191880323232 20.1368987827158
918 36.56719267526511 4.865424853260113 0.37784315604665347 37.64198997333453 3.542822037090527 0.2695837109025304 37.36771379434507 2.4032465318352445 0.46481433820481555 37.55764822402661 1.128607920731823 0.34926848534472826 33.59660989012666 6.058780182235353 0.31927095190150495 36.54623091141959 0.23591166418645076 20.406243009625765
919 37.5481540525371 4.7762829221173675 0.3996645485052518 37.69589781533904 3.556746821084595 0.27112141331600403 36.398723385241745 2.344911875559785 0.48431436990673377 35.90558041721049 1.1501406770490723 0.37014259356336576 35.770105663197846 6.052784869143912 0.28681076351096607 36.66369226670524 0.21230879214678514 20.76460572389706
920 37.367948173128596 4.789401953076535 0.2847104451899364 37.929056463297286 3.5349115955757355 0.31603747300474494 37.897001691526384 2.371858165415092 0.45150768766480787 34.683775455958504 1.1739733744075451 0.4167923999121366 34.423974651228285 6.0642591642685995 0.30417148279561895 36.46035128702781 0.2230162097045401 20.31959856904989
921 36.544050425968706 4.841388087149392 0.32177272098129156 38.274621463109796 3.505605735704566 0.2923731655637188 37.23674261211483 2.332063044764672 0.47341654581341724 36.59420581660553 1.1354552523533394 0.4257591083190629 34.27733799982149 6.033200940971433 0.2542302216472217 36.58539166352407 0.20567797134451923 20.25465121042336
922 35.438568599939245 4.806072596269341 0.35405852607496774 37.110834658444034 3.506386987144746 0.39842762867127346 38.5929615450448 2.3193971418185795 0.45123890756796503 37.82902304154283 1.1643176376468192 0.3157944018952682 34.14340439978096 6.0678545492136795 0.23449444791706647 36.62295844895037 0.20894114157447174 20.099518874416248
923 37.150329661367685 4.77970548724767 0.3537074782945051 37.53952928041984 3.509977577065978 0.29620353031628305 38.230168813707024 2.3090890166906295 0.4609535796239201 38.51496034747419 1.11709391443577 0.38245272404623876 34.168674231960864 6.04251982849074 0.22688989892227443 37.12073246698592 0.18781252394199624 19.712122617982804
924 36.989537509009324 4.764549184180046 0.3332924885153188 39.00581142147801 3.519962921644638 0.2855557188366716 38.852403900436244 2.3380537635245773 0.3779434762951418 37.96606120867659 1.1195166816934563 0.358248628614106 34.68425955975106 6.090661731213211 0.28696158293491875 37.49961471987025 0.2026842156070244 18.815955709444463
925 35.86236371674141 4.779458993884113 0.40409782943138517 38.61838671554108 3.5458267219044393 0.32692277951848325 38.1348182568257 2.347219421061267 0.4061740071238383 38.19856620346266 1.1404108109521796 0.30741297667930656 33.99973020700208 6.078138194504505 0.2267382860094504 36.962773019914586 0.21434618761713947 19.15221299193459
926 36.58027736686195 4.782842685968263 0.29461992157772043 37.65744363668763 3.479004776862708 0.2955757815433824 39.04255722994653 2.34073635580474 0.4404986222072307 37.627715642329335 1.1523553849497676 0.2437891437807806 34.180398698883764 6.057980960528616 0.25934918432100823 37.01767851494185 0.1987193919786578 17.576427504179662
927 35.31844099415589 4.792998829162859 0.3336641392995438 38.606850087743446 3.5341929747997103 0.2607458433893389 38.4631034654372 2.3625063275722216 0.38968586860956217 37.80414898550771 1.1270637109435502 0.33158022002880944 34.353191849580384 6.070004786361963 0.26352295006597715 36.90914707648493 0.21348868492389958 18.09628778740439
928 36.771752330633404 4.76131261054388 0.3238987140053176 38.134823438515525 3.4926132846511955 0.33333548273973945 37.066355837271146 2.3218681228347466 0.40849687308461446 38.26633627734501 1.1251929624309924 0.3329481599360987 35.23047154265987 6.0827687423929 0.20382536528884496 37.09394788528499 0.19288650372658153 18.363349989390098
929 36.21930733274998 4.765595500115124 0.3253762855651553 38.714287745785136 3.531950144695361 0.26294042397386397 37.3266435484133 2.326721080301164 0.42661208500892484 37.321026074267884 1.161798264975737 0.29072252151605377 34.22636993238033 6.092601580813008 0.2686030702792834 36.76152692671933 0.21186867333591747 18.039626443485474
930 37.28114759582987 4.739643063753986 0.29101162535211195 38.64841677521661 3.4977268886660813 0.26052148131586156 38.61852263299942 2.3253600679552737 0.4144507806763365 37.679232544164456 1.1323484692856456 0.33898041484642816 34.028578512619916 6.067538090137559 0.2287535991825754 37.25117961216605 0.18865867511554782 17.575112542470542
931 37.49653258604698 4.706554760407695 0.3635186749267641 38.6326572932112 3.521869828552838 0.2643388438350776 38.56757421687914 2.348545827790335 0.39806905189583275 37.71791744560381 1.137890130656755 0.28531842374869165 34.173925079601815 6.072431161295249 0.25530396607706585 37.31772132426859 0.19359370089641312 17.95132876726141
932 36.12405685512011 4.71234250157291 0.30169656258512584 38.4570170094539 3.512229803742996 0.30205361584982726 38.412298074277615 2.3179578441536983 0.3989364584387875 37.326412111014534 1.1498987059737509 0.32706529720380156 33.91161266526181 6.108656265161114 0.2578077079470104 36.84627934302559 0.19635238327673266 18.19209344266133
933 35.21419865872998 4.693038200332057 0.35528774671206736 38.95533355754007 3.5250471071597285 0.307954010962626 38.6173740559427 2.359285800139575 0.44256130832783114 38.6596803465863 1.1542541354404023 0.31475908501031935 33.53933346933709 6.079922442927106 0.2376823494972868 36.99718401762723 0.1984448963556126 19.002082256001955
934 36.90456042675237 4.711622942431588 0.28637472286599036 38.407494691721865 3.5250350744990677 0.2525413487134539 38.77339884946152 2.353093723048772 0.4115409039438106 36.94866065388233 1.1655929292429028 0.3341344589769369 33.68210950449069 6.1073190693444435 0.2871013801401469 36.94324482526176 0.20866810686919351 18.010272993985723
935 37.41129764999295 4.71120825261538 0.33129135637397855 37.879338526691164 3.5365339741952466 0.24403718610401082 37.54825178939372 2.301162066798662 0.36676679515924054 36.515667525326386 1.131263944520636 0.34995704638425684 35.08139405648035 6.0686860891996 0.25675547221600664 36.88718990957692 0.18590622462174372 17.748030687822624
936 37.04153344924861 4.718240583288409 0.3392493638753713 37.52233183854051 3.52852524239835 0.29312187958773217 37.34881665370494 2.3315797221875734 0.4235827811359695 36.66172522085025 1.1589660001928257 0.3491618744222822 34.182742447221656 6.071108734572532 0.2753521714328503 36.5514299219132 0.19781941568377687 19.25674560870381
937 35.70529873592148 4.757413915604568 0.3292036680336746 39.10333218920585 3.518889391858835 0.257604709492592 37.9280027112648 2.3289049099859103 0.4180673770826072 36.45850243356745 1.1808780890107644 0.2925829930688982 34.451246021487414 6.042151237373846 0.2152733382125536 36.729276418289395 0.2017828679226235 17.33463281110744
938 36.47398300045038 4.787491661305577 0.37334696236216913 38.31565610740514 3.5237145400188656 0.3015814002631378 38.026275344781446 2.3205518986170084 0.44638351796166387 37.23747024995375 1.151066560443368 0.3399341596613022 33.43995914262466 6.051055399532226 0.24812355853456977 36.69866876904308 0.20291137113924768 19.58793272764555
939 36.51602382539403 4.737144616801316 0.35005873255092257 38.50659456828539 3.5267768355731595 0.25801031663760793 37.265810725321366 2.317792677135321 0.4938042928154095 38.06252686625104 1.1472971265265337 0.33445400714617823 33.46506384666741 6.022675400139062 0.23506863743747872 36.76320396638384 0.18647269039091707 19.152787185314732
940 37.01894643544777 4.749210579270792 0.3581530816084774 39.031803889176715 3.538034701405023 0.273505507775152 37.49379267699593 2.33023506953822 0.47237106010709773 37.18798087101588 1.166892144960298 0.3423339811902613 33.48173896013062 6.013500809144562 0.2967835243501849 36.84285256655339 0.1957100200196177 19.974995010704568
941 35.11269679304442 4.780275750738065 0.41205510980395804 38.59324918580174 3.5283804883687053 0.26505924270206777 37.63735747469891 2.321889034410859 0.453884832578585 37.65467246473531 1.17449369609613 0.2876548661154715 32.83155157907612 6.030985628181252 0.26793588231118604 36.3659054994713 0.20334027871484112 19.32689699188916
942 36.58498876215443 4.727815674761646 0.39117869346960543 37.94806787447224 3.50757373932109 0.26874453004508103 37.09560374611557 2.344262140434538 0.43909430796835663 35.97677185762235 1.160580351336668 0.3608086100686144 33.063910430584826 6.019915400038336 0.28102044740439375 36.13386853418989 0.18816482033429432 19.948632465385476
943 37.659027739692036 4.731831342654466 0.38935075784800977 38.45814103164194 3.4868203001349882 0.23898686986129614 38.17164803635778 2.3173056003582277 0.39851780114455565 36.86480996864572 1.1329006667700634 0.3966744126333836 32.510972887317166 6.0055219912913245 0.3212638299420848 36.73291993273093 0.17101133939765276 19.99386269880726
944 36.851282756015436 4.750981397067952 0.33295727839696054 36.76292230635981 3.5007341274119854 0.260471957449566 38.82431917176691 2.3168128086769677 0.37775848606007445 36.57399887458895 1.1817435114587524 0.31899947383312693 32.97856730090642 6.040928219096861 0.30955107688677697 36.39821808192751 0.19437537189834245 18.33165026940948
945 36.529961603561645 4.758108267903677 0.3740395758373643 37.66274060563176 3.515424464455717 0.30652849066019144 37.61709979807755 2.3355480264038464 0.38398481417759306 36.209020042794606 1.1622491760344866 0.39692796406684866 34.1584397908968 6.071206213478001 0.31687063924279785 36.43545236819248 0.20464258881098427 20.378406904631117
946 37.1719390577376 4.74153525560952 0.4035420325626029 37.28900597541692 3.4608080421273977 0.2656197475641895 38.2580382300511 2.3405988654222654 0.34686529474128625 35.661491726904096 1.1987074487080147 0.3597889768390322 33.82817383094331 6.093773521174368 0.31639206718821367 36.441729764210606 0.20321998576415196 19.391276654094863
947 37.012895320022196 4.744609901337332 0.3850649851127825 36.73090036157438 3.518807469382226 0.26705912707857016 36.97761301810163 2.370884487603262 0.4141022100744851 36.31402200175837 1.1967106843697954 0.3849056354204904 35.042737825932115 6.099771478264333 0.28264666785099746 36.41563370547773 0.22229216334722848 19.867639570656305
948 37.20124951889685 4.737778160079095 0.3167585246482066 38.034825624353765 3.4801473748373097 0.23836388652940874 38.95088248482962 2.3038181572963525 0.4555835826513527 36.63636698587709 1.1641638251624957 0.36944829804186996 34.618161609743346 6.0791135099631095 0.25345004393629184 37.08829724474013 0.1891395646235113 18.71972676720412
949 36.56024330793971 4.737222771219723 0.36649892900243514 36.67685110496589 3.475328499674108 0.32745802439202176 37.60316582643595 2.3013680757558372 0.43928312841234823 36.208016995751656 1.1867327861250254 0.4110199751769808 34.90528057014891 6.115148118134479 0.2846601477793091 36.39071156104842 0.19929540933767317 20.957881759825533
950 36.80811021137891 4.7347396340769805 0.3416781797807984 37.945493981264946 3.475425513513137 0.32089176063662556 38.744221478089024 2.3372671749111937 0.44328268670124926 35.87570050194216 1.1997818665237074 0.34095272481919664 35.33513663464142 6.117022734761062 0.22757885417068305 36.9417325614633 0.20898274391305488 19.187029658676607
951 36.424533405987646 4.7422753606289065 0.37146228542917015 37.68537927662858 3.4574022323783535 0.28832263267674424 38.22682735780877 2.3415056191569854 0.4304202746600077 35.90917960169877 1.1973221214680854 0.3714466851756805 34.753759293484876 6.0895082223083445 0.29756090313392014 36.59993578712173 0.2017380703439738 20.1590935242199
952 34.96277214788656 4.732102255263634 0.3349694968852374 38.9302160704536 3.4863078520240753 0.2665411819528009 38.5214001359885 2.293955320379057 0.4355157725440012 36.342956272069614 1.1953848272487306 0.4220742955058102 33.23308196288436 6.068488617688047 0.31906503655260315 36.39808531785653 0.1913831336765474 20.376278933142295
953 35.88130639523058 4.730779410235245 0.3377022086940323 38.46211942241659 3.482233569791163 0.23230831512119304 37.80661627804964 2.288282918753376 0.4752030232824798 36.35363184224821 1.196189086501812 0.40350772664299095 35.4622620853039 6.096637690812907 0.2803962944033139 36.79318720464978 0.19495989437473935 19.814227787315257
954 37.19403476243555 4.742330508809528 0.36693928785913027 37.694001999317564 3.4848563181016847 0.28182526937993513 37.85762358136971 2.3620570486022077 0.45634162425698144 36.184546540923115 1.1968876927727246 0.35835094907748305 34.367778791676834 6.1152275217112075 0.3240915569672113 36.65959713514455 0.2164071771553092 20.483799094046798
955 37.336273508262785 4.720152531227617 0.36528562070573106 37.71317089628925 3.4766366145574414 0.2993473620856857 38.193330304208885 2.30318039950608 0.39851150352418324 35.22981337530648 1.1791663953246074 0.3498092467449552 35.45070843801711 6.108165482190126 0.33934732433415216 36.784659304416905 0.19359564371701307 20.07989100500563
956 36.430642512557355 4.746084791057427 0.3734152657798808 35.63849393143376 3.472279294358221 0.2515442042637769 37.93089620634854 2.3360794927946777 0.45798202323773823 36.26099554961987 1.1873168849377063 0.32393279722575763 35.07271579586724 6.038409601174145 0.26642257886606585 36.26674879916535 0.19216937202027412 19.174569697507778
957 35.281274579161604 4.757249694907415 0.35583257151645525 36.02304894227705 3.484757686831517 0.2857025297957825 37.381887640485225 2.360782620913051 0.5250554951252979 37.69817669636112 1.1888864919494548 0.3192663942785868 34.31094656849587 6.0667866990668315 0.3081875382050749 36.13906688535617 0.20782799788949266 20.558235953144113
958 34.70449647733131 4.729034208846263 0.33412082758790973 36.882793189571906 3.448870967985792 0.2748760482484515 38.09893628475706 2.311356500836459 0.4049711728389764 36.970828876590055 1.156280670629257 0.39658353477520353 34.64112362481787 6.025780986393543 0.20953741195646822 36.25963569061364 0.17040002609410157 18.56485237448221
959 36.850141746344946 4.674382248608398 0.3883795099056837 36.55876825645115 3.4388217109153456 0.24725878318604652 39.239349581084966 2.3335317862745435 0.40069589113862714 36.14031824521452 1.1604418164909525 0.3496269360157409 35.17212182519971 6.048116663503496 0.2694285740945337 36.79213993085906 0.16719420431438592 18.969368587033916
960 37.94680082080149 4.7366857386698715 0.4024777204518124 35.52281856487864 3.467705782659206 0.322001826521374 37.88081458621639 2.3428561278633753 0.44030105915634515 36.77036046419888 1.169788023996732 0.3529081632674306 34.81026179545925 6.048633905937615 0.29039879289255993 36.586211246310924 0.18926927498119875 20.719157261857394
961 35.77650242887394 4.7259870873963274 0.41882354568817093 37.769442389109365 3.4505502649010755 0.3155772692202341 36.92778663354864 2.343719723077977 0.42187375156550305 36.32209683272142 1.1396161182043387 0.423295853815532 35.46834034036528 6.032295346530895 0.30443088724343725 36.45283372492373 0.17456906717796153 21.58906470375251
962 35.90996359175019 4.71878825506979 0.3631208401529651 37.990626094688324 3.4589482011616486 0.31277654188726833 38.114041270639305 2.337669600079437 0.39020016713834227 36.549801034572226 1.153960854538656 0.3851947675446229 34.305634110758824 6.038711344754667 0.28258960043436987 36.574013220481774 0.1777510102766784 19.8688232054361
963 36.906387512474595 4.749368119012315 0.4012787629797048 36.95737829670942 3.4695215998124946 0.24135657860833706 37.55879400094895 2.3246750026038763 0.4705378381886754 35.90423638037422 1.1556859550138348 0.4159650554766534 34.55244904700378 6.049614816274665 0.30741632530459795 36.3758490475022 0.18590845769927586 21.045365033095035
964 35.59611372159372 4.71550788550892 0.3734667305843039 36.39199632207331 3.4899701863015773 0.3033826030258593 37.31878138049551 2.2946168070557995 0.44875228290340363 36.97333849675415 1.1393896882410433 0.35962895952504376 33.672757559099765 5.988874191036642 0.2538820780349035 35.990597496003296 0.1618071107846351 19.928763035241495
965 38.43643234578739 4.69929032658211 0.4451272485890102 36.83941830167502 3.4821353004326667 0.28931771251959126 37.048555615399906 2.3116980671848832 0.43159001365784005 37.098006107582734 1.1109172006512935 0.36088187817358974 34.05429841949955 6.025955916494274 0.293095267572548 36.69534215798892 0.16213472142488428 20.855802633605233
966 37.41949458855663 4.685362208397001 0.4337019638613861 38.43940927836046 3.4750105877937734 0.2979857041333232 38.3886549689002 2.3255797168802963 0.4008147600378063 37.28961992355576 1.1154131762728718 0.3920505536925224 32.9918113386172 6.018523760102102 0.32086227948287405 36.905798019598045 0.1601132490450476 21.146901183249152
967 38.75749421609968 4.713149571287151 0.44879597030726454 38.86149407790054 3.493663579760375 0.24602518257414507 36.67265563998009 2.3112950742511544 0.48899128808897646 35.91015808267029 1.1591920348819664 0.37319626054589417 34.1748685086862 6.047632810831265 0.28037410898444226 36.87533410506736 0.18112197335822128 21.054856078315385
968 35.77133972431722 4.757670145564729 0.34622089826870583 38.76496707025643 3.4744792856079885 0.28210203967175185 38.739640326582 2.2955439163448594 0.43007601945114265 36.30921519197343 1.1363103814283466 0.41059161384274023 34.7048554819173 6.038842066920374 0.26931255630337037 36.858003559009276 0.17670451832909828 19.91948654446042
969 36.571077942439594 4.736088881003331 0.30148867766112447 37.333098330380075 3.4874378381027475 0.28984289295553234 37.904261420389616 2.3219010904064854 0.4243501179211178 35.94962956031431 1.1370525095811777 0.46822987776877906 33.15370317862208 6.007286075720142 0.2801698366533725 36.18235408642913 0.17408863811861547 20.21488382142417
970 37.53310164713516 4.722954347843855 0.3181391111702751 37.136796935823895 3.4713171655392783 0.2986415588250788 37.476824345925756 2.3004096157398086 0.41055293610839194 34.91955282750599 1.128417159372718 0.4445465921292149 33.0663711564684 5.978892174217323 0.26920814340208366 36.02652938257184 0.1565334516984353 19.95140274702393
971 36.810510696888564 4.758260302245746 0.29644602547227866 39.14177651307496 3.515492091692918 0.3201501576135224 37.40517689367037 2.3216861749640167 0.42962591166108866 34.33030952494948 1.1312075261547918 0.44666592095557245 33.809442183461336 5.979683723529665 0.26927895131165436 36.299443162408934 0.17740132287326627 20.192946001455567
972 35.70223906258601 4.773446569874896 0.2855411183453671 37.795882210204766 3.48017259627151 0.31066070653188005 39.21737551406563 2.3094925418947327 0.4287814284941475 34.6246539477919 1.1585287296832325 0.4195692141514626 34.34723844785691 6.040534293707102 0.21398854085322488 36.33747783650104 0.18857030544213335 19.00547998586425
973 35.252515706604214 4.759249225431798 0.36506530363835676 38.42436758906257 3.435737947350439 0.3186769818658417 39.222777541838994 2.2886670946096763 0.4098381981221654 35.16166710648039 1.1491622085817033 0.44722347459950074 33.73249840924739 5.994525545044422 0.266706551770937 36.358765270646714 0.16160376335944657 20.712544729671148
974 35.55201305588176 4.758844037372816 0.370860154932221 37.028932494876734 3.4077077202016146 0.2788194573524151 36.69188550088495 2.3210443809916965 0.4102681980459186 34.3362575563271 1.1604677312699 0.36621289903365534 33.92179530334669 5.983242574404735 0.2697123658312751 35.506176782263445 0.16239664800399117 19.43327395971468
975 35.89759470070503 4.747659563703375 0.32359593306866324 37.73640617421423 3.439493958452839 0.2950779371477806 38.76973083483561 2.292816751227003 0.43120727625901717 36.02700236729441 1.1755785662842844 0.3994101893861414 33.46546738839145 6.033290083700866 0.2326624813738693 36.379240293088145 0.17390314382951222 19.27377101270215
976 35.87506602203764 4.714906715158488 0.3536826979873377 39.06346330152285 3.4269171944043326 0.2410763756676035 37.461757016000746 2.318551981296627 0.45569993694230115 34.96100657764081 1.1617322320489571 0.3983804609275348 31.985118315237266 5.977805519678359 0.26540736452219316 35.869282246487856 0.1561180876731915 19.643821749829236
977 37.570125533120965 4.7537499754127746 0.32503974474348607 39.35489340771695 3.481293554751408 0.28256608625113055 37.50628355331247 2.3516376148953295 0.47461474246593893 35.133401309602604 1.1428003854096183 0.3763088607202441 33.1469959015147 5.996370959643764 0.25013896939169816 36.542339941053534 0.18130585717841763 19.57989762241204
978 35.58342472371592 4.735704488780017 0.42164559301985083 38.446226424765534 3.4799766151774443 0.27197762408714093 37.98192945458233 2.329074120224682 0.4372361173292062 34.81525549441043 1.1471330038339367 0.39451283997054554 33.73213641591981 6.023884458996936 0.27918717397882714 36.11179450267881 0.1792898965584419 20.678726908674232
979 36.53720196428844 4.717822704767039 0.3634605016425748 39.29651582018447 3.446164184294101 0.25360712258240176 38.0437720762539 2.317443173541286 0.47818323403464513 35.992044022555746 1.1414235888020843 0.37834595633266316 32.99472760466222 6.005799181457277 0.2745726218134699 36.57285229758895 0.16186592572819633 20.032546115962703
980 37.22312611223362 4.72026045941152 0.39830977623664376 38.50221103693565 3.4632030643741434 0.26976246911368185 38.60118834801008 2.3207675222937088 0.4539715550964781 34.69323621989575 1.1993392747292044 0.36188897054648617 32.23623111464515 6.01632446676525 0.3114610987911618 36.251198566344044 0.18011431667060399 20.573698260461917
981 37.52242768085089 4.709263873008201 0.31150816448168234 37.44994760028255 3.463655811045013 0.22582863733369515 39.04019301084413 2.3012504513047345 0.4408752027553932 35.304050085042235 1.1493167264836521 0.3677221760271697 33.33682023623999 6.0583783449502455 0.2846200309886039 36.53068772265196 0.17250840051420796 18.684774918238084
982 36.38906183940301 4.705462100306881 0.43095508007177324 37.55465424800102 3.473120147605509 0.23735860594095676 39.81244493736382 2.3624365561716183 0.4663393116989398 35.780839883256526 1.132190074424882 0.39798462740041163 34.52041257637119 6.0527413760312605 0.27641299121965957 36.81148269687911 0.18132541006386887 20.730193048269822
983 37.30834406501774 4.701556618727257 0.38700706416314185 39.4287898361484 3.446331563458866 0.22137325120122803 38.360675880088344 2.3131353415213596 0.40987140520577564 33.91587284398054 1.159208995480041 0.4160964670189839 34.01141247879693 6.0668798158316255 0.3542006734856977 36.60501902080639 0.17355782615966858 20.495260238503562
984 37.21068584212847 4.698271587340557 0.3700864035230233 38.28284915602608 3.455377141423331 0.20015585139430075 38.293819276248826 2.335768012286552 0.4240822198715936 34.28111971807063 1.1688928606016113 0.40913097260294695 34.82422327540498 5.99689829235943 0.2608868404888727 36.5785394535758 0.16717693795813499 19.071957752142744
985 36.06071767186434 4.69755603885606 0.4167335024213099 36.81952316829793 3.440193582027806 0.2710748940758907 37.620232880251784 2.312994977011315 0.41269430555013115 35.09468382425684 1.1245711230819404 0.3119176568435436 34.460845579501715 6.041433742387892 0.2928682480169935 36.01120062483452 0.1594852518288415 19.54116800551291
986 36.07322188769921 4.7110538351937095 0.3704079444811851 38.25063412296226 3.4703493462126933 0.2526484340596554 38.82356301436455 2.309353563512253 0.4615417704866467 36.35295208632309 1.1272466312783072 0.33980792921084707 33.13198272593002 6.0085203501610245 0.324714264084344 36.52647076745583 0.16144010442743623 20.04344269511345
987 35.71613925509484 4.683258182607826 0.409269993598823 39.07563378323231 3.4187283566008153 0.21283554212991546 37.6613064166502 2.30631605604311 0.4062865344028287 35.846175226158756 1.1771677387250798 0.3147968185660151 33.7169417875541 6.015274414183625 0.2714595011516141 36.40323929373804 0.15628430878792998 18.502507627190585
988 36.46594103032664 4.6921648203151465 0.4063255953021962 37.98537741388411 3.4290543372795654 0.20951190743027337 38.43796614728188 2.2859514454191516 0.37153371019055315 37.161984800853745 1.1440169446212127 0.24271439888078453 34.01106869222209 6.060995204036172 0.3278253082773445 36.8124676169137 0.15857190949008843 17.85234411559858
989 36.60146011875777 4.67459181410833 0.4277362705814446 38.04124544967511 3.45915554278975 0.215861855650773 37.799388060372515 2.318110427400525 0.394738878914137 36.862209286835885 1.1291042569605498 0.3754635752099771 33.98525017691252 6.052143006234449 0.3083130767267777 36.65791061851076 0.16275636865455936 19.733968878540335
990 37.964879585425855 4.733216005439818 0.3551818394160443 39.04759781524321 3.458061131631439 0.18774573386047178 37.792750156083606 2.2919171197590695 0.38628501311321783 35.62111606743091 1.138030139467021 0.39647735705222104 34.12451326162149 6.030006567340985 0.2948507591533997 36.91017137716101 0.16638155188350523 18.570028557575792
991 37.22786690693627 4.690319360819987 0.38048470934769746 38.323878201935635 3.448110377775964 0.24734181520991708 35.54734363669272 2.323337579135863 0.3748607348608288 34.71201080747583 1.133644889337552 0.38028114467095947 34.686649256697024 6.043537002170046 0.2755888371678351 36.09954976194749 0.1639252010037211 19.005666000980163
992 37.49705819915766 4.6554000702046885 0.4127201630620109 38.23421042383632 3.454314513423294 0.23042249298290224 36.63870810795527 2.3523822377132864 0.36327116731275527 36.347924509465265 1.1010688275313232 0.3604401969069972 33.63016393114618 5.97439818577628 0.28899015403869555 36.46961303431213 0.14364812608561311 18.974576543781446
993 36.713143730165086 4.677082485281019 0.43101714343273284 38.3372214141976 3.4364104760896264 0.27978395245109966 36.96916354314336 2.3701744720217346 0.3863369018674887 36.49312589205043 1.112326531819019 0.3558594325172098 33.74142691377897 6.035978126027565 0.2952523061072056 36.450816298667085 0.16252977740363167 20.0334662858377
994 36.974898840545144 4.686452882934518 0.49249435670942554 37.65178899329578 3.461529431875852 0.22022911939497064 37.021592146399534 2.346082059318806 0.38270275780113866 36.02708102270797 1.1386960299423845 0.39572531712616443 34.35362232936335 6.023218484277435 0.24719569955226242 36.40579666646236 0.16733113682563774 19.91999215732631
995 34.71106172271773 4.694976210424552 0.42409438733598065 38.27568934956556 3.423021409832062 0.2605545692393304 37.42894332090517 2.3496082682594497 0.40314005518331614 38.22033653330284 1.1534440154911885 0.3650410944003126 33.09315811357575 6.01505452233845 0.26779085205270714 36.34583780801341 0.16335624442497915 19.716863809456594
996 35.213089569025804 4.672630359953333 0.4003398488227314 39.145178175135996 3.4384670694723556 0.24035506269812965 36.208586804539365 2.3339093273135427 0.3902537551466039 36.750613738325754 1.133058194570236 0.3926574113830412 33.45965939192301 6.061967333002684 0.3006082416801223 36.15542553578998 0.164141816018269 19.758040699317064
997 36.73827309327613 4.6712795572550725 0.3880606561222255 38.69055150009948 3.4591204433076133 0.261590942471835 37.49301617497349 2.3654562640727166 0.4621617512514582 37.44943709723036 1.1849658073087281 0.3289441619761357 33.32188091521278 6.058192301047336 0.3110560883963907 36.73863175615845 0.18393823375413212 20.074305157222412
998 36.19088706095435 4.676928311454903 0.40827969539711273 38.84555361083625 3.4206229044189684 0.2594630460227246 37.648052919893715 2.3550790867363025 0.43769084485407195 36.48508980265063 1.1635374736680448 0.39309147101819925 32.90215276855877 6.02921234305833 0.2738967026071085 36.41434723257875 0.16521138302314858 20.310457271874974
999 36.96363396056117 4.677689712928948 0.3926745457411027 38.63599307389251 3.4237931452982084 0.24705900483933194 36.90171900844426 2.332968272282329 0.3699830651073349 35.79916437977985 1.1553854345751307 0.4115906682419091 34.24437675987813 6.04567443172585 0.22766813054227353 36.50897743651119 0.16323755851793184 18.895866354015705
1000 35.77483045460146 4.699299375818143 0.36344155568425673 36.407536958706416 3.4414912063241867 0.23308167395156212 36.84575390333496 2.3247778943397632 0.4407294968564548 36.65076937165978 1.13988552899703 0.4254895885801116 34.29858891945477 6.042008255391714 0.24830576396806103 35.99549592155147 0.1656278113300061 19.60716669459689
1001 35.151841112655774 4.713695233972473 0.36255002845695394 37.6074217634075 3.4978144030811626 0.263252345431466 37.27640010598476 2.3304261025143083 0.4115309206019428 36.357810109443434 1.149854618697183 0.4263724733251695 34.52152801367831 6.0299133404581315 0.285340446714414 36.18300022103396 0.1804760989004904 20.042593253179817
1002 35.059874607184575 4.766721451142008 0.39953248476215186 37.763074090280654 3.455067811034505 0.17119843453406408 37.16718671995194 2.3051322694405987 0.5089105866787211 36.87921915547537 1.1438469097031592 0.42918610402337576 34.84008277314225 6.013343564530276 0.2598646575208812 36.34188746920695 0.172957760325948 20.26772043725467
1003 35.618194042286945 4.7051431245817845 0.4561929509529963 38.10949170313693 3.4570705810071813 0.18408424411375224 38.77994543272986 2.2876981453198875 0.5145962655100635 35.13961295293133 1.1357411247038955 0.42048217469555244 34.14229222104657 5.996393577357516 0.208331339048964 36.35790727042633 0.1525446697498917 20.439547120214353
1004 35.345433372300334 4.698042325831601 0.412809018043993 36.75615511299273 3.46940746964588 0.24143087990583756 38.324851364018585 2.285627890573565 0.4186552608820711 36.116497717872996 1.1421293442888125 0.4690324971453418 33.81566003923326 6.02832500878598 0.273460708303191 36.07171952128358 0.16084176698100633 20.802818290085387
1005 35.35008712447958 4.743923641342851 0.4340195702181468 38.09831620452363 3.4251368560395306 0.16097998644308173 37.08186914120407 2.293524451144428 0.4560851041856913 36.704577594453795 1.1470461357364534 0.44734033660814826 34.46892197978268 6.006564822852217 0.208168163278298 36.340754408888756 0.15937454057893477 19.55611709118264
1006 35.77857894990559 4.734670782390741 0.45817894094475303 39.69298556715674 3.42661646547539 0.21431108176342525 37.7188398721519 2.3092152028722106 0.44505082851657896 36.18457287861666 1.12393476930095 0.4447987769994555 35.24284974193913 6.036937526992378 0.22443380362316748 36.92356540195401 0.1624103085621726 20.474915318192185
1007 35.722510442249806 4.750280153901166 0.3765767142117613 38.60463366676992 3.470212043416211 0.2576634267300489 38.22522483953386 2.32143214002948 0.4539106606455227 36.76828306434905 1.1287106465142374 0.42036797403848214 34.901177626853915 6.039923608352699 0.24289934009217964 36.84436592795131 0.17824707759859737 20.069773238679264
1008 35.8213045799943 4.6827219562652225 0.3765455928584185 39.05789191736823 3.471006236726087 0.2644298537196201 38.06015076942606 2.291561639554798 0.4088697382586449 36.81559443082021 1.1113919247971245 0.46601136702670076 34.04185179178676 6.030465270300575 0.27495355527269383 36.75935869787911 0.15356476468460026 20.521172209653614
1009 35.210504136705666 4.721761372616287 0.4371612249706357 37.9285618427458 3.4637269636380714 0.26760787847612616 38.23268959294865 2.2853452814970048 0.40522585909193026 37.60568812464304 1.1196420996471057 0.4206776500679629 35.58307352528796 6.052452388906738 0.2737441705839047 36.91210344446622 0.16472098041688005 20.677093231878317
1010 36.676413969798574 4.72926602275434 0.41656191881206334 37.66050387107786 3.4324435583159225 0.21077400759170323 38.63576632190353 2.2700683240211936 0.424930549600149 37.27571766596347 1.0870918635609197 0.42697392862395295 34.204989553323855 6.054330668211683 0.30781829771033076 36.89067827641345 0.15077544652865038 20.478184277220894
1011 36.08404009251043 4.724040787402414 0.34701324535132894 38.784650104269296 3.442705726509599 0.18716651136543347 38.286549706742946 2.3335683646647514 0.42429003569504187 35.5248090430388 1.1326812666404535 0.34924828044288664 34.114441760013804 6.059094955499498 0.3126228939804167 36.558898141315055 0.17455357929918192 18.567739754359792
1012 36.4877932492612 4.733876503597856 0.3737533394261769 38.697529869160064 3.4843191353204865 0.22641511349063834 37.48318012557374 2.3449161446050413 0.408008332748437 36.18056535027178 1.1182715280912368 0.3782003808624946 34.9319857812771 6.037526410377701 0.3219155536009231 36.75621087510878 0.1799173035543032 19.575592607259182
1013 35.81270222934194 4.7245407375688275 0.38512829493714124 38.933470525915816 3.4686766073230677 0.1958973101917803 37.630896741868106 2.340579388208857 0.3678020847705882 36.64068380709521 1.1239754940873508 0.36160434363731536 35.04174752845641 6.051107310547622 0.3043837568108 36.811900166535494 0.1779112667029838 18.50442589560026
1014 34.92216774737126 4.784417328316033 0.3638916443525194 37.74542578214922 3.47624289762658 0.20435648608807788 36.22213342585591 2.366906736418706 0.4396410762030796 36.56854407292692 1.1077649517046468 0.40558554994497936 34.325033980976265 6.1023886053331164 0.2929681576706295 35.95666100185591 0.20367946303565526 19.554395393412335
1015 36.05256204314249 4.764547020068948 0.3435828837942728 38.314148001009855 3.4836108126867114 0.2331260551779394 38.212821533362636 2.3535047614053943 0.3968385291286175 35.27195063843944 1.1720529926653653 0.4144562572788861 34.777461655084856 6.072517748696459 0.2748556250053445 36.52578877420786 0.2053820262604143 19.054964540185942
1016 35.848972407711415 4.773429501091271 0.32244113327444907 37.21271923544001 3.4566459669572422 0.2367532750111979 37.658743808784 2.33413796853824 0.41493172174717285 35.69460700510921 1.1311067939966057 0.42827622792748654 34.60699260497416 6.074956826502696 0.32780438949597585 36.20440701240376 0.19019077057304967 19.82670886286049
1017 35.849633203976424 4.759090659588537 0.3489956245181362 36.99290911128445 3.46393756362523 0.21440242818223262 36.66951957117892 2.353314909593137 0.46399031176636374 35.80289795639101 1.116106002314735 0.40156158779014883 33.942582866971456 6.052934396475829 0.32088684729259387 35.851508541960456 0.18521206547533228 20.051652690172872
1018 35.20993947014127 4.759130882209809 0.37944862947701213 38.160422187256785 3.4811804853073753 0.2343551125061992 37.15490176030485 2.339935190665865 0.44224526404177694 36.44701041656303 1.1111126180457254 0.4052393151441362 33.795062704222026 6.0711727808983 0.3002866015884247 36.153467307697596 0.1886417505812536 20.18616167401831
1019 35.79661558435202 4.7313574510437055 0.4078163087367905 37.473385072633604 3.4578279081833805 0.2407136089076867 37.2041710317494 2.3375025725244356 0.48176463105134687 36.57109622295848 1.0832663196145733 0.4266211598173092 34.64794865206196 6.0226185708976026 0.25785422589647344 36.33864331275109 0.16264992360857825 20.795731605780738
1020 35.05892510631878 4.755656939614722 0.38708428324130484 38.812472817680316 3.459778997007392 0.2477157296912128 38.39459925510371 2.329013755212828 0.38213732579609944 37.089525530124114 1.1230633374385397 0.4218861244306175 34.5877336534683 6.065118649041627 0.2827915302510368 36.78865127253904 0.1826616948188605 19.728254613770318
1021 35.62044500020409 4.741000747222568 0.3766963141208965 39.16558598317209 3.448665529857308 0.2384600475553143 37.15517527164528 2.3568217204061903 0.41044943013128377 35.72882559568554 1.078207624174363 0.4382858814451447 34.699033746179865 6.050175304801393 0.2790837675627077 36.47381311937737 0.17110954444820323 19.973027310734718
1022 34.87708971584035 4.748613608729569 0.4290399806488301 38.29240256197398 3.4581963723822278 0.2729924234588196 36.710860850695774 2.3457850760966092 0.40605571615456265 36.82930005150816 1.1161583100808177 0.4137999115536578 33.1247511208362 5.999852850073353 0.29522690486689124 35.966880860170896 0.16985660262835398 20.822603352420806
1023 36.07824795375495 4.691681116077436 0.4262379875939523 36.687437212528394 3.4214223292287773 0.23143733228234972 37.28285021864421 2.3016483978435147 0.3832299381156195 36.32570590552243 1.0577257346590951 0.4671841143018146 33.2742056789499 6.019126107285224 0.2683563521920516 35.929689393879976 0.13445609617464815 20.3565685094191
1024 35.64001696951658 4.731927979670063 0.4115252583065599 39.1176413753811 3.473262841968353 0.24216346712084758 36.17624055178235 2.3453750909984334 0.421301024041336 36.62621324247725 1.0967450710461322 0.3831055825429441 34.845079371890286 6.036795248844232 0.24560339998128372 36.48103830220951 0.17295660566128146 19.522949380997446
1025 35.23115426828721 4.715799237893474 0.3705733881703746 37.7222029521855 3.4674551418416963 0.2632658592115991 37.49061102720701 2.3505249703028817 0.3936166235051082 37.51774139954417 1.1010050999024783 0.4044496829366444 33.80966387525756 6.038584855127331 0.29545646322521735 36.35427470449629 0.17080922016941105 19.794110653621882
1026 34.80036746188367 4.711764656115133 0.3281997774502445 37.635876530307165 3.455569578184515 0.2636030262735776 37.054741309177466 2.2759274299132035 0.37786238201939215 36.20432064615895 1.0922260269190716 0.4004817512889268 33.312345590554514 6.036301471979623 0.2780476434901906 35.80153030761635 0.1504931917781481 18.886918656052945
1027 36.18327553795268 4.716118250496013 0.3817919253237244 38.09389374610283 3.433762050718053 0.26850557791226914 36.158050527149776 2.2990860836306344 0.4128137723175096 35.63600240882399 1.0060306262775904 0.37961466025595586 33.82547444479523 5.986398110635598 0.2858714619715025 35.9793393329649 0.12441438350741651 19.808267074029168
1028 35.95196797216046 4.752963675907657 0.4027088030592789 38.33533274133782 3.449865692744985 0.25272806339985165 37.40849298882119 2.282984100539778 0.39822816675079176 36.31589924763689 1.037843439461882 0.33529081515213893 33.583538493601324 5.991238827768297 0.3023081747957383 36.31904628871153 0.13911450644035855 19.38045811385157
1029 36.11448578719414 4.750874579562902 0.40965745921820496 38.565753717868866 3.4363104635148094 0.33349939478964974 38.05353968818063 2.292812842893664 0.3831228032953631 35.78832562101086 1.0347310194590644 0.36448787101448177 33.05112560631999 6.0158373575049255 0.286940944606225 36.3146460841149 0.1422486117429118 20.371038540637496
1030 37.80966161184604 4.7594779888720495 0.3714749293867696 38.19262159591923 3.480535840582237 0.31385139167443615 36.854594710721976 2.2956868651054227 0.37822168792115723 36.39173021033433 1.0883396842434858 0.37530766694336326 33.76651409135243 6.012819104886318 0.30528278894687244 36.6030244440348 0.1635072558937413 19.986354584725255
1031 36.5358632963225 4.748902966622743 0.39936205843279493 38.11825213594934 3.453335300155107 0.31235727706639094 37.13734051391211 2.2992368010648683 0.41784945571526766 36.55645457497214 1.0319416711494753 0.37944460655599493 36.0531096470246 6.0033389529145715 0.2139902249176363 36.88020403363614 0.14348649753719175 19.744167133155717
1032 34.7073665632257 4.775701118200518 0.3493600900621384 35.68478492256003 3.418055305076847 0.25173714658176954 37.928889299227045 2.3122788883416945 0.48871002602356955 36.659291076329254 1.0814034325252442 0.4190792226852709 34.53385891963823 6.016988612492611 0.21240790485083313 35.90283815619605 0.1570208304832216 19.72458077164198
1033 36.04577933279548 4.701863602586929 0.3777597788674287 36.0747854276231 3.422819620524214 0.24744501931009857 37.53840218478874 2.3102288120820007 0.47143539071929097 37.25257389131418 1.1074108201943957 0.3913254597552998 33.86785319322698 5.981959086385502 0.2477867036722591 36.15587880594969 0.14099174751044705 19.8902568136183
1034 35.43936241279185 4.715439306965839 0.41288270348506595 37.837477593063504 3.4524690093126122 0.2601203974812618 38.03319782850323 2.2803070579260885 0.44522552452737235 36.71415302853595 1.0899645144540453 0.4051122973890947 33.64058662942334 6.0114797748675315 0.2680461801169998 36.33295549846357 0.1460672918610621 20.527784095211107
1035 36.20978644380879 4.709644147413574 0.3626431231231646 38.555893097159114 3.446208337844049 0.26236789526334453 37.600263763077585 2.306060307371284 0.4354649075054663 35.90541855454928 1.0878008067250404 0.38036817001437667 33.19259670616566 5.993987029887075 0.2420132935467858 36.29279171295208 0.14487548500404315 19.28412518761366
1036 34.973531642406314 4.784871269275732 0.3472653581619956 38.45354629759253 3.4494873021005996 0.26130800140825095 39.00457130106561 2.276450892989447 0.4401467821406865 36.55521633013081 1.100911119541883 0.4090124399828986 32.449167350564494 6.016717777636924 0.28664785088935435 36.28720658435195 0.16182303146475582 19.98912733044428
1037 35.97765047572933 4.752803842206944 0.340779600391173 38.40717790813911 3.489880290246018 0.24177865097371395 38.27912528141518 2.288205249017873 0.38887171004198473 37.42642403912301 1.110744215979729 0.3948606844340967 33.927713309071486 6.0538164884768815 0.2884251197537751 36.80361820269563 0.17522537634132793 18.96164593246753
1038 36.4430822859674 4.718607915668347 0.3563243164684914 38.81071532401542 3.4713978398482723 0.2468163781572012 39.20966402780472 2.2521889596190454 0.397903108613448 36.58004419773863 1.1118670673686433 0.38428954974534085 34.2725081890942 6.033563270503303 0.2559552796083006 37.063202804924074 0.153660369757361 18.807782322072885
1039 34.653694315947874 4.758763520064766 0.371887029119297 38.18657803507698 3.4578100794482625 0.2446319741858409 38.860941637500964 2.2688784116984695 0.4382492229601611 37.23370305696171 1.1161459985881548 0.43286948236964434 35.102561507295704 6.0514915813005326 0.22536072360289797 36.807495710556644 0.1667532773758759 19.62951609595101
1040 36.13189889779426 4.701142489535447 0.37040728585801586 39.26033778725436 3.4623791526575083 0.27452975104851335 38.79425100254371 2.262552798737226 0.43487531498620974 36.493188621940654 1.0977931737976654 0.38450952911785424 33.793243108412156 6.002516643897222 0.25851860721594627 36.89458388358902 0.14141221088085237 19.74229774992778
1041 36.22832965420873 4.646950228826768 0.37704712638311316 39.349798403868796 3.434351272026449 0.29453308121133637 38.40986279616871 2.275793592411749 0.36782595470747326 36.90001720727677 1.102701431364613 0.40451829247945054 33.37920217310734 6.0123700954876815 0.2658687173341423 36.85344204692607 0.1305686831792908 19.592786520500837
1042 36.777734388836585 4.647134651343978 0.40354931842074304 39.48397318554429 3.4356547976218805 0.3102009918604056 38.53259385333018 2.2686834421369184 0.4604182189184561 36.58256846065176 1.1157340024175384 0.4482559189614927 33.16002975956342 5.9837420984104766 0.23073702252013265 36.90737992958525 0.12632515754199716 21.235666205258223
1043 37.56359489137005 4.630373375257042 0.44755772343497363 39.14910146811279 3.4231959934604235 0.311875118736176 38.8915619483016 2.2572266194391943 0.35464532625736167 35.608664549332424 1.0663932165073535 0.4766856656981638 33.63586400034781 5.994161897233274 0.27738541890191043 36.96975737149294 0.11040557953529628 21.407413539811053
1044 36.93598332876987 4.626491039875408 0.37913584696030805 40.030460841036614 3.471842489201172 0.2338563798603683 38.766946979851404 2.2615358740086013 0.38873979111783297 36.080157451356804 1.0891695031040034 0.4319275848066671 32.000791278289 6.010355859646129 0.3235207575891504 36.76286797586074 0.1280143123229016 20.135803698086825
1045 35.41474869703133 4.666299720748668 0.40249400226651044 39.29879092790527 3.416056857610357 0.2958850138054002 39.33979346674081 2.2679172343765033 0.3925888668609375 36.18869455409581 1.1132638042100838 0.4207068399546698 32.52632852740449 6.012444886157346 0.26358014978175215 36.553671234635544 0.13133185977643044 20.34292235279671
1046 36.04703709706313 4.687113007045612 0.38135110828884267 38.53383573896867 3.436962471731868 0.3103511154805036 39.12553285284402 2.286605631348432 0.4040517427671113 36.62518886565128 1.1372632859883982 0.3922562648311867 32.950122486780494 5.984621909976013 0.2806942319114364 36.65634340826152 0.14264862037390352 20.267860190368562
1047 36.94781322716479 4.67808988224859 0.3436716968808328 39.21222719413071 3.469658547282711 0.24873588971625027 40.03793480939542 2.304858916951162 0.45412688308597254 36.69335371600298 1.1258298125952064 0.3089778612987285 33.02503635876939 5.9948700435772535 0.2546422683183034 37.18327306109266 0.15079679968682327 18.45101258069465
1048 37.82374458630886 4.673135095730787 0.3502218926977028 39.460103404436325 3.4245016619473536 0.21905360247293232 39.859947160208286 2.2966237688228683 0.44402017641807207 35.97374359270419 1.126838230460423 0.416094549959796 33.56305692482697 5.9867237983977954 0.2531862893151804 37.336119133696926 0.13769987022768423 19.280906556067396
1049 35.86358492140737 4.684700400033025 0.38895832261096913 38.29424483829161 3.41024096914439 0.24521871948706797 38.459347858650105 2.30018447002404 0.4390514027645297 35.72833496144823 1.1170405943980466 0.3954205938258391 32.66846186928436 6.0086005261612225 0.2767705162379958 36.20279488981633 0.1402887511079835 20.001034795377077
1050 35.78209759861429 4.699047278450414 0.3999438605809999 38.54974501685342 3.4572680468307615 0.22360096928586343 37.21268163298895 2.321253089936376 0.42193488475478613 35.294913824564816 1.1132636702817653 0.42114883401043585 33.7256690288972 6.003257813243644 0.23349523316675325 36.11302142038373 0.15495333890443086 19.481983469378786
1051 36.95332734003981 4.680237535987558 0.3774917544599736 39.32653461066559 3.475378731203059 0.28555275647686484 39.5473947665698 2.313896846545386 0.400637513992456 36.16945522602587 1.1095537310489587 0.3608231297634059 33.73866952091196 5.993835525508106 0.22042384857283318 37.147076292842605 0.1507158332144524 18.849497897155256
1052 38.34989163219332 4.675332578872094 0.3976028908726845 38.48509482615914 3.4699229003678576 0.23416072824184142 38.07046307153734 2.315155276952989 0.4055358459238228 35.866059681549324 1.0787064829104716 0.35575026553474126 33.36549385786964 6.014253935010771 0.25699219390310357 36.827400613861755 0.1468095939786754 18.908087658426005
1053 37.0156865434898 4.684795435724848 0.3585315563526157 38.825724599034345 3.470013046783933 0.2816569785804433 38.035413295853374 2.297329400564486 0.4296588229798265 35.17372017563112 1.1115416805445528 0.4121708827184841 32.87609739236798 5.988833758074999 0.2666681026072273 36.385328401275316 0.1466380234944024 20.03846943194737
1054 37.15771016215252 4.677498521415294 0.39584188846111656 37.414708774510984 3.4339154262207217 0.31838959203314043 39.594662248783344 2.3297686843646694 0.36464501382036824 35.10968375338254 1.116891662861808 0.4458108851647501 33.590292577332264 6.02683510435493 0.23332850379644882 36.57341150323233 0.1531172389993234 20.145378085733654
1055 35.282606367365524 4.719831938610972 0.3531612374350785 37.790399881038816 3.442333788036217 0.2672790304182662 38.92108578420331 2.2987249100742453 0.4314790026856886 36.30121345299531 1.1310323572654448 0.3891844350419885 34.45442107358798 6.0125034183558865 0.23580785319599426 36.54994531183819 0.15702064162439186 19.21599098692542
1056 36.536867128017754 4.647507613926328 0.3066201310293681 38.291575927118075 3.4567356772697075 0.2557421254079878 39.127237547025715 2.288879645930897 0.37175611035366546 37.365591362574115 1.1447562982688946 0.377824737014447 34.58594622063542 6.019471252411032 0.20917719941508395 37.181443637074224 0.14760545671721043 17.430754701239536
1057 35.30468911480267 4.774540171180556 0.3714011945536129 35.35685123142739 3.4732728487792466 0.2707334404656263 39.16963648110538 2.263806520730527 0.40228822737162406 37.342620643170655 1.144715170568015 0.4249244771531344 33.396582110196306 6.005320294156038 0.2636597516074325 36.11407591614048 0.1684663602387153 19.8587984378441
1058 37.32816627434468 4.698547769797865 0.405960033580174 36.88541215085412 3.44765391049751 0.26219571453554635 38.4866462580184 2.3166570981150403 0.40469559646615744 36.463855007249954 1.148904745599375 0.4304041323032086 33.37285526298792 5.986226556758311 0.27655797627372003 36.50738699069102 0.15573337530945902 20.39515983732093
1059 36.576841708261306 4.683415237050842 0.30921886638878127 37.90657405254356 3.454308684014691 0.26810716253777744 38.573374321318134 2.2602417812574966 0.361369070070442 36.86795780999472 1.114862942383519 0.39785557432601226 34.711604105872446 6.017172722289337 0.2687263464316366 36.92727039959804 0.1421356325550159 18.39511963625606
1060 36.08652376253975 4.733129943114787 0.30758134907496476 37.211406819461 3.4457231439275673 0.30031561727793166 39.92159678160347 2.304425910942828 0.42700875869988114 37.09444997123803 1.1892307410328566 0.39064025951196935 34.08354838697678 6.021157050580646 0.26378368243609185 36.879505144363804 0.17486871707557575 19.35829202507777
1061 34.947510604789926 4.701912823968809 0.34742137337278206 37.54792851648119 3.463681084679605 0.23916809526476013 38.90848823966612 2.2705359980014372 0.3892838598974748 36.55430170325945 1.1555842596332295 0.3748963843969144 33.56093162000284 6.033114893158575 0.2700412265145835 36.30383213683991 0.16110117104416982 18.573125243783867
1062 34.71088574541179 4.688697916405387 0.3466586936556028 39.25296209168952 3.4657982970391497 0.2842702086932289 38.980186476011895 2.257161658156466 0.40121283496822463 37.54783655410314 1.1664075814331456 0.40899610361676575 33.31754965169284 6.020192593719251 0.2697910954849429 36.76188410378184 0.1557869685065186 19.6058014207204
1063 36.745311289113765 4.660271835080887 0.35561641521658194 37.45495752960769 3.4386525090577 0.30301368481301105 38.479616858956135 2.2607773772027104 0.3653328388293297 35.99125973395393 1.1724376311677485 0.4181429784513572 33.93574505845823 6.025796526724876 0.2931055825856163 36.52137809401795 0.14772253500262306 19.884059101320027
1064 35.80719553637708 4.707542973953796 0.3465821967351678 37.12171158093996 3.471362108064273 0.2765693273979666 38.69746879969618 2.258862557426341 0.3823311636474744 35.41002170386684 1.1283737980339388 0.4766809891405982 34.308545104242334 6.000123693778372 0.2393252998465545 36.26898854502448 0.14938838540718286 19.726810569417474
1065 36.159511239554995 4.684914338204945 0.34025578999106887 38.10305162673954 3.451240484084001 0.2804617637339153 39.3679169907519 2.275764046585192 0.3953155132672821 36.36190837974329 1.1639506650375855 0.471336294961012 33.35849374445788 6.04258632640507 0.27925746039175264 36.670176396249516 0.15982653121919746 20.244052178995627
1066 35.487766165550696 4.697325215792681 0.42185439098625166 36.359292850775965 3.449191949057581 0.28166727178268763 38.227979161656656 2.291251619884089 0.37543431662903703 35.986031392783254 1.1376837363552779 0.4590340345786828 32.93809432628583 6.028887690879734 0.32405524355171267 35.79983277941048 0.1570034015497112 21.337466903745234
1067 35.99635029130919 4.726292248609677 0.36571820777941916 36.55396060378027 3.4395417003833577 0.27672470484947553 38.45064928121727 2.2813107178361824 0.39384439247627545 35.79301720576606 1.1518717179853535 0.5113838520016666 32.597519860966955 6.030254723467115 0.3259631226661237 35.87829944860795 0.1619895808121758 21.47026731640487
1068 35.23712583938266 4.751280516382314 0.41142332442478713 35.13382783747343 3.4583860452172184 0.34162285236657003 38.217824268458 2.2806229576344115 0.3891160959280451 36.92266646367719 1.1633894419238304 0.46141634280394794 33.005391845933474 6.013291113369511 0.25031636950899333 35.703367250984954 0.1695293740612958 21.24407166056444
1069 35.14660293479099 4.725190654941128 0.33820844377612924 35.123711342200046 3.436240447911058 0.33057593807142477 38.1928238751121 2.244790367680727 0.4056301124885674 36.45719010667215 1.1036063906198312 0.4829249652222796 33.86450100016393 6.007347614057218 0.26300347911605915 35.75696585178784 0.13957045419783123 20.85959353049764
1070 35.68538053820947 4.753284500644747 0.3654949711938546 34.61952439393287 3.4369406790243104 0.2510230628577288 38.85781206573169 2.2728399455903503 0.4343550890342557 36.64941516995666 1.1381191250223972 0.4133551248815822 34.30312843570698 6.034083280174152 0.258737212138897 36.02305212070753 0.16318886524703013 19.74372982218161
1071 34.951975351105354 4.748806164818216 0.39811748452847506 35.30968182472095 3.4476661352207874 0.21438589900192911 40.03288260196545 2.2429043585978805 0.4429299922747939 36.58091569675439 1.1106827714813194 0.42932573717669714 34.02878462570586 6.015379525771463 0.22876174736105773 36.1808480200504 0.14922315033377204 19.63550268105539
1072 35.58911545789297 4.738296142256935 0.3353223329592319 35.37335491317711 3.4415165716918903 0.2460861134284087 40.1241087837786 2.251627755166238 0.43475192907601007 37.42121504729356 1.1373844154704442 0.37711689544812055 34.3524126704947 6.033835363861014 0.31421994161802713 36.57204137452739 0.1566674088451431 19.566476761662
1073 35.296694492510674 4.767463536129376 0.2807058503999829 35.006577987700005 3.4325922743968205 0.26469677645461487 39.63948972215416 2.2206534001513085 0.41878763658807244 36.800217412836844 1.085099292364305 0.4727173055159874 36.087176097120654 6.026946592382914 0.22148398018043908 36.56603114246447 0.1426863782407835 19.003767309166545
1074 35.25725500403758 4.720129117759393 0.3122761913165823 35.66989434707686 3.4070659074884375 0.248850870300605 38.605366126831186 2.234891569166753 0.40692900520808967 36.400879528424 1.1348260194827016 0.357160807050594 35.59302057563599 6.031471798522359 0.22953400448918268 36.30528311640113 0.14181224163976766 17.816132704915038
1075 35.11365220702137 4.753115843348219 0.3830307912934728 36.09841645888382 3.407061325077247 0.27886536655501354 38.45197058971708 2.2309616742936225 0.38633231440900306 37.26329578200644 1.1470290967413903 0.3824781177032473 35.06081949567645 6.043493026599067 0.26879480934376476 36.39763090666103 0.15246755236774784 19.47485149134512
1076 35.72268344388673 4.7244689722143995 0.35800682365059133 37.01511715060301 3.4353704256181326 0.2322275251547213 39.25154627329012 2.2375932584656955 0.41155669801827527 36.72361549907801 1.0890529458097429 0.4272547961084119 34.52700310624447 6.014738880732552 0.2107540640747677 36.647993094620475 0.13638025572394324 18.79072278348653
1077 36.09636592474074 4.707666851672037 0.3621717013256098 37.13338663652793 3.4260290240760884 0.27023063023590527 38.59720168850061 2.2590266443149436 0.364976640262544 36.422686923259334 1.0702495538280512 0.45306428350342387 34.097652607511456 6.035064035738937 0.26650927283043274 36.46945875610801 0.13574258108185017 19.674826697553044
1078 34.360627952411605 4.716864337003985 0.2918681531615166 37.20495494418609 3.4112323281558274 0.3070611742428368 39.07978452372868 2.239651488038434 0.4022602148105671 36.6591665242852 1.1274201789955303 0.43432874372079966 33.83550950251674 5.994031391965509 0.2283516187876506 36.228008689425664 0.13397530398769578 19.066544639896712
1079 35.59804665929185 4.7531971636424295 0.26369199738997545 36.99258878999714 3.413909948586395 0.26212970946209674 39.699869984876905 2.228055562712266 0.42604087169071997 36.039225549747506 1.0751960114194803 0.469738784435013 35.03672258580734 6.029142207492518 0.20994707119310918 36.673290713944155 0.13603553792645645 18.696167869834284
1080 35.13160832816834 4.749079097225879 0.3655511677183289 36.484998741931925 3.400944908661752 0.29749014741855084 38.25068422170324 2.237776141085011 0.40909156522687085 36.23260209150751 1.0618272607166486 0.46104254933902206 34.53228983721774 6.027234964255077 0.24407665263225253 36.12643664410575 0.13150783354471218 20.36580868972681
1081 34.95195818323047 4.779627108022124 0.3744566437599685 37.19663737975122 3.429803592945664 0.31894549359464547 37.84155082364513 2.2501232247915923 0.360769775581164 35.45222482823556 1.0521489067895642 0.48996301101642703 34.36405164126943 5.995386741918175 0.2082497669141323 35.96128457122636 0.1375532740492626 20.08084937399572
1082 34.85078641869828 4.74582605676011 0.3889971429937411 37.47962145060856 3.4209434211750143 0.2940614920177388 37.28513901467459 2.2450520819009516 0.42428250675633156 34.69110487573587 1.0346003917619075 0.4566869569547749 33.92283846445563 5.9860950059494815 0.27406809209650457 35.64589804483459 0.12263875066533166 21.063030814601426
1083 35.65692990866068 4.7326168889811795 0.34129070691291374 36.64613574466348 3.4046275417504264 0.29721835871689617 38.196539740906466 2.221164871288722 0.4364037433572586 34.992702904170336 1.0662652706054738 0.4228625054676489 33.779761676616246 5.998672619286982 0.2469261377434126 35.85441399500344 0.12080479753839542 19.99280594425972
1084 35.128510953945685 4.722047236034831 0.37311532836946054 37.90701514776497 3.3821181701951355 0.25874816094036174 38.09647105535049 2.1960621376755185 0.408579543064471 36.71604757615608 1.0590221654589271 0.4196973692559789 33.92373962643281 6.021946791687825 0.31477410194918964 36.35435687193001 0.11237465936628617 20.33902201033216
1085 34.16917338813167 4.728510879744568 0.3474416801722476 35.93507184636088 3.4144472705396103 0.3009180860735704 38.72901377303078 2.2337827236244747 0.464364299246624 36.33788301310824 1.0555846144878325 0.4837982106563162 34.62336095957251 5.982015499119386 0.22961205882809857 35.95890059604081 0.11900355665901308 20.92595804362064
1086 34.99312449977774 4.7101433877653305 0.3984134942668722 36.676996941915384 3.420862085120435 0.34345900402661694 37.513342637323625 2.220746421186179 0.3880587658770838 36.510611865039046 1.0381948246600858 0.5207329320769963 34.30253677136696 6.0230997701022435 0.2709141312987409 35.999322543084546 0.11874465692269354 22.019665634442173
1087 33.81354508661848 4.763547367426197 0.33677990651139816 35.988346636881325 3.3988436045098402 0.2770330257259067 38.021821848491086 2.2415207775856456 0.44158953042281307 36.823579912935934 1.0952155858418064 0.4355772270480907 33.79132873001433 6.018405521052542 0.27611121092640745 35.68772444298823 0.139641930439045 20.249370124467006
1088 35.17057285424181 4.722876483973506 0.36713926917333517 38.241108040441304 3.417630180765625 0.2636178949534719 38.37949079423048 2.2521400044313595 0.4334724144279819 37.84132560489421 1.1287259554715612 0.3702430891798573 33.14226237619091 5.99583887704081 0.2948692185801328 36.55495193399974 0.13957765949241105 19.81679828420589
1089 34.74631513221304 4.7455520739450865 0.34837596212300803 36.87818976828385 3.415551240257663 0.26515410521334737 38.17402026852462 2.2883526382279755 0.501667044213113 37.199884493103674 1.11694312450303 0.44352206931295146 33.85856375641394 6.009464530210303 0.27157506853771274 36.17139468370783 0.15130808058465023 20.973627151538505
1090 35.532791489000786 4.7013555260366555 0.3915268462806926 37.271113571792625 3.433307496722567 0.25633640448846723 38.25007633102954 2.2746592471975857 0.4624691145354395 36.22537815850228 1.0976297921619413 0.40676934358845585 34.0271997852864 5.9908272692873235 0.25474801641993106 36.26131186712233 0.1356912254370534 20.303902238369666
1091 35.53072441990118 4.727351521654094 0.3933584067963473 37.158005215868094 3.428326475527859 0.34272209448936675 38.12529149521978 2.247253896286555 0.4644265811688747 35.54032980466428 1.0555013435489518 0.43410120525179585 34.9433930481909 5.986952926146754 0.18880016962944662 36.25954879676885 0.12521259178868135 20.894721786760673
1092 34.50472378177853 4.742456716054287 0.41008285385262455 36.93275616783013 3.437245304245108 0.2754941946507542 38.491079058382475 2.264632668667493 0.4014728248877537 37.53386488175273 1.0748779625419718 0.4663007332650756 33.92791971958455 5.996912165912744 0.31299206842374594 36.27806872186568 0.1393603226401595 21.386711681447455
1093 35.759774008127216 4.746888358972484 0.3327960285409254 34.95922610970242 3.460952866579429 0.2652973598566063 37.577298691110734 2.231567318794178 0.4226098531007231 35.453873800927575 1.0428890479321542 0.44835355520304404 34.8964169832447 6.025423743454141 0.247198866288148 35.72931791862253 0.1376796263023159 19.666841210944455
1094 35.76086924920007 4.75000265412503 0.36697018877737125 35.0159291366181 3.438505648193714 0.28571712226423857 37.76220230877247 2.1996402485127837 0.42881483064821035 35.04130036275905 1.0258375902265675 0.44756034029379305 33.46873255136929 5.976543348328947 0.2957960803275742 35.4098067217438 0.11424125703324725 20.911338765748443
1095 35.7015739204742 4.709295913594321 0.4087617813634239 36.667209915925405 3.4418069490007697 0.3273772168261701 38.202445641869744 2.2298174754401394 0.43874394099133807 35.69896608736612 1.0278400721932368 0.4267342196211352 34.77186162835573 6.012285569682602 0.261533317780224 36.208411438798244 0.1203445551380525 21.35013178119064
1096 34.27031385997989 4.750131853859539 0.39907484472480154 37.25800996718352 3.386084325356904 0.29757005138790643 39.94594005370885 2.2208664575337496 0.39501962893377107 35.70645143113535 1.0573704156229877 0.4354196894689626 34.10751517486732 6.000186023136029 0.22003913618019272 36.25764609737499 0.11906317425768069 20.020558856722936
1097 36.07396659727407 4.722430663260396 0.4032100905722584 37.42515635287403 3.4461790941843304 0.31739091553672966 39.07609062169246 2.2575377395420047 0.500203134205146 36.1043955032392 1.0899381278776108 0.41894927799465215 33.86587953112947 6.008725172054416 0.23566723780045973 36.50909772124185 0.14109751853959035 21.490737681343106
1098 35.25383870068701 4.73830221275343 0.37131578264327264 36.495490923549895 3.4296961464952007 0.27995398650962844 38.84941093491212 2.254344440666318 0.5376647369327402 37.028094329252134 1.1342411125791485 0.4133100129581889 34.4570109695355 6.005862708874978 0.19729943604083813 36.41676917158733 0.1486246834296537 20.621254734926254
1099 35.863967392667966 4.730919591845208 0.35900262848652764 37.35347720652176 3.42146607623327 0.27930546151671587 38.24445692854169 2.2305416623249616 0.44970399096107894 36.05028452986089 1.0938254708213224 0.4281655600178826 34.67079761581162 5.971112302274096 0.190401712338296 36.43659673468079 0.1257083798556103 19.55595886988601
1100 35.6078270988537 4.7067439304369785 0.3450833778472999 36.515168027097 3.431818715991318 0.2832928632219795 37.946218151409965 2.2227329030899856 0.44591385766585145 37.14440792066976 1.0903665013035255 0.3456012139931064 33.824698884118895 5.9773795012009305 0.25694364698142486 36.20766401642986 0.12194366956038638 19.215113226270617
1101 34.25696142147162 4.709571445639654 0.40080742718916534 35.255438228125136 3.4096013312409434 0.27955204335753997 39.3656331075397 2.270297579529698 0.4402458161681732 36.1271056837519 1.0821700508176593 0.41337441474840503 33.676330737428124 6.005142755357989 0.21719632290482904 35.73629383566329 0.13149199167302733 20.066999076158293
1102 35.01410893347591 4.736775606633186 0.3667071192504829 36.09179844563413 3.4193954488974185 0.2484413019590174 37.56955148056914 2.2980881185378284 0.4785007401908268 36.57052516308479 1.0644678799015135 0.4397148734278988 33.850756534114765 5.9715228789588055 0.1940643881128259 35.81934811137575 0.13418534574158913 19.794871609092404
1103 35.285683197621495 4.704183639259947 0.423589161669621 36.82211307088769 3.4309145642218195 0.27268761785179385 38.07756306636252 2.2791725831424454 0.3751691022993588 36.76523550297159 1.0462045466533538 0.407211130279447 33.859583782911194 5.992069447675501 0.19941702536649114 36.1620357241509 0.12664431534645204 19.229312011464113
1104 34.33812219634837 4.7540573271486695 0.4168807314602424 34.98662285593252 3.4400214010021153 0.3093244202872275 36.76693411906448 2.2635429024696077 0.4499682802994232 36.659875812230005 1.075357130962873 0.40705247646249104 34.71887320850337 5.997363946058453 0.2452661004579085 35.49408563841575 0.14220390068418243 20.952974997444585
1105 34.77154786426921 4.770048986399044 0.3700481698695964 35.761453967830015 3.4519340883888563 0.27281639338158037 38.32412704501196 2.224101841770721 0.40873673751703526 37.44801802543251 1.0684745375402822 0.39467951293629777 34.669218661842734 6.007583599880333 0.2513429686659051 36.19487311287729 0.14056396995168613 19.453335586172027
1106 35.36679688160462 4.742262867710338 0.40005268718434894 35.46915346226282 3.446181468501 0.27039469031052027 39.20158769670543 2.2317809523446956 0.40964533744475035 36.691467781904365 1.0967345130505337 0.43807712852422687 34.542022666799085 6.025366782774073 0.20364389540393493 36.25420569785526 0.14460067603196675 19.73053206895286
1107 36.87148215153954 4.7627769800856585 0.3840497249325526 37.16067375221462 3.4453056334516012 0.2618404295280166 38.58936811337507 2.301185601064956 0.4652562682315041 37.15833857217666 1.0674301417835053 0.39498260926454903 34.48633431795008 6.0273817634825315 0.21801904868945138 36.85323938145119 0.15695138312948922 19.757281655320305
1108 35.634232530561945 4.755102073386475 0.35134431489750667 37.405117426803166 3.4078946193507678 0.23045980997787538 37.851574000648554 2.2824800889902837 0.42391415943762484 36.75185693254238 1.0778513869351665 0.39034242639969474 33.65757948532709 5.996339645505551 0.2871512616103517 36.26007207517663 0.14006892198948745 19.288188408000416
1109 35.99478860932968 4.721509952742911 0.3974535484342165 35.55267591255929 3.4252850897222724 0.31058777372034535 38.594975536671484 2.2947014028719765 0.39697544934682527 36.23402216131549 1.078651496956406 0.3940246857690949 34.72467981039312 5.997797816788041 0.20125132038154694 36.22022840605381 0.13972451097216024 19.48392001920739
1110 35.981470553580685 4.716982013784656 0.3922411402035199 35.454695525622455 3.4501819439545054 0.2466489636990519 37.37237884393294 2.260279428929381 0.47299763964123853 36.996336431893795 1.0752217688773165 0.44652943317097715 34.52755037632243 5.988680756952522 0.21774717002747915 36.06648634627046 0.134404541655515 20.353344157988563
1111 36.0052670904888 4.738127064444419 0.34956220073974303 35.4696131199512 3.4611289791936493 0.24994168679509085 37.175886182978104 2.2730057487675523 0.46578700027025244 36.60361107865148 1.127789090953099 0.3806097186207969 35.17868051691865 6.005957056005155 0.2095090415619958 36.08661159779765 0.15733694702861362 18.96959723898855
1112 34.890305713083734 4.718844019070052 0.36283008365404923 35.96388341857326 3.4656507602515045 0.26133891580650065 36.9724679401656 2.304799106091922 0.5079562941387862 36.14942355774343 1.1096423112939344 0.3470745815257365 33.5506348103176 6.002189114287019 0.212102617372396 35.505343087976726 0.15636042135472522 19.38089894001231
1113 36.81880346149129 4.730699928971599 0.4204906436591754 37.06070376475015 3.4532136283006936 0.2774254656640796 37.1557501217954 2.2649016291813413 0.41818554443549777 36.248291081335495 1.0779789840475094 0.38273739262916684 34.991198702350715 5.995951690583462 0.21034680971458203 36.45494942634461 0.14068453137275977 19.585827191625555
1114 36.549371403293414 4.713881187887631 0.35641384121427444 37.14267167614345 3.4252689075041336 0.27236209572097725 36.25612704529396 2.2481073935290583 0.3875723673194395 36.75570255391462 1.0797797943440919 0.38504975119785295 36.11019558610018 6.015184803202149 0.20268144357846307 36.562813652949124 0.13257977644925156 18.38139705958723
1115 36.62294518533776 4.729221835290531 0.3792925103680697 37.14906308694626 3.4340873239014447 0.2762506685371801 38.90202420546716 2.2570030675851807 0.467656893044847 36.89971626183412 1.1273919409904853 0.41918613859072074 35.597022234164065 6.03077422983402 0.20762149995528295 37.034154194749874 0.15183103867617112 20.053611185355713
1116 36.51866779167791 4.6903034795299146 0.3195408790001494 37.56805198143057 3.443585595142009 0.22365257328506224 39.5889841394068 2.2494783587150815 0.4328986104435837 37.03105999789669 1.0808252917990087 0.42472490854476697 34.185469864812504 6.006109855198345 0.21491197599777767 36.978446755044885 0.1301958752327106 18.51488990315266
1117 35.54300340603867 4.710045508734713 0.3780242310246438 35.513509405579875 3.474343240271545 0.2704203507894067 38.464737905740925 2.2550340731711627 0.4112521888666372 36.15195612653685 1.0797167669156904 0.41732153695604784 34.24404958195149 6.0071730538352694 0.2370930562022539 35.98345128516956 0.14139788774151488 19.642269352677516
1118 36.17185614419391 4.725351970800738 0.34447743816681575 35.81154255530425 3.46116506429631 0.27054839454990476 39.22031050691779 2.2854632718867096 0.4403512617223949 36.37227985538264 1.1196438279178296 0.4596664249505877 34.93281354891166 6.03015954149306 0.23551504562639516 36.50176052214205 0.1604920944347683 20.05992351318003
1119 36.26639386137309 4.742331820433326 0.38946175925367066 36.06256513570202 3.4139888844117996 0.25313821849392965 39.86081846228183 2.2486004051746145 0.4716133209758271 36.98247664868974 1.1190383956434287 0.4097307812510734 34.309604217783104 6.049458178562409 0.22971966820715242 36.696371665165955 0.15081889600095422 20.095506291180307
1120 36.08561916140663 4.677494894463258 0.3141576455269925 35.978517554288764 3.425479722573378 0.23533003794061935 39.08754130387565 2.264992722282516 0.4181130330399826 34.91120686199522 1.132072256556433 0.41801995451295165 35.7519060154207 6.013814404023738 0.19812389790966653 36.362958179397395 0.13890615913570342 18.148375925293415
1121 36.06615043139554 4.663874441593672 0.2681966989052145 36.133533875033514 3.4509305962976384 0.2570437798367832 37.963861729425005 2.2921599272462356 0.4187470338303176 35.58673928801525 1.1345729814027998 0.4031248616070196 35.80305424981922 6.081117890465502 0.21848619814579529 36.31066791473771 0.16066652655700828 17.940438121187427
1122 35.46355805093545 4.701619734500672 0.2565091396150519 35.56847368247134 3.4751245663925694 0.30715384353963154 39.320427985806305 2.2905322560193437 0.4288338960198061 35.35461829445492 1.1655228506447166 0.45482056738091575 34.73106968177668 6.051101835479136 0.2364705213443468 36.087629539088944 0.1729156077631262 19.294788831113024
1123 35.30676458176025 4.686407891122076 0.282105251397062 37.15443759812341 3.4265330088883843 0.3320248563319978 38.45369355693903 2.2592163329487236 0.4350320470694989 36.33909357322507 1.1478578719698334 0.3896711200734367 35.41835662809593 6.049104644830836 0.27510214233660757 36.53446918762874 0.14995930910780925 19.640253152809372
1124 35.96042095046391 4.686532159288146 0.22852559740265135 37.523224216915246 3.4482014285507803 0.2646193024927766 38.69190603348889 2.2674966455142926 0.47071910500054087 35.152517903239804 1.1471946675362725 0.4657746578568107 34.42488319872663 6.0666389145733755 0.21511451299175335 36.3505904605669 0.1593481222484121 18.84748306218014
1125 35.6969616831428 4.727209595846009 0.2795319530295991 36.53432526441912 3.4388971953457395 0.21147711058680765 39.55888678418196 2.279251196897939 0.4546844607884957 35.03461622355579 1.158773079431576 0.41927282416248185 35.280889511909116 6.083881407609941 0.22843533428115603 36.42113589344176 0.17373785418207977 18.259038299252857
1126 35.11615047132414 4.73276426940489 0.2626894327512944 36.84658164362938 3.4316746147158925 0.20284660300590357 37.29551009069545 2.274506998056095 0.42894081938713996 35.30896676216232 1.137592799268044 0.4450760263426269 34.9718755105333 6.0404903844832365 0.23921463837889148 35.907816895668915 0.15954117234147028 18.091343144129983
1127 36.57879556286569 4.7166861826069315 0.28503494219808195 37.48906375274951 3.418952216047159 0.2400391176239359 39.69600955728454 2.2974488445887076 0.4424691621222946 34.62553857144154 1.131058807899527 0.45575614012114424 34.35725460463457 6.033996194335848 0.24242679629578365 36.54933240979517 0.15576380825147332 19.08781573972785
1128 35.864231715350726 4.754322550580124 0.31779193264396377 35.98015006764841 3.4044919755287215 0.26274933401452505 38.64060302706921 2.267102053020118 0.40888323097929746 36.553208106097436 1.132317723184037 0.42766427584846506 33.84302684311304 6.090529193962742 0.28794864220718974 36.17624395185576 0.1658880584109872 19.53828956622542
1129 35.401250877522244 4.729233279874682 0.3015896275571293 36.015364856661556 3.423912501301878 0.2693495170693474 39.06156723486288 2.2688382566404584 0.39611649104271124 36.383736365235436 1.1227737847757904 0.415730010086989 35.57061417553523 6.056129828340185 0.19736328083744079 36.48650670196347 0.15631288934243756 18.107172899188324
1130 36.52830724769618 4.704023273696374 0.2876353266993606 36.82483943655854 3.447390497156278 0.24807477026597186 38.325475500553345 2.2799914566328376 0.3779563981555907 36.89111003710331 1.1464171274120103 0.40318639224847563 35.542614188741794 6.089547782960612 0.24008825242363627 36.82246928213063 0.16960938672746123 17.841231252085763
1131 35.815578557633245 4.7153451931375 0.3531777811918135 37.516749585587135 3.4164986921070457 0.23266015476340565 38.63803683216432 2.2808006928341684 0.42892691789676585 36.229295211079 1.11507077586523 0.4264837218832363 34.76666465001041 6.096049181595956 0.2817877607967206 36.593264967294814 0.16088826626381875 19.74454200619265
1132 35.24807852746768 4.620969937660245 0.38914657500888056 36.71585665539325 3.3957082105067693 0.27196874882162925 39.18906520680698 2.260637896508965 0.4038019697229904 37.18436967014121 1.1337782161935808 0.4277178777989236 34.266817886561284 6.1044743581613705 0.28589640242536296 36.52083758927408 0.13924908296202484 20.380470581645476
1133 35.587550159865714 4.707259118894175 0.39339448284023193 37.37207653807293 3.410051882878429 0.243422427337321 37.30301729833879 2.293607893675914 0.4209887162744373 37.45550931210835 1.1075844484673942 0.4294906642498701 34.73623134209636 6.04564500956681 0.2418535717401317 36.490876930096434 0.1489650298523832 19.8145978527106
1134 34.92820367012362 4.7044503022019235 0.38670546957313157 36.872864118494434 3.415467378209182 0.19562029435892472 38.32128058091561 2.2886275746645977 0.4083928755329243 36.064744276295336 1.1492319054564692 0.42723638387711194 35.05104694029205 6.055065508254063 0.26930449147850477 36.247627917224214 0.15870389291308573 19.334569828502236
1135 35.34262170428323 4.720775951679923 0.3253871000434309 36.62480150511335 3.4368768044008933 0.24390369354573638 37.940406842489196 2.2863463062680127 0.43071188217578843 35.924621268293734 1.1660650915459325 0.4049601289797312 34.73998376076708 6.110555137212202 0.2572830530738361 36.11448701618932 0.1802592173772315 19.047934433220902
1136 35.37628368656693 4.730667445082881 0.3169811857251885 36.42085279471035 3.4832459961752726 0.2738378597472441 39.84657904761353 2.2847822683603334 0.39176388465787565 35.8914657480418 1.1487224621821648 0.4316910260634543 34.71143952850891 6.102914203772993 0.33568783999188534 36.449324161088306 0.1862018342705678 20.053085046114077
1137 34.50805249283246 4.741422998164307 0.28841170832577967 35.97034081673772 3.4805816081875873 0.2091510774643749 37.976917723822226 2.292529586011523 0.4784358821811393 37.08424076332522 1.1153972323004333 0.4193946240438092 34.880357589399004 6.051803477451345 0.26032448845701217 36.08398187722333 0.17248233957887776 18.97312817716407
1138 35.6170421095059 4.700511026190398 0.3418362869024033 36.579408248513445 3.41684136300285 0.2554688926796634 38.97178922115932 2.273956580019056 0.4301017510617253 37.23561298840843 1.1605681047240508 0.3902789798332861 36.1074560760379 6.059044410675419 0.21214112044275732 36.902261728725 0.15831965607819348 18.676442041608897
1139 35.19326192560106 4.726871171820121 0.35211678815081615 37.27986092260443 3.437842633129373 0.2347180358168711 38.92346326993559 2.286959427620483 0.4058268876846638 36.87469501849921 1.173547060016372 0.39113445014988596 34.551035732678535 6.030821566832331 0.2553780661665533 36.56446337386377 0.16734373103957473 18.783553029845347
1140 36.24490096530422 4.6467553327201845 0.38664493416620144 36.447358232577535 3.454796072985165 0.2411040858154777 39.70387008488404 2.283086396584122 0.4015975757076356 35.65799137594304 1.182321591684174 0.4643822659804494 34.151787737262595 6.068410550021234 0.29499225276588853 36.44118167919429 0.16320934795481462 20.497234116620007
1141 35.17449993782156 4.700018736688794 0.3645393674873661 36.325397111570645 3.4570049587560963 0.2656971636585718 38.11087693671656 2.329727831734671 0.4300046781600049 35.87116263073732 1.192568074955546 0.42378198520591204 34.19571193463279 6.035659424909926 0.3005077775980793 35.935529710295775 0.17913116456484546 20.449218622455447
1142 35.12627373227538 4.672557724158558 0.31687580400856136 39.28252092404124 3.4659551006523466 0.23963965667808393 38.74230819648227 2.338142452516306 0.4491343447692185 35.977853882656525 1.1782331797992045 0.47554085343763386 34.30900207319466 6.079184013233668 0.30493754032713255 36.68759176173002 0.18294985322785545 20.467521496928804
1143 34.42363249053274 4.7469214801075434 0.3418105036972596 37.47249835107327 3.4715876705676156 0.29213049290953336 38.66720607077512 2.3433627729819 0.3932134490027129 36.993512386957796 1.1341470710269654 0.4158150126912163 33.92078340760875 6.089071940507508 0.2781470834945268 36.295526541389535 0.1931535461941453 19.722542779003863
1144 34.12587470706533 4.756805245669443 0.30308598553520266 36.89382954135254 3.514156760202719 0.3055444495895447 39.689312749544165 2.3160393345982415 0.4482677463782126 37.66412998944958 1.2171584064465664 0.4208654536996264 34.264737908438335 6.106240011228546 0.24369652728573835 36.527576979169986 0.21821531078494183 19.726480382097183
1145 34.44887946764844 4.735367083303456 0.34319623689923395 37.95487119462725 3.442510434210918 0.2666092875340147 40.24840054755988 2.298544665820218 0.4230572371779616 38.277590445245565 1.20707984940102 0.36110311554699853 35.11108813149668 6.129306258273348 0.2929297665539186 37.20816595731556 0.19869701735763073 19.330400172741825
1146 35.06927722827113 4.731290171827808 0.25932687099754564 37.454390091044765 3.433799631214759 0.21847162319832544 38.686168664656506 2.296465822323541 0.49950983942896937 37.28307666849304 1.197528305292345 0.4405057513848319 34.40405529709199 6.139181888837993 0.2767343040380259 36.57939358991149 0.1957885230551281 19.41809417462515
1147 34.68255224076309 4.800629124919647 0.28189791504387457 35.99700985754065 3.4656698662921506 0.28994006257669197 39.943671436408465 2.3133550516005776 0.5055999246016029 37.2584033580117 1.2009116712907535 0.40618109751307496 35.80672097768709 6.117760458157926 0.24905552803216885 36.7376715740822 0.21580059360804973 19.85498754217915
1148 35.33343059311063 4.796691317166271 0.2964907068489762 38.89762778308419 3.4220031645718567 0.21436152317522983 40.65970100491266 2.298513739506464 0.4950967474606557 37.235197033749046 1.1672756174600265 0.39884115721186547 34.80795696435674 6.112383812932061 0.2405815607343489 37.38678267584266 0.19550888948317452 18.854570775697074
1149 35.052435077139506 4.726181869692961 0.3073266881520905 37.82047292993092 3.444608239771253 0.2714641692258355 40.93164358905534 2.3177380609328453 0.489935905404336 37.680082098415866 1.18095679915277 0.4211863032115968 35.02699806187711 6.08512073872724 0.298925045624032 37.30232635128375 0.18705650081125264 20.498574805571444
1150 35.42849823153446 4.70883614743995 0.34056660024634994 38.32252295520853 3.4556255468600154 0.29182692823284817 39.763774620177614 2.2967784418239843 0.45364823822655687 36.233307957624795 1.183165923176097 0.4275858015706375 34.703926767474385 6.087680357494648 0.2684143440921634 36.89040610640395 0.1825526425147776 20.42069609882807
1151 34.74358547740903 4.7600943732969725 0.3056985691651323 37.819557446767185 3.464436640685876 0.2729946341880272 38.61398925990678 2.3042858844526304 0.44070686160441247 37.72864390508456 1.1871540910612148 0.45095315672097286 34.049242125941255 6.079063485850298 0.24076760814595197 36.591003643021764 0.19514225422523715 19.608000357173363
1152 35.24064923419838 4.76234700490443 0.33593346850870004 38.75017049871995 3.444019958222225 0.24661136555928764 39.72846846553122 2.248337353317682 0.43775356030904317 37.821969974187176 1.1518811883100073 0.3999622299053074 35.44556606270815 6.117998204808941 0.23698035669384843 37.39736484706898 0.18105210106849587 18.99058276921117
1153 34.83517508060071 4.759073871817585 0.3305678581776309 36.202042850969185 3.4634713330029125 0.25815580912282976 37.27430514540329 2.2706828870933475 0.457129558055972 36.58189140964672 1.1247126868951176 0.4449929515462125 34.83433254753294 6.09489647907892 0.27914045101340906 35.94554940683057 0.1787028107334153 20.282552714836466
1154 35.31156987128083 4.747709010170717 0.2731179652279513 35.623878054904395 3.44997432856079 0.28359870229821044 38.59942958902848 2.298416207096338 0.4786300436373148 36.32302070457483 1.1205341874071775 0.4402845568662337 34.768280544822886 6.068490778023828 0.2757493503080476 36.12523575292228 0.17316026140760882 20.06934355035319
1155 34.60420324455248 4.747761992269879 0.3299856049759153 35.75847642373156 3.5136889607903568 0.27238137187780354 38.93883720973792 2.27052409714448 0.47027627424632223 37.81646177651883 1.1272945299189203 0.42168899139152244 34.24106371685111 6.074928768422635 0.28379780467289284 36.27180847427838 0.18297502886509295 20.37586942558427
1156 35.60538475612585 4.758553244202734 0.32872304812066355 35.99178742386075 3.4603522571944545 0.304042496530366 37.48234579329837 2.2771689687673264 0.4573941718138754 36.70103142713878 1.1534706279947966 0.4151948261197999 34.81146531804561 6.100481379541077 0.2851940900297885 36.11840294369387 0.1861406546959164 20.51817593234621
1157 35.882624752345414 4.7730099489703 0.3382684389539628 35.735429501801875 3.4739059782408805 0.2897559138927743 36.09122196633387 2.2687915785186314 0.48790450917332107 36.88328275680867 1.1183185749856996 0.4286552524139676 34.93461012925634 6.060755527565299 0.28796606222565047 35.90543382130924 0.17509168081200088 20.99947817371057
1158 35.30324597040047 4.800903158148007 0.2883544933932802 36.983223953770924 3.4724303944952712 0.32979387723013387 35.9192558811869 2.3279088745461136 0.45493723878691494 36.48385880769196 1.1137099848762744 0.44733496268269035 35.76866231179012 6.080284998106896 0.2234256432338506 36.09164938496808 0.19518284119035104 19.98300565161829
1159 35.61073533644939 4.8032286655034735 0.3317074482763159 38.554904651491434 3.452080352618807 0.3436989379121449 37.29908884562355 2.312884400273047 0.480998789271525 37.47772963305871 1.1243179918566788 0.42979859819880895 34.789967879181354 6.044535552699603 0.29738215247759525 36.746485269160885 0.18354475174616067 21.584304783571113
1160 35.98644388551253 4.79338437932127 0.3419760171551223 35.86750902082649 3.4484153744608523 0.2791744124433227 35.88094311708779 2.2938719014167943 0.5005928582621769 37.39893972338871 1.1203167182772675 0.3882115325016063 34.863568701354424 6.06582528416146 0.24971289864621385 35.99948088963399 0.18049809068336758 20.16430672891924
1161 35.30321647550502 4.779828741991348 0.34976246003111994 36.939509211825616 3.456957064353641 0.29097111359765954 35.11343025007013 2.302783306502756 0.4978096229897049 36.434474652617766 1.1072743507190421 0.394787078485248 34.75851535357903 6.012733294740574 0.28100540272685004 35.7098291887195 0.1680507108173109 20.790755391939964
1162 34.839068107619894 4.768441480149522 0.34409334675968656 37.65763634126005 3.4091478789128553 0.30027027906818365 38.683734245172985 2.26621071740629 0.41582976842078895 37.42382623424236 1.125676495613629 0.39593617304602985 35.54204324607486 6.0152486447652915 0.2585475163123727 36.82926163487403 0.15308040252535632 19.648752023697046
1163 34.18279227872276 4.737055459800575 0.31217451437509386 36.4021263069991 3.4293680969582176 0.35184742892414644 39.084752547336386 2.252629309803341 0.41862065786042735 37.913450157822254 1.1048292086764735 0.3888984345660001 34.64254559709109 6.064414138081674 0.25334519262796773 36.445133377594324 0.15379460181989507 19.76574020498041
1164 36.142695613276814 4.728815889271967 0.3214993217057937 37.17255646500804 3.4177619531816332 0.29491700277376603 37.50900031238101 2.283449725411892 0.4699875955217235 37.892251475738696 1.114572675395781 0.4062841212579872 33.10773782849939 6.044117146484513 0.3294299984683221 36.36484833898079 0.15387883710499609 20.879934690208383
1165 36.6197165335141 4.71875218722803 0.3711121967975062 36.15161682619054 3.413395191657607 0.28189020132493403 38.46078571956901 2.24978518547782 0.4623799986971276 37.1170874064503 1.11577712658018 0.41865423455998446 35.50639378306951 6.049192427915646 0.2556304150542237 36.77112005375869 0.14551578292769524 20.508073698859775
1166 35.828566599232104 4.707009742623524 0.3527715551021482 37.088851948903546 3.424825013981004 0.23027421018075075 38.329467871913664 2.3045150756901043 0.42191174245535423 37.55635713503026 1.1137319955995655 0.3962571994050425 34.3683534068456 6.086565457495678 0.28858014538521837 36.63431939238503 0.16346481623381387 19.36362265856304
1167 37.01650854392188 4.723918904661323 0.38352313786962405 37.004186537792634 3.432218265252973 0.25012813364394326 37.558473205305155 2.2881534542168738 0.4005361753894753 37.485835856033724 1.1055444971373916 0.4117211608343927 34.614590503331605 6.087702527344776 0.3085724448222358 36.735918929277 0.16364288887850625 20.104871909467906
1168 37.013630476587196 4.722809221547799 0.361754431014977 36.9365506180272 3.4476683154588317 0.2849679513548564 35.74844451684361 2.3004456393107287 0.4369842229562973 37.333311215957586 1.1132368902119827 0.38274840492249945 35.47007251189504 6.053740887042415 0.25764962584654544 36.500401867862124 0.16371554987019005 19.756783817438443
1169 34.48673104412442 4.759182498476015 0.36618826286079664 38.18973870973526 3.4388114147860027 0.2528107660887845 37.72242450204144 2.253598727008287 0.39438705461438806 36.82539766735328 1.1053295697876289 0.40153520487924776 36.03946587817533 6.064467555694031 0.23463370210601098 36.65275156028595 0.16041331230623168 18.90250780664263
1170 36.92659036947214 4.719613318250313 0.34588121470240696 38.34256401311454 3.4728499496576135 0.2528648541019959 37.95116927797827 2.2711899762801706 0.4431742787909273 37.12788882967674 1.1431487474089737 0.44683533802734027 34.78592015393265 6.070937127124717 0.330118573754604 37.026826528834874 0.17168318290019627 20.842763705460243
1171 35.139923148537626 4.745005707430023 0.34357828331278983 37.865956152606465 3.4360933246444723 0.3307984276759832 37.95150155907753 2.242111979626285 0.3796691843619817 37.35822837947376 1.0472233534139077 0.453425136101335 35.2592277304477 6.0826690429717285 0.2323207418981821 36.71496739402862 0.14675604077312202 19.936545168910335
1172 35.404639694071015 4.720467704852229 0.3552305125430115 37.417919351753426 3.4563484766469013 0.3014653923188169 38.326439693552246 2.2581186729103915 0.39692410950614104 35.32605890516508 1.0953579460631973 0.4552582128838121 35.31173513078403 6.073907794718254 0.25898612723824027 36.35735855506516 0.1569754781940334 20.25823325277958
1173 35.43716381219414 4.7012481972134195 0.3937045763944907 37.78217104900537 3.4381465497734855 0.29490469854980655 38.641627215820044 2.261436042636882 0.41039027280364127 36.90965303850478 1.0962822605282418 0.40463397991913014 34.26252457600052 6.007168183460619 0.25920457925230816 36.606627938304975 0.1369916058783683 20.20063669826241
[truncated: 453,900 more chars]
