# Supplementary material for: Lipid nanodisc scaffold and size alter the structure of a pentameric ligand-gated ion channel
Source: Nat Commun. 2024 Jan 2;15:25. doi: 10.1038/s41467-023-44366-w (PMC10762164; doi:10.1038/s41467-023-44366-w)
Supplement: Supplementary file 4 — Source Data [file 41467_2023_44366_MOESM4_ESM.zip › rawData/Figure4/11nm_nanodisc/cAlpha.pore.1101.txt]

228 12.308870263262174 0.20361742226971818
229 9.406001477888404 0.1825394350043661
230 7.797029130432178 0.17052169310744708
231 11.178971496626271 0.15313638571765287
232 10.989667881189835 0.1605407915513355
233 7.30816092570119 0.16798285149574066
234 8.233014798713466 0.16052974245405713
235 10.975940363804105 0.13884025461395985
236 8.97349146420887 0.14010225379768393
237 6.379758239262341 0.13440937980198067
238 9.617268552769609 0.13384704078676138
239 10.365876455810874 0.12343537794501198
240 6.910827499063381 0.1356120455582422
241 7.767189515382399 0.11763407311346218
242 10.686786605968209 0.10914910522869949
243 8.912033234847254 0.12883754297815586
244 6.058808782737318 0.13549617323103957
245 9.151477009939894 0.13320195686663763
246 9.858849865148098 0.19067354238404924
247 6.807026161383972 0.23909685661114197
248 7.339500640056347 0.24545162879785948
249 10.317931591859669 0.22666293363088993
250 9.813544318779341 0.24248176330033766
251 7.521002620103199 0.2900091458028379
252 10.150281365029043 0.29980818308123397
