# Supplementary material for: Lipid nanodisc scaffold and size alter the structure of a pentameric ligand-gated ion channel
Source: Nat Commun. 2024 Jan 2;15:25. doi: 10.1038/s41467-023-44366-w (PMC10762164; doi:10.1038/s41467-023-44366-w)
Supplement: Supplementary file 4 — Source Data [file 41467_2023_44366_MOESM4_ESM.zip › rawData/Figure4/9nm_nanodisc/m2Helix.901.txt]

0 8.533822004465787 4.7104216305658815 0.23001762651970198 9.68945426145083 3.4902265683061877 0.22555242778582238 9.855821955118248 2.355501782878843 0.22678097034671157 8.831159635608152 1.164062417614532 0.23185740289782747 7.910591057204587 6.101376439360524 0.23472136754112008 8.96416978276952 0.0 13.165765643111062
1 8.533822004462122 4.710421630784148 0.23001762651970198 9.68945426145083 3.4902265683061877 0.22555242778582238 9.855821955118248 2.355501782878843 0.22678097034671157 8.831159612027852 1.1640624238132613 0.23185740289782747 7.910591056531021 6.101376439823687 0.23472136754112008 8.964169777918013 1.3760316885935708e-9 13.165765643111062
2 9.881713297169798 4.776257302456852 0.17122187408056017 9.665416502642305 3.684298713682978 0.32069403567539495 8.131164891805867 2.573779085045849 0.3796526188286604 7.4271053321370495 1.0365134972297574 0.37856809018109544 9.088278755550668 6.025215022924857 0.08542634982015297 8.838735755861139 0.054894956522865 15.304424274786673
3 9.825501872007012 4.71683768580048 0.15325394259337685 10.332598922850964 3.6423526443223735 0.3149842664194161 8.894203235901966 2.529859658330598 0.33625950038089475 8.247857047886203 1.1033354566370888 0.36070459219528195 8.505168281386702 6.096275317330091 0.13434194065856167 9.161065872006569 0.053414384738932785 14.891680074262041
4 9.810799945703549 4.766752726245063 0.1850656993481258 10.069582681461204 3.6819685796666786 0.29147493943670527 8.454959588706222 2.605091168382218 0.3712975480588893 7.862785461557552 1.0914502971709907 0.3480889754838243 8.566969290436871 6.021502856971788 0.1761417390846991 8.95301939357308 0.06903535794215392 15.722751450414602
5 9.436378725053245 4.849167097783832 0.2008761645059357 9.323219027300045 3.6886730893195554 0.36140952867128817 8.319986137683857 2.4662655263406656 0.31155522329358226 7.701705207835085 1.051889604943204 0.3503551121569849 9.330339500615562 5.99022533418367 0.0879291203103712 8.82232571969756 0.04492636276899176 15.035846645426245
6 9.62705737580069 4.752620254421531 0.17611384489391313 9.800614934790003 3.6611857490321644 0.32081843087853296 9.224631733165383 2.548131743291034 0.29233676679885506 8.31926849110221 1.2084195086644258 0.31222128198445315 8.25471365109177 6.056759898834391 0.1842385269213479 9.045257237190011 0.08110566310351577 14.733367357568124
7 9.589675626647846 4.7893123687316255 0.17687223514654074 9.550902497663648 3.65843813135347 0.33783980566098887 8.54017373343572 2.52784385633439 0.2958130512475367 8.033909753696125 1.0878637116261978 0.3137419038615112 8.766147280003372 6.004135614378046 0.17082682553837952 8.896161778289343 0.04920096873955222 14.840682008567688
8 9.692301323304516 4.792586110205159 0.2184562222141619 9.472423780077214 3.644952897918951 0.354482915608691 8.897616199045256 2.5114370144949976 0.3313331347925812 8.354245247325062 1.0148296675591153 0.3260677147852282 8.620482702057554 6.076687492309992 0.09024776955635544 9.00741385036192 0.04378086875244924 15.132820990057049
9 9.228768967902395 4.702196554325131 0.2083633251804466 9.63364817038748 3.642391453950207 0.34537663401167285 9.194349582262388 2.538672663800557 0.30170478683452623 7.86620626824768 1.0372418585383154 0.32448158509398356 8.467679740666092 6.010664459348921 0.1535648215490959 8.878130545893207 0.021915630247432684 15.280683013202115
10 9.155445773277664 4.72150429961671 0.15067692183508652 9.49608408161903 3.586504018742339 0.3371756046876853 9.82951744720878 2.45499575791656 0.30959079375223536 8.08329461120551 1.1400728470345747 0.3554876543077014 8.00344543365668 6.023596080909043 0.20362444274291155 8.913557469393533 0.021016833098651676 15.54498001767322
11 8.731807601196246 4.676771574201746 0.1752643798679219 10.1299038532493 3.5682571125247957 0.3184988677460279 9.389567734238499 2.5725046305918005 0.305546629182917 7.797914949558864 1.143281883710039 0.33939459351433676 7.921187716046854 6.056449747736657 0.11565827183778407 8.794076370857953 0.03913522200781405 14.373938220718745
12 9.357806399703858 4.747511056619461 0.16560738229759528 9.589918739916893 3.624922319618984 0.3031682522118295 9.385863437030054 2.534893423420528 0.3522691877094983 7.775046124039643 1.1483141290780408 0.3533607469888378 8.036797585821077 6.026542844406974 0.18062057359381428 8.829086457302305 0.05211898688360388 15.527455822484288
13 9.321468306851752 4.727208794028973 0.20824457751534176 10.03768114631188 3.623333249787515 0.34352608139810376 9.349795101011365 2.519199476157562 0.32549951279678574 8.402870598119799 1.0861419535241954 0.3479540500363302 8.88263685177194 6.078507174918288 0.1660976695981836 9.198890400813347 0.04256036193811301 15.94337446364264
14 9.00876637819366 4.730631818359438 0.1640749099396728 10.190729236572766 3.63214306868079 0.32374829450893955 9.421797385020268 2.5780699035171875 0.35930210942428475 7.904591210527839 1.1595714815469025 0.3611429278853307 8.258318709351862 6.027314098092038 0.170834889640647 8.95684058393328 0.061228306294077536 15.803357788486268
15 8.63354099468171 4.777439872778072 0.15649583663944122 9.449877949718537 3.5896079068363487 0.33231840439572163 9.571876716286647 2.5323763100282988 0.37893030389681354 8.162123210539013 1.215502913972548 0.3818408751201807 8.108347145210399 6.110071900511826 0.20494483322731297 8.785153203287262 0.080682013080225 16.66768893740166
16 9.329893656699243 4.7889761316066854 0.13429743173108438 9.513215539866563 3.6509398813582803 0.36019979949520387 9.30441169586714 2.4790403659755818 0.3430580472977895 8.349640815269378 1.1127030086514276 0.34444213658596834 8.89327327534086 6.081443097452324 0.18585181924037011 9.078086996608636 0.05830272926366611 15.674397627695983
17 8.92885919120473 4.764194867711314 0.17757074057233968 8.991925487598616 3.6159160921628373 0.3254713665171859 8.885023083760872 2.4578302993172887 0.34871453475114667 8.176208456234201 1.0432574377508685 0.31493481683440466 9.05877827519259 6.0469306515272825 0.1979693989633591 8.808158898798201 0.021308101948724588 15.637861521877133
18 9.115406246178415 4.770466699684715 0.1925698918003842 9.429087460245782 3.6280011160258603 0.3284012726540667 9.264001560268825 2.4850410381108925 0.34600584351417907 8.415339053752126 1.0694355468370491 0.2817210906904836 8.768991871606664 6.086900818837468 0.16694739741208584 8.998565238410363 0.04365127615400342 15.076186852055052
19 8.80588402016195 4.735716068387627 0.18749232176873284 9.722502658075717 3.611680673674834 0.3450726293847294 9.245058943893357 2.479386492657765 0.34492722925231317 8.17074844898828 1.160523142265061 0.31625928313186485 8.203614954713904 6.095007937662367 0.16440664760158327 8.829561805166641 0.05214509518433723 15.563345535947462
20 8.803229686513948 4.817273941275001 0.1740466908969964 9.606446759601669 3.5462566924337784 0.3159110678908459 9.903403585152487 2.4486759313687947 0.31010432111579145 8.630656090940613 1.1472414677325613 0.2755660557532874 8.348450441441246 6.094082449329953 0.1683853503273719 9.058437312729993 0.046388328682824075 14.255344480851395
21 9.217194066647378 4.79419241039688 0.1849474316553243 8.97922479794784 3.6369615361922665 0.3737752143437419 8.772717645000874 2.4079229692039235 0.3372447834382065 8.63203407315193 1.0419888697125028 0.2961097873859701 8.475906413658281 6.027865317308299 0.14071860811811207 8.81541539928126 0.017468452817580672 15.272715144359305
22 9.504389932494357 4.779095806567838 0.1487113583241051 9.52703028621303 3.6687406705365264 0.33144928145369507 9.327985045310655 2.481986181918608 0.3396778969092846 8.377272925412504 1.0704375231573862 0.3168159259879347 8.622860206645324 6.082791822787069 0.10217929726700054 9.071907679215176 0.05229263324829194 14.195989192600146
23 8.866290254742212 4.8087697128202604 0.22632003893461902 9.041231998026404 3.6083192624665132 0.32114111196070394 9.171765185529857 2.4590789742218773 0.2577015508385092 8.185883616867832 0.9797160417737936 0.3028572423250249 9.0316522513104 6.051612010831013 0.15504858664391954 8.859364661295341 0.017181432677497853 14.473699209011828
24 9.010411838498442 4.8060479516317685 0.1871770817891474 9.327812314270075 3.600255219625288 0.34601111599759243 9.301447971613035 2.434436836474508 0.2404852307838724 8.31941540266114 1.026950941041688 0.3158356619007028 8.772147162481334 6.059326912502481 0.16182304778324494 8.946246937904807 0.021085804509953076 14.339210058213423
25 9.214218576568076 4.811190264238627 0.17934666161071383 9.248856288712583 3.6276739741470134 0.3199889424180433 8.918342063985303 2.4540984766981273 0.2824884759309539 7.839578497024247 0.9607891791198631 0.34124564934512186 9.074479287715453 5.986387046021235 0.11288036484809746 8.859094942801132 0.0037100202997796482 14.162944816751926
26 9.276253204218985 4.76044902828437 0.14493576462648133 9.285731473013879 3.573435887807999 0.3066302019520241 9.104261375074245 2.42071869679947 0.27201999958627915 8.108786671561834 0.9397292253323276 0.355507861765704 9.249397770008628 6.037576163565953 0.12893866306719623 9.004886098775515 -0.017935967387169672 13.84303264976859
27 9.262669332807189 4.8190935037682205 0.157995862038005 9.48879005821026 3.654868368488352 0.40185946370040987 8.77788959131555 2.489178457906185 0.2651129339497262 7.931217903596722 1.0406179124937895 0.33533899639489184 9.098300692240747 6.042518720619604 0.07912069141987299 8.911773515634094 0.04493762491003657 14.202798080495736
28 9.070346113411553 4.818797509748334 0.19775138338924073 8.712282226855953 3.6281288933328444 0.3657578732538068 8.936606779664338 2.5066458369183096 0.3433800525329006 7.8474737357493 0.987538725319972 0.3706917071545428 9.21285113897017 6.059265913160569 0.10979628552056084 8.755911998930262 0.035757607950812245 15.898172797662582
29 9.560826011689734 4.748350254101392 0.19007388939455178 9.670784057134515 3.642806257897889 0.4032631032094444 8.938584510169418 2.5168910852005144 0.29891269913355056 8.087816157953409 0.9645989333866861 0.3262358876492821 8.868721626809396 6.056171616296373 0.10589844546694231 9.025346472751293 0.02144586163137723 15.176323015734042
30 8.903079559269873 4.754418760441498 0.1877814974867023 9.176864616990255 3.560784311683832 0.35824539877550815 9.36759967968432 2.491978173258184 0.3106382824314743 8.781266415742545 0.9433870112505139 0.3262171025728366 9.297289996352724 6.077329399671532 0.08804104231825381 9.105220053607942 0.001261763515918246 14.563708505229412
31 8.782153528838982 4.815056145549708 0.15798449677468898 8.862144966275276 3.639345332305043 0.378422596046365 8.752482496654867 2.4398342596562097 0.31955947346038593 8.322780327680052 0.9775145595692529 0.34276501478548055 9.32890854430737 6.084987999235951 0.13977542449172248 8.809693972751308 0.027029891518039185 15.338160453440812
32 9.259426621936983 4.830524737961577 0.1838776826433637 9.00438010196291 3.6653664758660236 0.37171131226169785 8.31043478154814 2.4244211370749373 0.2951711785844979 8.489455057705243 0.9435106599479199 0.3185344602014912 8.981589575445046 6.05311251768138 0.14852941332717923 8.809057227719666 0.019069337961173893 15.101151206998866
33 9.228468463674606 4.793876932451521 0.20149627641853615 8.850077241441694 3.6589906379308244 0.3592912603782267 8.92435090820237 2.448948763424559 0.33560278835852725 7.86706409724819 0.8862884631150489 0.3340001210011161 9.401117801752731 6.056703996858837 0.13150500221109052 8.854215702463918 0.004643991010964443 15.606172265906896
34 9.130260820194076 4.785297990609534 0.19190632240004832 8.943526541629982 3.616735397929448 0.33608423281396 9.002257316739263 2.412202039725722 0.29861907120181036 8.19241929246266 0.9336302579438849 0.3956981021583553 9.112468901977788 6.016204042540555 0.15990021827423012 8.876186574600755 -0.011503821995364882 15.838936352771277
35 9.799883987459154 4.812762197592948 0.20235932653532812 9.61359248990731 3.668063149220402 0.34216294946485254 8.653278036982636 2.504344010372604 0.33683275221764664 7.506909163625227 0.899301939836726 0.37988559892977336 9.557863516990215 5.989600557351009 0.11706956450476971 9.026305438992908 0.010496603129544212 15.794271368309692
36 9.999601680836111 4.787377368453824 0.16230880243277948 9.587120417653617 3.6557712275102694 0.3007215518600556 8.511211095968916 2.4909914853642645 0.3776810715421996 7.397174966949117 0.8901546138216448 0.4006604379149693 9.218742494299335 5.985767498740196 0.1561278927954707 8.942770131141419 -0.0023053289671538966 16.01416758412315
37 10.245745208411037 4.84996235640531 0.19772620080963782 8.798288219430505 3.677373411460047 0.3817109690999692 8.12320964167506 2.4802660463626753 0.35082854271064434 7.8097089397120465 0.8884462018133105 0.3574530764586823 10.164064449923458 5.96075325173875 0.09533353758833656 9.02820329183042 0.00704248581082505 15.848612232756686
38 10.142212477950384 4.8035905261010265 0.15772097416311578 9.590414777007412 3.7020213840328315 0.35557087457265113 8.407483715301908 2.547332965600321 0.3208233452341397 7.444602752300064 0.9299052030388502 0.37899990402184347 9.365934134143348 5.968205161760182 0.13189806631615453 8.990129571340622 0.025893280361448667 15.412715540875771
39 10.021949608353728 4.860801668474193 0.16596531078447618 9.045476849937256 3.7472189724245597 0.3358501044210485 7.986969546795394 2.4607826073431536 0.3486604541090932 7.967979764202934 0.8686951046818803 0.33050688557168517 10.24833533820841 5.977300235563552 0.09876415689011778 9.054142221499543 0.018641949952274084 14.664819377937967
40 9.723400808704541 4.851018377109986 0.20437175844420238 9.249027227223456 3.7146367598530263 0.34389221893255534 8.029003456218286 2.497137922711757 0.32974583647314293 8.315845744919823 0.9108284411930391 0.34983533338493683 9.890588152213688 5.9904569240726815 0.12411750780631363 9.04157307785596 0.028497917242904312 15.492350838631834
41 9.824697907161411 4.784809535167483 0.1654246917094054 9.27187545563377 3.626240723240423 0.36143801567137585 9.236660951659655 2.523526339558429 0.348290920351396 7.957059079965231 1.0280349689596522 0.351805226394918 8.700728771308729 6.016195930286617 0.17621451553612402 8.998204433145759 0.03144373169732715 16.079182401370513
42 10.101126121028598 4.7844599343534515 0.15227077411744483 9.682371549992645 3.7157903171790387 0.3225169276853025 8.433318451355644 2.4928563965864217 0.30981296073083786 7.94301602931978 0.9128736168889857 0.36156845534206566 9.53394997740173 5.948820852221365 0.1534049744315286 9.138756425819679 0.006642455700658889 14.892022130749249
43 10.617736976977561 4.815094879017568 0.1376406464465057 9.673864761166776 3.790195138509253 0.32363229620593775 8.420762192514282 2.5415305629496148 0.29089194404327406 7.490105960839304 0.8683657967258039 0.38084534877279785 9.51382468468729 5.952050349480024 0.1770983812011345 9.143258915237041 0.029129577591259247 15.01273888777871
44 10.779876790887597 4.812992360218963 0.15098751773737115 9.90278764025043 3.751234273037125 0.317168914630393 8.269698258481823 2.5172832473010525 0.2945419100904864 7.207566385790976 0.979533262172157 0.3483775335494567 9.31424810361593 5.928508096814364 0.10465167986730531 9.094835435805352 0.03359248016353866 13.93121159787864
45 9.17409431674886 4.8657830854045105 0.18357034831822847 9.146817683390662 3.67399064988988 0.3193123474325264 9.090614767723208 2.4540961024036188 0.24772277936779136 7.761454855984536 0.9149304800624664 0.3576310527308727 9.337063112177526 6.031339101131366 0.1409419685823549 8.902008947204958 0.023710116033174765 14.314531140807723
46 9.844863448913094 4.810292754772083 0.1531148783906741 9.223373269273552 3.6667097936137676 0.3661909263071372 8.610831365340575 2.4316009660857403 0.27252578995328663 7.967092882825934 0.9428014549546281 0.34199734519208047 9.329471217482064 6.051591045758182 0.11806301217397751 8.995126436767043 0.01628143529168653 14.345625051395437
47 10.455682120422303 4.796200095303824 0.09325715415484469 10.079664254553387 3.748014382137709 0.3511428411763636 7.9735119933224725 2.58287454093515 0.2996249507501379 7.1630685947230806 0.8697605008921023 0.362797334419194 9.328506253248719 5.8972222508352266 0.16676867482774382 9.000086643253992 0.014496586275608746 14.594277313269048
48 10.115356604184912 4.82048700966759 0.19689004078817107 9.1441861893878 3.764490277047532 0.3555785792093976 8.334878081274965 2.508475743274935 0.218415514469025 8.096403684493126 0.9105695138017765 0.3126277389764354 9.701332842886943 6.080909716013886 0.14198531834455305 9.078431480445548 0.05266868421595026 14.043163378912572
49 9.916549252342058 4.801987675563075 0.183876378688129 9.5708798780957 3.72648079468585 0.36900831854993416 8.234659177589517 2.484331239851413 0.2783241659553004 7.541219085810764 0.944459856655266 0.3445178542119695 9.247426470939718 6.022633079128276 0.12574910890116445 8.902146772955552 0.031660761431582474 14.913814397132743
50 10.16761132474512 4.809545930185352 0.1795653858468744 9.663293705695683 3.7218596960212507 0.3351262966397629 8.769273170995888 2.4891769349484028 0.25588487549726535 7.977558052237587 0.8983146252921574 0.30871097594161606 9.49377057073389 6.011257473667136 0.12922112376072134 9.214301364881631 0.02171316427766614 13.848489118088377
51 9.6521410558532 4.8752507364837445 0.18386138254575776 9.663379386257125 3.6763176272857185 0.35615545929992737 8.927317980781506 2.481271749348515 0.2675546760579869 8.199743510688052 0.9580030020173192 0.3477727304752855 9.43010467964625 6.071084411531923 0.1591802243705984 9.174537322645227 0.048067737588250406 15.063340871041868
52 9.646635969833545 4.8900937242207565 0.21479875278874996 9.38889698906848 3.7018288904386196 0.3634978878006116 8.869224430727979 2.454718456157476 0.2581343289218591 8.259144678690904 0.9434581492618517 0.3689304773004472 9.588680215683464 5.937243685856114 0.11399877710856855 9.150516456800876 0.021150813441769854 15.118754497612958
53 10.110221331141277 4.817524123092304 0.17378352617193257 9.982064957939548 3.711889743017656 0.32589536245548667 8.762379645134626 2.5653759582975812 0.23788756820303508 7.296800849575543 0.8457646179536454 0.35953444112394584 9.5842548241565 6.010592483033008 0.1524310162117631 9.147144321589499 0.025911617333645352 14.318581009724838
54 10.20503155590533 4.870215398123683 0.17810983099132247 9.79478074907963 3.6920352556080793 0.3134261712739534 8.356339242496878 2.4565602330390544 0.28267915066024063 7.996827773990772 0.9508596513529768 0.3880176508825566 9.667176548187438 5.977039840492244 0.15926819212001955 9.204031173932009 0.02502430797801396 15.14328593780294
55 10.130143046907847 4.818740047005543 0.1616064864757516 9.407774865601903 3.708914233428179 0.33116140771426217 8.571872277625884 2.4180939094210294 0.26253330544998227 8.193785031402093 0.9962123247971751 0.3608015188518127 9.607125955475205 6.047666121014055 0.13698660987450384 9.182140235402587 0.03360755938800264 14.359345973654534
56 10.613005381767536 4.805946501414666 0.14648014227035264 9.501480513959446 3.748460061627897 0.3316250756391477 8.494415756644877 2.4631567646256003 0.28202837433485767 7.903467201506743 0.9805842116256164 0.3654506084650731 9.24299342941245 5.977042495602161 0.19514964458360767 9.15107245665821 0.030720239233994494 15.134495039075064
57 10.177781538184435 4.879874164017719 0.16576206089775858 9.937838124323934 3.7396868566453874 0.3155645938885857 7.6921670291844 2.5260118379937717 0.3778828994673156 8.0429209860445 0.97423613468542 0.35773013770433676 9.674519172076213 6.004647127828918 0.18420045633197932 9.105045369962696 0.06057345648904957 16.055883400669988
58 10.416706602657532 4.80041460379298 0.1468802123930486 9.730304010100916 3.74397475090501 0.349266743586996 8.098453235440525 2.484248459467046 0.29276376160864687 7.368251771938905 0.9230128125286946 0.4008586017146989 9.585344154440856 5.971730669551433 0.188184649912741 9.039811954915747 0.02035849150383908 15.790189359876821
59 9.895489303097111 4.860394880939994 0.1594650052167148 9.268866313403546 3.6852360576666907 0.3316671796708283 8.067159659247832 2.4297549778088943 0.2784866120146938 8.450433591259022 0.9585212199474954 0.37471468454633045 9.903748301156169 6.070005180773807 0.14238238746221732 9.117139433632737 0.0364646956821826 14.744677744219292
60 9.9619756863085 4.828288400394793 0.1527882098104038 9.573200740708554 3.6196049052955948 0.30745276394360627 9.00684133613129 2.4958798785531635 0.28524704950652474 8.239350635974999 1.0450843590543724 0.39654773366802903 9.046464031954523 6.096970006678893 0.2069353715802894 9.165566486215573 0.05284774225016955 15.458070469711416
61 9.090111122370056 4.893738459462887 0.20538222655098454 8.741997586836154 3.6041284790724974 0.3143398713620015 9.40256769240619 2.3974545232117235 0.31969358826204364 8.975167051386686 1.0085731767284332 0.368449033820311 9.053684059812765 6.116530120362227 0.2438928333310848 9.052705502562372 0.03976718402235999 16.635916136368543
62 9.27104670008267 4.912744045332178 0.19414658483720493 8.725938451419708 3.7120830010371106 0.3267322912822479 8.487554489003205 2.3468139073243344 0.2826819286266127 8.947824832538648 0.9676040099207279 0.3191953632005314 9.83016698328132 6.0820081305378855 0.13620923516768535 9.052506291265109 0.03993285108525364 14.426680830286942
63 9.395440478718028 4.8283977960779385 0.20191517937747094 9.149570579951014 3.6368258760829297 0.32679208566679513 9.194882425274383 2.4632842211151913 0.2933175811722612 8.1941769590218 0.9805347870051546 0.2945088518041823 9.55622855109898 6.084235983381258 0.18005796889640455 9.09805979881284 0.034337964987300754 14.857846053236571
64 8.645886865661131 4.900139012960994 0.20498934600763635 8.598683681441774 3.57936275620816 0.3345870806512638 8.816674630931645 2.392634349546134 0.29704103718759345 9.040248680034466 1.0383472310307502 0.3153225158350191 9.614062936495834 6.086970177213546 0.1673565251923199 8.943111358912969 0.035172937646723225 15.11802433112625
65 9.992859005948654 4.859939737445135 0.1903629700506292 9.038016940870838 3.690014249921547 0.3408477191571492 8.189186197283185 2.4864300384551026 0.35086877687740536 8.42847488937301 1.0550803170241743 0.37692941380947254 9.142377184719107 6.098798380491683 0.20957809823905052 8.95818284363896 0.07373477692233474 16.828767138986542
66 9.630418777492642 4.90741681046822 0.19331592896006614 8.674042038372829 3.6784542262651687 0.3324272790266784 8.781584599597332 2.393976524964976 0.27968853395249554 9.079772809098323 1.008681592366673 0.34336571193802046 9.742467783633415 6.119836552384393 0.17607403707444513 9.181657201638908 0.057355373544692424 15.181908965747514
67 9.92867599308685 4.940570889321933 0.27564775366181493 8.906310213901595 3.6774091738189663 0.34904721542348577 7.944034679455403 2.4527997171178497 0.27387598780000605 8.085849598212567 0.8937533727539 0.35517686891339045 10.503781770126025 6.044710252626049 0.13974889695110354 9.073730450956488 0.037530913382545925 15.968296195775082
68 9.993034340918905 4.866075995782177 0.23371332525410518 9.529774748830459 3.67710850806699 0.3477337270518883 8.518132934865589 2.499443294198473 0.3338344446626995 8.096242572374758 0.9864817384320371 0.3717047480062903 9.765822594049476 6.068141050313608 0.12693311047829872 9.180601438207837 0.0551323496134634 16.202322327866142
69 9.954842541929926 4.8652115457832545 0.19699726476240262 8.989951945694749 3.7007141599822093 0.3618682623183811 8.631214034176764 2.4777908960390747 0.30532720726839 7.728364587058266 0.9436477713468734 0.3451626598559146 9.554160492089382 6.050384217575816 0.12406887058784458 8.971706720189818 0.04323195040025198 15.279916534593957
70 9.474215078810786 4.981615354584202 0.1599806844643434 8.634810055123326 3.6437620196454077 0.32043829313652394 8.638723150098446 2.449483377437273 0.34921309336891176 9.017861089232383 1.0275366685598808 0.32635787227272633 9.96847604172048 6.082839220673692 0.14602164526031491 9.146817082997083 0.07272956043489728 14.919953779667132
71 10.174842555510114 4.9411647016026174 0.22734916594780344 9.271599629745868 3.7611580523127293 0.3487918037744919 8.311517545915198 2.509716408217643 0.33601247422867875 8.341385767106495 1.014362824327804 0.3485629141591529 9.686837263316795 6.1085919734632 0.14907940275438453 9.157236552318894 0.10268102423960515 16.155069414594237
72 10.283505497735469 4.915160137541114 0.17567853722945703 8.73537085189281 3.7256313515283352 0.3582141188969796 8.16533060037129 2.4681613645624614 0.37164385926948934 8.140756898242426 0.9340374593380274 0.3368397856863629 10.165293382711573 6.040496743597949 0.17075317933723622 9.098051446190713 0.05237964356838365 16.19327102671074
73 9.862842865589222 4.924290612709363 0.21226196405346173 9.342979929588806 3.753037417660727 0.3524023559958535 8.039854517572964 2.4985211938356935 0.36826347406942117 8.223902223439724 1.011458205201705 0.3572993866124303 10.12569330323157 6.082720622928635 0.1590154371011203 9.119054567884458 0.08968784272203108 16.60709709845619
74 9.845124914682646 4.963411978609643 0.2208283115022665 9.155320795409116 3.699421587638118 0.3674478402356281 7.916567798290249 2.4010640923211257 0.3521415012158767 8.72590754293673 0.9725778978620822 0.35218954004121694 10.309266165231003 6.065648965097546 0.11852260843229166 9.190437443309948 0.05610713656050932 16.170356393383415
75 10.183852602612312 4.895217801615491 0.211678060932727 9.694817667164365 3.7186982460841893 0.3583353138728522 8.104099599068467 2.524793133910311 0.3363508937455582 7.998561801432251 0.9312349332448349 0.3330830886140421 9.724610222607735 6.053116574232903 0.14473175217765685 9.141188378577027 0.060294370072352256 15.861524211104364
76 10.000478694741988 4.865417908846531 0.2196822084751688 9.167890397542275 3.714814054703292 0.38391639204419853 8.54499223147551 2.488859465392098 0.28785018935073453 7.623960964037751 1.0221630982184928 0.3637326827565212 9.296457689280416 6.009403525728612 0.13451182999219127 8.926755995415586 0.0558138428326115 15.924712211530956
77 9.26702698688375 4.899038564645467 0.2041487289994476 9.106718593853222 3.6529300069979587 0.36709576049861253 8.127537198269033 2.4971262889691563 0.35145946723410004 8.775375385092902 0.9956144417020995 0.3544298505984698 9.711079590503132 6.061924771165422 0.12774273892649665 8.997547550920407 0.05700904695082702 16.098699367489786
78 9.900024704162949 4.988387812252767 0.1727934715851063 8.799428696557445 3.7268005809776543 0.38758545691190954 8.06582842971576 2.3342260772153405 0.3244466226184845 8.944094152485263 0.8645059057434765 0.378734971899983 10.449130897337488 6.08171410755225 0.12508534570463697 9.231701376051781 0.034809129003103886 15.912709503188134
79 9.83120070311559 4.923221272281021 0.1968129379423943 9.140277932487871 3.7376395021587183 0.36145385958266907 8.148823850895173 2.4485169119516597 0.3444933227450423 8.155267645830751 1.018976042023934 0.3690550818723332 9.774772898952289 6.070339750370909 0.10077898152071792 9.010068606256334 0.07542092801205472 15.72877074162069
80 9.451974000551214 4.960718719253907 0.20315614157388298 8.910881182940606 3.7234341502349206 0.40025281827879816 8.638287551841094 2.374971199204396 0.3116417391158411 7.94741474166792 1.0235821434069536 0.3807508888074925 9.728311815427348 6.087158764415907 0.13525249140045878 8.935373858485637 0.06965522755802325 16.398671798358457
81 9.359939538148534 4.958160763215848 0.196570769157448 8.664706636169718 3.707237876194244 0.3742000640824941 7.843017792732952 2.342448148803915 0.33919132693862675 8.698803679256295 0.9247864603037033 0.37335938205121744 9.860747056329703 6.088803953948108 0.16591731841291807 8.88544294052744 0.03996967274796996 16.607054044235007
82 9.4031577150656 4.979848993291102 0.21681373406964044 8.746191397796292 3.7613619470838 0.3745314343728212 7.948229045256881 2.3952445277632495 0.31433177460490463 9.048526672604677 1.006733698164877 0.32424706127186187 9.908765730965563 6.099622712418552 0.11758333856862503 9.010974112337802 0.08424460799912241 15.441296722072371
83 9.117246621265593 4.910772784219066 0.21170784689247027 8.653504537283832 3.7140151629170957 0.35356462451537 8.101115340641481 2.4075103981684385 0.31475215388184247 8.526899775112234 1.0553489022550013 0.3561154555858428 9.516731533706626 6.079693369464469 0.15985229375023857 8.783099561601954 0.06915035565962042 15.996894259700403
84 9.785724937949414 4.966944458894338 0.2025496352169039 8.420576186784968 3.767275429859615 0.38742267454273643 7.876834485736172 2.435842510755635 0.3078088546331791 8.887614547776158 0.9591656830573585 0.35824148893361035 10.039864257467045 6.089324860412078 0.17934499094519057 9.00212288314275 0.07939282085061139 16.448101613279828
85 10.28356935065784 4.947282235984099 0.20282026926420535 8.850276770103067 3.7261225378223575 0.3429518884659559 7.875581288310731 2.365838405894544 0.2773368764161208 9.372689734300048 1.0340111692952316 0.3149538663959642 10.032721477890789 6.148619779247742 0.12916791995860447 9.282967724252496 0.08005705790360121 14.521395536719828
86 10.38234062110074 4.889160556293994 0.18631026936711026 9.098970707754265 3.801851016763453 0.32755066996250715 7.6343760544472765 2.4135892935583176 0.35625647517474196 8.950186584860962 0.9905066903454162 0.2586605578429259 10.184230534929672 6.043182626911967 0.09324243138068428 9.250020900618583 0.0633402690294359 14.003322322497118
87 9.307926957816386 4.906052691127122 0.14755960336837656 8.307003304465018 3.70224555310204 0.3664207453593252 7.663632196008303 2.327764475092684 0.38975662283771834 9.245647060575157 0.9629916882651899 0.28399443123297946 10.135518369760035 6.108938461461301 0.09218594261621964 8.93194557772498 0.03728080606447377 14.666772403569128
88 8.467325300297379 4.880429206647696 0.18333542657773938 8.242217277960208 3.656583431618173 0.3832943328486422 8.382056824262719 2.3810222965417283 0.3514369590948926 8.990712619066162 1.0603675968515438 0.2759045213185604 9.17891891781824 6.137884627936085 0.12078854925503302 8.652246187880943 0.05893966417385155 15.06603739772923
89 8.576789757396641 4.9217424666028435 0.18473014272984464 8.195607118189796 3.6087841863151793 0.3643130990172758 8.647604538457513 2.3386599153381846 0.31021583165575906 9.121845120604334 1.0597884639146697 0.3078017721412392 9.06928468637088 6.13625593336755 0.18802942256021044 8.722226244203833 0.04872842536249174 15.528190644325852
90 8.810275271916359 4.966603291322078 0.18302784694387883 8.25237096800279 3.5884630962449315 0.3544631673837631 8.558549069203936 2.2966534732297283 0.39843024041143915 9.234123472323654 1.0089013423951199 0.34619156420107994 9.701876829910102 6.163538115856575 0.2059117198864873 8.911439122271366 0.040514096064492834 17.051505177333528
91 9.467219854901755 4.9000411727203375 0.18203651726075665 8.602733179863755 3.677088308935291 0.33717182108106786 8.310518596054841 2.35927954823505 0.33141685959541356 8.848595074522601 1.0163894203242443 0.33701719879013226 9.312643188456109 6.071026151624257 0.1929886450482273 8.908341978759811 0.040447152622642334 15.820866351698358
92 9.417185458256759 4.8255292087875645 0.19477829081060696 9.11991171498286 3.621335221443262 0.35008236835469253 9.30570860464597 2.4011011085184015 0.3300451990263301 8.675592911729929 1.110581470263892 0.335285924202423 8.915987902850114 6.091910750502623 0.17475568752181603 9.086877318493126 0.045773784157955036 15.870328974700165
93 8.61574492968485 4.899812822850787 0.15439841846418953 8.452980663321657 3.618572097473791 0.3378133696428372 8.898703214875864 2.3653731296218754 0.3425123847551552 9.036539510996949 1.0591388825011785 0.3655851817838277 9.340366642178582 6.116869011940927 0.2286692093384116 8.86886699221158 0.047635421132518195 16.37488814619448
94 9.129819803077353 4.934902401127477 0.17067844890189138 8.41627612338273 3.687321765180697 0.3407478547165156 8.29183997091227 2.3928251722945317 0.36815385092312636 8.547553154724735 1.0231840634524394 0.36975601945364633 10.098033654485434 6.11052361223226 0.13279106168233742 8.896704541316504 0.06543363511228742 15.838011470880994
95 9.753067142891952 4.903924310761076 0.2102411618517891 9.194437543756242 3.7872610113348504 0.3637353633757056 8.362176189944508 2.4694598502058147 0.35538882742026773 8.38313294873872 1.0870680498428906 0.3427774287846304 9.525920267189644 6.049944691462309 0.14528325039596282 9.043746818504212 0.09521381497619452 16.242505879148133
96 9.34569716645894 4.901422079904803 0.20549442557087222 8.361325099000641 3.7501414131426567 0.35193735255813546 7.947538817862734 2.435633197269881 0.36069969454297457 8.632952382878777 1.0168334658849274 0.3359844536503926 9.430947596390336 6.06706975262367 0.12496584975029106 8.743692212518287 0.069902214019994 15.803113074473886
97 8.784934648971651 4.892615492519585 0.1737669790902875 8.428390143622712 3.7014169303171114 0.355053270511715 8.603833824081299 2.330764839676511 0.3486201500760619 9.616785857799103 1.0847907618277908 0.2926243211547112 9.332846754556279 6.187503855863566 0.15159536945140759 8.953358245806209 0.07510060829571925 15.145109024832609
98 8.510185071642585 4.89676977816514 0.2013523780145261 8.423113867049828 3.6507264135290267 0.35995518729261144 8.715719590784294 2.3606533169037105 0.36585918489433206 8.865407512240312 1.08285669615584 0.37847954188701555 9.32603549943179 6.205654815273605 0.18082252833865708 8.768092308229761 0.07501443626027085 17.03367795765302
99 9.221091588740999 4.871757729173854 0.1438562972546617 9.118606259583526 3.640695551975302 0.3376005501651839 8.328249891417668 2.395348221533694 0.3614850398093528 9.699212895126484 1.034926011261297 0.31825399409694827 9.40125115766015 6.161743100746613 0.2212988585048707 9.153682358505765 0.05657635519295843 15.842222758270818
100 8.970141575825178 4.864581717167111 0.16272543866008143 8.693199895540987 3.6825515904377526 0.37124776822399996 8.401419175082676 2.3407736327860027 0.32247122740620565 9.401701059375254 1.062456447470634 0.35640786217889586 9.335997844331278 6.101531908050842 0.19775259692759586 8.960491910031076 0.0460612914372748 16.164341390427367
101 8.166512921390199 4.944635712097364 0.17727354944032575 8.8968390787472 3.600259475259789 0.343901765336451 9.506060427730928 2.344315600994715 0.3587467102715667 9.636174099210113 1.0956748499656976 0.35322982025229505 9.695084187771327 6.198147618130672 0.13624346916849242 9.180134142969953 0.07228888354445381 15.69211440081427
102 9.51801372935769 4.946091375873215 0.16487432700368299 8.834839151579478 3.6713675713379263 0.308007296999358 7.98451398814208 2.4006985220876493 0.362154541544673 9.233735785832435 1.074315566500311 0.3484955457080449 9.261530462337973 6.111842746281732 0.20164781128538523 8.966526623449932 0.07654538867097309 15.87298810191081
103 9.494535095688617 4.93642989331404 0.1579735095827263 8.65185744838182 3.7594259156973324 0.3213421569895204 8.980738648526026 2.344172533388779 0.22195695053902834 9.9182959942942 1.0750162781629997 0.295198838126136 9.14412056705245 6.125021149713175 0.17849999992131854 9.237909550788624 0.08369538631007148 13.464181085788011
104 9.298135537327568 4.979903440564301 0.15826725100703354 7.971638059176341 3.7062644289020445 0.313688401670414 9.443340392097475 2.2527748310110622 0.2682434801762811 10.413884179554477 1.0749215041278508 0.26991831280197276 9.752393621252502 6.168265121900322 0.2014614283465261 9.375878357881673 0.07210809755592237 13.883671205508035
105 8.81148811810866 4.926639881805987 0.17619717431541468 8.394850919648025 3.666270504057132 0.3379613497776703 9.202590252971087 2.3246785190139985 0.2822619403702951 9.60770299330185 1.1174200103005054 0.36153812455001355 9.46031854575309 6.158063650556952 0.17655352019661466 9.095390165956541 0.07429674540172129 15.292382313367014
106 9.638641909693744 4.838224615128114 0.19038344458768192 9.217682411361833 3.6611544525486446 0.3216662162121442 8.99985977056291 2.3605144355908605 0.24469078456996346 9.262886917893201 1.0914030205329484 0.34174594858114976 8.881203242227336 6.248655124154455 0.1789874484335593 9.200054850347804 0.07567256184581087 14.638771921398462
107 9.130337619052707 4.827008231513895 0.17143478354684605 8.67586136636871 3.6733142043279683 0.2769135747271429 9.477010675947373 2.392126167662595 0.28724489815609267 9.098793761899442 1.1541656818958668 0.3189000597244927 8.610582546107636 6.157784863893287 0.1966006749355783 8.998517193875173 0.07656206211352887 14.336481092728711
108 8.970530883294385 4.828324870762426 0.16933797311577153 9.260071374030257 3.64795242045943 0.34333667489804953 9.469461950796163 2.413311287469577 0.31111489617488963 8.936064772898636 1.1597744604729943 0.39700828504735386 8.384447077485202 6.149262813082442 0.19865736810658044 9.00411521170093 0.07540740270418009 16.26575840312859
109 9.127823564316852 4.883686829688095 0.23777118927981986 9.060122989854014 3.643069258834387 0.36832903436016684 9.152269012868972 2.416109438051606 0.3188677389402263 8.910707745856374 1.161891547629526 0.30802007645602286 8.639481907028445 6.090879020194109 0.16031260429961183 8.97808104398493 0.07480945113435093 15.966049291201298
110 9.294060352682889 4.91575288837751 0.1620770022860141 8.945436216188913 3.6808046867302484 0.29556391320483916 8.142277908595537 2.392693245684231 0.3211635821762225 9.10352524275969 1.0506618638752323 0.3207119983464273 9.45915817131577 6.088044337002895 0.1412111471827552 8.98889157830856 0.06127363658882965 14.217691496071819
111 9.191830399737945 4.9363087552715665 0.207448224153523 8.179952749945171 3.6497008190853806 0.2831497438517947 8.467249009294418 2.3409966126641266 0.3314512962706305 8.629577350809896 1.128807810013146 0.327020024637677 9.054868764963285 6.157238928946257 0.12479166011983246 8.704695654950143 0.07829281745090175 14.59737121322936
112 8.793350717384294 4.96532034423375 0.21953090240410128 8.229219573423682 3.680601430851508 0.3181728371791951 8.204773329082515 2.371809676760204 0.3230169656527292 9.23260962108488 1.016951434478581 0.32933178062180185 10.14937119041826 6.150225350354986 0.13217197697571775 8.921864886278724 0.07266387959061218 15.151576257862901
113 9.43234289705193 4.936097193248035 0.18641128114760164 8.17525612149812 3.684285946248469 0.34156787222799245 8.781285885626508 2.338690389468158 0.31036946127240256 9.210559673563758 1.0532175601543665 0.3032227519531986 9.701859297876613 6.078418984419468 0.16964927664887403 9.060260775123385 0.05382424696250552 15.025481773731585
114 9.183972764357847 4.984835887242698 0.22778878386344623 7.899929932610408 3.6959459674123734 0.3291835711974559 8.286931930204977 2.324142604018576 0.30537736864946646 9.185348735520284 1.0098852069005173 0.2884194618815193 9.659112380583599 6.1483534902933705 0.17154934558793108 8.843059148655424 0.0683148634283135 15.152654201708355
115 9.165820008740676 4.9073388573216254 0.13890166309004556 8.34239909415065 3.639662844014431 0.32912050739334675 8.498077479343218 2.3085217975979853 0.3098192167227753 8.866210317594314 1.1112388681440872 0.32520357985161585 9.018423682265132 6.111611340277046 0.19659518237419935 8.778186116418798 0.05135697372584129 14.892779089640847
116 9.417232738844538 4.931792595109271 0.18112024493635825 8.869350958189248 3.667592555227212 0.3311907375135547 7.831498780271528 2.3743631495540165 0.3272248162946997 8.784048134916711 1.0446664964519878 0.3036972770727221 9.737293854465982 6.106504168547385 0.13351882464845713 8.927884893337602 0.06066602523278086 14.630499076399367
117 9.40493086847843 4.828052565677632 0.11544941725884168 8.424998770572348 3.706942080559592 0.332404082110033 8.096103216685918 2.318109991386945 0.29735041791724287 9.191247767817945 0.9828587461395509 0.3024941057950169 9.767156133352879 6.140183826501801 0.17973484105500753 8.976887351381503 0.030911674307910596 14.065344550131101
118 9.792365845174501 4.97215097535058 0.21994545000915378 8.14816670503408 3.758357560224691 0.3492939140590877 7.858358572833917 2.357168929505519 0.36166499217099085 8.760973299174571 0.9692373846661796 0.3162219099383678 10.116232049973275 6.047092281285964 0.11828848693031291 8.935219294438069 0.056483658461393096 15.646500527596144
119 9.679429767562103 4.984152865943902 0.17602400949296465 8.193576902929006 3.559425098856492 0.2809269427715401 8.739185139133516 2.2944997479285094 0.3123929638620104 9.020238780496166 1.0459087268565734 0.2806428037187003 9.607921115590978 6.11945108649193 0.17660780974461043 9.048070341142353 0.03636973747028773 14.055737943866319
120 8.861256315843704 5.022872164725099 0.1772458315173035 7.736641778049151 3.6195402635987173 0.34183201946644676 8.819781182645695 2.270274935187587 0.32448046335975533 9.76590882282102 1.0439356397296176 0.3168207089792803 9.860234142953134 6.188546386696922 0.16020241376620104 9.00876444846254 0.06471611024239494 15.132748569703997
121 9.588816168864826 4.9115409745300465 0.15659409045078887 9.130304069399758 3.67788061837455 0.33198480768507266 8.270852177178073 2.4104920716814897 0.32802536012466177 8.6530205307839 1.0421175346624771 0.25859530264723674 9.632751358543127 6.112623146728507 0.12486155642451606 9.055148860953937 0.06661310145022034 13.751687436178662
122 8.982854625406274 4.904295648374727 0.19951539073349014 8.281032685823899 3.7104314936795157 0.3297995827724587 8.924323699977602 2.3384355667475996 0.31665441123772586 9.083889181697812 1.004381396976998 0.3189937721120199 9.320437970967543 6.148019908399914 0.18720910977420582 8.918507632774626 0.056795035090557146 15.494752810506307
123 9.133449229053376 4.928032066958226 0.18084042488902968 8.26745794886817 3.6636209428933117 0.3117785616552617 8.650826515369458 2.374270248162891 0.31934899144470796 9.255854202326473 0.9799484921032383 0.3269858806729909 9.879921239115479 6.187203673187207 0.17646017141791326 9.037501826946592 0.06229731691578098 15.073534447174639
124 9.669098612611085 4.894217761069452 0.12715609316067691 8.852677762341953 3.7047974570279596 0.2855227079951584 9.652296342617825 2.3535346012898315 0.2913176755959847 8.661798183520325 1.058632585942655 0.3268823143640211 9.45007101309314 6.071422076782779 0.19028514696137203 9.257188382836867 0.05220312867734189 13.993507949079865
125 9.432226131880757 4.900066213370672 0.13516847821946162 8.94752166555778 3.676103107415505 0.33711055700428777 8.955755057065693 2.3709370359243307 0.32075661719976617 9.501761344580677 1.0792508139392671 0.3249553703199391 9.335392514783596 6.118290538734942 0.21218131483410316 9.234531342773701 0.0646117741317497 15.242652193649013
126 10.201564482484928 4.925680543035435 0.13851022384190226 8.378208055333454 3.7201879450207196 0.34575794975048985 8.395906026199132 2.4138712916105565 0.32562455828206277 8.140716132095342 1.0066810462479328 0.3608270128429047 10.151657600194785 6.090966796687283 0.1255326857698813 9.05361045926153 0.06715975677519177 14.853958690098803
127 9.121241415269733 4.906811597653979 0.1652896254433464 8.234535169588629 3.6910218918092914 0.3654219200524746 8.647176051967268 2.260727164605604 0.3246068218936502 9.265382325699674 1.0830851499755356 0.3222757552607588 9.993624237538299 6.145249032735483 0.13651046435013323 9.05239184001272 0.05306119961078504 15.058529334780582
128 8.903998736544235 4.950271942036828 0.1700340018648527 8.403366768615903 3.6584191115480813 0.33746844005897786 8.169083491763626 2.3870825670661118 0.3652260474768135 9.255795957964846 1.015995601285389 0.33934087804643237 9.537526276349597 6.102366437010073 0.13772750236256934 8.853954246247643 0.05850936404410305 15.467532768012429
129 9.344813211445645 4.943380060753498 0.1747196881317032 8.770121975467783 3.678494449669452 0.315698428239808 7.916291911287057 2.3616749551961425 0.3747737950516681 8.451155958911277 0.9633834469443208 0.3416699968471808 9.429249305737105 6.065424826457248 0.15206826853003305 8.782326472569773 0.03815378005893848 15.57219275672586
130 9.521748904593164 4.882249101948156 0.14336819577830107 9.011901020241856 3.685749517077071 0.34725572538959626 8.432633939059913 2.342768610808112 0.33876220221883024 8.614201157259014 1.041665728334879 0.36444372564786137 9.64885408260891 6.05183386491676 0.15609684053020473 9.045867820752571 0.03653559687180197 15.469020392825911
131 9.700799473759965 4.927682217639974 0.141640353753866 8.605216871507581 3.710635160749691 0.34919323381625256 7.95339660281108 2.30889033299344 0.38142252983653463 8.41088666074223 0.9734993427424743 0.3316104295517474 9.682558851184947 6.042336799541961 0.16908207519790114 8.87057169200116 0.02829100298831446 15.73283230757153
132 10.119830327816354 4.888966411082664 0.15996085233993232 8.774695750941989 3.714732242593908 0.35479788616719904 7.709761313068531 2.3579055201853807 0.35500577445459336 7.904122292798173 0.961489982537837 0.3643569249737548 9.959538223277658 6.014116877649604 0.12854590090849285 8.893589581580539 0.023124439064685132 15.615017479216574
133 10.029208518175459 4.922690770219619 0.19676202762980177 8.834543853476317 3.746312648177258 0.3441551823596805 7.855279269445299 2.381025401407757 0.3069909641500359 8.097487286151813 0.9262782089876611 0.32174086736978 10.16711682301823 6.012376156144584 0.15695294274731195 8.996727150053422 0.03341886924218222 15.201738958316852
134 9.894269540297485 4.905325612217793 0.15020047247873355 8.854220207312713 3.690462234629509 0.30309676929310236 7.508328507809463 2.448495839750019 0.37170031707140255 8.633401537041854 0.9555803893548701 0.36707732594940956 9.740540799908121 6.113448181261451 0.1901581049000307 8.926152118473928 0.05834468369753487 15.839223322628063
135 10.381459679945117 4.837263547754136 0.13413440386698133 9.453082137346344 3.655612591384523 0.3336311966623242 8.395187379662294 2.37299597492626 0.2513707677282429 8.508531297856177 0.994226761001703 0.36325841865576736 10.229834494751342 6.068890713709685 0.13417094635081797 9.393618997912256 0.021480150010067867 13.940816403254626
136 9.958440327474072 4.867455885174075 0.15892996699948195 9.006868694846649 3.6626053187014245 0.33730872561276726 7.690523946093854 2.3767465568569848 0.30971636833873134 8.067659849768333 0.9503274032485225 0.349856027459224 9.568496236293154 6.015451774702632 0.13085063671935165 8.858397810895212 0.010199619991534181 14.744057302189034
137 10.794432169226972 4.825175155847691 0.15845736454268833 9.579877772242138 3.616589546391632 0.3014647900885566 7.76214063208901 2.4816075422362127 0.36654949036784124 7.982399588249142 0.9821635005055203 0.36766729133495407 9.546870495046441 6.060489430308354 0.14951618784263587 9.133144131370742 0.02888726731268836 15.397153547290017
138 10.279791939783136 4.836130546575693 0.20569121232916596 8.630089779133604 3.6152946429258406 0.3502998849511804 7.944264266538518 2.324518991456816 0.33970562445273944 8.729024786153168 0.9345250983359646 0.3800519300906241 9.677420129438001 6.039390837187079 0.13000784758365905 9.052118180209286 -0.014345744448915032 16.10878288782541
139 10.390273376109949 4.951023331695154 0.22307970366083898 8.566214448071303 3.7081964302693233 0.34029454457911806 7.4206657449070335 2.3175065005966737 0.3085724448222358 8.569439426511469 0.9280398365930479 0.3735124714034191 10.357216906919568 6.051196023173045 0.08448578475254712 9.060761980503866 0.02687465672025515 15.24004651498822
140 10.571367704979991 4.819006545383809 0.12775162815863406 9.330962285294644 3.667715093846451 0.3286918443953479 7.472168312693698 2.415715898030715 0.3781740682966517 7.599242078959984 0.9168181420644029 0.3972805835330544 10.163221779794016 5.946101951417741 0.11616591731762486 9.027392432344467 -0.011246241596569884 15.447676020566607
141 10.854944036259285 4.927681772269439 0.2154788860255203 8.702962256892484 3.6940461754048703 0.32085150687049135 7.490592691440438 2.37567971609009 0.37950365896201244 8.067964063892278 0.8789642515542161 0.39127326133005824 10.31569536082802 6.010492006960171 0.08557850524659132 9.086431681862502 0.013055016710563794 15.959003916805935
142 10.201655584490814 4.823952385922136 0.13260049866063822 9.05345550279633 3.7001072524437233 0.32910501625664107 7.213188210477502 2.381533299903735 0.39780403431509137 8.006895946402317 0.8776321070081169 0.36750723541724023 10.150517339309872 5.982430100758915 0.11311295523697788 8.925142516695367 -0.0111867385378684 15.356755619093272
143 9.914106120901373 4.888744859359582 0.1677407465816378 8.896286566522093 3.7251983398910324 0.3107735832175435 7.435283557920562 2.369104936698504 0.3530685097212204 8.041307494788468 0.9480083350449379 0.369188070312702 10.220350406165288 6.001564970234733 0.12058556701114365 8.901466829259558 0.022206520500564132 15.141629871090252
144 9.728110955695636 4.934981628261681 0.16663720342480856 9.000168747986933 3.667970417087834 0.35485398632765197 7.758901161512009 2.4339922291366025 0.41756735011680685 8.454445040798934 0.9510064737735254 0.3661997488410164 9.930296136487547 6.057334944004968 0.16360350220185782 8.97438440849621 0.04473937070772871 16.831916261458662
145 9.946333725268747 4.87039542261129 0.1393855652010108 9.271287800573331 3.6692891147874773 0.29758834707724097 7.475822130028497 2.4373748019979646 0.374146738376163 8.17728211936525 0.9319689759585164 0.38474733468205 10.159676657921718 5.995106996123021 0.13397697980621356 9.00608048663151 0.016509294550460307 15.238900781879511
146 10.04941938681166 4.894107496203598 0.16393070686262015 9.226927604285788 3.697662512387583 0.34764171131591787 7.6655127346677 2.4659810428290023 0.3976955488600925 7.561604383648181 0.8988899686605103 0.430171076274281 10.381987171943976 5.9967762212854145 0.10555899920761593 8.977090256271461 0.026365680528027992 16.55845784821834
147 9.634483650899032 4.871050560512382 0.17940646129849633 9.035158362084355 3.6798383723774752 0.39585518232997746 7.731757500195755 2.3982020662693166 0.41183553322737326 8.294170777349194 0.9899279147321325 0.3971812081363127 10.162311068496065 6.07063403814524 0.06904639215831504 8.971576271804881 0.03761282266211556 16.65387519850262
148 10.34881376669097 4.871438660840027 0.1627511904240947 9.188114546881884 3.6955322187083786 0.32049562534804305 7.573701222727106 2.4277659868301553 0.33580561131587144 8.114169979340346 0.9290954971698131 0.3925642503773113 9.393110634325001 6.0299020741977465 0.14570587986202016 8.923582029993062 0.026429119804030378 15.55377079455207
149 10.783543800912383 4.884470535431348 0.1653812506807126 8.852109205662803 3.73729336427166 0.3211428114418234 7.585603967020021 2.359395800936251 0.30436844286986253 8.325743185135094 0.877744395764726 0.35291592357384555 9.97498961628002 6.0061665607526775 0.07124892806441957 9.104397955002064 0.008696363686138752 13.923531680251827
150 10.329763060979916 4.90276338011453 0.20460158898689373 9.123864490450009 3.742387849870163 0.341902958942771 7.088059363648795 2.4512883887706955 0.40850467564490545 8.113374115948696 0.8821975404760625 0.36491751991365967 10.40981263082383 6.003496885232178 0.13970695611609335 9.01297473237025 0.032109041147532304 16.726170124478784
151 10.347022531642631 4.885116821902127 0.15761012639555677 8.826643905025545 3.7446582415438714 0.31612241893959603 7.4369358214199375 2.414261611734119 0.40729570172845947 8.568866213458344 0.9659430323464196 0.3337412965378241 9.690632584838772 6.02451570334709 0.06750611006701986 8.974020211277047 0.042581314429531746 14.693796625516272
152 10.393919129961763 4.907711527038704 0.1316526514917111 8.943564571263185 3.7752537411972353 0.3138442480935049 7.496466272293545 2.5338147050913133 0.4841331955270004 8.676006545504618 0.9496737545371521 0.360468757151089 10.001172126884702 6.031346081644623 0.09342725815021188 9.102225729181564 0.07524219415661189 15.854041394569053
153 9.501525017955558 4.832777617503923 0.14664421642171163 9.18706759750931 3.664218504937521 0.3226519232870797 8.00871615705447 2.3762415718901195 0.4243341932900696 8.095371595848654 0.9389728690306457 0.4196060844604752 9.691556128003823 6.025012400465839 0.1139306384495934 8.896847299274365 0.0031268250204160575 16.354129792738576
154 10.504306585532593 4.898504939910459 0.20311596037112006 9.180216609080574 3.716186109586084 0.35183601396458164 6.797449955753485 2.477399493896795 0.4482050302457346 7.828474956990561 0.8542232216157816 0.4045626632161061 10.710403755946418 5.989118352693569 0.08042292882356522 9.004170372660727 0.022768655795344084 17.052858020005758
155 10.450645320327615 4.862615678982785 0.15602474498180427 9.420953435713088 3.7159015782298703 0.3236975150503003 7.455306159024711 2.3481611712370603 0.41216537750299287 8.214986784309314 0.9494002176528566 0.3525327140232655 9.61671289971557 5.919873731485545 0.09867949252927222 9.03172091981806 -0.00512729222757029 15.390790506180078
156 10.490392359543648 4.87499553528998 0.19788058396090577 9.437064302349013 3.688577932620204 0.3370265717803546 7.795336341488714 2.4679230653386965 0.4353012539041755 7.496199106603038 0.9346332285942639 0.38442275963465794 9.88599409465763 5.963168972899985 0.05699036414770833 9.02099724092841 0.021541979203432215 16.175991227039702
157 10.297474339711739 4.837278027229008 0.1543111879593508 9.528819889348288 3.714906427343443 0.3422025622484241 7.656508169695432 2.4767548348667137 0.4391358073122745 7.666138436841777 0.98713950689311 0.38583846456534127 9.71995035417278 5.97744543434057 0.13460380140436948 8.973778237954003 0.03438707838937527 16.685583213894258
158 10.856088988280495 4.832911387557307 0.1572044173967928 9.173735512834806 3.7544086411319064 0.3172889131036892 7.364276468076718 2.503893287307599 0.42064918809462304 7.689080003026857 0.9064769315326123 0.37583156025720427 9.727995356132451 5.936157501088122 0.09996106642798433 8.962235265670266 0.022451781978315766 15.709759562143038
159 10.163426827947218 4.751555242546784 0.10720654102400856 9.702964410972973 3.637129495350197 0.30021969394141773 8.188689390999974 2.43923629847996 0.383621407707735 7.50869611466184 0.9623838881145661 0.3989628504597675 9.093071681240266 5.990755419624222 0.13944304104174057 8.931369685164453 -0.008105698922047821 15.234415313391983
160 10.566885233189632 4.8688359436600335 0.15073647214749758 8.586268355631807 3.7590542365298125 0.36210894658590975 7.814894512177991 2.41333937125067 0.3939678575636893 8.267824488672987 0.9933575632545325 0.3582125888358758 9.786829732310578 6.036225517144789 0.09576587009494107 9.0045404643966 0.04984475862277386 15.593524644968648
161 10.6421790986241 4.889674448949608 0.15413696826388565 8.8332203428556 3.751803804313345 0.3432727496879154 7.985690974547571 2.38899706707747 0.36515344570138375 8.38634195275822 0.9233402532165791 0.3693763236086562 9.758913794486515 5.990081657030639 0.09415597448632106 9.121269232654402 0.024461678372334462 15.195934637924355
162 10.007759958987227 4.888681226733045 0.17890975932698736 9.211091219608793 3.7517034430831706 0.3235074454611086 8.098175564554182 2.470645080009531 0.42815622881194315 8.214047973058594 0.9724508624271501 0.36305589250535236 9.555059865847449 6.021893784174342 0.11879047568759442 9.017226916411248 0.05675711154025407 16.18513870868847
163 11.040080817273294 4.8814758113608505 0.17429537067165643 9.218444411010292 3.7917908091977 0.3577025599889769 7.099990069313165 2.4510329546951604 0.37599294296009 7.901856897857135 0.8507583984916385 0.35995789479815643 10.753069831917104 5.908031680846274 0.10281949954154233 9.202688405474198 0.01230016317313103 15.70784728891802
164 10.449319158733656 4.834494085495204 0.16616759363439326 9.473972631119391 3.695130349253181 0.3804441010109566 7.480609100960447 2.472158505840937 0.42034606520660744 7.5190808349360685 0.9140626319662501 0.3733626503249963 9.667100106382138 5.930492137385642 0.11803163420854593 8.91801636642634 0.004949774243049099 16.711483437512886
165 9.89579614256794 4.855012785830777 0.1739020679796217 9.131264469009059 3.642255835462512 0.3374318940140771 8.237955553811874 2.401649196312201 0.3745500076132094 7.936043062378856 0.989254776243901 0.3798749899548891 9.323295206720287 5.971874302008351 0.1559161558215278 8.904870886897603 0.007691611426354816 16.29119679004777
166 10.8584656938432 4.881645657250372 0.15202025711719594 9.165742364082345 3.713194739485256 0.3724767670956873 7.591519078649226 2.409953916555097 0.354464541207426 8.200197743649177 0.8978368550661548 0.34986211372829507 10.28678343736842 5.976203932060182 0.1308154569431676 9.220541663518473 0.011449252338218674 15.580316831774379
167 10.422473487268483 4.9015159899530065 0.17411070019691413 9.022853404768322 3.7436382539160706 0.37050557301124676 7.893299137890698 2.3821535408003562 0.3779077774698244 8.413151708436388 0.8637022516152657 0.36827142136457114 9.90044310561862 5.981480334129625 0.14090632244964643 9.130444168796501 0.01018030633767113 16.40609406914191
168 10.566792814420172 4.859927144894869 0.17145504698517858 8.748804342322067 3.7295732834928432 0.3431260857815678 8.031852742989408 2.373651990732351 0.3707405711055251 8.306202973855276 0.8959713171045834 0.38308437449414356 10.32877812330264 5.948577767121019 0.12610599170425593 9.196486199377912 -0.0027774670760603694 15.979931219020234
169 10.725474857066468 4.8061603240607464 0.15166442503165475 9.0644393861004 3.7370981047991765 0.3505679540675157 8.266178496409166 2.3658366268797573 0.38101897509249366 8.20889280181374 0.9623614963694831 0.33839504190273867 9.359282916937884 5.997725389253935 0.17700396275318153 9.124853691665532 0.00951862052742598 16.027352515284928
170 10.693707720962788 4.839827884912633 0.16719148878353 9.405410904409255 3.690594144720407 0.2821696924974199 8.2045795974663 2.4533916026924274 0.382929027385748 7.434913124832197 0.9951222518033017 0.37344320465531483 9.71602089382495 5.95865614190984 0.09686355506831124 9.090926448299097 0.023200637462528095 14.926661739060295
171 11.093937887973896 4.876589564402175 0.14536022027679732 9.111871432953604 3.7221471312448142 0.31198077383038636 7.862073311976216 2.430876709173352 0.3840774042892188 8.23844187442904 0.8986559691278742 0.35939414419457427 10.56889116646559 5.968323122060351 0.07871317082017866 9.37504313475967 0.015000731456519612 14.662284631384985
172 10.19844633363314 4.885851600872682 0.13866856991796447 8.430407831698455 3.7106883661114476 0.312377836245386 7.996137201399007 2.3166012286819204 0.34961806169810505 9.393822024641238 0.9327538142330453 0.3638082354783141 9.679894972717433 5.976232256850393 0.13995542292657484 9.139741672817856 0.00010768560470399979 14.947645262643915
173 10.050842310779387 4.891986023996238 0.19529129496809117 8.643069878477192 3.6925644942035296 0.3107909303478724 7.732062444804173 2.355880342805322 0.3363501713620481 8.117257810812594 0.913905242194048 0.3756057734947203 9.782113142915158 6.03552792889671 0.10677675741951724 8.8650691175577 0.013655038673975838 15.181260797393126
174 10.242885080828668 4.850730385155694 0.1593624971680555 9.357495401046508 3.6896627472675307 0.29578156228452657 8.28434094624101 2.377434894608814 0.327677553400742 8.435577724421947 0.9466840442970357 0.37479870673613375 9.77714665371571 6.058846881459777 0.14039355468714879 9.219489161250769 0.02035402281257679 14.874143349094844
175 10.481669139717193 4.889140793160381 0.18637815267368016 9.385516214470348 3.7120054389540122 0.3071603490900924 7.574845916938188 2.2630575919733626 0.3095356192364593 8.694764165890401 0.9663920119454721 0.3194317577914482 9.739231834083478 6.047801484150638 0.1049149641506537 9.175205454219922 0.011361696291579505 14.065206797397122
176 10.02729596406108 4.943662066942484 0.18016943141740013 8.336815403346984 3.7433937999241227 0.2464169375253173 7.713428481409241 2.3253905626919993 0.3576147062934808 9.17267597892091 0.946850597514063 0.3451867933519399 9.816991208267774 6.125221756371733 0.13868366165967594 9.013441407201197 0.0525859889436868 14.531029360779131
177 9.98479043159501 4.927513590221737 0.18027317997738182 8.65856282796995 3.7363547333047396 0.34042488603080695 7.3750165233456695 2.3243565112432494 0.33698871778137657 8.887169328308959 0.9038295606980011 0.3263811113074071 9.9300522407227 6.072071237145751 0.1199461801850125 8.967118270388458 0.028507358777501945 14.94290058786251
178 9.83353126080248 4.950358878631908 0.24446457172925698 8.532860993467418 3.764225045975656 0.3270339410286429 8.087149066580144 2.3642323334366195 0.3306334100085709 8.147550299229836 0.8768756072372293 0.3319773094761407 9.927008906516022 6.018699972338647 0.1630040788962561 8.90562010531918 0.03056059977881829 16.009739245960986
179 9.966617812959628 4.957425055169304 0.14694088277499795 8.368039585716208 3.7515845545855218 0.3401439672615296 7.41570456133751 2.2834213524688196 0.3532289587382431 8.714679442827759 0.8538971924302049 0.28083276265567375 9.969778684278811 6.020169239507849 0.18140426348229746 8.886964017423983 0.008981711087146339 14.92613308834835
180 10.576308675275984 4.859653596774603 0.17989048045796435 9.110424436472607 3.751729235346772 0.3350920423747048 7.453405322475618 2.3708299516585534 0.34110919512058396 8.171791326330235 0.9229727129522981 0.2941231793767746 9.700814622613429 5.974599089506677 0.15683392461587808 9.002548876633574 0.011639149502587043 14.977676223009324
181 9.69347889875106 4.877461889063369 0.14887058006141848 8.616654281941774 3.712418881116915 0.29104423852682315 7.484945296110864 2.309375416577073 0.34414334608476704 8.87580356017003 0.8916385526417376 0.3198733344838885 10.873812216209153 6.0290980965442005 0.10264106285062394 9.108938850636575 -0.00031920055653462677 13.826303095863556
182 9.966114074771369 4.953529100561922 0.19599405199064318 7.9046217694899115 3.8097520708675563 0.3326058613620054 7.026022313200187 2.2504721054474937 0.3125484657144491 8.654658332015579 0.846994226745875 0.3387492881167669 11.0000281696189 6.0053346231536056 0.07434260352539311 8.91028893181919 0.008898657610096849 14.372534801397261
183 10.3664167712147 4.918247437778147 0.18079534874494657 8.426428413055154 3.7118224852211257 0.33654895112340194 7.26734073532124 2.2842731746818603 0.3088963094457272 8.88831788126932 0.838549560245962 0.32767088625321084 10.459064358805275 5.9476096462916415 0.08898503394147662 9.081513631933138 -0.024217306901446346 14.242545102461863
184 10.1739236561577 4.858843681594417 0.17416195966480402 8.392163047743674 3.720032872137974 0.33710893516265333 7.575269571091056 2.348555208405892 0.33722046433954733 8.886779488998577 0.8973939619777046 0.2970137478343004 9.756005546416615 5.97719151386466 0.17890707979700346 8.956828262081524 -0.003914320149064276 15.176645727847017
185 10.147247125654433 4.856858127628767 0.15272906159383745 8.94646742430826 3.6642015393559424 0.2891609809647441 7.7815067951003885 2.369720825481595 0.35772196674152423 8.596689464979576 0.9639965723539619 0.2752616162855502 9.556405641567785 6.0139964163240425 0.16810771198202445 9.005663290322088 0.009436928483668127 14.243516931230793
186 9.729806725565474 4.873749293721798 0.16022819387640677 9.12288709735348 3.7131257296442053 0.30670562495430304 8.693060819855239 2.4329008220546005 0.3306930751606769 8.607337036354236 1.06193872630329 0.3065146633010234 9.229412138632277 6.08035622858124 0.17556869030430136 9.076500763552142 0.06809639231583317 14.664399237386636
187 10.47422067277946 4.7899651492269735 0.17183437406551996 9.46853956100436 3.728065421728004 0.3098747332949024 7.535337310341937 2.42348569480568 0.3655590045602174 7.944075981174835 1.0088410568698243 0.30080102541518217 8.771601183933257 5.976911892645056 0.14849839621349395 8.83875494184677 0.021136075309913904 14.857569505212515
188 8.862055727471951 4.752687332119648 0.14334399772220588 9.436014420829535 3.6123413463881247 0.28642156280129305 9.106371958818967 2.4190477997913993 0.3287062464694472 8.365456466478156 1.0734588096235933 0.2656973906528543 8.176578359955206 6.098482748931204 0.23358100042093047 8.789295386710764 0.026885839625600205 14.412755606193409
189 9.421050694233038 4.881222940609283 0.16220549261075265 9.052573374584725 3.665328944436985 0.31450195686259097 8.150717708725411 2.3952119426432645 0.31602308945451024 8.082682584178848 1.041124246105868 0.2503401899986977 9.994655515416198 6.033523632800756 0.1159347878903252 8.940335975427644 0.03896457357403782 13.281224909197158
190 9.249330436089116 4.799362997529432 0.129252573154226 9.04435355601805 3.5808191901377526 0.2972918224007164 8.880724468058496 2.43467318898512 0.32786214441935857 8.114697868383063 0.9661662632900518 0.30447184719361764 9.080032836418505 6.026649643985717 0.14068120542885498 8.873827832993445 -0.0027835109595789388 13.74594038604552
191 9.415831280363713 4.837787206228052 0.15479015894315537 8.894150589785504 3.624700187645624 0.2866056854826868 8.239870828251346 2.4619214166250787 0.32030826558020115 8.523654439179868 1.0026280126160148 0.23494858411907263 9.309529482709202 6.071263264333321 0.1978402556338365 8.876607324057927 0.03534224974442442 13.687880935864053
192 9.308021774957425 4.823985526392078 0.14328849375278757 8.58687510072372 3.60283952082415 0.2791058364983879 8.202621927088593 2.379022285995413 0.34534494216729783 8.770461624944941 0.9822902239103807 0.2794904717748196 8.799804099958084 6.037627877640643 0.2071458794476736 8.733556905534552 0.0008353192073393467 14.374085831743589
193 9.721514990163621 4.746053314997422 0.1570973989635692 9.309672592876124 3.6185318181520336 0.29734105966303814 8.611892000794361 2.407688725638649 0.35204125610317955 8.591703446112538 1.0355828557283087 0.2653780494488775 9.091416260406435 6.018014179467699 0.16054394678820041 9.065239858070615 0.0008564110516288359 14.122283340620578
194 9.87875751126141 4.795957435803379 0.15718385718594785 9.204748344782878 3.674764648451741 0.3332749978115084 8.024050481246631 2.4387010724110607 0.3069637436956308 8.648039260674315 1.0771484671836946 0.2238373915544729 8.989698839050162 6.078756649343946 0.18088847177610634 8.94905888740308 0.04874788689357055 13.775606644419799
195 9.685818489379075 4.802546300606405 0.12348954432421441 8.760419705674053 3.6576770285629983 0.2996263643186788 8.532789766736249 2.3836455871237434 0.30515207551240164 8.51508945017373 0.9921485683302772 0.2326221502248205 8.911183849079944 6.017863825653172 0.17358658365381413 8.88106025220861 0.006458494310125506 13.000145579839458
196 9.468244573997264 4.798956587980808 0.1297805267200798 8.935442207481387 3.6378141677836506 0.34705793416399794 8.992578461976331 2.4541084499792754 0.3311544415192504 8.481959070699915 1.073069702969941 0.24877922535212885 8.557312077119182 6.075647316899942 0.18541779182907384 8.887107278254817 0.04360147737752964 14.234447949177746
197 9.500544298253631 4.835239943462761 0.1484842953993373 8.747788314353553 3.622478067144896 0.2856375950953277 8.756572667086594 2.3539000609923093 0.3066264500771028 8.473615489785884 1.0784460775195728 0.28787811214275855 9.095843297583553 6.060547310658004 0.163856913900744 8.914872813412643 0.025804524210314917 13.66485280932133
198 8.905318836759134 4.7786295203543165 0.11625639113701068 8.77755433249533 3.600135838665866 0.3241074662476603 9.126269517797482 2.3801595663001764 0.2937862132598741 8.511389773651292 1.135562397100114 0.32100361405345024 8.66490770253136 6.0907090469946 0.16755928840539916 8.797088032646919 0.0327215061378209 14.011258582943489
199 9.831425873408296 4.880244829331835 0.15506826988439282 8.593695554973959 3.6911517958981253 0.3590306195556372 8.07633966564541 2.3666272922133356 0.3300174265459283 8.69026650278835 1.027725164131863 0.2568268161740636 9.09941797062769 6.046255217898146 0.18366860702738458 8.858229113488742 0.03808309214946726 14.720566193679772
200 9.707556135452785 4.819169720381049 0.1428135417717378 8.659518652298209 3.692685999444346 0.32240313556119105 8.067347212516449 2.3871688596889764 0.36471303324620097 8.377113143385012 1.104019195845479 0.27612629664255633 8.60211294223909 6.06433975839929 0.18105008175899062 8.682729617178309 0.04915893900663444 14.749149336836515
201 10.096715219738474 4.83343572369097 0.12188815491358063 8.67281152059868 3.684276114096585 0.32930929526866276 8.495219785965729 2.4055805220230226 0.3774993547517914 9.317071952010313 1.054763520625262 0.21754732207482294 9.012331984512157 6.0789636164364165 0.1714463130353094 9.118830092565071 0.04708613162925759 13.953704593591759
202 9.511541996742457 4.864780630363299 0.158609519100126 8.243538387679122 3.6107632079760936 0.31969567448458525 8.218111859458578 2.347060535126627 0.3312746802373781 9.287047755442025 0.9795877890041966 0.2337864070488447 9.144164226786797 6.06065811532831 0.17915476853562132 8.880880845221796 0.008252287814511528 14.009059299380006
203 10.2489109517869 4.9012892507522015 0.162374812787265 8.610727679833692 3.712496953826823 0.36941544898549555 8.182875893707562 2.369747987895654 0.31183918034483377 8.24281606879286 1.0283622595774804 0.2721047312775153 9.330810148828673 5.988384565763983 0.14681625760961128 8.923228148589939 0.03573843581803478 14.467762223798708
204 9.44885497934171 4.877503395712797 0.17242352943465206 8.670445034908523 3.6910306378094067 0.3591269607315856 8.45168202386014 2.4213836601587393 0.3545212069902927 8.590664578865244 1.0599749327735095 0.2774844373267337 9.491042260714424 6.093580169202808 0.11723886342383821 8.930537775538008 0.06437679138625847 14.676829560308814
205 9.779506659128629 4.850441839976253 0.1737769764719516 8.545942662695031 3.7054841180617517 0.3598441627895146 8.263111963811909 2.332710458996311 0.32294504079255487 8.449335315246627 1.06988675123547 0.2704384232662965 9.3184776678031 6.088184282147803 0.14054936718785763 8.87127485373706 0.04502372233832404 14.525098563033694
206 9.51810911579462 4.820092786512496 0.12177633281988938 9.483242263808085 3.6287833604449427 0.27025831521091287 8.766162547377814 2.3718618377600076 0.32996021917586366 8.743382774912408 1.0464532666435225 0.2533325885919754 9.060996439104175 6.035179544847421 0.2186483830014353 9.11437862819942 0.016156391496484224 13.68195528076734
207 9.273226130702977 4.774967105103086 0.16396759100143166 9.31056805080467 3.601978487748574 0.3103038799954178 8.743737682246858 2.4121177252230037 0.3044241263499183 7.944395979200962 1.0971583081796108 0.23921690241193172 8.963043887977395 6.00989073535452 0.18388355032878567 8.846994346186573 0.014904704576565297 13.771568301101157
208 10.09820733804083 4.847166760275389 0.18092822517351262 9.848395721032269 3.6896826123647455 0.2750027271581687 8.61677137602449 2.420417946999228 0.3381240020872805 8.307191826027998 1.0686351547397326 0.2342642312509938 8.661778412164157 5.967700596719249 0.13019208300561713 9.106468934657949 0.034402846474475134 13.275561242691378
209 9.510427804307772 4.861854467536004 0.2212306888564171 9.226930050012301 3.640065728092151 0.3222582531367235 8.80928604726639 2.384536107908353 0.2861463241941138 8.586094768096796 1.154323311849447 0.19379809425184527 8.597039009620445 6.001356706761177 0.15279956680119902 8.945955535860742 0.04410949668423272 13.478636491037511
210 9.251253879247571 4.877378219354046 0.17944887705484808 9.296268202544473 3.616391120281577 0.309513703312456 8.720546159790427 2.4285196030123304 0.3688554307712751 9.41464606848471 1.140004552982346 0.2222313335177312 8.473390925018556 6.081424773980355 0.19880409637010865 9.031221047017148 0.06442588617693716 14.654580957319267
211 9.426206368511084 4.844953251586311 0.17905104829398638 9.704598246782396 3.6180626733610515 0.2947151505229196 8.295259271160743 2.4152588682887384 0.37230279033113123 8.694980626739168 1.0648257811095538 0.2426551190534796 8.903190661796517 6.011544157036102 0.11232604067674923 9.004847034997981 0.026611178531157752 13.763020902856766
212 9.107676673103052 4.86751022526599 0.22587441819559298 9.128858141585832 3.64889567731861 0.3359076114961163 8.932696561180933 2.384186774158439 0.30533612983683484 9.075830627879196 1.089347426540294 0.2171689380937694 8.649309891398618 6.082461545683971 0.1374741651729587 8.978874379029525 0.05016256204826721 14.000352786148591
213 9.976199072391486 4.866028458132592 0.23260379210763915 9.2171033738071 3.627074694328361 0.30824157102273125 8.639591663780296 2.3750646702963882 0.4116931588614827 8.85529996461438 1.0783295733442115 0.2514069499311384 8.7677825882218 6.015572507136378 0.10034259534016862 9.091195332563013 0.02809621290239255 14.946040304690863
214 9.535107439360454 4.866330064387938 0.21067541151270916 9.196202438168374 3.5991443046135028 0.325577229075487 9.088407784444753 2.408483362136873 0.37378533516142937 8.494291439639085 1.1050787446866601 0.29000447734694723 8.528739193229976 6.027072267919899 0.13217604741982686 8.968549658968529 0.036903981003780964 15.266099493767355
215 9.39161082426906 4.8613104523047355 0.16231728570000192 8.439762539735982 3.6090843028228674 0.33948768097080334 9.106076575995795 2.39014397684041 0.31933114460928125 8.851317390507832 1.1311742746165587 0.24695808099794558 8.423802686416327 6.036800217809897 0.17394064572951576 8.842514003385 0.041384877133700024 14.232670845209476
216 9.57374282718352 4.758825654253314 0.1980387867340125 10.236769582853727 3.6682982275775577 0.33008308368027006 8.606931107810388 2.506439840814843 0.33587090209826276 8.396285048238143 1.0930677231351593 0.26763086954676485 8.405479617718248 5.992905820699909 0.1369547433883604 9.043841636760806 0.03958968555096294 14.536837493534339
217 9.573249814548658 4.788174023327913 0.17993811214433916 10.033901032535704 3.598923834806454 0.3015689585759594 9.120865947877268 2.522948185811727 0.3335845984142184 8.315509852046175 1.20024008536923 0.314177512140955 8.331480224008386 6.03753828616864 0.14423871404044847 9.07500137420324 0.06524711535159913 14.593325515638096
218 9.367922695698226 4.847438232467807 0.1500697637997835 9.317160863592784 3.6571450565518933 0.34627393944874313 9.069696017144583 2.3900169158061875 0.35020035069975175 8.94498247305068 1.116472114462003 0.24865573562127402 8.372727495721726 6.029308806384862 0.16154979989095522 9.0144979090416 0.04375845738935698 14.401289476177196
219 9.840504256945456 4.816305472292136 0.17248431492066676 9.957651165558623 3.6982400492039202 0.33907791240634283 9.006541264658283 2.4490424522063066 0.3323328377390913 8.372274560122573 1.1874313761888315 0.27297429482083996 8.220188570771997 5.988467970140754 0.14845931355086422 9.079431963611388 0.06357969626119608 14.499598536974684
220 9.239892575947147 4.860895086605662 0.1900448627773071 9.076958441795808 3.6018317043732146 0.3295156626675047 8.739970874931052 2.4206728194201617 0.32551647399074485 8.450408799515444 1.1833857810955486 0.2011961498169895 8.528594389396725 6.005627996450787 0.11646226619495753 8.807165016317235 0.050164909843881264 13.32396639910647
221 9.402961164070497 4.845916505197888 0.14538819929264027 9.337042280464491 3.626507545107364 0.31054135330159033 8.974385257473388 2.3966780523239417 0.3878596110813069 8.429008052968703 1.0984794159432745 0.27490854670424303 8.508148550048833 5.9845834598464975 0.1603211922706635 8.930309061005184 0.02611522793859944 14.656477007864869
222 9.649421960239719 4.793359447897718 0.14276872511325894 9.333776958766515 3.7072763027200377 0.36619758484205905 8.668709932886978 2.376861064435351 0.3364604981507452 8.706134770229962 1.1397148187584034 0.24719375077196576 8.744652854952639 5.997694326989515 0.09725228526523483 9.020539295415164 0.03866342441501129 13.634938425327322
223 9.581588962163515 4.838427512367719 0.16541890022536176 9.680186405967595 3.6749649945880014 0.3211246831955699 8.493418818521645 2.388445286002748 0.33254104920665895 8.717716463341207 1.1266154403368378 0.2721668219378499 8.27305471554815 6.0313426328049005 0.15051562169728366 8.949193073108422 0.04764140547484774 14.229602521630786
224 9.638926991127178 4.721661579069854 0.1000016727571566 9.608606526752103 3.6230843131458585 0.2873814070370221 9.350195612864404 2.425659430792078 0.28278576277515516 8.45200230342164 1.139241288890897 0.27430143675629604 8.630413719368992 6.025914968913092 0.1542173120700729 9.136029030706862 0.022794548417162375 12.590032398073534
225 9.884958425770336 4.848885812445894 0.15681446120990966 9.615219379094524 3.689635975118802 0.3025589254330696 8.939764373282543 2.436921854330618 0.3033125659763373 8.30583052874319 1.1670722940150688 0.30374889491296153 8.614349446421986 6.075998598873688 0.1427842240427366 9.072024430662514 0.07938513921162049 13.856629861595232
226 10.159939241286144 4.779922345207556 0.1811450603786457 10.222348564419763 3.6597241388410664 0.30658971884800795 9.149005387524044 2.482330789837418 0.3166526884950508 7.621660574955543 1.1393745127284243 0.26799261243042655 8.26420679384062 5.929459571145024 0.15370737501635529 9.083432112405223 0.03384450380670408 14.049927299017961
227 10.417666735431078 4.76020328958668 0.20746992759957333 9.865025669877937 3.6942092851618695 0.34329577116385324 8.65894190762359 2.4866949374602565 0.3544461658938702 7.2573458711748495 1.1934916822103452 0.2838963473152976 8.359059617653765 5.956116839786612 0.13544111097032235 8.911607960352244 0.05382543909595903 15.178217192307965
228 10.167520706845098 4.835965991424214 0.18183161111923404 9.588346474285359 3.6803682734122103 0.35097038314453 8.15286066060731 2.3781856568922173 0.3277666213575828 8.118001438054758 1.0656607661902588 0.25420391373977735 9.30151952070968 5.93290484200276 0.09252266983823507 9.06564976010044 0.014299338239138315 13.834583908105857
229 9.932391013119982 4.8034550806083445 0.1912260536836352 9.521745013654478 3.668376983136242 0.3483504691440981 8.122656305956395 2.453474388664496 0.3685089368332917 7.991807807320499 1.0876674658904677 0.28488334292515377 8.887997290472313 6.041469843445454 0.070237021639916 8.891319486104733 0.04657098460380724 14.475272476899951
230 10.04793120656553 4.8409213417830586 0.17657082678350458 8.684964015131948 3.718161581135674 0.3621543733076794 8.184663605713737 2.3742564609533514 0.3512433320292121 8.453232479197656 1.0463076927049795 0.2610848041515281 9.53741138199145 6.005713740091413 0.03108678697010093 8.981640537720063 0.032754395588501684 13.546327970968608
231 10.027906160132659 4.846054114587028 0.1954092083548027 9.276822527087722 3.698682526608825 0.32153440477977585 8.392912406173995 2.410791788459007 0.3500144112941028 8.594261000566371 1.0594487779062525 0.23295855002359026 9.469111184772542 6.01555329402153 0.08542425405230099 9.15220265574666 0.041788332571334984 13.583005351570463
232 9.15903658176354 4.8537064650697905 0.20841835305557413 8.820096363837962 3.6180466715268644 0.32295274105945826 9.015830733084124 2.3657825426357384 0.3231478179932176 8.881238924850916 1.0940744551258408 0.23992426416047546 9.246371474829507 6.023403460839689 0.12178663649484343 9.02451481567321 0.026684951294391013 13.936967037867769
233 9.793280746891899 4.877025081575637 0.2297992306440822 8.969255577598872 3.6631061828546803 0.3664946043659596 8.707293628060112 2.3370206746523614 0.3045471916048486 8.977944693535752 1.0973505503800798 0.22941425302619003 8.953309549552573 6.057926018283672 0.072057345785378 9.080216839127841 0.0421679338040923 13.777487818445897
234 9.99119519518955 4.836391179742566 0.19526211284074707 9.080938744887563 3.6781827213584948 0.3243802400036878 8.208875337681484 2.426135078160169 0.3216483049875691 8.679569124741402 1.1188329101498775 0.2617483099375883 8.905295053282956 6.027650892883916 0.13344895857826158 8.97317469115659 0.05312078871381085 14.169107919723006
235 9.385006566419227 4.876409471088779 0.20600032399385793 8.725399730044456 3.6318055522112607 0.34565100389913184 8.398229222966101 2.366650512518866 0.33076557731107975 9.399252000430288 1.1215577251439155 0.21882225657732673 8.626076405373272 6.065843242382462 0.09422631983092851 8.906792785046667 0.04813553292386299 13.699025329992107
236 9.182897324604944 4.862042642988295 0.19343689161178215 9.07395191476535 3.607998387258503 0.30710356887719925 9.315263417143953 2.341315375158678 0.26586803677917714 8.812971139962348 1.1856213308901054 0.2648953732318219 8.523361266084333 5.971397386776834 0.1361341537661386 8.981689012512186 0.029357256869289517 13.377854326708002
237 9.58109253925307 4.93239545762217 0.2205246921081862 8.71183980824308 3.633904564330076 0.3457983979639584 8.67349224987285 2.3051492231379638 0.3021259389407917 9.161636808125479 1.0797935610440434 0.2247188545545938 9.889614160144006 5.985894089789994 0.12609319548265216 9.203535113127696 0.023109611439655797 13.971702790828413
238 10.042376336959729 4.825716363295721 0.1963903237108936 8.85845832562325 3.600892291630362 0.3356541837396752 8.690377139172945 2.352710661381378 0.313119419142213 8.272948962320168 1.1026310048679278 0.27543305451456196 9.08143125631934 5.96702395190197 0.10547127828457255 8.989118404079086 0.005477086870278214 14.049707331621573
239 9.689147310846675 4.8418392889098385 0.18246601375082078 8.977384586652592 3.6061419614513253 0.35044279859098926 8.81012266422141 2.3483959271248374 0.30563419674984516 9.22348111808977 1.0719082802624627 0.2403385364198322 9.058767606777238 6.058695298812143 0.09685061170133001 9.151780657317538 0.02107838356692775 13.472898089221244
240 9.701002132863485 4.913247109109863 0.2324633442210076 8.240968649912892 3.6304474684005448 0.3651858261273978 8.75169224221974 2.3080169615766155 0.3390497770907753 9.294030319313501 1.0990853693305782 0.2048059623840489 9.13373717652513 6.043612566758172 0.11212166079493084 9.02428610416695 0.034564127289961055 14.36550231637593
241 10.262497589394636 4.836093154871813 0.1979666714428817 9.257696849337538 3.6628865513078415 0.28446757946578766 8.744864424363524 2.391964820241528 0.32530822097768086 8.79794721227124 1.118975000026215 0.2404789742839223 8.605193998521942 5.9146240669679715 0.1624968066103012 9.133640014777777 0.02059095093788015 13.873809212756004
242 9.71377859773741 4.796224337731479 0.20154451778285815 9.033478473631462 3.6129647338077118 0.29442177422955745 8.506879580103536 2.402251581403565 0.37393450531233824 8.437587445589209 1.1095762035209773 0.24945372724677803 8.573812367834226 5.951429887630862 0.12713682099684073 8.85310729297917 0.010171581073725377 14.283738660130156
243 10.58135550960426 4.790687086705918 0.2110797653874896 9.595465372130766 3.7093822664774447 0.35268821993243 8.378663656190145 2.455798531334869 0.34397088078161325 8.167732171109124 1.0129479052637362 0.2606861861248632 9.36240561604507 5.913839154720795 0.11365347258402435 9.217124465015875 0.012213221155358944 14.69153769519914
244 10.268451568871965 4.823750422318726 0.1953846488592937 9.722070145247653 3.6892926295736146 0.3471106773837138 8.187052286793861 2.332346367458259 0.2986208945838154 8.659914089032235 1.1341827077189366 0.27583471583346003 8.36482641834804 5.911734955845461 0.07379812655745502 9.04046290165875 0.01394364883780579 13.644979156306567
245 9.957466086233241 4.79627812446531 0.1533327941633276 9.125878242036782 3.5867092616452108 0.30644156579303616 9.111170333722711 2.389281914169456 0.3245638354109409 8.219711013679017 1.1751455094488534 0.2586342246474973 8.464290973711721 5.945830595084982 0.14568781560031166 8.975703329876694 0.014331313217568864 13.621042955154406
246 9.292194888143607 4.843601685475019 0.17641093147072134 9.183931492182822 3.6409289698416183 0.3110146049171593 8.66963934149768 2.3874514747322326 0.3150752571343047 8.613188342460264 1.1163227690458013 0.2679041353436314 8.386235487508413 6.008641978545814 0.11768491170150662 8.829037910358556 0.03507160778290332 13.614506709375696
247 9.980650757925789 4.848600516718143 0.18835216619678855 9.223220620864831 3.6419181765550253 0.3355573586707867 8.506798988253331 2.3194743564081994 0.29719149224997693 8.836621740701593 1.070415805800464 0.24115974631554904 8.644753516769866 5.950280323428626 0.1304897114812303 9.038409124903083 0.0018200680368980037 13.667913644963152
248 9.880125799088784 4.816770824296766 0.14216506126100897 9.560794417886646 3.5943262518408945 0.3308092547613349 8.7227712495293 2.4024511839499145 0.34289002177087624 8.887300709810972 1.0837481834752074 0.26563609531897603 8.631487997148142 5.939325921332805 0.14663850545980558 9.136496034692769 0.003006705233923812 14.073435567170472
249 9.330718348372379 4.7905060671196225 0.15301284434956597 9.31479304896633 3.5924856738691577 0.3072330838874587 9.17998802571789 2.393851409385372 0.37133943704791905 8.68377470739696 1.1543289557617489 0.29568605312480467 7.930141128556769 6.061764546390918 0.20886841032804948 8.887883051802067 0.03426956276017026 15.311034605201685
250 9.194229998118903 4.871607501087634 0.1949005116100184 8.767197760910086 3.6263442577780216 0.32555169836274833 8.53519362304794 2.3262770407982103 0.3376718041839234 8.989368659404366 1.0980814658639062 0.2711169620509413 8.421873357739234 6.060829539690939 0.1781054573872131 8.781572679844107 0.03231019329854852 14.981086601292947
251 9.246490417117302 4.842497260981364 0.18754635599719444 8.829775699577553 3.6519465037659624 0.31498542079478736 8.50486585639427 2.359379504608994 0.33311462516243 8.921140140453305 1.1103075821237764 0.282151068136304 8.521644864509796 6.022077514295216 0.15869025700742415 8.804783395610444 0.03292390540986889 14.627471872594127
252 9.683135255529645 4.832887596079851 0.171798117378874 8.743117168213715 3.6258362100503687 0.3186824988230853 9.092425697224916 2.320422675051494 0.35580776186124763 9.285506259645054 1.158939789085498 0.20100069612316482 8.205457432017312 6.038509895221588 0.16213830623755798 9.001928362526128 0.031001465352566225 13.85901690517084
253 9.137010832789736 4.878266023486657 0.22757304208964363 8.649062385374837 3.638586388782609 0.3295536059708042 8.763730905312107 2.2219921796592916 0.30451737407669255 9.971762278369194 1.078771944505355 0.19037084513001468 8.971982314981428 6.13005951525975 0.16182785699385716 9.098709743365461 0.025217442593538798 13.909613018563627
254 9.371266550165684 4.803303917817512 0.16691008948264668 9.269051883407371 3.6570173519590963 0.34933257623677877 8.53540504029034 2.356676146327449 0.27733600562331806 8.48084054176248 1.1370485493149018 0.22791016583553325 8.323833683757126 6.087368640568816 0.19482632614846207 8.796079539876601 0.043965153452361516 13.937945083277505
255 9.672122025861313 4.872340905852527 0.13352419745635052 8.594007685342806 3.6776072011848466 0.3216320897855376 8.429659871835717 2.3231914802573312 0.30645737209045104 9.816683666333564 1.1071680349936461 0.2524712063873592 9.088863803168767 6.075384867741674 0.15279408422055946 9.120267410508433 0.04682073026081124 13.371447806846808
256 9.566021378326363 4.882004669620131 0.21770522797242822 8.777424857910814 3.6499957724191603 0.34577219507416984 8.529820807206702 2.3074631419356986 0.3073353574658974 9.450724048235612 1.0901747365968375 0.265933362302055 9.121208157323224 6.026087240978757 0.12154353294346774 9.089039849800544 0.026827344564923326 14.41893756516385
257 9.535285514655651 4.809293774703758 0.1787412065778904 9.135906611508831 3.6911483944445953 0.3809748942827562 8.55939743929265 2.406487251997075 0.34558520234830586 9.159534697136262 1.089828750270992 0.25169167694248745 8.486175663135613 5.95350419036618 0.15912080007168575 8.975259985145803 0.025734704611326542 15.081552993158699
258 10.350356646276992 4.868794153110556 0.22199268791705215 9.169017895379525 3.753839215355934 0.3475171204624225 8.05106297030598 2.369195254052761 0.2966875127509794 9.481961855510455 1.0649436245563655 0.22430708932871699 8.90244441765908 5.98225405413001 0.16241204711746818 9.190968757026406 0.043487492495931604 14.357365020324655
259 9.11339209705298 4.831466686932128 0.21655174004163788 8.912183751896267 3.6366021070336085 0.3135533514809909 9.058647557481054 2.3934330247079876 0.28101206546649954 9.652150135971263 1.114368568808531 0.2303715966029511 8.425011261183416 6.04211430714161 0.1896054579736972 9.032276960716995 0.039279171179579284 14.107300501140932
260 9.125817011711074 4.845577776565847 0.19718598521804298 9.012189165387019 3.571959030663843 0.2903877599705144 9.426939849817686 2.362114466770225 0.33189353790651516 8.977985952570348 1.1280568197827079 0.27180428341532165 8.37578061998297 6.066022338629006 0.14894570937608945 8.98374251989382 0.030428318737132143 14.211843117501513
261 9.480519400682295 4.8385647148801825 0.17802065574924048 9.625632404940381 3.5773519396191515 0.3305588598901793 9.697391987058976 2.400467425697498 0.30063179267520385 8.96806224518895 1.1538243985510848 0.24123111309892728 8.46422059557841 6.048397976532293 0.10596778262597792 9.247165326689801 0.03940352331084829 13.251484815465476
262 9.808298189257439 4.854145659375326 0.19829007870600296 8.548064235791022 3.668045391845874 0.3601977701721811 8.836612329575685 2.374800867859978 0.29139963735845387 8.905365300608855 1.1757906803627034 0.27086980497593066 8.38990608730101 6.041811381351178 0.1277708080902062 8.897649228506802 0.05860102841381831 14.307078138707906
263 9.322788978501851 4.806281006081077 0.17941414362773897 9.110124836428158 3.539293657115482 0.3428533221321737 9.522047589626844 2.345728087638453 0.32366903021809396 9.035035371602985 1.1373957690948158 0.27317961038958005 8.573315019636844 6.048812653780687 0.10308339171200906 9.112662359159337 0.011184466996909403 14.00537459259368
264 9.247866413655235 4.8462813440879255 0.20894112394336822 8.534059975860151 3.5269387952168816 0.3637614984235868 9.231017142867895 2.3838853476200823 0.35277362530100476 8.994739501454122 1.1620144128390626 0.2832342162531758 8.621762414109742 6.106687050628095 0.16740625508650725 8.925889089589429 0.04084362233321568 15.769136023305634
265 9.12439263672922 4.890339423657144 0.2477383365794282 8.82251410262908 3.608561476535047 0.34864108779384895 9.454860072512679 2.3478008573768556 0.3211988894488495 9.734801272619414 1.120714783106265 0.2436278453169921 8.78444235021342 6.135721338146446 0.08525922594499602 9.184202086940761 0.05630980801915788 14.283441174893738
266 9.340454625639286 4.886987379800075 0.22235596754260936 8.853677489193801 3.5931232824913666 0.32382398098806614 8.992477010221842 2.354133967747983 0.3420311119708663 8.83941994142306 1.1202748011601025 0.28772229870462496 8.944030915609833 6.087764963295644 0.1379374687889186 8.994011996417564 0.044139111153840685 15.055850653895464
267 8.133761017545268 4.841687826026693 0.17795231424115937 9.182029689740482 3.502446523811147 0.27920469312772295 9.708820642986781 2.329786503356512 0.2913191282779083 9.77924408122027 1.149414621885915 0.23260327495697553 8.584998885780038 6.1739735503769735 0.14488210479712324 9.077770863454568 0.035144037346254334 12.90256854532508
268 8.647414198359645 4.795644844080143 0.20432300044545304 8.78465016828943 3.5745800664484353 0.2930247034276354 9.606335575001118 2.332808111015341 0.2945228147496734 9.021202776481243 1.216424938427632 0.24357422066100168 8.959042257440535 6.070905278597388 0.18042869217491012 9.003728995114393 0.033754879968594095 13.932883208934195
269 9.316144787976356 4.813497932508318 0.1531996599575205 8.859135027168902 3.611813613083057 0.2702435800041086 8.620740693638693 2.3119450876738625 0.3320544783654854 9.186176314499484 1.1014455076210135 0.24940712566361573 8.367828199291784 6.061930755666678 0.1441379136512775 8.870005004515045 0.015808811565392045 13.167060098592113
270 9.230233219803585 4.832409527837182 0.17243256176297891 9.11304348923657 3.54192122069352 0.28979533920153394 9.089136576543966 2.3591147786528266 0.3514326304481753 8.869688168030839 1.1150658048703246 0.2621867461581422 9.143613629378807 6.0998072882733005 0.15911779066112944 9.089143016598753 0.025345956320237083 14.151657251155406
271 8.631146129823826 4.842106734912498 0.1904322597077852 8.536942031717935 3.552343738422885 0.27344415496388225 9.243857246618122 2.282397419048767 0.3247450889901046 9.801652439172571 1.100331441684965 0.22648307571079698 8.972616949392508 6.09213678920202 0.17293069890510032 9.037242959344992 0.009545456909033412 13.613881471592148
272 9.253126687832022 4.800465249757514 0.2014328306150299 9.226293638052514 3.5753998964146336 0.3128815152438033 10.021858453460966 2.3678754770331247 0.36482781988029883 8.67584524484371 1.1839219560125969 0.2488922505772144 8.535022054232767 6.104262542932358 0.15454950230273487 9.142429215684396 0.04206725668485185 14.697329081644801
273 9.409076461582137 4.781824231074172 0.17063879002039167 9.065693062867847 3.540619982397469 0.2789422263351089 9.131503901123674 2.3503734406994474 0.33013512227353936 9.239787886368779 1.1351337402010961 0.22898951812152324 8.920204484823975 6.053762830451492 0.17091025324318818 9.153253159353282 0.008025077219541687 13.517402617825187
274 9.742785988613932 4.7842882086485625 0.20028651726270733 9.121530741156072 3.601457524172987 0.3018367462869662 9.061648356109416 2.3668386206033833 0.3192052400929885 9.177097630685749 1.1486828927596675 0.24238979809766759 8.152509951340999 6.091425815527494 0.17975317810277291 9.051114533581233 0.034220844597225186 14.24913354797932
275 8.953574238131585 4.816167673198582 0.23115626167040806 8.643156431952006 3.54077628096062 0.3481001587612029 9.570968999713378 2.2975386064710888 0.2970294293272018 9.707406011240732 1.1573204211957486 0.21519407959317954 8.252627748742523 6.14810580499333 0.17623525477841837 9.025546685956044 0.02766398961868024 14.526945935064514
276 8.684581269616595 4.8928211978339355 0.2335797128529525 9.068843132609098 3.5464446492203603 0.3382379037648823 9.239709408294843 2.369586651736364 0.32771218342464026 8.891473728309764 1.140621593743122 0.22804888568013001 8.635430865450035 6.118904241160486 0.12407416863105797 8.904007680856067 0.04935789899365992 14.342885193993524
277 8.912265093156712 4.905812348201328 0.189352921975628 9.267552936308764 3.5885171628090466 0.29187954598833443 9.429024668697323 2.326820001493125 1.5707152792772112 9.48398018675356 1.0998264111231604 0.22068186304346676 8.768337889861197 6.047572068324274 0.11664780783662 9.172232154955513 0.029391830644993178 27.37910242885247
278 8.568962252633535 4.8658533016484755 0.20568245722168446 9.003991145493401 3.5649908045765146 0.31283619882244923 9.26609039024017 2.331407995841 0.33067251480245013 9.284377600568305 1.1536632171424788 0.218720091428372 8.366780472771064 6.091294266944878 0.13695998222088657 8.898040372341296 0.03712414948547575 13.80680743325738
279 9.637838704939176 4.8749972632060175 0.17285170240872205 8.817116892939177 3.6807839106464617 0.30500046727466534 8.388193800505238 2.3466131814030717 0.3108534891823435 9.33735634531837 1.106003263802186 0.2759845904291587 8.605048671247387 6.056497600562084 0.1649926746537084 8.95711088298987 0.048661276178770495 14.09112833631225
280 8.981706729705268 4.8279814644925905 0.18368622933766912 9.14730876749182 3.5821428213405526 0.3056191416133668 8.682211335749493 2.369481888167814 0.3301126896441587 9.373279670520686 1.1112619900803282 0.24280515136808795 8.357491330372579 6.079480643683472 0.1620134582742292 8.908399566767969 0.029751993807757816 14.02871886595171
281 9.447776031994827 4.864614338842788 0.15727293218102273 8.916188965061046 3.6226071564104294 0.30822094139279266 8.579336154538499 2.304288871440206 0.3787754321893994 9.229545015243872 1.033092357644664 0.2695526009800899 9.090498408504866 6.05435974990758 0.14712111847537726 9.05266891506862 0.011474727103939885 14.449342710297723
282 8.84963514359121 4.814974498076941 0.14661769937376037 8.728398362066601 3.5388236840540017 0.3435689052250211 9.60763484556649 2.3052923920864234 0.3022160688859841 9.723191342858483 1.1245519749727981 0.25171728451770153 8.610978840645004 6.058526570023967 0.17077843300624354 9.103967706945557 0.004116056097632636 13.921710068406714
283 9.752236972304303 4.879265721651884 0.1687544760820798 8.580352571518809 3.614412125897273 0.2689018467472891 9.38798531125101 2.271885737345188 0.28540714080388524 9.410035590922885 1.1011529328050291 0.27302823512310465 9.02473179177452 6.031642896047344 0.1677086126558635 9.231068447554305 0.015354115004149937 13.336169207986247
284 9.35197038762254 4.850050933805724 0.15601553891626685 8.910298004377879 3.620076407201667 0.3340610249027192 9.535047563850739 2.3091630006133204 0.31029294847855204 9.327057821594222 1.142012968246138 0.24997614394721596 8.553387960618169 6.031681172211911 0.16384193210021408 9.135552347612709 0.026279128670558462 13.913564869866889
285 9.32326080576425 4.870888481079022 0.16689968483689024 8.996785750523314 3.6142058763551894 0.28809825307659587 9.225988467683013 2.329986099097272 0.29272348543761895 9.212499136296683 1.0271560347531428 0.24725269471965788 8.759803572063792 6.041175048012091 0.08422828584899954 9.103667546466209 0.012364540114149803 12.366748596995025
286 8.676499574997283 4.807495090053012 0.16011159017597273 8.628018219065694 3.549224698712594 0.2708294819239326 9.430222668168307 2.3135839249026287 0.3033472871562178 9.623789330703202 1.106544307808112 0.26230101306353326 8.268705208417327 6.088869998470199 0.15676865550681252 8.925447000270363 0.008825836244115415 13.216509452397768
287 9.433574018504833 4.841606969016358 0.15383540548671928 8.967838847528313 3.562218978311876 0.2899167113939843 9.198192924723392 2.3042580749761385 0.3321319955952197 8.902770266655617 1.102845703683059 0.2766472449790442 8.613591029011646 5.96855633452852 0.15770275791905503 9.02319341728476 -0.008420555642003258 13.868261406736046
288 9.34418806031911 4.896427911478619 0.1834079932737005 8.45106500655954 3.6276362733997445 0.299059003606143 9.517809626686805 2.2996476798405032 0.3524762599927024 9.406014062017741 1.159473135062883 0.2724690948238474 8.63121172716207 6.011938033710151 0.14124714029333488 9.070057696549053 0.03470683895318647 14.308583787992172
289 8.909801069634536 4.880530660274327 0.19149995078404755 8.721194262584783 3.6082082881258644 0.3176162019264786 9.184126239091693 2.333487080688346 0.34507685832638585 9.372245113038483 1.1522710872840665 0.2966128841868601 8.922305663008292 6.059252056488779 0.0830316621784135 9.021934469471557 0.042432066827082913 14.138736928775137
290 8.67763367958426 4.794122284187727 0.20793355747438347 9.5919623492554 3.556939524200234 0.27776824447311094 8.904982506834157 2.307853064516315 0.3188713514202356 9.477709129474563 1.1293195320295457 0.2687658549756582 8.278952580085617 6.066338455063571 0.18121617935279447 8.986248049046798 0.006596804254284994 14.37614348424682
291 9.258443142174496 4.875018418249005 0.18966964658410163 9.008885784715522 3.6297844953214047 0.2928907512193747 8.973938303449188 2.3084926397678696 0.3450451400511361 8.996170037206278 1.0863024648465278 0.31142394704420917 8.719565947239753 6.080014793967276 0.13591306133353775 8.991400642957046 0.031604794685223016 14.609765404155405
292 9.32509320668159 4.8817581146987905 0.18126181326867047 8.788532848467613 3.604060835830557 0.29393828531703275 8.76825356501418 2.3683373396260237 0.3787196571714509 9.216380261845497 1.1251300995023097 0.26302365364292885 9.011332554453727 6.024532150627595 0.11226061558006338 9.02191848729252 0.036445940311861415 14.08564055837116
293 9.245164222963213 4.82045161538844 0.15055337971059277 8.48991385985496 3.625147123092088 0.3160150343900017 8.82866509475372 2.3013619822157643 0.347391786428378 9.078130699131183 1.1275420005826253 0.28756051872655725 8.839381042192771 6.071106683782094 0.14756527893933172 8.896250983779169 0.0248041132670088 14.313471189090224
294 8.987756568839751 4.817325015560481 0.20694755547326374 9.178857928391407 3.65202647011386 0.2427649863367202 8.88506278848205 2.4413366944373087 0.36176975645407056 8.643659440453764 1.2028657385661392 0.28607303863406286 8.491273406893155 6.034271115567086 0.1288440633998967 8.837322026612025 0.06524723910378141 14.053501926890277
295 8.818490532450207 4.872758781616703 0.18376583524123652 8.579350202264681 3.58955190801414 0.30903822761473104 8.912436037616796 2.337571130683401 0.3292392494404752 9.211894354490058 1.1400326396546032 0.26439153749719413 8.403659644129883 6.031726948465853 0.08936986373674381 8.785166154190325 0.030010513941746496 13.473729523375923
296 9.712795421998429 4.919770179514613 0.20497382618620905 8.417764206256958 3.6623223883549096 0.3258169744944328 8.481495524433079 2.372308391158245 0.3471746247942573 8.944385699409812 1.0157965150360642 0.29992004437596786 9.11991747462227 6.01193219994001 0.12545411089674227 8.935271665344109 0.03210816705557473 14.935171449837634
297 10.198918552489985 4.8199317545160545 0.1793155847116073 9.431640558482858 3.671504395895801 0.31237085402948067 8.415164503658161 2.475263460868178 0.36277852332477123 8.799859565458302 1.1186648179123915 0.23149553256119446 8.251162718398952 5.990457162421351 0.10358668812621666 9.019349179697652 0.05084655057756158 13.631206620687923
298 8.867733249159446 4.828519456473094 0.17564647714149637 8.585322419969733 3.6350771154033983 0.36566170238278434 9.202922957528267 2.3885583042564162 0.3377378271975196 8.584881470181514 1.1478425391153275 0.2750927070799301 8.778090005481655 6.046269083516865 0.1292460989011834 8.803790020464124 0.04493553200782659 14.70650665181292
299 8.804352270197088 4.876368415975987 0.17019454837795142 8.459235341571068 3.5499248233591367 0.27776020172491045 10.250248821099456 2.3079829441508894 0.34339598585264736 9.674268002364416 1.1446787090956623 0.2630231951477413 8.396086339354039 6.092661292579243 0.16474026743202616 9.116838154917213 0.030005469286990126 13.970019664109056
300 9.581828036997031 4.879062188659766 0.22834714258193645 8.463477586244107 3.5983143386183802 0.3016285537540527 8.813237561566257 2.382609265537463 0.36771222772061285 8.976407349185491 1.1035845991134885 0.26622600072186203 8.486830113450626 6.020187749418437 0.1353386615565837 8.864356129488703 0.032433860524313296 14.888337943690969
301 9.319913897865097 4.83530435554898 0.184649649296582 8.911367253851546 3.5985000163446146 0.3225900727382179 8.995084444693244 2.4196154788516844 0.4415070987243031 8.97586325088958 1.1857201118517908 0.290471017245916 8.248831508107328 6.086173797070234 0.11092789403207347 8.89021207108136 0.06074498418826724 15.471530434665276
302 9.416974604330466 4.786476086938125 0.14186901755798637 9.17568748005847 3.6747983290284996 0.31817569515681055 8.398081495197939 2.3776813274000315 0.356100581312943 8.723234335402305 1.1194488972076218 0.3079378857530957 8.561281428909425 6.034863391690508 0.1723415222507943 8.855051868779722 0.034335838707763466 14.85593277658354
303 9.408973947811553 4.8268102133357145 0.16788848416670565 8.857574842250319 3.6149094518174447 0.28874116061577915 9.040123922666407 2.4216630578745333 0.3796394302424465 8.98349329004256 1.1517672397717553 0.313290818373202 8.258383767611923 6.103270370977355 0.15471745943724155 8.909709954076552 0.05936629901016688 14.945917526392464
304 9.184521718752286 4.766671889655502 0.19551938159177717 9.247784690009496 3.5719538664750607 0.3485044474371819 9.747599105594531 2.397175955973514 0.3663583533664905 9.030372101213993 1.2435984530782556 0.2606156438507766 8.110030881923871 6.154634070622667 0.16504927752412688 9.064061699498835 0.06248907941580626 15.309972055343673
305 8.551698519371245 4.8385958570552745 0.19119280868884342 8.347910517180203 3.535717075476725 0.34672219484775973 9.775224787150579 2.3536445302263553 0.3496204978068079 9.52918873733918 1.2048690488540104 0.27215551359650225 8.05176792536427 6.165461425336398 0.15575985530995767 8.851158097281095 0.05533981964455892 15.073956604425774
306 9.093225681886207 4.8359789436405265 0.16645743141624117 8.46674240752131 3.562369788731883 0.3557757635154633 9.326984131548022 2.375970072951454 0.35582110795057553 9.884677370597338 1.1797696297098925 0.25868712142003614 8.724912261935543 6.198048211445574 0.13398233435118678 9.099308370697683 0.0661095615506723 14.56142165956927
307 8.654318337085535 4.869776418701498 0.19717594491168017 8.47158298643347 3.547951022733545 0.31659564145515623 9.147136296322648 2.3581258084269043 0.35865842210381954 9.310589673405895 1.1579808729828145 0.30373932931401626 8.715816282081132 6.177465212359836 0.10349845556603623 8.859888715065736 0.057942099295726024 14.663912747562959
308 9.495690316506272 4.879220098937463 0.19951749589100046 8.70543346772859 3.637565679206023 0.34084415305415494 8.67987875001066 2.4032389709295847 0.3137420969942331 8.823701038627728 1.0996521889919981 0.2458388724714243 8.972385974377806 6.1299571533869415 0.10787902268781988 8.93541790945021 0.06560905054520835 13.840616487903302
309 8.817235863221002 4.864853313652725 0.19920448899625098 8.719368111718985 3.585099160988784 0.3473357571876827 9.223648705196386 2.3894856945272895 0.3506637445726912 9.726637404361531 1.1663141208411194 0.2663308751237659 8.608587020343924 6.159879134897212 0.11799974163979314 9.019095420968366 0.06880851723623235 14.68530486217219
310 8.440425595800377 4.794080597172837 0.19244994917849503 8.557517997364583 3.540463855745695 0.3453467028985589 9.468670337905573 2.362576066288103 0.3473445123281466 9.158512317160703 1.1616733512076673 0.2596523201444235 8.572536195888402 6.145112237549505 0.12607470977070534 8.839532488823929 0.03646345384756766 14.563076770393328
311 8.53532567770285 4.785877208412533 0.19453423844567863 8.617080849940722 3.5919303347237617 0.389872376203167 9.31276556143486 2.3451659015569652 0.33574772561665533 9.319890547814332 1.1261930986047042 0.2682682170531213 8.124893812355005 6.159730912212544 0.18643572172797251 8.781991289849554 0.037461723356907985 15.754715363597903
312 8.493984897029215 4.869505353119908 0.20159364080004472 8.50747705623151 3.614655501262913 0.36885625735424693 9.207354222846032 2.4125016758478495 0.3319310364317658 9.382412148716702 1.1707851901566353 0.23309689867917313 8.83752160438541 6.177222208854481 0.17328885316077114 8.885749985841773 0.0846162181031636 14.997361499906308
313 9.056046324371827 4.884307833588663 0.19121194093987864 8.719559126087546 3.6412613469479083 0.370465240421522 9.347025138022314 2.3682309540960285 0.3751167212752931 9.173579244106394 1.1384897100201117 0.25253848613459146 8.456904368261863 6.189358455211381 0.12886493691032488 8.95062284016999 0.08001189222762477 15.10542866539766
314 9.71817145503908 4.906376157072726 0.20228843442849329 8.626075683124537 3.6598598745608566 0.34749559270115377 8.90845211720958 2.3683579813224176 0.3411786757564632 8.964757074765435 1.1230472471231703 0.26923100110570025 8.51019422381177 6.104132648423734 0.1179470748092651 8.945530110790079 0.06803701395538733 14.646414449773149
315 9.16472288754362 4.8743777960706804 0.17519634231970158 8.506575833663442 3.670770952815766 0.37437352638221255 9.245297467431119 2.329432495823747 0.35473319745587123 9.53120161641265 1.1498225216275133 0.2069449446985777 8.401554638314028 6.094468626809017 0.10482214903084873 8.969870488672973 0.059456710884151144 13.93513755066729
316 8.412445722470181 4.955528039526401 0.21054340398220409 7.916906066886681 3.5699672484933385 0.38809247393695995 9.28677376723993 2.295651887911996 0.3745807981574156 9.970569316801033 1.1559219672001857 0.2340486991986376 9.426325404035868 6.250884972244124 0.0833308140459355 9.002604055486739 0.08127305533001543 14.789142940753806
317 9.211992531323437 4.836005113844452 0.19975463692847634 8.796942694728811 3.6065467612747035 0.39697591183933667 8.980277801356092 2.409359478831648 0.412192902887293 9.316478875562623 1.1357291723340166 0.24913120483109258 8.571830525671352 6.133736654481184 0.15969606574030493 8.975504485728463 0.05995766840800716 16.246226557040593
318 9.58009060755293 4.872421539253404 0.2107358283749982 9.102436999600569 3.6593582691919897 0.41625039447611306 8.689534641234907 2.4144742224291655 0.36960194180398936 9.011785545385132 1.1343723036912303 0.2518517422730222 8.799521156165127 5.990848559713526 0.15799927145891 9.036673789987734 0.04997721111066942 16.116605812684817
319 8.93970317994859 4.8733325524960325 0.22156780487731217 8.832890112748924 3.5315195717130154 0.36127616747696334 9.007680059148036 2.366902676657085 0.38014719780663503 9.243495686627936 1.1398704487124436 0.2723658624309114 8.464070974851875 6.1852502825421745 0.1610955953832206 8.897568002665073 0.05505733867895657 16.002168374584485
320 8.687652940326824 4.821845743398517 0.20172874262678375 9.21189834670842 3.6007389639419873 0.3883623532399305 9.288723820266608 2.4093585949417804 0.3688660108998337 9.410894979556863 1.1079828809413543 0.26147591125320124 8.608605985231309 6.14558988530767 0.10059931210505618 9.041555214418004 0.052785445961068114 15.137915423296844
321 8.939687759269855 4.8459420874893215 0.24043467369766877 8.788759243966027 3.59941296180805 0.38254438919465245 9.093173106406105 2.3714792171042807 0.37032824296622713 8.913632091395364 1.1577954086046587 0.27469789896371427 8.768775782287381 6.155610701047827 0.16595123925840502 8.900805596664947 0.061730307465633995 16.4319304502819
322 9.50118831725086 4.854311090707169 0.2713396604416338 8.34715991527887 3.6060502966263797 0.41333657613266633 9.311562007413787 2.408039369927078 0.35836148547767077 8.856423975613879 1.1711671636643226 0.26695362816550927 8.769636013384613 6.154476192189142 0.19699635116509634 8.957194045788402 0.07449105487762453 17.26880701346857
323 9.155948405162995 4.8764458661721335 0.22784737179173056 8.326616873177505 3.5876787269470007 0.3705205526208686 9.01073770837923 2.3222394241190027 0.35887061821271776 9.980743321141754 1.1733196325638482 0.21321980612281144 8.545523061830322 6.08678020636871 0.14255827695211093 9.003913873938362 0.04497500348894534 15.046062216626451
324 9.17340311100634 4.788007046348963 0.16129316685145878 8.878786380756168 3.6002784878826657 0.3598981559307191 9.605312843698998 2.3763567072953293 0.35671676722955636 9.23005082870171 1.1628858665389565 0.26602701358357883 8.329171584853182 6.095158088310397 0.17295633044061817 9.04334494980328 0.04021947153006868 15.0904642494379
325 9.536098352585066 4.84031389277261 0.17599643726077158 8.445017499799231 3.6362403395728355 0.35366875833363376 8.634528085582174 2.3356586389203677 0.3437810022539224 9.459161516762276 1.1238459156070162 0.24167955134519511 8.47810090416122 6.099564369289257 0.11752794442357825 8.910581271777994 0.04280686348722358 14.12517084909439
326 9.629157465824207 4.853357580768898 0.1976451703104609 9.24982726893398 3.661457491319635 0.3683265512187578 8.676625878500055 2.4587565626243792 0.35240719129078346 8.928894170698479 1.1371954734402612 0.24641547141668946 8.614388156013927 6.046852278647531 0.1967992208741897 9.01977858799413 0.06720610961494726 15.60271339697119
327 8.624228368484355 4.860701818840899 0.17800315202344097 8.33117920207996 3.5530750968565896 0.3861807409957552 9.676578129144552 2.3517304952713456 0.3940780909912285 9.09876535385078 1.2062916973501434 0.2640603779696372 8.37086010178755 6.073989676754471 0.10016154970853623 8.820322231069438 0.04483998926949608 15.154549322741714
328 8.334810124667554 4.838831852881734 0.2120289893935718 8.114801048680956 3.513479402345081 0.3721884017968546 9.603943044037527 2.252677039697928 0.353529505000185 10.09494620989052 1.1961572313631428 0.26365289030566497 8.49348667101189 6.137375357472229 0.11043143072465417 8.92839741965769 0.023386409006829333 15.032478436053768
329 7.953945398990537 4.88972758303997 0.18383008235259612 8.355005240654563 3.509431198028012 0.33381880043689044 9.994774807289918 2.3062001587629406 0.366915529012196 9.817262273231238 1.217048360518846 0.2721577309544494 8.097343079854458 6.170364545785332 0.14704913187395116 8.843666160004142 0.05423660148182639 14.940118297339104
330 8.210459570945307 4.8234762433735865 0.20056854071694896 8.865990002582627 3.5848069037535044 0.35905233240168344 9.501591063208311 2.4242051011396395 0.32299236646056406 8.80406591072732 1.207374943273705 0.25174288954332746 8.72077517657267 6.187880873249692 0.09505448464339147 8.820576344807247 0.08123104521283184 14.088007891475018
331 8.49065516782546 4.825023436406044 0.1954092083548027 8.352426023252931 3.6282369529556338 0.3716770128070365 9.467179901852857 2.3932545263336245 0.3629474538586298 9.215978179265823 1.1726302737126029 0.2409752445765837 8.087364832561448 6.120577308009889 0.14013220451395947 8.722720820951704 0.06362673173836501 15.024570551519892
332 8.439381442108765 4.8127696069072705 0.1743771552634385 8.596377903879647 3.5655900403581793 0.33041301800137446 9.521227240228557 2.3531962523248584 0.3491559506779054 9.268297021258906 1.1999553534722085 0.2460985914182989 8.259841851857075 6.092272849838136 0.11563657672421386 8.817025091866588 0.04043905283493694 13.930681453898886
333 9.285432853438664 4.8543086123457915 0.18381051705581428 8.260286630608913 3.5705571172389647 0.38123081589704355 9.1520110391435 2.346442818348985 0.3251879088661827 9.180967094277918 1.1642491081292612 0.23328261337188097 8.316421653512032 6.044991078118513 0.09818761231276778 8.839023854196205 0.031791979091109465 13.999644664268294
334 8.986367220100794 4.800221861109415 0.21701535420440624 8.483574015077378 3.545991045838021 0.3594192252683867 9.200344286674998 2.3652051153789753 0.388467957630429 9.648050173658458 1.1656794802768096 0.27507010506609275 8.068359403193169 6.083252303217048 0.11198253431035118 8.87733901974096 0.02775219341886013 15.49226514062985
335 8.703677194295965 4.819397325240306 0.23256655437373439 8.768759717386306 3.538659602841003 0.4044287798309001 9.177924494767725 2.387089919304776 0.3812196017176749 9.5696902893821 1.1342658384001265 0.24812355853456977 8.538394558140762 6.08915858398501 0.08678410615055743 8.951689250794573 0.029396486209050644 15.505642835714447
336 8.663881102006767 4.837556854987 0.21492343482693688 8.8345743649142 3.5802712513176997 0.36642057899416697 9.509350169630707 2.349199869621305 0.3250571023474728 9.751293210629203 1.1344299340820065 0.2619364305008239 8.303568232015596 6.104773733077095 0.09550682972972925 9.012533415839295 0.03692856087182746 14.482589745802713
337 8.462070323966431 4.835218408937349 0.23376119121763494 8.632195306347926 3.5694321994182427 0.3803355778702206 9.808930885807838 2.3436505451224616 0.36760891595052547 9.624179770907968 1.2302045583570336 0.22362462257229743 8.448803771328818 6.225048491189983 0.10495878089062569 8.995236011671796 0.07639307285982037 15.014806942633665
338 8.386258996766186 4.840057197197261 0.22842901718239825 8.354240756419777 3.5342871176969655 0.38796109131643086 10.35161532948544 2.3595400594228924 0.3575665141967046 9.424123642028688 1.217993771540801 0.2514313880052125 8.283467641808372 6.075924005899887 0.1001353187093271 8.959941273301693 0.041242662606367775 15.18937848426527
339 8.824195273335357 4.892466033085762 0.20218101140871403 8.19701165384181 3.605869567246663 0.39755255146985863 9.54755182528183 2.387870211522677 0.38119669177605303 9.538262523270578 1.1697268382042059 0.28925294015150915 8.864515239657823 6.1168284961580595 0.04952891441011122 8.99430730307748 0.07023446149827994 15.122786806079771
340 8.601275584112342 4.777266216163754 0.19447533712717893 8.42075470372699 3.5708954010422818 0.413110218198679 10.33899015417338 2.401920772496785 0.34700237900151915 9.363248597066647 1.179561563447961 0.2757482557110295 8.010427004120544 6.048197540258813 0.09850509776885304 8.94693920863998 0.03125053093672516 15.227399486817024
341 8.402067457670793 4.836577578170273 0.19318216271861013 8.180210230469758 3.491019550340526 0.39468230317172964 9.774987438293405 2.317481792711532 0.34019398818470825 9.746721063624951 1.1647925759369755 0.24278432586861384 8.033470543117149 6.128398677016614 0.07314610204823141 8.82749134663521 0.023336267089990415 14.255062539866659
342 8.902807092778344 4.866398895020848 0.2366640603316147 7.882724296021083 3.5658102654852577 0.4005352581873098 9.068234452836826 2.280488916749521 0.3234541916626669 9.595382859198597 1.0138615513974927 0.21049491422406938 8.651190215305316 6.040663065449692 0.08871298057977982 8.820067783228035 -0.010873228924631384 14.436948255417581
343 8.688052585860508 4.826824981716024 0.19458387457438017 8.303120049270145 3.5610089945499164 0.3707114509046357 9.479639794178937 2.3049556503119617 0.36527227176932825 10.031062202330999 1.118042275914613 0.22578337984156757 8.858865409036307 6.070268944709407 0.08126141062748693 9.072148008135379 0.011902401695190834 14.181993297863086
344 8.684483622940942 4.830401835127305 0.1800150293021286 8.395074388993075 3.6041785720696207 0.3661691187958943 8.802045547961166 2.3378186121213096 0.3438409468542992 9.624263445171378 1.1024886581888305 0.2265080255578637 8.825041914564009 6.076628714235154 0.0767077240502631 8.866181783926114 0.025985510603250363 13.673532867187923
345 8.975832841342243 4.774703925354011 0.19986814986263987 9.24543465658996 3.5655602068934282 0.3659849540113887 10.062541120016345 2.357043748439282 0.28161344286310547 9.723491067860367 1.2572008173279021 0.22315809102856388 8.176785397576413 6.06205461083726 0.036639415578036356 9.236817016677065 0.03899489402518297 12.688311412628885
346 8.815016076708321 4.7889820842295325 0.1835448774434969 8.88036320789211 3.546698699988706 0.3827549483164515 9.729317948804617 2.37473015856161 0.3623514958280335 9.200770741661051 1.170094964252228 0.25136597500115726 8.505166988968332 6.0623736784383855 0.11151056808602235 9.026126992806887 0.02425814934889874 14.799819153886016
347 9.136429948643485 4.882059977303363 0.22701916833788996 8.555928610581846 3.6316332746817084 0.38352090780631287 8.677580121865857 2.3824283529519543 0.35896852745395424 9.345141695489687 1.1079886931441725 0.2352666323098808 9.04670521162169 6.04679388197064 0.09634198981030305 8.952357117640513 0.045863068265173855 14.909705137086286
348 8.381727143191801 4.880784693529347 0.20496738365589362 8.435645108123966 3.518522347614103 0.341211095400648 9.32999234945763 2.382710769546682 0.38070693888313406 9.735786385832494 1.1930360954713968 0.21206892153763093 8.686104660146196 6.0978560899225 0.1038480627123112 8.913851129350416 0.050264231471612096 14.241466482837083
349 9.180759323083628 4.7955258108421335 0.17970049578662775 8.793419214328058 3.660251035828661 0.3792190971587307 9.239125061765034 2.440384329234057 0.38127294636752707 9.050016793680559 1.1805646014389466 0.25184504497322713 8.753052925641107 6.014635972941112 0.11080075166042622 9.003274663699678 0.05395458231178831 14.929427607516791
350 9.985558849404134 4.881185011155063 0.22888235962158512 8.162570935357042 3.719153148822614 0.3791897924961847 8.984241369865924 2.3352212554995204 0.3260090950741728 9.530108163420024 1.0664005940762848 0.20215459215389323 9.10444587487597 5.9983743221736185 0.07063760935866047 9.153385038584618 0.03574909860022655 13.829751003433218
351 8.814182080918783 4.819617551331775 0.21234343156415753 8.749539705268571 3.562022768728433 0.32485398106095037 9.979429486937669 2.4094033630242846 0.3835600914102485 8.97003848164448 1.2213153648757245 0.22519448580658297 8.305991375264469 6.064789353815678 0.05833284711950929 8.963836226006794 0.051111912609985446 13.80008769789829
352 8.821285647931202 4.82688826093095 0.18558486903920327 8.88779535002027 3.562754952400525 0.3663202476660825 9.589834341042899 2.394381744371537 0.3632941473644922 8.811149285759893 1.2489727589398687 0.280874050874704 8.359070047979463 6.009644741835752 0.11808780501740092 8.893826934546745 0.04421072395053285 15.059177154800276
353 8.323434998272704 4.8915544559670225 0.21757272713831535 8.27468677156743 3.5029362654099216 0.3545795808466008 9.51405380136633 2.36327490963358 0.39738440183011 9.541572074684593 1.1473166252329183 0.2393748297412808 9.041698277114346 6.085507932521818 0.10419191632748707 8.939089184601082 0.033800270007858436 15.047057217236857
354 8.685018150737386 4.788272315110881 0.16193658133585606 9.031775647880831 3.5715278435042004 0.3576082356311344 9.733822121066165 2.3954457245528844 0.3417101981460708 9.128819499122653 1.2023922915589493 0.2366856680539758 8.292288736825185 6.046222807389186 0.10136380757990061 8.974344831126444 0.036454428678026486 13.743017134177204
355 9.304121814938071 4.80831981182664 0.20758419550820043 8.633535472959768 3.6169952301059856 0.38037764210973124 9.437643455113736 2.425301491234639 0.37347555244354086 8.843503927381503 1.1328873047087564 0.2380956460315122 9.019583756131158 5.997803501062659 0.07305796443674416 9.047677685304848 0.0319437000425423 14.582818675336835
356 9.106828432397249 4.864461203369942 0.2196901403222731 8.636598163279897 3.624291155775645 0.37586517356473054 8.647496891668812 2.3736768128752934 0.36323476540961724 8.865101466629547 1.111302557152823 0.21212470085753465 9.147678945112245 6.050281161991663 0.12075243336022347 8.88074077981755 0.04048481048787957 14.801415973959456
357 9.187544901949705 4.821989926445117 0.2457773916182754 9.430562378052619 3.600770448804793 0.35417334829922287 9.44678642658807 2.451785849091541 0.37560772328617625 9.022860027597318 1.2245944130148176 0.22560758970713574 8.419738904573796 6.095391725654434 0.10202023063949733 9.101498527752302 0.07458870485694695 14.93341479335432
358 9.051723019836924 4.829222743077247 1.570792735281719 8.970411546842037 3.6497557620863423 0.3419745952405551 9.028228412590478 2.4395876740504 0.3756186094446253 8.480775525653648 1.2079221660406327 0.2696394314324889 8.272992180222653 6.044974875642591 0.08785986103359221 8.760826137029147 0.06997487643424907 30.319611378880126
359 9.222649496770213 4.836458717788127 0.24373407199553454 9.268942662605122 3.6324001617353487 0.4179692963306215 8.892242918392588 2.418381000618604 0.3766045916777976 8.315866107657385 1.0866020383311188 0.26566243130239875 8.656329490488266 6.023558025911019 0.09991626096114348 8.871206135182716 0.035162221131649796 16.087356017935544
360 8.849291953272907 4.79733026820495 0.23032669421630497 10.085240864433564 3.607122394549739 0.38181704083400225 10.077945544374439 2.467513048877513 0.32454925613926006 8.429069736402447 1.1949557259488361 0.2821748300416554 8.632588507969981 6.123196521641963 0.10106709014549813 9.214827321290667 0.07370582409940658 15.125339930772087
361 9.163968728037378 4.763435348489724 0.20908532777741978 9.271497884022285 3.6329340831160803 0.3507721727529867 9.579171636151415 2.44947464905698 0.35906692001465473 8.745485173370422 1.201055549704633 0.2893688936151228 7.916174883029372 6.141435789907604 0.1311262668441401 8.935259660922174 0.0733493163098105 15.348617797745776
362 8.581959832781108 4.805947248139718 0.20339440869343747 9.244322375819145 3.53721574777762 0.3858202502936439 9.683292516382139 2.3846562020787916 0.3294058612378171 9.224250702483774 1.1844029411451216 0.24732818132615947 8.3651894833147 6.181153050299792 0.13897827055809742 9.019802982156174 0.05435727014301506 14.95336161492806
363 8.75157782266236 4.824810005641563 0.16706715744434775 8.620039959888928 3.561170907793701 0.3982916421632013 9.590894322746777 2.440629656384682 0.3716568255927221 8.609567404754559 1.154313804315708 0.3025021089479241 8.714172942473757 6.1925525991297 0.17017589607039768 8.857250490505276 0.07037762690787708 16.153899083600223
364 8.89165023958593 4.847268759994578 0.20494161153780477 8.782903990713088 3.5867312788968917 0.39040226086320895 9.602089157850585 2.3479909471447975 0.341097791871094 9.501012709148013 1.1741048543447061 0.24837463310862426 8.397178358784954 6.110427274254634 0.08719779254294464 9.034966891216515 0.04898685518192778 14.576207766760207
365 9.140581036217378 4.856954925348926 0.20478222200124382 8.633793647276141 3.6174399566841924 0.35982215709259463 9.306080707335507 2.3828158332257234 0.3858128059648667 8.690127939991884 1.2316135425484944 0.2587318540497176 8.620807962831416 6.114158067353416 0.08963726542715153 8.878278258730465 0.07627869728695687 14.882994747856252
366 8.812596937498041 4.808741761650044 0.2097087001887978 8.950924753412329 3.5501551476283177 0.36700739948947514 10.296774063683644 2.4055743912289786 0.41212847589061496 8.703233110115471 1.2297270655332122 0.2363437848382503 7.936204442798941 6.100346075339225 0.15510145561896913 8.939946661501684 0.05459112053076178 15.816956192636962
367 8.815480669736077 4.792331781241886 0.17815053405653966 8.955017290593949 3.571520798107117 0.3512199443778141 9.957671723856931 2.3888085069664537 0.3160779353327209 9.748555485733103 1.2029394337433237 0.22615289938720892 8.133866455500465 6.16028377318934 0.13474097596877477 9.122118325084106 0.05885909090443042 13.823664362980352
368 9.4168498381188 4.832454777381452 0.21498323456496626 9.317910702144838 3.579082831461161 0.3394644114071535 10.09909773434064 2.3871710973759477 0.35234553651746364 9.381724397814768 1.1629845779265813 0.18934120484047792 8.506751082742126 6.042936012127844 0.10485404566441928 9.344466751032234 0.03660809150940345 13.7623136909228
369 8.962437418812659 4.80626476289401 0.1908744967592789 9.47944664308517 3.546161383327195 0.37472787526378487 9.14284833469889 2.408581782331578 0.33172080909154855 9.329354706656577 1.136391250819357 0.21444808702457088 8.698183224521605 6.0529284648825685 0.010095781707484998 9.12245406555498 0.025747761105748036 12.855649426201365
370 8.647001328129072 4.817228297998016 0.19391535752668185 9.301112340804401 3.5813105532971043 0.32233898109822573 9.661462529106247 2.4393231102050983 0.35441851533819096 9.417265292015067 1.2118673708955034 0.201954704741928 8.710009331417103 6.009375107049474 0.03334082160195487 9.147370164294378 0.04750312014384543 12.673464093301915
371 8.727343009150047 4.832555880374806 0.1742637462779562 8.378244980959376 3.539704424001892 0.3392885871399883 9.120834715209721 2.376191896052977 0.3525247730012942 9.54999078421862 1.118137248046362 0.20670897063853388 9.005591793591389 6.0297370148919205 0.052087441182674554 8.95640105662583 0.014947524928397859 12.89010101624197
372 9.21535823547374 4.851228196710004 0.18951245707751865 8.336033079447624 3.6199982614218893 0.35770324094471956 9.067627739833897 2.3014296319555174 0.29867214745937926 9.318952281422824 1.1048684069840167 0.26020867849836343 8.703685540195979 6.010687512968391 0.05731800510854865 8.928331375274812 0.01332463426277002 13.33174846819458
373 9.386076455334006 4.797290941461408 0.17179986066217282 8.735777417768253 3.6259943156363574 0.32417914225033745 9.129739756973374 2.446002921377452 0.3108698577076015 8.734891792843689 1.0926049832892588 0.2090925066814971 8.823467278353137 5.994328354779629 0.15175947339204016 8.961990540254492 0.026926535563627407 13.380865981124836
374 9.327346248176314 4.829446412289449 0.19067457762266832 8.666127183341626 3.595642856882168 0.3734453285819074 8.798842556636515 2.4081053658830345 0.3759677819913283 8.740274484528925 1.1820391195664353 0.22046064809367028 8.580745372742706 6.0006171262536 0.12023573924925504 8.822667169085218 0.0388524084297436 14.67670439918795
375 8.691712455434871 4.7692226653621805 0.15843772114234708 8.722052771776347 3.5934703192359874 0.38796061864083753 9.60101251053598 2.3571722819120122 0.3657840368853255 9.584795057031883 1.246169907829422 0.19145516343904811 8.014514107556103 6.024044692691154 0.10869690382198652 8.922817380467036 0.0336982056609576 13.892329399100491
376 9.654495044801795 4.827241642553634 0.15846982929439718 8.676971933856773 3.660499811143737 0.35756974990315543 8.75694767104497 2.4074611813643236 0.34313086924988745 8.840960330491201 1.1091633296055636 0.20197401887386762 9.230158067374523 6.002636736330742 0.08222643851436816 9.031906609513852 0.03708277245440641 13.102065464486818
377 9.288205176345969 4.846302152266292 0.22862424150653626 7.863512054253501 3.5630083470169804 0.373434708833814 9.424172751768431 2.347203565462371 0.33942771397948235 9.250564769581528 1.0878701970850908 0.24218210812981855 8.942581034485725 6.0081951898214765 0.09948450506487173 8.95380715728703 0.006198122585248456 14.703853453992211
378 9.106842912467652 4.82400551341073 0.18657844292734665 7.99620684231873 3.6030340515360813 0.3756589018642334 8.77682181319108 2.3225764613834694 0.33741533002089447 8.821182315835106 1.1080765248384858 0.23182108516780073 8.571772776116388 5.992939440525569 0.13350986949101196 8.654565331985792 0.005808630593673314 14.495644624369099
379 8.3057747172677 4.81132697376926 0.17792705834512781 7.930483855244243 3.5350971095036603 0.32936587444176396 9.048423840520902 2.3059599970850817 0.3490477382668475 9.247607561445472 1.128416970186194 0.2604312206436229 8.567829928526917 6.05605599940544 0.16192807829913 8.620023980601047 0.0030536422447335456 14.652822308860799
380 9.217319616779372 4.79579368160486 0.17961443737407684 7.935546526250934 3.5343700571495513 0.3004298401383728 9.244708614175972 2.2829683070818234 0.29709235087520647 8.860227375031066 1.114171929778471 0.25417215109502367 8.767268556874347 5.990571575847945 0.09919963960237131 8.805014137822338 -0.02074265745266337 12.954672223516072
381 9.319660711868641 4.876620861398191 0.17534810880203494 8.224972828992575 3.6350946694039097 0.3430759440925496 8.879435440322027 2.2994938019966202 0.3562470755314355 9.256549282206162 1.108554635545877 0.2688933211826925 9.11301739745405 6.012626657934979 0.12425561117860669 8.958727132168692 0.022160357510721828 14.528147733026573
382 8.83504440199178 4.789091896329748 0.1769528409375965 9.112022027095392 3.554326694101679 0.3191351457589556 9.69397119069417 2.319275798378312 0.3377200183973608 9.333973768410434 1.1495534805458771 0.28076716244605077 8.631020109177145 6.054291134175835 0.08203608483741107 9.121206299473783 0.008990032961096617 13.712154895817475
383 9.316166794345342 4.803567045888408 0.19345270428244732 8.17313985623028 3.6160645096514332 0.3648799386646858 8.905609592777335 2.3244961501245074 0.3711552561132765 8.903671145238087 1.103865315339215 0.25213645548598307 8.62296972612255 5.9348849823181515 0.1212353982864027 8.784311422942718 -0.007742167080850626 14.929673026955355
384 9.642723980245908 4.815698473417238 0.20494190442073254 8.45175384175087 3.6262366718309322 0.36855724962050895 8.992456053153568 2.3380843416223387 0.3577158384022011 8.916791516280345 1.121129994673807 0.25196796050440096 8.70859509210831 5.967272575797023 0.1776712688081738 8.9424640967078 0.009366643723074119 15.594240687836004
385 9.081926977938915 4.830438629979414 0.1706208878894619 8.1562426193305 3.641168658300354 0.30806411249764537 8.559062757304085 2.2302793975153357 0.34004086612751117 9.47791587067887 1.0253985736961015 0.22997971610465934 9.060622427148143 6.056511019901985 0.13768798967107737 8.867154130480102 -0.007558511866555406 13.595068906737257
386 9.192323337455093 4.8556699215594215 0.1946831093465714 8.149134341579355 3.592485850600622 0.3374167703991728 8.331950648375576 2.2437596121889256 0.35179104248839066 9.684605469620847 1.0239481089178217 0.23603914087288583 9.279107857467347 5.994685930688853 0.14716502533049025 8.927424330899644 -0.02220788295406497 14.519840161845035
387 9.414142362389974 4.830164465979313 0.1582653600737297 8.713963624856301 3.5617597055729435 0.344230430727244 8.872955629965203 2.3605435598151985 0.38070389108170727 9.149675800277517 1.036008912396165 0.25147762231422455 8.999498655420087 6.017829776929567 0.1518536746666186 9.030047214581817 -0.003056483606556304 14.742559060342893
388 9.242143816840612 4.85554240216567 0.15215677474133102 8.628695639399865 3.6118469829143574 0.2818518439492069 9.042568548368502 2.3449389596265218 0.34302030161241875 9.541530566820896 1.071574339345184 0.24238433480738844 9.080655184953313 6.047148311120328 0.18326642919469044 9.107118751276637 0.021892431289218584 13.781694003360954
389 9.021929516708456 4.848091548023276 0.1395887697502322 8.084791798697218 3.605516067883185 0.30945518826412444 8.65956753962146 2.3109009105401443 0.3518266741882007 9.331200351678222 1.0710111658830355 0.24860196250217043 9.034018728290983 6.055691468693899 0.16717501208615804 8.826301586999268 0.013924464459514318 13.941754604761977
390 8.891252765826307 4.841009864498358 0.14529889461197215 8.321665788349602 3.611717923402008 0.26089492822754545 8.719446623655884 2.345266762260333 0.34118687001199194 9.077822201458108 1.091643169546999 0.22543566461960257 8.72175009485615 6.029557959654595 0.15677667246301946 8.74638749482921 0.019521368127265015 12.944182636524122
391 8.863185195132969 4.9145703605462066 0.18297642477609555 8.551646128180073 3.5316795010185444 0.266187710383561 9.188353161206424 2.313672521771515 0.365976792764844 9.400021757768236 1.0634081140506746 0.2555382298439103 9.73578392082297 6.068962372984227 0.12302024333710235 9.147798032622134 0.014140806329039756 13.678787538127981
392 10.146295455781807 4.875391505733276 0.21829169503238882 8.370959874407713 3.727085408296353 0.35507178718150983 9.38681008911805 2.2460930800818324 0.3156721265357763 9.614946785249671 1.0879169974987901 0.2391373971061146 9.267422208882396 6.014387984205642 0.15721088950385748 9.357286882687927 0.025857227417984997 14.729414451638641
393 9.225095773705004 4.919795868215946 0.19824408248429726 8.324876422297798 3.615144493446798 0.30412789614540636 8.74067400459247 2.3016416672344078 0.3731365849045429 9.723477213738024 1.0599939809863888 0.222149648784202 9.320068664717898 6.023569166951181 0.13059960358273442 9.066838415810238 0.019711267621750662 14.074797801018848
394 9.620147734385338 4.87545725380321 0.21061640310191598 8.398453678549052 3.5929974199238117 0.29597433005535073 9.086954694427561 2.359956881234352 0.3574115080624873 8.751116935550131 1.1069144002702023 0.23748278415245097 9.245745004932791 6.003421107665978 0.08964592099734643 9.020483609568974 0.02343164483431721 13.649355214879781
395 9.942223401040085 4.748478641342457 0.16761824793071164 9.831610928416257 3.640394240251996 0.3171763680423812 9.036100963510398 2.384288788444535 0.3453826199355081 8.48675140409125 1.161603700255303 0.25740670553031614 8.56558935336432 5.991109504978215 0.15164943275787177 9.172455210084461 0.020857207309307534 14.20056843464645
396 9.899358766413203 4.8370497943358455 0.20630694228370694 8.882145187383705 3.66826530728144 0.34125633545140266 8.882390356254843 2.3408600904700645 0.3234703187058643 8.869739942369065 1.0955073328977067 0.2500219189845228 8.99558268596681 6.075983084425009 0.12216481900040996 9.105843387677526 0.03921535413681956 14.246255633489442
397 9.327140276721787 4.826834080006222 0.2059601070497672 9.045896538037448 3.6080561936535434 0.31098090782235155 9.08991065717023 2.3044702910732218 0.3362107233915345 8.586836234923569 1.0708733635554502 0.27729202712242634 8.5635987463219 6.016991666995725 0.15645644147446952 8.922676490634988 0.001127351311638858 14.746790101524413
398 9.228335465294611 4.838245065587 0.17659864954174603 8.16929347709454 3.632161006508826 0.3260759021264669 8.765123735190594 2.328301887414062 0.39111568829846033 8.973885959335577 1.0808158582137553 0.27612367309744024 9.34439247423051 6.01876601776987 0.15120135289468759 8.896206222229166 0.01534019935350912 15.138865797948515
399 9.99489798380913 4.856072066406003 0.20725163367972813 8.970440933629401 3.6741721666403615 0.3596685892030897 9.104647207087375 2.337071171884345 0.34408433553870993 8.41185981530423 1.1224740522083956 0.2373649431070273 9.102879537103444 5.907101901454861 0.11191477445670493 9.116945095386717 0.015060503973599459 14.44179400013121
400 9.66193704458539 4.809125243211067 0.14562457316296457 8.75308901882224 3.6915302158446393 0.31117057839579676 9.177434436755913 2.391221770581499 0.3799302821240384 8.369311464477542 1.1273008148283787 0.2786938190629813 8.840889024649275 6.027104414754521 0.16741698623719453 8.960532197858072 0.044938724098827355 14.700220460032071
401 9.7297115694072 4.845877299258131 0.2224508163788414 8.492992895448387 3.6540267711378958 0.3496420740591008 8.754573003954336 2.347963219346437 0.367070848735814 8.579452788002918 1.0964864735408775 0.223573281063781 8.663786370442503 6.030495921296572 0.14197141779661054 8.84410332545107 0.030652169170788925 14.95085739889251
402 9.246378021670592 4.773143613290297 0.17691728403895238 9.006178555291543 3.6009361737727508 0.37720396812999357 10.040855099988551 2.346251044084007 0.32991992915193663 8.374449317647729 1.2052716135989645 0.3228058420034673 8.153608492345533 6.0987356625623494 0.17752754336612286 8.964293897388789 0.04054985371648012 15.863763987323239
403 10.05893533621314 4.866984733216033 0.19781478093078936 8.979100202953138 3.6432784675281593 0.3005565037247069 8.750720411867128 2.392186430150865 0.36603908032983035 8.501357671569313 1.0760322429146956 0.22481780316675648 9.231301847010451 5.944782348240714 0.07155805118875595 9.104283093922634 0.020335076664899664 13.301630257035423
404 9.496730215339456 4.835410512751806 0.22101708358165637 8.687488299527521 3.611188202151576 0.3532951171590166 9.68371395143576 2.345995750002229 0.3138894237694353 9.136573572316719 1.1388565047804586 0.2190807554354342 9.025432403308546 5.966589898427633 0.13520872258539698 9.2059876883856 0.015290405877546842 14.237899251515856
405 9.205064045167953 4.803650207392334 0.19914604745007944 8.910732454960858 3.641827290674401 0.30834784155653683 9.449200782651632 2.3434336214081064 0.3548146999507406 9.339157830615507 1.08422009270628 0.24553278865217043 8.345468130155123 6.002780862241017 0.15782984861922597 9.049924648710213 0.010864647139233963 14.503523902811038
406 9.271785264846113 4.831431960140574 0.176738376339109 8.106859270333864 3.6480204323436767 0.2920069090973713 8.339950260638142 2.347277607259897 0.35819541772126706 9.443174954513248 1.1027617560549914 0.2150857502138839 8.806458953656646 6.012584639943654 0.1474448292528142 8.793645740797603 0.02409751140336507 13.63033686927869
407 9.31100708613299 4.865001831972402 0.20637210989958557 8.097990666258047 3.639492042219444 0.32555710283531086 8.882776607636297 2.288309543223068 0.4076216433180948 9.172772415103966 1.0713467518522517 0.2714450518542244 9.15960400229027 5.986698585783637 0.12339999079315245 8.924830155484312 0.005851983264967009 15.291050639019526
408 9.919200631697748 4.8239994522338145 0.15247929170987787 9.11143856600195 3.638976098542397 0.26831566065149376 8.491523785716744 2.3605453925771123 0.36536904100445167 8.702082668039136 1.075939326562595 0.2338705262763703 8.489234323791402 5.9316887669646405 0.15635465696257803 8.942695995049394 0.0019120396309181941 13.48042697686469
409 9.536258953878978 4.863136559606462 0.19175688656883177 8.952736310889417 3.6535842568265453 0.26525029880693235 8.30419959922939 2.3521691916835015 0.3313331347925812 9.182755138949805 1.07683449525629 0.24018248342452775 8.888733398739536 6.035458898194647 0.11492770678308037 8.972936680337423 0.03191891256829558 13.102977665324415
410 10.325316629060723 4.888950305514589 0.184851790778575 8.535419714001176 3.6792073524867006 0.3457461661558069 8.43925571398365 2.3958132460048285 0.35513076004142263 8.652366551195747 0.9814695720233139 0.18735156869112365 9.539560552994573 5.919450937038793 0.15242983857107087 9.098383832247174 0.008660514868451296 14.043311573878105
411 10.18825930932158 4.860368247634729 0.21163578615003362 8.930839302610364 3.6759905451972497 0.321176610429608 8.631257301954484 2.426586496630014 0.3306644371819322 8.407784141244555 1.0269960675257055 0.21659723015792848 9.061518260332035 5.944946810130918 0.14285541387551354 9.043931663092604 0.02265986567852951 14.013739543958426
412 9.802729200374943 4.8683072645956464 0.15041700908049865 8.91054636819141 3.643244276591714 0.24460736321883678 8.821535403381496 2.3429488943571988 0.32220536480016215 9.095831745457144 1.099328128965459 0.22777611425625227 8.990602070363245 6.047669451045422 0.18066403426885502 9.124248957553649 0.0359818353658945 12.89922671425279
413 9.569551902834446 4.876442224327918 0.16615966557014128 8.306953835596776 3.632540227546031 0.26642642748508805 8.377711183406204 2.318028802702421 0.34904390406475244 9.271362855325782 1.0438969373583131 0.23758714593901056 9.488678205644383 6.019372401360561 0.11370549242422924 9.002851596561518 0.013738350913855247 12.982337105605362
414 9.544602626088318 4.817461274251859 0.16245959153510828 9.030411976533808 3.642558645041423 0.2465779131430233 9.226332297358748 2.371849040975482 0.3403000806025669 9.107386906430087 1.0879541529977925 0.2271970603768966 8.56088434603238 6.012530505428531 0.15730071029699283 9.09392363048867 0.022152955993823963 12.992796111782257
415 9.389473657631925 4.867880792291574 0.19255899097465715 9.1748890510749 3.6043004721169716 0.3199967113408732 8.998612719429886 2.4807303506128373 0.40307046416578807 9.474921012853958 1.0217913590262513 0.22593801716257528 8.683394214572072 6.026818839756662 0.18663980557627882 9.144258131112547 0.03598659501566561 15.220096582951074
416 9.430993786408255 4.853407065661669 0.17798530993492603 9.199460744907935 3.6201885880717874 0.2681973736916855 9.072171154767306 2.412431562751279 0.3428994176900838 9.325847380446074 1.0895918494174337 0.23902614680245207 8.99451202161346 5.997438287033456 0.14224034305550573 9.204597017628606 0.030293702841931447 13.411206966677891
417 9.673565941718959 4.89145462133265 0.19702862906706298 8.905842100424204 3.6431131517082633 0.28900855871763154 8.943673293079632 2.3437238613546034 0.34015004160789475 10.259711036195055 1.0874941831771465 0.22654783355048314 9.528004189970234 6.031688902395649 0.11881712878858233 9.462159312277617 0.03517717624846872 13.424999213105048
418 8.809756450773747 4.875415533221225 0.1725402188423196 8.20497230087797 3.631494362541825 0.25567944150951954 9.049466176596706 2.318324633890141 0.3556503102664558 9.816995230632239 1.0762280259435995 0.22317990537598903 8.903181919877964 6.108405002418091 0.12671398241353832 8.956874415751725 0.037655743857782566 12.991976810247216
419 9.260054606192158 4.874342361740109 0.19171997884630101 7.835414191408941 3.623998994612915 0.3074807302246573 8.840609506850836 2.2873767734141763 0.3329102245581261 10.008262954666355 1.1165369518292234 0.22233785797123806 9.25213319205411 6.111784999458117 0.14248442123830835 9.03929489023448 0.038490248465714624 13.715844290937484
420 9.439968148074131 4.817924079754741 0.14130640321104426 9.006596583038602 3.6862075517282227 0.3008702212446385 8.678799622008476 2.4045911641714186 0.3500945332455148 9.06382480873431 1.1225498767776103 0.266761275954537 8.798296935395804 6.020469383077914 0.1966693191772337 8.997497219450265 0.04603064335678764 14.38928215290175
421 9.113324750784912 4.901583695600339 0.21657642791814255 7.747064169858715 3.6955656150104708 0.3298483520761853 8.357511390297367 2.3329896600127515 0.38436156483494666 9.29030009216314 1.1098383945999992 0.2840299545855972 9.229046839164702 6.105148580394238 0.15050011831726615 8.747449448453766 0.06470742137836605 15.645373687194393
422 9.626484329552698 4.820056302463596 0.18411224584486888 8.041978287191883 3.588766182965392 0.3532477392881933 8.779826072330167 2.430258597043724 0.35928566621640085 9.25997703116802 1.069589211709758 0.2408798185786016 9.084783026022974 5.9716914351683865 0.07438833171535868 8.958609749253148 0.011754578124977577 13.887509193564592
423 9.488411366738443 4.847094984092374 0.2038303711272275 8.588109463049172 3.643522253392023 0.34861945213136336 8.504512676177393 2.373937644461692 0.4042728831712615 8.748259275387673 1.0617986950513945 0.29693532831490316 9.009047824531388 5.982318693396086 0.1511633596950605 8.867668121176814 0.017416686333520205 16.09806737421691
424 9.12736068624643 4.859589273487778 0.1841799535613346 8.70741012848706 3.6339128784594665 0.3145131321960781 8.33124955837804 2.373094197407611 0.34989323906008707 9.640790687144932 1.075826999002841 0.2518601136526441 8.768230908201788 6.079692183984948 0.15009368236654771 8.91500839369165 0.04010533872333526 14.330134207144484
425 9.072028773744659 4.774000629130227 0.1546872869278966 8.875334631837413 3.6049794610333175 0.25908851268659716 9.634314773380027 2.389803650078219 0.3702368295571767 9.86239665171539 1.1196906153525996 0.20650470990560796 8.296199371590367 6.0105659850691 0.15392018206808433 9.148054840453572 0.015490300387498924 13.114287975608638
426 9.570752986207726 4.852113383458194 0.1569201454053052 9.052806382972483 3.6484572069092485 0.28292543167736933 8.835495115466749 2.330257940246356 0.3908432325469432 9.365530615087003 1.1252670199052026 0.24724490126837922 9.199895091257945 5.979637472771886 0.11489703623418418 9.204896038198381 0.022828836912983784 13.66883349682214
427 9.10817759819914 4.834565861179829 0.20571864262056974 8.787561305282203 3.5762305012277595 0.26647305937934174 9.319632593613768 2.3787063958248513 0.41498450302918466 9.77847179135231 1.1027087811751384 0.22845796914235003 8.671250081128042 6.0542164734896184 0.15187731441751515 9.133018673915092 0.02496783483424574 14.524611756098377
428 9.295671207970814 4.824028861805811 0.16197502432602345 9.37155641837363 3.582376192101126 0.22536232402290626 8.803951890250639 2.4128559439223984 0.34584323741465695 9.012410445424221 1.096863959495788 0.22552044378752661 9.383777911737623 5.943813499252768 0.1550837059860234 9.173473574751387 0.0076699235703845845 12.7630329264745
429 9.198669487408582 4.774681254603946 0.17508619598499356 8.861863086083815 3.629906924193578 0.24744720950619484 9.290812795884653 2.337502201957814 0.3543888015684958 9.59774211728058 1.0925417913069309 0.2168713586481818 8.076744682169368 5.986176303725457 0.17736208285827862 9.0051664337654 -0.0001560725876484259 13.420455163149352
430 10.080531454050208 4.827312796200507 0.16979078378758378 10.013352070458838 3.6662869085851195 0.25530609025783063 8.486403929213493 2.465154642944678 0.3946212237447007 8.782500176923378 1.062960097849103 0.26384608362872713 8.756722092077709 5.957515863863746 0.15232184980476304 9.223901944544725 0.03152829414343707 14.162210709657213
431 9.259222296431803 4.833463711893863 0.20962994764358328 9.249967926253458 3.6100931528677234 0.2841250167871597 8.50062330858667 2.3985360735980503 0.41195404385177503 8.486480967246658 1.0953119916333267 0.26223043542699764 8.552796940818027 5.975378971366151 0.18050307846789523 8.809818287867323 0.018239012526629274 15.452013087348309
432 10.187760131029865 4.788596621993174 0.17304428036234223 8.925593060254938 3.6451571965086895 0.27394033092828707 8.817370016981869 2.4021271237010517 0.37063592564083775 8.725667309568797 1.147558198904944 0.21711139125437323 8.3807221262737 5.8688176496115645 0.18218626407107597 9.007422528821834 0.006133590398691169 13.944855285802202
433 9.714942887546634 4.846234960058705 0.19368757369945636 9.28442985254102 3.6912659685113898 0.25400877285526086 8.683658807016078 2.3789220865656246 0.3182484699644211 7.876016360643071 1.1344976275833696 0.2660499112993788 8.578388148506054 5.9314351366372495 0.14830126709955418 8.82748721125057 0.032153388126074135 13.52519581699999
434 9.308541493464864 4.8051772419685115 0.1939447397221891 9.392619235852965 3.5852194945347695 0.2985015415763096 8.695791870317052 2.3647648791448415 0.3377619305998274 8.81845055947817 1.0913761007654277 0.24989276410755135 8.308366885803387 6.024808285600023 0.17584692813829628 8.904754008983288 0.009951432657520964 14.392102839152486
435 10.405220279105842 4.862001023902636 0.1976160277341958 8.95810052409665 3.7248725774036187 0.3170177076029571 7.917736417470085 2.41546300435075 0.3391961637146399 8.260332308092032 1.022627188603083 0.24820970392655933 9.099575916809895 5.875962064568048 0.16757930121458328 8.928193089114902 0.01586740402043345 14.548760960055922
436 9.808877716384051 4.797755273232651 0.13865735785331926 9.292956309427836 3.6703050868756457 0.3043636695408529 8.538415107658423 2.3616148720384813 0.2915359140469017 9.297785319447545 1.090846292439666 0.2038380268808602 8.451065053026234 5.936658527407529 0.129827495840274 9.07781990118882 0.007118242653600948 12.240927755511871
437 10.01204400263386 4.878194443517797 0.15901091999826714 8.70305989172492 3.6911154665643324 0.27253708331230064 8.233139327924066 2.4121878534541636 0.375904141931704 8.507238355088035 1.0463867665931759 0.2350458600914151 9.151680437390823 5.901720527849087 0.18802240724666816 8.921432402952341 0.02160324385051764 14.100725249110223
438 10.072877831314301 4.815727645867477 0.15369803126681103 9.077681271160749 3.70006068077951 0.30892003220602965 8.576340047047763 2.418972499893452 0.3712982051758616 8.809633981248995 1.1075508015032924 0.23907976471301642 8.692409280366261 5.912929300689464 0.18941656200852539 9.045788482227614 0.026730418001445287 14.466182743774304
439 9.479568004849023 4.837785214941514 0.182513965794027 9.050085029599233 3.5933850976126203 0.22497309289097295 9.175839382007409 2.4097275370998825 0.3238754904885224 8.252606449331404 1.179660954445408 0.24983201944615546 8.423375723224305 5.9547147052532665 0.1797598456613781 8.876294917802273 0.03073693412534455 13.3035576290774
440 10.130111000704957 4.796391742900779 0.15707072831645996 9.365233205945158 3.7089617488978814 0.3027487055487835 8.576240509237763 2.42897285139549 0.3277425512376773 8.477160109630141 1.0859691210328715 0.28028319553179015 8.308754511152406 5.975896899408802 0.22502198332699574 8.971499867334085 0.034920704981971175 14.8151663932108
441 9.668728862445523 4.860484076860703 0.19794909319899237 8.576406266430343 3.718437649670166 0.3077519935100556 7.873131579888783 2.4069606629160587 0.3663132584369105 8.438871991154647 1.034014253149699 0.26273602377564304 9.039125415999026 5.9150783210970586 0.1712704922625988 8.719252823183664 0.02267722499354341 14.965896660379167
442 10.255325744725884 4.836022285081072 0.17749648894898282 9.10089247958957 3.663881705736302 0.3404418447476859 8.32990405397623 2.407141516362092 0.3135402105490432 8.454453633955994 1.093142622662454 0.27354588737531355 8.539220417086044 5.929282443092236 0.13248909826400335 8.935959265866744 0.021576346841637672 14.180860470549767
443 9.949029105927513 4.833439022348136 0.1601885879548783 9.610529874257674 3.679626479900838 0.25391529988762274 8.502353799342702 2.4340444891583854 0.28461727143043164 8.227339452722626 1.1040875554590033 0.24873201577987136 8.534425755007312 5.899837574536072 0.18964055883902864 8.964735597451565 0.02588925653529328 13.030134372554791
444 9.77263738000135 4.801251391256423 0.13785334685158343 9.03969264209884 3.693565128180178 0.3184866854883845 8.698941094510387 2.4110380260963264 0.28516548793430846 8.615506019739687 1.127297633838191 0.23583183381323247 8.484245148659646 5.94777251844274 0.2034920570278932 8.922204457001984 0.03186717181757812 13.531308316366184
445 10.364717264871116 4.85148293233979 0.1976752191510921 9.018173124371678 3.6877901586069775 0.3116535967773242 7.889095459637183 2.3552453827142243 0.30336065577891985 8.737973164742538 1.046583198139959 0.234048442190785 8.96610656565903 5.981226520763143 0.17101640750998198 8.995213115856311 0.020147870767625163 13.95443662010037
446 9.993009155279942 4.853768467827678 0.18386953277314677 9.515765051160791 3.7255971085823854 0.3060696924030914 8.440394743493718 2.4105061062417343 0.3234813821589239 8.898156302432092 1.1265004751004155 0.24741897885705186 8.631319042660243 5.9192225030821595 0.2081938300103534 9.095728859005359 0.042801164421680804 14.542051761895186
447 9.483690992757959 4.818630081709638 0.1805548653012682 9.744010084020003 3.6393072275756375 0.27426468680877547 8.549144788589338 2.4787758418184205 0.34584868810473535 8.696938270260594 1.092308971561435 0.2331531442911663 8.619637092178689 5.936476930503355 0.17777308903048922 9.018684245561317 0.028782042888503546 13.883849963002522
448 10.204489617993785 4.765343121438435 0.1995463644115591 9.859861799426756 3.6963907472606388 0.3211035323261886 8.936393486937195 2.5017834901426625 0.36657676412886075 8.43193613479577 1.1196732843931323 0.2583548847978894 8.269671724700522 5.9291612309568675 0.15318481677834178 9.140470552770806 0.03815260709315358 14.882766228306581
449 10.335673848394935 4.867123015342084 0.19326472994714244 9.360598552439921 3.7396970192645678 0.27143349187617055 8.130389313831106 2.3558896736845485 0.293493377607117 9.089283891026907 1.0494314185244793 0.26558931996036134 8.994520329919553 5.9620969067326435 0.16397051216594496 9.182093187122485 0.030529838964471034 13.61062882776453
450 9.68273812062804 4.840598076346832 0.18787247280081307 8.952570477830223 3.682040452417824 0.34078138377172734 8.435575810603543 2.395107377533283 0.3183682657183894 8.860277335820784 1.062007323345432 0.26912095300734235 8.875780782679561 5.911872281793362 0.13077615412152033 8.96138850551243 0.014007334542152883 14.288641847891789
451 11.234115944844289 4.863135921911655 0.16078203347205192 9.392329458551655 3.773504710338142 0.32189256884033746 7.558594372501229 2.4630778645600078 0.3121570475546242 8.662737710784155 1.049868131386746 0.2453149450226923 9.015516909596167 5.936953303780437 0.16778572383577733 9.172658879255499 0.05299021865020399 13.841884760084316
452 10.1643572099456 4.865870545406597 0.21565276758107035 9.615398866089226 3.769574189230983 0.3507699177740497 8.325210739295414 2.5032406728019883 0.3518437969300572 8.220342331779301 1.076850441311614 0.25475132774746245 8.704995442618992 5.936093637639539 0.1293593518087979 9.006060917945707 0.06600812953295065 14.924142941548189
453 9.71979013477152 4.803824195345608 0.17287942454736718 9.364296685670924 3.626843769259792 0.3361160404688272 8.340199245699802 2.3753043454179608 0.3086242538732747 9.000160045299193 1.0208180492849375 0.24929964391052284 8.255756668634167 5.969238046568447 0.16454497924520775 8.93604055601512 -0.00511208656984472 14.111541884008952
454 9.536692155050245 4.844632384595921 0.21537376561427996 9.201907461864542 3.6022367748269617 0.3095859027789121 8.726637678049483 2.373355926487713 0.3261352544230447 9.472077948278416 1.0968306959930028 0.231033171407468 8.110547491043326 5.968283715637794 0.15418354944324794 9.009572546857203 0.012750131763084838 14.167087868999625
455 9.742464787255823 4.877760030497087 0.1791852041686561 8.464841095506163 3.6955963274300623 0.3194393499970895 8.585382446762324 2.3618300660205334 0.30117719222544187 9.401510849237171 1.0752913609849104 0.24237166944287242 8.932284819974006 5.992181683136136 0.17308408565831201 9.025296799747098 0.036214125868552084 13.92582517142525
456 9.713758695478738 4.841710393760933 0.19417129893618418 9.081023555913477 3.7043777993379825 0.2882955903044802 8.622214956161033 2.365800067023824 0.3435340448944281 8.931421969514822 1.0940373457778576 0.2917197998316149 8.309887972721315 6.036015797685348 0.18982038961136877 8.931661429957876 0.04407051297199538 14.983317584163473
457 10.219060225662023 4.916810754379337 0.20415343302134623 8.734704663549635 3.6540953869102824 0.27193612979421966 8.747413642373644 2.3645169738114844 0.31076344738191125 9.325246078044367 1.0905846087992341 0.2669522724542905 9.058426124397613 6.061785983669045 0.17272100253789355 9.216970146805457 0.053240973768682934 14.054955920645352
458 10.005062034870535 4.867056731791225 0.18769175635571814 8.381874361076605 3.6975020214001795 0.30079820897898263 8.355103662773033 2.4149998764256 0.344175320794822 8.901181352122885 1.1208197134442344 0.2961967915892125 8.858472157846686 6.0021153644120835 0.1869918538049716 8.900338713737948 0.05618097374947077 15.078575346400964
459 9.574664321580855 4.831581913877157 0.21028000065794716 8.86406146028942 3.648710382632621 0.2826255093305591 8.649160969666987 2.4250943256888453 0.37527953510815437 8.977177313142862 1.0863761192580499 0.27327790525938084 8.47072772454603 6.0560945032792395 0.17030360625717475 8.90715835784523 0.045253681201988895 15.03173748006921
460 9.436043073739516 4.811663634411105 0.14174882488828683 9.331000160240587 3.635676451586215 0.2535840776674566 8.568571546924419 2.374641132444126 0.3309380525439098 8.868536501625595 1.1090769366324533 0.2737022759038687 8.419970506391472 6.004532029369032 0.1876470296425608 8.924824357784319 0.02280026914339266 13.60912571984946
461 9.804081630643765 4.811306499866995 0.1414328892743978 9.096994873671317 3.6386363423874983 0.2961316428876207 8.591467652785314 2.351268904588001 0.36497396835376233 9.760264653353506 1.099888158647164 0.24786275984221637 8.409943711568822 6.001585346297983 0.17455022095294317 9.132550504404545 0.016219282612334584 14.036909997483043
462 9.45820398313347 4.8181319678562105 0.13495910384330487 8.415723652921548 3.623990303622151 0.2976708674014656 8.392595283482546 2.3441642675868963 0.31425291706757635 9.402927639197625 1.1202130148915557 0.26089331069941146 8.535123927516722 5.974479410465746 0.21014689123186697 8.840914897250382 0.011878025139318326 13.956370568498123
463 10.35379159745551 4.850854464919852 0.2052065019930307 8.848443252330924 3.6641407927152785 0.29974588843434313 8.356903151965135 2.306085783416201 0.3225789797882213 9.190440467024663 1.0699483208182607 0.23780737393022813 8.72211964962957 5.889713832344445 0.18543169367302903 9.094339623681162 -0.008169128902386103 14.332773445350083
464 9.490986003024053 4.831372454592167 0.18297544204776817 8.958312827365742 3.654798768354259 0.29476111242642455 8.746124998376743 2.3614120369838387 0.32454888230347384 8.706018096204636 1.0977849751064648 0.2536161499286718 8.869141438789399 5.982310659179951 0.15882862400300846 8.954116672752114 0.021218011098142274 13.919782864136552
465 10.184774622110698 4.819579563519574 0.1744190637413315 9.202463437371861 3.6550879764480633 0.3093557468310461 8.265238073430087 2.450794678259272 0.39152934541857676 8.95427164923355 1.0653086339613815 0.24702634308940155 8.39745860321736 5.997228115991845 0.17377628701563286 9.000841277072713 0.0332820258908336 14.852289728313105
466 9.509326709442801 4.8239262929621995 0.20530534702989547 9.063561981259646 3.6202947713907334 0.2854431281418606 8.537933900234288 2.3397885119216184 0.3445342664153317 9.265164974845002 1.048836295555971 0.22189114647196526 8.398485127946245 6.005086493348578 0.16846037717085688 8.954894538745595 0.0032687052906264836 14.044734124858316
467 10.091802515132148 4.835775190672209 0.192300930592452 9.73569096708011 3.727802854797672 0.26740831613843036 8.265086144174555 2.433220916447195 0.36323308781853175 9.062164073416097 1.0854300759661974 0.24624803446324667 9.16905688045347 5.9771287515027085 0.16709690497978555 9.264760116051276 0.04755379013200263 14.166808613100159
468 10.722210859834357 4.852678156816132 0.1678738588957141 9.166579981660947 3.7149136916556493 0.3125372224548732 8.011409954581257 2.408179370693598 0.33527215671609395 8.570397548913665 0.9882935236443043 0.26757992595042634 9.085315368617703 6.022594546707832 0.15825477043318084 9.111182742721585 0.03301409015830938 14.226747566760224
469 10.48134922724167 4.833560986693689 0.19441734375388972 8.985969049923208 3.723789454050187 0.2858501129528312 8.398665582243453 2.3566154886988278 0.3485093345682852 8.920377381564728 1.0626029104607166 0.26826641808259183 8.8115048600898 6.041706037054057 0.15324339997720163 9.11957322021257 0.039337207646301796 14.327229179321193
470 10.012145737879578 4.747067823716254 0.148695668241274 9.920052939345027 3.676065900972278 0.27600821305474293 8.339766834801859 2.457673964837124 0.37829044381828875 8.739913302792807 1.0251771290930736 0.2688832247782178 8.44390579059535 6.031857055114469 0.16292178582895658 9.091156921082924 0.02325060700144608 14.149758096479689
471 10.174305207920844 4.838494148189504 0.1981399468628647 8.67111070592638 3.679486744040163 0.31585485082593856 8.504749137246195 2.3375405312773876 0.35739872996181227 8.761752151685593 1.031117881860224 0.23083213297315208 9.167863477180012 5.912428736468669 0.15214851632316545 9.055956135991805 -0.004504159378004013 14.374069253851117
472 10.758191157233405 4.820801211510238 0.1473555442470268 8.742625817644887 3.7298583009037776 0.2813684054421506 7.906121635108277 2.381691705626115 0.36417272168876885 8.352879002261762 0.9698460956908476 0.2352067906471784 9.498462083662794 5.895676888659365 0.17564784151853732 9.051655939182224 -0.004742927267125085 13.793973855284618
473 10.52471718234701 4.797566280559037 0.1377518122673078 9.516019590708813 3.7392459784742047 0.3189426422803741 8.543599215014625 2.434324423015565 0.3586601201492863 8.302216319870265 1.0583004139414762 0.2526975496686059 9.210746781187812 5.918256675077545 0.14308382093418887 9.219459817825705 0.02522098646837203 13.87859561645275
474 10.149585998129806 4.819310103648509 0.18748560638132444 9.659180643451634 3.6937215161459176 0.29117444810868176 8.591463937592783 2.472097529715947 0.36746758434353977 9.096727209277935 1.0520330801374966 0.24030848578562236 9.127008643180185 5.981779279564441 0.16511819094800215 9.32479328632647 0.03947053409726866 14.34175602267665
475 10.366872809541686 4.876220783379172 0.20995736693031555 8.234863092613482 3.7073529279989277 0.3055038271386893 8.447008462546927 2.289050946265981 0.3149875371390126 9.00482480499799 1.0634728791932053 0.24314703425122547 9.011564207313453 5.976028950150422 0.12432965251152095 9.013026675402708 0.018107529652347985 13.727214124233974
476 10.376272201958685 4.859440960759406 0.1861753953931958 8.721796820398252 3.754208706555956 0.29984962696263356 7.815317898322465 2.3963448903311964 0.3461508087226349 8.601204468416379 1.0335748330812145 0.2679903614585346 9.382557688322857 5.932705343178705 0.1478240979458709 8.979429815483728 0.030937179036101936 14.300915303594811
477 10.552151838933806 4.800645984843251 0.15118631505278812 9.25663744574334 3.7026325765802386 0.2924910177281784 8.531536863787663 2.457724719003348 0.3634073499712259 8.310487872736363 1.0768295422164185 0.24275382822744881 9.16578615803087 5.861069675417833 0.1273510017861666 9.163320035846407 0.015462731867024227 13.489598153708508
478 10.81775141474847 4.829533902882881 0.23009473566612706 8.995968623512884 3.726924712450498 0.32158061071731564 7.711139394018967 2.4864674434069904 0.34737060139119547 8.22011321610639 0.9786177213311975 0.2623979983087575 9.1682543867903 5.84424289060866 0.11525832729493572 8.982645407035402 0.008839566390851771 14.629930391867163
479 10.539516862945494 4.8551787162873365 0.17984316951199694 9.545730253547227 3.7238944183807026 0.2756512576019179 7.891797697275413 2.4597882723236815 0.336259681023759 7.567619283028591 1.059937396270638 0.2614383252097387 9.254778786343877 5.855139076899105 0.1747234598406516 8.95988857662812 0.026469808287099106 14.070879655342573
480 10.238429528178276 4.821004812140363 0.1833851149479376 9.250671774326488 3.7341691773052634 0.24866566544704957 8.086433753101415 2.4553007416250403 0.34858996274323656 7.791411589266631 1.042061553889761 0.20422045372422853 8.841263386553775 5.8807607081984825 0.11967140183972237 8.841642006285317 0.02234163088658847 12.65701124805033
481 10.798370377713752 4.798773124267375 0.18488356842726555 9.006275512076485 3.672693604757344 0.28043312273290677 7.609224360766059 2.42091992425832 0.3318388376191969 8.626858588397482 1.0011947458674046 0.2683977120071046 9.339297461426757 5.89292207739561 0.10170370193509858 9.076005260076107 -0.007017072435982863 13.375779285057956
482 10.026254045853715 4.844115070663983 0.2251672572100193 8.976371441044758 3.6360201815429307 0.31248235748980846 8.221048113557174 2.473104070808139 0.35138518513035005 7.874727972378809 1.1090590475266595 0.26521300793490993 9.189529524738898 5.88242969236142 0.1200656701866575 8.857586219514669 0.024627844835432722 14.60255681265446
483 9.887236114324391 4.853177208115627 0.174603754492615 9.030621766605881 3.6568533968327377 0.2925135491170898 8.119603023267562 2.478244092950899 0.35528551919996026 8.797391622964389 1.0186811807067904 0.22107825086878316 9.435404649917352 5.939613294588747 0.14529560123180696 9.054051435415914 0.024996066893766454 13.622377251190626
484 9.662781105951954 4.8781482371999925 0.19821230262709186 8.647401355372553 3.687303272174832 0.29838254776362033 7.907383764002805 2.4326881099876796 0.34028382944912194 8.746692761880684 0.9944020330526852 0.2465085523631 9.343540696899337 5.945672391673502 0.10590182881667597 8.861559936821468 0.023325041072544538 13.628248763500057
485 10.020492580096754 4.774347017792803 0.1858318191888551 8.983112258356485 3.7222671121881064 0.31866861113384687 8.348299931416115 2.4412560208952 0.3327016880410826 8.530939763400186 1.0636312943509665 0.2291832238888524 8.960331446889487 5.885325511538736 0.1282377278985593 8.968635196031807 0.013047623607968717 13.689372005724886
486 9.873787115668954 4.920024908373294 0.22815853698098892 8.170073501168444 3.7164978814635834 0.2794833415803572 7.801294410770112 2.3469117084914513 0.3264902204828934 9.390270354823503 0.9985907275532963 0.22316051494849376 9.411104680577093 5.972553589185078 0.12919799434992538 8.929306012601623 0.02659799526814688 13.596180857988779
487 10.210527704918293 4.804293140459146 0.17158774882574906 8.98693856426384 3.6897703828036374 0.2923818509821069 8.208563826919244 2.4196187166621224 0.3508115459147262 8.557192879020398 1.0506082820011768 0.2474803034916299 9.098713338797952 5.948865415071533 0.07785803565128291 9.012387262783944 0.018313419654329532 13.064806924684483
488 10.051232741078184 4.807609551994574 0.1825799615883603 9.466511224492738 3.6410619676283043 0.2741196206853434 8.635905365384895 2.425132329672344 0.3689955939818282 8.669559189768389 1.1160585810991372 0.24911597456929604 8.680202342124268 5.932784529657552 0.09404496310819668 9.100682172569694 0.020211624265188723 13.394104437284962
489 9.83812626409006 4.8232641655279584 0.18503816423143654 8.90653430037473 3.702841452262477 0.31931728416828054 9.0496500824274 2.405147523995913 0.3426495439028084 9.2145150422588 1.0742736452578794 0.24563551174818582 8.955684248188524 6.007111804805442 0.05515035271286234 9.192901987467904 0.03820995062474029 13.152714371251513
490 9.889537746693051 4.828644782097889 0.1843117177417247 8.436042915939115 3.6121057707866173 0.2754575998140995 9.169029309639367 2.3905701238710604 0.3562542534622966 9.161060348514813 1.0757044243581066 0.26362818817512046 8.195602328191361 5.992962571596113 0.1431285396014628 8.970254529795541 0.015679766796763684 14.012030078536458
491 10.027564635706542 4.898225035324375 0.2398070982026669 8.576330906064328 3.6578853159522846 0.2964021538347639 8.170412346741061 2.390526149423009 0.39588053225669206 8.464512963343667 1.0398871112456098 0.2772972526465597 9.435406048017496 5.929673074380453 0.09996703897798417 8.934845379974618 0.018921569519952587 15.004092487678315
492 9.797950278497282 4.878557385058563 0.18562459665927952 8.070994802265384 3.724132027664818 0.3236568484659936 7.936985986607932 2.349160951366044 0.3290428602259313 9.409282871909765 1.0771677176940415 0.2625569599725862 8.93014536429367 6.002762438915331 0.09935118841761852 8.829071860714807 0.04203833639456587 13.753650806802712
493 9.922275511625656 4.836454690718999 0.20301813364138824 8.735454462246903 3.7057219133678094 0.26592791910688574 7.774091647187608 2.3943090562405183 0.3291608916963103 8.53161565860107 1.0311685140646598 0.25542147810372673 9.276347389889398 5.900107582871128 0.04176464336844462 8.847956933910126 0.0092345837074292 12.551134001394875
494 10.516775710048538 4.88001321296958 0.22621349817615152 9.090933572722657 3.695603529804237 0.28031551402878374 7.59780689097034 2.456300300324251 0.36179838473262804 8.0682372831437 1.0075472487484214 0.21660971055791897 9.160355373570747 5.908395620280724 0.09802391756622039 8.886821766091197 0.02525421468024902 13.555734812901033
495 9.580586874032178 4.799288481012426 0.1994645595628047 9.067223113112897 3.6628417665641217 0.2947754740943918 8.772315886533924 2.4033000578233406 0.35170869581295605 8.994542045636184 1.0689532171898437 0.18962348354421918 8.954123297185829 5.946550960067388 0.10741022710177403 9.073758243300201 0.0118691287862303 13.0976139752439
496 10.599424583661879 4.801100099883492 0.22339443607786102 8.847305065615098 3.6741529613971156 0.2989835329306186 8.762527254529552 2.4294882713960346 0.3478054341471821 8.419851879480335 1.0357388966443692 0.17554480153609356 9.296511247502345 5.842689126688476 0.09292757736538586 9.18512400615784 -0.007683896543296287 13.048034126008456
497 9.888729956039736 4.898832375586292 0.16798512191915158 8.474772456085237 3.74099079406097 0.26700039608776105 8.099705030001507 2.314630878599492 0.3701457241474111 9.529675590116675 1.0117081610522773 0.18999910541086343 9.06848821107771 5.984914837046945 0.20621701256744426 9.012274248664173 0.025897641524001758 13.766426692956552
498 10.066016438305484 4.900872521308868 0.21554605857073736 8.452403142552237 3.744617818177511 0.31026405624698794 8.603290357804651 2.330078836885218 0.33748068123282937 9.135365057270366 1.0946882471391468 0.22937100163020768 8.966695653615979 5.993252926321907 0.18061891458449328 9.044754129909744 0.048384302221336474 14.5907221896421
499 10.604984348870428 4.925852417873615 0.1719929080903321 7.905871080229339 3.7870537977662337 0.30559259528050503 7.8100461010892985 2.2647679792613062 0.392679685910301 8.997594482629294 0.9955373511912253 0.19382068602900113 9.26060156662576 6.001215910500585 0.1498080068836391 8.915819515888824 0.03056772357339943 13.910199245290851
500 10.734821206878111 4.882826517391187 0.18786832399726805 8.532409806279835 3.791158642740192 0.30490855396807853 7.740428338665311 2.377059167592451 0.3642930243782506 8.729528338949986 1.0189706031653547 0.1912034727997356 9.847284817860228 5.912044823159266 0.13346732433650219 9.116894501726694 0.03209418306449656 13.54175091180646
501 9.232821252603967 4.914077553264976 0.2266688076536477 8.580392497346885 3.6396146810112375 0.26224193142112634 8.680594191388654 2.355522332765692 0.36990805746658706 9.945011052041618 1.052465118716913 0.1908537600536395 9.01368195587111 6.057891923835598 0.19198693249434146 9.090500189850449 0.03959655417368961 14.228369663437878
502 10.181364205066544 4.944314533578357 0.22692354772425347 8.26178589823564 3.6950584003551823 0.28087469595624187 7.874895194988897 2.3797310862446976 0.3630241698509545 9.013504301433471 1.0204011136300464 0.21552487775239199 9.692582902483762 6.003269425804792 0.12769313507372787 9.004826500441663 0.044237144177421375 13.911878517710353
503 9.921033772785929 4.954789471779715 0.20488595629134768 7.448915971159908 3.6761245675710628 0.3102988046946472 8.511518765480202 2.2406899284179667 0.3855290277842455 9.954536628914315 1.0381204255531593 0.22216452734280454 9.598033769003777 6.087491936995309 0.12218144792815526 9.086807781468826 0.03512549831824883 14.267333944222981
504 9.41068040027351 4.9222096538366795 0.16143747999284497 7.663287210127342 3.619443261165197 0.28056510607642066 8.683867657707449 2.2972846152801676 0.3511764567019574 9.222748500723913 1.1007461646111878 0.28678421468198867 9.46277729810188 6.03213272763102 0.1639204801006637 8.888672213386817 0.030045516759656766 14.253857673359123
505 9.077571437062067 4.939590646106645 0.19478814516671814 7.972465546540923 3.6510515871508353 0.3015731727515419 8.604663227719236 2.276416265666277 0.3677559983480378 10.081007455177284 1.0399926888580142 0.20510029362750326 9.206502738360431 6.099933242928325 0.15941695097265599 8.988442080971987 0.03707911839682572 14.079114980311449
506 9.409101473672399 4.984190063557498 0.23243203600877893 7.5881558396741156 3.59404190923331 0.29744174761132847 7.718879881804988 2.2688315053689423 0.4044792181937321 9.663057760701287 0.9828373361305427 0.21751832359706533 9.593674269664819 6.09332502254225 0.1610495103621964 8.794573845103521 0.020327399621314867 15.044964544917471
507 9.468080637434763 4.936857704241313 0.20431359999412146 7.756250517688853 3.581567161025833 0.28766810176098856 8.705830114321172 2.2482977931464694 0.37102787219892447 9.364389955687756 1.0768279519675275 0.2682095195648516 8.755809170918594 6.041823936745064 0.13836509516740703 8.810072079210228 0.012757141680047646 14.548363149653072
508 9.283942558797092 4.933122716184171 0.2406723514854181 7.486779622879097 3.5827864176452757 0.33993809246422624 8.594103946560217 2.2619388158738465 0.38899557138974 9.724849465486034 1.0442562006512983 0.2283250235939808 8.877461856837334 6.053115171266336 0.09192853211805051 8.793427490111956 0.01072609657899184 14.780701917160172
509 9.355917066803535 4.872864223746228 0.2131685352072378 8.021350675829755 3.5825711891995717 0.3251192464380859 9.343557893315818 2.31296336400423 0.3418720246694293 9.367023652900867 1.1795156890108907 0.24889346042544677 9.122854702615552 6.017331603781639 0.11109306999622037 9.042140798293104 0.028731446203318266 14.211030214721331
510 9.73547032784593 4.820494444270771 0.18994070951191142 8.792709679048519 3.6471489499649934 0.3142639081406614 8.208028462359577 2.3983060690393088 0.3824805132485247 8.3228653995071 1.0363298197003372 0.2983290159441079 9.193082332235317 5.883542633510394 0.09791483942438496 8.850431240199288 -0.007153384448032751 14.701283265648936
511 9.592798501102887 4.947655848602592 0.2473715150510668 8.23234821297991 3.6556546704602564 0.32607031986985285 8.283625842964119 2.3197708868811477 0.3842809643096192 8.922372704572266 1.048982203407124 0.19357110372739472 9.571958204028393 6.049706916358227 0.1399255103900628 8.920620693129516 0.04003633739667576 14.796284562039663
512 9.959164017395782 4.860089978989353 0.20803891705575944 8.387793879506603 3.6285989811465047 0.33084870650644765 8.385663676765141 2.3204950013368615 0.37616383278503285 8.475894751044494 1.0545249923773603 0.2643080440878686 9.702505983996572 5.94905540008678 0.06240035451565535 8.98220446174172 -0.0017648969578217156 14.22951977149121
513 9.351413445039558 4.871397962551086 0.1880188994928989 8.463026681108174 3.617092598958736 0.3366316073600339 9.090945497963132 2.349352920557591 0.41626660976538066 8.683135048472176 1.1214904802139156 0.2689933677749613 9.333984347189418 5.971260842545671 0.14495846092428427 8.984501003954492 0.021801193220206194 15.52565447200745
514 9.943384738563898 4.902146981143556 0.2188650860611258 8.248775423902394 3.6829494749638823 0.2915070874591266 8.208073322694656 2.3788966851188973 0.41326830998063113 8.382119520725485 1.0781633585938142 0.30450127143519695 9.666571675498776 5.95743152771855 0.11901307268138467 8.889784936277042 0.03559983776254634 15.437257194630943
515 9.420481994818536 4.874614616676576 0.20734546412710314 8.491557344766075 3.6268510422289837 0.3102626896580383 8.428958659083825 2.382811025538236 0.4188280890821501 8.547038218915196 1.1158265580504536 0.2756534475424401 8.932570756728984 5.938722607527171 0.08126214492467593 8.764121394862524 0.023447402259090432 14.820720318032114
516 9.267521284040336 4.87689176005701 0.23594609154884544 8.29745848057746 3.5731780110540545 0.3148035562408436 9.324505993658004 2.304841460206845 0.34763156366376063 8.925400991806226 1.101147198252776 0.30157638351366545 9.147800519526845 6.020342483912844 0.12980723672382788 8.992537453921774 0.010962414951512355 15.23798252016306
517 9.602637202943894 4.8136472155496985 0.24537089592842945 9.107475056686969 3.599169306256351 0.3305889756807137 8.437821179311737 2.4611730275406996 0.38732216502060857 8.356668849798774 1.0286318026666825 0.26860846055469684 8.905202250601054 5.95823309162826 0.12002585333999267 8.881960907868486 0.007853120983144724 15.491820227955861
518 9.399543820714015 4.875539191145685 0.23485972125314747 8.416632139122571 3.5786621843633415 0.38031309898130217 9.149840078973522 2.337000093601886 0.40162151513308375 9.437858457834691 1.1286177365779082 0.2799705961197791 8.908967241969458 6.0687040689057925 0.13892706010331018 9.06256834772285 0.03338688717372897 16.45181835977487
519 9.070355242325993 4.8397770891112675 0.21901931369803646 8.484330079548362 3.6013997381487677 0.3129024283743393 9.239275469234679 2.40790373248933 0.3331899002167111 8.704220034845383 1.0924493950241676 0.2546089026202654 8.830619943562917 6.065615489728753 0.1562056882390706 8.865760153903468 0.03711132115526352 14.62103762588594
520 9.442139546569676 4.833406962112746 0.18717612086591548 8.537526985883463 3.661527863032109 0.3045531547710597 9.264621835541073 2.4121952358697003 0.3976402951451211 8.427180002188935 1.028131004070493 0.29319737067509877 8.906923010885565 6.065970144979705 0.1377617954575794 8.915678276213741 0.03592847426775694 15.129852839011079
521 9.38127810283905 4.8990584012977845 0.201934794421923 8.23998195552789 3.7081239216943587 0.365390226863373 9.061272274498688 2.36921047488382 0.3718824362223159 8.805164495613257 1.0906436882585708 0.27851696552706734 9.554914868263095 6.106096972232057 0.09893085510040435 9.008522339348396 0.07030892392812449 15.087758102152767
522 9.195189129675116 4.812098219007664 0.17173081325177514 8.725890058493128 3.655148184515584 0.33197785813110486 8.993430794429168 2.3567586910656555 0.4044372623736939 8.871980624215379 1.0414601862370343 0.26380334151007206 9.366383991996237 6.097953238252472 0.10034140531437828 9.030574919761806 0.028365936070488474 14.57937726222396
523 9.185049454319685 4.862852598337228 0.24856247318408514 8.430987912271563 3.6339978032594606 0.3435236038297559 8.731277901016336 2.404198985725701 0.41510320085103697 8.41674532036523 1.0884753340067095 0.28545519349669746 9.305238241595212 6.098782221535433 0.10161384016395535 8.813859765913605 0.05334362082771271 15.977023360289849
524 8.7179732849237 4.956880158949376 0.22033114150843724 7.96195716470102 3.6013413403466066 0.30581440643660895 8.669078362207022 2.3138296264418363 0.3375573588715627 9.359183702720047 1.1104168244041255 0.2779644607242817 9.22702654548249 6.134190857751219 0.0720383015795173 8.787043812006855 0.05901399383343904 13.90804248234019
525 8.495391133613547 4.845687651301725 0.21940277293836846 8.88645476787131 3.5552141859382007 0.3237891373530973 9.335342198299777 2.346763328529887 0.3835605692355949 9.351929298708981 1.1500774921265011 0.2793471856972616 8.686347249836933 6.113018168608753 0.14580068077723587 8.95109292966611 0.037834397555819785 15.491636829632997
526 9.646652127327922 4.829945051705036 0.194676639035989 9.307398512666765 3.652287351321667 0.3041778511144679 9.000237731993789 2.468327151711203 0.3817951248391072 8.081820211116824 1.1345441794878293 0.27404893162284716 8.691921352920575 6.001750053512601 0.12258961785420368 8.945605987205175 0.05305298980247368 14.636644209189761
527 9.86528278360093 4.899576441765372 0.22056501682244517 8.072960816966706 3.636121856124073 0.3474357282972707 8.553730539618382 2.320909095808399 0.3500752430161329 8.900761695059796 1.084763746751557 0.26357488791431505 9.210820839097225 6.114711019183142 0.1302499189378135 8.920711334868608 0.04689866418131503 15.033275738533714
528 9.90472261708199 4.875560806563572 0.1869697296966176 8.783544878203918 3.687061743207434 0.3394964514084762 8.184540735189287 2.4176653630499683 0.3679093221233009 8.348401400723693 1.02283600474277 0.30431215274947265 9.204909383384088 6.024047758030231 0.14846737266756907 8.885223802916595 0.041116567373601365 15.437259498241806
529 9.383932997660267 4.88236413538174 0.2056807061560997 8.681465784928614 3.670657074753343 0.31020958340460586 8.425521602204974 2.322639943848639 0.3594305789877946 8.976032567789645 1.0548759450762946 0.29412091772881643 9.326855509521428 6.111365533249243 0.14343034116334413 8.958761692420985 0.044062758716658344 15.044406388542283
530 9.481588330480005 4.887449371241632 0.2026521272334952 8.261738370545194 3.638173783494107 0.34051270554911955 9.246963949579403 2.3504252764400353 0.34012449291877045 8.293000484441434 1.0488860679254168 0.315220058889862 9.262497549837969 6.022641809746403 0.10000585188757966 8.9091577369768 0.025197494024325317 14.879888536733763
531 9.238495124210134 4.96496264704294 0.22520703122759914 8.162874419527187 3.6445100723849104 0.344058537457023 8.460273837581369 2.3783613330735283 0.3686689084506211 8.63398110609178 1.013715034624621 0.27847880630494054 9.24625671113269 6.158359474355533 0.159543062755231 8.74837623970863 0.06766394455111299 15.767298286247769
532 9.735053209734831 4.826090508696082 0.23507836193658818 9.134250004953948 3.6317221867140543 0.382534808449203 8.945217033854501 2.448936114270225 0.38158838373914056 8.079588899778834 1.0725684297384592 0.26013036242149323 8.539730936751399 6.006980046081268 0.1719664377486309 8.886768017014703 0.03294168935482418 16.40147098502542
533 9.352290451372493 4.808409326715202 0.17013788132689286 8.641149269298813 3.6512172669253298 0.3311117246581899 8.371650959832168 2.4150300987250186 0.3987885097738234 8.423785294814122 1.032576697120338 0.2777191149579243 9.109661887601925 6.070757345063295 0.16978902007853036 8.779707572583904 0.03128037916464295 15.441742573850346
534 9.257363249928469 4.916910201290193 0.1804741909649472 8.610863467778941 3.6164419677599358 0.26806283348709387 8.106739574638153 2.3536090717578766 0.40380257651319823 8.699263190220355 1.0886748313203523 0.3003893532555482 9.797139974703398 6.101566045385444 0.1691603364098993 8.894273891453864 0.05112265575756667 15.147735467336124
535 9.236129618243025 4.899344682247974 0.24180902027303444 8.35395220873713 3.5666341458919457 0.3112184651824734 8.9797442726562 2.3677056910004013 0.391335617363869 8.789520220983244 1.0925059569939457 0.2867673570421118 8.689879935716162 6.069505405378824 0.16675359316147165 8.809845251267152 0.03482140855742451 16.018571297371484
536 8.930043470271503 4.974133542711805 0.24649975878612562 8.036056421865814 3.57441031594323 0.3277379221731065 8.978472623137447 2.357806886786748 0.4003120132319598 9.05152973016952 1.087227540028648 0.2647061174068578 9.198674214325788 6.179956538532535 0.17466035883218506 8.838955291954013 0.07038919705539963 16.20228583019049
537 9.260888290053561 4.873322213489179 0.2181386137220842 8.474856795422195 3.6684077171411587 0.3215885310917168 9.00208498448463 2.354654781703797 0.3615541327711778 8.816721031010495 1.0616986808632713 0.25574118290426584 8.949374176387831 6.086892570451511 0.14078021601583363 8.900785055471744 0.04467742498458969 14.871723200904613
538 9.55409832502238 4.9057481170061195 0.23788377411917888 8.063389067049048 3.6467838605969116 0.3423229722742956 8.327215383324646 2.3986434253107167 0.35718689052994695 8.614323339682223 1.0709030060738647 0.2534110565709558 9.414463445672615 6.062751270464897 0.12586691553142793 8.794697912150182 0.05264816814530828 15.087945240375573
539 9.28415291741265 4.933584352888956 0.2328291623481495 7.816021234974657 3.647534992241995 0.3079406388955236 8.380145772619283 2.3626656841103393 0.36361656031762835 8.925875885860519 1.0833012909937765 0.24940133005203396 9.54200165286376 6.095940744097653 0.18488356842726555 8.789639492746174 0.06028764512135041 15.340042671157272
540 9.323971611458342 4.869448886726732 0.20319513348277252 8.15665318391594 3.6335379944233677 0.3097492208445021 9.038705732369255 2.3729656705673845 0.34921466118220246 8.744518939307515 1.1105474470956047 0.2802745766531056 8.751384889552043 6.06397090228163 0.13519722541008214 8.80304687132062 0.045776412473750215 14.640570724552504
541 9.592871295444565 4.957580796565084 0.21194626947479608 8.414646298925543 3.707569859909195 0.3163073828579462 8.324103797327956 2.354340273701651 0.36991250887438976 8.496564165225227 1.1132372345667914 0.30376822450320395 9.349516203288283 6.049991126523385 0.1539586662331836 8.835540352042313 0.07222609050802768 15.537389869495234
542 8.903996841861396 4.897746457480178 0.18826556019607407 8.545404536691876 3.5574373835958113 0.34042417196175695 9.1553547840434 2.3678950607253406 0.32436434363015226 8.750828473071634 1.0904515660666367 0.27995808507403425 9.199511516325598 6.131909277482117 0.08825499473456519 8.911019230398782 0.044770181324823 13.9946907347262
543 9.858705289470295 4.86390172657344 0.22151653716628222 8.64971205693723 3.7005665697669174 0.312783127933455 8.126225184319404 2.4142297574120626 0.34200623149702125 8.470335065099674 1.031947710582336 0.2739033133942677 9.395088501136033 6.074004133102773 0.10529391664966681 8.900013219392529 0.0526122117423121 14.387006064398124
544 10.269425575985244 4.886656343499655 0.21302761849213003 9.059562985378536 3.7240941450264087 0.3157861492689189 8.228335967970622 2.4758553770332705 0.35875044508185877 7.6736903348669445 1.0813097517804078 0.30703277652726463 9.234111092596002 6.056750168430484 0.15402433938235335 8.89302519135947 0.08061538940885149 15.454062059768964
545 9.23359266823766 4.890047938638377 0.2269587809776538 8.767204853333203 3.6286624842294346 0.30669832037064015 8.611311308852217 2.4195148901859524 0.3102718652149602 9.002283882454183 1.0555091260562521 0.21789307747204717 9.494517199836341 6.1291612199370515 0.1105838434432447 9.02178198254272 0.06026136406421987 13.434781845762075
546 9.79584285177817 4.8378848155786605 0.21649486416555033 8.842259417933612 3.6743686279236543 0.3219473905296449 8.469088258643373 2.4202568191902105 0.3272033041405687 8.442697207433294 1.148701215339747 0.2617681183224257 8.411102219128988 5.999747620493944 0.1309757456972116 8.792197990983487 0.05187405196004966 14.420080582703594
547 9.515811652420334 4.848142859963988 0.18703833806791573 8.691112801508202 3.6248497410653493 0.3005047571314577 8.920087800140255 2.381199881839944 0.32757994071087615 8.390428412933797 1.1002327445249207 0.27135211382748475 8.520951436830234 6.049534379841253 0.20938405212655156 8.807678420766564 0.03647415370189737 14.849452622002993
548 10.565746661761095 4.830055311441431 0.20772094619973913 9.11251903304997 3.698269647565467 0.31493962743487464 8.293823024530829 2.4645208460069403 0.3738411582049673 7.829634693844336 1.0667267752312544 0.2779218826169683 9.132057071758274 5.97147749646587 0.17863490066004786 8.986756096988902 0.041892247596998854 15.504908470083823
549 9.841835699894695 4.908775450351168 0.1673067806548315 8.500653390084505 3.6339248589948103 0.2698999828070545 8.527598060611574 2.417210156394311 0.32464064652594216 7.99523647542264 0.9931445836688211 0.27577430597129937 9.37486847105597 6.005541341845603 0.14207206092472918 8.848038419413877 0.027401510505749193 13.51829490665856
550 10.339325112002289 4.923404118565605 0.18297445931422174 8.47025044349378 3.7321314624860173 0.2943389862746641 7.940506518572126 2.382939310374211 0.2961553349339869 8.41689442141872 1.0169462010595243 0.2619826920746489 9.51628123872771 5.959507143054234 0.17234186982036853 8.936651546842924 0.038667879362724644 13.840292208908835
551 10.375482543183532 4.868274951117895 0.1917575120629822 9.18919183139694 3.7424386840456583 0.3236281727493715 8.45097764065539 2.448409853531906 0.30137203270324975 7.001619133360266 1.102574507516669 0.3241149527071879 9.888217244925178 5.934251134314272 0.07279127332902148 8.981097678704261 0.05487205836008648 13.907564342544532
552 10.415342221548471 4.873571171858343 0.19175782480930167 9.524814925082872 3.6961047750569698 0.27059522506079403 7.988741437465532 2.4624783328382325 0.3668008677737298 7.62819403828203 1.047649250088736 0.25966671339242137 9.542937056930494 5.997274018947073 0.12496871898446181 9.02000593586188 0.05109774201267721 13.909001394822806
553 9.83771262435652 4.855805927705555 0.2232604117942536 8.88604676807536 3.6920484005272716 0.34152107013563493 8.57824981182469 2.3629007499254526 0.3249876665663989 8.032819625850767 1.0733573338330646 0.26031244656739916 8.932958149365056 6.005319131547171 0.17614888201581538 8.85355739589448 0.033568540962509275 15.197481799655424
554 10.357823783643957 4.869913345663031 0.19295352419743755 8.815226066275443 3.6952094312996344 0.3298790823710303 8.143905420673187 2.477321426639678 0.3803941776028375 7.337522084391487 1.0076543381733123 0.2677768854667741 9.574325451450013 5.940617314149173 0.10202315688815541 8.845760561286818 0.03382540343977212 14.58781287337721
555 10.025842233879088 4.8627465969970745 0.23475673221404855 9.171320206772322 3.5988203326268793 0.2952199396400422 9.369611158052603 2.466168234976698 0.3716525582428231 8.029828937833301 1.0999838537006483 0.2799067409433305 9.202360477560614 6.053042827557768 0.11976871817259231 9.159792602819588 0.051834601426619865 14.91185331049576
556 9.644889862136674 4.885635741353225 0.221780888413226 8.251410360460465 3.63795084746437 0.28520065752445356 8.219891172302788 2.3751136052741533 0.3696532528361669 8.356406688991854 1.0436379560294902 0.26204689267621634 9.006106229611675 6.022887438016247 0.160787990468713 8.695740862700692 0.02872734988230339 14.890825675830682
557 9.966933791990977 4.888798514648658 0.22952142953983964 9.204175318632245 3.6637944008280043 0.3246903494858865 7.974036436398593 2.423637289750523 0.3209733871111505 8.134277552244079 0.9850825893231004 0.2817560354586308 9.302501009648857 6.03969731029295 0.1636133826672688 8.91638482178295 0.035884253223453545 15.132440858982022
558 9.750832756716811 4.879574216218144 0.22272028348527453 8.518725327401407 3.6684505326965766 0.3546195787926607 8.699312578396295 2.3572389282133317 0.3332053906298233 7.995041025629625 1.047739012647205 0.3048638779811812 8.813499801975421 6.0218062989967045 0.1632041291074973 8.755482298023912 0.030644030009198665 15.797744275713496
559 8.896915287155448 4.888464851722103 0.2042377932688487 8.561339739539573 3.52766806038267 0.23903344758731151 8.653058822729422 2.355223555604435 0.36489330131012926 8.998645931999555 0.9574405882658894 0.26767256411958007 9.145675254413952 6.078648370623375 0.15970581100467818 8.85112700716759 -0.0028286824254991406 14.158278913605946
560 9.96366240226572 4.918189868853269 0.193524620328117 8.8469885884117 3.6944670773313466 0.2793363769065744 7.894291971434312 2.3900075737698536 0.376838555277629 8.607399386200369 1.02808839253953 0.282208221860271 9.869818278478226 6.033826994126626 0.10256948513574765 9.036432125358065 0.04859821357893144 14.146067374940781
561 9.207508334504695 4.855978930982796 0.16165352507959066 8.554169992534298 3.625339126182784 0.3101500236472662 8.605953067766693 2.40157714083116 0.37737158580447555 8.459949717109536 1.063804553778728 0.29211414218848175 9.272458685909475 6.092717248735201 0.13382517920201092 8.82000795956494 0.04356563235694018 14.611735344088162
562 9.735239157558485 4.87272656613732 0.17713931422139628 8.14109907295059 3.6498050768235424 0.33335679569376797 8.192308453667854 2.3674611056578656 0.32436116426526074 8.6953793148325 1.0181938518235818 0.27039848374832876 9.748365699913899 6.048892374978719 0.10978649384114006 8.902478339784667 0.0270980273390121 13.923358591297378
563 9.071868467967898 4.86949245351483 0.21119296153635278 8.666440573667336 3.6233251505186828 0.363102884161862 8.703560541978334 2.3419768960382426 0.3896905754776859 8.930428064826605 1.0548113651651465 0.29493279246436477 8.870335935786317 6.108554169065396 0.13620265072562945 8.848526716845297 0.03531423911526601 15.986918946917733
564 9.340172472033968 4.902559579651605 0.19332616715586673 8.779672616731935 3.632342456542617 0.31162988101787104 8.601084331861253 2.428182549184714 0.3360676049326076 8.206845352759878 1.004929645479065 0.30737495745637067 9.490704294458205 6.064676610406871 0.16427658349928656 8.883695813569048 0.042220400507780864 15.042149698253807
565 10.463568603829854 4.910405537378007 0.2217765528427002 8.818346883221796 3.707529604603725 0.3157028436467216 8.397744546127596 2.4619341671725765 0.36605806436634103 8.018621197970537 1.0281629100576466 0.293115278376454 9.348948321734037 5.990141360490319 0.13294268704416015 9.009445910576764 0.05531694819526112 15.2360412771068
566 9.574566140422405 4.910946183338953 0.24332472621953277 8.70321840450327 3.651191279964029 0.31017853560054076 9.464887265052857 2.314248057000303 0.3551528724463057 8.528454745822557 1.0620825946173074 0.27555597877291266 9.216509838245422 6.05416979942617 0.1374202222838128 9.097527278809302 0.03420981512415873 15.144790976406536
567 9.321857746384145 4.920985668258441 0.1889312875262511 8.963527096153406 3.6193081002241843 0.3049174884044473 9.018720975324667 2.4150029593927504 0.3961313209390346 8.442774114213535 1.1069041377224775 0.29813102946596554 9.132330938044865 6.057211648754259 0.1820210419666147 8.975842174024125 0.05956473512522886 15.700558123766148
568 9.599936341320202 4.86350982382117 0.20329140008099011 9.128607711147206 3.7073261020295534 0.3375906526297852 8.33500472705903 2.402107520221559 0.33730476333798687 8.727900251905963 1.0990208475264052 0.24965597109018028 8.970685046914038 6.179388449177896 0.1648430924228628 8.952426815669288 0.08595278081012311 14.813089027009616
569 9.432344097924773 4.837767185514162 0.21271981906791357 8.922044059255034 3.65270237197406 0.3086456422759268 8.271305626772177 2.4118977467074703 0.39005535057428165 8.050180995500677 1.0565497109701707 0.28777585569990033 8.975352367358907 6.069409614743116 0.12997887926425336 8.730245429362313 0.04134755823660217 15.231229813669499
570 9.96346387356582 4.890618930161005 0.2127875669188634 8.833369545396305 3.654073703247919 0.30223529323556997 8.308954507657768 2.4330614566153366 0.3581824963632077 7.943852018334625 1.0468631197129354 0.32463765664017336 9.458732895997931 6.037223698134635 0.10123531677686891 8.90167456819049 0.048050413829172633 14.886341112432167
571 9.767565749780447 4.896915716729885 0.22921549254779708 8.720273228030731 3.72180234685891 0.33721469956514727 8.056747922708391 2.3731928898623997 0.3108437456165887 8.300579169748662 1.0037877757394582 0.2705635595809694 9.292622469724106 6.049901010029931 0.11982008941083318 8.82755770799847 0.04480218009892312 14.526285917374334
572 9.92798988143553 4.894516825398423 0.22121873666995073 8.890624235846156 3.674709088817259 0.35035719603906434 8.526328532024088 2.3929056899062253 0.343567135746931 8.1271932139159 0.9891487499398948 0.2589872909315002 9.204270071950868 6.0667307956518135 0.13804969651840143 8.935281187034509 0.039284462197529416 15.036475832929098
573 9.884053753056453 4.869751248468899 0.24477688357688832 9.312452617834877 3.6289342963815274 0.2765826425613093 8.773693533298601 2.4353717726518247 0.36242513817648553 7.965472382983904 1.0096428029682725 0.2511998517242804 8.960756640169963 6.0206626601771775 0.12074550579572267 8.979285785468758 0.02855478838434653 14.389606091799646
574 10.30489269994345 4.853079575599412 0.21942385912791712 9.470022291417177 3.6752083140116807 0.3276936651341131 7.893939496725229 2.425018183388158 0.37161956676865443 7.864492403753123 1.0393457206464076 0.29364703842425677 9.160296559875917 6.015033514332843 0.13068470676370922 8.93872869034298 0.037219293850506575 15.390435182175178
575 9.8297426603059 4.84080934642656 0.1903806097815265 9.06959566827192 3.702917418037558 0.28938623052175483 8.230253100056851 2.4132665643359044 0.36265387626988527 8.013159655832872 1.0096651957840197 0.2510897627940058 8.806175825460523 6.035802936826435 0.19267139594768717 8.789785381985613 0.0361745245369018 14.738558628352587
576 9.869577388628 4.834656909665707 0.19307843870025534 9.444728159648303 3.675354040829782 0.32054784013190024 8.455457508445653 2.38228094869494 0.32976884533990325 7.331793059071864 1.0923491894047428 0.32895301831151863 9.210110037234928 6.013569698400783 0.15278116022239221 8.86233323060575 0.03532438965399729 15.184863270833155
577 10.272653600639421 4.848824067386319 0.23540543813338105 9.254094369486442 3.719848427313765 0.3402904371509471 8.388079792047202 2.456782209264401 0.3088202278709002 8.04611399867558 1.0197613134452608 0.27274515376558206 9.428644803196688 6.042310635763385 0.14120013570515083 9.077917312809067 0.053187562889432494 14.87927153162938
578 9.974743569557507 4.808079265029159 0.20741291509937293 9.54669450695598 3.703535564670738 0.2907688883776243 8.179051771657164 2.448061220737176 0.4080296634842884 8.123873917885568 1.0360876328826507 0.312556413299871 8.952380639785375 5.997715994916807 0.15621296761936806 8.95534888116832 0.034378167902112546 15.756119898974703
579 10.961036200158054 4.896249918513828 0.20104636849773633 9.598224180023115 3.8136719334479334 0.31088193870325725 7.536508513871728 2.513099771290763 0.43310558003167865 7.711670215230699 0.9382961237160219 0.294920693943772 9.791644933885223 6.000720816805641 0.13255315358994474 9.119816808633763 0.06808994500964376 15.727780110235019
580 10.572307847565359 4.890524080710177 0.22872152938781817 9.219380911366606 3.7489194425429524 0.32428728232045256 8.079625184953425 2.4265323441706066 0.3110075930960089 8.373050530176716 0.9731038834146815 0.22434245853590018 9.433148517992523 6.058422762789584 0.1454186409716278 9.135502598410927 0.05518273498040664 14.138048771050059
581 10.155999379473828 4.8669640402469225 0.21864068876884724 9.595074982805142 3.7208962566590484 0.3225750313612492 8.995830076517496 2.4220727415916707 0.3905151707977839 8.103086895777368 1.0182021982232803 0.21345487711566546 9.690635478437951 6.047176065751564 0.10972718119131242 9.308125362602357 0.05074449274930348 14.380243129494461
582 10.291184971548818 4.953512527252811 0.22537646058112026 9.519622127846521 3.729395009688486 0.3283016490973168 8.24533416519424 2.364443249015043 0.37162219305796035 8.544393497737522 0.9580615299994695 0.28848190205221524 10.21187147832365 6.0865188341316445 0.12398744506712588 9.36248124813015 0.05406846227229711 15.329710979485549
583 10.852806151298507 4.917961440703332 0.20807094748858979 9.019504704302706 3.757506671573192 0.30866408616827146 7.793548804393081 2.4113657986618797 0.36415397849158454 7.774003518843016 0.940460122273061 0.33215246893594025 9.808012512071924 6.012989710039466 0.121519441824127 9.049575138181847 0.04373898090499233 15.292941677148365
584 10.188649114918093 4.820822191277805 0.16880273365575543 8.839707467099323 3.72893294686408 0.3161783983302208 8.148336733441425 2.3999739637066213 0.35305661544518696 8.503801584283949 0.9941368084012113 0.23532671467479302 9.257475559688991 6.0887703218141995 0.1803436421074782 8.987594091886356 0.04220947866758975 14.366436622555474
585 9.693187995836256 4.942537926283431 0.1881747726817656 8.157651468003657 3.676746761203211 0.31419352027626274 8.024245235542297 2.2901384997732346 0.34229740186677615 8.773252143802754 0.9739889878660223 0.27106198304996404 9.790233066913423 6.056198317049289 0.18939883357524928 8.887713982019678 0.023604330689844022 14.955648167343705
586 9.425460199705897 4.884615088493851 0.11963345208643565 7.753287159748819 3.6497939654161415 0.2594969627193444 8.471749873865313 2.3099197932605504 0.372239208864316 8.774272587707651 0.9589519332829489 0.2633134956086554 9.921146345030872 6.105305949667382 0.18651802460443873 8.86918323321171 0.017399578278980976 13.764751178158708
587 10.31065693536195 4.9549988156653155 0.20756771004293437 8.571983626524855 3.7058984396643324 0.3422899434855923 7.695334453231545 2.4057527383777746 0.38804348607462785 8.185647271272718 0.965302601852651 0.2616856505181665 10.776659390559704 6.019759913314186 0.11373805844248534 9.108056335390154 0.04602473402965821 15.049594190472815
588 10.058853567664002 4.876019258950704 0.2078232343582036 8.758387851267873 3.715852268028841 0.3286565752098146 7.60925039766699 2.4463493277819577 0.3777908049804672 8.201074031210833 1.0071508767702455 0.29046352504074946 9.686676307651808 5.997186676330234 0.17512930489036382 8.862848431092301 0.04419391382720268 15.81207033461308
589 9.692835978919804 4.871525899646953 0.16990221341438305 8.760038190495314 3.6499725333328676 0.3168958884355308 8.272023248020227 2.358830543968674 0.37372346350051544 8.3006771643834 1.0502682095527789 0.25793041345480927 9.221539810115573 6.046909253283561 0.1561566394320463 8.849422878386864 0.031183520211773084 14.605938871199598
590 10.000322042530943 4.937380155962634 0.20987784804373297 8.213867321791737 3.686362221995164 0.3369184066444421 8.015013408582634 2.3260290396626475 0.33316001087190505 8.816871355329745 1.0329095257925227 0.24572888214422045 9.692473128283261 6.056367588167895 0.14411052367674396 8.947709451303663 0.043491938570978925 14.550786562822934
591 9.717402483528593 4.830428741821716 0.15914035986486677 9.308285514203058 3.69785530878332 0.3358215282001652 7.909797385897941 2.4884273229338127 0.33566087905930597 8.037410224458528 1.009985286804164 0.23339706511136277 9.922635397732304 6.024476468062632 0.14770304775911197 8.979106201164086 0.04591685793593543 13.885321392627977
592 10.18326667456673 4.850378718780411 0.2021673569381436 9.009404931449277 3.693637493287957 0.3179324877865859 8.401740410681738 2.354855204963044 0.3308644859357355 8.123230485194878 1.0257557719064603 0.22233623614780618 9.271244839601014 6.010895255046705 0.13099308719645 8.997777468298727 0.022786721051721904 13.80018873377175
593 10.274782543762162 4.912458171753496 0.22687294018707727 9.064207433303897 3.783706281207002 0.36306864795826865 7.296332139167597 2.419964088093554 0.37785866614768127 8.255670476949625 0.9330829219443042 0.22647458152947808 9.887482973201207 5.995085946093353 0.1183813833563651 8.9556951132769 0.04454171407314829 15.041932262109764
594 10.05574319974634 4.90207698922015 0.20314639244340457 8.653257293702802 3.6857988762728926 0.33471520426462253 8.772867135171122 2.390656816950301 0.39535884866207255 8.193142695432025 1.027207949875001 0.2553912792593673 9.2730048565711 5.960523162661646 0.1632287056632701 8.989603036124677 0.02893499125080461 15.490950246184601
595 10.63978456773092 4.869239661166642 0.20542313944180626 9.059041861721928 3.7223626478651544 0.3409652022036346 8.225644497405794 2.4587257694445324 0.3372062323808967 7.6919084616756495 1.0825574154862596 0.2666097400059949 8.99679641037611 5.90935577892165 0.151388015163405 8.92263515978208 0.04413048683165406 14.91514942190365
596 9.788711403563816 4.933215765386614 0.2631222119867487 9.004570073185317 3.6915114479764064 0.3445686766630373 8.32018683094293 2.417009567779053 0.37516731300043143 8.689815572126443 1.0083601114771914 0.2737331462741594 9.363481219321164 6.029775370965266 0.10760242961583683 9.033353019827935 0.05165668497171261 15.632509178212594
597 10.35871936155858 4.834491864790939 0.2128253835623789 9.10832914566432 3.7670081138195703 0.29102014251102115 8.117447075756793 2.4603211685397555 0.39966592714323307 8.786901844549462 1.0180303388030028 0.2805033204234135 9.318248315569031 5.977014819226681 0.1439464906507694 9.137929148619637 0.04705549329079606 15.217315160144128
598 10.796610995428042 4.935417124136249 0.24273572622521455 9.55138468862368 3.7849515631974704 0.37048944047791377 7.825842938136077 2.4856521369309776 0.39653060360738046 8.102413050035816 0.9869136945121695 0.2666520428249288 9.81478535911169 5.95405606687406 0.12652376609015528 9.21820740626706 0.06508034938499159 16.076411687049994
599 10.369187920748562 4.869890551518484 0.20858881976936672 9.297555754483172 3.7649359049787954 0.2910132872557956 8.601267363436243 2.499586392524196 0.3227295492721277 9.06096096960684 1.054233196675688 0.2536900198182645 8.785787500149844 5.978262202559466 0.18245780153485408 9.222951901684933 0.06906388190613226 14.421112534639366
600 9.881845025877348 4.8548129331549585 0.17626856850501849 8.807327225182599 3.706541674636407 0.2750417951361506 8.140116752962353 2.411413001639138 0.31412041646486644 8.38398454865002 1.0663785488479776 0.2935875195735674 8.81958847671631 5.973849816450152 0.19711508377013132 8.806572405877727 0.03828142720053305 14.394228275431614
601 10.849492147595784 4.857300493248497 0.24426230806332314 9.000190703818 3.771359540561935 0.3251918266808261 7.957137978042674 2.4887088743703134 0.3413279240712654 8.109493308510961 1.0226928119730962 0.256563639195357 9.305944782114262 5.9601341700576675 0.1753071036572361 9.044451784016335 0.055721410297108157 15.385667777398481
602 10.605382765132514 4.917639284021599 0.20930460549603125 9.647001482084157 3.7763156730482623 0.29274744524429686 8.1471222456114 2.4428949309504815 0.28174338722604375 8.420539774512196 1.0980120162052516 0.25500144779235806 9.053433772683078 5.997471061397111 0.15732696185282694 9.17469600800467 0.0821488253793476 13.70656964861829
603 10.051204899905022 4.768348596912757 0.1664944801775308 9.523180095840853 3.7547176772848685 0.31743713093054793 7.900017907009372 2.4473225793940405 0.32242269928004186 8.269091972704627 1.0018446492649866 0.26218858584973587 8.751979954261252 5.989000352462098 0.17836096678660152 8.899094965944226 0.02792900331855641 14.28846576197199
604 10.393045848728008 4.76035306154811 0.1959178258415694 9.463464454538729 3.7014464314212145 0.3169503971094564 8.19183980869514 2.464153117159199 0.33755645899642855 7.872872008131206 1.036452716530058 0.2753396752335116 8.550516745738069 5.901393187580248 0.11633241717726367 8.894347773166231 0.00844193510257223 14.233380583507978
605 10.024312772671642 4.811252878040631 0.1698821191173225 9.26982413889258 3.7208563690454493 0.32437257243498063 7.937131066974589 2.520610455314835 0.35786272066069824 7.409667357892125 1.0938621964526174 0.2836664336590698 9.02005268388136 5.91896212892496 0.08237507332296026 8.73219760406246 0.048791037810504936 13.959072969218639
606 10.816760496299883 4.806644853430029 0.16829605723902039 9.372522326790723 3.7425114014700354 0.27222490854827947 7.551835116495325 2.5172586883404846 0.33722460771260204 8.117490511647253 1.0135071250735164 0.21321501759533068 8.834421081328717 5.868661954119504 0.17414200809026337 8.938605906512382 0.02539903674152022 13.351092326610262
607 10.107607310935233 4.882471420985415 0.20911231919663772 9.263809414326225 3.6910381370190963 0.28433056008269875 8.138301317317142 2.440923804667268 0.345083025443787 7.948961785798935 1.010808535375622 0.2891960960084476 9.237791253431348 6.014471371803187 0.08124598885685277 8.939294216361777 0.04362488622492404 13.853752673966548
608 9.596543846700932 4.882588983105936 0.13079854902889398 8.771365683039772 3.6633157429749885 0.23469727556614015 8.616140712147129 2.4152439169399478 0.36152902483800753 8.299181972271777 1.0028518799030595 0.2850126842816652 9.440093216167325 6.055709289181767 0.1613013319347309 8.944665086065388 0.039624194675946134 13.445472988076062
609 9.508843068245326 4.9132124795279175 0.1772201379046356 8.952987701542792 3.6682069010662866 0.2959391789558605 8.203741636511795 2.3643130968947843 0.3188723020662997 7.940362718092511 1.0607033586864263 0.28836141007039356 9.975282265694442 5.995885365703298 0.12457502146747981 8.916243478017373 0.03614647263054893 13.807916747946468
610 9.832881449910543 4.926933138612414 0.1815726812843815 8.64308177794795 3.752272319437961 0.2955471330402561 8.283470647980696 2.4118625053006406 0.3462994034700463 7.888042940026568 0.9833247042053201 0.27836581646989417 9.674086237116674 6.074117096187584 0.1447945556403537 8.864312610596487 0.06538418500359038 14.28474986574031
611 9.74531635347618 4.900606361193944 0.17118129016709047 8.886847921221383 3.6558270712275256 0.2690413593054767 7.827696399348375 2.421207821211303 0.3511015972969804 8.061813399836442 1.013525480368763 0.32243549032296004 9.71211216404254 6.005547423148211 0.14994612421447742 8.846757247584984 0.03502506368475555 14.481002479766962
612 10.738523688368545 4.89585583102647 0.19345363439979746 9.334200257713984 3.7548824414683986 0.2821925966803104 7.485284977288101 2.437740286403484 0.33839127140919617 7.75329178101561 0.9336325924452002 0.3128143129780926 9.984736108780076 5.985481743959507 0.15102278161882815 9.059207362633263 0.037200811315418345 14.643364232004247
613 10.22503555462393 4.8594744820010884 0.1946858822718267 9.215475624275854 3.749398566745287 0.3287370796347363 7.812489978217054 2.4318280368807064 0.34409405351253286 7.7749598761191665 0.9737955542461245 0.31093727165259843 9.565573812918016 5.98606581805195 0.16910084699386901 8.918706969230804 0.03579472383983755 15.441844368628521
614 10.443635989217128 4.869285788540111 0.20423867490182807 9.307153089969333 3.763236931965106 0.25781378613511174 7.674519071640579 2.5296188670110986 0.38512067924087706 7.54222215289913 1.002338603910371 0.28939040793868814 9.751645414608392 5.983667367364865 0.1473161606115023 8.943835143666913 0.06531174401311675 14.712177743665968
615 9.222148794434117 4.878971615185605 0.18600916479170615 9.005313811543468 3.706380143124308 0.34431149052077004 8.445784266321914 2.438931447099635 0.34026400560369235 8.460591294039236 1.0409530653802788 0.25398173083774467 9.185898316878069 6.043725451359684 0.14762445412783284 8.86394729664336 0.057474576684708456 14.578233240840444
616 10.056814741577666 4.861086202885723 0.18912541813322994 8.657197926098155 3.696855316409412 0.29294153209284673 7.468623637486727 2.3922385821979275 0.33596890577907584 8.691742371730337 1.0188877586434206 0.23837373153230978 9.507074816418363 6.019391980755947 0.16793413543109573 8.876290698662249 0.03337420043329233 14.029945599886569
617 9.684822477672883 4.924297738424043 0.20557765924991828 8.136578252844863 3.7162867534461768 0.30655081069396917 7.402913673248899 2.3267293386175902 0.36601010288231967 8.525087490822175 0.9780440314123149 0.290998953033288 10.241849306319793 6.048515130557483 0.14413542386717998 8.798250240181723 0.03445683074632795 15.048999473606965
618 10.321534945055086 4.86233010474894 0.213707961909191 8.951840296387799 3.7539517057114216 0.3106480322327997 8.008789319252875 2.3834589182432846 0.34343971031581755 8.00975981501497 0.9930755426810874 0.2669280944755229 9.416007871932026 6.056471028216592 0.14733889883085144 8.941586449528552 0.0455396921750715 14.691356330608823
619 9.776585863885348 4.8681795470807305 0.20864494007240936 8.839961644421704 3.677920830073643 0.2863764109209934 7.51816963195335 2.390910128707006 0.3439982757966905 8.844338278075355 0.973896769165612 0.2886532307381719 9.776324311984576 6.057262785618738 0.1545189099766753 8.951075946064066 0.029316244383952174 14.692835360890475
620 9.729848097870283 4.868903420809575 0.18591986799771199 8.75821624894803 3.743339147913955 0.33176582939329546 7.961254192281757 2.363395355896991 0.3326914677948322 8.369235418422647 1.0052670939620234 0.29640603111705643 10.344629599796118 6.067436431689022 0.14594010336218938 9.032636711463766 0.045350522309119734 14.813517829807
621 9.897670017189455 4.913293972513744 0.2305422516665468 8.930439362573425 3.662016211727978 0.3334983022994401 8.207921971883488 2.4199266071749967 0.3290843603146103 8.136085717193232 1.0025411698918039 0.29700641595159266 9.611862667543468 5.97281568758047 0.08915991851940921 8.956795947276614 0.029800962032604784 14.659597864297472
622 9.857724294566038 4.854287277506969 0.19810360777405678 9.041910317647176 3.7206412590592275 0.31012893098109146 8.119746329809649 2.3571255028095486 0.34803287915779213 8.373335757071741 0.9859542020009697 0.2948111701549721 9.875349432601908 6.030203803378093 0.11140071014585681 9.053613226339303 0.025324641205767894 14.466924183745602
623 9.72532753698522 4.932209396585495 0.21633275658874937 8.230042967955697 3.689157736263307 0.36834095321654486 7.867538848777058 2.332575068610892 0.3062456997685309 9.037550881310244 0.9832106512651785 0.26770997115211315 10.285672239965805 6.040156105844978 0.07759320248031898 9.029226494998806 0.03114402396877647 14.166067311295755
624 9.669184965285046 4.918049759790858 0.1972039348113934 8.852037055405647 3.6702183577806737 0.29731237279867073 8.221451765151517 2.413481275798874 0.38113131914871146 7.890262161579506 1.041008577849027 0.29817992937868143 9.73129920439268 6.076010116553629 0.12191119327141187 8.87284703036288 0.05943584980941865 14.848072338537518
625 9.514025320482782 4.851239096725562 0.1876550173282779 8.91154419206276 3.6428026841968264 0.2797511424251368 8.043113838824665 2.341175978840976 0.310020906957344 8.67344568325404 1.0311836260306857 0.28499614873481177 9.450206060447375 6.010683873368193 0.13867245080740997 8.918467019014324 0.011099284087255069 13.763542493549899
626 9.992108950897308 4.889049390044473 0.23788377411917888 9.113589818801476 3.66302247176689 0.27312039593923815 8.156365092020241 2.4018207067238615 0.30250731088725713 7.9926123162706615 1.0833085029806255 0.2607791346679105 9.663382149814735 5.981928412040469 0.10271956654510793 8.983611665560884 0.039508128966070276 13.487543176323461
627 9.615637453725853 4.910641751722507 0.23575886407135307 8.487158721385546 3.6898819062899957 0.3357347000109964 8.159364565191435 2.411605696083035 0.34882860108172964 7.94324033202113 1.083647284989675 0.294186704225735 9.898168533912305 6.05449946207596 0.06641755954761604 8.820713921247254 0.06573745248704088 14.678335648975784
628 10.301843964721355 4.796368118979157 0.2123626624566223 9.128700259085855 3.6657707264666355 0.34098356098583826 7.741172259284726 2.4106334011271477 0.3287819396822433 7.65412768569878 0.9870160721074156 0.29004970529995727 9.395220854234022 5.982262311452289 0.08259571902375998 8.844213004604947 0.0040923582813354505 14.378646161056812
629 10.29446152430236 4.887061727485117 0.22483571631041843 8.71693888193456 3.695442210568761 0.3094084076635473 7.997804242267402 2.4158839124587983 0.3478311403103687 8.096529194596357 1.0365265347742574 0.26232170005941124 9.662257128542283 5.925109970905449 0.10600046251994535 8.953598194328592 0.027687103493282895 14.328499054661505
630 10.555112353162976 4.843539695587664 0.25973797169766666 9.701486264161408 3.708257712149032 0.36807219289862947 8.083474126802768 2.4314291396594814 0.3147879631242134 7.478201660388429 1.0391776393510455 0.279173547233911 9.109305775683255 5.936948009157973 0.14438336270894306 8.985516036039767 0.02755267143584548 15.65498356372935
631 10.434287005658328 4.870995114211393 0.1992364138289453 8.97460711601251 3.8015566760743726 0.34571098895333363 7.326284138570898 2.4165197373778016 0.3161615288373714 8.159721943369872 1.0216621600221287 0.23771829430127323 9.517800477823771 5.943118126719744 0.09293143128809482 8.882540136287076 0.04645259513589437 13.656548251250996
632 10.378891186749362 4.886091101871114 0.20922053753932252 8.342171320068642 3.8014426901069194 0.3623866374544134 7.063637009717151 2.3790318732842293 0.32816353263645864 8.53345324964365 0.9247801852093824 0.22852822845502063 10.13496786005663 6.003343036849345 0.13149909281150296 8.890624125247086 0.03462000971900432 14.436222018936414
633 10.348180949721007 4.889549736347329 0.2363957090595978 8.893592464488739 3.740336897444092 0.32959946385997213 8.432463704727242 2.435544308778814 0.2676042718587479 7.821595501178459 1.03920820394042 0.23129176866163678 9.855913929762258 5.942863780534556 0.0982009879551948 9.07034930997554 0.04518281766384846 13.328054864904404
634 10.595685743362333 4.834486247040818 0.218177720078092 9.494774945589498 3.806478781403782 0.3198892566603359 7.677564050335604 2.4578394834083546 0.2482946073467967 7.637350438057381 0.9975138692012924 0.20522990150793002 9.347454180268276 5.982495342558647 0.16061253969998127 8.950565871522619 0.05144497697738522 13.203285557456287
635 10.608746748369287 4.964298029300086 0.23425498715061963 9.104437004671828 3.754808124466539 0.34471492751926297 7.386349188083124 2.462286692397472 0.2744068186727381 7.821584407695929 0.9197629750436118 0.2534692977263309 10.099437759013163 5.981896212101907 0.16271256126323616 9.004111021566667 0.052292638916729486 14.54806983704084
636 10.839782165942538 4.875653532208696 0.17271025097664613 9.391122409018276 3.7630553336547647 0.32806901908107405 8.073406673268694 2.458621249036523 0.269210384437144 7.549654032256891 1.0425977398471282 0.26965419884618086 9.608702402028795 5.977540130662308 0.17635046658803727 9.092533536503039 0.05917582933669023 13.934268488763438
637 10.277637342007692 4.9176172310745185 0.20374849572210818 8.963833284867642 3.7120360335803593 0.32227161505619156 7.809786030064015 2.420296357025924 0.3798272460790634 8.51890471034649 0.9940685338132312 0.2620291757660578 9.260604873572534 6.052073368772082 0.18969904602160848 8.966153248171674 0.054900537108029404 15.55667020527815
638 10.71302111585717 4.8369688621872 0.22003722460979067 9.334174363000159 3.7341729133135453 0.30420929279527714 8.124606756367863 2.3528490553441657 0.28300313882777184 8.461819251057939 1.024696748683534 0.25302514545653015 9.141335853008599 5.985354592997484 0.13722472053688076 9.154991467858347 0.022490666759992096 13.722333718499335
639 9.905294189917402 4.861677851452848 0.1984815156415476 9.447640750765979 3.6764901770442298 0.30437003396341406 8.714461383435623 2.3783885967647613 0.2801834162114488 8.255667394352821 1.0222065634146742 0.2665746712050691 9.256130937535982 6.04528183383081 0.14825527321989665 9.115838931201562 0.03249123675627099 13.72652075672961
640 11.223619008555268 4.85322535620127 0.24181574084211013 10.143004661514151 3.7468212733572015 0.3054122588161754 8.02727305245292 2.555276677618699 0.3635032523290074 7.562323610274071 1.0117118066823616 0.2571232492582287 9.317683539964547 5.94702504572971 0.11594509294814008 9.254780774552192 0.05849426417265482 14.71125969758092
641 10.37589697002809 4.856869820804823 0.22900080891730526 9.718539775869464 3.69305278113084 0.329629848231585 8.706574335912425 2.464240916268122 0.28446078311871764 7.99729841222706 1.0725317818267008 0.2270305554128675 8.856225867247709 5.979872393175382 0.16422482094171081 9.13090707225695 0.04899577089597993 14.14457260957197
642 9.82020312338547 4.813076604101005 0.23555872137389075 9.500621754507128 3.676532225631821 0.274109491879377 8.4819881336836 2.440317204789954 0.2750470623148971 8.182429639646838 1.1751615558029729 0.22732007522759634 8.9294832867643 5.9528163580972375 0.1269326396388569 8.982945187597467 0.04726302193940457 13.051611770480065
643 10.352335934884469 4.858829535592607 0.2170732028539913 9.003480667131468 3.710588252212108 0.32737425104515 7.836212811092998 2.4079621529967135 0.3357124468097683 7.739085319130289 1.0255724669309494 0.27286527715719217 9.527901772028493 5.926820442711244 0.1097543927922027 8.891803300853542 0.02163680234353067 14.470387970812595
644 10.6621087357747 4.838220155768031 0.22093631725631804 10.073923328628378 3.711758785906351 0.30152902141110555 8.333508583076387 2.5503958772614794 0.3509539130539627 6.9105496271179145 1.0286522047830522 0.28821759383720724 8.824474201287595 5.938720075337024 0.1709438933428076 8.960912895176994 0.04923165206599389 15.270250439895
645 10.803965862541718 4.833559518644217 0.25830005476983003 9.986478595357436 3.6968072739050806 0.34130762428647554 8.72693183946346 2.4748378391872956 0.27731750064650307 7.530254395252716 1.2089940977778297 0.26336753440577476 8.604870316834228 5.974279838691938 0.15095819098236915 9.130500201889912 0.07337794589607852 14.796645430831843
646 10.430506374800595 4.824072022967663 0.18410019910456654 9.549344426204325 3.7546819553168134 0.31897400538338194 8.031990210148276 2.5084317271683023 0.32839683734536823 7.551919277949732 1.0134640328927895 0.292108139801977 9.4064172073756 5.978231825738394 0.16809916206065775 8.994035499295705 0.05145854507159875 14.80154351644532
647 10.561096334623452 4.787339471043788 0.24108561273056478 9.510691727912647 3.5925199392961624 0.30866702924387646 8.948886906756638 2.5108083825126077 0.3659298205794934 7.410283128587907 1.1739743439715595 0.3052260671669044 9.112453335800947 5.948472771550247 0.0918063838518421 9.10868228673632 0.03830521392967925 15.042604850319051
648 10.367302659127082 4.907895778934716 0.20930948213784453 9.281070352963395 3.7334445385914345 0.29450145939635136 8.409076555354295 2.5353283656148173 0.35515167258219543 7.887940326230268 1.1088779726382043 0.27373446921418304 9.564335250685314 5.983414132761966 0.1415634876857431 9.101945028872072 0.08947438996303388 14.60195054383306
649 10.641675235947002 4.8244167273665335 0.20925640677891288 10.010203174322095 3.7549683236244915 0.2910161955650535 9.029650713916826 2.520113663689484 0.36223192264230497 7.696135549790009 1.1142837343557446 0.2916686050710074 8.959774254134825 5.972914686138279 0.15962145744984063 9.267487785622151 0.07302165928971287 15.05497700225777
650 10.394687249947761 4.841120892722902 0.1634607183466927 9.357561318365091 3.7749299699710472 0.30938452538709427 8.118410980379902 2.486445514136486 0.3357934922922382 8.483446675711424 1.015854750123457 0.2655005154754686 9.556682263341356 5.996230373242236 0.15006657437167423 9.182157697549107 0.05859853229403198 14.028365415571978
651 10.577049372486272 4.840700146131459 0.15768226214992345 9.785188205494514 3.752339957064127 0.29993436801881157 7.968778324076676 2.485107998270726 0.31223020781198296 8.027956308474858 1.006327607158361 0.23992326083593526 9.277403201012122 5.989581645757214 0.0867669124991667 9.127275082308888 0.05049370313118375 12.565388565657095
652 10.177702958483385 4.850684060655025 0.19772255969284658 9.728274205477218 3.7074893074945985 0.29726577635139745 8.808583315016023 2.5252515140753697 0.34762561490795446 7.310979136513936 1.0634318552410262 0.29024846031275336 8.989867378515813 5.927997586338542 0.10472640105510651 9.003081398801275 0.05065309701571863 14.181723143709497
653 10.638926968323865 4.816497886155427 0.20649453524754277 10.132873584256226 3.7097335419580277 0.3131774651573272 8.346822222257574 2.527364157149212 0.3580367601645492 7.574745190321559 1.0798732643510656 0.2798497770593387 8.80433287009989 5.969429684900274 0.14483049019003397 9.099540167051822 0.05626193915760767 14.924278915632625
654 10.144985252116907 4.814005468752151 0.20787176053360806 10.022556185553508 3.746748024587015 0.3513612869881039 8.570217617143813 2.5343308803974436 0.35207945617338426 7.829162572532041 1.1521999334689241 0.28187755895236044 8.180226368908857 5.922075273972918 0.15872608555012008 8.949429599251024 0.06955414849049654 15.491817909460776
655 10.565535661565615 4.794622188343803 0.1811883966211982 9.87291429327903 3.739381448748725 0.29771679274489454 8.537318033016065 2.5055537551997853 0.28437730259381133 7.39713037889853 1.1288216800841204 0.26323676938664875 8.640872910528048 5.955158808391088 0.13822803437465603 9.002754255457457 0.060389808408310805 13.347020848820254
656 10.04401504143703 4.830446815916972 0.16396540009420027 9.992084961418758 3.7287777312943113 0.31551580847478206 8.760132012210759 2.556242068873041 0.35835094907748305 8.032414252002134 1.1261959253885323 0.28211210295877737 8.46618225823861 6.017899573239777 0.1785500122048432 9.058965705061459 0.08759465519733309 14.87964831078537
657 10.9073935164403 4.871772214772837 0.21734176504628794 9.700954659290954 3.7550060842678814 0.3004900571069364 8.21705897861801 2.547345095359141 0.32782327199232547 7.095132883932163 1.0890432322714583 0.27529582454717905 9.006746455530392 5.954836443364758 0.14777390847720476 8.985457298762363 0.07928284626202138 14.5385155920604
658 10.887465563560285 4.864125135471166 0.20133807200999737 9.923091524801858 3.7622427027932765 0.3314144782085652 8.309116216355495 2.5290065721776434 0.3462632264613495 7.839664900465608 1.0945537601349689 0.2737598243600985 8.683561920340887 5.9833141048058405 0.12182833298780552 9.128580025104828 0.08233068733138546 14.605885194113016
659 10.543229953025126 4.8108321379003725 0.19927796878517093 10.130702062381856 3.726489968452106 0.28166534183515757 8.30482338581896 2.5300313209749787 0.31267986653954255 7.300690976021723 1.1058200813570234 0.2711797183065557 8.537949885518591 5.920546317762928 0.16560448974595846 8.963479252553253 0.054426197544288034 14.099430050879393
660 10.183198624309922 4.8680455000289955 0.2242001445087127 9.219607538069631 3.7175334048146813 0.3644706482405003 8.32876691201098 2.479145730329503 0.3458685560512006 7.991072353967842 1.13709627561957 0.24977029577306303 8.483083662238299 6.007100068872621 0.15856234024753893 8.841145818119335 0.07746642818788048 15.388179431320028
661 10.247676319627294 4.881356014327437 0.23312837722302626 9.670810023328244 3.6727125963424876 0.33230470129597206 8.636881406553973 2.478562916140428 0.3286403243052282 8.235346517629305 1.0885280759451186 0.26685328737619507 9.140056064522017 5.9721654350130615 0.15731174408885742 9.186154066332168 0.05434723980851297 15.105899735341877
662 9.548232434552471 4.833845969356654 0.1923068561018886 9.118047768046841 3.662044091341477 0.3019764660727745 9.098153793348157 2.388478062066073 0.29362253208110967 8.615656633379901 1.1617584844770368 0.2806600191980828 9.247896260649986 5.9959227681428 0.10069956316202937 9.125597377995472 0.044092107331614463 13.398794929722333
663 9.971696317343582 4.905904692958148 0.17189397196474096 9.012179391656959 3.744007608974252 0.3495087680754225 8.44343423923047 2.4492192291749126 0.3519148737141561 8.205796625179891 1.1155632091126335 0.25976674813685185 9.208666951420408 5.980050885690087 0.11834605087829028 8.968354704966263 0.07463135743681307 14.340336201200936
664 9.95014779798266 4.854465255182419 0.17753395610871922 9.81807697513802 3.6859019259136723 0.3099339533925162 8.517680508064007 2.478824654662223 0.3698267690702818 7.5602855709046795 1.1376867743450407 0.28681855914176546 8.956961989301227 5.970209252419471 0.08138394662716691 8.960630568278118 0.06109980475937142 14.043163293574722
665 10.34544868217957 4.843380027360093 0.17775185315176031 9.713509561618523 3.745259137288453 0.29369398620692067 8.526298710721978 2.4805435313109903 0.335798557010015 7.863386248990459 1.1657184919923143 0.3009693616281156 9.031301798585176 6.006340866491646 0.1178234183422118 9.095989000419141 0.08393064314350562 14.049351146072544
666 9.978857729033962 4.785736198711802 0.16102051469801518 9.5072762745079 3.6352055425764105 0.28174874671411115 8.594293688691762 2.477562376542683 0.35574256445827246 8.427021398994214 1.0988957022100079 0.26617524787105157 8.90989358887213 6.057107222315517 0.11193718774765268 9.083468536019994 0.04658364072609045 13.483120851204594
667 10.260705720126547 4.848215757048791 0.20403315288849727 9.23942794292096 3.715124421804071 0.30246049031130406 8.7533910310799 2.484459794538325 0.3471502735512831 7.8839411436229225 1.0842175559645244 0.28780021567550595 8.942668736738309 6.002064061209775 0.12909015694781753 9.016026914897727 0.06249855036790373 14.559250501561362
668 10.797933437002545 4.849926786615978 0.20669938674766208 9.257785938928734 3.7292837397929635 0.2793463210089949 7.76653045608724 2.46804529892868 0.34283842844886186 7.7399348933820695 1.044861174900849 0.29269642508967486 9.312937460098878 6.005305903863201 0.15393884224922627 8.975024437099894 0.0551668130751406 14.616375702027874
669 9.501847756293776 4.875343140216311 0.1933835531905152 9.114037592320079 3.6294527931175007 0.28614928057712863 8.715627953632081 2.4693995831883258 0.37788952298390804 8.269508085283428 1.1358318692985476 0.2938983712261892 9.165356847636263 6.074710683023786 0.12936720651590852 8.953275647033125 0.07262984602370057 14.675602703962594
670 10.065540912484353 4.836323978096811 0.2066645325423538 9.567688551014383 3.686567625730606 0.28754580706754485 8.33250516996132 2.521910424809412 0.3735900552282904 7.300571282987509 1.117771074909495 0.327260048774438 8.933426910416264 6.034303227053018 0.1477682408611292 8.839946565372767 0.07505749837467471 15.387683245890146
671 9.61855058840033 4.870898509954978 0.16640526154282428 9.048695468672827 3.695636550280743 0.2963872564501481 8.728343567615603 2.4087249319643 0.3462948376398266 8.238254339947206 1.1390590753164556 0.286017270240499 9.188375888651098 6.060119354939213 0.15895821106051805 8.964443970657413 0.07056991674594437 14.370501560102088
672 9.964875892452289 4.872175579649383 0.19381913872995513 9.28604069676943 3.704209555947907 0.33496369484585287 8.016691722481758 2.4396531816596343 0.32860652733040707 8.015380805947887 1.072552350007927 0.2815201299718807 8.92930996218778 6.0266230122989795 0.12742935122900612 8.842459815967828 0.058724968167572514 14.511174217244097
673 9.85996493853645 4.806519614884309 0.18910036985897985 9.905422160719686 3.6201877570072387 0.2931340501925393 8.964600253188832 2.5555773802156976 0.35374395738719455 7.760457996198583 1.135877878748229 0.2941221513570688 8.997354528306609 5.994160150670855 0.1434382638203418 9.097559975390032 0.0581467885600722 14.593679572618106
674 10.20881875476369 4.87396194688724 0.20890290210867113 8.69816822086394 3.723476096363235 0.335894411024093 8.614217451884405 2.4701362881382614 0.34980142038920514 7.870517623256472 1.1089534048453855 0.26517480221999107 9.493342574316568 6.051003571826794 0.12697830297956889 8.977012925017016 0.08118849386698948 14.7450899278884
675 10.20744790932049 4.905755103243129 0.21397871688404319 9.439953742470472 3.6901963693605477 0.2681584582976689 8.410998388671922 2.488769663916515 0.36456578181244925 8.112224694539442 1.0639115137142485 0.2760945938457008 9.31136355180049 5.997347676519883 0.11566550264205298 9.096397657360564 0.06487829760567103 14.191741209479696
676 10.090341161974736 4.803528141962431 0.16996459649823342 10.022773647120372 3.6892242655705316 0.23871301417933105 8.837637308425665 2.489079173264788 0.3341039239220828 7.443970149513608 1.1383691019611473 0.3095037232422303 8.507036811680685 5.951096266348985 0.09979967292004029 8.980351815743013 0.049941622076383044 13.201920834655912
677 9.725899966985386 4.80895190540954 0.19181598686572005 8.920680250424908 3.65429430958958 0.31722853718845206 8.881909542970693 2.424502114908443 0.3399447066250661 7.587877504077769 1.0827129066243082 0.3075118447414007 8.705418124799838 5.929871377141998 0.13975916626991383 8.764357077851718 0.01574875498958015 14.854048199895344
678 10.242838989461834 4.823007120408395 0.20065169583263648 9.781106012509225 3.673371026161872 0.2578848437871676 8.637015245281102 2.4659183141191003 0.3197281040717059 6.870167116733095 1.1178306661545583 0.2922122331838452 8.425377679537377 5.976788150353477 0.1785043639611387 8.791301008704526 0.04706528769428693 14.312270758188745
679 9.917908559843791 4.842886510547748 0.17990180660472072 8.940849330422207 3.6837723873441295 0.24691955351604816 8.518550256537837 2.390543264422029 0.3220715066967413 7.678210008603518 1.056938549535195 0.2737465958739635 8.90199533656358 5.999941845574055 0.15910876209082467 8.791502698394186 0.030498743739437638 13.541837145420603
680 9.728309994266905 4.830861034546737 0.18645051317250533 9.4761772422012 3.6951212790204524 0.3270771709751083 8.22576682278323 2.4617355385584516 0.3885957166786894 7.843948020295823 1.0699687833282607 0.30689548503017494 9.103358325180038 6.023183126629009 0.07011376231881787 8.875512080945438 0.05185618467138844 14.65778043556737
681 9.8104150136969 4.8415753365104575 0.21881017497505725 9.410949233779737 3.6492502263866364 0.3321873804908629 8.74291136406919 2.4476224483716207 0.36261707908306634 7.475196303258845 1.12215568073627 0.27102257845157407 9.1531546419074 5.948816570545403 0.10843285426175077 8.918525311342414 0.03756628476488384 14.817491493765583
682 9.69004007430777 4.848026840953638 0.19152281026535803 10.126694124196217 3.6895340158122005 0.31992678447718886 8.458776161438726 2.469220630501161 0.37358090930214144 7.148627373638696 1.1343897286735414 0.32268312621221756 9.222260570921753 6.030792719526396 0.0912383457059149 8.929279660900633 0.07007501934819374 14.88489320256968
683 9.998144539782178 4.869509464782585 0.20328962870920958 8.788443020596592 3.6650886461037686 0.3620195914709786 8.075891061107502 2.3996300117672194 0.34078405882574264 7.93983748604256 0.9975478758438769 0.3197601512447876 9.204099142091607 5.971267774512852 0.13073501068117396 8.801283049924088 0.016290986856866717 15.54535844032596
684 9.986907723169027 4.815237206257658 0.20574140118910927 10.153537740884968 3.711116350915201 0.2901126378676125 8.134330082374733 2.4433664161207136 0.3800170625327747 7.5194126643933865 1.0550799704145364 0.2864240944774722 8.793460714504326 5.931063268782808 0.12133540585955536 8.917529785065287 0.0268548747529898 14.709323188845453
685 9.791925044807169 4.797549491842156 0.19646331542917994 10.21241763843661 3.6245254450328996 0.2930036547856355 8.690310886209906 2.4899777307650988 0.3868508442369484 7.291024634556228 1.0683663688730463 0.2639020724291364 8.945757652834523 5.994990462555539 0.11615203160452024 8.986287171368888 0.03076413206855442 14.396961685593775
686 9.77637289668056 4.888792640724898 0.19997919883776843 9.074747995446648 3.6638002920361337 0.3448852725800561 8.499652290321846 2.422787746586408 0.3386500848544836 7.289565504243294 1.0730259385324081 0.33106570184234485 9.54914415219884 6.003539553620913 0.14602901867983697 8.837896567778238 0.04607146655495833 15.591433825334299
687 10.083091659367149 4.891499110220168 0.21205476205040152 10.104173417349916 3.731133782734477 0.30369169625642295 8.19060346636597 2.5236484848234193 0.3159208521258082 7.355672325631222 1.0872187752140656 0.2752219207374515 9.666200112063738 5.993444274718978 0.12194794763893761 9.079948196155598 0.0810711177970278 14.081436810903966
688 10.46895078271114 4.847405298138946 0.2145928435033754 9.328708085605259 3.693858681451535 0.34773827475237035 8.213496085628433 2.4379526435317036 0.38395171840654757 8.014275630513067 0.9767372923876786 0.27022013601415307 9.528738296990623 6.036223580407225 0.1312752503505603 9.110833776289706 0.03411773143822392 15.444400779817853
689 10.314098808420116 4.825336327117169 0.21351423794992683 8.747348993796065 3.6619032844824573 0.3288098127075071 8.380826809020892 2.4685549473404893 0.39726533209427 7.354945380619252 1.0731853432331346 0.257039090624794 9.226406953512576 5.917085890269016 0.1145184414602521 8.80472538907378 0.024895390743259593 15.02463690834891
690 10.098252906377706 4.852267392874804 0.20367100817746148 9.790720649334197 3.6911462435942735 0.29640643924917115 9.213646611721497 2.427072490854833 0.3461934964585633 8.173674269285417 1.121704735454332 0.26472274806168694 8.876106876368246 6.030541536967262 0.15124724870796116 9.230480262617412 0.06022871220390731 14.464215725629115
691 10.09386609459687 4.842966210703187 0.2134498124056676 9.45801707746267 3.7061178439928195 0.3228691555152646 8.262397681473729 2.4379151755431954 0.361312420752407 7.810418858266664 1.048267128393086 0.2021254973489654 8.841200278468728 5.9656313026375924 0.1357369868311101 8.893179998053732 0.03586176450878242 14.15771690575468
692 10.407198613200404 4.83621836687214 0.1750037123730348 8.764720690817693 3.6518984810707447 0.32532910801032094 8.338408500842677 2.4256133325574547 0.33955533299324486 8.29798326898505 0.944290775472852 0.26900166597338937 9.59992468170933 6.018215372709179 0.11017585872702358 9.081647151111031 0.010929497991280446 13.969463660613352
693 9.836586004492181 4.825521280195561 0.16864407096516856 8.850196939582263 3.6807078438803345 0.36117582050744396 8.038339119832921 2.340838976828374 0.3355204313773917 8.320987767976227 0.9853195163157197 0.23657811869826378 9.498340641479627 6.0018171767638595 0.11244668502191514 8.908890094672644 0.002523191051576101 13.915599308068307
694 9.661543689192266 4.843571881209064 0.1952581191620824 9.090193282703908 3.6381088082843407 0.3282251095448036 8.359067451922657 2.4594465275151753 0.38763371130197743 7.841995091516188 1.0784434099179123 0.27024000771472406 9.138430984558845 6.060240611228019 0.14787062951625432 8.818246099978772 0.05164447988570853 15.231826037648515
695 10.209717103263703 4.8738831594511955 0.21104363242091423 9.340073788197307 3.650872642482864 0.33796889994827584 8.097284726608521 2.439851352429382 0.348589439241359 7.5873867718024774 0.9940963377379196 0.2507517656364828 9.659971002905086 6.049757176085832 0.13266855593477153 8.978886678555419 0.037374365892244944 14.679434172297544
696 10.10032441341176 4.937973676707266 0.19337083665501378 8.079612262149046 3.6974379590674946 0.35066461212566824 7.750216343794031 2.3648817415075514 0.4019879096877334 9.033380716522752 0.9454342957096543 0.27499899566379443 10.048277473666992 5.988089448642478 0.04400308251713806 9.002362241908916 0.022445656581695218 14.496123699340346
697 10.448933556224219 4.861161113565424 0.19380397455377013 9.15279881606807 3.7206766810191523 0.30604417308815646 9.04642390725433 2.4025559774228085 0.3133977518540702 9.428890996492918 1.0259136345607895 0.1764907273059291 9.485794413214547 6.0490852493718945 0.1436116195164701 9.512568337850817 0.04756076344282008 12.987214246519466
698 10.350502661357414 4.90383558893304 0.2177868972732268 8.914092989924404 3.758332657431027 0.3423158695673714 7.521641728336453 2.420077771968767 0.3136636756552018 7.9662099703976015 0.9795726207151878 0.22020374304066348 9.98171449661424 5.972789493715755 0.10669227291094674 8.946832369326021 0.04260385880756181 13.758578297767638
699 10.11714587813166 4.845569397191415 0.18548373561551826 8.877952093021209 3.685928577528504 0.33682878455758614 9.13711692749448 2.452501222650983 0.33887876644503667 7.517683592930165 1.1877295722751557 0.27648854990401794 8.672594668836703 5.981346344477373 0.13170122616761604 8.864498632082844 0.06629725507949247 14.546035497191095
700 10.32169472402972 4.8058729282757735 0.1670564040319319 9.19826056249032 3.7569897249337374 0.31706244614279167 8.116169553255638 2.3590604770642667 0.2989341533737301 8.333989431933627 1.0106607542473285 0.27219963570714084 9.160293706399084 5.9813360784258744 0.12392236277013575 9.02608159562168 0.01846622484420246 13.51235018468093
701 10.009852635905226 4.791227455330762 0.18137122224700045 9.582341243926063 3.712369251100721 0.33666498916941545 8.047690275719926 2.4448990286114576 0.31813530010462554 7.827326314148685 1.069928520443134 0.2615851805608244 9.019658190667867 5.996155038104754 0.09888437688729433 8.897373732073554 0.038598090972971955 13.712496568791227
702 10.516324637452438 4.880751580924993 0.22253536314583688 9.103998158962497 3.7450674000663957 0.35621220932617254 8.184652654610382 2.3861919332986394 0.28171401546923724 8.238136001422404 1.0094302025209991 0.2434422102252472 9.352622504103225 6.0396578970078805 0.08668158170595801 9.079146791310189 0.04790203501858783 13.643103483334274
703 10.332617673579842 4.844872348471374 0.18484854785770574 9.477654312258736 3.739460429071374 0.3297031279160957 8.005826362704493 2.461858200167431 0.2731612729237362 7.594693621014365 1.0134037612405535 0.28004608225804917 9.441938808093388 5.9696006181717785 0.06925601220995449 8.970546155530165 0.0415213036793086 13.029232643254126
704 10.76320472391508 4.948168509333714 0.22352354132265587 8.665553645637907 3.8235675849757023 0.3533612637128133 7.2090484857633195 2.412122645122704 0.34195664308059687 8.880270246169585 0.9769465361900872 0.2638531685671408 10.094711224125579 6.033457939530682 0.10819631677312154 9.122557665122295 0.07453487528538416 14.792520459750163
705 10.465828316872848 4.899107348247544 0.21572267140933526 8.927687026279383 3.7386069753779023 0.33302657084409143 8.03661388793965 2.4525824140788286 0.35440082476849705 8.422251464979226 1.0273077599458569 0.29054218383161773 9.198249352826993 5.927397951384587 0.09339466816266935 9.01012600977962 0.04468272206175006 14.748929665225054
706 10.367388093269936 4.861715467766143 0.2276636411321982 8.425082189918204 3.746350099836682 0.3418222397326593 7.528776960783483 2.3503935885747422 0.323167150516836 8.346980113879518 0.9408095191133297 0.2808828668642119 9.38152330877606 5.989764988720965 0.09586181838845403 8.80995013332544 0.013488965057178781 14.546226337338483
707 10.474498116331352 4.819497076911641 0.24505883456777264 9.195117496025468 3.688764365426274 0.3322535382486212 8.384838796926843 2.4336519856443353 0.2829920390776214 7.461274584168387 1.106988998416542 0.26225434654180535 8.850957776182556 6.025411376489875 0.085264125431838 8.873337353926921 0.05054499283253975 13.840630728987321
708 10.073460452257864 4.853618215691032 0.17137397899715584 9.136053919953683 3.6852940118410333 0.29779094969469255 7.936455864725401 2.43698048591087 0.29476767784464664 8.07442509208102 0.9619562100498599 0.28535886850228503 9.363989057267114 5.962707361631836 0.10019492471785035 8.916876877257016 0.01579348927973252 13.172143862748541
709 9.942493675031258 4.879112623124251 0.22821018167164622 9.157250809864014 3.675983222170137 0.26687272563004 8.481204755455893 2.469448638750756 0.2877023436202825 7.95998760099837 0.9933109047629506 0.3107474632988358 9.462126467250739 5.993042934037313 0.11688520042101652 9.000612661720055 0.03786189682388794 13.870367591200537
710 9.833796940152785 4.826617744026248 0.21406346909273277 9.584375358451464 3.675581104656249 0.3423519143412679 8.518661773634 2.5042258591228106 0.4063863664079412 7.9289405692013615 1.0518607345943316 0.30224370351578767 8.720399280076233 6.006343781356825 0.15869893202204932 8.917234784303167 0.04860807700609926 16.314908877541743
711 10.430422145301772 4.825903922136138 0.20340355596781318 9.48385363270137 3.654217927262076 0.2876653706445235 8.136796159027107 2.5562400364669204 0.33200291244410024 6.879576164662084 1.0485547633437977 0.2926336191927388 8.995579305314147 5.938244821819757 0.07833248360288814 8.785245481401295 0.04031452646054432 13.68266692932209
712 11.017927176427849 4.859339207743012 0.2002634470667898 9.763630407872723 3.742286526917434 0.2875472782663782 7.518377472568697 2.5526202547458663 0.3439643410166446 7.183034852925898 0.9570728695313837 0.2912278031563522 9.594875144099461 5.899778013063688 0.12679083792451115 9.015569010778925 0.03790160665508333 14.321580939557146
713 10.49645931367349 4.8937940579296635 0.22563423322947682 8.574888452571317 3.7091777642389263 0.3205387598898475 8.109676857116158 2.365533284533074 0.3421013010790132 8.263832347721737 1.01460217446868 0.2598952758029721 9.625636809197443 5.977956000952834 0.10768010230408083 9.014098756056029 0.027894888679441943 14.390977185197265
714 10.286219889645968 4.850839569273741 0.1754577509442981 8.996284251058674 3.740871711920426 0.29419492653349855 7.5062518311400055 2.437945539149254 0.35128646533770647 7.953791263615693 0.9652490275334471 0.3047582188545029 9.371113098982756 5.98284778863698 0.11956051497741282 8.82273206688862 0.03123295955757599 14.269604147463914
715 11.116007280777785 4.811198456228912 0.2228279266530382 9.559314406573632 3.766468734131574 0.31437707529672115 7.355500884848209 2.4793933454855743 0.32742262711366243 7.491430366838602 0.961917011484397 0.2731181862025762 9.638849656078332 5.926554423724632 0.11163209004366786 9.032220519023312 0.02478862646582407 14.316816198227851
716 10.04895018542498 4.767121668632387 0.20742622904502414 9.645890559505936 3.672277154699551 0.2857701988983306 8.818166649119059 2.3626359312312513 0.31967708767509234 7.899412398251003 1.0109231706953958 0.27829639557240593 9.395158599562139 5.96436736634259 0.10494740167148485 9.161515678372622 -0.008852709424958504 13.706494765908202
717 10.228804056676909 4.7953815830902595 0.17424827575544707 9.515595934269568 3.701436560311664 0.2905987720664363 8.554350991256161 2.492686347350659 0.2949555527820069 7.507386457633143 1.041601719878769 0.2995993034547287 9.033264462711223 5.897514293034004 0.09282217502937941 8.967880380509401 0.021406332987877485 13.203515357018055
718 10.231204782235906 4.832879631433875 0.234887126289685 9.911343809935731 3.672112882535175 0.3341700798133556 8.955265171548575 2.3987597667370593 0.311473157598849 8.124760181881038 1.0783787904973208 0.2562329439327761 8.578975937229988 5.964805967953852 0.05907750565429817 9.160309976566248 0.025069640086262845 13.703326314189905
719 10.179627079645028 4.768752292036947 0.20355575429515077 9.167667810965181 3.7021912600992546 0.33993809246422624 7.754322331667607 2.3743775303189807 0.35362814103290835 8.633871667645423 1.0196928606745184 0.24857652530198263 8.618230177752757 5.943641532572238 0.07969476453437702 8.8707438135352 -0.0025866726048059175 14.041972610364825
720 9.532530273718285 4.869852110075064 0.25384173149456013 8.443713239977892 3.6346207923813294 0.34464066281791617 7.871865934832594 2.3841929342955277 0.29875174469415017 8.911586345576511 1.0154727377950625 0.25483740748892825 8.873203600566393 5.998402174898603 0.09007499148548584 8.726579878934334 0.016190382143923543 14.23395083262005
721 10.137653294164565 4.8010683333904804 0.18395916171151463 9.009061386537557 3.6615059982405076 0.3035016898943525 8.340198058990085 2.3931143165025044 0.34063832815542294 8.279153971946567 1.058897487606445 0.25951113211064697 8.55965986707681 5.963170966587501 0.17367180308409316 8.865145315743117 0.011233652720293951 14.453228392462972
722 9.806328775253194 4.864284893647787 0.1989663994289723 8.87900939753418 3.66316652989944 0.35351314918334176 8.111597481626701 2.3347805530605026 0.3392482892040254 8.937675569032441 1.0748627051384896 0.25465504553813983 8.41797711693046 5.968662073807439 0.14018681680090492 8.830517668075396 0.016833583365538106 14.743002773663065
723 10.227555094429977 4.7930394708559065 0.19104721617363038 9.441446760042 3.690796867157797 0.32180004857714456 7.930091136311531 2.3568126758809664 0.3385409828258471 8.580988670343515 1.061238036564996 0.20703311290117346 8.724131375511787 5.963280942466341 0.11288777280134064 8.980842607327762 0.008715830840007665 13.422213968404188
724 9.468019417685726 4.828382565044189 0.17059315346476991 8.762731816066092 3.585723941470274 0.29526889770744547 8.597110116119001 2.320142174142592 0.2746176840452267 9.005877746973129 1.0781143962187496 0.23022902794357003 9.140958637238235 6.000067517466604 0.0953009711889513 8.994939546816436 -0.0018316488767119222 12.215571739622991
725 9.391901985629547 4.8609787104006745 0.155344345965687 8.68729551988376 3.625057815248303 0.2870085402843751 8.42747441603766 2.3361466099601604 0.32132989011509333 8.546350242283385 1.0807464054788967 0.24197175592081255 8.86477899486815 5.958980110948353 0.1623010564571246 8.7835602317405 0.008064162662083919 13.383785178739297
726 10.012352309056926 4.909373078385758 0.19105977156906453 8.869892617169358 3.7112239441615804 0.3085537993532805 8.42128568504576 2.392874338734903 0.3734799632986847 8.771506347808865 1.015965736525939 0.21951393221613721 9.081221575086738 6.017241661781739 0.11111027296161581 9.03125170683353 0.04501798417279024 13.79358923851571
727 9.499432589673306 4.8537156897029385 0.1928191986322277 8.458931678700724 3.579190867142871 0.2987306827967574 8.241690875680744 2.3341667538072013 0.32131875517612835 8.650626085933668 1.0272303201297353 0.22044892742068353 9.02923192392312 5.969176245592548 0.15288530463357392 8.775982630782313 -0.011621792470134817 13.592883604098613
728 10.32105339901018 4.8345150443744345 0.22202327678387673 8.626590311171539 3.7101885270329964 0.2913878113477483 8.086872908557737 2.3499340247034093 0.3456078999637052 8.201675040393694 0.9715967658900136 0.20808162321971943 9.404135905031602 5.915304016905377 0.10682875780396643 8.92806551283295 -0.008010091963947396 13.452239659394994
729 10.06993172288387 4.78798847675735 0.23821212204110015 9.754924963207738 3.6268029346380626 0.29033550418364495 8.325606995570274 2.3857326928486007 0.3309002621892947 7.934305240510153 1.110201494041728 0.21867201362154504 8.505994013135078 5.903417211038526 0.10106709014549813 8.918152587061424 -0.00148920588034005 13.512487581740412
730 9.769362860301708 4.754584973459137 0.20980688527126345 9.197472638254993 3.6102420811324407 0.2788248715563743 8.607619355312972 2.3256721053328313 0.29093537560330057 8.759913739423363 1.1105782149268708 0.19874976503235103 8.49703314223278 5.965278817994175 0.13353494242746758 8.966280347105164 -0.011046529176102693 12.740883573919145
731 9.451420300406644 4.794637078407701 0.20194578991265819 9.370677149726774 3.6334614099306832 0.3132705105602791 8.486054445310337 2.3938812445277744 0.3524199699785045 8.168895121027784 1.0838779965326033 0.22083076057107412 8.60482943214167 5.949353870744193 0.12646990636489264 8.816375289722643 0.006724552283397189 13.922151777369693
732 9.876072895282569 4.782672817747281 0.20728349438961927 9.18354512182513 3.634130157495204 0.31401063340733804 8.638833550028217 2.3517440064933925 0.3504889774438672 8.746521908742196 1.1153983991207217 0.1903721051128513 8.680537678800457 5.915994030116998 0.08071250694610269 9.025102230935714 -0.004329885550474133 13.096299348605562
733 9.434372530054754 4.801753701179354 0.22131080643508252 9.326760347559043 3.648725395394014 0.337611527105342 8.35296373239093 2.358276831560037 0.32598489984927365 8.438589834491628 1.1019906978739094 0.19676477163081219 8.512873958774012 5.938917361206348 0.12688884397517186 8.813112080654074 0.005615029697538976 13.849087186440038
734 9.920693501615991 4.841203043888128 0.22808552973749371 8.536651647674102 3.6892001435226858 0.3659000019139187 8.285169651396007 2.403325945440167 0.3530876431858503 8.430001875915881 1.0897507042392542 0.17121837584251468 8.922345152280416 5.963671553402181 0.07539526106911695 8.818972365776478 0.03311251035328953 13.678643274727772
735 9.815652846766914 4.7707616567371005 0.24408873800558256 9.578038536872675 3.608408715992527 0.33963227589360534 8.924910507516122 2.3780001231163554 0.3323010470441431 8.518290245524637 1.1605743696665598 0.21757604062701574 8.464188104574822 5.927265418373516 0.06506384375448322 9.060216048251036 0.0046842890320180075 13.735654106010761
736 10.227786527000054 4.761803027023562 0.25113150141231605 9.166232427939969 3.6600964907995 0.3443376235412953 8.56690771944448 2.326667753724006 0.2703393448430424 8.199897727272663 1.0063419620791905 0.1943775405455354 8.915541624373581 5.854301394084283 0.050350406721132585 9.01527320520615 -0.04247564220308546 12.725809938661705
737 10.082778961258432 4.724540286693359 0.23730739554821262 9.303427869330422 3.6153261152802263 0.3366047191550321 8.668073153870342 2.3736674782186027 0.3515742372599547 8.131765687193589 1.1314542229374458 0.22407705569121034 8.216339056527998 5.908143424955118 0.10546052039561979 8.880476945636158 -0.01369146212824326 14.381514853039397
738 10.109684578534797 4.792118630669225 0.21270400817814913 8.887797283617099 3.568932624934099 0.33263251297325863 8.43607085077899 2.3510650054987585 0.30322035655964985 8.128899207257366 1.0935738402892432 0.2353461423456489 8.9104585849272 6.025696145001698 0.08632973981671427 8.89458210102309 0.001959481533410967 13.409879637738666
739 9.753242637803407 4.8055436710399215 0.264319223660584 8.838450367053957 3.6290742304051293 0.3621446154342215 8.850930754655028 2.2308539045297753 0.2353486985009514 8.695885927508574 1.0527678743616011 0.24988215893865467 8.746791335849982 5.901288799893845 0.08293098609501519 8.97706020457419 -0.040412071699139275 13.68940194252022
740 10.316548719315625 4.758427003135879 0.24007897773188808 9.912594229550148 3.654626902999463 0.3464221324118547 8.790854662121225 2.442201142448067 0.32886499827204724 7.61439158259905 1.1241581017818953 0.3151504543866953 8.047997250427693 5.927416686471014 0.0945583272932235 8.936477288802747 0.01704819962207016 15.184239748249105
741 10.719254617220159 4.760603017054546 0.22191931187858283 10.340402434786153 3.690185932044061 0.31764921822673775 8.044675700484747 2.464515301438564 0.29818094381730975 7.561147988344206 1.027793604762201 0.31021036444266037 8.671192652212058 5.849391709538196 0.11640172214551937 9.067334678609464 -0.005819854777680078 14.488516239168812
742 10.007992296856456 4.73764086055315 0.17755454283861472 10.027088773902493 3.6249953696393558 0.27965031448730693 8.769067742637803 2.5001825799203594 0.35972176092739183 8.0213873933785 1.1247328332940487 0.25412947874295216 8.160816857200311 5.9075478479255175 0.15434375973563208 8.997270612795113 0.0147021305212927 14.042048001334695
743 9.987456996739757 4.730430398551221 0.19163925784387018 9.367087786767991 3.5593796575985954 0.3177055100525588 8.97980478090729 2.3927829564305085 0.33474822564679885 8.336497169577793 1.1503693996953803 0.26217317804314155 7.715995490552069 5.891828949251889 0.11681004396832849 8.87736844490898 -0.019359495439674877 14.015421034823422
744 10.165352178100356 4.737095995915885 0.1693054319967272 9.80281328714264 3.6364296594362804 0.316681591090141 8.776193828581336 2.519621397804495 0.3561828097907828 7.732462389296844 1.122287031018109 0.29956335326742956 8.162921213678068 5.892423458235793 0.17694945487090985 8.927948579359848 0.017253740736918877 15.110989969476256
745 10.334443777119455 4.767771389847412 0.190285777234112 9.914699727134755 3.652427674172702 0.29624457207739757 8.780388013989375 2.4595302026738715 0.283270898650344 7.726091877194935 1.131604235778738 0.24641424965297162 8.219037685320426 5.858443563670091 0.09564673598226087 8.99493221615179 0.009637645483369272 12.741002677020374
746 9.95204292043347 4.784601525014616 0.2119029138048068 9.932892976875856 3.556492279520076 0.29189777361275604 8.945594193747487 2.346805713510991 0.32475480292098774 8.664146476182793 1.1109128211203527 0.24808520834738276 8.047039562245722 5.951226662179091 0.12354904957725966 9.108343225897066 -0.01430996747616824 13.753161438069938
747 10.101477172982001 4.729277522794324 0.24845633033413997 10.308806905216295 3.5757159594988526 0.36905789079648704 9.243091446025666 2.4800462106344305 0.303927399208581 8.003232287539843 1.1796298151752629 0.20811191627439055 7.898970135073715 5.855960573019297 0.10330500442767222 9.111115589367504 -0.00019175152076016387 14.1275182276642
748 9.984092198873169 4.750532201863254 0.18872202757504816 9.590245118297428 3.641774480273223 0.34582266471243234 8.679837965570401 2.4769384701270445 0.30045723124728324 8.093102013262373 1.172427377308441 0.23794169066906595 8.277962735137178 5.921410683027642 0.09485708736550702 8.92504800622811 0.028298874774727256 13.382010302467911
749 10.376489040908803 4.743926419587565 0.20073511589996004 10.480266028956976 3.645189068261279 0.30796403964403807 8.69344443283877 2.522634846255064 0.273324942067891 7.929882705750767 1.1084179460663204 0.2292611332738526 8.116051949996503 5.811028458548315 0.10294137969195331 9.119226831690364 0.0019215799985150106 12.76809644145373
750 9.93425510885791 4.788702914005459 0.23742982613709118 9.81566521339978 3.625912718236309 0.3027129181240597 8.429393509366399 2.4243961634092335 0.3162738479385714 8.234021661257602 1.0818428635516661 0.21809344004782635 8.249311923751948 5.899571132670836 0.12172774666295903 8.932529483326729 -0.00023260937049296437 13.707875205135151
751 10.486077571978235 4.771273572042046 0.21861485618195406 10.286400989508829 3.6574953918552016 0.310254294769553 9.125953437922421 2.4874722748634372 0.28543423756296765 7.61530351703392 1.1551887008336819 0.20229792767944058 8.615028549970619 5.900384515927904 0.12384856170069666 9.225752813282805 0.03004512335926037 13.068592949914269
752 9.921067663642855 4.7578520455498134 0.22438130475634585 9.607115715876912 3.6016380274770894 0.3390370527396462 9.166206200196507 2.420810090470073 0.2372873647716379 8.274936774175336 1.1456348464804171 0.23159111612206285 8.076810746785691 5.955044633670918 0.14864174619785242 9.00922742013546 0.011878160984468655 13.532559352203902
753 9.457238775078453 4.76381412675643 0.20752779251872933 9.206747265221782 3.619058218894024 0.2826716713879467 8.93704930341114 2.3866792935002543 0.30187664398305564 8.529470232958078 1.1390421335789547 0.2359440517083029 8.090483694651708 6.0009225346763735 0.18435756934709907 8.844197854264234 0.017585493736013723 13.892825408842372
754 10.226195460262778 4.750854611685218 0.18475285637653308 9.907048736397302 3.626385525902889 0.3040514556230858 9.080823688725769 2.3717127598293746 0.20272881469058707 7.993369861907454 1.1228943464678967 0.3200592350641392 7.95295155276651 5.936102373518898 0.13901569827364457 9.032077860011963 -0.002727844264338364 13.184997142667816
755 10.65026304907689 4.766874240771329 0.1899482861973075 9.271143207929095 3.654848998253157 0.3207609653268811 8.057284619571579 2.385039746666273 0.25015702795011396 8.224562000543692 1.0769959504019715 0.26380585593957645 8.560581414429414 5.876150422594825 0.16978020126108304 8.952766858310135 -0.012335896007682612 13.687415544202919
756 10.299084794880972 4.716259396988784 0.21337579786357241 9.98509152428889 3.6124944685825793 0.23092746536998346 9.04424560191641 2.430690498610857 0.2740299901009396 7.8326135375631365 1.0874413268844105 0.28365046069961813 8.2926706739906 5.875754768190563 0.12092005881809158 9.090741226528001 -0.019789675893754844 12.867529396749648
757 9.864713215794255 4.734234190125974 0.18886716846056603 9.306336111115744 3.6251956348600682 0.2838576153010982 8.979074042853208 2.324291312053022 0.24667703657056927 8.583764843146403 1.1117817213499939 0.2634948033544001 7.941674353581789 5.95094146122242 0.15952280145699757 8.93511251329828 -0.015028903822897987 13.09116229889835
758 10.295142201098168 4.715515982808364 0.20807758381737004 9.444436228647465 3.5979203226191134 0.30966845238803536 9.119494728093219 2.4356089261055356 0.29826452205842585 8.103881649834863 1.1514864892856767 0.23826339419641962 7.822804348659295 5.8862326960285225 0.11617054552148876 8.957151831266604 -0.006964884375751134 13.412305977732416
759 10.255093361587711 4.786952645952141 0.17474403138009198 9.787460495888437 3.678563407579459 0.29892868875621276 8.395357369721578 2.3565576505448087 0.2846525069098962 8.281721253092213 1.0797788595574442 0.26439609923660196 8.092240427452577 5.959166584749762 0.1837531136363064 8.962374581548506 0.007886061931529386 13.825178699554954
760 10.108734860575131 4.766344688763502 0.16439972799158126 9.764265451211708 3.641939887457501 0.30278169032560565 8.202586707271399 2.410604039289825 0.2741372351311251 8.084976865506794 1.071122433586631 0.2716272803732888 8.375259225036816 5.993767144055135 0.11774378415494217 8.90716462192037 0.01243787088532522 12.95674975577865
761 10.421093739888487 4.80260831625689 0.18086494694668118 9.5189791295679 3.7012120594650995 0.29699073327950065 8.335261123072977 2.400178951476042 0.3182730421194497 8.161010172293123 1.1610867308314783 0.24844905865089328 8.403903897790771 5.972433390413015 0.134815941558797 8.968049612522652 0.043186121943311395 13.514856537328619
762 10.313273404449301 4.734235669040321 0.18843491457607386 9.899317685473976 3.6202427321552006 0.29928752863222036 8.857666257030395 2.424810908611373 0.2866077938962923 8.479509043888406 1.1630738014125888 0.2855684143258604 8.499688259999598 5.980388464803787 0.1491965375334208 9.209890930168337 0.02023254745946046 13.855210271440473
763 9.834400368718036 4.783009218856926 0.1912012772955211 9.567550193772274 3.6217793421721436 0.31492269380615 8.907668281802426 2.430188292231591 0.26769014155341 8.36360431365887 1.1723555952992781 0.24727656066748774 8.434871200461352 6.042168159231759 0.13931647725070867 9.021618871682591 0.045582353813145904 13.297286448930127
764 10.471632601766233 4.779314708592617 0.19935894626968903 9.362744388324627 3.6434052938752677 0.293837461231631 9.088266522948905 2.361529905189615 0.206703162272112 8.77555816634994 1.1926237966200088 0.24711871128401602 7.857574646046004 5.933854644140497 0.1617527431465602 9.111155265087142 0.01782790193840733 12.705580026657465
765 9.907887307002179 4.78225985709159 0.18357459312429453 9.2466450590852 3.654136140292247 0.3312043016996639 8.480081658970741 2.3713712762058106 0.2620581664642903 8.402007304708643 1.1190605062209715 0.27718880335534385 8.503230169124842 5.942546068686311 0.1536762269926335 8.90797029977832 0.009557001954192446 13.83924655197551
766 10.638135754155142 4.781247947464492 0.17087660658553866 9.551770200589877 3.6630903574715545 0.2999896389567003 8.192499113301466 2.381383464957555 0.33090117948013753 8.454137747530067 1.081087466758737 0.25725892470289347 8.692631499041664 5.882401888429127 0.18140360271592162 9.105834862923643 -0.006475542728900408 14.214280211298739
767 10.476912334738278 4.770478539060478 0.18564817086650387 9.577732717342949 3.6693176497109405 0.2900997190187757 8.63286102065267 2.3601597465659423 0.26185746818155736 8.154388999831562 1.1243363311323904 0.25720152308202243 8.546051472168074 5.836166447972205 0.1404599875685715 9.077589308946706 -0.01222602485680251 13.009200039708258
768 10.481527451883268 4.756538425154363 0.15795721683412464 9.921988329176383 3.6917505553070513 0.2903103098817739 8.410797863171547 2.440421172176405 0.27925140562516365 7.779597726358181 1.0933381356478769 0.2626802513018225 8.613641785213412 5.789782387827919 0.15596950050403371 9.041510631160559 -0.00995163252247062 13.134125642336308
769 10.277665984007257 4.724955255225173 0.16411322127695344 9.52613758335725 3.6325944467065314 0.3190844178211149 9.0008978109157 2.4142081174754018 0.275262493472221 8.373462739475773 1.1041450277053522 0.1861834454754785 8.019397433881263 5.940935757310247 0.11971083691827417 9.03951231032745 -0.0009500468606525647 12.196603176711095
770 10.718641760533828 4.720144418417203 0.14703367256105757 10.400628062252812 3.6755896230330487 0.32981117761384854 8.620825869856183 2.4424498484008748 0.3334385742583743 7.473161041053516 1.1146774274801938 0.2251755329101643 8.152984854728139 5.881625053559385 0.1508182165476728 9.073248317684897 0.0025795064329473317 13.593735079333577
771 10.41728784986027 4.745609020167247 0.1621146737009604 9.828645389160648 3.714450706812046 0.3251907073098591 8.700178877544174 2.407723046994485 0.2894969122752103 7.908155527134373 1.1353246488938704 0.24955004236180142 8.630803202304344 5.8704506439534665 0.142860856353721 9.097014169200762 0.010393845619029429 13.398196250541625
772 10.622711939803848 4.730925273799061 0.19828947356091997 10.258224172920178 3.7178108247373847 0.34010876973169424 8.859140024534094 2.473323992444837 0.29101307951833943 7.834373062435666 1.100929583577363 0.25046695467195856 8.27569679947245 5.926915662007518 0.18110932507637773 9.170029199833248 0.025663299568039123 14.44985352899347
773 10.186906574009686 4.76531978896295 0.1776594647176864 9.834183156181068 3.6661319501263905 0.3382801134728982 9.096976981943106 2.4552363882350403 0.2950102935909117 8.567168624725127 1.0855744729075443 0.19947809573838748 8.15091999228637 5.94207914909847 0.18631992251281876 9.167231065829071 0.018550582120885385 13.713720648012043
774 10.868693939007724 4.794541801354509 0.20713921369999105 9.618549397847328 3.734854333816905 0.33350576758054357 8.466973220989813 2.410729586954876 0.3337332904531069 8.262701938735422 1.1026486203904486 0.2564877595322021 8.488774352802658 5.893057794848129 0.12305909604276613 9.14113856987659 0.02284865972777994 14.368923524037559
775 10.467458025081228 4.823950332492373 0.18835375785053876 9.795292372653744 3.728791592257234 0.34461613974441246 8.333737536345364 2.4728066420949206 0.2863645943327511 7.4127048666384825 1.0631550968183296 0.32538281158490223 8.572172051088506 5.8847809845121395 0.1155171810924004 8.916272970361465 0.030379161889805762 14.441223432942262
776 10.409903401539976 4.825911410619797 0.1947496487936774 9.147445845251786 3.7414875745305767 0.36637382752674746 8.398861529900245 2.3888900883022903 0.2845869145724138 8.208679411103791 1.0651329407173908 0.24531568130000148 8.749000265430082 5.950276434755452 0.13040081473258539 8.982778090645176 0.030021922039907743 13.996521120925944
777 10.512739840475467 4.794926188814582 0.18538578134062206 9.789876023257545 3.713090050010325 0.3526839060042811 8.184010117532836 2.410912594722136 0.31777514592649186 8.217047014376316 1.0329655237890103 0.22669718493017357 8.730341097625164 5.954660832204394 0.12464264142344705 9.086802818653466 0.016993270162895823 13.833317217890047
778 10.241125195696567 4.822157420445956 0.17904234647515527 9.753683454712307 3.6995786211106667 0.33695392454666917 8.352387745762877 2.4363058293071274 0.2644900539739799 7.713582245927072 0.9754430512106573 0.2412410928171006 8.756351889887775 5.996797324770534 0.16029729417640545 8.96342610639732 0.021738681623794644 13.545005455430832
779 10.925159995806046 4.784066155792613 0.20801727211975954 10.212215947215684 3.7594996002352348 0.31796604431507436 7.692675248395051 2.39790110620488 0.3368120116796993 8.237372767627473 1.0143394776741426 0.21683783849155425 9.031937363580939 5.857595299529027 0.10629244568828379 9.219872264525039 -0.001637439858014167 13.58970648018709
780 10.358553436085572 4.752644984509171 0.18478043352247517 9.765674014784286 3.7000101903010543 0.3248720951934877 8.104700152382927 2.4413539475802 0.3020452004388297 8.328134395997965 1.077297242698086 0.2273631810799602 8.00828861795007 5.889249502075174 0.1413368716715363 8.913070123440164 0.007793405687543409 13.526362209966836
781 9.746788231397474 4.782761095656966 0.19162454923858116 9.453362291948931 3.6538044773497766 0.32150252837675364 9.281845373307629 2.4117983209701004 0.2766204018405981 8.10975707802386 1.2006832842363993 0.2491034028726359 8.138936322908078 5.928262043025924 0.18691039866269132 8.946137859517195 0.031144076502639617 14.04618961826972
782 10.559058260060963 4.729419965879341 0.1736231606270235 9.656053815997998 3.683974056106832 0.32821715879832825 8.856508001807486 2.42884892996023 0.3107950233543755 8.150019552630871 1.1184877711945755 0.22958770238640516 7.828841964665938 5.846824475696888 0.18137419620195325 9.010096319032652 -0.0028067279776203156 14.021391550848323
783 10.078233306898737 4.757497932671116 0.20081491599455237 9.400969193841897 3.6757148692306876 0.3383384802573184 8.908097625760067 2.3827608199402506 0.2882370948775765 8.501485069386538 1.1029556641107572 0.24886877838179863 8.335169434158734 5.876466403683651 0.16208586692913143 9.044790926009195 -0.005238629817901197 14.19038997971714
784 10.779910547565004 4.794432677769301 0.21882445316176663 9.331196113686492 3.698729143305476 0.34558836954333244 8.06231000029898 2.3312195342324817 0.26056590611469643 8.144727955196592 1.003833765239518 0.27000793346337865 8.777882500737547 5.866397730634881 0.08865375763330416 9.019205423496924 -0.02539519750886221 13.563520104461341
785 9.942106618308099 4.7978659163258035 0.21890433917778912 9.196275523658695 3.6647082810123885 0.32650192857785737 8.67299794165221 2.3775689923096395 0.29781959182867745 7.6251259095252575 1.001053792930213 0.21852221891167004 8.865131572136745 5.967494214625089 0.08246629672130229 8.860327513056202 -0.0025795283045670025 13.111730911629893
786 10.64688393258701 4.7634109290055715 0.19942334384690855 9.412850368410488 3.69092697461462 0.3427877143425113 8.58032178531695 2.340291265767447 0.277893421257258 8.183141583399223 0.9853366802072376 0.2528457935391627 9.229742306478952 5.936481812252955 0.10482556698983546 9.210587995238525 -0.021028235375627435 13.496316968616334
787 10.537069509554613 4.781793015743326 0.19110967120937236 9.410122920541918 3.708639281309269 0.30393835319411494 8.449612224646025 2.3768264662406033 0.3176698278778398 7.562122619081956 1.0296874060581587 0.3054927293641377 9.101666723880104 5.931053178557554 0.14568453095014763 9.012118799540923 0.0012821018365885895 14.483171139788114
788 10.453211408208755 4.778925077684368 0.21261815742855808 10.12435661305194 3.666623874871457 0.31495444363801767 7.94384476858939 2.3845303779650817 0.28672267963520426 7.714793113076401 1.0163185476586323 0.27512364476641726 9.2954119099282 5.892199755610367 0.11555595937200293 9.106323562570937 -0.01659824098721239 13.807995064121178
789 9.772395829641127 4.813621545959398 0.21715012635540148 9.462989118360314 3.642645758418549 0.33264711572393046 8.556454247685178 2.3289971842735095 0.24765421900311085 8.540931067278068 1.071983732748771 0.26952596452190947 9.040747143058388 5.992466126803055 0.11354778354871327 9.074703481204615 0.005625101895462814 13.527822418653889
790 10.253605705343025 4.839957822299942 0.23306128677024146 9.203389504869786 3.693468935323505 0.34058658560029176 8.74129959515761 2.361140985428012 0.2477188899153582 8.12583758614812 1.0261442339010345 0.2789526170604887 9.119836105094844 5.976092732073241 0.1206955166418557 9.088793699322675 0.015043174059953169 13.99180005254622
791 10.810775304293417 4.807189662153235 0.19658541744661465 9.637089164894226 3.7710098063384705 0.3107909303478724 7.985811263416107 2.391582088411126 0.33190158671433695 8.267692912762877 0.9780985510745889 0.20613781912874893 8.841176665554503 5.998007723771373 0.16807636016409758 9.108509062184226 0.024859798604564953 13.905595318648942
792 10.42752224117302 4.851976637321076 0.23708290524789122 9.68412980978287 3.6742502411222207 0.27782410270827546 8.243805806796338 2.362600954772571 0.3493074985350941 8.467199366101037 1.0328405511728602 0.24791620417656537 8.883718228669853 5.981655661087045 0.10578786342941358 9.141275090504625 0.0163470413499609 13.956318817272614
793 10.072968521009868 4.760575356022429 0.1992309929867476 9.98176842702425 3.6798603845189004 0.34677481168955215 8.397123257141114 2.3810767345368578 0.3233667920960162 8.280156050388294 1.059445216339357 0.240222570727892 8.404215880963754 5.941701428349449 0.09336334552940935 9.027246427305457 0.0002140562082050046 13.784889145186066
794 10.13263941117767 4.735837267780945 0.19618586544311617 10.455225399288935 3.6406113200838623 0.30872372719799 9.031906225712715 2.4983224769189167 0.32095562750095635 7.167327844253996 1.1339277855325223 0.3203088334969166 8.070528471469174 5.8548939661018835 0.08923419111541471 8.971525470380499 0.008400795538432338 14.15673568001836
795 9.870630074518957 4.7464841081143625 0.16877186457703044 9.272661877865898 3.641570068557005 0.30384991373204323 8.817722065309441 2.3916664456948964 0.29259311897432094 8.243813526002704 1.0652559101008745 0.25597340736613183 8.238784849202489 5.959943661240507 0.15157129131128025 8.888722478579897 -0.003333729003664576 13.43883504640438
796 9.698393984208003 4.803841537334652 0.19733713733804936 9.081946851681455 3.6479047804980533 0.34082596537113957 8.48631136931558 2.3572022627083262 0.3763839493476014 8.67457196688572 0.9523786480284803 0.26650700963047314 9.287249873137254 5.9496209096510855 0.10654216255559215 9.045694809045603 -0.022128140101074244 14.754765873219192
797 10.398703360297194 4.785617058770508 0.20229703770583013 9.865457982349831 3.660603164378657 0.3107856678343004 8.506901542612542 2.3998499576201873 0.3730392859282438 8.735403984378946 1.0698214156612065 0.21616330411819207 9.234464302016821 5.898143653606356 0.1085479044807881 9.348186234331067 -0.0015107177378107738 13.87512641163581
798 10.167408663575467 4.7902906259469855 0.20110128119956214 9.366594713973551 3.632929474874891 0.3269079304814278 8.539936593067 2.3843914991760755 0.33526835244631387 8.670680601436267 0.9784403427704371 0.2495732104914766 9.131879160245754 5.943779274857564 0.11651149926628276 9.175299946459607 -0.018351524220002968 14.087453957244021
799 10.249428628832092 4.74029144996652 0.20574636106054553 9.578832319088857 3.647108787902567 0.2882639329218311 8.876763417641396 2.354060192577254 0.39285067700249743 8.486704049895943 0.9878858778973492 0.2829166776473519 8.936969803815133 5.879135532213391 0.16492661364236733 9.225739643854684 -0.04262139963377729 15.29458422529126
800 10.215425884673051 4.761981309724245 0.17483314703238942 9.989515079368843 3.6395277444388703 0.30087404265763257 8.436881283252623 2.3815744206738803 0.35577268331540746 7.9887005788147984 1.0752835812807566 0.2957938310985779 8.95853889394552 5.956175859865453 0.09384544875538645 9.117812344010968 -0.0014091845485527 13.992994748286739
801 10.695312864611562 4.7277312694201825 0.1825172497246787 9.718085427956499 3.631515666326328 0.30354975065990075 8.988382697992048 2.3630359687510696 0.3594571826283536 8.753384176206081 1.013946653126601 0.2834670283882223 8.556633691329479 5.831807291240271 0.14294790801613766 9.342359771619133 -0.0507103979723031 14.575348668039462
802 10.349414063870649 4.778355514006524 0.21589469024856814 9.741775441192535 3.670188163790655 0.34345528697062416 7.805215349611943 2.4057754604376296 0.3870564923746797 8.311315835206612 1.0213987436530652 0.2794865825997999 9.064655574148585 5.928777814934777 0.14047531380128028 9.054475252806066 -0.003418628380663602 15.65742812633947
803 9.563688708750869 4.761055110854506 0.16391354015206916 9.45867278586063 3.5918048137566165 0.306517823893522 8.957071754344819 2.41376760414649 0.3538998132975331 8.54820302954071 1.0624692005826304 0.2974173414490352 8.399381754339007 6.001700605786424 0.11538523789303753 8.985403606567207 0.0018416992801397747 14.176508590245259
804 9.869225898421373 4.7576135767000975 0.2073990213883903 9.993131948437695 3.641871174833069 0.3373998455809022 8.796242787090353 2.4262670686344143 0.32369489154845277 8.420034932875218 1.0740691309983388 0.28406866373656964 8.521096385935067 6.00944310619082 0.1408986828271338 9.119946390551942 0.01753504372615424 14.821972457098898
805 9.656934773303648 4.70796900437938 0.21737797243196622 10.110221783193337 3.618535965248289 0.3332072129857868 8.718307728569082 2.368025241623357 0.37290106344315743 8.319052360112801 1.017269651455704 0.3095479462837532 8.727809682193337 6.001029649201628 0.13441534836145436 9.10646526547444 -0.021751865363521982 15.66981750799832
806 10.124049606934024 4.732083874826449 0.20520035918444743 9.459255800339442 3.647468924916409 0.30769039887950217 7.988017195767211 2.3998051658481687 0.3819726579854928 8.607330177157865 1.0083069623044774 0.29029635840392554 9.187151878142137 5.94373338579249 0.05703325201394741 9.073160931668136 -0.01803810500759475 14.234483551431946
807 10.369444704077106 4.767948033163545 0.19327000561585136 9.801675454883885 3.647190503081081 0.31067766981074746 7.995075090858492 2.4575237278598476 0.39187049195914725 8.35388505632985 1.0475754377411142 0.2503611213245943 8.955620354261116 5.867516145133568 0.09332049965648266 9.09514013208209 -0.006766998349362519 14.20362131615554
808 10.05623932373147 4.668055945391404 0.18456165106347433 9.90317951508376 3.6206761817905884 0.29866384223672615 8.984205533199784 2.402813971080965 0.38216194023415184 8.712789953664856 1.1119407684419913 0.24215601032335246 7.687443019425346 5.90344512850365 0.13599969476084775 9.068771469021044 -0.022931368703473877 14.24995469705899
809 10.597741454779154 4.743711594414345 0.22697785237611304 10.09672161085141 3.638431120335426 0.34377640431851053 8.470207936264883 2.4771332152094123 0.3412214263137078 8.186068360358826 1.0619609291215948 0.256379187598373 9.110645780790184 5.893388129583155 0.09330834576399816 9.292277028608892 -0.001392770012407185 14.45759549298841
810 9.868372884873315 4.750316535321188 0.23732945283863036 10.657520189779651 3.619427850487753 0.2928890996652914 9.160990205909524 2.438629289914151 0.38791776044827353 8.200289872652714 1.12379710288058 0.26851389082041827 8.363302346065288 5.91297756501929 0.08217054052832885 9.250095099856098 0.004711900979398731 14.539614721418362
811 10.394941373115186 4.685917398980709 0.17094249180287255 10.695362123353425 3.633813308708593 0.2954327167793831 8.489719730047097 2.4666038225283593 0.3776872135378561 8.370392740441464 1.0696606141229077 0.2822424658850833 8.434747891280988 5.913987137430885 0.10598130655832637 9.277032771647631 -0.01032131139090291 14.120959620145358
812 10.097129725663946 4.745743744648848 0.2378197716238696 10.165893865288421 3.583785065616179 0.33960883692444443 9.251198218471455 2.480800915684917 0.35039505116154357 7.992410641233692 1.0150387196991897 0.2778419228781355 8.54323913759479 5.976839430005695 0.1209126466522676 9.20997431765046 -0.0038761926142278024 15.201466745881033
813 9.58039397212752 4.71192857480882 0.17089202878460283 10.427282404374086 3.586790317390961 0.3154422324276381 9.089457301507371 2.4573854806562996 0.30149249147342294 7.827792826267328 1.0539677943358663 0.29362582716719 8.72744402347072 5.990748729025981 0.15309025566190332 9.130474105549405 -0.004153588501607963 14.146818820621798
814 10.331949798560226 4.761398261836623 0.18735476878523716 9.919481445094156 3.6370233636118177 0.30745217308011347 9.116998910145934 2.5597588017578037 0.37890226707595176 8.824688243890426 1.0259585549066697 0.26569421271566906 8.719046744996156 5.958282022917092 0.12843612297644297 9.38243302853738 0.024166433260807585 14.52837100145656
815 9.839840776909664 4.715017094443899 0.15357378369283012 9.666376254247567 3.596341607076612 0.31760246006129456 8.397782027693708 2.4426636640844426 0.40524354842159294 8.311722738226145 1.096633122286215 0.28195618983677734 8.344111887282915 5.9195197845747884 0.13346418889708717 8.911966736872 -0.010282713252002206 14.803397919715602
816 10.30919095549583 4.743976058325488 0.1957873469037135 9.216028533635845 3.6540013822781106 0.3337998808954447 8.56258747064807 2.4304035636891133 0.2792187509297972 8.274594848775 1.089319704008341 0.26755535242470574 8.704835890009768 5.910043545470961 0.08894947909188351 9.013447539712901 0.0012310830092091773 13.35347824960801
817 10.293378904706223 4.753378818218169 0.17102131075057267 10.25824646773285 3.69655570824498 0.381230976097333 9.041551676828075 2.4297132339715093 0.3171601232089718 7.478626087754651 1.128478866352153 0.2764861480589731 8.640867142637633 5.9210669561461255 0.13504236104592743 9.142534055931886 0.021520948841393793 14.678501694715647
818 10.212462666174893 4.7013686893920035 0.1976840204830745 10.01855557171277 3.6582298366754884 0.3509221843699335 8.831659526929919 2.343892390116753 0.2974429678684341 8.463245882178423 1.0915263614283697 0.2726885031093538 8.106559954603155 5.935582398739393 0.14586138687150868 9.126496720319832 -0.018197832474792185 14.491237813808363
819 10.040761806112661 4.786958755000791 0.20641399265708849 10.119857291710638 3.5916279523151524 0.2986490543344723 8.744410781003658 2.473502260368976 0.3644193097284724 8.056041386882846 1.0771794432302049 0.30087565165955055 8.73198866824855 5.987300477321743 0.1065303912744315 9.13861198679167 0.018996009902179888 14.632063241877802
820 9.883321809445778 4.7584612999109694 0.22409824564834024 9.37034884284657 3.5652065354279 0.2938600981340076 8.613059061043003 2.4484262804352377 0.34485741628436684 8.339595043657013 1.0701518752324723 0.29796682303144423 8.524719465029735 5.958881587359069 0.08095905184562269 8.94620884440442 -0.004092252072063962 14.229310985590653
821 9.899671907797016 4.801458778311725 0.1845830861879075 9.620544065227113 3.639223732302556 0.28774036214695153 9.167972000303164 2.4191301176600457 0.3569307502288915 8.508920890852421 1.0791418348837056 0.3070355375278976 8.275675711461375 5.9909295412741805 0.15932605914921932 9.09455691512822 0.02165903314124882 14.846663387557513
822 9.702469528152433 4.750867150581634 0.192059078294464 9.852420748355414 3.6089410204091004 0.2882748351834784 9.149170678846534 2.450787084361208 0.34943478484365326 8.072253384272486 1.1786368467428219 0.27514887512099606 8.097349681561832 5.873623654688431 0.12061677906939278 8.974732804237739 0.008253383611445297 14.043589209446957
823 10.130133857855915 4.758525267555479 0.1877907566143331 9.419691021687427 3.586742413372763 0.3324988691303985 8.759579781118362 2.439910451782727 0.35527506684916227 8.497204719746646 1.0662662858591103 0.2871575751197534 8.3971028843338 5.892713395369585 0.10039732132961478 9.04074245294843 -0.015486204957260918 14.474284294495579
824 9.565594378857552 4.746633403977724 0.21306229251641595 9.763722559315005 3.5911505631490357 0.2856452103309899 9.405830645778176 2.348843027184397 0.40401626477998803 8.98844389989315 1.136369685571089 0.2526861060897211 8.220833744100347 5.984933145290911 0.06895561874599711 9.188885045588846 -0.0027318027105623253 14.030195059918585
825 9.214956135963044 4.764844652497654 0.19779354953804562 9.566450004456687 3.5256596725388567 0.3304308382825545 9.345180354910488 2.40583865390459 0.40173738117911423 8.980331055449478 1.1372848078201951 0.26697802981833263 8.11059693406598 6.011648445645815 0.10090450123418042 9.043502896969136 0.004737478736228517 14.872200171620616
826 9.791479340961782 4.799959480831954 0.2061782930515786 9.106088881887693 3.568050019672413 0.3676639747888053 9.356082859575194 2.388328986621672 0.35717018367463127 8.405845884580492 1.0797448167610415 0.2893772488768739 8.420635463062572 5.978021325420361 0.12752921248442015 9.016026486013548 -0.0014968418837053576 15.446012966734923
827 9.387282791096657 4.805383345779299 0.2582195390009864 8.851741261690442 3.4848300237878242 0.32453430238379843 9.404358213930413 2.359948988546926 0.35860068398072376 8.679795069256317 1.0891537336334345 0.3027261139646081 8.416320928712283 6.0223709908696375 0.06837879896566126 8.947899652937222 -0.01198035122176937 15.039677319291753
828 9.580619679662236 4.7489236262938554 0.2061739257390771 9.370294613778956 3.529834976146736 0.33532939690424834 8.91695275554157 2.3621211490427254 0.35084241706088964 8.263255212146191 1.0363848865651994 0.29774828624153044 8.16244625615563 5.958245026691471 0.13549804307191782 8.858713703456917 -0.037215834797196166 15.19016618214533
829 9.9973049462867 4.740076710252557 0.2342611499239892 9.467602207226184 3.634948383988971 0.3555189925228095 9.202106004585602 2.418222420186718 0.38987221937785094 8.300137065859523 1.0950936606695842 0.28999801565122446 8.6400391038129 5.954753087650216 0.0464987182200045 9.121437865554181 0.004301084804415689 15.081957678666749
830 9.863411759268445 4.711663215442428 0.19231246957607356 10.023211871206847 3.664248986790071 0.3332378271314468 8.603035712440274 2.4199336731892176 0.375622833843086 8.118161239844648 1.0679043424732184 0.3061476223604438 8.182590903247306 6.001459968201648 0.14060551977367805 8.958082297201504 0.008724269474123058 15.446097303927012
831 9.377690306409791 4.71139416774291 0.1721993080578855 9.548513069113035 3.614120612890285 0.33809291525305546 9.063533237923187 2.374729261879382 0.2890786115633059 8.55091477421763 1.0757743463422602 0.32025506640323553 8.424794997393958 6.023298325042529 0.12028442837903836 8.99308927701152 -0.004454424965720394 14.208325772798645
832 10.434274276556282 4.869524763763244 0.27900001996251333 9.124245171181348 3.6611965924678547 0.38342787132513617 8.387776720764089 2.344579810107666 0.35001754002992297 9.097353676493698 1.026771983837286 0.23617622743148212 8.837364577887445 5.954688913423007 0.07602411029633031 9.176202884576572 0.007034644974617921 15.17932238323235
833 9.678547808635056 4.778179657503642 0.1930259346177608 9.107179868625375 3.57693213389637 0.30626369050656604 9.080954818747086 2.360023592972411 0.3508902795322767 8.69073221402236 1.1138755277292007 0.28883345898246005 8.348407489377966 6.042101141651449 0.07610881928954753 8.98116443988157 0.009904643005421132 13.924274534906598
834 9.568476778210707 4.812513718174474 0.21420231272092247 8.750462097396143 3.6191228079277336 0.34443613497175 8.420626979444023 2.3889288610791692 0.38490388921020663 8.676325759042621 1.0312475161970438 0.2909320509218603 8.654678763988384 5.966788311988348 0.12978881661652436 8.814114075616377 -0.000597524671839933 15.633304751895558
835 9.983361095906275 4.804020999117487 0.2192641569149607 9.405136387032506 3.5850873113737056 0.3171352766144426 8.931311095870422 2.35320833619318 0.3617175463697978 9.126691679160112 1.08683038951506 0.2726668134923547 8.638779115598494 5.9965591130879945 0.10083998460320456 9.217055874713562 0.0008234621122917396 14.57173512151611
836 9.41541968039097 4.788819296705218 0.167955530230095 8.914805879588785 3.569950396513975 0.30754413759821375 9.096853201339481 2.419962477816739 0.3727298943255373 8.652726266411456 1.0319253400744233 0.2968043127005363 9.177836455597255 5.999664442796536 0.10661108262956775 9.05152829666559 -0.0022533769638153345 14.34279470253234
837 9.809300071383044 4.828194027168225 0.2515113944519888 8.989820566555302 3.6230841749214937 0.35332733063461524 8.599866307320871 2.3546929456010406 0.4015965083132922 8.213185327017827 1.023237375878056 0.319842814839618 8.826158226549774 5.922405625136332 0.12169927307951474 8.887666099765363 -0.013994938004164136 16.592597868447726
838 9.83718038464328 4.808456051746697 0.21081645260325652 9.038081473233095 3.5948426891726335 0.32438940345402634 8.604438677201001 2.305941042127314 0.3246387778504494 9.248228181613262 1.0683798799719246 0.3170006900610737 8.353058885098605 5.930526491139753 0.1892303316135085 9.01619752035785 -0.022688536913529143 15.654073912086735
839 10.242921140934442 4.825818860956739 0.18937572083417137 8.460128380582843 3.637099289571715 0.3726041698529087 8.991571038776806 2.301603566948324 0.298046400027669 8.462512977517957 1.0185712223793797 0.29288517718809254 8.73264517155676 5.891742231348909 0.11345357994315297 8.97795574187376 -0.029350733504180403 14.511474512891613
840 9.812636583530978 4.771336039413768 0.19217395660947287 8.903666590258618 3.621604712045035 0.3454007531558221 8.935293804613252 2.3796160609010224 0.34125223914866565 8.241052046836826 1.095050313769726 0.2671228133653222 8.481531009676987 5.907602554702326 0.14040505492040514 8.874836006983333 -0.009275831578818217 14.740540396372928
841 9.658081953902292 4.759673631186717 0.19868032032050817 8.980246641809842 3.552293595154731 0.35163723298751143 9.926459488048913 2.352135423544013 0.3338730064848102 7.83454103190524 1.1389937915463544 0.3048682465796715 8.268108331447614 5.9109004039481805 0.1472393933845199 8.93348748942278 -0.021518398669194427 15.312849403401428
842 9.866208664586537 4.793915136601658 0.19527808674905542 8.896965908253815 3.618302439348979 0.3585730004908389 9.161719171690931 2.372735610998625 0.29372939813322524 8.563509080054653 1.044321825533523 0.2812095136485853 8.792249081208888 5.9038090550335465 0.15179455930665262 9.056130381158964 -0.017700954241927348 14.674418100367895
843 9.517237620207126 4.892839175250961 0.23102640347892614 9.140244906291459 3.603356236767631 0.3566633376357853 9.335234120309167 2.3749394535066966 0.3205425433542178 7.90187632454667 1.036880602275268 0.31397994925737566 9.372241673618527 5.946952932771035 0.106706265015327 9.053366928994588 0.006675912369124637 15.228284258951382
844 9.767676830034242 4.7924623631203325 0.1692198051121528 9.279896960998709 3.589051535702152 0.3123745391066866 9.16413960599403 2.3996467684083895 0.337134523344696 7.893156490302331 1.1056072179654244 0.2959549157048838 8.708530762429675 5.971031109774971 0.08180663943014894 8.962680129951798 0.0072420312490602875 13.710770289690364
845 10.276053973728672 4.725155418863649 0.19286398408637614 9.556053062991047 3.616672491744179 0.3179523170578645 9.440221315241033 2.4191791425061004 0.2981363053496818 7.600058587782311 1.1129011697990652 0.3456381612253649 8.3726237080445 5.898716864920967 0.1178056701389703 9.049002129557513 -0.009792750178401555 14.580589151351615
846 9.905029092686899 4.781426748429412 0.19116551843538693 9.048862969136586 3.621307623362427 0.33691642330515775 9.021050002506316 2.3833443989659453 0.34341439680458347 8.005185526715309 1.1575363496097495 0.3523963117877867 8.37043285458618 5.940534450030225 0.10976037844268878 8.870112089126257 0.012512146334358177 15.282537976736286
847 9.973268022381381 4.835234217765031 0.20761918669333995 8.343672531925758 3.61805034316527 0.3448803361788056 9.150237785013042 2.3935845270985534 0.369482299657567 8.4793856250761 1.0729921283440966 0.30086780769639354 8.989144468784994 5.960275381418187 0.06608443459977642 8.987141686636253 0.011709551813033948 14.770096397032942
848 10.018341870759674 4.847157162913978 0.19195600466727605 8.445540323497385 3.6938123242249357 0.3324349501049818 8.152868695216007 2.3477723707076192 0.39264977857714234 8.358963604803478 1.081466168307095 0.31527369421322426 9.23649603713606 5.994400100206543 0.10310540060644612 8.842442106282522 0.02860385752684049 15.302784006434669
849 9.943500694888801 4.838985974448401 0.20166834469511943 8.72567980910118 3.648734640477216 0.31873994579273346 8.282685511059244 2.3815668028367885 0.33519098994975427 8.069007212891698 0.9403063787928443 0.27864961592833193 9.404591360690832 5.98871288365668 0.11861834442366667 8.88509291772635 -0.004656431702807717 14.356801037489014
850 10.146552462001834 4.827699745970798 0.23352897712776782 9.217264170512081 3.6055388175175374 0.3499471369866392 8.690647163447098 2.3525812241872273 0.34560174183740444 8.424740347867854 1.091428672731002 0.2834962233695103 8.913530331131053 5.948757670339362 0.06469242156732347 9.078546894991984 0.0008834584039917548 14.636395962872397
851 9.55320424763943 4.827120412923037 0.2096657478681235 9.181328084825658 3.6436156884990636 0.347035502822757 9.015796809874944 2.3779374785162504 0.3484276410279606 8.067721221153247 0.9460751318811975 0.29730504806244423 9.090410232010779 5.978029035177828 0.04580624331133152 8.98169211910081 -0.009762218345718355 14.303778861968816
852 9.794649280338241 4.813912426686965 0.21159066495751244 8.792623851227269 3.635415363975558 0.35094940532108665 8.368195213247471 2.352096176096295 0.348553490308582 8.541429075167827 1.0086038812502636 0.2422417499081123 8.562419781432752 5.966759849237984 0.08002500889483985 8.811863440282712 -0.008960228295780581 14.13326818399237
853 9.866609949746605 4.787565131511358 0.16517656370822761 8.577929643648222 3.612833503584854 0.31920201114139063 9.467912332308126 2.3707118882428797 0.35152109783659435 8.823224833687574 1.1441670574611529 0.2633679923154022 7.635071928998439 5.915455857366423 0.17136733812615973 8.874149737677794 0.0018289198881398683 14.560404596162728
854 9.66645666425859 4.846286968895554 0.22144544833203414 9.315919110164797 3.5752523493792796 0.35491316536398015 8.895412038049704 2.3158135010027787 0.33429363398323303 8.129261274370007 1.0717124125985584 0.2539601426438465 8.581674614213375 5.974240573164669 0.08829961572301108 8.917744740211296 -0.007656606737025751 14.35731400954226
855 9.296063634764325 4.817389607421538 0.21146773966915985 8.589064908831645 3.5484527164169366 0.37448157554559847 8.801530842488202 2.288845772029516 0.37511411830976565 8.966500731660712 1.0671179944783422 0.2975200376004627 8.41871657387584 5.99165243257212 0.15885387156240946 8.814375338324144 -0.021626063161503062 16.242635492045274
856 9.590738013479337 4.836182745953402 0.22818040832855085 8.64712343090478 3.616998760032376 0.3976238253615526 8.636903159112231 2.3642083935251135 0.296861982784951 8.43472054062193 1.0035619895182475 0.23511495322410783 8.937777608944062 5.950762873496882 0.08647616907946232 8.849452550612467 -0.009974815239989443 14.258138828038934
857 9.585152866501048 4.825497057314177 0.2322992535181194 8.864653651847176 3.5537954856530463 0.35385818934727736 8.736410647501218 2.372858973492299 0.3513964409620064 9.291922041832608 1.1386310858533986 0.24548374129832204 8.22922057600305 6.004946450436219 0.08390601479425437 8.94147195673702 0.01482804280463439 14.51810468967142
858 10.01680226053433 4.815228559942767 0.2372434941108165 8.630720036474191 3.521752491174057 0.3370878505384182 8.868111988814789 2.3381903915685385 0.36394673778667613 8.639138341081438 1.0900804031554394 0.26965956861917273 8.842260980122312 5.952303176272299 0.07968877467809363 8.99940672140541 -0.020806763322573474 14.75511195680528
859 9.662627349743392 4.796452575070987 0.22440300218059298 9.205188903478264 3.5853495064433853 0.36677560446630036 8.873228852442757 2.363767248206427 0.34541782923656184 8.6478294252713 1.087532320010114 0.2633805845254267 8.4983212351806 5.96973603327453 0.0707565853869712 8.977439153223262 -0.0037502311441050206 14.561534499508651
860 9.643696462250041 4.781338567534786 0.23134246620146517 8.60683411601874 3.578821890264343 0.36701769824657976 8.868229208388296 2.30216630778458 0.3551542437148214 8.775493114127215 1.0373687834712126 0.27262187964734713 9.071034197583998 5.965728280062592 0.07805014781169442 8.993057419673658 -0.031233001921690783 14.944875691869115
861 8.67428341312665 4.827468793656319 0.20717051189836372 8.585494650261799 3.540547518795573 0.35976070359930784 8.694472626819687 2.2658938476769728 0.36188897054648617 9.221600560966808 1.0602780664651248 0.27112608706760466 8.669122993714893 6.052868108706107 0.08857024008096363 8.768994848977966 -0.014906500685174295 14.765311607771212
862 9.606430881855493 4.810160980374002 0.23470650256676642 8.574062396492144 3.5965601918770806 0.38383458851725505 8.813612339943516 2.319033717208448 0.35609476821705455 9.19847172577463 1.0491763188215104 0.2529058295517765 8.388689829547218 5.97892408121147 0.08605278130182682 8.9162534347226 -0.013546709846691485 15.05268382631734
863 9.266642176586489 4.822417292348511 0.2808497517529753 8.863759518793415 3.549136242214915 0.31071685740761235 9.223233635023105 2.3340224940348486 0.3544794812104825 8.770665644776642 1.0475244873044447 0.24528622851848553 8.54126302086957 5.967712819956514 0.0511971707998998 8.933112799209844 -0.020155100573346907 14.238339135949946
864 9.842928162826038 4.792734337750135 0.26027701246509355 9.238748760979435 3.6207916001789036 0.355507861765704 9.286304930810314 2.314910744674713 0.3579918544952968 9.281858450948937 1.118794137872112 0.24565070824973534 8.275324381664404 5.955809491327845 0.0727535635037458 9.185032937445825 -0.0037097053844519223 14.807303538894377
865 9.903679733296451 4.788811247850484 0.2643470565091135 8.809822921618952 3.654519512615359 0.3733199972080081 8.981174553502697 2.3623685684133013 0.3604914010136743 9.038512506787233 1.0598058617622197 0.25799466499580853 8.585728855455095 5.969952239252293 0.08424387126398836 9.063783714132086 0.0027737182335377587 15.359818091159198
866 9.50144170355678 4.834002695940851 0.26375396251444366 8.37208577858281 3.6195538268315453 0.36500502813955094 8.534711722313052 2.316572486400044 0.34132008920407503 9.316568000735666 1.0549198556301422 0.27426116560373665 8.51561646981212 5.9955902696524515 0.08623567347555165 8.848084735000086 -0.00018994085418690964 15.24727689537035
867 9.466124303450146 4.837935612327735 0.1990872875998101 8.763242123061703 3.658195161744466 0.33108715547540174 9.132961260259437 2.380406624168377 0.3573467611805764 8.43932390060449 1.0658314435568303 0.3105356965731483 8.520380287234769 5.98356122607032 0.10233111591713356 8.864406374922108 0.020868245828351915 14.901349017787448
868 9.892296785991403 4.8236486084954535 0.20478163578462336 7.879790895063214 3.639001512344766 0.3676788990215987 8.548703432090651 2.2932349176500493 0.405013681477492 9.142661206378435 1.0902147687323536 0.24584695449101712 8.496345015328288 6.015518970737089 0.06760941501317547 8.791959466970399 0.008005987846748663 14.792974841999621
869 9.390064867419381 4.848273981216177 0.2026654533633363 8.223851612282367 3.630159809457774 0.3664438694146029 8.896856910055456 2.3512109663221903 0.3754595116480576 9.232046156408288 1.0671185232338787 0.24206501926093338 8.70936580722049 5.993470345655016 0.11528890215289954 8.890437070677198 0.013728957431813483 14.918935832332679
870 9.461783476536205 4.801234964489149 0.23626231251916072 8.683502783661138 3.5400366847601172 0.3138934776893464 8.873070278376115 2.3102532649910104 0.3956933084292356 8.721174842371566 1.092162673626813 0.2574937894416066 8.384994642072902 6.037733376975675 0.03719815264093932 8.824905204603585 -0.008033574776640729 14.215553189207867
871 9.729999032575249 4.839667860624203 0.21856867982026337 8.500941442263159 3.565151788862216 0.340100371834197 8.875553033977566 2.330510724946508 0.39799001016015856 9.171793627521307 1.1236697360382297 0.24424801282673833 8.68851755845438 6.006691218276245 0.10703427594238919 8.993360938958332 0.008820498004286836 14.987903847817888
872 9.494696589506072 4.820214832524559 0.2429981997356478 8.086010184009233 3.5529160968670754 0.34619367211782126 8.783217260500374 2.229404055369899 0.364986492764702 9.587575183147115 1.0745595798769498 0.24345210107833234 9.213646214062495 6.09785003815284 0.06334708785190081 9.033029086245056 -0.009328847186929012 14.449738375811064
873 10.313709677739997 4.814393484163005 0.22553083907603522 9.16354815581981 3.635456882789456 0.2978283261320606 8.44857101698937 2.3341460190964476 0.3980421424672373 8.517082129437743 1.0390718106822006 0.258012652623932 8.722534372915767 6.0288355001256315 0.05610766640088659 9.033089070580537 0.00606297162615439 14.158034941411342
874 9.94218641177247 4.789221241069515 0.2278740217610474 8.294439943867157 3.4996964604157856 0.3285293173009644 8.914717787278715 2.317548182620309 0.4060638647904095 8.935583613681402 1.0779395787204438 0.272969651932055 8.747336647209053 5.924890124504665 0.09159288518599647 8.96685288076176 -0.042458650279050006 15.206640689189392
875 9.979485741367498 4.816452312148604 0.2625937007337512 8.919778890064588 3.6839887704475256 0.3447978177134904 8.507395891527093 2.3600362387084015 0.39315697641088804 8.08732058748044 1.0998121956533342 0.2572219079489908 8.753873424878016 5.965413949499557 0.05036698415278174 8.849570907063526 0.020822925546290793 14.990150259214841
876 9.65449599889842 4.819682823023899 0.20719369274461408 8.882219715369102 3.602010731371067 0.32014314988727843 8.654096291662452 2.3276834623339067 0.4142454328844242 8.89598524014531 1.1157891915047529 0.2628922628259735 8.359665368968958 6.0059604479472695 0.08221918117807318 8.889292523008848 0.009907563490985405 14.74442393090131
877 9.756710044562428 4.806025351362806 0.21607018850764206 8.505526190167911 3.5802337732078007 0.32266376570394245 8.66832369122967 2.3167250879806276 0.3736816660363746 8.956423029341362 1.1211756290358363 0.32644431341136293 8.762317229473076 5.996412834851727 0.13504368920475912 8.929860036954889 -0.00020323245743409936 15.74377580956908
878 9.699864379152316 4.780261665425638 0.2311877395383351 8.972645766988931 3.5909677878275965 0.3583956417693706 8.951844086841193 2.3593451354905373 0.37238782255534647 9.16228695062192 1.0748081246161094 0.3102558566259147 8.257479038588952 5.987885447252751 0.07816625757366394 9.008824044438663 -0.005664135622667344 15.474367561531228
879 9.24701055799518 4.819923059191216 0.2480626324210938 8.652317862575725 3.5905537105840377 0.3854140974350598 8.329188061939199 2.2543438025539753 0.33990233810183756 9.01721417095544 1.0413945083997993 0.2495768303215123 8.769904954738086 5.982137471047063 0.0805800668084257 8.803127121640726 -0.026647257389975375 14.937421848610192
880 9.295539277465124 4.809339657101583 0.20308197750082652 8.414555394466658 3.599159106241615 0.3999414112774482 8.758943277233213 2.2259770425342653 0.30323991840364173 10.000148375938808 1.0675692376977055 0.24312425672042218 8.978306227841278 5.954314784754827 0.08266071530798123 9.089498510589017 -0.03304580207919452 14.118233311021397
881 9.88267263289024 4.868629542479352 0.2020889745529475 8.090020453158058 3.673323185795028 0.38117169761884556 8.324161725946505 2.1943713387404946 0.3650908468959002 9.77683660285054 1.0057494050486935 0.3151500697901513 9.523626995930378 6.00952454785452 0.07643891355235626 9.119463682155144 -0.013998163761575944 15.354587117348721
882 9.382183615465179 4.829322448516807 0.2301085864841002 8.57589099673446 3.6408364074469723 0.3782233020457115 8.9671305685169 2.255140678296228 0.35298765555495526 10.023563862323638 1.0554324632839132 0.3391900729488368 8.679117507550293 5.997746534022686 0.12815380719455635 9.125577310118093 -0.00862206143187234 16.371276910596368
883 9.102639682411308 4.816762413626328 0.2062749328992062 8.688400321999538 3.5907811808506946 0.3844825149732483 8.55322810774607 2.2937625346913255 0.31588344023455733 9.301112219242107 1.0534696639313628 0.25936057268988294 8.972106884858214 5.981727445015687 0.0801695291100824 8.923497443251447 -0.017017120122114184 14.280067654661938
884 9.102512753157175 4.796056271478846 0.24897402335790617 9.46259291069807 3.5253958574897992 0.34452173673646275 9.499316431852177 2.2997145813865685 0.2966754836950606 9.574284525597223 1.116009278998542 0.2590340671685201 8.214998016877125 6.006651325453371 0.06903083946575576 9.170740927636354 -0.01555230478376841 13.959957973908562
885 9.063097658428582 4.789524540082317 0.21245059365672883 8.467628803589216 3.595331337235889 0.3862930816163399 9.244863045628156 2.275962931467654 0.37459073533154247 9.199811801004637 1.080989362812819 0.3238387790719653 8.70571524981423 6.041195808796874 0.1211974428979676 8.936223311692965 -0.007716971666083117 16.253330206364435
886 10.038740162785484 4.836598547740641 0.3147675561891943 9.071641592350241 3.6022746396786767 0.3599729549422561 8.552172939947207 2.265419955620653 0.3270886732947844 8.681058372800312 1.0663535806754407 0.3403370447342507 9.155085143462694 6.007861963069768 0.07397818164267803 9.099739642269187 -0.008616030388157813 16.227819584012387
887 9.672640268753778 4.809128481530385 0.2182002994802736 8.393181825685932 3.590737558321254 0.3540060878977458 8.465222959776078 2.2698084072361286 0.3431416761091828 9.028359043442185 0.9860888987353076 0.30950117925294474 8.943723296224386 6.049539831944766 0.05605343314396442 8.900625478776472 -0.023257132191625507 14.678063459034638
888 9.42975263310074 4.856384741779268 0.1860645913024886 8.479426046206534 3.6185238479047017 0.347529371462622 8.288287409772808 2.2650705578235306 0.3645203079146737 9.260853312595708 1.0207265088573774 0.3318498149618641 8.882909018367295 6.066945865453183 0.08929236169951192 8.868245684008617 0.0012125366184184915 15.117565305614283
889 8.901717644172553 4.846088838164184 0.19921653669598274 8.431126595700626 3.6167418242199747 0.32665168215339074 8.568425377292987 2.2880164372060454 0.3185139045996406 9.010144440372768 1.04702942916389 0.34072984045738397 9.582294471091796 6.068396846767513 0.07649119110069968 8.898741705726147 0.0089369073591278 14.456907240459138
890 8.74200036442692 4.896579752049595 0.2369371920563363 7.92049798359928 3.575677033077764 0.33428473228460664 8.80105443518974 2.2140801105803507 0.29019034753354817 9.597983115223723 1.0277435364891698 0.3342176897142673 9.697726157401895 6.08744931051639 0.05318074493346918 8.951852411168312 -0.00401181920253979 14.310316578894819
891 8.766068402294971 4.898254593235462 0.21761607469060704 8.375250323364504 3.6363492216556716 0.3304183458113283 9.159136874320954 2.282648268183722 0.3200796948121558 9.550484121267568 1.0939132646244105 0.35248109431614977 9.227614512096757 6.073806840225003 0.05174285141277532 9.01571084666895 0.03267666983966015 14.579920202324667
892 9.002811195406258 4.835155304592064 0.20858853193459298 8.17109915467033 3.574809224924286 0.3395784176230065 8.929959535660267 2.264716042928164 0.2693264451716241 8.696171305868909 1.0541939512201652 0.3681800175858025 9.024361999400309 5.977387344470361 0.07270927053649864 8.764880638201214 -0.023065394118185624 14.420003347948393
893 8.697955695050737 4.818385884446826 0.2275320892020055 8.410518539582077 3.5558904381860144 0.3217436947365047 9.045200265860048 2.28178943640753 0.34703567807300245 9.312458366316298 1.017731181217389 0.31681745655275695 8.191663239620203 6.051332563875558 0.07222191024005273 8.731559221285874 -0.01929186691853011 14.729035536826016
894 8.695858934420077 4.857848122323397 0.29335922099149503 8.476553955028725 3.6011878786104274 0.3820818578672729 9.335112614427873 2.3104498808252254 0.3487218611871125 9.51453473722266 1.0809806911615187 0.31349421309248093 8.40174692330497 6.075579973847668 0.10252756288014633 8.884761432880861 0.02089154160845368 16.5033011894215
895 8.9496195641545 4.777901780267543 0.2723140103130467 8.94948350156512 3.5131126619102426 0.36105452531186466 9.723508892902794 2.279719986111865 0.3623521684256222 9.300553955706713 1.1434762922016697 0.29917328728426684 8.433528022979663 6.0318135781931375 0.06812797152136668 9.071338787461759 -0.015112908008302072 15.61908117105913
896 8.997091944180067 4.876800841801502 0.2845117518717958 8.657332252915893 3.526534301860196 0.3314159436793453 9.480815454052921 2.3486243747004405 0.3430860438680418 8.378736116148923 1.1539599329623234 0.341460022404466 8.407333553166447 6.083961491965092 0.07423338409348106 8.78426186409285 0.03365842091271705 15.752983505505311
897 8.91222093346794 4.84603962640713 0.27746702998805917 8.663813238745476 3.4841814395760373 0.3610410269146568 9.549990187210366 2.283980840918559 0.3426828941709175 9.706231614751633 1.1700065667296762 0.3476205408920007 8.211404818156575 6.060414966332612 0.09733634704931536 9.008732158466398 0.004606920247609203 16.342450427451872
898 10.402336647983825 4.864575977063007 0.25562051436545546 9.11008890188328 3.6475745674077653 0.38398974648826956 8.453114692061241 2.3650048612476047 0.3291944494482367 8.526773455531403 1.0966948026185188 0.3099679560239512 8.780438313445002 5.946727159378327 0.08167450842799323 9.05455040218095 0.019797705797850805 15.589576272779121
899 9.491596446997528 4.861022264045946 0.26414508931898484 8.62753966350627 3.593958466443909 0.3878690668263735 9.133145521169475 2.2632382476028186 0.299911167419256 9.592070607203805 1.1092556094607826 0.28672162584106126 8.837134471156736 6.0324489425913415 0.08078566291308802 9.136297342006763 0.007666938283765923 15.11958400755722
900 9.510147028869923 4.849406731548899 0.22772727699930054 9.420548448016286 3.6020698540895273 0.35751729394340265 9.265757054907418 2.306251626734138 0.3268793442541885 8.704755755345527 1.1311834150495441 0.34974506567049274 8.493121398357504 6.019610225032163 0.06706373500144681 9.078865937099332 0.017386602745660572 15.228447175228448
901 9.515458803716458 4.840693430677621 0.2171318663694319 8.862970521089228 3.5483187403657883 0.3392742595121511 8.648705145036002 2.3339520211273004 0.34742452450251493 9.270228256165176 1.0268994296677776 0.31845489529000276 8.964620820990561 5.99449485364833 0.08911371795036642 9.052396709399485 -0.015446072647830222 15.027528612449196
902 9.325053643438196 4.888258975061127 0.21976916989220452 8.50543491308135 3.481752648485974 0.33674978269341344 8.91590918375738 2.3213583448756063 0.3338619113055079 9.322670509424245 1.0327200305633846 0.32115244167083973 9.016240587408907 6.001806801049592 0.07769002859620179 9.017061767422017 -0.01913840773805675 14.773411179409447
903 9.471811577607658 4.810707369883237 0.20613432460978398 8.835554816501677 3.600875614415919 0.3522422372851637 8.613284174651108 2.29922446980282 0.33241741596125507 9.358737016348627 1.1047816616821717 0.3076303670655965 8.982668916048764 5.954389553364425 0.11287718986279768 9.052411300231567 -0.010322033915479123 15.026408722436942
904 9.850167717487706 4.807510848700967 0.25058764745700324 9.805500572984776 3.584821199474726 0.3004294373098789 9.111134663887292 2.388594795030353 0.3699573498362355 8.874201789495192 1.0971252839921453 0.33148005191772273 8.73695720041328 5.9308246921312735 0.08755842446407137 9.27559238885365 -0.002542403879300714 15.355416858495023
905 9.997533365821008 4.844806454992732 0.2733200841714607 8.842027954571986 3.59746098666127 0.32463989905699014 8.885777725010161 2.30575625616395 0.32388448042753953 9.113343317015064 1.0749316599698335 0.3486829596116842 8.652813014510237 5.97246358157658 0.11310503386055559 9.098299075385691 -0.005233979872320571 15.855260038152684
906 9.722104173671536 4.703368708375458 0.2231731727764146 9.611287559461086 3.5893635683763425 0.36371341525068535 8.40391634378845 2.4018912053993136 0.3828363328664662 8.432473741033142 1.073521079486188 0.3528614255200301 7.61139812620431 5.883860805457587 0.1333360211298842 8.756235988831705 -0.03391669432621578 16.683618473475402
907 9.746867583874286 4.923980455274181 0.2783695039833517 9.386626358322214 3.561135164751168 0.36757458311221736 9.071101786992662 2.305723026076613 0.37617097187115767 9.036815785983254 1.0673005609093051 0.33336553909031336 9.294906340315094 5.972079080730538 0.07084000254245265 9.307263571097502 0.0017258898031673464 16.344430129383138
908 9.585406234195315 4.835514501992005 0.23711944668812032 9.488801320978956 3.600812850741426 0.37616788909979715 8.874877333795402 2.312318159096309 0.3493900394592759 8.541537318149754 1.0870882455939992 0.34263127089122924 8.758460976535318 5.956358426020611 0.11264199366685551 9.049816636730949 -0.005899331056323653 16.248517443743445
909 9.0028604680696 4.81976894971519 0.22295438924322233 8.487220324214093 3.5762786481135715 0.38614370925763214 8.952190924789381 2.306789901799611 0.2826829970681429 8.388377471249989 1.074491682449282 0.3540939391270237 8.415559291621406 6.044613966409788 0.11467794662636487 8.649241695988895 7.086195229484282e-5 15.590788726742845
910 9.35278598241436 4.8656190501835175 0.22529536357408556 9.044503346333771 3.527581906895801 0.37712790197398 9.326906658765504 2.354385215840389 0.3340439365284934 8.725958510000806 1.1190273261362782 0.34853952859923765 8.966988021753123 6.06762724893838 0.06280146614055952 9.083428503853513 0.022530381853679504 15.444744254143004
911 8.894443473249694 4.782681153998439 0.20229377443621868 9.170835831932779 3.531751393564878 0.34009429663517 9.839956022234487 2.3808752766282897 0.37763160884770886 8.724903785979446 1.1622405694769768 0.39672208090911903 8.077739116532063 6.1139679248590415 0.10150684252713071 8.941575645985695 0.029985495960331354 16.251931854516982
912 9.167605545502713 4.8425551592165625 0.24936413840593535 9.027940958265319 3.5447061143910905 0.3627101573006796 8.76561717024016 2.343586553312837 0.417167393172168 9.022602824234259 1.0780567759783728 0.34895971571978174 8.647918584762998 6.085476113680729 0.1154639044585324 8.926337016601089 0.01455837557072468 17.11614364281508
913 8.28701096201029 4.879828343329791 0.20928251577508855 8.063665606537366 3.5341621992408823 0.38650122531559183 9.212708804528638 2.2850424748876845 0.4321684337991133 9.343780544663051 1.0242512722285453 0.34229935522652655 9.397522874467805 6.221440778112619 0.120019879679167 8.86093775844143 0.024627245814710808 17.077252422058518
914 9.526681708316927 4.879244747989361 0.2842825349898959 8.737576880517334 3.628813763789497 0.43606151539173676 8.976390301433979 2.2795891685165652 0.33809129794368986 9.054539929750574 1.0553207343082287 0.3545442142561948 9.90237473860876 6.133263830602035 0.06757852835337277 9.239512711725515 0.030928681295943682 16.965945986903108
915 9.002958847348237 4.883830071379508 0.27351433441360906 8.468070858833507 3.5710901323265194 0.38776393815118526 9.073300336334952 2.3009434513083913 0.3688802274916004 9.551037218637402 1.041409179428437 0.3648303257538338 8.98401452539726 6.1103874726982 0.07140282115484678 9.015876357310272 0.017214293683017523 16.803610496867318
916 8.751517968656815 4.835128508017684 0.2268209963087718 8.48296523793848 3.547294463662658 0.40500717687001264 9.719916075464598 2.305004683839225 0.3789852438956939 8.640688613312253 1.1757169329284476 0.34370937386182987 8.648573301481221 6.15657366625456 0.10639857654102193 8.848732239370673 0.03962588319532125 16.740925711386367
917 9.020125014470905 4.840564702857347 0.23778915576049495 8.41895648994438 3.5899160742508642 0.4135282581714005 9.345095508533666 2.3033784087043423 0.33992271853139333 9.286523098532982 1.1069306910518832 0.2896661966710135 8.62036990420498 6.040315645230901 0.08360748876959094 8.938214003137382 0.011903336673873976 15.63617657063513
918 8.355433095566552 4.883998201825617 0.27276882856987333 8.193446801502889 3.4733749518988897 0.40070582362177193 9.732500357617134 2.2479357873065773 0.3469515481906239 9.475527354887651 1.1179401273173184 0.3476263147666478 9.09988319158594 6.234388813147402 0.10526045091307251 8.971358160232032 0.027209808553967152 16.88292297145062
919 8.873457888458237 4.854194310803035 0.25785936808066606 8.666492790373923 3.5502074100474332 0.37866161706116747 9.420445251211957 2.2629933546195113 0.3425143369371366 8.991085196365132 1.059119091533848 0.31607946935092124 8.81004358709141 6.099819159948508 0.10162265364272084 8.952304942700133 0.0009488976452735276 16.005432138109263
920 8.64347633762716 4.860217763410935 0.2068462916413776 8.264801520429277 3.508243633875671 0.40448739682772245 8.906126483856868 2.314433340408856 0.41001751613782084 8.758365585630505 1.1061881401234959 0.3436071238158443 8.716393915232818 6.154452622196051 0.12631954535187148 8.657832768555327 0.024389332257808104 17.088785649705958
921 8.814536339767749 4.863632726951599 0.24661307468746319 8.81931399296134 3.6031812901017073 0.4013486476953593 9.811415424261957 2.2721175699219307 0.33604627670868525 9.509159634572253 1.1306675231680852 0.2965516996399736 8.58400577170233 6.125777350013185 0.09832614460597004 9.107686232653126 0.03475752428610783 15.800867850714637
922 8.689567802419836 4.865057681991463 0.24810753954218398 8.629929848758678 3.4994878129253744 0.3354646709946754 9.14788626601024 2.325311429254087 0.4167972586052617 8.891295439480539 1.131935026607247 0.32029293146135235 8.81511433524757 6.159533960962477 0.12789704350901726 8.834758738383373 0.03194741460293602 16.59926850429247
923 9.205094989379553 4.815000555283663 0.2539613288549629 8.96799982911695 3.536499614917097 0.3776590888838168 9.919741031120056 2.310212432037862 0.3910328132414362 9.150240463553953 1.130784751759604 0.3288280858393064 8.56242521642874 6.100126328294211 0.1786080627760565 9.161100305919849 0.014206968713293655 17.53353274572344
924 9.453126970909187 4.8405500103698085 0.2762679320263902 9.470337313049008 3.5743751379788518 0.3581404988687742 9.008638068286157 2.3970569068605183 0.4078879896513993 8.016553097431535 1.0991581546575548 0.35741661918033735 8.661479247488172 6.055626292077627 0.13095155505613174 8.922026939432813 0.029035532643678464 17.540124226234028
925 7.976301445322254 4.8288864552664785 0.27462010181489166 8.880368896157082 3.489525456147257 0.34251628910843 9.812794052153977 2.2929947506861557 0.34810382819899577 9.063904339157345 1.1880456348446096 0.3115241107998635 7.997444774928553 6.18321091523311 0.14935124014205167 8.746162701543842 0.032214874690328396 16.342080652514795
926 8.360648122695835 4.828613801643627 0.2651579718069359 8.588137624350374 3.5155422941569943 0.3451031118926689 9.961116397653383 2.250450703216878 0.33204167903361886 9.561441505309219 1.1749435314321341 0.29801189212732987 8.394676507745869 6.154251679286142 0.09801478158485936 8.973204031550937 0.020442634201961463 15.33612566128882
927 9.472262129781218 4.837934263263813 0.2462340967262237 9.035572797177833 3.5360904536010866 0.29963969193265594 9.243770239966471 2.3057812116899297 0.393127259094551 8.745163877774171 1.1576497815667968 0.28921950373540717 8.338220594650005 6.151387809339683 0.11027285059651565 8.966997927869938 0.0334509361470682 15.338004569119567
928 8.54627154808229 4.903662041103729 0.24705534888353733 8.340651993246798 3.4864667799195557 0.3515340804911071 9.109720562876822 2.313221510739905 0.39506624735574647 8.93260903396743 1.125083180485442 0.3201855727750381 8.572053692717809 6.152597440287413 0.08852777767064306 8.70026136617823 0.03188842276201527 16.069965315411192
929 8.578856026976824 4.862615022718798 0.24494407686321143 8.347936793161773 3.508930511247976 0.34446614203886633 9.084363948240014 2.2390284814745156 0.3550796736304393 9.94691585912668 1.0661682448907497 0.2755220210861411 8.908855306858111 6.150349120945506 0.07439635131208329 8.97338558687268 0.0011005085103155121 14.832826109476642
930 8.265732127364283 4.85879626825219 0.20861875244904268 8.618970253256222 3.4880111495313755 0.34544388190155345 9.961497873525218 2.297445642004522 0.3687309271915103 9.369033802090282 1.1478561075019258 0.3809591843126275 8.341841392705705 6.185759310033581 0.085846563014645 8.91141508978834 0.031255927719525275 15.9236351225023
931 9.227572916476579 4.805905439673988 0.23989014881730802 9.402831331766329 3.5174827760350467 0.34776800831099364 9.191299370918689 2.3315244623924203 0.40619995436245016 8.671745458527317 1.054059652705435 0.35289126247878705 8.565943586438289 6.120371940059145 0.09422315224793912 9.01187853282544 0.0015510864280132708 16.512328829313173
932 8.494308332825625 4.832587423613161 0.2447222756496924 8.57463094700612 3.533810315305876 0.36774041392200074 8.957225163485674 2.3215625930187276 0.37100206160255755 9.069169350987682 1.0614645189699279 0.3598715834721275 8.998651148873067 6.166424193765822 0.07379650972957405 8.818796988635635 0.018852041189509228 16.239146198422354
933 9.072119177543364 4.838568707803286 0.20277943050100145 9.428229384254564 3.5795384778044674 0.37291905966753985 9.257352764209799 2.3503276175213546 0.397518680585645 8.576669473958889 1.1305063823005639 0.3727023955517862 8.67850866642381 6.103965957334382 0.0918720261895387 9.002575893278085 0.036263660807617094 16.475878013877267
934 9.001765641887841 4.830690458645315 0.2354757051080358 8.96036364932736 3.564966785528855 0.3429020768676035 9.36876828187329 2.304762146995826 0.39142124387904703 8.999823635849568 1.0992661314589927 0.3563130389240021 8.540073301031411 6.103911462609923 0.09974342298731864 8.974158901993894 0.016401629302588684 16.33910032891192
935 8.631253034322526 4.767958740553654 0.19825588515083142 9.125020126471545 3.564148831566492 0.3276179148232415 9.791154848005956 2.319234739316751 0.37388032752785266 9.04778187202343 1.1450356848175343 0.36595697187106624 7.980123758580535 6.119486865502972 0.0834631887304533 8.915066727880799 0.018855204606287 15.46039850717896
936 9.599079384484625 4.869586888867725 0.2655245932137978 9.161347697564116 3.605804364499888 0.29881512421536194 9.247238274810032 2.377620994308142 0.4166906495719735 8.585521837560641 1.1080932239886156 0.3482215799787389 8.657556983748135 5.975895174223278 0.08721627003305311 9.050148835633511 0.023082361432336107 16.231530129852285
937 8.888181333179132 4.8264613607863645 0.2445989949372518 8.491327731257856 3.59949564516948 0.36253523875359894 9.533458504959222 2.3345453611338365 0.36701553885262744 8.808787437839596 1.05533476017786 0.3742315342666181 8.592253629872896 6.1024599494487735 0.08109087436004085 8.86280172742174 0.019341647598069268 16.38054458248181
938 9.046781114736715 4.831229021450236 0.273998050923527 8.323235196870646 3.553062932268798 0.32849624832747104 8.59313649185521 2.266741082715879 0.3885618927328081 9.077616267574708 1.013427314569302 0.344347687777758 9.073903208128174 6.057648107644554 0.09196423639491227 8.822934455833089 -0.019896076015439856 16.356433773461028
939 9.664175921640455 4.759107274106669 0.2513158856506599 9.177283951400076 3.6367402183741944 0.3534577061789192 9.58151532133797 2.3255392645326456 0.3242012221157664 8.45768479820341 1.140440302460103 0.3339623006617155 8.321445166017035 5.989306691591458 0.12411365604484745 9.04042103171979 0.005908982467820368 15.894431025744534
940 9.245967831654792 4.855913091970077 0.30168191887133106 9.012228034501755 3.6074563572035028 0.3794270661461146 9.293326123840037 2.2669575659570764 0.38250191282012225 8.982730777756457 1.02606912150232 0.31845794119029097 8.99046268933541 6.110355273606181 0.06220314490728157 9.104943091417692 0.00903251430263774 16.55013782969396
941 9.343296264511224 4.8518021762146955 0.2777269414652924 8.70713664217805 3.558156265511166 0.3144711263658776 8.97505035173911 2.3422446643876653 0.4019851674742609 9.31001058474544 1.0949487789451282 0.32533526197861895 8.48040407040194 6.015860699357216 0.12433397824574006 8.963179582715153 0.008284749137980451 16.545330617474587
942 8.63984251534 4.886383468810504 0.24761920228393333 8.398078966594793 3.4977801225320895 0.3722356034194161 9.436169908016016 2.2740590677176695 0.37492779889093036 9.626717865848178 1.0435389169758058 0.33054104625787145 8.812939381168697 6.068840730812289 0.10775661080060386 8.982749727393537 -0.010197306375522209 16.421890139241317
943 8.31685202339068 4.823241124010909 0.2429273419388895 8.761125225666044 3.4981276356222475 0.38178488630013074 9.45213433068125 2.269234075978145 0.36129488471858345 9.321885396988513 1.1097925878186667 0.32759105552445217 8.381072527666532 6.1150840488974625 0.10265502343524316 8.846613900878603 -0.0012218732797073973 16.229066123758525
944 8.567657836566884 4.79291833304593 0.25337467891912413 9.012468510573116 3.4525393888653433 0.36819293465099273 10.261431313005428 2.3337482099173945 0.3661786077127373 9.499528087862306 1.1073854461259411 0.3056928256985535 7.907916608900468 6.056239531698636 0.10225348290137239 9.04980047138164 -0.015751585814544722 15.993458292043966
945 8.611339647347693 4.855253862452068 0.23388390029717124 8.587107918895981 3.514709717659792 0.36714491497639967 9.625886293064248 2.2626420008636043 0.4248575302522275 9.027934578048919 1.1438811644156677 0.3087864951822663 8.454571732166958 6.038179156978195 0.09928025378918334 8.861368033904759 -0.0013845872713281527 16.431892066883286
946 9.240346350615996 4.85698797479101 0.2483081892555476 8.415576613429982 3.4422566799767997 0.3616722356513746 9.278199085748163 2.259485835277964 0.3779938691729544 9.54671572180295 1.079532508645089 0.29309423605185003 8.98282244489916 6.106757694788025 0.06973583649052137 9.09273204329925 -0.015313629049416067 15.479077831059428
947 8.915938938334127 4.803954233743417 0.2574729574708753 8.537067581879002 3.4251862583945654 0.3520837771982241 9.833959490203396 2.3310336248427825 0.38726424640516166 9.185290567550723 1.1767991306070786 0.3407230625783725 8.121276313492057 6.081384379176037 0.10761075436082594 8.91870657829186 -0.000646242392417573 16.56025413385044
948 9.464914999843893 4.855257572196317 0.29813772576443676 8.40961011786837 3.527198938556977 0.3755552380363125 9.779659565207245 2.2824448306393625 0.395778814110828 9.286980043588503 1.0654126248628593 0.34011002046533334 8.342895888434679 6.096804238099492 0.06848775763728597 9.056812122988537 0.0011058731258078325 16.937429477277778
949 9.26190254128641 4.895363891384214 0.2949672398501122 8.145977067783262 3.453788307593982 0.36768752164810264 9.665615825291217 2.238296208212082 0.40339158215915205 9.52980794108537 1.0898475557708107 0.3548759437105371 9.06989406709643 6.072336782113456 0.0827703711841315 9.134639488508537 -0.014391218730284728 17.2310486039676
950 9.144400488198825 4.816062944939021 0.2494438281417282 8.347030505496106 3.4296562994261515 0.3958429705360197 9.728227375998808 2.2380075929877314 0.42278304931684874 9.014515808057968 1.062673866364714 0.335612923258434 8.828038266174545 6.0579793597003055 0.06551879265580358 9.01244248878525 -0.04344175506160899 16.83580977319926
951 9.106524994389964 4.8902238910375635 0.23871956814259604 7.928423650450539 3.4880940106332856 0.3688471648443393 9.396780024344269 2.2393369256708047 0.3445720292800089 9.590895927984468 1.0724032779367378 0.31076832041973634 9.261335772492105 6.013758588504907 0.062205062565348995 9.056792073932268 -0.023554428988533882 15.184666660893564
952 8.47001231744088 4.805015983099683 0.22190658371679944 9.236569564985375 3.4595301245575616 0.3707589963204542 9.778463129458267 2.367605066504203 0.4166697370532582 9.394995496784315 1.0784016754649473 0.32249830980753247 8.4307379883784 6.042290087738345 0.07299587799305987 9.062155699409448 -0.01374918027224572 16.098160313142664
953 8.871166824208872 4.848919205249576 0.19860632024910366 8.533081769704802 3.501428046678168 0.3424916199762513 9.391450826860023 2.2864670278459083 0.37959712732303974 9.48074388398465 1.0963969394800894 0.3459221764567625 8.857370978519366 6.141342675471463 0.11713333515732013 9.026762856655543 0.010593011199847258 15.85661361695865
954 9.811370847801054 4.85296766928691 0.2616732090363538 9.062139132776005 3.5591305703854603 0.3766261467433188 9.384897042980805 2.3441169868131175 0.37756257706523094 8.160175243457314 1.106777233792335 0.3938046273564986 9.124846432964322 5.940462898595347 0.07032359896917523 9.1086857399959 -0.003626695970559757 16.9594379682738
955 8.431044589791952 4.834648049718968 0.21492399377882654 8.475726110347134 3.4477753688783057 0.38790893614472993 9.800944689154424 2.2443021285692173 0.3670653679313909 9.716728794516419 1.1815152981653256 0.34863602795589876 8.086165768451227 6.063622915525475 0.05508110516102825 8.90212199045223 -0.009945015573735371 15.740473373746411
956 8.121096063453503 4.817779986232902 0.2197407334062897 8.901953099914097 3.4962004741630066 0.3794978667422021 9.528741051325769 2.313466521907964 0.35097090324058533 8.957162608541156 1.1508093247746072 0.36730877320863026 8.905496887773504 6.129175168258257 0.06246436149578646 8.882889942201604 0.017168527322153793 15.8134361928173
957 9.483587912459642 4.837796134925227 0.2575422349560072 9.081775049092514 3.5844276395058112 0.40790121250422384 9.05119207507395 2.3015985215858703 0.40264659499441785 9.155158851049238 1.09213250120855 0.3870759146001538 8.907831581347953 6.063167164615523 0.0097105761414621 9.13590909380466 0.011506624623002759 16.786248571980323
958 9.354619956119436 4.8521920538177366 0.26120023448157814 8.53469235618158 3.621310846119128 0.4185659620027195 9.699554276390748 2.295922489397673 0.41366469900442365 8.64806157171329 1.0395008408226996 0.3741723421420138 8.918783324027991 6.047347114120398 0.06258264970652887 9.03114229688661 0.006936901110333338 17.53463864298122
959 9.864873285966624 4.873984931268712 0.2646687516662801 8.882768682812431 3.559599523272596 0.39992441884330454 8.46112754122323 2.358753805718296 0.4241413159130546 8.634042363576745 1.1095744728744914 0.4316021249175743 8.562682055006682 5.982169464184394 0.07415458231621896 8.881098785717143 0.012498671718504228 18.27152317345808
960 9.698701907578766 4.782947728781008 0.2019514360162662 9.015127323964249 3.651759995137464 0.38294274627679187 8.565542094445227 2.3513060261805654 0.3963850469768704 8.25587890604632 1.056170225526097 0.39597728064955107 8.993195479590378 6.061807468550981 0.052924466548925464 8.905689142324988 0.01648052109002949 16.3886667783077
961 9.57929093038068 4.749259739426722 0.2159450456313389 9.161891436738502 3.672417194356406 0.4279283446057325 9.008350722728082 2.3202294923690903 0.3688370801740989 8.522284684486722 1.0833423861966869 0.403381864063733 8.586144749784328 6.055379630155551 0.05831444134045358 8.971592504823661 0.011807920755697587 16.895457107942256
962 9.549732282174018 4.819445449185489 0.24865234486011717 8.993048144434246 3.54248582139748 0.4087227903161415 9.054993931689637 2.4009676387782872 0.40685716480026474 8.394779887304363 1.1234834164697858 0.376468589399102 8.25835450273633 6.048678023081162 0.052061103289599724 8.850181749667719 0.022694302037247028 17.105792399451232
963 9.304818270830275 4.803524841616533 0.24148771274268496 9.137766183355039 3.5180852550745545 0.3516856838800038 8.961846888227345 2.3927237734515985 0.3850867241872963 8.50364857469605 1.0717455780986629 0.37711770476191064 8.676600720881941 5.963509181845485 0.06217820997732606 8.916936127598131 -0.014400041727826895 16.24399561205346
964 9.1728384540063 4.856002633963883 0.2573046027578087 8.599050581950332 3.44285254713652 0.36089335667996714 9.39350963988938 2.2949309440784713 0.3260105839545307 9.184974002637192 1.1189879867139545 0.3572983640734608 8.735648369160142 5.984947515993768 0.055087600813075156 9.017204209528668 -0.024773442167874294 15.545427967000577
965 9.95748991865049 4.807435314290583 0.23832450252822884 9.726560338099814 3.561866522607045 0.3549116216830768 9.349019987364775 2.4191991489897853 0.3844047995233644 8.148432365597726 1.1049556462527514 0.4270464642889097 8.725961802730646 5.821074009195915 0.07958462911187623 9.18149288248869 -0.02141163947797766 17.008504446246203
966 9.50939186077486 4.8477734581098275 0.22263013681736682 8.757120534247935 3.5789885307554328 0.4015940685447186 9.279882521945552 2.370632936372372 0.3704886173715137 8.793401819184195 1.099084187913238 0.388427985403528 8.715311583061787 5.944213079215076 0.0559884969936821 9.011021663842865 0.003820670727995612 16.49120707151804
967 9.719775301785228 4.835142987941444 0.211643163556826 9.530433829772976 3.591327748155963 0.3472147394554314 8.111002902709997 2.335156872392282 0.4192723849199928 8.782046113607494 1.0102374603666928 0.41595782744520277 9.238334268615915 5.9060513537024875 0.04680418948647035 9.076318483298321 -0.02873448323341985 16.511409560316068
968 9.43872925345912 4.815205209494167 0.24383111856676287 8.331984392865722 3.5824984650796705 0.40064225170481976 8.935007040755453 2.2965421961340287 0.4065003456365803 9.408962983331753 1.0800604888868055 0.3777502443141765 8.125681634635216 5.967550036382041 0.10044785697490911 8.848073061009453 -0.015946488549851257 17.523018255150596
969 9.429595546143206 4.839231691003551 0.2684822105549549 8.231774667883418 3.5668875423768425 0.42944399820489665 9.410467355385272 2.2918214052989274 0.3806156551884969 9.059438970136064 1.136501790436904 0.39420257305027795 8.667882850210978 5.9945689415638945 0.03298126978844101 8.959831877951789 0.0014845063908302425 17.25434562065037
970 9.660378019447272 4.884825748073894 0.25862956363192946 9.158828525429922 3.529246972257308 0.3701841129400583 9.083831058738712 2.3631628809016707 0.4181318225535845 8.873463383672291 1.102550998214971 0.42054904593792336 8.633603852223995 6.0267041512104855 0.05012845438938986 9.08202096790244 0.01698038238647217 17.39067855212704
971 8.957617983050694 4.786710507333601 0.2148060232041923 8.71837564670376 3.5287985961057187 0.38041905982323054 8.883879863673553 2.361724108808574 0.3849189698690091 8.503052961826008 1.1671118921970953 0.42050232472512133 8.477800543328168 6.006122571374586 0.07748547628567679 8.708145399716438 0.005775767418721411 16.93814335854645
972 9.275212753504777 4.905515270107009 0.30152560945574075 8.813736612052196 3.4555940445500615 0.3303797632481533 9.451990534796128 2.3349668398212744 0.43186749529502894 9.210690630074485 1.1395115693794626 0.3752694526897797 8.31406666271342 6.008706157742689 0.07444605356511846 9.013139438628201 0.004541008574905714 17.343299237372072
973 9.059658597755634 4.830629564933577 0.2247859838249401 8.769556133375774 3.5125594446526405 0.36412820509039445 9.154805790924314 2.35075999658215 0.4087670298902152 8.794440387796406 1.1243702152651969 0.3984174888205763 8.11732560461631 5.995600352197171 0.08784695377824248 8.779157302893688 -0.0015338530190465605 17.004764685043963
974 9.38834514988938 4.818159500164614 0.24914329169154262 9.953841430726612 3.566993896456002 0.3416943672035205 8.713321771049833 2.438092291515444 0.4167055233677769 8.509105504696455 1.0772473658230328 0.39899154223594796 8.234783055809134 5.959008275516982 0.0821167846110489 8.959879382434284 0.007582498150021433 17.058689727554896
975 9.528186793960538 4.807052187945555 0.26000380313374616 9.107999263444853 3.507344422478838 0.3605103261836768 9.55850608965626 2.3457535470567152 0.3804471507920931 8.475373287360899 1.142822360007388 0.4097843434013231 8.369337614405069 5.961152501841628 0.07283879272244853 9.007880609765525 -0.011492763879168866 17.000625120309483
976 9.8287082699967 4.822485506347945 0.23763323318528598 9.40643027165225 3.4832444245108 0.35841093462183476 8.842806678041491 2.4206330326724412 0.4163862896886001 8.700909870595735 1.1289773184639647 0.387783799613952 8.4844184719446 6.0012571750053585 0.05926397107167016 9.052654712446156 0.007001723654908254 16.724388553204456
977 10.058034041368204 4.843835346058796 0.276731467947903 9.17434233381634 3.514478682173111 0.33102920925370344 8.597037699814424 2.4275122125064392 0.4375326126879703 8.415235257250183 1.1195164539481774 0.436907881580161 8.813097841570965 5.915788289008923 0.04185021000074133 9.011549434764023 -9.157100610437396e-5 17.46434238386822
978 9.90456862657081 4.8374655651261085 0.2491611791913205 9.708187158109173 3.57528449157579 0.3450407345137508 8.896235442236842 2.4573498512713883 0.43402708237567944 8.209083068256952 1.1230316787810513 0.43077212275229787 8.850599241901996 5.95883713113678 0.04420856205763152 9.113734707415155 0.026075975833029917 17.225514087648648
979 9.1195591292224 4.71566162819417 0.2370737690243363 9.42359136432186 3.4350605495627633 0.3669228395830726 9.746680640253253 2.402679663625203 0.4387209293644045 8.345630661718173 1.16569640487366 0.42844282511867327 7.998698758872967 5.985735590633056 0.1079974255606419 8.926832110877731 -0.023351000367423103 18.095815294984344
980 9.143249372383709 4.762731082992878 0.2293982640495495 9.608901064097036 3.5293060081009573 0.3648699163738284 9.546299890909145 2.3725522041248115 0.4286575468354522 8.77298327593804 1.176369554509302 0.4129144913603015 7.819422305896429 5.963173334438933 0.13741413063564223 8.978171181844873 -0.003491330911817325 18.028166862579866
981 8.52159368316968 4.762569238088325 0.21163606990113285 9.63469164557651 3.474110977440521 0.37901939632081316 9.510209816168672 2.409385723619616 0.4868952534729023 8.796252922181917 1.1246080967631553 0.4133435505542805 8.467632239164908 6.008590378318133 0.091228532295491 8.986076061252337 -0.008464884899243508 18.129791851443283
982 9.154591899376836 4.862064374638717 0.2480470951308113 8.966449480090166 3.5687005778090635 0.3982827285185914 9.245500222228356 2.361425245299574 0.4022850303790821 8.791763249689351 1.1245757003192938 0.3867362870151731 8.416431370631406 6.0311103595728195 0.09739949915877048 8.914947244403225 0.025257483782699854 17.564028545914823
983 8.978938114561263 4.835913985632203 0.2292485436203536 8.899283670705994 3.552890097706462 0.39198705733751443 9.584736734366702 2.298072082636339 0.44810364937390285 8.40210366485802 1.0893772929450962 0.4467887129195503 8.671786777665266 6.0247805237786505 0.09376272337081777 8.90736979243145 -0.004110971205443459 18.44798836417336
984 9.660070029692207 4.8534397742988125 0.2814851566961448 9.594549260697042 3.6099837029080484 0.4095453573204822 8.942398154557736 2.4687293154909074 0.42194856580462037 8.242376246712773 1.1286741785190124 0.3792688457446438 8.575402388422114 5.950431714474317 0.05484674985556424 9.002959216016375 0.03793396939302589 17.728399081762277
985 9.54465727148966 4.804764564847378 0.2540431643345888 9.086530098777972 3.5391533091354384 0.3665674513551366 9.002046085703714 2.3932785844916715 0.3703743532751965 7.986316787841086 1.1507218265310661 0.36096930858670834 8.037332268508534 5.9428383420027675 0.12986340200484428 8.731376502464194 0.0018335576564707079 16.98037980929101
986 10.2849109602981 4.745566363687783 0.2479380645157931 9.586795923603573 3.6013364699864154 0.3456175768065311 8.516147004032014 2.4923957949850677 0.4518930389893394 7.958174694990632 1.0362686049452003 0.4003646240173166 8.329104173128385 5.885564796067987 0.07106784646134452 8.935026551210541 -0.012091361810702894 17.382177592646606
987 9.944031307901033 4.837143899714716 0.25140934592356023 9.276401943388857 3.564759427432203 0.3407621227870903 8.808579578571264 2.3706120386177014 0.4314385247615207 8.524107953740383 1.0925741548761971 0.38930710267560087 8.774982210323191 5.951310903409348 0.07401204443308963 9.065620598784946 -0.0010376829351605554 17.03895283805961
988 8.975405227831475 4.811247653200315 0.21124953720411258 9.385519566665058 3.5153205425575083 0.3396712777546656 9.420891908722616 2.4084544864626283 0.43999441371421033 8.504198392638061 1.1783136264914018 0.39514754608649116 8.103579072445882 5.94817889712923 0.10157563961625697 8.877918833660619 0.00798527342302302 17.04708051705272
989 9.759643827156989 4.764559831913539 0.23796343741721224 9.9384658156669 3.576064676791607 0.32888142302098206 9.172966701998115 2.4323047940839926 0.406979452005792 8.117598102145875 1.1501199645802065 0.3956178386041367 8.184442534397284 5.913804200380658 0.07614722105760917 9.034623396273032 0.003052925804806916 16.565233986125026
990 10.054655188345716 4.7309586434302755 0.2211540751933354 9.792836101899718 3.554548027972527 0.3287180631017076 9.050402116846199 2.4785237627850254 0.4355050348322237 7.382003247516098 1.176293055929573 0.3782683334776544 8.319916545282476 5.850111992736456 0.07518685861075573 8.919962639978042 -0.006230671174422308 16.487804390736834
991 9.872701864443673 4.8509811171095505 0.2169079202768125 9.437981506601123 3.6003358160207206 0.3313190259818025 8.12862488153508 2.379691361410494 0.357362778559638 8.40752993177744 1.04079881636674 0.3293194322913229 8.726816704275171 5.946928293578122 0.0742510628149491 8.914730977726498 -0.000570686848068247 15.00187106161879
992 9.889787647298684 4.827562999446394 0.2562832684870841 9.427845964275814 3.6157156502693355 0.37061502607971497 8.967906292496739 2.4732266259552116 0.39204025764877326 8.150570905324363 1.0984146957667607 0.3993176014021912 8.203320297698342 5.979989006216626 0.07301794105433365 8.927886221418788 0.034664027785672014 17.088742344380787
993 9.954646172966346 4.83406916015478 0.22929417788327525 9.722274406433712 3.5538622687266135 0.3175698208289671 9.180824177793966 2.4415279254699027 0.3519515308135893 8.002418708412653 1.161985975746969 0.42119009369552324 8.813067918182565 5.931021176367619 0.09602110534187557 9.134646276757849 0.02017553354798305 16.226471044878025
994 9.96402395081295 4.829582287689597 0.2574390142129813 9.544986618919982 3.5727632908649363 0.3887023618033067 9.145253748428821 2.477608478324067 0.39189171648406806 8.212651995878657 1.0936891024728064 0.3639368583955032 8.541299575858945 5.906867408111938 0.08094578409711443 9.08164317797987 0.011784345747475288 16.992962597727566
995 9.850685521819774 4.844020564112849 0.2591382949522814 9.349545566124808 3.5333710456594627 0.32024995428920333 8.817312062291236 2.449317325435842 0.3973415837453924 7.8343020620880575 1.1100549789053293 0.36803740430998044 8.65227583699848 5.950887709243205 0.06252639528323628 8.90082420986447 0.013212556926144092 16.12639713649475
996 10.060015748411702 4.844996293005057 0.2238258448087369 8.283551387517194 3.5229737658582034 0.3605527353914511 8.993094940132014 2.3518192455659093 0.33993666235913206 8.449151041145912 1.1261064126162605 0.3740224466926328 8.870296027998275 5.9875828206461605 0.06506842730029636 8.931221829041018 0.002377939793124462 15.623483248153097
997 9.697662619669678 4.856445421674367 0.2187678841969281 8.240816852630568 3.5184296290297437 0.3412518829461948 9.250358803860403 2.3254861696824656 0.40455721176926723 8.936920135534542 1.1180794010436024 0.3823415480340225 9.236538594195942 5.96675959395285 0.041429245898410676 9.072459401178225 -0.007277724668587826 15.909293576079179
998 9.75440224169238 4.839368959644653 0.23892189794438728 8.688487951786676 3.5210867916758835 0.33426674652386634 9.102205772187462 2.385908491605522 0.3980885793743628 8.575425467717043 1.1351186651730472 0.37371676967501644 8.542749192663067 5.944824160030164 0.07106952525555353 8.932654125209325 0.0009436458806602932 16.226892629629603
999 9.858672701005755 4.8158306245500455 0.2376188002107103 9.294995417224516 3.64557282272718 0.3307233627310438 8.13245426241908 2.4272213510960627 0.43607576814846694 8.117365342243893 1.0647481511822603 0.37400335905074694 9.207333877618693 5.909889771832685 0.07407972366136538 8.922164320102388 0.008334776532453025 16.644435565869408
1000 9.836358998343735 4.849133223143976 0.2384148742791172 9.276069886660709 3.6049878629040855 0.33755771882097035 8.615141635357558 2.390217051828941 0.3906156831273788 8.55383058022137 1.0605739859090464 0.40606371389114915 8.890705783715688 5.985221987846893 0.09780991267318422 9.034421376859811 0.013709054581394842 16.850252192949288
1001 9.978048272567616 4.818067827164748 0.2521080222210203 9.071245425309634 3.5924259861333567 0.3711841787803628 8.694839560598659 2.3895009710152046 0.38839823975607923 8.073275660083937 1.0209230791965853 0.40007564280582164 9.130675068494476 5.928750708874288 0.08020450263658742 8.989616797410864 -0.014384053268357011 17.096723549382403
1002 10.311459959203885 4.842059262937736 0.24632455598586142 9.236765707062544 3.6050797164576176 0.3434002346180027 8.58168932871548 2.3731294231951026 0.36896535079564974 8.762967338180498 1.0754277993973393 0.368664277318523 8.53513467736246 5.888512030430881 0.11723682512619257 9.085603402104974 -0.007476121261458202 16.55379627876566
1003 10.261977882604135 4.88842840598147 0.21632442591564746 8.744776145306433 3.6992497148889787 0.3802866043822959 7.775526254938048 2.4297904687338234 0.4284069566114451 8.164996751361617 0.8759248486408833 0.42206818445937766 9.300110613179749 5.883044248745407 0.09745403463244325 8.849477529477996 -0.009030230347081104 17.69912701842721
1004 10.06664198453171 4.851338039720095 0.2137310060769556 8.453003279529854 3.620947613436289 0.38190453292250004 8.476156002796595 2.317825711191419 0.38415359226789114 8.391711461558545 1.0503049279068295 0.38368987983532526 9.233506883661548 5.946319767676093 0.09763580405939727 8.92420392241565 -0.00697055575904848 16.74314245856479
1005 9.984759459477305 4.8371164783124385 0.22324129747026192 9.124627942933037 3.5933596099418805 0.33256478464673667 8.47119817705042 2.3936037200514177 0.40127403237561626 7.846621177555614 1.0131268311060793 0.4024017811469468 9.058287331259592 5.938473492762504 0.047597514586478394 8.897098817655193 -0.009181741310329672 16.123942329141823
1006 9.848584801035056 4.849482812144397 0.2742913144952163 8.858074435760393 3.5963289188153458 0.38121399451033444 8.465725290043897 2.3922545226471854 0.41394708578693906 8.652916646098337 1.062912433609979 0.3565004410456252 8.684887484129467 5.93738487683959 0.06547781254394365 8.902037731413431 0.0033549450661058077 17.09053631775037
1007 9.525263028274624 4.844780902807869 0.197933635194331 8.914363012301648 3.6109691286063477 0.3303226163339076 8.579729543213796 2.391476557407618 0.3668432465652276 8.39278576360632 1.048379080762609 0.36157957602302576 8.960271152146012 5.921148355075128 0.106919837486937 8.87448249990848 -0.0009669628132791708 15.625692516701818
1008 10.14602741168935 4.793403870287053 0.21767542220542377 9.178504661686754 3.621910308274591 0.3132705105602791 8.986696030958807 2.409632757733388 0.37097000147089554 8.085708325260889 1.07722449763111 0.3563926579135378 9.41190666395249 5.851165182534878 0.06442263658828375 9.161768618709658 -0.013650444452989774 15.157383367372997
1009 10.31198868904333 4.818124838499168 0.21633414500356546 9.235296166980364 3.644753422228363 0.401130563195538 8.54485249280287 2.461154537246762 0.40480064208191935 7.876948074883397 1.0948055729480282 0.3724007641801414 8.843653058300253 5.8649465862411585 0.07883965891220367 8.962547696402043 0.012439223687502254 16.885132380490866
1010 10.644548995728979 4.871669700183208 0.2793130285285221 8.990732555945444 3.6298941038929433 0.421144897375465 8.033953562702232 2.460645728583123 0.4337467822384109 7.492394108739971 1.061136361783931 0.3905737276929992 9.021119347269451 5.898689834283238 0.08154728608238178 8.836549714077217 0.02008937800009507 18.40713687783877
1011 10.35707617686449 4.7623804316355445 0.22573864602853289 9.435564845755696 3.6463080126447354 0.3527348071351861 8.674941667384672 2.445003534183006 0.4195693604682355 7.506098688219028 1.111723868681518 0.416078475828618 8.80274934297638 5.895918958231112 0.09655490999164908 8.955286144240054 0.007949193329989602 17.311074087895133
1012 10.600225676646074 4.761853203583311 0.23080164970497005 9.257155109889663 3.5919462386147756 0.3392576029136322 8.416820932625141 2.4425051182945596 0.36107106019087576 7.242243652968877 1.0809899673650043 0.40893464938548924 8.707441548038823 5.848492930940105 0.09569602927896696 8.844777384033716 -0.019160275985642496 16.452609040195
1013 9.891814772766018 4.778121626497801 0.25374724857414704 9.35019524435928 3.646368145833087 0.3722182312636644 9.114071171563264 2.4265713608735 0.3475213208520259 7.699445177216505 1.1300014329657484 0.3652302195737659 8.620997567346317 5.878481828383522 0.15506634026451507 8.935304786650276 0.007591111165537967 17.117496413026046
1014 10.297563836124134 4.7901443305626366 0.2512633891936829 9.293445175354378 3.5905032455887413 0.3629919409495109 8.333708596119344 2.373745206111718 0.40445861946021433 7.64726376457153 1.086715946196662 0.4167168624604976 8.749646314591809 5.946691010107734 0.13040952377681353 8.86432553735224 -0.0067578200316953385 17.943208527004128
1015 10.10764017042189 4.82249653397785 0.287928702374285 9.568840409375081 3.565148540378112 0.34767775068017287 8.822772541381443 2.4463551581737306 0.38403604363087734 7.58281725159798 1.0864694946810163 0.4232743776893388 8.689508143894964 5.933065457382095 0.11887594570884719 8.954315703334272 0.006389269173366996 17.896827412924097
1016 9.682786542413305 4.746095465397065 0.22681675547603602 9.84416548187844 3.564292659067616 0.35973361347178723 8.901297730183046 2.4558708514959644 0.3926813992858582 7.5941309538155215 1.1132266623929632 0.3932374047494249 8.133181663497071 5.879696132995599 0.14736528703918791 8.831112474357477 -0.012481413475352143 17.416020023564382
1017 10.52654425053462 4.804415269446019 0.23469599401011387 9.091347417747238 3.633907397045053 0.39387825196147475 8.720249499186382 2.421263438875722 0.365103367477128 8.061978601835122 0.9825631859084997 0.3888407388542602 8.776229258378006 5.8650455583509 0.13903290305937804 9.035269805536274 -0.022878797819954878 17.43569304901902
1018 10.840003946148927 4.72959244074371 0.21447665394712723 9.661970188643867 3.564187941524303 0.3293054246897802 9.091668827281708 2.4747838644483853 0.364277131206136 7.472655207271596 1.1461204478444618 0.388270104152723 7.862486529272166 5.811271471262548 0.1600311892447254 8.985756939723654 -0.019126534580512056 16.688662057045768
1019 10.993715588269662 4.7515274026475565 0.24465805916202776 9.412909608019126 3.5924286564566916 0.3427956943125123 9.061541511998362 2.4941635253637484 0.3878720611000226 7.497384592358386 1.1890194530119385 0.3836218854604909 8.305930114974437 5.849331227785087 0.07944805988672836 9.054296283123994 0.010976285307810762 16.482801262606184
1020 10.729836670964264 4.773430707703477 0.2159995610796924 9.445681126471262 3.6307983752848414 0.32765977405005625 8.163431504305873 2.508252722274939 0.4093047418863454 7.33845372313543 1.0558529944891475 0.37272956697055765 9.095236948823604 5.83741017101372 0.10158269310257471 8.954527994740086 -0.0031687735919685876 16.35538206282082
1021 10.029295354449632 4.816240748286684 0.23964267013291488 9.142161964212693 3.5621984146389734 0.3395299202609907 8.983564822594156 2.451583875591182 0.38815232252219956 7.745388731786555 1.0876107204003185 0.3784221120524264 8.63264662310392 5.947281046253487 0.10480733659191042 8.90661149922939 0.008665193288935225 16.622128574341396
1022 10.579201161525154 4.8149002274063095 0.24746497372850024 9.89559898205776 3.626134978528654 0.3354970782763948 8.690516328599044 2.4630384735592314 0.4593237116447946 8.308739519478797 1.0598537378446486 0.36871273605926824 8.554067949246065 5.936424717832483 0.1520336388591585 9.205624788181364 0.01575265928907168 17.911028956652068
1023 10.499436690192988 4.805809328326443 0.2508516748340922 9.262564234103221 3.62536161942782 0.36351800439203674 8.533695867188715 2.440206365233679 0.4339216175483164 8.044703317129725 1.0392372611747265 0.36208623118209 9.026572696633561 5.891534169366748 0.10545995416065186 9.073394561049643 -0.003888019039310198 17.370218030610445
1024 10.405592427166855 4.784819583981128 0.2539107914570383 9.411704904954432 3.5673633168220342 0.33604537294162284 9.037028018545161 2.4879795698214213 0.4327641797222895 7.573591313525921 1.1169604448923125 0.3972939858549636 7.979538973419318 5.868286526678986 0.1476236436678904 8.881491127522336 0.0007641206939827949 17.963807938846116
1025 9.724211768810786 4.794551387617188 0.20765128093418095 9.884619077466592 3.616020921443199 0.3127391538478433 8.382087539261416 2.5037364866999776 0.41953102383256957 7.663743591776699 1.0684209556566817 0.3984376146491439 8.971389570857397 5.896249431210013 0.09715647699536514 8.925210309634577 0.011478068780218198 16.449796491049323
1026 10.555733115244946 4.791340194404507 0.21340112887911983 9.769749762469276 3.61764065607089 0.32996518611088993 8.640474358034137 2.49814994448397 0.44380714263044313 7.372758991072826 1.1172360716470655 0.43604486310394464 8.470833898593012 5.841842947872011 0.15585204149747103 8.96191002508284 0.008924195150494895 18.094813461901445
1027 10.037107326244428 4.800247914321027 0.24224994952685558 8.831262439653138 3.559665466235471 0.36686385260229726 8.67498215358051 2.4282434098683567 0.4527426802110144 8.089434256026362 1.0906543723012514 0.4155804779422533 8.652637659082803 5.953176833002809 0.1569651446744795 8.857084766917447 0.002079831400589294 18.728868528265636
1028 10.950927388687003 4.791591152907088 0.28592915997597507 9.252803035066858 3.613263459166592 0.3754580487555111 8.345358144078334 2.4340955964338176 0.4528281076603526 7.579314751631698 1.0380907221386744 0.3960171480729661 8.750820910383288 5.874512573569876 0.13122879647802044 8.975844845969437 -0.014007066901983922 18.80976049724924
1029 10.504278753949617 4.802287745254447 0.23802866596655625 8.676725135560083 3.5838793263617132 0.3449601917722116 8.277482475897825 2.4465709259277633 0.47400998726031823 7.857664910646385 1.016335850718254 0.390870767829833 9.137726879017004 5.887026947276566 0.10173950712298735 8.890775631014183 -0.01709760863744485 17.75721249364519
1030 10.392368241367897 4.805854958208538 0.22452645073719424 8.893113410316221 3.578267850082725 0.3723565315389308 8.203423823259445 2.4264005281381724 0.44752838609389545 7.759323225330458 1.0885525006382917 0.39501451762692225 8.555762273611162 5.8774562999798885 0.1279960749103869 8.760798194777035 -0.00901134033567046 17.961332615221902
1031 10.796739028762433 4.7815383872866715 0.19402884128940792 9.299587636509028 3.547802071993169 0.3419481110436021 8.830543539874935 2.500550139506056 0.43294208600702644 7.846851065896773 1.1231953366505387 0.3865349042185801 8.403579759802012 5.8495386467553825 0.15242826836943812 9.035460206169038 -0.0037928513068300695 17.27905733780658
1032 9.941514800027631 4.805988983194079 0.2250959670236257 9.409752609498412 3.5678089344011927 0.3411389487498852 8.854309721397387 2.481029141532079 0.4562250162480533 7.683125801606538 1.1073041756662698 0.4150739358647721 8.567140231724522 5.915633961893247 0.12363414574886318 8.891168632850897 0.011235271592179963 17.889667658423818
1033 10.668418956188518 4.785203349524174 0.26920926392188915 9.161629204666088 3.5824774076133346 0.3452746819572286 8.395469727671282 2.486864155865704 0.4134140305071611 7.5256164573454045 1.0528454255919966 0.42104676192277557 9.230353346864945 5.845247356535913 0.10010788806759002 8.996297538547248 -0.013790228718969112 17.750835547007462
1034 9.98913247156778 4.7810608654456 0.21014803415549838 9.538667961712072 3.610996624697951 0.4290246493153074 8.924753873563002 2.44979172713865 0.41674395729795344 7.822747881928123 1.1331357121297323 0.3809022705876087 8.258049803690353 5.898475969463302 0.13596276132827004 8.906670398492267 0.010374412029853319 18.022750388071167
1035 9.948856846197165 4.730074311231397 0.2876783957426196 9.752621325801748 3.503036512009434 0.336324525780398 9.229394680890804 2.4611859066833226 0.3913396803372819 7.931460523046065 1.1466072005113883 0.359603384310079 8.025465315585166 5.932265335051062 0.15918548875396948 8.97755973830419 -0.009683914647872927 17.579851746269043
1036 10.258946553016047 4.752266074745757 0.2608195872292119 9.433441084310534 3.517409847416662 0.39955209776674344 9.015450678050476 2.4280633671619887 0.42462422313587705 8.32043838429644 1.0945521048522815 0.3999150803679271 8.83587896489795 5.988047405084635 0.09771098360421573 9.17283113291429 -0.008250007892928846 18.13551191324578
1037 10.655462588509433 4.7327825252962175 0.24442689069253262 9.96886241220306 3.590244477328203 0.3653715433323585 8.97637818318138 2.495113797616338 0.45375471988877 7.360704123962805 1.1839942830979098 0.41312016555947634 8.406526855855278 5.829596293719434 0.14474373650608793 9.073586832742391 0.002028507666426771 18.580070827627353
1038 10.263284498271759 4.768477787396401 0.22003039743926608 9.374445707649786 3.5583239494956125 0.38645663205732816 9.230485433401219 2.4482305883726583 0.4608298798772273 8.168888707237333 1.1012063777156222 0.41243817425921775 8.547853729431838 5.902856310843247 0.13663742268033346 9.116991615198387 -0.008498764980485385 18.522493729665907
1039 11.050862596177662 4.859598060935722 0.23489557767710084 8.739517208181306 3.5635747153476505 0.3470549550816002 8.954228045980978 2.42755771064348 0.4417366443501426 7.682199062683831 1.1537468735195548 0.4072582335057866 9.113665141190344 5.929752568376954 0.131405871191402 9.108094410842824 0.022528218019478664 17.903226912867993
1040 10.559007566177396 4.776994051820621 0.2856640360383316 9.772260888132912 3.5581458913125705 0.34511474037642953 8.828717123061695 2.4471968350272517 0.4393508161509632 6.9103029352606535 1.141008615038959 0.41669845469546213 8.287307370779821 5.914609990668073 0.10440946889679902 8.871519176682495 0.00327330902830143 18.234238775746544
1041 10.519462800059191 4.804502517079218 0.2337964411777753 9.43931232786685 3.537797852717211 0.3423243927986922 9.636651545005579 2.405981174465044 0.40516961124765943 7.638729157456151 1.18223340360333 0.44974032561406735 8.19945536499518 5.917927395727055 0.13247736648907216 9.08672223907659 0.005370700973177956 17.916483500642617
1042 10.063993249544087 4.771736858256989 0.23628039156969968 9.21921426816504 3.524890703174479 0.3130396856511014 8.980328306080365 2.370199904196375 0.42736252150833465 7.920213477027311 1.0821811503396777 0.3873448883346748 8.5029350364314 5.916758675336755 0.10913557232845474 8.93733686744964 -0.03116430948433848 16.881205167551407
1043 10.560754308648306 4.833739690901425 0.2517122589330262 8.890517969350308 3.553616849061591 0.3342747403102958 8.343911495775004 2.4059930922452324 0.4259615397460956 7.7930741336139056 1.0632518280044896 0.4017276252569195 8.750164043646649 5.93092045917393 0.12361674445507706 8.867684390206835 -0.006813383867859857 17.616079108796246
1044 10.338495341934372 4.8723498509428556 0.2532969134656912 8.37608001758562 3.581896413222254 0.38419207843860415 8.916657634578435 2.3587419818256214 0.3564268239319213 8.450614216550958 1.1210714368968193 0.404689087028601 9.152097965718763 5.971546225495845 0.12070640712345769 9.04678903527363 0.01680341393148548 17.4100251657641
1045 10.684491018007508 4.894226525124119 0.2474430724531829 8.457493908885418 3.6766685717579684 0.39230724790450705 7.845035764446099 2.4072166092071345 0.43690929020563407 7.8944942889291365 1.06692689671634 0.4356063268095484 9.323570014834477 5.935461899098079 0.13742718383888258 8.841016999020528 0.03178233263553447 18.904090667439462
1046 10.37411402448627 4.877535044445912 0.2323510294329775 8.487028237769955 3.600377295515205 0.353682870078539 8.537778697595797 2.3543296673347576 0.4264485633661619 8.608110041652074 1.0609723217005278 0.4085039254048353 8.778596189242993 6.054360008477123 0.14464659374259925 8.957125438149419 0.02519709974951141 17.940832427304088
1047 10.319392994764153 4.900424104507181 0.22576207911245638 8.763190754088068 3.637453285352699 0.32797836498898714 8.112344412646571 2.4004190092654945 0.4306406396427837 8.26833253781825 1.070306351320101 0.4234960549285671 9.279279454026824 6.068230539083965 0.12426234402250305 8.948508030668773 0.05104889016069438 17.557025196759554
1048 10.609359200802924 4.853727662896715 0.21744097571536664 8.798967441385107 3.6752699604981074 0.3143591485435438 8.312025984303274 2.414190678822041 0.410340072399161 7.77058308446538 1.0997838231108636 0.4506605317448731 9.654882207211552 5.947310229632996 0.14106665958360828 9.029163583633647 0.03373870324695103 17.576825532877006
1049 10.00095020525877 4.814634553237052 0.25740623725938794 8.889037290068153 3.538665755443917 0.3317826647425936 9.526147998014263 2.402345025426326 0.4218814664508425 8.331794468403029 1.0763778315697434 0.39188094829515463 8.172564635111144 5.974059454066686 0.14459655027899268 8.984098919371071 -0.003101243796448827 17.73359227502364
1050 10.31196876139256 4.809475239690245 0.22676745007572602 8.985926925724298 3.57976077642528 0.32673433412161224 8.007933794174674 2.366555343937484 0.35077321350780905 8.03487410206099 1.0159751041595209 0.39526660077265036 8.868420141752038 5.860595964874562 0.11027610024895616 8.841824745020912 -0.037845281927775344 16.155320803977837
1051 9.638986615957506 4.889548450414862 0.21424633148591735 8.578562410548388 3.562209793060309 0.3447177496277337 8.534891351801416 2.3713768232618846 0.3858219925636549 8.737272043861374 1.038679222781894 0.3699289951248571 9.22062943808187 5.999454368376073 0.11331660899990008 8.94206837205011 0.007935963833810922 16.364037629808806
1052 10.675785945750656 4.814393600652106 0.25266154836470284 9.13382217636815 3.606194116367445 0.34715973394107064 8.167975475197721 2.4339723864440863 0.44726523398707607 7.820795892494752 1.0318789783042852 0.40141592756323086 9.122005986998682 5.887819653856221 0.12057119685327441 8.984077095361993 -0.00946602062036499 17.98025947157451
1053 9.983363721053971 4.815018301446552 0.2588455154692372 9.101099568426783 3.505098530153557 0.33387173328554015 8.580908409385767 2.4205538127431128 0.4441687578375848 7.6939175985865065 1.126946594279899 0.4277800941431066 8.774111025135927 5.956212164434324 0.15137101937128764 8.826680064517792 0.000448112866295336 18.51842130371865
1054 10.770662225236476 4.835400295816987 0.25000746459608597 8.53250469453974 3.569369527500669 0.348538306924147 8.546281721962993 2.314937433658735 0.3877951485876556 7.919154570488408 1.038736121160926 0.41094612409265857 8.8388749985449 5.913578030059601 0.1453437595339688 8.921495642154504 -0.029913486105809996 17.67724688017236
1055 10.2400122118738 4.813655287661956 0.17164324392372488 8.861104422299091 3.566249738501258 0.29014326580760397 8.477886262274968 2.3622363323913804 0.4013841959838932 8.580051093305679 1.053765956958354 0.37931697843327583 8.520642030973427 5.93009709931611 0.1899703831578331 8.935939204145393 -0.019116884779381938 16.414760317223916
1056 10.290962588615368 4.776976750403165 0.2161419049207268 9.328939556832829 3.539234138808773 0.3453241648876004 8.924858943609921 2.446675141152576 0.41183032159513283 7.735767551177756 1.1451962183404623 0.38623913034642166 8.618272356854659 5.886125238428271 0.14218230807265286 8.979760199418108 -0.00547627031854434 17.208418733675284
1057 10.26872431221318 4.777279613226911 0.23653488203533904 9.084441789670331 3.5590664124717026 0.37443203632914673 8.5690599276083 2.4390907225505445 0.441009832445965 7.725742993344975 1.0927938219238453 0.41360701343621153 8.539162027025048 5.911444605170417 0.12156958533672238 8.837426209972367 -0.008382732676509486 18.187437674235937
1058 10.15004930714267 4.801559199819397 0.24852540093260778 8.937187571682438 3.503067449112797 0.3217450141661022 8.746054621929332 2.3753598208247766 0.37840743062295124 8.32988716143563 1.102940538386027 0.3916503793019219 8.204586080349092 5.956955970759188 0.11963195382405825 8.873552948507832 -0.01634117196475655 16.729911301026938
1059 10.385458976060766 4.72835535937801 0.22819094800148168 8.738540948325499 3.5393600440372412 0.379913727422917 8.39536605253744 2.3742392621918436 0.42725306999335794 8.35226921408903 1.0385803924266697 0.36329582468613486 9.015388542969934 5.863170457172405 0.09344003544371617 8.977404746796534 -0.05557666470395981 17.098133247267153
1060 10.446928649330342 4.7666299196579285 0.22188545879969662 9.166761101165402 3.569389963600417 0.36432497601443864 8.0940255010585 2.3677571738939873 0.41183121502221876 7.581811257375409 1.0048968179221862 0.42338610039931246 9.09545365462476 5.879860868674565 0.09335503368419235 8.876996032710883 -0.04661081899537685 17.35813207953705
1061 10.233345391292156 4.831098958172 0.23505149064819253 8.373154643309045 3.5462508160615416 0.35433692556915664 9.129547585092986 2.2920236892293095 0.4797440321784865 8.878810059508059 1.0488835243654273 0.38503959493643564 9.175686815998228 5.89874959196765 0.1307523839261275 9.158108899040094 -0.04091645178600798 18.161896105819103
1062 10.226781833513867 4.809615645313319 0.2173760378362781 8.64453599830425 3.451069564132645 0.33998653385888183 8.586826946239238 2.356452044189905 0.40271579899704435 8.355719781378811 0.9590895365277672 0.4024927849561079 8.568439087563242 5.861132431381017 0.17192986024335255 8.876460729399883 -0.07684592343626302 17.58408637382593
1063 10.30744376552107 4.81372024548388 0.24681832985619337 8.715244356046506 3.4901782888365505 0.3497556763291451 8.707354549252399 2.3368805184987367 0.388836493889754 8.28552849659403 1.1328634771356785 0.34573420629241786 7.961899953681928 5.90168468004411 0.15585664938713098 8.795494224219187 -0.029252325745402395 17.039780362994485
1064 9.661618441877636 4.826480058108987 0.22788246467682685 8.55819643508768 3.5439844021595377 0.34824516068473066 9.433475849403964 2.345579383174077 0.4170864756471111 8.670033126591083 1.116297625716858 0.3948106338035019 8.581630144494754 5.970466328186732 0.17573582169241816 8.980990799491021 -0.0037562082759552418 17.919376011348362
1065 9.610473704302882 4.844519959581262 0.1765901674531692 8.542969616298233 3.5644535571728895 0.29960960301819217 8.743139812656615 2.3884046972747064 0.4542157361920684 8.795227637926873 1.1033450872401211 0.4191890674325642 8.551332338234458 6.055995058099137 0.18214020109694934 8.848628621883812 0.027025904128429534 17.552502181954143
1066 10.400550709434212 4.830684266111777 0.26373887268694857 9.004102818728576 3.531696636488586 0.3255744338361038 8.911396004506635 2.387406751124394 0.4209681505586494 8.409440073909563 1.1282759321785008 0.41825290778174684 8.747451453587457 5.911299834495281 0.1517539535267015 9.09458821203329 -0.006445083665485818 18.108770211516333
1067 10.495137075879258 4.856647938215502 0.20235873339757535 8.946157865227692 3.5258004559935663 0.2926615115852782 8.505149531175082 2.371781098733764 0.4445425727182684 8.29596552695647 1.0538791945870445 0.4003042128203921 8.314259290260726 5.910567091952238 0.19854830933454548 8.911333857899844 -0.020582611848770548 17.62894122238728
1068 9.996849531846767 4.858841013261596 0.2312847481420746 8.662917001979716 3.5325145944597938 0.30894630163504305 8.913537052069678 2.386280670234718 0.4045120832382735 8.277378138228515 1.0844044664843258 0.39519956895874475 8.35072728669646 5.935752546791431 0.13741587113392983 8.840281802164228 -0.0047591094988207235 16.92928221331233
1069 9.98679187799399 4.836172773738109 0.18986461040283178 8.7687132802816 3.5510116161582608 0.3132902381676421 9.241304803325125 2.384859397846726 0.4134687744882738 8.51650114516715 1.1110582854273572 0.41360315757524074 8.631517049331901 5.923623211320778 0.09561864619666713 9.028965631219952 -0.0029727108469475906 16.3389850390852
1070 10.100493209012166 4.812370969881313 0.19744017155423044 8.809064109882394 3.559606228083157 0.2982908891181669 8.614132951790943 2.3721874376745062 0.4134304989271663 8.514166343942076 1.0783150292354595 0.3696964742206311 9.002016855679965 5.92968294878252 0.1475101356457311 9.007974694061508 -0.013885245013802639 16.344975228439704
1071 9.969777902731234 4.860685994768736 0.22794445792512774 8.389435204304188 3.5257296896553925 0.32830959787168973 8.543833841158293 2.327039584405678 0.3840789949992383 8.381768722371886 1.0873008175516539 0.3659669657271558 9.240639183888778 5.966052194082891 0.0833322462453556 8.905090970890877 -0.010956111652323441 15.924012746370698
1072 10.227584560124528 4.769793687845184 0.23609928511417017 9.135621486982615 3.50305655273943 0.2982280100881684 8.982862674058968 2.3846062951013094 0.37826446000668296 7.540271022727042 1.1433613299451657 0.4029710721471574 7.977438845337819 5.948518037363755 0.17156854827078036 8.772755717846195 -0.01445058714622478 17.041270280981813
1073 9.790621132050589 4.834554389959826 0.2289950322994214 8.827278916797884 3.5655028952589864 0.294197393182317 8.983687530052332 2.336948416388457 0.3867432403719377 8.46084242937369 1.0487100152384783 0.38505324235393373 8.529354847340185 6.028005789476274 0.12460427997133831 8.918356971122936 -0.0015734664807892872 16.267339661634917
1074 9.413731704669235 4.776052408372693 0.20173082499594036 8.919518190435168 3.5196293689658122 0.2897851183257357 9.045611335425962 2.339063157586217 0.43604881454812033 8.516865897604426 1.0750408413104826 0.3905848431683805 8.305199109491216 6.068961275239771 0.10610688432248021 8.840185247525202 -0.00856835745019846 16.320777111060355
1075 9.674764302811568 4.831468786568654 0.20547164003349716 8.72632323668762 3.633754000930193 0.3620253135225039 8.477401698237333 2.343489536458761 0.3707114509046357 8.287356044377594 1.0026216476700778 0.41502353049881757 8.979047043307716 5.966615112428937 0.08022161179663671 8.828978465084365 -0.008727950933869088 16.426167671436566
1076 10.324406305362654 4.808697446417019 0.21059615975045687 9.559754539348639 3.6695421411990345 0.3528331385408565 8.102076298800776 2.473772250078215 0.40355994340768353 7.732093025781162 0.9906470990034686 0.4456370946667138 9.52388742328057 6.013384773704881 0.05062088486395138 9.04844351851476 0.02689097433533001 16.76757803214102
1077 10.49372209806691 4.746390657963797 0.22673112699328524 9.169762856729252 3.5203797246263764 0.34805664688437893 9.14145304739092 2.431573652690908 0.40639707209078174 8.151887188686251 1.1199488497533312 0.41239757788465586 8.586593339670362 6.0073678626676505 0.09336782083277846 9.108683706108739 0.0008143817952190435 17.0391946732892
1078 10.165360491324376 4.735800656591147 0.16235121437516323 9.759614444593664 3.5783871045030824 0.34749576772876223 8.976661834875843 2.4793485989522357 0.4169780229896258 7.873919547562019 1.1215208270266412 0.4037811866381657 8.73216852876355 5.993379256792972 0.0692060370355892 9.101544969423891 0.017369521028021983 16.040666563833582
1079 9.419219855253298 4.7713794938215015 0.1880673645465143 9.19480407720702 3.5881456132582468 0.3225455106911467 8.899756951465717 2.4899683179935597 0.36066557809705346 7.895205419385989 1.083436014824779 0.3931840468771654 8.727105757173224 6.031547156508492 0.085711594278456 8.82721841209705 0.02857755153612218 15.471855444438773
1080 8.787424626493594 4.74455646595069 0.1858043963048838 9.245020330523099 3.6233571727864025 0.3745089498023314 8.663155651840208 2.476832551478971 0.3840836080228896 8.501466551670344 1.0958778992310632 0.3820534016067249 8.643022606258038 6.144115239789266 0.08181247456100149 8.768017953357056 0.05263009810208481 16.13750332424276
1081 9.970525754441756 4.7334506242641154 0.2059300850091067 9.472672603346428 3.5817759966240827 0.3254519796348439 8.609177304251885 2.4845182508669867 0.3803765183135396 7.47902002800672 1.0874855133032217 0.41215897946275964 8.856439239949085 6.004571898451964 0.08208916657223043 8.877566985999175 0.014042688956880456 16.11165030765265
1082 9.794175752950348 4.752701633976983 0.19893503504802068 9.374061711331953 3.4969326810955916 0.35573332295580706 9.100544098551302 2.4228606694246584 0.42873899133639326 7.7040431184060205 1.1160398023625253 0.3831755771298768 8.301699348681575 6.074046584471728 0.0788691688892373 8.854904805984239 0.00819850652110361 16.56366091048626
1083 10.04003808530776 4.8247376034939755 0.23758360040291313 8.83656904011074 3.6244997063209192 0.40651707814132 8.61903748465425 2.457004273527691 0.35124506438845393 7.803647767520225 1.0877213028354893 0.37126255497809396 8.85675671859769 5.997402725708689 0.0868308557012009 8.831209819238135 0.03395535463215915 16.65518585620662
1084 10.190361597210204 4.740393447055144 0.18537931391186602 9.430738650834227 3.6099329920939356 0.3721554556159681 8.627270995966281 2.489000047756564 0.41637671059176423 7.332958706981297 1.0831766509906189 0.39252093427691104 8.884345652146795 5.929015900449022 0.10997130108087792 8.893135120627761 0.0059860399238631954 16.91834035085758
1085 10.507230129891711 4.770132815602902 0.2104275807820287 9.051937633823284 3.6382040740400403 0.35540047563097515 8.212144184803956 2.457601842574752 0.4152193548146432 7.742916888341393 1.0656616628959075 0.3619216300024906 8.90845951015983 6.034543977379674 0.07752473669779816 8.884537669404034 0.02891110675346158 16.27765965997287
1086 10.072077461764486 4.74451451671304 0.1976542764958573 9.661333519330217 3.645748645320037 0.36708164403118915 8.203392188167287 2.4288009926798204 0.3912565376831749 7.802675285454578 1.0231496672716767 0.39936543084400977 9.502713600307224 5.982070076219358 0.047322370577069416 9.048438411004758 0.0005390118955928447 16.073531776637616
1087 10.375384130378603 4.795201289640834 0.20052545418884726 9.209370073266577 3.673870608557048 0.37158558755499455 8.068545360741668 2.4096321002902656 0.36745331559392247 8.009075115963057 1.0417414415734856 0.37180845032157944 9.253202795452118 5.988843026677753 0.04509917946454572 8.983115495160405 0.017539925602683405 15.5440239779846
1088 9.760834031301043 4.816672401931276 0.22360311968629376 9.063079493513797 3.650166755893348 0.37452980509934125 8.740510751313103 2.4439924341188535 0.4222554066287345 7.897549294027105 1.094504139158274 0.39400201752556013 8.887511527289726 6.003278060534285 0.05204850219892566 8.869897019488956 0.0374049905820137 16.804151416853923
1089 10.571261980203053 4.774517695122193 0.22688883903782123 9.105713805879176 3.677828936854339 0.4003696706384064 8.609776058773983 2.4691697965438717 0.42278392094123446 7.546361809032121 1.142451532333545 0.37448874517806996 8.8185751095264 5.936211743017964 0.0717104501347499 8.930337752682947 0.0357181730291888 17.145666059519446
1090 9.1137963047061 4.805084511673272 0.19587372988494847 8.669379125831432 3.58772057382619 0.3576727669607367 8.742016346281538 2.3448578992950604 0.3303955642511906 8.704021241622119 1.0884361004517191 0.3450779155540262 8.467826991077573 6.018147090821286 0.10355670899244475 8.739408001903751 0.0045314674683119005 15.270203992979043
1091 10.219171359743676 4.821000805510899 0.22590741734595207 9.487498304240896 3.628051670481012 0.33852536842194053 8.667196097848281 2.4653857217105335 0.4045614517894733 7.554967605142889 1.1189021399975048 0.36425638543739103 8.625639281206837 6.015754418536616 0.12076480302751125 8.910894529636517 0.04550118350211942 16.66178945159847
1092 9.942263897697323 4.807883826044106 0.1980660504699964 9.59976464576548 3.6056996401781096 0.34887585661749126 8.673960239400408 2.4757975329528534 0.38386960372803197 7.707152106035086 1.0324686948845778 0.4072659079850819 9.005657534952936 6.017600307199965 0.08066665838666208 8.985759684770247 0.023572232506728776 16.25760956640258
1093 9.513990605526956 4.823095756118251 0.20106547024594806 8.662204826684478 3.6801741845061544 0.3764411887609925 8.92587484172601 2.403590691364314 0.3580137977116025 7.736036052909081 1.0818480830845005 0.3694857656740172 8.966910446173895 5.9989886645705965 0.12150075564282245 8.761003354604085 0.03322170818356969 16.34656585747773
1094 9.797985199711533 4.822990359066423 0.18268891793713612 9.614185708033403 3.573460509979349 0.29325696642275456 8.861691826830658 2.454050248294844 0.3918242936362388 7.481139082601853 1.064003315492169 0.38629355622918604 8.50455611763774 5.95544282705663 0.10307586127837372 8.851911586963038 0.009671684232689248 15.551674206490624
1095 9.322352132894782 4.785225418912569 0.1749900184234385 9.131186168713773 3.5790721430616306 0.31215607714798893 8.845546876907601 2.4352354552626934 0.37722403421296696 8.230266468496474 1.0788496790598334 0.38369624874514874 8.965093025901258 6.0640328759032265 0.10177060635653902 8.898888934582777 0.024165346694796953 15.46799245292736
1096 9.814896215590968 4.873018891084805 0.2247664622052355 8.72697384504115 3.5887999245629096 0.3313010684765902 9.01413533604634 2.3716208554416616 0.38833401955624053 8.269610534707564 1.055703449230594 0.40884500051278316 9.171289423921314 5.99939807968258 0.07393300717310894 8.999381071061467 0.013390472255316376 16.354273055277883
1097 10.051017330945582 4.717651256315936 0.1646479250913677 9.822525821751404 3.6457321717331013 0.3430816141771058 8.626810723968225 2.396210939507299 0.3964941806086798 7.756954736857473 1.038307304079928 0.42073427671188574 9.269505935509073 5.9890383594832395 0.10847305307934801 9.10536290980635 -0.006929761521292965 16.425909873801213
1098 9.42046370557122 4.841364437776404 0.18762114723249015 8.476058226381218 3.5847599890740582 0.3358871776770624 8.84166496227943 2.3315696728879582 0.3725758435246485 8.613751268610242 1.0530568909744127 0.36880665924696576 8.841222399471473 6.080547006912201 0.1437335939717124 8.838632112462715 0.013941831779813141 16.141646855953294
1099 9.096186393435202 4.749916846024929 0.2173351309886618 9.26351223061213 3.560680333567218 0.3707703471342079 9.123630428505205 2.3771948886222316 0.39548882785578865 8.678841986221496 1.12115653476872 0.3727040324376926 8.313606871179337 6.076801365489774 0.12912441544142722 8.895155581990675 0.012832225949380893 17.021690917750163
1100 9.472075728372305 4.83315485868279 0.18305306151264325 8.91558006658489 3.559589492572142 0.32023688963979074 9.603774577180989 2.4349985870431325 0.4524140466022597 7.885928435453493 1.1833532743220099 0.4377756352744261 8.742599657183236 5.97436036588671 0.12430850232187032 8.923991692954981 0.032773547956163315 17.392570870128537
1101 9.681453075738965 4.787058054005147 0.16179862960509442 9.606148992344423 3.6308301919153276 0.36673537919302407 8.531140141473061 2.472123040676448 0.44913407021095897 7.425163653145584 1.1024993855050176 0.34100851314756414 8.577101492795732 5.989478106454374 0.11473314856456476 8.764201471099552 0.032079987966069236 16.42566569125335
1102 9.43764902809189 4.8227543909326105 0.18866006297988933 9.601880055075958 3.5993720834627654 0.32061309706579816 8.934666761075187 2.4578143331886713 0.4363989488224752 7.784067706837312 1.0894420565794283 0.37178466029803686 8.758875702811276 5.995542568575909 0.08724363691739646 8.903427850778325 0.028667318802683316 16.096680949780584
1103 10.378036668555469 4.746232900561035 0.16056258904093834 9.79574842230912 3.638381054168623 0.31444973599176496 8.921569487840578 2.552854504487217 0.436187658312167 7.217575446032572 1.169759000415251 0.42991902535798987 8.35938492975587 5.922898946233223 0.12622109963114692 8.934462990898721 0.04170751342787606 16.81447906356152
1104 10.160947295340074 4.853391410068933 0.2031387109853075 8.448812983427706 3.700294385560162 0.33992700899848416 9.041426475490727 2.3711035922995656 0.3821935851539617 8.445973394442866 1.1224016937435792 0.40311787238015956 8.801813725857906 6.109882129860683 0.13577970573999035 8.979794774911856 0.06709687456139087 16.778001991141327
1105 9.618100922988154 4.867268904617721 0.21506312828171473 9.150894975779979 3.621674329719495 0.3491958469771714 9.174603916980217 2.396058108239319 0.4026753426376228 8.317586167201469 1.1936774224532622 0.38262022871259715 8.39206283731715 6.0760587783135325 0.16848988103087786 8.930649764053394 0.06662974092347232 17.395507763424753
1106 9.769923658167317 4.813707123874668 0.19114983264016372 9.16055489140583 3.6297928044210357 0.30397658956347495 8.84015181565508 2.439292776843527 0.4159148993519301 7.948249543813058 1.0998839326939753 0.4165077051805849 8.464805409968841 5.954593237103835 0.14162810863925585 8.836737063802024 0.023136207242214546 16.835529842826272
1107 9.429430759517516 4.7804828808806565 0.15993652659447966 9.410381462486479 3.655923482939005 0.3282073587856286 9.137193364862936 2.473286878165668 0.41313055808337174 7.7401718064473375 1.1141057823431777 0.41383889603591506 8.335367218285395 5.983790475324117 0.13801894040943868 8.810508922319931 0.03720013218533116 16.65166934259983
1108 10.102251847826093 4.732294032391232 0.1453593972836147 9.392238741041995 3.6182550976856716 0.31324285120538276 9.58779022274236 2.4069105896495016 0.39213556425573354 7.774736447892274 1.099939947746551 0.44623686770339366 8.243191076355593 5.989672390974168 0.14068290576539738 9.020041667171665 0.005096643944231305 16.474342415000017
1109 9.908166050180965 4.769291338505273 0.17733674379047681 9.238713203313845 3.611381973659774 0.3454011052481431 9.183269969318939 2.4280129705940463 0.3656645361853482 8.304749805354419 1.1621751931071156 0.406430846020841 8.457000714846055 6.027325732252141 0.1102663510054893 9.018379948602844 0.03531967387847623 16.101255171707436
1110 8.920968649541528 4.7858328394515155 0.15202222509373087 9.075509698789125 3.59408160705397 0.3138531292784577 9.417474227574827 2.3807752443399033 0.3416771124523089 8.359223096348847 1.1577594008201684 0.4353883168736573 8.663781382484697 6.062404518355539 0.1243700202100877 8.887391410947805 0.031852954259025526 15.6682276693164
1111 9.364866526480196 4.7476055843456475 0.1738634817563746 9.690656528515566 3.5891710732310074 0.2968403832495396 10.242170961699856 2.378671388607553 0.3603962538435381 8.246447425811322 1.191826369351222 0.41982358653358154 8.185769966569735 5.995522195840273 0.14145783479149526 9.145982281815336 0.016241554529946977 15.955517144785158
1112 9.414394035370488 4.751170213506827 0.18158027295630907 8.947741347520799 3.5154184067325582 0.32652571520664636 9.60038328167274 2.429195881699224 0.37113832878264935 8.073832049349237 1.1836967578721123 0.4440291952872924 8.13635172242238 5.980662749459558 0.1732805564344614 8.834540487267128 0.007711034108862158 17.14924638955425
1113 9.653720717615238 4.8022117067935834 0.20311861966351885 8.91045049313254 3.5719697526432124 0.3359945774735568 9.121462309504329 2.3732618017943627 0.3322275883751048 8.677823782183426 1.1220290888585878 0.4101051292268186 8.564428585777945 5.959200507233781 0.10682428564390525 8.985577177642696 0.001416803719511872 15.908404661144303
1114 9.933514679113275 4.792785666910957 0.19371451301742335 8.830614455301127 3.5396741098592694 0.3004284302363526 9.07093393119525 2.3934182156624444 0.3910661216343914 7.779095156222208 1.109117148106445 0.3729830213653223 8.321916729462831 5.957252744833219 0.15386691045249268 8.787214990258937 -0.005868190670726747 16.181004186946037
1115 10.240912023618035 4.847800234401965 0.23918595880764804 9.067360041187088 3.590247187192208 0.298505797742565 9.105140383463624 2.401727311109744 0.36876449585084087 8.209861507069002 1.1190459603569833 0.39235401584137836 8.244790579112749 5.962077855393348 0.1363917178274486 8.9736129068901 0.019861941945656002 16.446203310119547
1116 9.966774505373541 4.783070706559611 0.2082549561854856 8.705749626021325 3.5936343358052745 0.3368980318059798 9.353041695098518 2.3562834159062165 0.40953038825432553 8.907483402188642 1.1619109307949582 0.40938770714377465 8.264820721816536 5.98101522062897 0.12840028540521645 9.039573990099711 0.01086515419381251 17.1024620952108
1117 10.2628324934013 4.761678475060252 0.18496201664394007 9.189637501029916 3.5824767187442883 0.37241796441023817 8.637801685598834 2.4444295640762856 0.3973520576373379 7.835759082715198 1.1233816422097556 0.4321547719736198 8.491708197970624 5.9638224494140095 0.12847706802735248 8.883547792143174 0.010840002155724626 17.36479093513081
1118 10.124176148607843 4.8667250327456735 0.19937429521862532 8.693094959240556 3.552111802204539 0.3515757949770647 8.943265300786056 2.412078461318238 0.3978321897909939 8.105705990474526 1.1574913821573214 0.4091101455766791 8.632486725143147 5.982049898653454 0.14332897619839935 8.899745824850426 0.029773547670651455 17.202730087132466
1119 9.63932579844431 4.840735252649521 0.1679223671406814 8.685211778338141 3.5813936419917245 0.3329693143971742 8.607860015668647 2.369480485881551 0.3460350169553425 8.299063631188297 1.0535369867508624 0.39235962763861193 8.704024582930144 5.995024402372905 0.1470271628938966 8.787097161313907 0.0037163861841190914 15.88598240064575
1120 9.943338828601528 4.8677136556781 0.20708443063377266 8.343396994276086 3.6021757167784627 0.3271354206455845 8.72231742439882 2.3910815258049456 0.41208115394223765 8.170009910456233 1.0617306575487846 0.44172939430944924 9.141502725689486 5.938437514128218 0.1649273397300299 8.86411317668443 0.007910046242508573 17.795584844367454
1121 10.27456214372713 4.819970831587412 0.1805000903175815 8.73739407432852 3.578760907869416 0.3382912488068858 8.294422928821954 2.43164795292983 0.39633764911203034 7.4350613663764955 1.0538766762876444 0.42089273485072765 9.010776252594072 5.929873171639302 0.09389695628828856 8.750443353169633 -0.0014918596824728513 16.38566107502746
1122 9.582289955538782 4.83697834426752 0.186031079549279 8.675095884029421 3.546683672167285 0.3610295528976142 8.579674638126274 2.3672339035299634 0.3544461658938702 8.895206028914089 1.0853240990320896 0.4020759558081972 9.003096443898285 6.025169771420243 0.1865771576324554 8.94707259010137 0.007960190338226569 17.075974748932442
1123 9.42247639934657 4.8456703794981575 0.22316832518104981 8.27621992094479 3.572677693487222 0.3840552927715567 8.377104373605821 2.3905840345568556 0.42348517671827945 9.020322434039974 1.1256851783082178 0.384317530641153 8.538411924552257 6.026343076333701 0.10549845124105012 8.726907010497882 0.027874304691637118 17.42393046831291
1124 10.306363788624267 4.873947602221726 0.20946518895976393 8.754271850836705 3.5980129829326395 0.3615131840762146 8.638926670150566 2.4164887238696213 0.41271704240884305 8.213021737278098 1.0957043241905982 0.3899054650062816 9.019199155342468 5.9362268767178845 0.11754268485243591 8.98635664044642 0.019758334241300267 17.087246587996614
1125 10.00502769486853 4.814727762795109 0.19881888403057474 8.777572155502428 3.539439532872767 0.3585487120641415 8.779931361309144 2.3927548609781715 0.36863814346110835 8.215161529226044 1.1174485592152243 0.4081280416373089 8.657828404291315 5.921857750403942 0.1343971113806618 8.887104229039492 -0.007072074492150859 16.828124445811632
1126 10.22362079637988 4.776872963016171 0.18342367963777734 9.08882773411693 3.5540493032804275 0.34306513524454146 9.50762536662514 2.3789609340471642 0.39287574353572724 7.972371406461868 1.0759109126984086 0.4489568102076721 8.469637991509542 5.944506713796071 0.09037069771764782 9.052416659018672 -0.018257602377545278 16.71537980213839
1127 9.934982947910616 4.809576567306098 0.17593515032326823 8.832225225502691 3.5500176157004346 0.3355683998961976 8.667169530545237 2.4100685678899088 0.3806507914480032 7.917734291836616 1.1111530577551483 0.41072777990974424 8.569788140140075 5.924932807717591 0.1419452979591048 8.784380027187048 -0.0031680444713575893 16.556502652841715
1128 10.093233380614002 4.826790408125343 0.1662162349161368 9.43811871594336 3.561498998613713 0.31330203547645263 8.9801965290035 2.460426026938193 0.4104703424139754 8.028526789498681 1.1460750665159931 0.3853030992994453 8.293092042672498 5.9157459678990705 0.16420075678357904 8.966633491546409 0.017789525873268895 16.495368621648083
1129 9.857934331288732 4.924188946671969 0.2034171285951377 8.083050254931308 3.5495874535005325 0.31549679171263795 8.696423695382727 2.3675030239942303 0.3962667738854612 8.246660565454967 1.0917244289214765 0.44664398064969735 9.71922167095659 6.067811768422517 0.13425602526574348 8.920658103602864 0.03584535655695138 17.143821985440926
1130 9.977379350302934 4.803667640472247 0.19333640481627118 8.618413308123047 3.5349075477886647 0.3361716968978666 8.82108969536968 2.36225324832927 0.33827975426270784 8.307710867848382 1.0474245478704118 0.396764036844916 8.978975254374818 6.018331017999338 0.1168386806724268 8.940713695203772 -0.011000967253207428 15.829569944074672
1131 9.94317421769796 4.754229495927996 0.191803167694118 9.064193797189057 3.5276406236120157 0.2939913587907365 9.30848783732373 2.353528607657278 0.38984932223938124 8.566503138484627 1.1237432043928879 0.38598367437303754 8.291347645466091 5.988849157767523 0.13991867234683888 9.034741327232293 -0.01471954987365356 16.060536358313048
1132 10.394432553774795 4.812585361989671 0.16062260252090912 9.278918022956823 3.5974469686365214 0.31495405881009564 8.460060207194479 2.4336785401691525 0.3628426787613872 7.770158483656279 1.1312256345012222 0.4108012202430813 8.7133967005769 5.989307101043442 0.11595591227761966 8.923393193631856 0.02853095352280812 15.643770034257448
1133 10.339599030754695 4.80636289729059 0.23945626822216515 8.962250184388349 3.559224344958766 0.3365011170888432 9.123718123281423 2.422610189188338 0.3229196850029465 7.725911325181767 1.1199753864531492 0.43950031124986777 8.309735984955545 6.019843575246965 0.1200163949070361 8.892242929712356 0.021285510882367964 16.71196165198516
1134 9.927592215214563 4.804451517071326 0.18500868096920076 8.750802519440006 3.536663266457214 0.34365029175861794 8.88225545629581 2.4065980716198716 0.35874144752119674 7.898257226801812 1.0731625966860092 0.4026169326937516 8.622867228229467 5.946507072311525 0.11946653068608393 8.816354929196331 -0.010841262916004535 16.151495564728325
1135 10.052866485098306 4.885091948438706 0.22502465463461863 8.308197206240978 3.572702140180115 0.34954514490969807 9.121102925710662 2.302491302807747 0.39663121339397456 8.25522203634151 1.0537897713992435 0.37230147947757486 9.131402543840679 5.984731601754449 0.0883286748775676 8.973758239446427 -0.004556414829141442 16.40757657224077
1136 9.857310359777038 4.891215689290051 0.21871322380695746 8.682973919167772 3.55077182517028 0.3209558164379724 8.928008604716842 2.352841112414289 0.4035840763243587 8.406733559631778 1.0916744871183912 0.42664377402767745 8.911673618285262 5.994675107005799 0.09760645004253307 8.95734001231574 0.011917876454568299 16.816349567998497
1137 10.76302213901879 4.836230989702177 0.20773539669021743 9.000764508241756 3.623715114894582 0.3150185111498851 8.503043866135172 2.4213007231357784 0.42829818607372905 7.726948252709315 1.1408861940729473 0.4267611481926838 8.92297798249759 5.950083041645239 0.08459872369901382 8.983351349720525 0.030125444944950973 16.75800671001738
1138 9.90154106684312 4.777597689841441 0.20312068797831292 9.428126160936335 3.5475695688278854 0.3169907468190495 9.075018766390151 2.4149053013984236 0.35800359172457735 7.988795591163836 1.159449098637709 0.37735152719190673 8.35187760270965 5.876784545349718 0.12520616010888305 8.949071837608617 -0.009056526934158215 15.821343878183225
1139 10.031942392207883 4.766158074469821 0.21493377520522888 8.893211226585548 3.474754022158518 0.30937160472326114 9.630585908965532 2.3749066685028257 0.33048006888669057 8.042710160025079 1.1421559198785791 0.4262780636064833 8.389642894156779 5.942419188901193 0.07539288709671589 8.997618516388163 -0.02423899296300629 15.543845357182919
1140 10.990513199829815 4.811128743378143 0.24790041497959991 9.006288601724812 3.5379985551193047 0.32457280695644614 8.562278774692656 2.448190721364396 0.3652078566021703 7.469944007653626 1.093664207801549 0.41247579317778765 8.523426989978754 5.896058277680048 0.12531589084070185 8.910490314775931 -0.006909666676505477 16.9076724162015
1141 10.327844759838301 4.847455146483046 0.19859242332408172 8.740799149939464 3.5725167228133388 0.36403982590830314 8.463300012715338 2.328184116582179 0.3478007124088672 8.700518272139576 1.0977085043198398 0.4057757015839812 8.782698908443045 5.948975732336357 0.10231594415399745 9.003032220615145 -0.005349723238241566 16.255094627656415
1142 10.575129023691826 4.7954068728928885 0.22163207647504748 9.069087748129013 3.572979155254523 0.32832789783318506 8.107933355120492 2.4435159398361095 0.3882131071180741 7.976612407220878 1.0221332479543 0.38382169578863307 8.917328731338817 5.913435493389414 0.09302451933986908 8.929218253100206 -0.01482362587974655 16.21492672443223
1143 10.64959949001234 4.853960692114855 0.2371691747718386 8.713506911118145 3.6427240219553028 0.3275871653810522 8.10687300349974 2.449068161301753 0.3825779200073782 8.07024883154946 1.08113517162456 0.4174293175121952 9.275628987780316 5.948353786840609 0.10868756298106994 8.963171444792 0.03073059902222224 16.88450633563691
1144 11.199433931021554 4.816128415261173 0.2415397979916897 9.095623620008116 3.5899985808848713 0.3246806336949232 8.54599246113194 2.414481942004382 0.4271092040696455 7.453427436148279 1.1735293358166854 0.41124890860956403 9.077331927064892 5.870557899704481 0.14627336133194746 9.074361875074956 0.00862146698912496 17.771453769260592
1145 10.315274395225899 4.805563601316548 0.20320310819149234 8.805196204820744 3.566135001367517 0.3276056894745903 8.846736536270285 2.3807428688372845 0.3838285401279191 8.041909831217637 1.082214864199149 0.4004105001779871 8.743283871012059 5.9188105143766085 0.10144741619491932 8.950480167709326 -0.013624397725772308 16.231839952814934
1146 10.122456240840851 4.804380344506822 0.20571601647216597 8.711100307517803 3.5550588353311814 0.3595381681059513 8.923287508030189 2.397283555138903 0.4152608731698482 8.581990462524644 1.1530963787168547 0.3796537446633862 8.7450425680709 5.937406904041013 0.08247063818144641 9.016775417396877 0.0051274358017612265 16.53143026101628
1147 10.043170114801557 4.790550284070038 0.2262456515799358 8.842410242033782 3.5851208416848417 0.3677753951041359 9.379638902424906 2.4035513838224096 0.3866022536654837 8.669388295736447 1.1347319931411979 0.36437716350564286 8.328797616254557 5.956577353674871 0.08831380859460827 9.05268103425025 0.009788603533478036 16.424571705447626
1148 10.098815920286398 4.801899181825862 0.22390773349317036 8.643434680443889 3.5761682309115708 0.3824952056141864 8.896739029027248 2.346806329466082 0.4194493645934647 8.787059333885274 1.0767241160001504 0.403975931526487 8.749560230362261 5.928555816800654 0.14250498715925689 9.035121838801015 -0.0182870327443299 18.01761152619098
1149 10.682861615555314 4.85413018530163 0.2474357716061179 9.111665805504522 3.5898319008346706 0.361134493418252 8.455687242512335 2.4337136180223595 0.44706811980685773 7.846653765016671 1.0270149425914799 0.4061990492525687 9.526726268620774 5.954181820675176 0.07858192398711525 9.124718939441923 0.007456725739869485 17.65190557954295
1150 9.898103630738316 4.874103804604832 0.24131193717942154 8.628779190201127 3.5683360453281776 0.3513832802631092 8.757076535892855 2.3679224009712145 0.47532807493805646 8.590371030591015 1.0414398301814438 0.3905954886944682 9.174224574050005 6.0052782527936595 0.09271536562396564 9.009710992294663 0.007098299030671917 17.776979844076564
1151 10.522250576281914 4.838648816691202 0.23575707782076188 9.122311941302671 3.5564333161811774 0.38264385578975413 9.107329176530339 2.411639150264098 0.42469959463926166 8.242982121615986 1.1173133035821512 0.393292933206136 8.815772487377311 5.901138751312313 0.13639084108742663 9.162129260621644 0.0007168998609947241 18.022780524032036
1152 10.060778958834325 4.844007306604049 0.2314591590711511 9.302105374067553 3.528203675785571 0.38220988611011386 9.439843507769359 2.4739132025095105 0.46290150768230287 7.484187038327333 1.1888653827768236 0.3997826355122486 8.049595282829344 5.879507952427818 0.08932109872573125 8.867302032365583 0.01858173627556079 17.941305748614525
1153 10.089198548454572 4.815942045267495 0.17985249940533488 9.345840213289407 3.564183982314206 0.3841268724407275 8.768690278708315 2.4278559565834943 0.4128749789801131 7.464702030935478 1.0989474608534735 0.41489860085082036 8.954148649122406 5.858493500983379 0.14408727964358467 8.924515944102035 -0.011233178544783983 17.599432652213064
1154 10.425423958460458 4.832456448185725 0.21975085064789682 8.873892044080655 3.5835122277434923 0.4040264233078595 8.600520111521016 2.4039610218213223 0.45981405452246094 7.943098610443333 1.107918218894653 0.38924208240434977 8.9028371564926 5.879958790572195 0.13605595511737417 8.949154376199612 -0.0027564263017162637 18.436514075055086
1155 9.164415899067654 4.883628306732022 0.211335367253604 8.595298088110308 3.470818580121857 0.37116675970419855 9.308427772901664 2.3545553702484976 0.4428941103548307 8.405455349127921 1.105378321081288 0.4008037607172593 8.59100230390761 6.026129817883865 0.10266374783998193 8.812919882623031 0.0037843114683122183 17.51948801778109
1156 9.328579236639113 4.828317300939894 0.22263094667774036 9.054828039357668 3.4694153538561934 0.36330152752436573 9.827975289752835 2.4074586405166793 0.41172235236787746 8.048888987072909 1.178126363986587 0.34744658164289527 8.070556507973723 5.937910530984553 0.10451236262676501 8.86616561215925 -7.212968841239232e-5 16.611350198631218
1157 10.095154980001503 4.813243021865833 0.21968986681499433 9.018626219707826 3.5568142799592044 0.3542628780151942 8.957647611051495 2.3577583284019656 0.402956936537757 8.245088918391112 1.1696778551540472 0.3852799444308048 8.569783241358907 5.988237136837992 0.09082330058007212 8.977260194102168 0.012828356698614795 16.650301651891905
1158 9.489713692576943 4.811434980968647 0.209158541206891 8.77932497226992 3.4926776130450143 0.34774247257909596 9.484137702180725 2.368318033918582 0.4004368002676618 8.721224784048497 1.1377233773374271 0.36209010131012137 8.284557238607011 5.991720664265285 0.08640367609159041 8.95179167793662 -0.003942833838202464 16.109643379310395
1159 10.480597352646713 4.867792216837291 0.27681501165628536 8.749467711522422 3.5849531342345076 0.41433205485608543 9.043551970606824 2.3929723776129697 0.4377815405026713 8.153327048076877 1.138795664385263 0.4076714078460142 8.329825819348262 5.9485094424942 0.13284057255386073 8.95135398044022 0.02228679936765259 19.130379961343145
1160 9.784392150273398 4.844494499805698 0.24577445191719424 9.018365322824092 3.5543215366792693 0.3508960018001983 8.970807505711347 2.41240428178542 0.41906618597743384 8.07977630550861 1.0667171428985947 0.3912446587932098 8.304446106967868 5.96274541422671 0.1033125182183617 8.831557478257062 0.003818807333944729 17.306692304396268
1161 10.01478668358354 4.874381356720324 0.2352528240214649 8.300267295222824 3.5741952714017065 0.39656208534148624 8.87184907122415 2.349102162211339 0.34389027426352586 8.516555211061576 1.1240324270256081 0.38662406870266264 8.83112059517837 5.986577698910618 0.12017808184766753 8.906915771254093 0.017340015508725416 16.98828266910436
1162 9.402316103206836 4.853391653323194 0.2302937951501721 9.133018329641176 3.528673835086258 0.3466046562266887 8.812059079249499 2.439515299076718 0.4206839260543185 8.338518791246527 1.072468950010185 0.4124012956580641 8.501746327031992 5.973199671236278 0.14603680133276842 8.837531726075207 0.009132114001333003 17.83068120406507
1163 10.135638589803822 4.84751167380883 0.28113196849297833 9.190137879332328 3.56179700737369 0.3942995563153301 8.92859909831235 2.3217221906407377 0.404906872403789 8.283666084878982 1.1112436354590671 0.419442485802673 8.389890236398784 5.974389636157567 0.1425649892235391 8.985586377745253 -0.000984939057215284 18.819897395997412
1164 9.376878918909817 4.85906618724549 0.21631859425657315 8.468210741915193 3.551236228552921 0.34853289659937337 9.131131444200754 2.3185666543488614 0.42182047156712965 8.781347979613466 1.0663470810376656 0.37353174629257524 8.71997311996713 6.024966822314959 0.09601550987791937 8.895508440921272 -0.0002811730452142669 16.68704305425005
1165 9.437188495363277 4.85384158304263 0.22058572129008092 8.467631909557092 3.5252205915331873 0.3651898317626835 9.249132685793223 2.3050653272588058 0.43501818661550556 8.878138320002032 1.099090493138503 0.38962169292553295 8.625714435995167 5.994414494707817 0.10594185694822729 8.931561169342157 -0.008791269809004998 17.376174584931057
1166 9.078147510526243 4.857270503404609 0.24425244936721835 8.403107168189111 3.606382567474215 0.4013149274681537 9.457335445520457 2.382074024373085 0.43440196866092823 8.298769385440915 1.1196663136088367 0.38105375543509795 8.479610821316186 5.9805734061330815 0.10788068343579132 8.743394066198581 0.024875595253571924 17.978313061268587
1167 9.64833021006465 4.885956744909401 0.2384701409946652 8.517080195135774 3.615729819064109 0.35718552673305864 8.900852694639795 2.3248806879936383 0.4490652884395708 8.76510595269424 1.0982579549353877 0.4184057949688657 8.550863563364596 5.968820243476502 0.10762629216865 8.876446523179812 0.014411322330613974 17.99950400773909
1168 9.878325851912349 4.845774454102825 0.23475468223086882 8.488439201199968 3.5720125883294997 0.3440375088794191 8.468198408699621 2.3120779319349385 0.39507817216143537 8.280258195321483 1.062630309669726 0.34414246276499505 8.796241699377182 5.916630309805076 0.09749935558214734 8.78229267130212 -0.022492648976780494 16.220574771223333
1169 10.051823000873313 4.861920911401602 0.25341129431657816 9.008648548816833 3.5414419870601765 0.3633832029095554 8.889329328242097 2.36661795423749 0.46685208428395125 8.080570109547816 1.0454839972635033 0.3961127834864645 9.123466591678897 5.934976864070362 0.0766353547364233 9.03076751583179 -0.01422942493856696 17.834969739429194
1170 10.258800680383976 4.766047253078163 0.23835378867615353 8.84050934109161 3.5985642447608206 0.386673227291211 8.638485521282734 2.4241748644627794 0.489135161634706 8.079379545605267 1.0345069950340418 0.37359854768293477 8.486740333788818 5.843465860629976 0.1186289210507285 8.86078308443048 -0.03096592415203738 18.407869397710098
1171 10.554404881910326 4.843966892615082 0.24663431574082795 8.378246352021653 3.603604955296791 0.3811747418623806 8.552689573921523 2.3980087289072296 0.44503864447489144 7.906104517706576 1.0548458218724657 0.3961605157608481 8.714697533973856 5.890116999391676 0.1614608400130203 8.821228571906786 -0.006209088128544771 18.683799128317887
1172 10.076633852269286 4.8800083440208475 0.2679577202922924 8.324196548867405 3.6028120397980556 0.40500929466002716 8.344007128151201 2.409187903047172 0.46110725675723807 7.7322136601220395 1.0095747705850464 0.3759720026528713 9.31326129619901 5.8967660815033724 0.08014719762011618 8.758062497121788 -0.0046479399542948665 18.22227491077095
1173 10.62684898849136 4.862212857291407 0.26841928857215774 8.230612394523167 3.603392645390699 0.3956212412258647 8.690923964201179 2.398583399900158 0.4532708093913096 7.717566720267137 1.1001917439137754 0.3861685557106689 8.678891781919297 5.918754543084599 0.10853469914626078 8.788968769880428 0.012309270170934106 18.472326550469106
1174 10.271868685822053 4.799615167197009 0.23929059778902548 8.70581543023609 3.617578664898082 0.41209856544345275 8.735702582635742 2.423217827372153 0.4441867897733488 7.742004373695303 1.063494800919289 0.36546745356550775 8.601594043745918 5.8955387489276285 0.10743635563946985 8.811397023227022 -0.004428725882361251 17.97345412527241
[truncated: 452,954 more chars]
