# Supplementary material for: Lipid nanodisc scaffold and size alter the structure of a pentameric ligand-gated ion channel
Source: Nat Commun. 2024 Jan 2;15:25. doi: 10.1038/s41467-023-44366-w (PMC10762164; doi:10.1038/s41467-023-44366-w)
Supplement: Supplementary file 4 — Source Data [file 41467_2023_44366_MOESM4_ESM.zip › rawData/Figure4/9nm_nanodisc/m4Helix.903.txt]

0 34.6913566331293 4.520240206175774 0.31834331979555097 35.78872270811861 3.2793943406893096 0.31713030706981954 35.666876833556195 2.058016469346411 0.31618836625804364 34.47940950277455 0.808806313707273 0.3167671354899419 33.81373223025452 5.804704244859085 0.318570619724798 34.88801958156664 0.0 18.18567753362
1 34.6913566331293 4.520240206175774 0.31834331979555097 35.78872269174332 3.279394337389968 0.3171304982075426 35.666876833556195 2.058016469346411 0.31618836625804364 34.47940950277455 0.808806313707273 0.3167671354899419 33.81373212047913 5.804704251118171 0.318570619724798 34.8880195563365 5.919488010874829e-10 18.18567972389697
2 33.79909824926472 4.584316193328337 0.26776224231485257 36.48215111275212 3.2120654529772423 0.48466847208255165 38.0078189168304 1.9859421261668435 0.25311608387492296 35.36752345514258 0.8483469540930273 0.2528791486014826 34.8559457089043 5.791845027289403 0.19814569994880507 35.702507488578824 -0.009729164184599837 16.69108158427115
3 34.024458574156 4.592413867908887 0.2127206660472027 36.182357430630226 3.2270811766415632 0.40779677099538303 36.42114431197213 1.9899004591847116 0.26047056879733155 36.116661393022525 0.8510555140104985 0.1873976448359086 34.80275987794713 5.757129749705438 0.23304967303605645 35.5094763175456 -0.010716161465350815 14.913350271586586
4 33.68893763832748 4.579037499108089 0.23501744935383664 35.89138792833057 3.2201549240791665 0.45368441468141846 37.99858506027918 1.9909214664501984 0.23469009876391855 35.459475015066744 0.8542316571599726 0.2644022574628813 34.289945035956805 5.753252156156704 0.28628946350106255 35.46566613559215 -0.01471277436474434 16.89175474574475
5 33.52423103263932 4.55189067486616 0.33309001596351623 35.947605374011566 3.238954332360919 0.426006977011289 37.246330027033 1.9993401719896768 0.2729022108173011 35.05714876335913 0.8743022191585966 0.210959108691198 35.069228459810226 5.79733825182898 0.2585363260692871 35.368908731370645 -0.0018671849147040786 17.205861150116903
6 34.62345773320903 4.565245891742006 0.2974968577130438 35.60996575205728 3.2500446665207003 0.46675725407285507 37.224149979203986 2.0043604120264193 0.26828845466041545 35.58953072276041 0.8735559658998611 0.21485439326202002 35.193953952488826 5.7695184575098795 0.30043507686113047 35.64821162794391 -0.001687236215797272 17.736848618113846
7 34.3303181450698 4.541561060227575 0.2760935005825393 36.00264026520135 3.231935821745062 0.3949090248473098 36.677932451668966 1.9918199161743646 0.2679253003965918 34.94024885285845 0.8347671867289764 0.25514153305199516 34.87302223559155 5.816659596316944 0.3116084964591144 35.36483239007802 -0.010883598716986076 17.253797283430192
8 34.70443434412659 4.53873718300905 0.2983460498065511 36.34835935211996 3.2405277328727333 0.3577851168309645 37.43174522667942 2.007588633840264 0.26767301483708444 35.76139459117621 0.8530555803158812 0.24441161963186941 35.066237656314165 5.783142473082314 0.29155913921117105 35.86243423408327 -0.009621994331521843 16.727788623832488
9 34.73121329070349 4.5403289513546685 0.28180297915061836 36.86463180463808 3.2319537502081883 0.3576373527293883 36.70995362851083 2.0136854590530833 0.2587160121081016 36.104316592499636 0.8328388141175253 0.2559484519454021 34.99235823041695 5.741161843759528 0.21040047022564787 35.8804947093538 -0.022238551256971762 15.636078574858967
10 35.05789811719817 4.561273563559457 0.28694620962313716 35.65619952525785 3.257450439546773 0.43198097531216545 37.27302553268844 1.9838107923079145 0.22859162781788522 34.811418078305984 0.8795729863640687 0.23663889124965534 36.0049427737216 5.762057002816565 0.20964140437081819 35.760696805434414 -0.005399358036614776 15.971761279781608
11 35.27489199134121 4.534528156927194 0.30104696263092173 35.24043628648044 3.2618292060074037 0.3863604710970946 37.48284788409677 2.007119703388799 0.20263169215561538 35.682577698066574 0.859413491338929 0.23672150718425675 34.49947769453524 5.753889717646392 0.2873000141087846 35.63604631090405 -0.0108762598938269 16.20394141175223
12 33.97914168164257 4.5371830140022595 0.30661756388019995 36.356045710847354 3.222845096811462 0.39361475857789074 36.955898268918986 2.0235910827134154 0.2612535464632723 35.544805451322596 0.8729633408906429 0.2369547127512174 35.02322930226784 5.781819757995577 0.22549858549062546 35.57182408299987 -0.006551856472899087 16.317140912365023
13 34.92879058592489 4.542697902732951 0.2627309748920255 35.63338212626478 3.2154752705412144 0.3613184907283732 37.48289829217116 2.015082909640191 0.21255883269111683 35.84542444821364 0.8606456370128898 0.26492565101754606 34.95167761004969 5.788198334760207 0.22487020184528728 35.768434612524835 -0.00981230401807982 15.199471958184523
14 35.03132490305573 4.510562659330198 0.2548106879766369 35.58370333265005 3.2108186424049574 0.40656079062541334 36.42173557596334 2.022768930769863 0.25593149973625795 35.73743511224983 0.8558976334403166 0.26997843560228424 34.39102537373439 5.814740677790983 0.2263189764273226 35.43304485953067 -0.011274606208306892 16.198667257225434
15 34.84121561410374 4.5378399651902654 0.287398650206201 34.927662592581406 3.153618365699573 0.48302815287804945 36.72728477135685 2.0204113890907496 0.250809650472001 35.732858053639006 0.849794896129052 0.29060022823997717 35.29568782127686 5.774763814154189 0.2488939443631272 35.50494177059157 -0.026946628902804682 17.884655567148275
16 34.90532399449104 4.526543789796665 0.2599887325411345 36.511690370701466 3.191626668565542 0.3988327156456224 37.49086678189187 2.0171602685247425 0.21474365753539404 37.06140728314771 0.8408358707623319 0.23427398852404743 35.11213069929322 5.807074921576142 0.2634259116133173 36.21628382590505 -0.017584011110485888 15.713539485946471
17 34.024965227281314 4.5550991420710485 0.2740035579371834 36.10957189035269 3.171856169008667 0.4287141867137392 37.660296084518066 2.0121267156179083 0.24189239215632385 37.17866458114068 0.8725757347858171 0.23686303242929083 35.16248051498712 5.825877838690034 0.29704775732662736 36.02719565965598 -0.006725194920875421 16.942601802768248
18 34.68314685388455 4.583979180873185 0.25668997829479717 34.89884540984068 3.194727556548375 0.45420133602212864 36.9836333505843 1.995372391936242 0.24358781325835968 36.607044175744406 0.866001739283803 0.27650361555922764 35.511098386128644 5.758352356305457 0.23538703756122764 35.73675363523652 -0.014545669966158114 16.80335992787801
19 34.91334751245582 4.534449933766481 0.21785447238338668 35.0516434886746 3.1903305429283533 0.43687590463893294 37.539306681171645 2.008478780444152 0.24620303969015167 35.294796895746856 0.8576978600773814 0.33970025800120907 34.66824503603229 5.713328457504595 0.17315017704488936 35.49346792281624 -0.033375200011377816 16.200769569903056
20 34.724872692917074 4.443791245993715 0.26239317285680147 35.59623058668583 3.173595696132381 0.4323735971368398 36.54665241990271 1.998500876127732 0.21863519272529605 35.30137141226714 0.8458459286847195 0.30602023449295823 35.28259329478583 5.784907972320248 0.26513977559229623 35.49034408131172 -0.04490397110381132 17.011827093459097
21 34.891009639587566 4.518599508250434 0.316694797387737 33.96426250125301 3.1881494904615733 0.4187558289657539 36.21620800042987 2.020644061683396 0.32047027173000814 35.97647620018784 0.8550255630906888 0.2829894775366495 34.04270296117184 5.776762210548163 0.3228516844375302 35.018131860526026 -0.02239614814871953 19.042390519254045
22 33.59164422825787 4.552836158603865 0.3290793805702541 35.47921590664539 3.180233384052857 0.3966790408590804 37.17675188981708 2.05564258061103 0.23873443994302176 35.958900451673536 0.862498678170458 0.25449623220072715 34.73604325516847 5.804750497302451 0.24205457551875262 35.38851114631247 -0.0030400552074381524 16.74232718465413
23 34.22381663340695 4.5125215679645905 0.3125752153457101 35.286358267655835 3.223049936837183 0.4160718395488826 37.01255649344978 2.0173501732169212 0.23766285607052665 35.27840470405456 0.8743740843484997 0.2649361222472392 35.34238538051134 5.786193938442349 0.2704500247293112 35.42870429581569 -0.011534374793661817 17.20816924629816
24 33.68294090184046 4.558339735359139 0.31518641215938303 35.30436884692559 3.205296180411678 0.3973224836223809 36.97258157921356 2.034251472238825 0.2463533983111684 35.90712690595893 0.8697622943385375 0.25889650750252735 33.417727523256076 5.8013665812167226 0.26329861013889316 35.05694915143893 -0.0004290622425899393 16.971667781789574
25 34.31659277584128 4.564624080184069 0.3173939713006836 35.2199257663672 3.2258337839338025 0.36820518890280085 37.04930521252097 2.0134025263752697 0.20783334489893251 36.07909840992117 0.8653366125754017 0.2822431079219265 33.97088937506049 5.785762117723173 0.3079266762843071 35.32716230794223 -0.0032404907972272356 17.000829930666523
26 34.3169909548942 4.543453947791548 0.35668894382839733 36.37637422970246 3.1753792992048298 0.40993138093857906 37.61972809011577 2.008102801074081 0.2464037422400072 36.35300857717019 0.852382557674578 0.25083918831479335 33.926498539782756 5.754708486842388 0.23678529274828908 35.71852007833308 -0.02742689643808558 17.19616566736993
27 34.66891271421514 4.571948291098669 0.29661818627082054 35.44117784986077 3.229129604230595 0.3898719057270393 37.14076585412796 2.0314882847574407 0.2639859196683862 35.57052105217839 0.8577603057546974 0.30141359625252934 33.94873288138568 5.7946800644715255 0.33452463503690544 35.35402207035359 0.002768995107014982 18.17896813616042
28 33.72497216088761 4.537502788925323 0.3226218454221336 35.65084441751798 3.235854487202989 0.41552171403273264 37.59757948185937 2.0243673669527817 0.26788634643060055 36.022305723345795 0.8687960110107296 0.27398174953068555 34.95151895958708 5.7590341216471135 0.2665764813179203 35.589444148639565 -0.009121359807783058 17.722594575972845
29 35.44162911268915 4.575901534304997 0.30480529318666943 35.12947962091443 3.222300228595032 0.393350942395703 38.8430382635278 2.0157533477205005 0.3141769335188871 35.18066615861362 0.8602522093788374 0.2782217492900114 34.330433988661625 5.761799483401026 0.25069074422041254 35.78504942888132 -0.007030954275491963 17.6613743320987
30 34.359972481155566 4.533235764938102 0.31668771581606947 35.683003792211935 3.1905847700614616 0.38779199612658916 37.40895718558499 2.021555067835104 0.2346798458156094 36.862077160714826 0.8797487343879522 0.272502316021557 34.226295023485 5.826762419162342 0.2595104352730178 35.70806112863046 -0.003854963678578205 16.858392849048776
31 34.59117197593754 4.545886196803659 0.2831569974950811 35.82744536072796 3.173690489187871 0.44808782817782705 39.00709151368774 2.003268649951309 0.25673082588358154 36.236479446809305 0.8490081166963607 0.2756770978197893 34.07398731678674 5.8223388851915745 0.29325036816473415 35.947235122789856 -0.015393847389415538 17.840795549172075
32 35.322485084374044 4.527706481388879 0.3106016205284066 34.9802373699022 3.193016656454256 0.3636284590509278 36.948140109570055 2.029117294619902 0.2633201365530817 36.826971160265586 0.8334199651464206 0.2751017034944535 34.53468498861638 5.796548057395067 0.25431292015384804 35.722503742545655 -0.01827062395466548 16.810178802704026
33 34.131907950838055 4.534754686773204 0.37024737202142194 35.07550586182835 3.2060090953374165 0.401639354464395 36.871303736193155 2.0078895654301103 0.23035488974249166 38.062895074469914 0.8223387548922901 0.2676247838627291 34.801104418784156 5.8158681872118825 0.2721557353330898 35.788543408422726 -0.01686025702658973 17.670272055110633
34 34.50043830676185 4.540606787470432 0.30133930000648984 35.06614030953608 3.1828744714524113 0.4651958165768723 37.20271642681615 2.0182316008058057 0.2863405376698965 35.85088176011419 0.8626360015733909 0.2946100686018189 34.286126245311934 5.831966062589863 0.24860704963634342 35.38126060970804 -0.006969330177189858 18.28987591501855
35 34.29565239892159 4.534367231283825 0.3307586030861896 35.76934381410928 3.1864502766863545 0.40966045219659597 38.317236185755846 2.024653429128132 0.3513756606951654 36.25216210564566 0.8385521913464041 0.3775127761879459 34.76666607398773 5.759871174943869 0.3113420424458072 35.88021211568402 -0.02545345427785366 20.40474062503697
36 34.888661700722494 4.534076323548183 0.3171643278312024 35.08975828711083 3.170688546633605 0.39691192886132365 37.71530799175621 2.011753151480336 0.2939763428214765 37.23193371260725 0.8480803345579504 0.31249437817315034 34.6693213740159 5.814439047058613 0.27202732035539245 35.91899661324254 -0.018424834299832948 18.24955716776951
37 35.40120983861284 4.510144957366578 0.3263009763806118 36.018130165424985 3.163150611620884 0.32887902394965074 38.10238760114484 2.0283577881927624 0.33224403570452715 35.704332376076096 0.8623424012701647 0.3594766681764598 35.000425628706154 5.768126472493584 0.32500838680527216 36.04529712199298 -0.027807868766775656 19.158666928960105
38 34.73736670728977 4.533526194679599 0.3946950140077419 37.045012491444076 3.1594358950455934 0.4440993978698781 36.65805696032763 2.0197789843251885 0.23818787133967664 35.834982984700325 0.8843283939511813 0.3072900379816334 34.860984170147994 5.819410994725522 0.2540806340025643 35.82728066278196 -0.010936222410153618 18.774141937166334
39 34.57062238333749 4.550761948498111 0.3833569643939692 36.43208141409558 3.161130625839668 0.3845940558497284 36.94193139698904 1.998831230181095 0.2824489144777713 35.45765653897806 0.8295463985644936 0.28209861379219214 34.90307325095837 5.820570369614165 0.2645999305410674 35.66107299687171 -0.022064200416063894 18.30140046331977
40 34.26578799436813 4.566113620240923 0.3392002838789465 35.541511397672224 3.180012078005327 0.40274378159928 37.26290689578037 2.0137168437099664 0.2614563118279139 35.44367763187162 0.848739860013875 0.32099794671108184 34.95852712340147 5.800127581230613 0.29350532722750317 35.49448220861876 -0.012490318315429527 18.53981017502573
41 33.96799253603184 4.567266644677772 0.3764901518795262 35.02042176416158 3.1540532373849013 0.4352458417090285 37.651851026561914 2.0368627092571243 0.2613785917382154 35.75367149452934 0.8433504845147619 0.2987063788173163 34.56265520159886 5.8226983941504615 0.2137630390261599 35.39131840457671 -0.009386020958566287 18.16945428902257
42 33.92808898918931 4.560061774803963 0.33146466702959526 36.175167530208455 3.1641409155960414 0.3924165207305182 37.759638313754294 2.03803377404702 0.24209982854488513 36.13357373455879 0.8529781358909487 0.2603571377648522 35.11433855871492 5.811571417554984 0.3235428808019309 35.82216142528515 -0.00887511137697894 17.760328409104293
43 34.07748240675494 4.536626452814218 0.3883296119179664 35.2254651351 3.17513282757577 0.4464710448159615 37.0662697990642 2.0232613495055074 0.19129440752747578 36.35556584745978 0.8673096715087657 0.26441936291208173 34.878551280078625 5.819810102101349 0.30022634504752294 35.52066689369151 -0.009804234254448319 18.22854650952904
44 35.23987306787961 4.560287138235205 0.30032045296187526 35.74214855914471 3.1575643442193946 0.42704560083709336 38.05187147631298 1.9894935855490226 0.2352436180539056 35.99375098262423 0.8578763328222332 0.31096220733221064 34.40462701018491 5.800326032836346 0.31803028789539095 35.88645421922929 -0.021122828223130073 18.23841736751739
45 34.0309454571018 4.567924756792817 0.3352270462718773 35.67400196990948 3.1631912260686192 0.3534902498217896 38.0447585283112 2.0073168977939995 0.21470421532995698 36.904025191185944 0.8499316464038911 0.272382922775129 35.071352878311494 5.817400920321141 0.2680182722059346 35.94501680496399 -0.013079225479476753 16.544989488428953
46 34.44195681789241 4.535388245970934 0.34676411355224623 35.29376378598044 3.1914036383365847 0.3932476710745489 36.80340969691228 2.002632938898437 0.29791403099510366 36.17070392382798 0.8852347933841119 0.2820831968330177 34.10857294308279 5.847476190448886 0.28410609188118496 35.363681433539185 -0.0018051535477797253 18.38180506632926
47 34.041695276365736 4.582686923143591 0.3406879225493956 35.87072248829417 3.1709589090793164 0.3920542976448621 37.14668796087571 2.015931681098932 0.25463374982328635 37.12047597423799 0.852973953742335 0.2986208945838154 34.292345460848864 5.878826845014068 0.25905268227924205 35.6943854321245 0.006043347460077952 17.70496363497174
48 35.31510313051719 4.569777620654167 0.3141904344320189 34.98385572312551 3.161787443831903 0.3819152481934844 37.69628456845226 1.9901648598809025 0.21339155973238783 36.206782366135435 0.8641844553005924 0.32903640420324926 34.69800620107485 5.859778628731851 0.2376010743282939 35.780006397861044 -0.005093713275687151 16.91525789993727
49 34.78511948574694 4.553778410199217 0.3371262344198546 36.09915049108565 3.13173445447026 0.4586008160471134 37.352031467725126 1.9698900793486844 0.21499105761823095 35.728028076803106 0.8668381463645186 0.2938337568500138 35.29182150031245 5.832538678638319 0.22528122201341347 35.85123020433466 -0.02327636115137055 17.530595848325316
50 34.18093141078577 4.564563655681162 0.3435926153871046 36.319286405508194 3.1669675554619077 0.3880679019809658 38.20729289739129 1.9894255644168441 0.17711969460290716 35.403703057149116 0.8482062575832824 0.27883851489623573 34.87105978628559 5.862021827339479 0.18354618372721668 35.79645471142399 -0.007995342859035293 15.71239247869874
51 34.49900939196904 4.550436660396388 0.3661026898022201 35.00122456984187 3.203704237114995 0.4161594304178267 36.57969094217179 2.0018265472440744 0.2998940180312221 36.47021725196032 0.8349604215538778 0.30643425511342753 35.58350168406069 5.88290506879618 0.2105479671576837 35.62672876800074 0.0005342720655326039 18.32477578308045
52 33.29093484038917 4.573034027416187 0.41523930184338814 35.229304626028224 3.1883392825059165 0.4603287346884361 37.74185297259654 1.9617076605797135 0.3171352766144426 36.10405721050584 0.8711929486245402 0.3319656046288827 35.00498172273366 5.8656850615630365 0.20015794990554225 35.474226274450686 -0.002240518817691628 19.765059981774666
53 35.032923668217784 4.577951669196206 0.26500212721873473 35.71787213803679 3.1768336502419094 0.4436253986404152 37.427184900985544 1.9828739171577472 0.34282938555221304 36.170234101496064 0.8374410657742278 0.291377852240207 35.044587133332705 5.850120881607049 0.24691857806032977 35.87856038841378 -0.009188078160142577 18.217231389382164
54 35.07358439309049 4.594269956162351 0.30317124694963554 35.05557901783293 3.198953200883461 0.44849419906255195 37.45187548717188 1.9816628988678662 0.2180606558234646 36.4775080195658 0.8631373236228768 0.294121123333874 34.93536213317844 5.8255803660321845 0.19069030203468712 35.79878181016791 -0.001511565841822593 16.667772290439316
55 33.972025652517274 4.567579887038507 0.26627606459184266 35.425081091290785 3.166318515602249 0.4036491828624499 37.26806739162202 2.0208840054016157 0.22816407089010232 36.763215638485924 0.8507430879514034 0.30096574245506197 34.86969576067769 5.8712417615107295 0.19832638407637418 35.65961710691874 0.001121136545330459 16.0128118322556
56 34.71732686842956 4.573192517615746 0.2402511289296335 36.33838791835623 3.1572482460359046 0.41055084532214364 37.46022673334278 2.016288693343868 0.21081303452477737 36.15213739142488 0.8615139744496321 0.2783365315854328 35.174233022064975 5.8284508761384215 0.28414479094043515 35.96846238672369 -0.006893453438855923 16.318941880738606
57 35.613906793670964 4.578707371478675 0.25420178054945464 35.77607300154866 3.1429094496669587 0.40504045521797777 37.4522377953464 2.0015069375048853 0.15802995296459577 38.557509936735 0.8531562798662128 0.23581014931614255 34.20724852196846 5.849583744055161 0.2102311654270608 36.3213952098539 -0.00905955844119195 14.476506390203282
58 34.83421146616921 4.545036716933542 0.2874169436884262 36.01727682448379 3.1647780437354056 0.32834065177047106 37.976705013371635 1.9924880471253252 0.19785177884081678 36.51925076728615 0.8605876452626108 0.3035898288957066 34.75188976002745 5.8503955305480195 0.23030032310976156 36.01986676626765 -0.011575118234589721 15.441207150632916
59 34.81743488770082 4.614159423354492 0.2454869296680967 35.35861972567066 3.1689820626411356 0.3971496187772414 36.22546490220115 1.9966454333333041 0.22163234762438497 35.931845636714094 0.8370106437969678 0.25284364913785146 35.857545359568846 5.827317308196139 0.22516191788995135 35.63818210237112 -0.005409340691162834 15.38133233673536
60 34.81835760195533 4.572594805174791 0.2657650265157262 36.20070105129331 3.1790356095409633 0.3615379560388182 37.553134132968076 2.017814570600689 0.19604515916078039 37.47565872728631 0.8491148716545551 0.2676067514132917 34.60277451436094 5.860656922978225 0.24415655320210095 36.13012520557279 0.0016110410342743187 15.299250210871445
61 34.77500148891781 4.549928626657562 0.2721222511129454 36.17044002365268 3.142908168669102 0.42713193791034537 36.84773510912203 2.0186189320628327 0.21208987586997777 35.63805181780573 0.839234887072908 0.2561997808822521 34.383125880896536 5.8668786551466185 0.2538832646028848 35.56287086407895 -0.01071846103376579 16.28835486203177
62 33.87422741336368 4.542894591568558 0.31740829481532334 35.914281341766234 3.1463879105591737 0.3777510523360488 37.38977923355378 2.012468983621624 0.19865042152601872 36.306359152365125 0.8547438830748413 0.19909843822013912 34.048848012514284 5.849442054000123 0.2688639283983173 35.50669903071262 -0.013044830390706386 15.604759202194035
63 34.37657993412541 4.588292024094847 0.2704627411599036 36.1746108725554 3.147979991224197 0.3932674252581436 36.75612892536679 2.00863068929061 0.2310461861074021 35.815348125420634 0.8532683596579622 0.2505330782876023 34.47944241233811 5.863847335967419 0.23988237185992506 35.52042205396127 -0.001828634908563398 15.87312882185598
64 34.54484461903409 4.5504855823588315 0.30286263819739956 36.87547103053297 3.164424495683075 0.34563217954972913 36.82570115834681 1.9947552161390587 0.20223146569243916 35.7411319897154 0.8022430713672297 0.2874209386661122 35.21043938207246 5.836353256753512 0.20143610764158856 35.83951763594034 -0.02457999049522912 15.350494220120032
65 34.240745214090225 4.562513593955036 0.2927619028269072 36.13775005339834 3.1471984777023527 0.3243583589183314 37.05162449921435 2.0017089520590874 0.18002934362586695 36.42423235415753 0.8466664424765754 0.25931431892834755 34.41821918163586 5.867959195358134 0.21479260070951112 35.65451426049926 -0.009022982645333254 14.56752671229617
66 34.23313508479831 4.5801394892830665 0.23635702148708299 36.138073179434244 3.1811393288277654 0.37339712895222055 37.19819784700567 1.970782910714403 0.21608770281713127 36.06812667855607 0.8283708276492956 0.2778164961991494 34.86043376923701 5.859954031494205 0.2144783342376669 35.69959331180626 -0.010154997361823393 15.104733759398812
67 35.022136614933565 4.537286734788096 0.2753223550257319 36.084872826316705 3.1881668837140844 0.3775662957109793 38.235983842158156 2.0023543310185117 0.23236992481989727 36.129989136902566 0.8441779220818165 0.2647876661959609 34.60978533374553 5.8547437003948595 0.1947785987666863 36.0165535508113 -0.008886400556096796 15.410557509221476
68 34.01794297672394 4.579999436686364 0.2768738919381918 35.73643283528365 3.191280976420236 0.353529505000185 37.67285014786139 2.0402942562338446 0.2846276727061633 36.05512248364282 0.8655193041400815 0.2575235131083722 35.484184609409844 5.897110295370077 0.1574444699203326 35.79330661058433 0.02060853881455036 15.240666494914919
69 34.324369390790615 4.5444632812518915 0.2424029591649244 34.98526146657188 3.142839764024198 0.40825582471767835 36.64739579645597 2.01706859771203 0.2513281093121347 36.08187864614207 0.8429043589800368 0.23155060173533298 34.83647300279857 5.863147282460095 0.21372117045098493 35.375075660551815 -0.01214765806992013 15.4384470877525
70 34.93787536766826 4.548944374093591 0.2212377512135149 35.93198719014142 3.1342672852228075 0.3517618080739932 36.57771597475268 2.0266448858858723 0.2823802572100102 36.01963219151973 0.8510934297710956 0.28186213022449846 35.806895029764405 5.817517882109596 0.2042886279740571 35.8548211507693 -0.018538743538977952 15.372808003568974
71 34.294035189326436 4.537515033359197 0.29168622368626895 36.38567702646797 3.147499846364117 0.3755789628844771 37.92603935481213 2.0162627546750667 0.1814845288902517 35.30810213185253 0.8510398092216624 0.3224471523176539 35.76037367003579 5.78781614580245 0.2455673612677264 35.93484547449897 -0.02620559707107173 16.23492217789267
72 34.44536954396349 4.5511096608644195 0.27344216849751185 35.44002110890633 3.1256998198355177 0.3725047730628589 36.57091660809648 2.0218304317574227 0.24576538762198 37.07651609935441 0.8306257479910156 0.25755323342095343 34.348878404913435 5.858249676588792 0.2251605830404865 35.57634035304683 -0.016729247548136938 15.74976347956444
73 34.715265540441244 4.565119151350835 0.2530306217111749 36.03851509181081 3.1393621767532798 0.36946051255810175 38.28214576894415 2.0338511750339294 0.20088452872630552 36.48230280028375 0.8289945341853828 0.28976008612976567 35.20467302419276 5.820048492773468 0.1862809851339367 36.14458044513454 -0.01675720893619137 14.890218940345889
74 34.569183765395195 4.604404574934872 0.22741315265976095 35.722422031546444 3.191918532209467 0.39444878879888623 36.73007916066861 2.0240708477080824 0.18646176675557546 37.34932365561737 0.8491909816584197 0.2655768300332422 35.63565423361828 5.848991263200906 0.21326430619532113 36.00133256936918 0.009482924986779006 14.749822624836955
75 34.7798465155684 4.576055047715096 0.2335495817728028 35.22378660332973 3.1079115465437086 0.39371234518915205 36.874438342199184 2.0410986343907016 0.18031605876295684 35.505443765032105 0.8551272006721874 0.2945823553916603 35.5897696407568 5.824485410963038 0.20949729109819115 35.59465697337724 -0.0132967468986241 15.030489298405737
76 34.40751884594859 4.572780640715168 0.2235442451316033 35.70249128429662 3.1356120913089267 0.3849511929744557 36.61813659204371 2.019606819860229 0.16819425568874996 36.93304410882466 0.8533634851841205 0.31511506960523183 35.074353244682975 5.866059651217032 0.1867082126657195 35.74710881515931 -0.004747777298475153 14.650679516255702
77 34.197871156513294 4.614399248414971 0.26222307773235204 36.40179804553266 3.1269278450738245 0.36459286295646354 36.75017285160103 2.023402219819997 0.18407024166886754 37.31036324212033 0.834411190368574 0.2813950220095719 34.92792160530899 5.895212813591901 0.19307843870025534 35.91762538021526 0.0046383484982830845 14.72913654084205
78 34.772865895690934 4.606860017512808 0.19525320375455607 35.37780784409614 3.135826310042064 0.4304331309983496 37.40832229569261 2.017694345775033 0.16420403846547996 35.917586113795636 0.8548025334292276 0.2772234332230492 34.27196084467758 5.896635019741271 0.20009228619534603 35.54970859879058 0.008131330344510279 14.521112176270314
79 34.356588765621126 4.608694626499717 0.20431330622314536 35.58897289851512 3.142514200850768 0.43431457895529074 37.32631530558964 2.007903795559565 0.1959968066046544 38.143817981319536 0.8652524746047068 0.2654514448050092 35.034616158442134 5.871825580604319 0.21553268145018745 36.09006222189751 0.0050058206682446205 15.075766552757708
80 34.4320349902772 4.574005906288753 0.22457597207181687 36.17652156822002 3.114076404579801 0.45968281548298123 36.289453404805506 1.9939269795806458 0.20120450091488326 38.033934318569464 0.8598229833365112 0.27130051759924 34.06630429202623 5.8364385516359905 0.2816258823079746 35.79964971477968 -0.01857814987123012 16.482731687826764
81 34.64965941142188 4.594302936032449 0.22783919148382312 36.32364198338359 3.121520773242529 0.3730814790426597 36.4442424277498 2.0367288026391592 0.243333879601964 37.823809332636394 0.8335707280828774 0.2508771262393376 34.88209839809434 5.889635319917634 0.2569225368262214 36.0246903106572 0.0009193970273592145 15.493400017779551
82 34.56844928980219 4.539906141579658 0.20192409553975713 35.7979744068348 3.1483728869173273 0.47825265655624805 37.60187039906119 2.012940088706137 0.24871603516770963 38.2411866851566 0.8087397426353667 0.2835669611188556 35.168638016667586 5.878823680091203 0.295573326063017 36.27562375950448 -0.016475806969632002 17.280786106374006
83 34.08998124669586 4.563592837135822 0.27143460343338727 35.845451725715584 3.1503897563504943 0.43096435443969183 36.4618911875746 2.0254423353878446 0.22884189972500912 37.91283309129057 0.8380965058002784 0.3110852989023519 35.558696219382284 5.873230468423251 0.15141686414992506 35.97377069413177 -0.004081934336032433 15.971118561816132
84 34.98015744320966 4.546755441208237 0.29814523356193273 34.99902922678975 3.1390452997965745 0.4400541636843298 37.02565022104651 2.0531599427598115 0.23516765532537606 36.13041296416485 0.8740111260403776 0.29209033891678265 34.62315206836107 5.879338157521842 0.2694823109907583 35.551680384714366 0.004229678509798207 17.58911335182465
85 34.00387090228252 4.57657455847741 0.33326916738052526 35.53561369408105 3.116108887700434 0.42239093762760416 36.78734369849976 2.026744382257877 0.15900527344076834 37.09499842155377 0.8549529538066458 0.26038978307182614 33.727412094695126 5.889127126038522 0.3170393128731509 35.42984776222245 -0.0015307332993926615 17.09814320351198
86 33.838128673077364 4.540473023989302 0.28658207021971577 36.29711288301294 3.1247333293910433 0.3682364851578685 36.554572377252654 2.0047782322982126 0.20991703911779422 37.406017593334994 0.8190921562838258 0.2104384240411215 34.478842051069556 5.837852521392208 0.2837277616923707 35.714934715549504 -0.028846462284652086 15.571867355985686
87 34.477965481090436 4.532852315682614 0.27182781612870116 36.23392498911031 3.135399506644296 0.39439915399508213 36.350120708286624 2.0232078401314935 0.23398341029979028 36.68330474493027 0.8572850675401124 0.2825406460354737 34.294392863795686 5.823840958765295 0.3048247564640011 35.60794175744267 -0.019715177202808153 17.046362813471955
88 34.79056232958699 4.524922949040482 0.2665635840020314 36.44023402804964 3.1679535273461497 0.35209138207851043 36.92847070177141 2.0153937633552594 0.1975085278061009 37.272830715858476 0.878605441564842 0.31065641682512984 34.53506641729757 5.830349543057751 0.23994959674154825 35.99343283851282 -0.010787270082673684 15.66202486884992
89 34.79636984761481 4.549578957046123 0.22186270667653876 36.76634611818124 3.132177712402269 0.36067976550877856 36.52759740763485 2.0121569558973573 0.20696641010437505 37.36576171169578 0.8420272190985257 0.20699019353180872 33.65954558403073 5.825468960005729 0.2674960512679292 35.823124133831485 -0.021950354065569645 14.484317221465291
90 34.283430902776615 4.554186444926344 0.2670342808904717 36.4920074488223 3.1337302547900467 0.39818804781020617 36.509477800811304 2.019335948014497 0.2629062533808559 37.54578497214812 0.853179557618139 0.29207750506673524 33.87085822444596 5.8454909019132 0.2366287211784904 35.74031186980086 -0.013047693503125023 16.69409719297471
91 34.74409471534732 4.566916660389774 0.26059644387067543 35.760099427111136 3.1666137234738447 0.37967883387023843 36.85525786827612 1.9930069294900918 0.14329558943526777 37.71084179770187 0.8270675357134953 0.29139092350103724 34.304365027135816 5.847259851066143 0.21848014828374956 35.874931767114454 -0.014059374928900636 14.821752829536265
92 34.90141114502867 4.552040372423795 0.24994216874537153 35.98608435455524 3.180768777412755 0.38905465955445173 36.656238616898385 2.0041195222351567 0.2062068239160294 36.83659121842969 0.8330775196092797 0.2769964110462456 34.608642215153395 5.826896651728868 0.2525802289316569 35.79779351001307 -0.01485174627359962 15.753821700092857
93 34.68039422320877 4.5805739794373315 0.23269065739817554 36.188290259730316 3.151644841261207 0.38567355603135145 37.07919014535318 2.0130141012262497 0.22491296737965397 36.34826353240641 0.8529216581766571 0.22446727873895087 33.808944656073756 5.896452757426783 0.14662749083820106 35.62101656335449 0.004689152550075159 13.915677503241415
94 35.036733440906 4.586024578167145 0.2694699972088462 35.9845924916983 3.1578047485622087 0.37779242085739717 36.576799299038896 2.0235687161398417 0.27127404857859927 36.19031424236198 0.8511432808052235 0.26494021957493735 34.680460375025234 5.866824327201428 0.2218724578674505 35.69377996980608 0.0028408152195990243 16.104114939704186
95 34.62989364046788 4.5506214430395096 0.2607382135529594 36.179448932202305 3.1545341653330925 0.3463173150153425 37.35551016638639 2.011127086844506 0.2313117889939674 36.30800096281394 0.814196961192726 0.3036506343379442 33.54438112354261 5.8954695236226735 0.2084661667024965 35.60344696508262 -0.009042478949068932 15.475408059076038
96 34.73915764818634 4.548627433031495 0.3434335148667919 35.658625205473605 3.1458545837959697 0.3232926909198592 37.75358612963339 1.9867266795276148 0.14117556856531227 37.4259713993619 0.8364060994706518 0.2863133132859332 34.41483661818132 5.828351867703603 0.2848967037759349 35.99843540016731 -0.025038982249703624 15.803457024947773
97 34.57996163883838 4.533588995669493 0.2948954700547545 35.576275848301236 3.1164760403512344 0.4371384170188229 38.23854992254389 2.0051542585304194 0.1664390838595445 35.61377887208865 0.84721938981676 0.30341193012674 34.71079545182081 5.840716804417625 0.2517766268531069 35.74387234671859 -0.025601217198464067 16.657734077990366
98 34.16249608441964 4.579864997397333 0.3237531659349301 35.68619623841103 3.126445901940331 0.3538657576870736 37.629532565832946 1.9930813793111348 0.21883845587756634 35.70161500962735 0.8243892945931628 0.29872501203979174 34.96054620824537 5.878051192350071 0.23052242656356114 35.628077221307265 -0.01386576183716386 16.33737378175284
99 33.87713093280295 4.577902763400255 0.33119000429906253 35.60282045962021 3.1294248985022386 0.4038047002721398 38.26458174291553 1.9786108015939363 0.15529579804327356 36.641210040133494 0.8277590923015167 0.2856923780858052 34.841987261649244 5.884644031288732 0.2476612703946339 35.84554608742429 -0.014563997538234674 16.313760277244704
100 33.99577695960796 4.603086017510048 0.2661573461744395 35.599686513112594 3.175252731931593 0.36866692368651977 37.52094917430637 2.016463177433169 0.21746280160969003 35.956917426408616 0.8385841097827024 0.28592915997597507 34.93842871096238 5.865033643577016 0.23111333051925953 35.60235175687958 0.005451621091335235 15.691360932628571
101 34.17412086711686 4.589470432796491 0.22883900946346103 35.62798833637523 3.184655651463953 0.3871302287573528 37.08114548365737 2.006517445102584 0.2037166792588986 36.04190231025715 0.8475345713302799 0.24891934979744137 33.99567974943688 5.872175315570612 0.23301224713763197 35.384167349368695 0.0058383682972133364 14.915438023255163
102 34.344299415870495 4.57541103220006 1.5707572784766013 35.991165804861765 3.1619817624048934 0.3252817373444712 37.04300674429123 1.9737345172988832 0.26241752901446697 36.059769925604186 0.8376970499268739 0.2671657142100504 33.556339098207424 5.8666126254797675 0.2587926503465981 35.39891619776702 -0.011144917493474793 30.761128954033136
103 34.408747199268255 4.589984572736373 0.26129831108510754 36.39166320458743 3.144219303754446 0.3504929700782114 39.13376437198234 2.0136535096735253 0.22008418989508358 36.9574264130806 0.8189545934999058 0.2821908842806229 34.65992130736635 5.851047283485629 0.29165824069668633 36.31030449925699 -0.0106604623255945 16.10841730211577
104 34.17791426274983 4.560654687732246 0.28016875888321796 34.72346168676346 3.1715635274978298 0.3806403631997879 37.11544552009365 2.008274700533052 0.2563476886240192 38.21041070387096 0.8314263477972167 0.27076887494133806 35.10185121741673 5.871055935657131 0.2806268784848213 35.86581667817893 -0.005637275112075435 16.82837278358933
105 34.21199466391929 4.573613273076472 0.29460206282331564 35.61427454082388 3.166647294176482 0.39015581856514076 37.5174479479567 1.9934499889613906 0.18766076825394817 37.1641994468237 0.8435089814377963 0.2203215959556057 33.564499078644026 5.889974287966103 0.2390065091232704 35.61448313563352 -0.0007935498319217249 15.260693685154687
106 34.019949323722884 4.594827104241814 0.23469035508199304 36.11321938054386 3.154206785486308 0.35291299192174946 36.848420283531375 2.0259847579492183 0.16889637113571263 36.51442397479756 0.8643768158636093 0.2613813596068695 34.0390851510898 5.887804157261872 0.2522415596440174 35.5070196227371 0.011207609204993817 14.55453331729833
107 34.21381089457594 4.5773252857466 0.23432456588838252 35.89385811705651 3.162307825618669 0.36937186603635225 38.22284547661829 2.0070109863411503 0.20006259562159578 36.59030665770651 0.8446583827011245 0.25415366060310085 34.090989819671954 5.88682432163334 0.29350553325129775 35.802362193125845 0.0013930454526063674 15.48611208866761
108 34.29020543594691 4.604629599502303 0.2390075162222411 35.76561444723327 3.1554869337881253 0.44796949663440716 37.515276867666124 2.020761844011047 0.18806608930848764 36.04403350791561 0.8223988005697017 0.22494904458228637 34.970280876401624 5.8421737826736955 0.3229901130090609 35.717082227032705 -0.00514212284659592 16.30617556120702
109 34.172953257402305 4.604852376982157 0.2815701151032975 35.400140115769126 3.150001453924291 0.39475918230708895 37.34388513283993 2.0278625523244926 0.2645600427493258 35.84715795450085 0.859851299664987 0.25090761657613125 35.482203036930166 5.79628891572328 0.342884880502858 35.64926789948848 -0.006460995231728939 17.586158433832146
110 34.4905876118103 4.593488807462673 0.30528437542330394 35.84247815087945 3.1728745833491097 0.3873658747157185 37.33548057347978 2.0180087133132747 0.21836104242893675 35.56106761418117 0.8408799042122559 0.21244296117926173 34.648772128134325 5.855910631852548 0.26057863060472036 35.57567721569701 0.002000213082401858 15.859848596136837
111 33.86564435236861 4.617516920757755 0.25457576932566717 36.288675384188366 3.173387391939214 0.35420050163548855 37.69956687002948 2.0120677175829647 0.22535405506593403 36.58711455742193 0.8319627041159059 0.2719492222431961 34.48310344237597 5.890948570953729 0.21807415579736622 35.784820921276875 0.010944346114343117 15.17368373393829
112 34.471824189821746 4.600549086303447 0.2238685379944399 36.26474761024196 3.1766142393877446 0.372563726433617 37.57567033006358 2.0120538528828242 0.21880385933080568 35.674699588231825 0.8424288121885417 0.2785865496345051 35.29228625127343 5.835720901914484 0.3192529109428668 35.8558455939265 -0.0007589364201621596 16.19265342308977
113 32.72768014812994 4.616779508728188 0.2614226435816503 35.16918794892081 3.1613671873211393 0.42405252408770394 38.79622570332055 1.9880969450630623 0.1950955386961149 36.81550700091813 0.851089978384632 0.23851353800927985 34.78936034757204 5.837585778132665 0.3416836942602972 35.659592229772294 -0.0032484354296332006 16.739167546362673
114 33.45252167984335 4.632323300647799 0.32491224160253995 35.99379604712719 3.165181664843973 0.3673650366864095 38.2419026247349 2.0086100497336745 0.19988916379678656 37.19980545363326 0.8368476879563875 0.23424702666612332 34.97836548356675 5.845430036147197 0.3263792522433473 35.97327825778109 0.0034462329102356026 16.64777828407046
115 34.121648725710706 4.652625386892312 0.279812226507256 36.3422592495087 3.1541945110051004 0.3817791270072134 37.532508506338424 2.017513175109702 0.1642517978127474 35.21535401933209 0.8527695542882611 0.3178783325355197 35.8023102301995 5.863089834974426 0.3695928667984707 35.802816146217886 0.013806177498389948 17.341305073893576
116 33.834204056365856 4.622352142160241 0.28607261618598095 35.78609188978338 3.177960891509899 0.3753213256071283 37.58882741891965 2.0031198883802563 0.23899492718591406 35.49761220925268 0.8384861523974312 0.2994841673097431 34.76186693945709 5.857706938546086 0.36296457780858643 35.49372050275573 0.005692887643212208 17.90879987041471
117 35.55310109315827 4.643314946626754 0.24237613964561155 36.50600579117296 3.1780590248915437 0.37594245707432206 37.18474021056075 2.007473306389489 0.19872108424995377 36.5307595382184 0.8217895150794482 0.2642475751293128 35.25571879791293 5.852839219984549 0.2891361053008501 36.20606508620466 0.006462887638786374 15.703894950870882
118 33.294228857449774 4.638448218014302 0.2791635971379751 36.51200695509801 3.179188524854879 0.3353007779855049 37.96027078491889 2.0045703825302255 0.2222686498263363 36.16691646660579 0.8691756531653749 0.28967976030915005 35.179449838378325 5.851914467582422 0.3442426173568598 35.822574580490155 0.014427134273870346 16.852469537599937
119 33.068142438420026 4.647581288146082 0.280575223022084 35.54324463908659 3.2032100477683176 0.3698017030841286 37.287411859396 1.9865168284915502 0.2511974537759038 36.986416369034536 0.8088689909717817 0.3094156502964289 35.610387793655576 5.8801628889467565 0.26131607640931437 35.699120619918546 0.01103569390932715 16.871385211764537
120 33.804675703169515 4.6519032633251305 0.31240925434907 35.23750328659869 3.2018019978607923 0.39116087164315294 37.199093220233884 1.978747421976397 0.1853738164220514 36.65787606218351 0.8309749921588436 0.24558623933536652 35.0877872040017 5.88062340738842 0.30292658218263646 35.59738709523746 0.01457790158634622 16.47204116117052
121 32.593844996813644 4.658855318075974 0.27652457514036866 35.29702127107433 3.173557630437923 0.4530529812730452 37.9094220269152 1.9894132964438285 0.18208326450346876 37.15469732406436 0.8288666711100967 0.2977151671863761 35.14642154712833 5.86621492321805 0.27175210474668937 35.62028143319917 0.009149252901604043 16.97247772771255
122 33.8961285089006 4.628000038190155 0.351580295011558 35.340605100309844 3.166719206620839 0.41082032464160756 36.54834940948583 1.9922863793388517 0.18028913605273383 37.435671669340216 0.8397670254050601 0.30999453028021756 34.767196774413925 5.869663520928974 0.37381194187188044 35.59759029249008 0.00505491914120555 18.638273850042385
123 33.34957785240174 4.652822317130167 0.35230460032726996 34.77844872332208 3.203600352369288 0.3842542528994059 37.44648603633042 2.0071565530309385 0.17021988411919178 36.59562867631477 0.8444582111638905 0.25445953276960365 34.66194055593443 5.837787047406682 0.35134812502706536 35.36641636886068 0.014932581264622779 17.33296331811496
124 33.69472519110648 4.642747061153992 0.30022291873798074 34.31605313223235 3.20183422190784 0.37683434385949677 36.436055103441134 2.0045799676753813 0.17915175814010287 35.91813628204 0.8297498454456461 0.23847922473177777 34.994965740608066 5.879948228702906 0.28212880296195997 35.0719870898856 0.017539550021582674 15.77716120735472
125 33.40516973438551 4.611531929765073 0.3347337111396794 35.44204562214251 3.2286134550500956 0.32885853888454536 37.35835906076408 2.0471672765211926 0.14964417804715396 35.991424342365484 0.8490622327466463 0.2297492455629827 34.30401070798688 5.871966090018065 0.32395489328925964 35.30020189352889 0.027435881864644008 15.663985065988706
126 33.53629459657399 4.646822094327338 0.28363746871383044 36.0973855013595 3.191165505997207 0.34929739730636356 37.35907293608973 2.0380600150047226 0.1692084793362597 36.46859511494227 0.8424696440341097 0.24071110865524897 34.89659186067403 5.827507891400344 0.33907791240634283 35.6715880019279 0.014972715197173959 15.835778433656085
127 32.602330242564776 4.642127876476321 0.3454586677102733 35.049797916794134 3.1800627111486346 0.4125278298288719 37.116359835825335 1.984593662278806 0.21137968985850195 35.89382699473876 0.8282555694311439 0.2558321188640839 36.10801039547788 5.87170409353084 0.2068657357655561 35.35406507708018 0.0071164676175787586 16.410245120121782
128 33.87016268924142 4.629364702863391 0.2800698023813646 35.956806437209465 3.1758137356723974 0.4002766808066058 37.11876233120046 1.9968411412794338 0.13968983381269365 37.58154308107452 0.8324333155315784 0.3026863248119947 35.04772057590027 5.851818918522559 0.2341406902135475 35.91499902292522 0.0030220478183015766 15.548508460231947
129 33.73218317236527 4.6216161816476085 0.28132160585606847 35.92489035077364 3.1826826712933705 0.404472705466023 37.21301928389205 2.0165440371077197 0.19389617940709453 36.192752686394876 0.8135030347075616 0.22204087027206748 35.551861321923845 5.872112657773015 0.21608492286130837 35.722941363069936 0.007059401550284639 15.101062247787773
130 34.249525032078594 4.637208096550969 0.2558867594659774 35.65687874759659 3.182862420216957 0.39494976898223433 37.02021345938433 2.025560141469853 0.11101616180523904 35.83528243621851 0.859139538513092 0.2602107635228204 34.943917560797885 5.8519344082329985 0.2747115222431092 35.54116344721518 0.01710860604120352 14.859946620817807
131 34.2005806877255 4.626689806319421 0.2980299585115916 34.6953936077336 3.1905453154157293 0.3889218563920848 37.54672170523273 2.0197686736823517 0.16146565991766346 36.4782197526852 0.8482400084786224 0.2720077978774329 35.040917449514446 5.859212819597648 0.2233260881929967 35.59236664057829 0.01465900974318397 15.398256338811828
132 34.69738244029719 4.637848650063914 0.28716283627448513 35.788176515764206 3.17901557162967 0.3741376054187593 38.00709820687209 1.9964263934906588 0.1172194981717398 36.21143564537912 0.8323367492550039 0.2955319891709808 35.89998554704512 5.869924081412428 0.23453241106417683 36.12081567107155 0.008877974214764462 14.99527196493001
133 35.07781164625037 4.645876567709165 0.3013103799092306 35.641016051256315 3.1813356762309484 0.3803053916426993 37.44534164165134 2.0416001025199 0.16955181225712113 38.295959236631106 0.8094781292958646 0.2449711123286889 35.323074269945764 5.845535977353296 0.2982775030473495 36.356640569146975 0.010532975666264432 15.978832619595835
134 34.42210470103368 4.606524847311682 0.2664458961378675 35.19773890925524 3.1890020218994843 0.37564021839120876 36.70663341736513 2.0088726971008644 0.1952734790232828 36.718091397267315 0.8486159982154596 0.29456449442598154 35.430339635257496 5.826394541221229 0.2677552583825177 35.69498161203577 0.0016497061941735725 16.039143843621382
135 33.85591733341385 4.617394978726867 0.32867393327525835 34.77329153756722 3.1895656569178246 0.2664071838472087 37.3505706613626 2.002707250951912 0.15222950826419332 36.15279128376616 0.8264868838016305 0.23466087670201669 35.384836473137504 5.868886505688213 0.24260550159061922 35.503481457849475 0.006775940261718927 14.032618799919991
136 34.67567615413426 4.626053408779632 0.27579531955982484 35.469604494222146 3.1988880521773955 0.30603724888755024 37.07484550051902 1.992917507508816 0.22501076349453303 37.51884284449555 0.7899138720515056 0.2676031447810879 34.802376629915905 5.8013810324937785 0.3004463556556734 35.90826912465737 -0.012401540353344908 15.755111315617098
137 33.60275184048387 4.618074044557534 0.3044271091149926 35.38555067568939 3.193018746053243 0.35652503377560535 36.561791146597905 2.0111303217899135 0.2176331904919332 36.58304700599746 0.8300252260079165 0.277442222692055 35.55125046240383 5.828943173118238 0.30238163978902505 35.53687822623449 0.002005987349798466 16.712138345210633
138 33.4961048496905 4.603059393738259 0.32456084484261194 35.20333136006723 3.1806636850794088 0.39279415496906045 37.156455204044335 2.001191266754999 0.1922472809310158 36.031807697774234 0.81978939332036 0.21872778291245576 36.60552644667258 5.8420108583941355 0.27137412827090585 35.698645111649775 -0.004889395498138005 16.0394285528264
139 33.74628275663081 4.590326309861284 0.3300461186063755 35.359423742323244 3.2003117071797287 0.4035617648074701 36.693554917593545 2.004296639810805 0.23480669512119393 37.65872464658455 0.8116784156854662 0.25528272331850177 35.923777581646796 5.810985494775338 0.2630261753525052 35.87635272895579 -0.010712601493046092 17.036596109384142
140 33.8758975058799 4.599486989995511 0.3616712249415074 35.28456440401745 3.2025323045414744 0.3424328686231956 37.2660025084944 2.0074502395198657 0.14763985202758448 37.093743715648465 0.8154956968022626 0.24385827494897425 35.8541561160911 5.83934640111821 0.25531387877273265 35.874872850026264 -0.0013699885601057282 15.480358193393569
141 33.30730989508635 4.591122574186856 0.2980951104653577 35.87783873596982 3.1793066687105336 0.36256196063822066 36.69010540102136 2.024865166164647 0.22211961816248804 37.492532702519 0.8318236375701092 0.2944975577751374 35.86368757191525 5.79966058008236 0.28071187461713165 35.846294861302354 -0.008876589612669262 16.707290271934
142 32.60885323243963 4.582741533673704 0.39172267036354286 35.14658736768799 3.186835235234242 0.28326172848442466 37.18038345970326 2.0035882828968097 0.16947655722055804 38.447292177203124 0.7934658464524188 0.2881506934236887 35.3159909985452 5.805210401919919 0.30637951844232725 35.739821447115844 -0.019864054920151662 16.489624135850065
143 32.87299138881548 4.569251391314472 0.3166561339713438 35.73489039354862 3.1706543311049753 0.3357790212650167 36.58599601642482 2.019510139583156 0.20756684235112102 37.79105502614545 0.8423662022027567 0.31642654774350476 35.496192520889444 5.833042652515066 0.33335369902121786 35.69622506916476 -0.007267371611485274 17.300830117034092
144 33.41805492193924 4.575986821173668 0.3103680951325728 35.68922655906549 3.1818275959010838 0.3976833905882955 37.718404315557 2.017382897785913 0.19084653310294725 36.35244469296329 0.8514164633835177 0.2844697032918509 34.84891006402417 5.819165692581301 0.34123122259157246 35.60540811070983 -0.005076420790473745 17.47061699636479
145 32.97724054003126 4.587755660307985 0.36075744901681667 35.27902582492087 3.1845456304379796 0.3660420778717855 37.82584524656659 2.039060284756262 0.16714635312776438 36.50092688656092 0.8633348079266299 0.29679595676876636 35.28779434422863 5.8467422084403164 0.3211294041881707 35.574166568461656 0.010055403418264141 17.32476825499531
146 33.772137557976635 4.584783277990182 0.2999585754845998 36.04687381402958 3.1531658076059434 0.3193787973093407 37.442474372293105 2.0201806626562844 0.18689115216742733 37.962008194856026 0.834979001081105 0.3104079059645227 34.75460361393512 5.866572320340862 0.2657107829803992 35.995619510618084 -0.002296101020695107 15.840532235699685
147 33.303553311506924 4.58946967728363 0.3447240992906938 35.25487109177817 3.1841057298276936 0.348487691060035 37.55939053934724 2.0572935420506333 0.1960962531822568 37.97334714913493 0.8584844744361344 0.27197141143094006 35.1698367723992 5.857071618952008 0.2915987422653574 35.852199772833295 0.015052693554449537 16.648757769562707
148 32.27007595943241 4.595561865764014 0.32551647399074485 35.81635446687625 3.190598111245815 0.30124168388971756 37.98337438596895 2.0076954935434728 0.16774324563138931 36.361149685952164 0.8574289432811429 0.28083061206568205 35.0487092766098 5.827518086867736 0.29635256109350716 35.49593275496791 0.0015281851848656602 15.718347413287928
149 33.981185008841464 4.573225737177701 0.29511790126543513 35.471100325709585 3.1741761693357944 0.41175765007262344 38.455837638775385 1.9848594067312757 0.22189466734008467 36.52256878309722 0.8512528698888608 0.2940078137922289 34.631606149201126 5.863795993210767 0.2820836250929579 35.81245958112496 -0.004770279686690726 17.24444434588803
150 32.92540912925906 4.619142155789799 0.3717789176610924 35.459204878693086 3.168300995158036 0.3548575888000041 38.166543001920566 2.002606080046908 0.10002256666897752 36.56084694657829 0.848753903750717 0.2743777820827786 34.920365332476365 5.870864582669099 0.31061839191855384 35.606473857785474 0.007701228527341275 16.17637755762536
151 33.29596658148759 4.62137418282577 0.33936379764575714 35.72635979202045 3.175027761671311 0.36286299798707977 38.14896277027144 2.013295586972837 0.14362328022419438 36.6900471178128 0.8394518706584907 0.2723742819517959 35.39852668013857 5.798937573080687 0.34433003103565607 35.851972588346165 -0.004614919913751269 16.759638757824874
152 32.67225141126762 4.55653403007813 0.3071017943317398 35.81701316625772 3.1673052036820497 0.4123999572632767 38.28874955433682 1.9947329160205036 0.1740050379250848 37.44910451742146 0.8608112996784532 0.30045582146990624 36.27636622044208 5.876772037847488 0.3018730353565082 36.10069697394514 -0.003001217494245534 17.141013876175787
153 32.53407434881193 4.5985401324612685 0.32515787077465 35.71787406121678 3.17197912783981 0.3289659333887564 38.169246245595616 2.006057374915189 0.15198876605386413 37.64490901050052 0.8536133899629061 0.2533271187250529 35.139672263283074 5.850984063710937 0.293212012934959 35.84115518588159 0.002002502822451779 15.500246733751267
154 32.957280001671926 4.591883243258252 0.3217142889501933 35.36809796206856 3.161981510568661 0.3419337127673843 38.15641286652389 2.0008098248668063 0.16331194525333728 37.634501167751964 0.8746678185296897 0.2825425701633249 34.41877922984333 5.833037096214937 0.36353191774546323 35.707014245571926 -0.001756416267901173 16.879731239209057
155 32.58106107020895 4.574359258362703 0.38211127120954985 35.20981126069093 3.143642310365489 0.3583252866045965 37.87904190145498 1.9958298695472068 0.22987615016463145 37.460555517629665 0.8328348413583683 0.31019767233847334 35.25564006102416 5.823766224182611 0.38870110361566235 35.677221962201735 -0.020145814192294755 19.127754628825034
156 32.77337384866141 4.592143640584437 0.375620559172615 35.922109313231076 3.1684500640325153 0.4115876885035069 38.74890310769564 1.9544790958315559 0.2154426433118314 38.0909626607976 0.8335651648526984 0.28766095878774756 35.27164434231849 5.810040297192462 0.44452413843359107 36.16139865454085 -0.02249666245683677 19.879756054359977
157 32.32127492377504 4.55729340646699 0.3323408763015424 35.33317590369219 3.166833235018463 0.40794268155477714 39.33237717239476 1.9950876042949415 0.0897477278420852 37.139339815727425 0.8647306745971567 0.28230259716823475 35.2997446421077 5.820945133938612 0.41582165283054323 35.885182491539425 -0.013254304092337698 17.511372527000397
158 32.49100350183606 4.585090195606946 0.3715676939279277 35.338705994236705 3.1753121031594183 0.46650141486476704 38.034082939115244 1.9923533469369796 0.12826522335770477 38.32365479932003 0.8582655988829925 0.3658578520203746 35.17779401496536 5.811178225493335 0.3676439090755615 35.87304824989468 -0.00979242093963617 19.47868680140426
159 32.71193748465579 4.621506169533284 0.47407213997554426 34.80366122567697 3.1720452500320078 0.3881285416332941 38.293032747252575 1.9995888910990232 0.15445693242015893 37.2080391027719 0.8513536420716246 0.26169901294750575 35.7044942222293 5.836913688873056 0.34314539642772934 35.74423295651731 0.0020492133662288305 18.581044482597154
160 32.47115372225166 4.597037327602624 0.35276758718846923 36.2283952052098 3.1834114146448655 0.32876126417923385 37.686746945955036 2.020744014046346 0.21532718419249508 37.69546504777961 0.8343346977062411 0.33253502379688465 36.165769737718165 5.827914938027638 0.3638192907167244 36.04950613178285 -0.0015438365500274997 18.256845787157914
161 32.39969725067638 4.595918014558661 0.40675141561776923 36.17043453863906 3.181858569317237 0.32301245906575826 37.916304142630324 1.9873867408627781 0.23070470225966636 38.012613116151265 0.8361252829294602 0.2471347930531852 35.74880104300103 5.83779639509874 0.3368708034016478 36.04957001821961 -0.006415314402195072 17.698370340532684
162 32.56839152842815 4.608176215405479 0.3763077253615221 36.31489439780481 3.15440254926657 0.34090245433964755 38.17359833215044 1.984860600787114 0.20740220544484797 36.87484959954712 0.8551387138173658 0.3739690968520917 35.54056725744258 5.805478610053501 0.40668105242126956 35.89446022307462 -0.012620977089564533 19.54086923680254
163 33.11072100450655 4.615172305130889 0.41168541331788633 36.09278898397676 3.1688199991451316 0.37977258277945475 37.914456041317095 1.972115604709416 0.1690983678183605 37.219914393074546 0.8693486772421255 0.3017912286014543 35.06961827052098 5.810780930922234 0.37457949490283393 35.88149973867918 -0.006984811525611301 18.757802695961555
164 33.06898827747383 4.598481436418437 0.40500294125859804 36.01608921879455 3.1772339089091033 0.353957769417297 38.137996042150036 2.009069969685867 0.19354259521639983 38.0206014039808 0.8597732837748064 0.2848273479675138 35.105061335003676 5.7861420847791285 0.46750031924966307 36.06974725548058 -0.008092178242102 19.535923908470775
165 32.81127853284078 4.610238833420334 0.38143806153861515 35.49106256621889 3.1784650277827953 0.3055852649293629 38.6309732511461 1.9984362852617632 0.1786714608580041 37.22528668100079 0.8560030875559139 0.28528326828086914 36.28178305142694 5.833066007518917 0.3957715475814175 36.0880768165267 0.0010095333523742589 17.724444845244523
166 32.66497820305917 4.586966437638308 0.3755011205404145 36.192792972795814 3.1787264425093134 0.28843454930111484 37.92238366965619 2.001063088635032 0.18685329501098738 37.53650883220521 0.8563746010654617 0.26947201222890904 35.976011102165295 5.851776176529882 0.38114702237054365 36.05853495597634 0.000749034320029085 17.20486833915561
167 32.69736886544304 4.615310793973072 0.36096222038865006 36.41102246258697 3.1613483456238938 0.3196922606590356 38.10727144768187 2.0098107948748662 0.1812803281387937 37.54718287264882 0.8354562009702937 0.32994715763256655 35.74580360728157 5.803866268762279 0.3930499218552364 36.101729851128454 -0.009073834114689382 18.161981607346963
168 33.14758084115786 4.570144638114584 0.3717390450208421 34.80835568798514 3.1809474753048343 0.3382409574030702 38.60190791145114 2.0152980805917036 0.17409418389812553 38.05237492495298 0.8044643127609881 0.3147573522420332 35.162123274740004 5.78274095861749 0.34067953837301407 35.954468528057426 -0.023513221877650415 17.641497444427028
169 32.19458272705269 4.586599320341478 0.3485571551683994 35.21287775958349 3.1780084351779796 0.35417798856756133 37.581547936310436 2.054882283601675 0.10810796567659917 36.8085974526454 0.8436882590830871 0.3222958909783037 35.61254116739732 5.7941943846354045 0.3233195193140217 35.48202940859787 -0.002757778387645504 16.689785242992276
170 32.80805174483415 4.607220135562846 0.36600593927595343 35.634394516776375 3.172030846277345 0.3406370792861561 38.072251481347415 2.055613988775785 0.12478351897745385 37.749931039104375 0.7866780637169998 0.32254381834441215 35.469362382793385 5.792672038750356 0.28460644522007783 35.94679823297114 -0.011389300338903997 16.484875841738624
171 32.47923829650224 4.6127852357082295 0.3397431873320012 35.85333327093336 3.160566881531673 0.3193558261478725 37.02644833898063 2.0478391080805514 0.14134533397497326 37.73171808377148 0.8462440086865506 0.40725266566083806 35.81286909608468 5.7654707531857134 0.34035472186811877 35.780721417254476 -0.007651117517026807 17.739366176495313
172 32.888078816543675 4.591735462141884 0.37741008255594494 35.625393842172016 3.1655736614948125 0.32027646069225507 36.47786670822979 2.0732627750828856 0.10613727102605046 36.989281998904126 0.8677318129817174 0.31539112285151416 35.663175731284674 5.817791718344184 0.2970666951065707 35.528759419426855 0.008986771053526188 16.229392025762444
173 32.652101214548544 4.551102261837057 0.3641374100766084 36.21317704798571 3.1866803239043278 0.355339489768513 38.21511149379 2.0510805144605335 0.14132756255642032 35.96856638429835 0.8787660809326964 0.23456421338188685 35.286444846718375 5.788206037837366 0.3428446342257655 35.667080197468195 -0.003065271161174299 16.48071054061342
174 32.847269767457746 4.570348684129077 0.38360006750785314 36.146911875149385 3.1842033319378182 0.34410041422542564 38.60399566527024 2.0583965811146054 0.12106080416301268 37.60977595746342 0.8713914660706018 0.2974986877678713 34.67638253130681 5.772834012640864 0.3267124193840702 35.97686715932952 -0.0027974997769771416 16.879020292189757
175 32.995426155843745 4.60738884378951 0.4054016616545609 35.88525992968846 3.193182586390282 0.3806771015126816 38.114956636481566 2.0315497021818363 0.09509843472065317 38.22691430193513 0.8583633522847124 0.2628060098994463 34.63139410057564 5.81094700347723 0.3234138706599724 35.97079022490491 0.006053982669143543 16.8151318929717
176 32.9938364816032 4.620054121702567 0.40115819241644185 36.33319699961066 3.1731875284105318 0.33344039538745146 38.97560718284816 2.0588086179618097 0.06487012333292219 36.676627094128506 0.8498750052504878 0.30946145125593455 35.196236802990626 5.798029073129215 0.3194997018333645 36.03510091223623 0.005758554335351817 16.368600510120316
177 32.39486584379166 4.619246751489879 0.41640913131302537 35.978261538988434 3.1793902781016645 0.37479659011838695 38.5304518138047 2.0365390514278907 0.08733935365483646 36.67165017967581 0.8517715985281131 0.30224911000470733 36.0337601956773 5.827201456684867 0.28600565049398086 35.92179791438758 0.008597512290912457 16.808287993899988
178 32.44741616269329 4.553353424295636 0.3887753300742026 35.781999254452934 3.1834475150854047 0.3479977490045352 38.73141672098529 2.042024652838519 0.07970973721001222 38.03314220774749 0.8573009019370059 0.366664559178051 35.27492138591213 5.795146266860433 0.339278557861576 36.053779146358224 -0.007977762752170613 17.44571612019625
179 33.32977703740525 4.587344215494997 0.3952059165436663 36.30176148166308 3.161433161066262 0.3792329436671643 38.6649185609008 2.0343160804497167 0.08281505764296554 37.82266900232242 0.8764195696808397 0.4290209238669462 34.22138167322652 5.7581436856641295 0.3116734233674181 36.06810155110362 -0.010700972484381533 18.311138293960735
180 32.83750627378737 4.620772164443049 0.4132463438285025 35.198092668936546 3.188725090905494 0.38060217744833164 37.71492306570525 2.0326411581084494 0.12878606377370763 37.97419389725744 0.8457100226471062 0.34500055352053755 35.46225726114773 5.8202893047131035 0.3246602669922153 35.83739463336686 0.007395233207869989 18.246361295369706
181 32.86569052358303 4.576580760988364 0.3982277056352783 35.182814079329205 3.176400018687178 0.3750334178418684 37.56189273074555 2.0297296137370546 0.109934907662951 37.18771301889695 0.8489442781476016 0.3480042160046422 36.05598161143129 5.812342444394512 0.3423469428650606 35.7708183927972 -0.005432891764628312 18.031522570446356
182 32.46516245194071 4.617262777673952 0.35302506789704047 35.74263751583059 3.177720075531478 0.3544255569801247 37.693831590147525 2.0188861381507888 0.08008612651080899 38.39529016842689 0.8671538708478129 0.3802366613026863 35.67509226278345 5.810956835919766 0.2768791251506194 35.99440279782583 0.004163624669189158 16.554498656233754
183 32.95037397772071 4.579899373166731 0.4207361738722705 35.44734632643034 3.1657962744525254 0.40003967844565896 38.400633653204245 2.0500507044952823 0.14501209269712093 39.56119158831052 0.8361520542560035 0.35967553243462264 34.807048692639235 5.7796918214257165 0.2967547851858251 36.23331884766101 -0.011914269396318788 18.589251979611795
184 31.927081266577307 4.567258142877393 0.37906465988078253 35.747829512201754 3.1773676342933603 0.2983292187337342 38.79469585019016 2.0492700818379372 0.129887333964511 38.32379996848852 0.8202948098150178 0.3726547591701739 35.03365689090807 5.823605702197999 0.34915142069069993 35.96541269767316 -0.006673040751228898 17.522050818694115
185 33.288288883259725 4.598282699619203 0.38030121677224554 35.91755519839868 3.175334033662682 0.346137808161603 38.938583698379 2.031405676490902 0.11568564322430624 37.9194670652587 0.828422721611815 0.41602361292221096 34.76682603539908 5.778955593034243 0.3445556188036585 36.166144176139035 -0.01175217007180156 18.365633854502445
186 32.62840838125527 4.577920476548748 0.398740461327147 36.74415563840806 3.180070688526023 0.3038680418701889 38.720779210634234 2.0437503156757963 0.16143710917185827 38.3932710477918 0.8202364469053359 0.38564186564492653 35.33139290762278 5.7916420501341905 0.3983426614609926 36.36360143714243 -0.011508319397551703 18.88503430045608
187 31.959001380648818 4.607618237881907 0.3687661494040194 36.021808991177544 3.158052234809969 0.4200316281938218 38.74939695904822 2.0375318481826055 0.16728279783791536 37.75023561843693 0.8715393082055943 0.3447955252632541 34.65330169178693 5.788928645504097 0.3962113315162422 35.826748928219686 -0.0014982600387360324 19.447189466125632
188 32.26595107474854 4.606429262875756 0.37825074116000484 36.72127933229042 3.1948323349363514 0.3666577424782483 38.37935949352004 2.051842222862157 0.168150098980927 38.298894233326926 0.8598553316650919 0.37304795387724765 35.677235469066886 5.778211032905738 0.3481824500942499 36.26854392059057 0.004001722093448512 18.727572287271645
189 32.181424981442944 4.599068886231318 0.35829639297428567 35.968494306774886 3.192271645480098 0.3848178393426209 38.28787252543434 2.032993183096682 0.15851930099441675 38.662021786997414 0.8721055762616478 0.34316151736046435 35.39329536360318 5.81296473326826 0.3659942809374958 36.09862179285055 0.0076484899120307535 18.45828607718215
190 32.94247114808463 4.581879404536071 0.37542066188125184 36.53453505527061 3.1636248688024535 0.33352324663387084 38.35617251434261 2.029351018599269 0.16208402016811224 37.885924265545064 0.8491900189430646 0.3855759417158159 34.66009551387601 5.781754983719118 0.41058892592598323 36.07583969942378 -0.013072256035575203 19.10462217280766
191 33.129534158524976 4.58870876426905 0.3457503871892556 36.82976282498701 3.15738951465725 0.35391116447010945 37.07319924333122 2.0380448385703236 0.1743592896029273 37.752127129736195 0.8345277428042149 0.325357079688892 35.14439266346363 5.820064338086982 0.35087814109205673 35.985803204008604 -0.0064852752780063085 17.764625903929762
192 33.4225283347409 4.599934734837814 0.34562971647793855 36.14993230150624 3.187991365236785 0.31191493768038747 37.69449262592881 2.047247753817474 0.17050043892630085 37.34037404309505 0.8310741232787094 0.3924059220623583 35.58778283596205 5.78242092329541 0.361998048854483 36.039022028246606 -0.004498534862331982 18.133530532342323
193 32.79396478637175 4.61501054710491 0.39134077420790375 36.11938914047859 3.191046083569424 0.2999137901829879 39.29883181159496 2.056728585832928 0.1810818570949335 38.842582098980806 0.8376225488057968 0.3094452063673462 34.386107212355014 5.815277252135286 0.35585139152948536 36.28817500995623 0.008904688534098449 17.619976490116745
194 32.87210808814981 4.615512399027164 0.37235685920654044 36.33160357934216 3.189550715075833 0.30025234345499424 37.705999507388746 2.056419207639114 0.14962338703337452 37.23741045844217 0.8492665923668489 0.2823905247503877 34.70813996144452 5.793441925055665 0.38603924258669464 35.77105231895349 0.006605852877354423 17.081732347391316
195 32.56578207714722 4.599866830243929 0.3643472234785067 36.286101895763366 3.1674231014662504 0.37634081162089045 37.99174387620312 2.027591030520783 0.12611641730032594 37.34189475567907 0.8517418177734144 0.303308375228605 34.8894508373696 5.845855667618802 0.34425038832466553 35.81499468843247 0.004263374569065404 17.353324184792996
196 33.42203483647401 4.609557071760339 0.36224975169873785 35.55058323363417 3.184261026868888 0.28724279429004407 38.14265453366739 2.0457996482487717 0.17896668995628223 37.01989691818734 0.8239414449515264 0.32743689766444706 34.94951443242249 5.825181167811166 0.35951699158027906 35.81693679087708 0.0035157569725676073 17.365355258421047
197 32.252651460084195 4.598893338909716 0.33156721996380945 35.87791733206091 3.188910165722903 0.34654499512970527 38.02442396153219 2.00995855862673 0.15895896416736155 37.975658991425924 0.8388555789191232 0.2962929575130831 34.846337369072415 5.78549936951539 0.33959291185214036 35.79539782283513 -0.009808912616798171 16.878844458064297
198 33.639200560671014 4.585577515472376 0.32562996158840185 36.66848387403522 3.2043469873381185 0.3461938477769937 37.49765065268971 2.0587486674417614 0.12877260414778072 37.154423259137175 0.7909025699744702 0.31588094595620525 35.1825601602722 5.810415801118508 0.2714597234426381 36.02846370136107 -0.0042340066865236056 15.904587416111548
199 33.96021267847893 4.602396926064746 0.32563070686524903 36.6178138912295 3.1753023816049057 0.27614575384408024 37.82154215114292 2.0482213712196593 0.14899550701094993 37.76191626970327 0.8142592955819207 0.2816885003560185 34.47885695277 5.83285013464558 0.30020336789329666 36.12806838866493 0.0003737068677919231 15.271202662154478
200 34.03237649935823 4.612301668265847 0.32634429993842723 36.76506189392829 3.1787413092798005 0.2890045850765673 37.63462008180576 2.032411136021568 0.21432004997985382 37.277323732435484 0.8435914707118597 0.3607143873091288 34.17622803336846 5.785092903315744 0.34041292518433275 35.97712204817925 -0.0038046174366067388 17.5416328551088
201 33.504166325118845 4.612346872053187 0.35484300714826456 36.41371843671686 3.2064776297546964 0.2780161541721313 38.46542994849876 2.0504592404308197 0.11783203793797374 36.76647076193566 0.8536808754965892 0.3893794923509689 34.526170795002784 5.765960729118109 0.3200213433066278 35.93519125345458 0.0035527544151097157 16.731422260270577
202 32.37106127273299 4.537365386685697 0.3832080989524095 36.94042688284305 3.171618192966357 0.3344385724055399 37.3497075732067 2.040900965516008 0.12265540371724135 36.74499145868873 0.8312050879564511 0.40299782212516977 34.94413842808079 5.818284077130563 0.3183343692713416 35.670065123110454 -0.014357572904555194 17.89501052236734
203 33.94361844243802 4.590543200558885 0.332105853759752 36.972482387555395 3.1949041591128933 0.3271578645057892 36.879412427237945 2.030458210399914 0.19830581183850554 37.623191658853095 0.8326411149169753 0.3561915273371706 34.546291035211645 5.778516239043185 0.30642714185761794 35.992999190259226 -0.008819730149199878 17.42007357708314
204 33.35171167822239 4.573262028603693 0.3896496239179497 36.1991398171324 3.1963315214415826 0.35363209969520604 37.88457632266085 2.0229511640432953 0.09658705488899448 37.7619128378547 0.8337552529264434 0.3589371381922879 34.97861799500038 5.7910770765287145 0.3029983037735334 36.03519173017414 -0.010756906246824594 17.209408697549872
205 33.981122052876565 4.569329478161035 0.38034296351500924 35.730453682819 3.1930819996965667 0.344305310136115 38.42749716806395 2.0240071848905488 0.10802838815021613 36.17670190834332 0.8504443579307973 0.41440000784465386 35.52460479125547 5.799422957199388 0.28858244920963755 35.968075920671666 -0.006975119379903272 17.597357256241313
206 33.119067236322536 4.582279366210076 0.3266479669846982 36.46733997596806 3.1921830398582345 0.37856550981753134 37.14399066394861 2.0597333715373414 0.11070529944905191 36.446640614920724 0.840866299616757 0.3696977938817154 34.99490404670383 5.814371707740377 0.3187981434509058 35.63438850757275 0.0036544420369867712 17.239322745148034
207 33.66864399037505 4.57190826085681 0.34908154720962475 36.49677984195298 3.1977820145705267 0.31519467996347833 37.26622971784189 2.039112314614396 0.13129300780666858 37.69026668500229 0.8328568673999601 0.31680215058298533 35.051595265896395 5.826379076766359 0.262491962449838 36.03470310021372 -0.0006246081139601678 15.754773449669562
208 34.64568177496971 4.6023016976804865 0.3652524143643448 36.45536387342865 3.2223770586622664 0.2687126518066863 36.722182754842294 2.0759314658074812 0.149153625456447 38.40055012373858 0.8289243912220894 0.3594502353625242 34.68575503409559 5.800092613944609 0.28878658085582143 36.18190671221497 0.011693130507816108 16.40212591647406
209 33.401203508800805 4.585153927449393 0.3458177411565043 35.43188092256068 3.2028975128750736 0.3293406269126246 38.289136555829856 2.0224858456637915 0.12753343026164796 38.231075000715066 0.8427094022900626 0.3741387470500526 35.76527431888929 5.816853008031743 0.27775128922543174 36.22371406135913 -0.00021237569355763152 16.668280015867023
210 34.35638106894059 4.600108014180833 0.3372300120386552 35.48898973985277 3.234520040873905 0.3318521933400173 38.005706149062085 2.0416933559799184 0.12638056230759095 38.3942889223142 0.8403831246635083 0.31077494763252794 34.23293489077799 5.804665459965426 0.2917738868371741 36.095660154189524 0.010041684177147658 16.02003290277183
211 34.08910152910305 4.5641470213933015 0.3815517288852467 34.82786569011649 3.2074513945114074 0.3066215133318369 38.26836819391672 2.053492629335415 0.13532850073388816 38.790783047184725 0.8151903054039438 0.3132898513633582 34.05664877040603 5.784215479526491 0.3078375764553309 36.0065534461454 -0.00933294892145864 16.554230889317086
212 32.63204985444084 4.5930563009789935 0.36726495170401047 36.48684420091113 3.208179672212455 0.30711480743453234 39.012552821636234 2.0180165018040186 0.15752693980672303 37.34570976050593 0.86101955308671 0.3463924635742631 34.7219776787589 5.817046311547254 0.32815539551528844 36.03982686325061 0.005231352970315806 17.262697640728156
213 32.30508896240269 4.576513666036382 0.39033976340720405 36.22332175466407 3.194707494502039 0.30631409866120396 38.9548678392581 2.026589522703924 0.07851279876102069 38.31040645618449 0.8360593828602622 0.3304870487736161 34.499068238992784 5.821349392357071 0.2836136130682459 36.058550650300425 -0.0031884232636347986 15.919830840900893
214 31.761142969278126 4.576475258067098 0.38808129072985875 35.68003727624647 3.2020642490184597 0.38660051473540313 38.44310372716318 1.986924934509987 0.16778001310046886 38.073587675373666 0.8244678165188049 0.3073264911194792 34.15060561215115 5.8404642964598175 0.2968267299262514 35.62169545204252 -0.008153004040737067 17.722902860239074
215 32.64536253215415 4.576024211454079 0.32681436659045676 34.98250752362162 3.1970236723525756 0.32328518608943585 37.55455732739585 1.998221047919263 0.13263520770116313 37.06132897293552 0.8328905513729201 0.31077650695684134 35.26265742411945 5.81236547652228 0.28921553291141966 35.50128275604531 -0.010927323031346959 15.844881974782936
216 32.716116967761 4.584482812374746 0.3411295062514265 35.083831639917754 3.2148388051572137 0.300166479947423 38.749763187792176 2.034885386756338 0.17775792080182257 37.425679791705974 0.859472231118019 0.3195858454437116 35.04335688835981 5.784088860067744 0.2909507517748043 35.80374969510734 0.001321304139241608 16.381900464747755
217 33.25118224266096 4.588786812723352 0.36918394092464935 35.920908396191535 3.2091113918286 0.2614007338856015 38.26756690665988 2.00104427816229 0.17672176407412737 36.70898964725163 0.838948532631486 0.24624412219403805 35.56956053435214 5.81510027059445 0.26152179135313947 35.94364154542323 -0.0036340577675347597 15.069619109733782
218 32.54676380336312 4.559273722188584 0.40615967512909035 35.34758130437611 3.200998319217215 0.29253029153453497 38.18326200244731 2.03932162966336 0.09569665308250842 36.8628517974935 0.8173950651386964 0.29358381212948664 36.001626637193404 5.831528399912276 0.2733309039166422 35.788417108974684 -0.004528887731544163 15.599364237283584
219 32.495460781072616 4.598226976248781 0.3820948063973495 36.18981746197958 3.205111663415383 0.3090503778957337 38.19498249149988 1.985849461781984 0.1622637968823583 36.9522892865243 0.8428523778844597 0.3060083634424595 34.89449528698608 5.7817927256618855 0.30474471099439165 35.74540906161249 -0.01146567395707181 16.778061261956662
220 32.3394816216386 4.610238565180485 0.3604912320346626 34.63324210684545 3.204096701261297 0.27626815054483284 38.17656110809118 2.001048168092124 0.16920458592738333 37.629405021561944 0.8373359143176057 0.31961392265560706 35.27332834546632 5.797645009223887 0.31768070467290066 35.6104036407207 -0.004159443340490676 16.538525257469022
221 33.413822946425086 4.601744906803067 0.363311926597389 35.52210384857998 3.2087558809463737 0.23749013147844295 37.3773019901359 2.0032946812092547 0.12579947516338877 37.96722672767881 0.8548100620624869 0.30358165414946153 34.837380339397924 5.799036165148932 0.32966428059080954 35.82356717044354 -0.0007039757215475228 15.582704139355249
222 32.42809948239908 4.607499270686839 0.40673604819187553 34.94610236177708 3.203801601272877 0.30172364161039317 38.33077653162108 2.0042371691255987 0.1077449716943484 38.56414456919036 0.8140401719776236 0.2995029556114974 34.98174537916459 5.79507566464414 0.24747592365421828 35.850173664830436 -0.00930153941415468 15.620932717476297
223 32.907903727539995 4.609648355232804 0.3953791218909872 34.71288267605183 3.1641049013169757 0.31584257004359395 38.65466584710164 1.9814441048014786 0.1390750458473826 36.80878697836045 0.8261414732431167 0.3257456461291145 34.122073689019814 5.750489728834619 0.3061729355724226 35.441262583614744 -0.027866602269771557 16.984936427207906
224 31.99047944856811 4.562225493208615 0.3710985548754187 35.0997722702972 3.185060075001578 0.3227081240453009 37.17494685635018 2.010618366026309 0.15845472037944833 39.034789607719006 0.8212835028130435 0.2694610413862493 35.48529272245961 5.797956849548887 0.2892953571984162 35.75705618107882 -0.018803457635883914 16.169072927328873
225 33.63146197847682 4.608577950659094 0.3704917451665549 35.95103521485023 3.178258607737167 0.36016445388923213 37.84085349948527 1.9792387293740943 0.1338680578845979 38.76229549705507 0.8440087456511932 0.26925318471327825 34.74173176375316 5.765149602303939 0.2873002244553211 36.18547559072411 -0.019185587810472905 16.284350525669197
226 32.672750427315336 4.611145228358144 0.3895220359812091 36.04674920582456 3.1551500071041425 0.36602076150852075 37.476148229840106 2.013176254453687 0.10515317567154078 37.449281601634716 0.8241509790962049 0.27143349187617055 34.937311628623135 5.802091712495719 0.26163334632246826 35.716448218647564 -0.013089478653990794 15.971345346642224
227 32.75549640667168 4.596788808839575 0.3892230769485927 36.28210257128993 3.1772435488184643 0.2833679141068214 37.47493927170859 2.015071694209804 0.14229120945686538 38.11024473097801 0.8172557301981626 0.2601486691300962 34.71282590040709 5.8216833560120085 0.3096518268100801 35.86712177621106 -0.008623687339967545 15.867294894304038
228 34.01829399007077 4.592210628378711 0.35852730976809927 35.87777494426049 3.1909537206274954 0.30473855280683204 38.224626478781154 2.0138636572713393 0.13567001897325154 37.45934041647305 0.8583602199077827 0.2518680064182815 34.749406983787175 5.784817905994739 0.27618903586067806 36.06588856267452 -0.006191088519556853 15.206218795804077
229 33.515884381928664 4.614085184301892 0.361228611395455 35.738612224413494 3.161311634261126 0.3731110769239306 38.33409130012001 2.034474531651515 0.17461027349340025 38.25774075723968 0.81240913918705 0.2724912427278176 34.57392532964223 5.776945363459156 0.27532432826755754 36.08405079866882 -0.014387144383422656 16.693303354006858
230 33.706289554007924 4.5729592190622625 0.3291531471315277 35.35132471470343 3.1723397835432507 0.3571834810283814 37.859425402486444 1.9998811692661569 0.02952493265430569 37.10735495545261 0.7981936949595662 0.35584642998218885 34.93489055038637 5.804066204677978 0.2786114744019809 35.791857035407354 -0.024744300653727503 15.473521270045977
231 33.1102848754564 4.570750295834653 0.36332148678454074 35.99413644711579 3.208193170514464 0.33314105531555677 38.62968090640628 2.012561029813604 0.0893511624869624 37.85327133359178 0.8069697290997511 0.3550105757765424 34.15946351063876 5.751722367268295 0.29894083221910384 35.9493674146418 -0.02419299644941706 16.49849288823338
232 33.28838550933306 4.582843782552741 0.4181818751146968 35.831108148385184 3.149570237147934 0.41013577468852 38.06183590011307 2.0213252231949554 0.126011174204122 37.313413875039295 0.8155779404099107 0.3508054754391506 34.08224093987811 5.789234343113173 0.2964964190652365 35.71539687454974 -0.022522009671827558 18.35333610184549
233 33.18199641945484 4.544913845686859 0.356203150414633 36.395201362835685 3.18402307274921 0.3813258034331621 38.48805607310303 2.0113392779407464 0.09473933429402245 38.104062432140964 0.812964958286769 0.2981391461726262 34.614355068372 5.7874350334573075 0.33920924059189594 36.1567342711813 -0.026097077331391973 16.840566594836567
234 32.627618229557584 4.577138083453705 0.44055355602566937 35.12150219014153 3.176245781822004 0.3786661315956199 37.968426767012296 1.9971808214749898 0.1378889097686399 37.98060980643051 0.8166155475833863 0.2911244061443083 34.17848528412754 5.815701262269615 0.3126616519153207 35.57532845545389 -0.017656015634830526 17.886535204357298
235 32.56228472712804 4.599351306198216 0.3914965430299699 35.21486064328695 3.1890127447547076 0.3142326693809874 38.00770395689029 2.002488782388402 0.11929737359157097 37.55445284569808 0.8120490191080058 0.31998818446460103 33.472098480465725 5.80919742801279 0.3346878050237834 35.36228013069381 -0.011812458863146236 16.956142502053478
236 32.84432924954381 4.582115577679819 0.3850432448721808 35.51501709517055 3.1826957501818223 0.35633832748718974 38.23581786186485 2.0111553841358987 0.16315643278685726 36.59582912093054 0.8312911805434765 0.3107336227793747 34.37628177171289 5.808283705355997 0.3392608268327653 35.51345501984453 -0.011123995376167817 17.81362975475321
237 33.17574501109638 4.565793910451531 0.37353207297744234 34.836731874240556 3.206421821722249 0.3557909930183051 38.222752789363575 2.004324519745584 0.11619522617602708 36.71823574384367 0.8187568638720875 0.26023462430676364 34.309607124741504 5.789085232971492 0.33731016642886136 35.45261450865714 -0.017355845202981703 16.53628484434624
238 32.65979552316406 4.57833304769111 0.3341475446068527 35.83247918936183 3.189057069100923 0.3536264198621463 37.703983991101154 2.037008606198243 0.04865192364020042 37.038035784299055 0.7934365627031007 0.32180532537209816 35.4452619868232 5.807343806228754 0.34894210865493863 35.73591129494986 -0.013196496571144212 16.125018480361874
239 33.73967975711221 4.5837457214825985 0.3276179148232415 34.742083917092536 3.2057430370471947 0.421058574311726 38.187223155638726 2.0218945002065314 0.0968980622874574 36.243923506062586 0.8256526286586835 0.3072971318933441 34.59021286034043 5.83049522459333 0.32484763154677676 35.5006246392493 -0.0007260925579028798 16.9334160093175
240 33.62539225839096 4.592794530103624 0.3814262126656557 34.037911509306234 3.1977572070046465 0.38534813649049987 37.98475313300917 2.01968353465785 0.09831703661852016 37.51913360717494 0.8328332652519616 0.30971656389933866 34.21591892893282 5.789292644474692 0.30746497487629854 35.47662188736283 -0.007760078657015668 16.98559653264929
241 33.855588501841225 4.604018833064166 0.3406807870927018 35.315247481485066 3.196144337466273 0.35142431930322204 38.08142686025928 2.0069876864321916 0.05818953778108032 36.83273092568261 0.8620314341686226 0.338295559164132 34.574038955040685 5.796375584205444 0.3348371137907781 35.731806544861776 -0.001120739888230915 16.311275543057693
242 32.31087050981989 4.567256629196496 0.402759597039738 35.39561501501837 3.200613441440298 0.37105828376147265 37.7541502113246 2.028413511659055 0.13637593565003356 37.29619082499436 0.8276406570758382 0.36436829882633404 34.6767263391276 5.814111601119825 0.28541941933287507 35.486710580056965 -0.0066251468572680276 17.876071610304066
243 33.77585120093475 4.596059011303769 0.3410078002530055 35.11150302403436 3.1882866549527487 0.3854213905348718 37.46767543680898 2.0292573831646443 0.10802783532434877 38.471947245311995 0.8359246149688322 0.2891731044839853 34.20654474898622 5.814762523180255 0.3139315048542613 35.80670433121527 -0.0013742774415206771 16.47324290024726
244 33.83314823704388 4.623538226029898 0.34336677422403367 34.47768074019869 3.178626300832102 0.4222994732300561 37.29132629206589 2.005803402818535 0.17439089684641668 35.729528716200726 0.8384206251542741 0.33553129275196114 34.11631598274681 5.820597553171308 0.35253202350642016 35.0895999936512 -0.0008350933543470162 18.656886185784018
245 33.54669597998304 4.59105359380262 0.34522906710556645 35.949371334797895 3.1737361660373016 0.36049545648722997 38.42500598534173 1.997299648347901 0.1847032072563047 37.899332884151725 0.8197168370158321 0.33653342834225286 34.255376121206744 5.802442738902203 0.3292792510535039 36.015156461096225 -0.01738251813439895 17.833201482947633
246 33.08110417887891 4.53925097019279 0.38569019249406666 34.80658924914212 3.1876079859237816 0.397768952721875 37.64816483538036 2.01171881286645 0.16573532762881996 37.72928969806448 0.8611414217168949 0.36986304591682123 34.41655760803997 5.821201014300039 0.24027392299977993 35.536341113901166 -0.01004827395557939 17.86862209499516
247 33.66694298416141 4.575848050622195 0.3452399870176114 34.899954489653595 3.213986721032411 0.3776304772760019 37.23984654279609 1.9998391932348059 0.17731917326687338 37.941191578170326 0.8166595225828827 0.33952902541315105 33.89082332234485 5.811876219964919 0.29637521556713825 35.52775178342525 -0.010590373468127745 17.60233923525355
248 34.07599851282744 4.568259233241614 0.3187163595054815 35.783818981302275 3.1644935055148373 0.3679722915170019 38.360558592123624 2.026771128037238 0.12724254712106148 36.461336482420776 0.8243743905146563 0.37127504113308324 34.619857172523936 5.802538358037696 0.3069576286343424 35.860313948239614 -0.016944991886362226 17.09893839464301
249 33.67386542321567 4.550104360818156 0.324049627724603 35.73446735838428 3.157167913490833 0.3757594524888164 38.380380423735126 2.0173340975871517 0.10713410066555033 35.30148992035938 0.8702571506998343 0.3729558675483666 35.416186986240206 5.768477049234427 0.31527830759248515 35.70127802238694 -0.021564200589490025 17.133470424693016
250 32.4874993357092 4.539121125482379 0.33145477638119036 34.71090475902253 3.1886154884977853 0.3488577223776809 38.264072831790465 2.0078916167137404 0.12705311788998067 35.10874262822813 0.8668519415823147 0.33223581213782144 34.97291483120183 5.800321241092616 0.3263394658248985 35.108826877190424 -0.013672032281803293 16.798445255375054
251 33.055036186029334 4.610566411543355 0.37338879553367205 34.93812004520311 3.1716463210474974 0.39521690847447233 37.99129980289325 2.0098459097121792 0.11022246878188773 35.955298675052084 0.8449086681892606 0.3607483304771816 34.41045893092518 5.805229707842989 0.29148655460353456 35.27004272802059 -0.005792911288514046 17.5446902768776
252 32.32073606443663 4.584809556413319 0.37061963395356506 35.46865051922295 3.172809690564064 0.3692587586019495 38.80638250705904 1.9837360625797398 0.12171007418453948 36.97271864424302 0.8623909260101614 0.34770661457645413 35.247707286958956 5.80417107218169 0.2542880422816694 35.76323900438412 -0.01264885340577555 16.771427189749897
253 33.29122151495764 4.571506093842694 0.3520248340376486 33.59743562226349 3.182104597530213 0.36378947433917364 37.083793305390195 2.0026939231848377 0.14386627532297575 36.042849621178895 0.835443844788166 0.3349781997629866 33.954281060905174 5.824240777950824 0.29510150636559385 34.79391622493908 -0.01103446749622341 17.071395418670477
254 31.80134689161342 4.575978822303673 0.38190741168010317 34.93443262158626 3.165685506028041 0.41942916699120086 38.8983358209861 1.9983347785507333 0.2140469141392245 36.79972227715313 0.819370430366338 0.363148695431895 34.63183781384303 5.788903508444823 0.34573403040911105 35.41313508503639 -0.02457770581684877 19.7586354171429
255 33.27400547267808 4.555569951427758 0.4288948138712334 34.51350635573971 3.1767657949901174 0.40598629558696486 37.68134201154463 2.0147326643714836 0.20127099924278677 36.21687077505284 0.8094529166841564 0.2790671065540372 34.35318379972522 5.817283652809253 0.31406948482721153 35.207781682948095 -0.01947131889901681 18.670273224613634
256 33.29438207401731 4.602923694812904 0.37625646862679607 34.68820538099893 3.1853884486229793 0.36449021191403436 38.33770442195893 2.016796659667029 0.10113028161285671 35.87088777276699 0.8670467822685538 0.3233990538171107 35.345168413979096 5.780709976201563 0.30105661114070553 35.50726961274425 -0.003659202640964687 16.80293417916389
257 33.30897688808081 4.546813919042727 0.37160151055056306 34.34014493546029 3.180231292870599 0.39222554722494546 38.76766976696452 2.0148391427141226 0.14142189494721183 35.08016058418101 0.8721708037194793 0.37594716503440756 34.69269967206247 5.822720040263714 0.3077171635082478 35.23793036934982 -0.006877275233442237 18.207605005757824
258 33.01595740986559 4.574368989975728 0.35232170080913033 34.856531767902034 3.1881570345731682 0.3223419915538441 37.23515188963687 2.000098195087933 0.1600188450911684 37.0500797674566 0.7809333451453865 0.35687649822048784 35.01688715325988 5.7926134063161 0.2796509623172278 35.4349215976242 -0.02699812073590733 16.858824732476762
259 32.53701771072044 4.5789174952042595 0.3486016540886973 35.31392748750869 3.1910107309744773 0.3687348960520091 38.771025481313885 1.9956638898693226 0.1590854359326314 37.137418829523625 0.8303356250814383 0.29570262109979917 35.04907060015509 5.828609440934105 0.2752892463570763 35.76169202184435 -0.009324878542849802 16.586141003209587
260 32.756797259156556 4.589049882669947 0.3815169917192922 35.058830324842454 3.1871488499688994 0.32803387036069426 37.550130947379714 1.986263882600039 0.16921661981356861 36.43680580333859 0.8177450876418227 0.3428861215053658 34.73536294606576 5.816176069452715 0.28537623050780003 35.307585456156616 -0.014955560488885777 17.26928981663131
261 32.381744704133844 4.576531163721411 0.41102042272115985 35.56003565984974 3.2043951509952673 0.37149955929466894 36.44092522860487 2.0091890852494894 0.18742259807356432 36.865433997821995 0.8425738967153 0.2996685664574029 34.427087049277496 5.8395353824255025 0.3066839081303459 35.13504532793759 0.00021262086582356509 18.063010780068716
262 33.383637849655344 4.5947440771301995 0.3225622456586179 36.13953513087652 3.17749048669677 0.35470882901733486 37.245908538496806 2.0285553815869677 0.16402381436198804 36.331762590751794 0.8333098885978419 0.29611121723300726 35.00487899575645 5.789077733785908 0.3077964601687342 35.621144621107376 -0.009596801396032917 16.560801519693747
263 34.137916073816235 4.557041145999845 0.3768181456797619 34.79728825670983 3.2092625186135746 0.3644831891722884 37.74821399046109 2.0074830374408164 0.23087042686038045 37.87046454892768 0.8036441234684405 0.31427509165810225 34.96296466627421 5.813143640225794 0.2605390670172467 35.90336950723781 -0.016117421805876275 17.72715284087619
264 33.66999730426483 4.5613788388730185 0.3952407491318709 34.85229019791378 3.19286365543443 0.32732698041374525 36.95523870174418 2.004516899678732 0.16884175552327033 36.453398410870406 0.8249570513917548 0.32599941719201325 34.785273422668546 5.82957122382926 0.2809959456710194 35.34323960749235 -0.011574781114131438 17.170454757688177
265 33.81120283776583 4.571758629331138 0.34355598783370606 35.66081914995582 3.1622643477877452 0.37539107497128454 37.448898789739665 2.013505460108303 0.1658324862225154 37.540648253228326 0.790034145503609 0.32930118543403814 35.270688288275245 5.767357206393287 0.32896408840763797 35.946451463792975 -0.033248357130753955 17.681991189983165
266 33.904356810522884 4.522230187540382 0.3941196926324317 34.765006387688764 3.1657210945352476 0.355214060369565 37.77908476975073 1.9647691014323638 0.21129814055579377 37.04903189014538 0.8231033404331893 0.38835637184787936 35.04438033669039 5.778332247458543 0.2447675371209269 35.70837203895963 -0.04340112067562525 18.26309621185189
267 33.88010241206517 4.532162080771501 0.38535289364824976 34.326086638312 3.1846105844805783 0.3359226196456768 37.794067949016345 2.034880502790603 0.18305502614000685 35.86221524746129 0.7982238291170696 0.2735822902302203 35.81013484076538 5.819489099718428 0.2251445642400735 35.53452141752403 -0.020359095579934382 16.0778534170673
268 33.71152630642694 4.541596149467404 0.4009739126966404 35.14640159724642 3.173649197442662 0.3680241506887196 39.17862063027031 2.023748415411398 0.05866926424114508 36.436679490973695 0.8224282006810453 0.36388862989213433 34.79831553839839 5.807223327049439 0.29090088023786664 35.85430871266315 -0.020503256945180848 16.987704022751604
269 34.16876520739572 4.483200447608645 0.35835689708176593 35.44487287887748 3.168472396535595 0.37790810055051105 38.78931582060646 2.026056707650895 0.12351857483989914 36.39081560212573 0.8175071894841145 0.3147558119958148 35.08603844025577 5.776797927147609 0.30080806639381297 35.97596158985223 -0.039825381270198766 16.906236449953198
270 34.085390632295045 4.511805974382002 0.39643151328836096 34.327689080556716 3.1725151155854 0.36124463272979873 37.15919793017127 1.997050532458452 0.13872375464729159 36.201936952924264 0.8107690244923454 0.3104490776570662 35.99961062158205 5.78001057310413 0.3168243440060374 35.55476504350587 -0.03980207095110455 17.4600101452205
271 34.663929127087876 4.508966586055758 0.36951992903356434 35.129827674073354 3.184807326208949 0.35343910852269106 38.41318809846622 2.0208573851585525 0.11149610515522386 36.79034897969658 0.833676902620163 0.35155744811123185 35.22757810070572 5.752700163606374 0.3617465154352278 36.044974396005955 -0.03403064222561125 17.736012898304043
272 35.473279378372936 4.456084406403713 0.4069110838794853 35.79737635232087 3.192128761697332 0.2900280300856039 38.19790812532327 2.009418430925658 0.1297588783965204 35.133354105787454 0.8296012220423401 0.38414404967522986 35.247488979989754 5.787532970112786 0.299553860103905 35.96988138835886 -0.039279156719204525 17.30786211730383
273 33.27667921209548 4.50164081150197 0.3143288828570726 35.30404372794571 3.1727046732632362 0.37777593860399356 36.72805662760849 2.008905051576127 0.13732141743879114 35.73018177184042 0.8175196438230978 0.4239215496168367 34.60707740198649 5.76917533468067 0.353792475879231 35.129207748295315 -0.040243211986550384 18.416470847085147
274 34.558392779778174 4.5438520686644175 0.3205669456635364 34.35983013142553 3.162291319685883 0.30441080298685375 37.290630228798655 1.9762988556694847 0.21197516840231068 36.513379956445704 0.8324820387983187 0.39506299507682774 35.579978341810545 5.73919118135288 0.2616524719488376 35.66044228765172 -0.04340922212137364 17.116178879963204
275 33.388938792356086 4.569991776349765 0.3282073587856286 34.73072880822305 3.181038338510142 0.382948329412639 37.22778342318929 2.0191630503449076 0.13196285984734918 37.92059313380503 0.8344986034249618 0.44473505056823576 35.81656380243242 5.781262485675594 0.2946133529626673 35.81692159200118 -0.01704146409449636 18.13373550885356
276 33.81536577933893 4.579596523149496 0.34797572538257165 33.79918108743718 3.174876829769017 0.38281782331590436 37.7465935401476 1.9841949354531048 0.08770280746923177 38.997925929371355 0.7924083191354934 0.36832473023823714 34.27597494922812 5.756202738482713 0.36318896451460286 35.727008257104636 -0.036776445757605636 17.76180682412104
277 33.90900984623065 4.5868431701947525 0.35290298963898487 35.42086000638706 3.1731374317145202 0.35799729789379403 37.34160771507926 1.9952897787514445 0.10569694195943706 37.468239232776355 0.7957736882370591 0.4021481461176097 35.181660059141166 5.768396914822537 0.31651924412249804 35.8642753719229 -0.030344118211507776 17.592836629283877
278 33.49298661452398 4.574688459690611 0.3256489656341744 35.2348103550735 3.1942648866453385 0.32726468435481104 37.12953819344726 1.9855486844338488 0.12090128045305455 37.956604183809475 0.8270271046056465 0.43704604750950293 35.689670501410156 5.770178700030964 0.3081637608595873 35.90072196965288 -0.023890747874288597 17.406741301967998
279 33.46982044880628 4.588725985806976 0.33354691477977294 36.545762703578 3.179531287823693 0.36804717856380326 36.924305495004425 2.0264343795849973 0.15849739938255689 37.12324151166793 0.8129076070385304 0.4081208330059806 35.150622353798916 5.774807349939118 0.289835802087307 35.842750502571114 -0.01775099291690756 17.85391640046245
280 32.95147975719517 4.547565528232717 0.3815566910920132 35.16993353165499 3.190334056383278 0.39374683688294687 36.9895727763103 1.997453542047795 0.17479339329749244 37.24230007402807 0.8135314336016573 0.4257993709459512 35.60660170863344 5.779008365909917 0.2655379940503425 35.59197756956439 -0.028653729720497668 18.80945139025355
281 33.47676188021023 4.561952395035559 0.33428400560525867 35.04874006553645 3.186982188329235 0.3898352069292386 37.12551327004178 1.9979532669317903 0.14349746150117904 38.08501689849635 0.7810023339365899 0.4403493040623829 36.43654087544413 5.780677456290437 0.3034907206361484 36.03451459794579 -0.03251878685084821 18.46593354111094
282 33.6496114288575 4.564764327375092 0.31804839583838274 35.833651016360314 3.1937715242976585 0.3989432100432948 36.51932581501861 1.9577229475540172 0.16611929870359168 37.141561938548634 0.8027778520733381 0.4505841656866737 35.32384312588978 5.782504662935635 0.29893941550642295 35.69359866493496 -0.03392405210842238 18.708613104522357
283 33.5926115458194 4.55387691288957 0.4167840074984181 35.44930632039999 3.176747785791935 0.36191186613047904 37.15644420789948 2.0103919585155525 0.20531060965094589 36.79073510163913 0.7799836707750131 0.4724450694732518 35.98080575452216 5.790291201198535 0.3273319858509319 35.79398058605603 -0.03197400912144934 20.440653665384414
284 34.65260116520615 4.552194771547144 0.3481165835750345 34.87007325193823 3.196912340970673 0.35052282665720147 36.91035362502448 2.0168526066613524 0.17335037494464764 38.243449973674394 0.8309180212357545 0.4375776263949895 35.607268633771184 5.751642026008272 0.3080100495410931 36.05674932992288 -0.02452836167093131 18.536072311452003
285 34.64431035150299 4.540498385346613 0.35671301204514794 36.42843955753649 3.1867405205142934 0.33310879202910854 37.244377121604316 2.003088375592874 0.17127678714289282 36.7459369446873 0.8300717637573429 0.44660313312599237 37.050452534473074 5.791188267521401 0.326269363417782 36.42270330196083 -0.023914852409065677 18.723929435020235
286 34.08467604573792 4.5536794887544465 0.40140692701971803 35.769737014401684 3.1701652057839937 0.3725026440247432 36.917271615593286 2.0108166176072704 0.1762185955779176 36.676012522871304 0.8366454010039779 0.4243864529323207 35.31897642157142 5.733779518595119 0.3396038268667317 35.75333472403513 -0.03321506860660892 19.64235051309391
287 33.35699692045095 4.5371154961636115 0.34687563922873343 35.584128899574 3.1850711811239294 0.35380520662641257 37.53848721767409 1.992933418227535 0.12034600693837295 37.4041546331962 0.8489128129302295 0.45944725019244875 35.44993977421504 5.767643532360059 0.3235865604870441 35.866741489022054 -0.027897026794497615 18.381181219991646
288 34.351848697840495 4.5641265064792425 0.3564626948773161 35.08331280049705 3.196157367788506 0.36048058620421813 36.438444599785356 1.9717754399965692 0.18521626101177419 37.4549723576473 0.8116279695769192 0.36877111002110324 36.04709647536634 5.780668299498076 0.3510130285677762 35.87513498622731 -0.02936119828770798 18.58610550220077
289 33.22979862004322 4.5281996136966605 0.3709607939703262 35.127368065289936 3.204733188639242 0.4198278272823009 36.41878001267394 2.0162710509303743 0.13449627309192622 36.466022552773694 0.8255984507112558 0.4235105588006042 34.294358055712316 5.747755221471742 0.3867445046058671 35.10726546129862 -0.029720809865715504 19.887822951089383
290 33.27280431537849 4.556222819433341 0.36138963706703825 35.62125641127918 3.183011773698021 0.34316665464773605 36.359691081981964 1.9923222971279677 0.20514828428577267 37.53286357904115 0.8201827728319402 0.4464276975541972 34.18411715677929 5.783049230815143 0.30035510648740443 35.394146508892014 -0.027274536174287923 18.98194713861967
291 32.93784219052822 4.5630648992297544 0.34144667237793686 35.34306984647669 3.170077381763933 0.403540211078642 36.6370262343072 1.9892853099356416 0.13567222238587084 37.0184439098669 0.796798065938662 0.4230624637140193 35.25657143953131 5.769179718483425 0.3365112259581883 35.43859072414206 -0.03655123988528723 18.79568332038689
292 33.30914563466927 4.566633180252007 0.3199576753992038 35.419970595693385 3.1932766898309817 0.3002481113048736 36.514402097574255 2.028939454154713 0.18383301696954 37.17447467191669 0.8251112919244369 0.4230581082715178 34.75669062192559 5.771673089569084 0.32478188836337163 35.434936724355836 -0.01710557380932587 17.783221114700584
293 33.539475775280266 4.538871849427308 0.3368396053427759 35.327961187426 3.1986650872413405 0.3374754607844413 37.15597573267844 1.9962504302217574 0.15566031029632552 37.503628016424116 0.8384172445412568 0.4202140052354231 34.5756852430238 5.7267786386494945 0.3060888799879647 35.620545190966524 -0.03443566493933892 17.833635228065116
294 34.631165821771106 4.515035977008003 0.3637750678369834 35.06765138155637 3.196392103607344 0.3182458031086692 37.29797155449135 1.985758159080379 0.20651488406952972 37.40950270164599 0.8053028518958786 0.3907603026811755 35.840949359796824 5.7655552154906164 0.3540999555705638 36.04944816385232 -0.04062345353912631 18.717339566737845
295 33.10302767074195 4.548017150233668 0.3568370837921382 36.362134346412134 3.179664691244303 0.3760809125812872 36.51717099087067 1.9746090312114188 0.1543646951342595 36.51324884579782 0.8184681767452338 0.3738630282257667 35.57282268126911 5.778376644926231 0.3657298745218927 35.613680907018335 -0.03440517608339948 18.642621068733796
296 33.58019135271632 4.5264622940936885 0.4067717540150086 34.801994188645324 3.2178718958542696 0.3366498324181857 37.44072613724912 2.048206731026973 0.14454111016763588 37.735848352833266 0.8062139673662257 0.37508808770803637 35.06499127377576 5.786537065410139 0.398957326685121 35.72475026104396 -0.017173924205311296 19.04521005529319
297 34.62899568852281 4.5354216785073 0.3736645212566712 35.52523616264726 3.1625702828609064 0.3601509235927056 37.47332163184682 1.9838526184131482 0.10463170719128755 37.952876981896566 0.8322397752516084 0.4113674295131814 35.28305897876625 5.760524538662633 0.44052196636768554 36.17269788873595 -0.03931053621645133 19.369830030523353
298 33.7488286916032 4.48321936114267 0.33267011380471717 35.99813971390842 3.193715190148662 0.36909886572376804 35.95288188414095 1.9996899486431914 0.20318715846538024 37.36467909058366 0.7901922411190369 0.3761257013898033 34.25778368611683 5.790937868258111 0.41076091915433627 35.46446261327061 -0.042681393093236264 19.3870899327997
299 33.977346589870734 4.5056188908619434 0.3063893994083432 36.11677171182624 3.1761917719575425 0.41165532355641204 37.20720929620217 1.9948915682695354 0.19423029129126204 37.815409941401214 0.81136781586733 0.36012047864791746 34.868742084310846 5.805661611667103 0.38393946591906347 35.99709592472224 -0.03548598323087948 18.980200520106557
300 34.21290612463451 4.528857436483721 0.33206873991851843 36.29103751633052 3.1796864970595475 0.33967664464629865 36.257914924053466 2.01679068678615 0.12000593998640964 36.152594451806884 0.8048984826991512 0.4260033710453405 35.32721535284252 5.822863875688238 0.32261526552843567 35.64833367393358 -0.023612919212208892 17.65133953223867
301 33.609382249764415 4.5233099371182695 0.36408167466689184 35.86795545199784 3.1728344468596754 0.3449148895632154 36.266624610254674 2.010280088577973 0.19885931821381844 36.52306417790391 0.8089882448699042 0.4259788497169421 36.115847206511454 5.795678629126942 0.4098215936284859 35.67657473928646 -0.03201404564501762 19.980829677803612
302 33.28258196194465 4.523770543089264 0.33959183822593114 35.88449983821389 3.200071782169144 0.3573982188286907 36.936243942844456 1.9787561709345505 0.1835566336660786 36.06381554047075 0.834743190793353 0.4187772297360239 35.15573674532359 5.809473213260914 0.37454919301580314 35.464575605759464 -0.02486933490612524 19.181172968479714
303 32.99760606316166 4.503177720525512 0.30239384891494303 36.395400098978314 3.182991072991869 0.3715786928602175 36.55059503591755 2.0134489041929844 0.08372517350156869 37.747881235151816 0.7953639166127277 0.4257725295918563 34.880905882914 5.821759389962215 0.36251977617437897 35.71447766322467 -0.030884114098508886 17.71574067502064
304 32.83361851549606 4.534142440244716 0.3380632633991873 37.32144088148935 3.170972497900075 0.35614776661207426 35.86578049398413 1.9781378738342934 0.17379317791600318 37.47940150069765 0.8261926607592883 0.42206541991105195 35.82562687046454 5.79525142762658 0.35830982029153624 35.86517365242635 -0.033292934882579873 18.889037082788874
305 32.893616034017576 4.528661910075346 0.3088235617220225 35.68156071770879 3.189570982279774 0.3149044121961315 37.23732838122938 1.96543076215704 0.1572379172127192 37.22318871014577 0.8384249371334369 0.42927776546065266 35.60993235682199 5.77261594067051 0.4216887001412773 35.7291252399847 -0.03529140849234889 18.7005672983255
306 32.47181349488835 4.559115831250577 0.34082881840270063 36.322074443806116 3.2065903165199336 0.274513260555053 36.25493839944641 1.9699734208741886 0.17729991129041853 38.16676873817602 0.7899324197394672 0.415164384998147 35.559560432617765 5.784930337400642 0.3444604938415146 35.75503110178693 -0.032123849798608786 17.787668055343826
307 32.95144861367806 4.539210583436643 0.27334260643624697 35.46135775552951 3.163483605782769 0.3394717504350678 36.656131204366794 1.9981348586642542 0.14899510548319703 37.44758027186596 0.8170131730724527 0.40846686192644943 35.170510266434825 5.764676370569111 0.4066164045777902 35.53740562237503 -0.03772859665052446 18.069859621694746
308 33.32639249425996 4.513135642346157 0.3678373918616106 35.31891078514604 3.1869397736642293 0.3193199423800786 37.276308211472816 2.017499975654562 0.0829921253915171 37.37331059666535 0.8182039087084113 0.3997297991030559 35.7411477639483 5.808227182524806 0.30770515906383505 35.80721397029849 -0.025431018375937264 16.9318702028481
309 33.01270333697025 4.548397477016928 0.4051541871630111 35.57488591606809 3.1914406683588123 0.3751170466447742 37.34022937255018 2.0075110875536146 0.1476686175164352 36.580651507129105 0.8372232779698854 0.4597710732020399 34.63363395961869 5.815547300971228 0.3484093098254828 35.428420818467266 -0.014208352581476813 19.894472431123656
310 32.942983496174136 4.521163132716649 0.39671128274580275 34.649776650102176 3.2119674068198703 0.37206053539954265 37.02577408706492 1.9751496037631027 0.13107839239346952 36.789271143332066 0.823324121913921 0.4161703411956375 34.63147200038986 5.8158398866455965 0.30546934348921484 35.20785547541263 -0.02474348458374258 18.58090550388524
311 34.08233041781672 4.558424393865015 0.44780984047249023 34.72947264743137 3.2073708504279086 0.3142961079171505 36.8985664819523 1.9634363386087768 0.12706017363867703 36.24706412989911 0.8278999945642044 0.4384868201370123 34.590050698753444 5.7812621946692415 0.2802590620211086 35.30949687517059 -0.026553560528541208 18.425314333660896
312 33.43765569912271 4.519807053550981 0.40905919755446024 35.9561967205064 3.1940563444570325 0.3561180200555386 37.05986114042039 1.968873295160355 0.11399091702529082 37.89737530332399 0.8083680920133387 0.41037787264717385 34.901179420104235 5.793263726028834 0.3532303371597599 35.85045365669554 -0.03735861271346228 18.824830244093803
313 33.47691343554835 4.5059353265439945 0.36860108989871276 36.38144649030567 3.1776697271049277 0.35684425036178363 37.20847514634097 1.994345096232893 0.127748353249945 37.33492595365925 0.844198811169237 0.47353732802511944 34.292686406154 5.8272647719381485 0.3321994433481883 35.738889486401646 -0.024349568357730278 19.00994282870289
314 33.52127013963515 4.498194453136297 0.3296162216350409 36.26911037535932 3.1768487939745405 0.3469596114857314 37.555756507003096 1.9546006758163372 0.16286187702066657 37.22835413432273 0.8135144312775563 0.472237554158975 35.096198582830795 5.809726399141783 0.3389130110674202 35.934137947830216 -0.043655364286267574 18.914348378470848
315 33.44915978948974 4.4703876457412814 0.32867873428632066 36.89924415202576 3.2128452154804816 0.32758475717472624 37.18225305946876 1.9831311438672832 0.16856699346061016 37.07236499339547 0.8380518799562263 0.40820537668406365 35.01069071768116 5.805668984392696 0.32596591469108666 35.92274254241217 -0.0322153410679767 17.86484440704111
316 34.384546587775674 4.539418962385953 0.37673260829571387 36.94030242914165 3.175008590499653 0.3831007988700164 37.21205539308889 1.9981859731297202 0.13297865595287023 37.878380333035985 0.829116010578357 0.41633647611904573 35.89157748758145 5.790498736795375 0.36350995788312 36.461372446124734 -0.027786660277758824 19.167254490343016
317 34.562531012947964 4.515167011455203 0.37900135389510425 36.258414443983604 3.1944698808630156 0.32141744682460177 36.369698921242374 1.9908315044149842 0.1330429262934579 37.22100087876359 0.8423776941582429 0.4455915972934749 35.63868740669564 5.783813330458762 0.3327376390054797 36.01006653272664 -0.028900430685528878 18.46976393102194
318 32.89805828855261 4.530101629881505 0.41218129780141183 36.75797457825543 3.1938368395917736 0.35141341063955256 37.2770321422024 1.9844809815647295 0.13826609633289597 37.87615879768219 0.8426214289692421 0.4511387088775831 35.698237800798694 5.766481917136069 0.3455181568493787 36.10149232149826 -0.03072775552690652 19.463578789617866
319 34.00278905865949 4.560180633511969 0.37820151081096187 36.531676887574456 3.2104705456589726 0.3544451354754404 36.86216668360098 1.9959225984568907 0.1223466367296639 36.05807447821902 0.8619687121501952 0.43486286468396396 35.54193143390865 5.827587497916774 0.3358533597914506 35.79932770839252 -0.0030063174166101493 18.62925869871071
320 33.270917701170795 4.585205272142289 0.4097993037157349 34.93874074112565 3.180687691851405 0.4191918498144846 37.404183695509 1.9916936975368988 0.11078673556352488 37.910940320297236 0.8313950587204643 0.40805865357173604 35.82041432747326 5.803778893109347 0.31281818668672395 35.86903935711519 -0.015680192283489602 19.02970144406426
321 34.2687192978302 4.552092558600212 0.3786532327898462 36.87706104421909 3.1698520704831377 0.3162949274318678 36.477960763373794 2.0138395293456197 0.12876517754835606 38.29656957102269 0.8109153147524945 0.43518929184495075 35.696103851632664 5.7824221394012065 0.3647825442662774 36.323282905615685 -0.02840799243903629 18.606061544272716
322 33.2150915148246 4.567392012470146 0.44577107239866015 36.644398134503014 3.20617436270827 0.40481865163987774 37.43927899116887 1.9896344242898631 0.11997257774990942 37.52166355403775 0.7855991473263796 0.38062897203348406 35.20006388334891 5.777562956863072 0.3709295526118726 36.00409921557663 -0.02895973422402436 19.734051033247667
323 33.65180403534317 4.52675001098212 0.39088891507852586 37.06665491748289 3.1372484834617747 0.3816607232324388 37.760853569559934 2.001551385168561 0.15499531367876238 35.54954160043206 0.8483912649372028 0.3910023172824757 35.21397808917615 5.7766214041392 0.3926103661367763 35.84856644239885 -0.03611980521779874 19.608422118104034
324 33.52401185344429 4.536836799816497 0.337933125084347 36.71910555818511 3.135866042032415 0.383720449686186 37.357744497047044 1.9772849154555252 0.11366030482418649 37.00981087096712 0.8315888739427836 0.40195241189027464 36.23379809850592 5.787285235171505 0.2748782442080298 36.1688941756299 -0.04045994167182532 17.327899981795948
325 33.347837146786844 4.540330297298314 0.3770531163211362 36.65120381329029 3.15713823213572 0.3478258943026396 36.78649660015382 2.0241163459337645 0.13124564928203802 38.15544182618766 0.7851667433690952 0.3910251503665251 35.804789836255594 5.774413507014225 0.2953260396264721 36.14915384453484 -0.037999289805346594 17.675471240011305
326 33.01956583302206 4.532167297510094 0.3262399793097733 35.84961462663638 3.1636835738943754 0.3372489265238944 37.183821749758565 2.0201097160851083 0.10866887890000043 38.1210684495002 0.8275674542410512 0.32749045321560744 36.24095230441245 5.789038963544205 0.38312328163909365 36.08300459266593 -0.027718913900603638 16.991310010922646
327 33.5530965651295 4.514970487671164 0.362645811438415 36.061958234112815 3.1532059597603537 0.3740686121084876 37.70579335958521 2.003445628759529 0.11006847247625501 36.180570696058005 0.818901005846821 0.3574333150111916 35.39761458340107 5.804478602517938 0.42124782171795094 35.77980668765731 -0.03523197804440927 18.62644576540428
328 33.43087730285271 4.556235387132875 0.4016663407466458 36.26183233539141 3.162484382912107 0.36675017327497417 37.39877643628229 1.9735086970433293 0.15150456318785654 36.27462830444545 0.8271750847594557 0.35706685731921073 36.07837459152908 5.796405240444474 0.38493214514302077 35.88889779410018 -0.031070556497122183 19.04420129064688
329 33.3041238330719 4.544702826489106 0.3922983613988731 35.8749027450793 3.1672255238970615 0.40362990993317 37.46303297344856 1.9675101389738168 0.12089189018204206 38.10763168515025 0.8020753407824285 0.36220618677024835 35.09740953796768 5.8257578291459 0.4087781265660675 35.969420154943535 -0.032777983097908005 19.340814610444454
330 33.6736923650232 4.520208563069798 0.33717182108106786 35.9818976580154 3.185035558179579 0.3914807657147557 36.668012449968856 1.990616918833551 0.18119038124175404 38.196517300003514 0.8299863169660548 0.34787258110335123 33.993325390384975 5.747023822682483 0.5374850107820561 35.70268903267919 -0.039658079009277314 20.571483092621857
331 32.80815048794223 4.512723977753901 0.39043468061635733 35.36931890614177 3.162505755950838 0.3935856957132128 36.59135088478195 1.9723442355842862 0.15189386007091318 38.784133059830566 0.811854539638245 0.30754925689595153 36.29870483132037 5.809844383004105 0.377517142099374 35.97033163400338 -0.0403777365692954 18.57506981612287
332 33.04533882358126 4.5343419567732255 0.39860918284036817 35.348585157312364 3.178982231393047 0.40503500984688523 36.92463441490445 2.0144360040367664 0.15717205289678346 37.71363090739987 0.8309267190346343 0.40683622792032337 35.60832994685985 5.829249692442994 0.4445906648244568 35.72810385001156 -0.016644994219436927 20.76677665555685
333 33.52060519160303 4.522732192055801 0.37200675342501005 36.05588443330222 3.1696120791351197 0.3690778831379384 36.73101292364379 1.9652596722987987 0.16322687171857822 37.642294941812075 0.800505289874047 0.3733628137379695 35.361008881441734 5.782432715477421 0.358826321581797 35.86216127436057 -0.04612392518733288 18.752916009759403
334 34.017647363610806 4.528181397715382 0.38189765580692203 35.15234013732301 3.1520196090682373 0.41076569577446104 36.90985394614052 1.968428392612747 0.20700324426808575 36.52251924357696 0.8000944740050654 0.41501540006105414 35.67833024015619 5.782930539980529 0.3352942568904159 35.6561381861615 -0.04790143227917818 20.053250706722523
335 35.26165135226048 4.539746908359402 0.3637028595948598 36.56829331621259 3.1819982700105376 0.4271037362676723 37.425022846150675 2.0182576171209714 0.16751818324633277 36.26639317199057 0.8323622338525076 0.4022996450060469 35.27245928247209 5.779380065357664 0.3866767045228665 36.15876399381729 -0.023883296015353928 20.02259604187801
336 33.68992539598392 4.526399843806331 0.3500702030585548 36.523754179415235 3.184132242780778 0.3755989491487005 36.42601256508154 1.9935834473041 0.13082048320138034 35.39841678239667 0.854826676078563 0.37094385817692854 34.94716265932081 5.8137229285595735 0.3448179201118845 35.397054316439636 -0.01969928724970127 18.016674067668202
337 34.5086689766778 4.571623777800385 0.3589323871563045 35.62032063678956 3.157367766764101 0.398106722203235 37.98966690136261 1.9884857026823197 0.21731025149731736 36.789673921452206 0.8433203132940303 0.3464902386256557 35.30040938279898 5.752730328408811 0.35311177406710414 36.041747963816235 -0.0315267371656411 19.182069762904025
338 33.45746927159129 4.5619014864803935 0.36710804970711275 35.31807312764848 3.150832465450676 0.45129986416470924 38.01649793975307 2.0228063803407705 0.07342613275669535 37.155624246106385 0.7952881651729194 0.27442485504630654 36.21446898089761 5.779836863585029 0.3420458617165511 36.03242671319937 -0.032099242749612754 17.283899432360805
339 33.56819354448524 4.560735113051618 0.3962709433487746 35.409122104879906 3.165029303006583 0.4176522945239305 37.898096687021244 1.9843501379757835 0.10893290684602779 36.77183807835139 0.8230008307391274 0.37038209268322014 34.85515830800113 5.755591857138591 0.4064609990761132 35.70048174454779 -0.036490866573229794 19.47711853836033
340 33.05315138200898 4.5300340891479465 0.41436136919759153 36.75146231422694 3.1512333570824698 0.40210245747190865 37.259477937443464 2.0064600977993616 0.10139148846105604 36.76807460712945 0.8027603199247524 0.3536780514945817 34.62198932427881 5.772195938080955 0.38114654166880135 35.69083111301752 -0.04169555454847336 18.93831672626213
341 33.220070805075245 4.56631200970491 0.40065035154191636 35.918041096112844 3.174990871709181 0.38867593905098347 36.698180372865515 1.9365327658869593 0.15746689684818083 36.26641404232042 0.8053753315785966 0.2827915302510368 35.132529135676755 5.795466293093249 0.38294322483432514 35.44704709041016 -0.03849686056099137 18.47820909073587
342 34.059053073235376 4.501150096870701 0.3404666565652598 36.35264705724861 3.1547067215601126 0.39121605427298983 36.71592067351568 1.9704291640593568 0.13948849033731253 36.73056326426254 0.8252275071445566 0.3276208784779007 35.23469906860638 5.768412060200772 0.43567610232087295 35.818576627373716 -0.050247204988470684 18.72962571511001
343 33.671072076106235 4.532422200679611 0.38225670772946496 35.672367427232516 3.1759526982851125 0.40469105500852764 37.765623113032795 1.9788407458801645 0.14072285779883525 36.14848055609441 0.845972296430636 0.27576905233035054 34.53353719742783 5.7570421084031125 0.43838516799905125 35.558216073978755 -0.03618630501984312 18.813926816274595
344 33.679225008713196 4.552337417932575 0.3771680408297034 35.78310346568946 3.149416901064051 0.4057219420629859 38.01035034633261 1.9640534557968037 0.15800912048728138 35.090198552517656 0.839886382614747 0.3701249629605063 34.41320944350143 5.755902670084278 0.4150476252787142 35.395217363350866 -0.041912949457079504 19.779324613357243
345 33.12169815075785 4.535699233677497 0.35521748796587227 35.92036296733629 3.1633973559237307 0.3757513314189348 38.37867323156389 1.9718841285687996 0.10441118462017694 35.34337321949388 0.8621923680550939 0.3110572568675864 33.95213643461644 5.78165142999195 0.45148951861812786 35.34324880075367 -0.03126741171215623 18.310892087149753
346 33.0135277227041 4.555058451939133 0.4037890752273523 35.22042291414569 3.1635423338863595 0.39272407562653594 38.093852267501376 1.9632736108340276 0.10239702870937432 36.36736473580702 0.8249183895818575 0.3551107034641752 34.03859932535511 5.75260390302121 0.3911604026373199 35.34675339310266 -0.042352977103052816 18.85238884049945
347 34.221408923648276 4.573256009288946 0.4247698914750198 35.93818559877949 3.161456005436912 0.4467954724619507 37.95761839929082 1.9971352766786032 0.15774184437806973 36.27699216772667 0.8192812999678079 0.3285542554662976 34.84396540088249 5.730768178622259 0.4332228737460803 35.84763409806555 -0.037852960956664815 20.524314658461215
348 34.5575619371804 4.521507118286741 0.3377367479020053 35.84601886418729 3.1697152840594573 0.4491181455642985 38.07875350308725 1.9521123165266445 0.08955666202079081 35.33389755677375 0.8409638208466715 0.39235884822688033 35.04021648698102 5.7481814154783155 0.36597879145353657 35.771289669641945 -0.04773632391600444 18.732845889101302
349 33.34148291652471 4.546873908731865 0.34481280645057677 36.49928139065266 3.1662129806640835 0.4458454421685725 37.87724027225086 1.978602456112597 0.16140595719401848 36.74249449219363 0.8277415485335139 0.2751811228130276 34.5068804022429 5.784170229812344 0.364423156175641 35.79347589477295 -0.033512090184689855 18.239177312625568
350 33.445644969790294 4.5157352779083215 0.34814086996935145 37.49780892147474 3.164756283144742 0.44897507470844533 37.96760953494514 1.9852985319122523 0.14165217562546384 35.79882331111044 0.8272908224430537 0.3971739659080772 33.8689047848658 5.7518839779841 0.4035522023719118 35.71575830443729 -0.04523933627707648 19.933136244586372
351 33.93799869812753 4.529043462548249 0.33402412023244976 37.255703230157444 3.1899546168390347 0.4267054172447031 38.09131017256745 2.00337297648141 0.08304603453574926 37.14099781142189 0.7713444443419941 0.31066012157524364 34.23731799795854 5.752261140473687 0.40510246706598324 36.13266558204657 -0.04503698681869546 17.870990919015387
352 33.21598316061142 4.499050989469452 0.35889726155933427 36.613942178759615 3.174766043921952 0.41304043185791467 37.167492190684676 1.9788724037269527 0.11584509538101062 35.728296827042094 0.7822207405231223 0.3752785594015247 34.540626034847755 5.7534071568368494 0.3464537296757337 35.453268078389115 -0.05656884805990483 18.44368420498744
353 33.36891647471918 4.511544921921475 0.3142353691454149 35.90382523630357 3.2033761651443275 0.4464815359199183 37.675716479177744 1.9575992645792746 0.12620689442629268 37.11869447974243 0.8549689411704359 0.4012624345424306 34.72644425519896 5.808325245251986 0.3762639304637521 35.75871938502838 -0.027069407342070684 19.073193927116012
354 32.85084692328682 4.495233701600201 0.35062904076617235 35.66653751744086 3.1954212910038597 0.4800155418664735 38.805855108199445 1.9722129784316447 0.11936396387633051 37.00964086621929 0.8477835195850597 0.37800113684878495 33.60985361507389 5.783765301539543 0.42663628409534626 35.58854680604406 -0.03534895652350876 20.106761694942453
355 33.43124452209445 4.491022333612107 0.38001031362162646 36.70193025677229 3.1929690345125312 0.43830708868471757 37.84013151695665 2.0052986957734813 0.10392048667195887 36.0314536863762 0.8459436676836974 0.3642351365847009 34.99524861943278 5.812938274500562 0.34398979240304733 35.80000172032648 -0.0245979137390947 18.68372762449235
356 33.271320689239744 4.514625369442832 0.3204763265013785 35.972049667072035 3.1883743405201366 0.42537925146775035 37.95783189002744 2.0008679937623883 0.07974940123421695 35.99358728836474 0.8185851581747156 0.3552776371266601 35.72952428634047 5.773758759306089 0.3472795441418251 35.78486276420889 -0.03498999071433804 17.51144844132591
357 33.78151084789916 4.517377042020175 0.36066017322839816 36.500742816331815 3.202644305021193 0.4004825157208026 37.510508033799304 2.0026803797489388 0.1473596038214755 35.92096911873188 0.8002758949428337 0.30171782483329884 34.94342166303857 5.7863086042076555 0.2973015890983553 35.73143049596015 -0.032375069767411314 17.274926263680456
358 33.388459764947314 4.578684165337714 0.34846849009441616 35.97803650273512 3.2164342794595555 0.473447136208905 36.68279969015498 2.011940612980883 0.0960931955817473 37.322938047180315 0.8149159662716412 0.2984427599257476 34.76698101626232 5.776112618346678 0.3568592655848115 35.62784300425601 -0.01461478647627601 18.02881428358412
359 33.92864130661953 4.516322316294372 0.3825926088166543 36.06169151475169 3.1863194072693406 0.4389194376833812 38.11580898081894 1.994267249578982 0.05872006858659977 36.97524895439179 0.820845705409153 0.4209436454937094 34.26736525364433 5.777728734861819 0.3916396048205149 35.86975120204526 -0.035135632272837135 19.39823518647311
360 33.58844986535353 4.545478101772549 0.399541525244635 36.98873327207411 3.1824980868055097 0.4560435558808094 39.13799475795029 2.0189830132241715 0.11654430981166591 37.07440685137212 0.8122605260402815 0.32221835239197927 34.03996903400843 5.792607816797489 0.37749110761990057 36.165910756151696 -0.02386680602757041 19.15786203707565
361 33.022889511819 4.537730152346754 0.3548222487482135 36.60799681802154 3.169008182915832 0.3381399936655187 38.079656507899024 2.00721602481236 0.06274730874815285 35.472868717958946 0.8265378769756274 0.3850145205761954 33.45643148196431 5.780475981539053 0.35369095827452124 35.32796860753256 -0.030038671237645274 17.124734812127667
362 35.19171357455128 4.514269676875909 0.3437139726583205 35.78895888610903 3.2108146150014947 0.4632192206582739 37.334633299986216 2.027029490989074 0.06465276354311783 36.23967717456835 0.8244432140675767 0.4023871700272058 34.71915705581918 5.7780278163220595 0.30154608062649907 35.854827998206815 -0.02331535230434769 18.054120226462988
363 33.30518618038125 4.5351322998858725 0.38017787785073964 36.585414533259765 3.1862906464720004 0.38139002339988515 37.71078150335163 2.0405665716268544 0.11048333941415699 37.51411914620833 0.8305278438832813 0.38548924178869015 34.07188496104226 5.751784611961462 0.316881733824497 35.837477264848644 -0.025371920189676357 18.041549632872186
364 32.931367166198065 4.536124279864103 0.39607091671601335 35.161136846245974 3.185067654076626 0.4128480906986685 37.72606788759641 2.0052882046983354 0.0901399047345063 35.74262680146721 0.8582874765264736 0.3720161002149711 34.91574735839673 5.755339981208307 0.3455609195940785 35.295389211980876 -0.02621079568080158 18.525283182081107
365 32.73825160058654 4.515779790816252 0.3853597121437335 37.29901087972617 3.1728701311288083 0.42745728153349644 37.84426187202038 1.9873819142251243 0.06636814662166536 36.137346244204025 0.8000463127906582 0.3266635704194387 34.74195188433571 5.744473365965732 0.3995180808817126 35.752164496174565 -0.050122011970255564 18.396148345828127
366 32.53022198586404 4.517785509985142 0.3884803891412922 37.69920805624381 3.1607038398024296 0.413578390276054 37.23073904263515 1.9849938886595588 0.0899317523882925 36.03932310201718 0.8319469675919151 0.3876996182150353 33.532150782930934 5.749348602969639 0.3953534319838167 35.40632859393822 -0.0452765531538335 19.194585549866588
367 32.12222458151325 4.512352908759846 0.38621318055899245 36.66366781498189 3.1553132613359964 0.3569817535664806 38.243663400702616 2.0126227163348553 0.07978680208789225 37.57042404124358 0.8300925229303912 0.3687544090232299 34.009088997127236 5.758912543991029 0.37186750893358966 35.721813767113716 -0.040373524285146914 17.91757804303695
368 32.87447997409471 4.52934832679255 0.4150563463773627 38.09991919961198 3.189708091920221 0.4277983407447261 38.07430552641432 1.9881085187083458 0.12776379137425595 37.734084231540926 0.821511298681258 0.3788566627418496 34.70466451770351 5.777017436819735 0.30829500537276316 36.297490689873094 -0.03309358037114842 18.996646560718318
369 32.74254921033539 4.53298157722813 0.34122463239803064 35.48245676679302 3.178352063082569 0.4347423058610433 37.497372280898894 1.977792110749676 0.17140263667582875 36.49757751241811 0.8027885011068625 0.3513365213273249 34.382889014560206 5.755924087491125 0.2584752376444884 35.32056895700113 -0.04466464702389805 17.843983673881322
370 32.482097791790224 4.50164827170003 0.4059538451725716 36.77353019818385 3.2015813242512783 0.414566070973724 37.07582507370165 1.9473105773510482 0.1261438988543443 36.66172632548115 0.8089771921402982 0.41415079553345047 33.50254198080705 5.769703446125005 0.33202010194147286 35.29914427399278 -0.04838815264203848 19.398456887618398
371 32.66369083505223 4.555018740016674 0.4163843738858318 35.58043706607659 3.185205401612379 0.3373474454874379 37.16189412735567 1.9437269906070294 0.16520447389073892 35.49461504126997 0.8210226376158628 0.3663370545768859 35.044211372596614 5.7755454822867875 0.21743379203804003 35.18896968847021 -0.03812846452782381 17.219755391847595
372 32.52542656860706 4.545812332738139 0.3837393954631578 36.66116841692646 3.1854151480961015 0.37643697310962443 37.05080508127801 1.952877778812809 0.1434828727759849 35.3561416275796 0.8054529159961299 0.3716661807732482 33.29567490378582 5.7345792991880575 0.35914798967235556 34.97784331963539 -0.04940481998932302 18.729685644433136
373 33.60969873345098 4.486973445574454 0.3336384770726626 36.4172234774802 3.172863536319533 0.3934052117482777 36.951024788193656 1.9705251290287107 0.1602913191008985 37.321375935232396 0.8176726882566304 0.3897831329240174 34.625814619282686 5.757486828218739 0.29520293562203653 35.785027510727986 -0.053127989475957024 18.017472344215324
374 32.41336833566502 4.507536331200171 0.3874988685595628 35.87516318496883 3.1836556385264903 0.4431784487837518 38.30943262251436 1.9899876395335385 0.15162181156063456 37.13159227026507 0.7885807425307901 0.3220504158550506 34.36926327243646 5.800322869464462 0.3098477581347763 35.61976393716994 -0.040215670704480046 18.49733855144279
375 32.5966374879382 4.540081024262189 0.3946519196017607 36.14638142857307 3.1800430860356803 0.40541949486399426 37.95522242904089 1.992997167292803 0.13547024199312893 37.564983009927566 0.8045885043131119 0.32788194913811003 34.49237358653801 5.762565884745188 0.28213372713819057 35.75111958840355 -0.03817718162577595 17.71078243224455
376 32.39424025493766 4.523577522439714 0.4876189816414018 35.63992419850626 3.1852489350201934 0.399889207120785 36.7245498209632 1.9874148649883656 0.14566276828527366 38.14853866672674 0.8080456697638654 0.3222155290454335 33.45019907877977 5.7446422625005304 0.2786342299017982 35.271490403982725 -0.044446464013036646 18.72449813268816
377 32.25682449102964 4.520197215831841 0.40545772797679147 36.71797931549641 3.151356933635224 0.3844526384071518 38.04820488665395 1.9604756429722963 0.135492748065437 37.47397167442875 0.7910668175765521 0.3033967681590972 33.46911675592407 5.766053134456387 0.21603237507397335 35.59321942470656 -0.05640236606111042 16.55655809391253
378 33.04782088898355 4.518112109388979 0.3703401004258511 37.34830684760158 3.171826171305311 0.4196555327097863 38.01410750031535 1.9558959120007733 0.15712292237757722 38.3470899844928 0.8122629348782009 0.3610585747369346 33.708700196127026 5.766998547559437 0.2642811199562293 36.09320508350406 -0.04921317992903016 18.01904423947038
379 32.923760901469365 4.563033942729414 0.4496114280712388 36.74920549856185 3.182809138863603 0.38944872952663484 36.89946576422088 1.973874494715065 0.11769100331467865 36.773445737499024 0.8457573348007473 0.33741785067900076 33.98264667596709 5.735215942623451 0.26783207186258834 35.46570491554364 -0.034094144209114344 17.899213935356837
380 32.52272035611777 4.534722754457756 0.3704207874097227 35.67945670094982 3.167507935441589 0.36779926669434293 37.9972031491757 1.9547033559933291 0.12067719862626666 37.76885503563135 0.8215860753003679 0.307422431530381 34.175259727411984 5.757694399937348 0.2599755160880017 35.62869899385733 -0.046989410729492365 16.344139063949513
381 32.30195291735404 4.513834723034204 0.40887153731234144 36.38675438216367 3.1541858216499348 0.41604662077686194 37.58957234866742 1.962108033303665 0.1331017762427019 37.77281626706932 0.8403850818744693 0.27686102654795375 33.47830324269621 5.763372739138997 0.3113834837193528 35.50587983159013 -0.04745503515531648 17.718885337335028
382 33.20334248367351 4.5318149148165565 0.36509902705541364 37.11204500675048 3.157907124755456 0.3961719459825404 37.62092252039914 1.9753615004256724 0.13008965991773896 36.80268713150251 0.8431154981828687 0.29912575850950895 33.88040927737536 5.772737181091891 0.32194004381581465 35.723881283940194 -0.038045071101081504 17.33113031312364
383 32.15678161872539 4.534747165348069 0.3639368583955032 36.009455776375646 3.1550728153241696 0.4483112027604891 36.7362820722765 1.9423945059121992 0.20578953613870948 35.80002218597745 0.80418789860967 0.24942378731239528 33.951406840331614 5.772684298857842 0.3290554030067667 34.930789698737314 -0.05241497814518041 18.294734770411683
384 31.744302416186546 4.5394259474858565 0.39265040166861115 36.1423164072021 3.1455918993735827 0.36191691644054447 36.354784883637535 1.9676318460471847 0.13005473506913415 37.41148909676386 0.8118360101695438 0.287225962822225 34.74379057911386 5.802395905287621 0.26309104394501337 35.27933667658078 -0.04085599328281277 16.44319039866972
385 32.59759180272058 4.553589623325767 0.3807512095921199 36.007746792957015 3.1529255142129458 0.3666244885491687 37.88108984518793 1.973557486903518 0.148169703058101 35.19647164230288 0.8231415507195576 0.3290179577514961 34.18756794475805 5.7492302074879325 0.2646133771016304 35.1740936055853 -0.043743438425626335 17.064708384975308
386 33.96691638575102 4.539123027020159 0.4103783208517565 35.96926001619913 3.1680178597261652 0.3596711294246201 38.405973511377084 1.965729720900279 0.08445116706196339 35.43283497332214 0.8357289434468673 0.2889610806904449 34.31269740376051 5.74482677692031 0.24149045434618216 35.61753645808197 -0.04354704935281437 15.87038263172898
387 31.77176462776514 4.542186965514619 0.39645513039974944 36.84335626283955 3.177314785621971 0.38871132627838967 37.68879907417858 2.0057273758452387 0.12497684812542022 36.735408736608335 0.8251782418998049 0.2891797931107172 34.37177341005914 5.790074509691656 0.3089698246618801 35.48222042229015 -0.026135939240912464 17.283763746613204
388 32.44128966104481 4.532764799420768 0.39188765893858063 36.40224671894084 3.1563188218915283 0.3857283745594886 37.86983805964182 1.953119026437637 0.1081598806566774 36.24560434996172 0.8251860078932858 0.24722639085711068 33.80962958447022 5.773098686668877 0.31301936208172604 35.35372167481189 -0.04613484649315112 16.570187721786738
389 32.58277999229746 4.5382161905382175 0.3930779329841693 36.58193562152709 3.1482527026344758 0.43731719026530314 37.91795519371757 1.9789459195468215 0.1395352105958318 36.89292641292507 0.7992430979243391 0.2266001042730595 35.122992647716096 5.791738132173383 0.2926501483296396 35.819717973636656 -0.04295310639212306 17.064752507257484
390 32.76163545959224 4.5460283098749485 0.4293500791100002 36.848178326635605 3.1740432167658916 0.3876567326288652 37.325388000082725 1.988903679568775 0.11314146761961405 37.140193001427015 0.8130514835361197 0.26243384180963186 35.25075456962774 5.800747033520654 0.21550257994006333 35.86522987147306 -0.029677570302292657 16.135462114087684
391 32.301412715362694 4.543391563706695 0.4018818645494509 36.01168615791443 3.1698487581007546 0.42575939695276444 37.51026203718116 1.974853882274752 0.11181973513721326 37.42246624352879 0.7886444023190928 0.27656779938845116 35.16727472059812 5.805324599430015 0.25438469723982626 35.68262037491704 -0.037819673789308575 16.849697460665528
392 32.88364658068948 4.565730532370047 0.3895130892138798 35.78183052237565 3.1880862050503294 0.38913997663713257 37.810607549136 1.996437074039719 0.16136033104151606 37.00571604757422 0.800753858792498 0.3089839376459181 34.93446274187464 5.80392751176509 0.2802612168811154 35.68325268833 -0.0232452785520338 17.524012156126176
393 32.500308906958594 4.534576818866453 0.4639933750983989 35.51302670535937 3.1720529641186923 0.39716656946081835 37.8994748664935 1.992719267672072 0.07455336157640885 37.12515895858525 0.8084950152471422 0.29640378638067627 34.92725586689327 5.804246863808606 0.28818257261983016 35.593045060857996 -0.03181412901297729 17.42135088149055
394 32.59495758609523 4.533702235654882 0.4268629439444664 36.02236783120158 3.1810236559906664 0.390219597515377 38.04624359394726 1.9977191975817357 0.10627727551872636 37.69091080322493 0.8168668371125041 0.31650737125809203 33.72303800035395 5.780730368377938 0.22519448580658297 35.61550356296459 -0.032223856012025154 16.78837012980981
395 32.407739781705224 4.567419517950163 0.4145234511227149 35.71615299870719 3.1573305029429704 0.3851219485335238 37.98820552086406 1.9960986535189804 0.11221963907403953 35.68135440842203 0.8361234828446105 0.24853073191651587 34.286439164023975 5.762323671106351 0.3099663927637433 35.215978374744495 -0.03037314928295536 16.849109263829774
396 32.92417474317047 4.588936628919171 0.4421001193125481 35.865180792237055 3.1890909617217638 0.39927574619314593 37.39699821987686 1.9952596736908395 0.09270313262477713 35.11186017647658 0.7933752598500603 0.26427062338259394 34.51691349323739 5.7750069907539565 0.2752026192283457 35.16302548499967 -0.02589841196841216 16.885664857305656
397 32.77876136008771 4.610973005958612 0.4425890043647224 35.896060126794005 3.1596849205557267 0.4340432401887438 37.43186015514449 2.0146010330254245 0.07492056512180192 35.73032042657722 0.8205487776256739 0.2924188645983636 34.11881778503589 5.74251558777234 0.28807874289920915 35.19116397072786 -0.024567649968015016 17.556004581052175
398 32.26807231967459 4.598341714252369 0.3924216641040155 35.4412862186545 3.1776107348293277 0.39627727467657853 37.916377920379745 1.9822114693061912 0.16558098590789097 35.3658960351923 0.859722584405575 0.3157790480049709 33.801477939994754 5.789896081807077 0.29285173083649974 34.95862208677918 -0.012675798035462437 17.90963741361774
399 32.17511145832982 4.58861955998378 0.39869363568378413 36.347103279627106 3.193568118338335 0.40099468061277566 37.139707396566834 1.9778858690817551 0.12755592273089666 37.17339355804856 0.7917725230974788 0.3151456468972849 34.60576122214925 5.78089939830558 0.2952391960545423 35.48821538294432 -0.027683221194184603 17.619931370797644
400 32.062634409479934 4.561499135129726 0.42442249553470507 36.53888623397048 3.195675390314121 0.4619982369096782 37.655878953016966 1.9846714919830686 0.2007790546546799 35.62023089548876 0.827856936463824 0.2848400750345495 34.39791772946553 5.745357083125998 0.2591043323639138 35.25510964428433 -0.031220307552223003 18.69153562439491
401 31.489919418983078 4.56049032724571 0.4535817263863727 35.92240201813897 3.167384275587207 0.419747977457286 38.07276489422118 1.950449418382799 0.1701160542471784 35.71018981653784 0.8307841704734735 0.32136197175489695 35.00138385112195 5.791055591411249 0.21407356980102715 35.2393319998006 -0.034199558335482695 18.09264696437794
402 32.06808269244849 4.571514776261109 0.45687439501531074 36.72270906324024 3.1704768941484573 0.4274784165134671 37.18933306004055 1.9665692574403406 0.23366441997618556 34.934643005594566 0.8544410410889195 0.2993819227476211 34.67140867018191 5.794952292630547 0.2702563059106813 35.117235298301146 -0.022641462641695732 19.339107027912792
403 32.39972588272999 4.560847515691325 0.4694177828268541 36.1330724900951 3.1829254903038304 0.4457266938438029 37.42333973792618 1.9554011445405184 0.19698904223608937 36.12433627564947 0.8149884535429721 0.33623908713587464 34.288044482777245 5.7407094153604765 0.28819473614628943 35.2737037738356 -0.04325791106774592 19.89959590953504
404 32.196489010243546 4.564679530610732 0.4781428196282066 35.600829657704075 3.1977146322126035 0.3819793739153192 37.88609002848407 1.9428987614890445 0.15662733761880346 36.093172149587986 0.8043585530133005 0.33212285531859287 34.116456322232835 5.743289312543403 0.31454627058313045 35.1786074336505 -0.043644156981753765 19.06137372261789
405 32.976545471991805 4.549537254467099 0.4104188067611991 35.71389058746291 3.171235656330917 0.37881669422417463 37.485828679605895 1.9644011337271219 0.16193177532600148 35.66084226480804 0.8171800306628297 0.3038791971266312 34.40065956528995 5.75366953779018 0.25422003061174586 35.247553313831716 -0.043027592359940955 17.294920168503037
406 32.11332180723671 4.575218762524807 0.42515314974616364 37.03585616165547 3.1661358863703817 0.35170904184604745 38.21239348965022 1.9916986463844562 0.09902254047207609 35.254373590863416 0.8255009065294469 0.3642620739056596 34.18628262445085 5.752275252721916 0.28664258054338376 35.36044553477133 -0.03206642404936877 17.495717610516405
407 32.63436813248349 4.544109980670361 0.438570063003078 35.43998231981483 3.19021233162942 0.38793241467422657 37.934520957140585 1.9545040798962774 0.1359205394780773 35.5974730993818 0.8080757361067763 0.3144335477464548 34.161443086225624 5.748001429407605 0.2447267037643029 35.15355751900927 -0.045251603413482534 17.436059894458047
408 32.942005951137574 4.5709289779920725 0.4299211704481796 35.99616660872954 3.2054344644339112 0.44571660094917964 37.82504283048794 1.9963154482415348 0.17530676190781302 35.61307943102117 0.8664708137098656 0.20545586397129645 34.17981724356269 5.764483624257277 0.2563794226511179 35.31122241298778 -0.01350564922863815 17.33517980288228
409 33.511103514788836 4.5827181883105395 0.43463884370241435 35.206405886896796 3.152853858607074 0.4300395638650949 37.11369991466992 1.9670052998971237 0.24833583589333455 34.98457361359912 0.8590024310507344 0.16716569845857904 34.0801243245555 5.769709117261594 0.27434148213256476 34.97918145090203 -0.027974535930157373 17.813503352169086
410 32.18039260217582 4.5501805687961046 0.47276115875763297 35.76165783700005 3.1761288621109425 0.48936928534109336 37.5902843765219 1.992929107914965 0.12038125151667863 35.8321467261656 0.8237632700021068 0.2322228633530485 33.71760685609861 5.758710920159331 0.28281694850297134 35.016417679592394 -0.033889769158880534 18.306591786575012
411 32.42076608994776 4.562776888167866 0.4616986109751966 35.99177052188388 3.164896482529264 0.3936416438020537 36.8746030177565 1.9650284246634908 0.14401669457874328 35.600866294258196 0.8412428686455242 0.2779874850130241 33.595279053263674 5.748676013965832 0.3347487699290339 34.896656995422 -0.03770817936117514 18.473227357599907
412 31.849455985293275 4.608262229401879 0.44423353091824047 35.894907484093764 3.188801083819238 0.38618184873083683 37.16034104485327 1.981612649397337 0.16438042439595457 35.93912756485997 0.8383222871236554 0.22619516075279053 33.96383530110227 5.7817126467632844 0.3595988110750332 34.961533476040515 -0.014490135654491731 18.112224659808668
413 32.21606144485877 4.550118529333082 0.4632812451747326 35.63232759486184 3.1896823167083217 0.3798542534172746 37.96963529070331 2.00519811678031 0.14797294784118706 33.85547157234646 0.8503094668554102 0.22169199254889993 33.38673013019238 5.765027472917557 0.30198768904598966 34.612045206592555 -0.022165134436634416 17.358193318506363
414 32.72986490143411 4.5483510013832635 0.45499366520290957 35.63404577886673 3.194083658973008 0.4006263572346463 37.634056487719036 1.967918591704096 0.12539169232966776 33.76108292933428 0.8422797012077389 0.24913265528466538 34.73712127544426 5.756995414149069 0.2911680116438026 34.89923427455968 -0.032306641472135376 17.432955758431696
415 33.33976005043235 4.590051478466083 0.5080197684723795 34.98036127563689 3.1941989915747633 0.44819966598626093 37.67552397242814 1.9644238570773163 0.16914900669020932 34.727532750559845 0.8495756725173228 0.21279518722277688 34.25308351680151 5.783262439421039 0.2973032168510263 34.99525231317175 -0.017929827144265675 18.741069552966692
416 32.78311121766731 4.571038776194342 0.47461917696872385 34.90621700182328 3.214692843996596 0.3758534823042529 36.97521381969947 1.9886096214792295 0.1851809789211857 35.84375960796178 0.8424877874715416 0.2537479608857177 33.7392171999403 5.7610459563586955 0.30676701628299885 34.849503769418426 -0.01865731785548943 18.290745010306683
417 32.130041203121586 4.5486538167266675 0.493357052480784 35.707240143372374 3.188695566822211 0.4454325298593385 36.96450340681084 1.9893923348130849 0.12986662387023498 36.040200771527985 0.8215448985506107 0.27303663472690376 34.64188462257294 5.748687423867748 0.35859575884678135 35.09677402948115 -0.034837506799505945 19.4838721443668
418 33.14185158447271 4.574199524776622 0.4753654542734775 35.46111043521763 3.194858811318163 0.3858552526489613 36.639433258065694 2.0021565870850004 0.12632948034227107 36.275567933457694 0.8059561416294879 0.2948037851074133 34.01259839378092 5.734554224623102 0.37678056334905136 35.10611232099893 -0.03188725706909541 19.012281308244123
419 32.77160941616552 4.558209208350245 0.4322455585986743 35.82467425465162 3.1885452294693835 0.4378131743854757 36.869003085844916 1.9768588928568565 0.09069374524645049 35.27564077571084 0.8231466766717721 0.30904743835402154 34.63634876286664 5.754651030081282 0.34104201757655045 35.07545525904791 -0.03395010746966252 18.458888858025123
420 32.37171836814505 4.554708525239317 0.4134371751375483 36.37660890773215 3.1694332238588667 0.4185885450217517 37.44068238900965 1.9926019636919703 0.06288403761761206 35.544982723541466 0.8268730767590028 0.28359231173467014 34.192428461758425 5.752614475951112 0.33154268329226455 35.18528417003735 -0.03498606185551678 17.303838242307222
421 32.48188958989603 4.581609874695099 0.4057693595185984 35.19632163403375 3.1732288669385595 0.3964276541565803 37.599838038153614 1.9889523348870368 0.15119462562257674 35.0968194746804 0.8118028055503809 0.26930247523546796 34.24667752051479 5.7383512968914765 0.3194368825493711 34.92430925145572 -0.035443279163059914 17.671519517826827
422 32.84285923957675 4.573274760279578 0.44523867258950967 36.60324726372327 3.195535799434419 0.3637862915542081 37.90807447886669 1.9690916247527137 0.10539764981153361 35.94355065347566 0.8222842143274182 0.27232774984588143 33.59609524972819 5.757787323381663 0.35379092751518354 35.37876537707411 -0.03063757052041207 17.653302831611757
423 33.65798792291885 4.5508995571694175 0.45978517685903997 35.64637660264494 3.1734863827895605 0.44305263787937216 37.21288156279005 1.9840744023108854 0.1670814942610147 34.958672038381934 0.8511040160053254 0.2770186419497902 34.148850706132265 5.746029434991442 0.3448043422994575 35.124953766573604 -0.03311355630224426 19.385938685386467
424 33.28257781304343 4.561191745393357 0.46681208824236764 35.579706750916685 3.2006339138628253 0.4379992789284649 38.325529878560204 1.9869990730298221 0.13042923158391823 34.328307279980606 0.8683973319258521 0.21914766375479997 33.40218151460528 5.75785615512031 0.3461639844887902 34.983660647421246 -0.019216671089137206 18.340977728637085
425 32.24699520748272 4.577149880956609 0.43936132579500436 36.5669971273906 3.2166814120084917 0.3312699154784135 36.787438169337655 1.9778565907349455 0.23347642720261552 34.400370262749725 0.8500503239693491 0.2826906897311446 33.897697917754854 5.764637520778338 0.3602917839918497 34.779899736943115 -0.016957169266023663 18.874262725121376
426 32.50421846493121 4.571410102785255 0.41456666288703675 35.45336998177868 3.171574836302893 0.40857609254618593 37.40720211778319 1.9864981105221493 0.17976884647745406 34.35077252977035 0.8455381003401664 0.25762974194689375 33.45590377698582 5.755954063313036 0.3708497935525895 34.63429337424985 -0.028037272302870543 18.694365381729824
427 32.72373183710894 4.546875754971414 0.4251885533158621 35.42178633989234 3.203461347684053 0.3705004699353973 37.23554831248399 1.9662337064992186 0.2265488950028447 35.456458414422 0.8559367047126372 0.26558773036512373 33.82121809875651 5.74985748995202 0.32174350624613585 34.93174860053276 -0.029759314191701858 18.444303881644828
428 33.07513045630824 4.582252621831943 0.4113637029311113 35.806927390909294 3.2147979708835352 0.31338653806396105 37.331086725855286 1.9833363511084632 0.15181111390995916 34.19173726562132 0.8657635281389483 0.26377430958312026 33.34499619374115 5.766372294839064 0.3050167428602818 34.749975606487055 -0.011727761595179742 16.562518570027716
429 33.27523478018492 4.543016353432409 0.46285745758485564 34.96297056997842 3.192031004792606 0.3794198244674656 37.984081295805595 1.9751128248110228 0.12438539495272892 36.0627119775351 0.8561826266324558 0.29043938221324134 33.43917530806422 5.769434259666788 0.25908804738767616 35.144834786313645 -0.02707690108851406 17.374258809602463
430 32.94622843104609 4.558048823963809 0.35929651542404406 36.34800041736857 3.1966351316807593 0.3452637630985573 36.9871000219107 1.9696024648612807 0.17476700009997653 35.49575986751129 0.8192433965142107 0.24734984911814603 34.36837863770335 5.749203248435041 0.2415863912501383 35.229093475108 -0.035685701864550355 15.679144979978915
431 32.91530391568276 4.569093221924186 0.4301380587681827 37.003854220777896 3.1707173699682945 0.3214446149153942 37.31798020879389 1.9916073540024735 0.1727303662610768 34.95170836804214 0.8397831070262478 0.2861602611682579 34.024206265510614 5.749348116947216 0.24822304777613563 35.24261059576146 -0.030122480981886877 16.71542887649701
432 33.706447339184464 4.5701281850161255 0.43844315734688427 37.062941600768426 3.1710301081580674 0.3261268824730547 37.425978533167516 2.011323490467354 0.17916045470173644 35.04997869573298 0.8437793822418611 0.21707375635629056 33.95168898174084 5.716658474280123 0.28950275846935764 35.43940703011884 -0.03164838692286418 16.61929412676842
433 33.60232356956095 4.575736487732838 0.41211776193582855 36.25769220103003 3.2252810475511935 0.371090665352809 37.73734932969738 2.0050382633827546 0.10751803598171657 34.65207382567832 0.835191426828185 0.30049267497055715 33.42830155288473 5.760161572933415 0.29202119525019427 35.13554809577029 -0.01395055526989326 16.996682222523415
434 33.32854369092983 4.585112096386389 0.48389494905220937 35.18772377632035 3.175967491422166 0.4533618598975819 37.39423231634257 1.970861405930994 0.18851858122992227 35.26536753305246 0.8400663442386772 0.2646445978977338 34.20667037296751 5.759105892363118 0.28656752058882207 35.076507537922545 -0.028009668887301477 19.216861308547163
435 32.310880628236134 4.542492745557505 0.4630137511119528 35.19212718611371 3.2157961398374106 0.3574401294215417 38.532315821087415 1.9363088370729917 0.16685088206051601 35.0655225288622 0.8573534486581248 0.2977677902703296 33.43994097804088 5.771527466335102 0.32860597325373064 34.90815742846807 -0.029536587463343644 18.491393807491324
436 32.76858098520648 4.576321367568795 0.38494785966859824 34.76903478233663 3.1990346001515455 0.40126518142630974 37.87065176790176 1.9698151229207788 0.1624223680081667 34.14656125106928 0.8932245020196532 0.24553818327502666 33.64755924731557 5.769128631965032 0.3333378509105256 34.64047760676594 -0.012727470030409593 17.503991771675064
437 31.3138826669161 4.554121232662263 0.4479716984174959 35.8628999439133 3.198142968813909 0.3762705811126923 37.625656478982755 1.9892306626484701 0.1839164711306632 35.44053129798137 0.8727013635259934 0.19485741971552226 33.52552753448625 5.745496563228185 0.2653291839655861 34.75369958445596 -0.022293756779806294 16.825998334287128
438 31.37639033879779 4.532580109649361 0.4238569176760056 35.39414629988067 3.1996456288147 0.40235992503718787 38.114502299142245 1.9578855059375362 0.15492000568157605 34.79846844610387 0.8655441786864453 0.21476351580423383 34.067672240514234 5.752588228604972 0.21152963694689508 34.75023592488776 -0.03258358461696757 16.12795980515052
439 33.464925845573276 4.531227198082377 0.39002634978644507 36.4320258465572 3.182543361096469 0.3835997489888608 37.94371511622009 1.975226295693809 0.16901334572766546 34.58051997757818 0.862859516587649 0.23822071025043054 33.573247461600864 5.733684167880545 0.3173114556940569 35.19888684950592 -0.03712420708740065 17.167782052991413
440 32.95618802021659 4.532298211123466 0.4595156603379542 36.01992775502058 3.1987630126642954 0.37035129880521456 37.12605210414941 2.0084112188405543 0.20013636418176578 34.4357066322768 0.8369437221357252 0.2546751565581361 33.358310177169486 5.736358745614556 0.2922788505985463 34.779236937766576 -0.031677332879851014 18.070599901762723
441 32.9766744545639 4.514780918680564 0.4340671924015925 35.92055859311041 3.1886157213293522 0.38879026809560885 37.63145930532098 1.9715871087539554 0.28523878845781997 36.19255839323072 0.8004953113294119 0.2704658644045156 33.30735711255593 5.734974734772945 0.35538060493377954 35.205721571756385 -0.05214155598232482 19.869519935129695
442 33.059150048729855 4.518971384969734 0.4122333694950872 35.147658179596895 3.1959660382216586 0.3834022187958337 36.52884866701901 1.981377034060075 0.27165438223280947 34.69471699891167 0.839993405574898 0.25076521722128275 33.59339350388028 5.727686913800735 0.4182103482495059 34.60475347962754 -0.04143335963015036 19.89613746530113
443 32.70358109501329 4.512756115398002 0.4478893999158878 35.95693541218855 3.1770148770467643 0.4107994291627604 37.73912383097091 1.9747148810286863 0.12447040237147915 36.16869159168174 0.8507364323225246 0.22497656632668747 33.46317861371258 5.736013486394808 0.29685199828361575 35.206302108713416 -0.04398515651741346 17.245889786591626
444 32.68548557828411 4.573636833465248 0.4854552952168542 37.01035544019971 3.187832794999205 0.3435926153871046 37.300781521031624 1.9688737729794454 0.15345684537903911 35.50617124881151 0.8848940088102584 0.2330716096125216 33.68007956290467 5.725346331236839 0.27743460598339115 35.23657467024633 -0.026115566657371227 17.10864548763962
445 32.31218713631259 4.556991980506152 0.4343947458247359 36.3049797078366 3.1715425613813246 0.3691147258207434 37.35665375602302 1.9890548619405997 0.0967587258618823 35.894891473130535 0.857697775584027 0.31565388688414403 32.97696506292602 5.761501681144244 0.3908447971009575 34.969135427245746 -0.026874542844300974 18.41219219418301
446 33.64047875032908 4.537579027322135 0.3605513837771513 35.502673054504 3.1796202614383158 0.34264085103344916 36.963551469788285 1.9863577447385057 0.14006305550893713 34.72689294471136 0.8615361024144248 0.29334417360038934 34.00004782063925 5.771389303201805 0.27493335719367334 34.96672880799439 -0.026935827132533195 16.17497465880078
447 32.410680105089874 4.571685954387464 0.43336398438655654 36.3269181058287 3.1926123094357832 0.37266425416988824 37.352528889930255 1.9687896746845999 0.08861672324578844 34.46009182858671 0.8820053315022895 0.2455009089643108 33.06860625399115 5.7372745110850145 0.363136613874927 34.723765036685336 -0.023758758736540254 17.22634835717926
448 32.663958082320676 4.601250563247344 0.38850540837921915 35.567734629502574 3.208803991969946 0.32556697975126087 37.75681191210257 1.9837306190735693 0.09204144019820085 35.32628021707581 0.8548341473724167 0.27532432826755754 32.80344580438207 5.745200896944267 0.3005798573341391 34.82364612907674 -0.015468271234061848 15.836759881852569
449 33.19057913201244 4.559034975690001 0.43613051725943486 36.289714705672004 3.2335951306756296 0.33235019349193795 38.036383957163586 1.9726449908109966 0.09820889089037807 34.64276959335828 0.8680097496234409 0.2835750565131416 34.05282376534816 5.745087508761092 0.30015982755488685 35.24245423071089 -0.018557843843338383 16.62064030672067
450 32.00316600883273 4.578698851610926 0.4776862547030563 36.09632106475678 3.2048708936316412 0.30761461913818655 37.42583356538017 1.9753727800398564 0.12034104208797285 35.22814517710799 0.8774492620547639 0.22933324840882158 32.729490234132015 5.731050399817262 0.37774458811499867 34.69659121004194 -0.020743877524680588 17.334491480326726
451 33.351161951724336 4.506778706658027 0.48015156622215927 35.95280055295403 3.2203715057572633 0.3052591891668794 37.74788888377915 1.99168950328673 0.05586907366349797 35.3105972629382 0.8137726723173757 0.21319755265637602 32.893321337593115 5.7290035809771656 0.35109466509668136 35.05115399779776 -0.04190912115625815 16.106669216705026
452 33.20919152642236 4.543321480048036 0.4738959775179573 35.20122055019405 3.2114459401071165 0.3318986598968776 37.84163209221811 1.978423958161017 0.049581858767178966 34.60641653732209 0.8497180924696563 0.2585801518172473 33.284610547428 5.727015140077825 0.3227971988735129 34.828614250716925 -0.03224739278284039 16.463986324999063
453 32.46364296909129 4.573740889190107 0.4893397401918297 35.582897703559745 3.2181927225754037 0.34646935174561877 37.56390115907042 1.9836509134394607 0.044759447498093845 35.0059764857831 0.8150262789919076 0.2724396353911576 33.81239256275736 5.737363210939262 0.27293383277298805 34.88576217605238 -0.02863751192834223 16.340091773174734
454 33.571149538765184 4.542237997427503 0.5119169396322235 36.698235654388114 3.2367434014948113 0.35524747808271123 37.5661864375383 1.983476212016881 0.06575053153031614 35.72627328095497 0.8332236862574054 0.2907888467876967 33.477934443231966 5.761310605547163 0.2979783954573897 35.407955870975705 -0.02283393440681771 17.437193466522857
455 33.09120358343382 4.547399374100012 0.4809150437123516 36.09520925478432 3.2094665351869334 0.24138500524307124 37.94157340072652 1.9849462987508144 0.027130117936045473 34.13544872874091 0.8539699826432138 0.24379976160173739 33.41839789706545 5.736885242759507 0.30226112408890926 34.936366572950206 -0.027698828267474405 14.84523394198316
456 32.628979936759926 4.567442959661594 0.42480330033821145 35.77839136714966 3.215737651785693 0.29295267796954727 37.34084514622465 1.973743341397409 0.09104187707582587 35.59230445321999 0.8672850486790142 0.23691586079874974 33.57301584698694 5.721220653342581 0.2959293686233961 34.98270735006823 -0.02514638398231219 15.374097274456151
457 33.64604726698617 4.5650442290247675 0.4827010654518132 36.140386627632296 3.193212670351265 0.3186636646923814 38.19766385825157 2.000410692111498 0.10682875780396643 33.97809137445707 0.8817930353922828 0.30443367109848396 33.37253826092241 5.744804028850802 0.2874346052867655 35.0669454776499 -0.01717938380944737 17.189441621050474
458 33.47001048972757 4.558140922539755 0.4785992415361737 35.79603375101844 3.1667449734999673 0.26751183609880363 37.185488281961455 2.0131630676660466 0.12878003032129154 35.05279241399624 0.8699453781749157 0.29858320916049913 34.016038572495084 5.738949848046528 0.25699571144751177 35.10407270183976 -0.024843476970127988 16.391979071338312
459 32.12931846057047 4.556821412933889 0.4736209700139333 36.17471591986978 3.181116421962544 0.38180088390254496 36.962589361802394 1.9974911228099996 0.14039866601746037 34.53874802896562 0.8704355242558673 0.27561643526929747 32.75365938309261 5.732818293811842 0.32173596654397724 34.511806230860174 -0.02649575980074197 18.256416890128296
460 32.63737830076556 4.551309412646541 0.4337384145795791 36.789978348588036 3.170510565601406 0.2770127574680119 37.1427419265167 1.9755602572480728 0.18073898792851867 34.84854125738153 0.8674959452353359 0.2670101101603707 33.12638125330662 5.749890149972757 0.30923903986615386 34.90900421731169 -0.03127904881474804 16.819053577718904
461 33.74582452292707 4.531237877582469 0.4638317920378742 35.465350431264326 3.182563489364691 0.38267785718949326 36.43171590857512 2.002506667018743 0.14980321441947983 35.529559702813664 0.8488312514645849 0.21824517609943603 33.68137614850329 5.732619071302057 0.31914806398952994 34.97076534281669 -0.034680643609061444 17.574977351503144
462 33.88090479491883 4.517371360412017 0.4527324606119784 36.067813092565274 3.182042613623965 0.3872279444424826 37.79537221811216 1.9925079013767464 0.10733569818990268 34.571307930708016 0.8734473354805417 0.22844612559448052 33.54385525028292 5.75928420119439 0.25647648142369545 35.171850657317435 -0.029301632538038323 16.412017487542723
463 32.88333924207131 4.578678176296952 0.44443861065150253 36.869160055876804 3.1699599064358632 0.3779079390102006 37.393633639373185 1.9930324817758676 0.1629486090763915 34.50573452866578 0.8307893368706117 0.295151303138048 33.770823064967196 5.733569730852176 0.2811480806959194 35.084538106190855 -0.033026388509276236 17.8945553200083
464 32.490065469950025 4.523079715450243 0.44061169782755033 36.5064148749158 3.175976588752288 0.3842901856962916 37.58632835561651 1.9958798273578207 0.1741623036376284 35.03306951990552 0.8381330430359585 0.274902837787201 33.0225030235816 5.741035594258788 0.3579112148774641 34.927676248793894 -0.03941136118455073 18.69994716425503
465 32.85998742494632 4.53583617665696 0.4259426422739511 36.422647648864306 3.159175789091051 0.4179550522647636 36.48031300197584 1.9706305657530716 0.16896585662620112 35.28459211665888 0.8552683688531671 0.16343361207104343 34.414635745815495 5.749898381821926 0.34194260066101123 35.092435187652164 -0.040070458520335285 17.397746152047
466 32.89022077539189 4.566594089782173 0.4598786538026906 37.98998808585155 3.1557219572312687 0.43411183375573303 35.98751348669499 1.9903255043422408 0.1794027870259928 35.53497844288213 0.8625671866902848 0.19728940143308504 33.74773195936414 5.739666172888426 0.3121450143060884 35.23008655003694 -0.03125733276869178 18.13786927039635
467 32.27375451986529 4.510096686712648 0.3824522449052265 36.17495216280249 3.1929634025048887 0.35841076470468186 37.510382208552635 2.005328415971353 0.1755809747039632 34.09639935511613 0.8639609757765869 0.20387306305823305 34.50148460936891 5.753840562915702 0.3230524529051637 34.91139457114109 -0.02899430617933465 16.539796128758834
468 33.02843867886254 4.492228593837798 0.41802847039373814 36.83850664967323 3.1691003412812533 0.3566370467804825 36.88963692459987 2.020966325841772 0.09511224342034905 33.855648105211756 0.8749794671853971 0.22392222874953846 33.84853470992105 5.7580711797787565 0.2802896595214562 34.89215301365369 -0.031163133370575014 15.744761594931754
469 32.259748177155025 4.580647578004433 0.3865681060428132 37.43822619098785 3.177131286208485 0.3388251516894604 36.75518418798376 1.996332790690545 0.10803723298087393 34.77922673411577 0.824090681537081 0.1990209738840313 33.20101447691289 5.751919224026143 0.2979067206131308 34.886679953431056 -0.028208002862232996 15.244781850646849
470 33.22652095547233 4.528396903458909 0.42363063293770514 36.325876968631455 3.1755966022779982 0.37341003723101257 36.34807031314708 1.9954846633546008 0.16075559665920333 34.02042064039722 0.8551108938282225 0.2686014980957374 33.56309673961791 5.727539553121319 0.278922526216724 34.6967971234532 -0.03780659174736052 17.24969989954965
471 32.792180901241736 4.569949281132382 0.3984786314887994 35.510988983060656 3.1915579920822688 0.4011768144118913 37.5898162613903 1.9898646194027685 0.10098553268336455 34.93328456528301 0.8853288425726484 0.20943996244976557 33.110560588518176 5.73760044882339 0.27975092655729566 34.787366259898775 -0.019372078152879047 15.926300049151207
472 33.47852217586629 4.528455950313635 0.39408119573502637 36.8430032847461 3.175770727380593 0.39187813915624875 35.99576967719979 2.0238587620603825 0.1230537545194733 35.1585173210996 0.8743744112433495 0.24562791315196478 33.38172843785335 5.74443073512315 0.3347456856517742 34.97150817935302 -0.02485419773134836 17.06711425953143
473 32.535264132874744 4.5578222667028765 0.4386657810555797 36.54169954195337 3.1408301499918174 0.3498386375595744 36.652431692068724 1.9910444555867146 0.12055186878082937 35.756112469974276 0.856369296527858 0.2885005477434895 33.828212656739126 5.737665895431156 0.28714999889227405 35.06274409872204 -0.037485902107485994 17.0134870808499
474 32.238568922060416 4.548775900790618 0.42419475640844917 36.73083121826449 3.1633389732288744 0.3969071490179207 37.29310721856272 1.990161426408343 0.16195432537836252 35.45222752235648 0.861297678456014 0.2951943308168731 33.75526782111626 5.741147610371499 0.30860659264271373 35.094000540472074 -0.03328799710450077 18.18404352589714
475 33.09819087392882 4.556336950388542 0.42426049836978647 36.340207447057416 3.1754910024724894 0.3486102042375784 36.10965297453475 2.035789874513533 0.13177110613391016 34.723686541030645 0.8456218331725925 0.23353593139499731 34.80284243516418 5.7479465879131695 0.3057718387045704 35.01491605434317 -0.021995065263505142 16.546443339454605
476 32.666342683382155 4.559886687089943 0.44636612112803226 36.70096338261265 3.1671979455950936 0.37207152044000147 37.77137347274007 1.9869157143155942 0.15345021622760716 34.888294621255376 0.8358762649522234 0.22105677625118617 34.04574404194497 5.719994300969121 0.32415013683258237 35.21454364038704 -0.04025813237117533 17.384625498551358
477 32.35871821981842 4.560196717009104 0.46756565239483655 36.37795952335496 3.1809298333000657 0.36921747028180746 36.984448635568675 1.936526508272088 0.22820333150599595 34.79176341704578 0.8278602103762079 0.2384663560040208 35.2115049468742 5.741128027284541 0.25585284595318497 35.1448789485324 -0.044904055707169176 17.86832661353815
478 32.6258950769247 4.5831116795766835 0.44923921458601135 36.24063942535588 3.1769900551909647 0.3754782036860285 36.640920704827245 1.9962860287632795 0.19980329312011746 36.35300344515454 0.826730296798323 0.262837440364464 33.4537523698823 5.756323143638882 0.36353141486203416 35.06284220442893 -0.026344074161943842 18.9178009218861
479 31.663079451036687 4.579406975930318 0.439792299057118 36.66143246922191 3.152665668366834 0.4013648202472959 37.972475457460995 1.9892665239053104 0.18001070149422563 35.42502001549371 0.8324892612231929 0.26864147368864844 33.65379500146054 5.737739226579524 0.3762741497074352 35.07516047893477 -0.03591878375453437 19.09190993379553
480 32.67829737741061 4.568921605476482 0.3916833256098097 36.09495947998924 3.138602229597492 0.4383805341581556 37.49879018896658 1.9755044409046318 0.1986117579150842 35.35226296388374 0.8261025259385011 0.235172515614903 34.012570325319295 5.740247426016182 0.37787708360552513 35.12737606711389 -0.044356669368912624 18.812785209753777
481 32.349257151412466 4.616179053573492 0.44734874185803697 36.79960942815273 3.1332891332445514 0.4254797690886055 38.03248856480923 2.0048867476461902 0.17082156613815092 33.8364423375437 0.8474301848165413 0.291409180816592 34.33049400957454 5.741659288036996 0.26570011456947545 35.069658298298535 -0.025543433492016154 18.34335121171809
482 32.23961494516568 4.539613251428053 0.43969498992615313 36.6602070949616 3.1767077648031212 0.3656291955002071 37.79818779898752 1.981108753188298 0.14467346949772292 33.78848097490172 0.8592641908053221 0.24325742612589937 35.12733185068058 5.7501581826879455 0.2730445920138916 35.12276453293942 -0.032861886373022495 16.80255655359448
483 32.16829344990979 4.5317583806278945 0.43626073221677186 37.15708284936095 3.140042608418639 0.4685681307098804 38.01335293381276 1.9646949943686969 0.18682922931826398 34.2501276244396 0.86227194544834 0.22319390854341045 33.73124686037952 5.771401525050786 0.27439977977444735 35.06402074358053 -0.04019842417269921 18.211483921979642
484 31.95663748420962 4.559923313461404 0.437553854070688 36.53288875253589 3.149367673534176 0.3985327000177295 37.32618786722331 1.963549120405599 0.2149080630890732 34.80827566097837 0.8349515610324645 0.20467198417636884 33.98216836304766 5.75248291886915 0.22933115082860844 34.92123162559896 -0.042177397495011745 17.01682075729391
485 32.61065372292778 4.566203333047061 0.45809120703974343 37.336543490144706 3.16594525721792 0.3026059312558737 37.169707189091135 1.9875092330240507 0.16690291393365028 33.47623157125197 0.839900663082255 0.2075714699994824 34.56754025012058 5.7565133480865756 0.22256128809310707 35.032135244707234 -0.031017948063998 15.558471947575748
486 32.58437732242887 4.571790590238852 0.3825921298421998 37.46820522320154 3.167631372398671 0.4156836649679437 37.14591347994773 1.9747921889019977 0.15799131602996952 34.04511573980833 0.8486188448879098 0.11655148589280909 35.07497148876953 5.769841861203749 0.2950566208030202 35.2637166508312 -0.02769734342933463 15.674695373069774
487 33.198233476237405 4.542543982000959 0.4445816565862088 36.788562600860864 3.1667884765194656 0.35883192259415847 38.021353950710264 2.0129959428235145 0.13608627337698223 33.90398367166124 0.8142941813033073 0.21530151833237715 33.89006427860957 5.745944684672324 0.24971458698137752 35.16043959561587 -0.037718861491656375 16.09456732895768
488 32.02692802987324 4.576476975365919 0.44105884264236916 37.878344060918785 3.108267396827335 0.3535814944667669 37.50393162150612 1.9980763654871598 0.17239503979166615 34.43322614787621 0.8448516402425471 0.21957797423453215 33.96810417336792 5.746653718727368 0.24548079815174648 35.16210680670845 -0.03936709562550467 16.410590123905553
489 31.80721231236904 4.584780439450574 0.43789822378132676 36.76439220109568 3.1770036586376524 0.3283996094200704 36.96003573163611 1.9962888957236729 0.1339488649544576 34.530234978969546 0.8529399645708743 0.2029714204984701 32.787948284689286 5.776791681471517 0.25645815346285733 34.569964701751935 -0.016671386984712357 15.58074237927916
490 32.46386526118152 4.575462638236733 0.48770344766143425 36.81166488949128 3.175147541453494 0.3285633066454514 37.398807135350935 1.9910525713201732 0.1334171485161036 34.88827466718425 0.817784700688953 0.31165301362384934 34.5198493161311 5.760751394163941 0.20609704610640167 35.21649225386782 -0.03019254578291155 16.815554553691832
491 31.45692365652548 4.561422551388265 0.42161966849933324 36.45500470131116 3.161548254285171 0.3438335206343138 37.31312663728715 1.9916849407564599 0.18189521574732895 34.709978666922915 0.8724528629672524 0.20880228538843337 34.182128981653385 5.763647069234282 0.22165837644180192 34.82343252874002 -0.024081179229284343 15.78852889948226
492 32.67696640138842 4.541350172261145 0.4850511004910383 36.181331652787314 3.1828467513488494 0.3572799578930531 37.067914991605065 1.9792848627081303 0.18488745919686464 34.42232217167958 0.8783718025794917 0.19951508999491382 34.30039273062449 5.781356268756988 0.2595854509585297 34.92978558961697 -0.021590343424649494 17.03196181277581
493 32.43209879851387 4.531723353528555 0.49053330277894663 36.80319247684136 3.195636530836275 0.3579826685807305 37.55513350346649 1.9689993326218402 0.18593341031023752 34.89978691914773 0.8765097177077045 0.19574077025506673 34.541979643664995 5.7789736744478235 0.2909276872214472 35.24643826832689 -0.023863793127130762 17.43072646503
494 33.10287637316027 4.5310609228057235 0.41956233720899516 36.932129909323564 3.161051525955295 0.34128358356719335 36.77623459954628 1.982594296228647 0.19883638638939602 34.42886628423757 0.8961867216055053 0.18425284205378178 33.04493856712219 5.77862118217998 0.2591834165923684 34.85700914667798 -0.024329385200540354 16.078554395492286
495 32.543858975143856 4.558515070098545 0.42703049016508404 37.18234698811856 3.1533944497172492 0.35832052780707313 36.8608952259783 1.971412591769911 0.1403846094142444 34.85097232395855 0.8590813728288974 0.19645354403164328 34.766948585009395 5.760163193449865 0.28038121712025776 35.24100441964173 -0.03371897938267689 16.072272746653763
496 32.30147990299284 4.6177289666797146 0.44850175939592923 35.954380008066245 3.2028296247580976 0.34449402870997486 37.065044541769424 1.9506307049315053 0.11281049461752644 34.05674960575493 0.8633072937585977 0.17375663637211894 33.6384176685466 5.751229753142874 0.3170274588302621 34.603214345426004 -0.017087046301412646 16.003746872745925
497 32.42363243171317 4.586100032637536 0.46247379033893726 35.6562924756441 3.18641526706247 0.3616589277551673 37.534747211829576 1.9774389262933358 0.17080613763900634 35.271776488573444 0.8679975344099609 0.13117047827973308 33.42666647365372 5.749760654790877 0.24951987236941328 34.8626230162828 -0.020689831916734437 15.763549540126842
498 31.967077792625982 4.586733830080934 0.5120763172304809 36.60158982891999 3.1863751691207702 0.33254561384104964 38.061585983507385 1.9963632145054138 0.22970972099912887 35.759531616824816 0.8704684041435024 0.16207441667457567 33.81642108473024 5.744110818126957 0.24054453447619342 35.24124126132168 -0.017422027760054814 16.924607222777777
499 31.044839345273616 4.582047041870001 0.4805368617445705 36.159146054183324 3.162184435235927 0.3327084405379447 38.146352424175134 2.0133095106426504 0.20991046009797895 34.001596684822644 0.857840054649062 0.24997662583245314 33.760970776344976 5.747879754036094 0.2441533478085217 34.62258105695994 -0.021580155668823476 17.386813797886184
500 31.51617750151275 4.5618159151014765 0.42966798049159743 37.01442580045621 3.182088101966567 0.3686699008288481 37.71415956273097 1.970770826856918 0.19895644779808627 34.76526533278923 0.8328764529370749 0.2827874716688322 34.32640667403676 5.772139094591474 0.2428584467552991 35.06728697430518 -0.03029423666486828 17.451609726960687
501 32.232044991464804 4.570588863789223 0.4553857575732583 36.58403988964406 3.1893610082354242 0.35722490436269916 38.66057156005462 1.9727298241467204 0.17913436376382183 35.33672528086154 0.8342007695996835 0.2435873189951175 34.022491037725004 5.739512419787151 0.3024428807554334 35.36717455195001 -0.032953737843929944 17.621606051616517
502 32.14517393399037 4.578632344420237 0.5126137314205566 36.28260808298191 3.191760726035811 0.37861001874309697 38.38136699426848 1.9636338902306023 0.1979175697308922 34.64711283203928 0.8525885757025778 0.28426489547394096 33.54898558665278 5.747342102618289 0.2700414499443524 35.00104948598657 -0.02744078715406706 18.832523014610867
503 32.542492368521074 4.597758902590652 0.5484167515244409 36.52531606539245 3.1752392637355844 0.3090633115577642 38.012758527510854 1.9821165293549263 0.15972942208509833 34.49073802657848 0.849052089814248 0.21339634435857477 33.565388901903596 5.739890228940601 0.291875196050896 35.027338777981285 -0.025420912068368207 17.44634743085966
504 32.13197036958349 4.56528941419931 0.48727283573377367 37.13187521829044 3.1810454781347315 0.3247391110471706 37.80437216525125 1.9836819473354748 0.13716675706263345 35.784380361876465 0.8340859080503316 0.21492483220397754 33.709416808525525 5.74193500853756 0.2580958002700606 35.312402984705436 -0.03302476370408884 16.29720391946123
505 33.11285811525942 4.628456148775489 0.5061234441783136 36.73861215724535 3.162863395048044 0.34924845462786513 38.15925428018111 1.9921896568382798 0.1471869738819053 35.4107053959854 0.8350674247165575 0.1881843313003832 33.7271890715455 5.744676028788254 0.2603842267063076 35.429723804043356 -0.02158178412224574 16.628695462894694
506 32.06652674449476 4.564422785119989 0.5156170859486338 37.201023996470305 3.1648809464968104 0.37950398074953545 37.71728160564363 1.965607164756846 0.09490678954928367 35.7257866587656 0.8328810145308528 0.20768394842855264 34.61082099146924 5.73302523110785 0.16798191343138913 35.46428799936871 -0.042068886553100815 15.649697231016578
507 31.853983206234442 4.583641906676204 0.5418784910350433 37.09756107802403 3.162926249386699 0.3608896430837524 38.10474609278173 1.9737012756322891 0.10372263876039546 34.96935287139172 0.8521256669894889 0.24379679853450473 34.58776597158096 5.762981032633485 0.2357790222644498 35.322681844002574 -0.027157088691937115 17.029068778628066
508 31.90438829442503 4.57251872824936 0.4461954329333975 37.10481278027927 3.151584480156332 0.3232151954512651 37.71354270087007 1.9633133940313108 0.091342956664918 35.6818611624691 0.8394445766776213 0.17914406467974503 34.87758909161782 5.782704099681877 0.2655557093970499 35.45643880593226 -0.03231925919627021 14.959393565823499
509 32.55020422199314 4.565210817194754 0.5405605935596774 37.05382865821681 3.1479975455976867 0.3464428464859704 37.65356846503906 1.9757056327416578 0.09790508352499686 34.39568602781826 0.8513328502614372 0.23473700039654222 33.7780773258851 5.7340008838672105 0.280958544277926 35.086272939790476 -0.03938276902302116 17.195655966121265
510 32.6157651274284 4.547172774617833 0.5352022882960319 37.17330409858255 3.1492071867127867 0.31454704120313376 37.82080113781335 1.9515249034665554 0.09125142861603446 35.34674628527473 0.8450719862335172 0.19479153248795347 34.08531560308351 5.720906498474941 0.17591233256658614 35.40838645043651 -0.05145564505444389 15.031027775084826
511 32.61481811099997 4.5219546732071105 0.5124797906745016 36.79027663534566 3.1442974366808247 0.3670819761893175 37.672209704530346 1.9758912562169655 0.11882567663606958 34.39916028010019 0.8259467790747692 0.20136996110488878 33.66376004315362 5.732261015227155 0.27603205241088274 35.02804495482596 -0.05416208287420545 16.91130146738015
512 33.190935013075205 4.533212746462243 0.5246787865806759 36.81756426585745 3.143773034504347 0.3173674234020611 37.49989203523298 2.005136637479956 0.1374424110190401 35.15350110815686 0.8393393355070362 0.19628735680957662 33.99269896813515 5.73403337206716 0.2863131022343635 35.33091827809153 -0.04313328975142192 16.754306711756954
513 31.072146474208076 4.570187778394673 0.5658746685562579 37.38063259334124 3.1458258717753096 0.3564843865818925 37.6072457664261 1.976816193624014 0.09453244094213212 35.02729181994656 0.8231803859999948 0.21778965584490945 34.539638783690705 5.714643036251391 0.3206361703617778 35.12539108752253 -0.048101661746493975 17.822623674126366
514 33.17928374769992 4.5500690279828975 0.49194823631392776 37.78099150550101 3.154244142496016 0.31263355287579625 37.397778617947665 1.9952784160186914 0.11504459602259509 35.37624247057393 0.7875226394405768 0.14894570937608945 35.12468528623582 5.739885969613918 0.2534400599261364 35.77179632559167 -0.048832275845150444 15.149143383736057
515 32.88351220605232 4.509505645898114 0.38735893197231347 36.29851055379254 3.18825876268991 0.3598659979395994 37.64761257879923 1.9889834306767127 0.10493089961986009 34.98713578794733 0.7912457333411377 0.20274272788046133 35.38261030054084 5.725058210792694 0.20954486213963502 35.43987628542645 -0.053621958275856606 14.489454274682348
516 32.07119459376578 4.53554230525131 0.4322966360085622 36.63940859658172 3.1847334611056577 0.3930524118099923 37.999043172426745 2.0155322183090947 0.111792489941364 34.80276836536583 0.7917912396500424 0.1755024763899093 35.08949972371064 5.710819986065902 0.20995650897121435 35.32038289037014 -0.04654847287916915 15.155885591326115
517 32.315282635069465 4.576136989153292 0.5439029897757096 36.669181886829804 3.15275073182923 0.36355555251685806 37.10578757447852 1.994426878623827 0.11919215565154179 35.42825728514649 0.8083100900516664 0.1493700661271708 34.0669935252372 5.721691215857621 0.2488515963284407 35.11710058135229 -0.04356913385244314 16.327834519149516
518 32.95738299971758 4.556751499903106 0.5769341444791871 37.777349986527156 3.1510568241097143 0.3372195635997954 37.204769492886484 2.00056369158966 0.12394647128873211 34.964628359513775 0.8221584216241679 0.18979606383727496 33.53789488357533 5.735110885283128 0.2379133663990338 35.28840514444406 -0.041104050453615204 16.79694084000588
519 32.45627470096321 4.585177857496247 0.5341263563139799 37.080834134701284 3.1746057981951683 0.3362865957673432 36.87840354231715 2.01510441104612 0.10748081519520901 35.67712874492452 0.7753679769263009 0.20878704497667938 34.33847070887224 5.725554664084605 0.2507649770206057 35.28622236635569 -0.039070173405882216 16.471915400848246
520 32.43619069596345 4.536157059098803 0.4670182590115236 35.82333459668522 3.1821204908544103 0.335416869281885 38.36856829875512 1.9669384929144875 0.13443180401366708 36.087777000486916 0.7989028215199474 0.22323402822045138 34.34852958609204 5.731181212658519 0.22146769992219392 35.41288003559655 -0.05117229954633697 15.83161067026234
521 33.338243223662836 4.613988015603716 0.5012309489381039 37.481705190757275 3.1376368957304805 0.3922286658676824 38.53038336974826 1.9475049786251422 0.0971202172615582 35.11482607716666 0.8102058239783803 0.2333413927710835 34.204709248957755 5.726728813221656 0.24299151122903204 35.733973422058554 -0.04701940952369554 16.809581738130703
522 33.358727250832146 4.566499626762788 0.454603430197058 37.56600115130471 3.1403436864129604 0.33243111458713587 38.05173440352633 1.9685528629831024 0.08312934531958356 35.07413184877388 0.8024668803792274 0.23909989984872893 33.80073417497753 5.710516694494937 0.23708595057897666 35.570265765882915 -0.05655636474896739 15.42803157619749
523 33.73280875698582 4.556165785772893 0.4353443634179165 36.82087074636123 3.132716708806071 0.4315197620696143 37.74770956200533 1.9557013961390775 0.1253750103804698 35.56151595917697 0.7932398497654547 0.187757868702493 34.11868589947838 5.763285701485244 0.2322510917455793 35.59631818480155 -0.05401042656182242 16.18317110885919
524 32.03924829119827 4.534701299265008 0.4306286458253136 36.64803239649942 3.1504333269552105 0.3853142004799601 37.54200249142242 1.9472752974349365 0.1298868737758672 36.267887949415424 0.8340212142502302 0.17577945459652686 33.398539498178614 5.738824554482572 0.2869053506276448 35.179142125342835 -0.05318117647797889 16.1403875365734
525 32.656447686678966 4.579644392696437 0.44851110655298604 37.01868105443964 3.1704855219902313 0.3453361383817299 37.55255462436912 1.9630866233995998 0.09851782445404036 36.052903911846066 0.7947945546805886 0.2069469753039169 34.24216450178594 5.734524232669783 0.2779279655927511 35.50455035582395 -0.045725249868242376 15.78200799318178
526 33.48135244874494 4.589024270604473 0.43730044197423007 37.29203067742137 3.1408304189108116 0.39024639112650156 37.181765736738605 1.9895304433925776 0.12589017886764645 35.93657467435761 0.8349115772842293 0.1964648421667107 33.26862921344493 5.735165447584208 0.29394013687391735 35.432070550141496 -0.03633988340031045 16.54521047371636
527 33.24540830408583 4.568472480903543 0.47049589707141604 37.769437907559634 3.127298184247632 0.42988741986599666 37.57034485097487 1.9818990385481337 0.13939500314853773 35.93448302251311 0.8084565569375249 0.1646839228930192 33.63435529322687 5.748016714829937 0.20833249178641008 35.63080587567207 -0.047403719862216344 16.189435124072162
528 33.39380981443973 4.52340347617023 0.4846340577106907 37.05363072890417 3.1640703412725406 0.3234862574630239 37.47450124061041 1.9859255479375473 0.14180324042158832 35.41763782533394 0.844464121299783 0.1973000441826945 33.99819326011545 5.7619175856916085 0.22333147066221828 35.46755457388074 -0.03827610048122847 15.70540422529592
529 33.16489026999518 4.57113090428007 0.46560130118995113 36.963490711485335 3.129372948368606 0.38731821987185144 38.53748324654504 1.9929287000761151 0.057123107434768894 35.079224681119534 0.8478285354653743 0.17302523984214616 33.45630112892698 5.749226707617021 0.3036207314968005 35.44027800761442 -0.03613475579413321 15.890280853896137
530 33.47303465802229 4.552055014013365 0.47142633508558407 37.0216146717047 3.14542536427641 0.3660735506471971 36.96880221178482 2.002132856827713 0.15368635078732348 34.924948480983055 0.831657799611942 0.2255108477185164 34.32917341839076 5.7444807317918025 0.2827122708370727 35.34351468817712 -0.03908196165132403 17.181965561653982
531 33.27971226520919 4.5968085721953855 0.4938513226572218 36.83850160613094 3.1459586441956855 0.37625533311751314 38.03886441765747 1.9649699956428464 0.14332981076851792 36.10239656660695 0.8368719542632371 0.18782427726876766 34.105320491449206 5.741471447831413 0.2146907865684083 35.67295906941075 -0.037016192129857 16.225609337177705
532 33.045090720579275 4.624447060406632 0.4993087124943169 37.608636624199775 3.1592912811016243 0.3004217834689738 38.37160281053559 2.00748825412618 0.13939414517954232 35.85788336653484 0.8333895240131027 0.21842899285997128 34.64239522659962 5.71625437624636 0.2631350448381081 35.90512174968982 -0.026058215776790773 16.27989305992023
533 33.197345157996516 4.607510794272629 0.4514721685922452 37.67419229967099 3.139008860932431 0.43053325527055564 37.87183827103011 2.0133379506724443 0.16300591532525696 35.55888311918784 0.8386097604911289 0.21196043610066423 34.18510466833438 5.731522725876053 0.2243628201381624 35.69747270324397 -0.02823429650663316 16.974844072935955
534 33.657850415431064 4.557699954548427 0.41711987430728764 37.13494556875921 3.1549779078212525 0.36428281936490514 38.13191631289522 2.0162881245766644 0.14878938202454864 35.36175829732589 0.861652085114419 0.22373694210504924 34.09768179392933 5.739972765662393 0.29967522942606795 35.67683047766813 -0.028114147410939185 16.657077689689476
535 33.39346633485422 4.591757725523891 0.48001838144767045 36.10383338501757 3.184091835803133 0.4068296002067656 37.770128311954394 1.9845839558058473 0.1681465374555895 36.61293713468831 0.841180217675175 0.20144832155003323 33.737220475027854 5.7211069088411755 0.3194583297488226 35.52351712830847 -0.029688186225726065 18.058497198831127
536 34.15925230979377 4.553146965518902 0.4906666416415746 37.147066567976054 3.151854717570384 0.43558499657992245 38.08857981401375 2.005168572309338 0.14459572296981724 34.98097916447943 0.8490315924185738 0.24250747786487273 33.51580651731389 5.722332083604218 0.359907802792155 35.578336874715376 -0.03792552867128714 19.174177478964047
537 33.17812135037422 4.590072727846534 0.4664888249101324 36.96971610335026 3.1539275224649646 0.3843486889060138 38.03571179438886 2.0272738277611495 0.15066500896955054 34.89811961594998 0.8598258384508243 0.192950415853481 34.55404442401592 5.734556008878647 0.24087607072804942 35.52714265761585 -0.021101129875146563 16.447658889887105
538 33.751779911123336 4.603238593174953 0.4686239563524274 36.487400918450355 3.1646829765809623 0.3866872940908963 36.672974055279795 2.025232887707152 0.2110735065697835 34.8809142714692 0.8633893635257875 0.19780416551555263 34.35210365514342 5.745474232102673 0.3178766162022789 35.22903456229322 -0.013828704337264885 18.12913565647473
539 33.503162051826074 4.574426645182842 0.42063605118846065 36.29742424162837 3.1523261510352074 0.3944135797200692 37.06019551029654 1.9874162070855454 0.1759494524983564 35.19157930952616 0.8477774571136892 0.236457036492185 33.82056185910322 5.7436686457399055 0.3280740136046889 35.17458459447607 -0.033109293724132474 17.825062311037392
540 33.206124539913965 4.550581527372625 0.4222670417948778 37.03675509707749 3.164856364684489 0.3718983470988641 37.88868367715614 1.9803465871855785 0.16982005870782138 34.42551773688706 0.8459206689755782 0.2395640570242334 34.861599507745346 5.752025915280895 0.3796979713713114 35.483736111756 -0.03548610225573723 18.14267965987488
541 33.674365113958686 4.557315957502868 0.4622725575225372 35.391693029179436 3.1895934307269105 0.4028651196640954 37.65634447935277 2.001327970376071 0.1839536222655683 35.02412628086089 0.8723888719146321 0.22680668318595726 34.76417244744197 5.748176486569816 0.31316140680095894 35.30214027015875 -0.02047177153751083 18.209279282099374
542 33.45496525474449 4.569667538521168 0.41443819903387846 35.73411042420341 3.207790915352151 0.38992067555267057 37.274087543981516 2.0021994242533365 0.17540618318316256 34.73971284072888 0.8466938623419626 0.22709780715318983 34.89888653877125 5.752789496800174 0.26948119157872436 35.22035252048591 -0.018404067501811915 16.917656709353338
543 33.446621318601714 4.587709857856796 0.3782089361066635 36.906512312561325 3.159632721111333 0.39484116075460723 37.716321880987834 1.9997026655367796 0.12847706802735248 34.24442220877412 0.8547301594530131 0.2471976483175101 34.683295935803706 5.734769755049856 0.26800251648754975 35.39943473134574 -0.026923283154014866 16.23449934245743
544 34.23997494156615 4.591625385206551 0.40893300049339104 36.67116863620265 3.161437406895867 0.3838423876224293 37.802649211418355 1.9566631086468897 0.1592892370877918 34.83507089882816 0.8592775693477332 0.21086259132034274 34.78683468719708 5.767368364410513 0.2501144077036618 35.66713967504248 -0.02695794805405973 16.19226426891065
545 33.28224955632281 4.562331406668764 0.41116391152836546 36.901391471518 3.1503181684101063 0.42566615871190416 37.959729975127686 1.9600427349509721 0.09152443463848725 35.12307165971462 0.8855029907828736 0.12336996378879336 34.874307376229105 5.733595744254888 0.280423216159895 35.628150007782445 -0.03587410594204961 15.265288005747276
546 31.851214112114228 4.595416207074729 0.4226338313864188 36.441439111144184 3.1477291503182045 0.36768619510274203 37.653395361861136 1.971337118928857 0.19051852201584832 36.705662315729164 0.8734153522965834 0.11788728985191023 34.57546784543541 5.764482303587933 0.266405599016552 35.44543574925682 -0.023756288514309064 15.643253968425512
547 32.72571521443836 4.539342054756713 0.408662347254893 37.003684506095084 3.140202638875177 0.41420974262991034 36.972929743458955 1.9570148963046101 0.20714674887743678 35.98540426510848 0.8713240597099807 0.16481584817463707 34.72874942938832 5.758267673338381 0.2650075889798904 35.48329663169785 -0.04100205035859803 16.728560232960685
548 33.13416753152873 4.571978309966021 0.416309651103261 37.753351272037754 3.183512702822622 0.39576288942393156 37.466371521683044 1.9590932994721184 0.18239833418493384 35.63316814159176 0.8287565053550382 0.18862351032835104 33.90491168824219 5.747634237888641 0.23996238744432946 35.57839403101669 -0.0360373038546822 16.307029414177613
549 33.65660931666701 4.588833514379964 0.46293834659642086 36.54543031175644 3.214647220841524 0.36691652591641316 37.81617376421587 1.9741366880685263 0.14810064608376652 34.773753309668216 0.8567370159875878 0.21339747013761864 34.19645732011112 5.739458320409016 0.2304676379649243 35.39768480448373 -0.019469763018246943 16.29286422690133
550 33.22103487776087 4.565058369982743 0.44561178815202224 36.37052318494714 3.181385888650592 0.376050563653475 37.9940106035903 1.9778124060584379 0.18047485509683553 36.117757051169676 0.8955228990162422 0.18752014012757642 34.33233072358436 5.760359253976289 0.23959897139964204 35.60713128821047 -0.01820455141870967 16.37807097768387
551 33.02748309208269 4.574324267525691 0.4762427636416393 36.9687876122496 3.182263668553325 0.34945741660317725 37.84325151793762 2.0011417034616765 0.24704681811391369 35.0467948611445 0.8534531766081105 0.24362636276312674 34.60570186679982 5.72744366336921 0.2727502429112714 35.49840379004284 -0.02650701905196773 18.21001512714337
552 32.40130359473836 4.599420129284092 0.5067438681208908 36.9971396572032 3.1581572960187616 0.38187686381104363 37.87843343959127 1.9775619832618623 0.15259775751438756 35.24582552963017 0.8737408753820022 0.1938593645418357 34.7014580443904 5.778793406954354 0.211393325741397 35.44483205311068 -0.016697576775355973 16.575338757162523
553 33.026942011613926 4.585862428152272 0.46232948819419345 36.97040151579796 3.177249443528219 0.4543806286188465 38.07461223474117 1.952925927929254 0.2208691258281698 34.99470460637197 0.8830310066894661 0.28304134434425915 35.24880494744155 5.7619845722441445 0.2231376213388856 35.663093063193315 -0.02202163924689928 18.836081575394292
554 32.482625432446724 4.576480147111379 0.4426388253215464 37.177659680599916 3.1709664259744708 0.40863024750982024 37.04949980979235 1.9719503313743403 0.14927992036820162 34.72781542860387 0.8722872465467832 0.2272309290573994 34.665788968222216 5.73238768315228 0.23649774318059671 35.22067786393301 -0.029417948123719784 16.779386052968324
555 33.1545316733129 4.55680761375901 0.4597562975114516 36.900766221029784 3.159067657182407 0.4105907178723319 36.975417651094325 1.9895129933608422 0.1854556153647991 34.85141394495551 0.8671774064083222 0.24243747259891754 34.727175037680354 5.750701767492147 0.250282680179303 35.32186090561457 -0.02957882731502486 17.744763995187245
556 33.42473355361146 4.534267836059843 0.4723757760678799 36.97970464191097 3.179459608148685 0.41753119237250125 37.908593679428456 1.957891005063581 0.19107923082149172 35.02753873073527 0.8686107285063798 0.17263219558403672 34.162809771011695 5.774692018247077 0.22812902057135648 35.50067607533957 -0.031248075750457315 16.979574641565453
557 32.397870535116596 4.586314565216693 0.4737767168429974 36.663255933089424 3.16814788469274 0.3978234202548779 37.849283178797265 1.9536129812418839 0.11700882269817946 35.985933238634686 0.8800326925362246 0.1461076454997069 34.50026631087769 5.749466232200307 0.24450298575036244 35.47932183930313 -0.026717443778000827 15.804692317740459
558 33.230047245220845 4.566603781514011 0.47198420307830075 36.69253943223793 3.1779198610543307 0.3579760341688202 37.87139447515226 1.9611305374999464 0.1691603364098993 34.21069367289709 0.8943599004230574 0.21982220520322476 33.69272863590177 5.745057323184649 0.23865351628442205 35.13948069228198 -0.025218034220371655 16.7028231891389
559 33.099513509364336 4.611292855933648 0.4447942056043808 36.577278672346665 3.1882762709637005 0.37906159951750945 37.276773972092826 1.9486755812590595 0.16184006435381407 34.988721343827734 0.8404117597441169 0.23379129552344433 34.33775055232748 5.7334185246498475 0.30458157764200966 35.25600760999181 -0.029817316445495946 17.46454132822968
560 32.98797161362094 4.582797529137358 0.43881254822996324 36.15172072977017 3.153551661337003 0.42480850669206 37.79813912434297 1.9686047319050917 0.11093920051731644 35.52222380447568 0.8655296415834121 0.14959539460127655 34.16016768008973 5.724728026601971 0.2387349440559249 35.3240445904599 -0.0351899968426032 15.617575795961843
561 33.24751077112857 4.537921561922479 0.4280608960230049 37.032680407060596 3.180646588802572 0.3892689398526608 37.87518495953749 1.9687072069213944 0.11344568224927545 35.26956688280824 0.8800095581519173 0.17402225109341238 33.95032762394581 5.749153505052888 0.27518550996948116 35.47505412889614 -0.03094463078532026 15.813443539217301
562 31.844560850907936 4.56895488881669 0.41150678083168757 37.790550250647364 3.161182801436146 0.4120420127365772 37.57348994875379 1.9586973157511123 0.11943201798640324 35.62918983244282 0.8663583935042773 0.16649016423736906 34.58720946197354 5.756410823027441 0.2495377334362459 35.48500006894509 -0.03191147044843712 15.573092672060461
563 34.03303622960221 4.578703507076117 0.4197823468071095 36.69568297143477 3.1511012703462464 0.4322062863267877 37.663887988007026 1.9837450124173541 0.12273186611204401 34.91686284423745 0.8733840432603135 0.2006346488137402 34.207415087834185 5.759799806884949 0.19868605796516758 35.50337702422313 -0.024885586958574367 15.745352396457896
564 32.71786587392392 4.582465589742124 0.5185146539088455 37.32445905225679 3.161433246790115 0.37739746638538907 37.774784812035385 1.9533231437315361 0.18724849677066077 35.369750821899395 0.8546213115630108 0.161191068716248 34.248492793906024 5.757771996479589 0.18831619127699253 35.4870706708043 -0.03230925729429557 16.41716455987974
565 33.39235351065988 4.599898536125381 0.4874864039223489 37.522475040105896 3.1642737639295233 0.3363254288257905 38.248722363227415 1.9961343028363816 0.08936919590217267 35.70838300802353 0.8758420584066997 0.20683090919213448 34.06854992898502 5.741861108646116 0.250661189253305 35.78809677020035 -0.01863036096675006 15.706757054917048
566 33.02145678934537 4.578036398915878 0.45875710922470236 36.1861052345568 3.1648697597244873 0.4076527656130647 37.963210822957684 1.9739169644695795 0.14657567029835775 35.5788528800834 0.872070393531303 0.2242087233867502 33.84303754216881 5.733432378284414 0.23844692545756632 35.31853265382241 -0.02976713597043803 16.909602498144984
567 32.705177960287195 4.566608627176422 0.42528347902308333 37.67310462195156 3.16597672016407 0.32026472240365567 38.02055224596176 1.987693848573015 0.1071953995276003 34.986606169106956 0.896527305762906 0.22009538365321793 33.6469383057243 5.766810912561291 0.2628204637809808 35.40647586060635 -0.017508832108029625 15.305529851886968
568 33.06554569880328 4.580322970222401 0.5022364095053748 37.27794052846464 3.1628890671773044 0.3559692515761404 37.58613907488355 1.9744724839438184 0.11153252674284952 35.086140096399355 0.8760250812747175 0.18619407105733776 33.50215611163724 5.7409402956391675 0.23381007662408773 35.30358430203761 -0.0273023353040887 15.925274087027168
569 32.313955211089926 4.567884453574355 0.4672895820745956 37.583582232553965 3.1485646873957895 0.36602592417403473 36.87849210538365 1.971510067830804 0.13113538381687695 35.45941138202112 0.8820059197949719 0.1657631445888303 34.801714845724895 5.749977092055946 0.2574685099827458 35.407431155354715 -0.030243870825197038 15.901670622335871
570 33.1025748960634 4.54495002677217 0.43811000695821684 37.183180413562496 3.177638009532605 0.35201930222921674 37.61760823690801 1.9817602744739298 0.20482266695298504 35.9830183701303 0.8635499170195893 0.16253180318060598 34.386889899817206 5.736032145206438 0.27923172675072405 35.65465436329629 -0.03344624035462403 16.463546971782677
571 32.917550061766725 4.58003173454292 0.4353719231443295 37.47961357072846 3.1402245446826154 0.3958902699295315 38.060767542894375 1.9472491914698522 0.11716342290265137 35.65360494187618 0.8738917090905525 0.18826874493728565 34.27252539431162 5.73943805674076 0.2603064254184342 35.676812302315476 -0.0380652676502304 16.00844980665884
572 33.43776192825082 4.542988869479405 0.4381596012558874 37.14893734608152 3.168843429249542 0.31155619551057817 36.802635157118694 1.9614541844650584 0.17041821837208768 35.52945344886911 0.879716361652619 0.18079932649889557 34.56801458147771 5.7392646840234525 0.2578081755049157 35.49736049235957 -0.03577880918155503 15.570030876291979
573 31.87445749152872 4.592551875800346 0.4317982829738829 36.48942398265415 3.2064820528332496 0.3880189111737136 37.534515188908685 1.9455922078755448 0.13127433964740848 35.99988616419916 0.8670037715346838 0.19834120688357312 34.043763409684885 5.77290734155684 0.3200065643468755 35.18840924739512 -0.0173248650354376 16.83853408571906
574 32.370560964399566 4.606429759424406 0.4398341567946158 37.028666302386476 3.1798970500423183 0.3876680851341246 36.67849930247228 1.9572987678690805 0.23194376477432024 35.179137154734704 0.8620935897365435 0.2050063286356671 34.388191181713516 5.7528739545595515 0.25495418451965746 35.12901098114131 -0.022513690629190397 17.411116190509155
575 32.696920767239305 4.528626019375215 0.49242980979249523 36.750715332565626 3.165457938714467 0.4108452486519518 36.80206351598935 1.998457014940638 0.15307305650475722 35.95598497295452 0.8663582971273286 0.11371915027208787 33.74933605227551 5.748499140429201 0.2890474557680869 35.19100412820486 -0.03275263283820038 16.72022306762002
576 32.46930406577798 4.568064302453948 0.45745315048825563 36.17612760659122 3.196522280787358 0.41744460758389207 37.15898899273421 1.9776629557957024 0.10700470110077057 35.883567966898084 0.8657408031498235 0.16070196509458734 34.67238620492171 5.733592145794066 0.2887323687993614 35.27207496738464 -0.025915817359390792 16.40191146090431
577 33.45406322764285 4.6119401705762435 0.4805698701403631 36.02982974794811 3.171525536724859 0.49192930762028647 36.39786062936224 1.9596547230519659 0.19253625300528654 35.100621750777826 0.8920242947673517 0.18600142956204854 33.46764653258099 5.737391198610127 0.30075656297347997 34.89000437766241 -0.019725130209460963 18.928158356528037
578 33.31375523468998 4.59192870523272 0.4810038135777281 36.48760713668752 3.1957961758963345 0.3860759672644426 36.889786669479854 1.9525404520788525 0.1529119167217148 36.92517193692348 0.8517402680455809 0.1641916406594711 33.52981291766009 5.793602282750328 0.3187043755039475 35.42922677908818 -0.017110738154807348 17.221824615727996
579 33.0602817470223 4.588772786001611 0.4603507383050183 37.06041585978244 3.175530766697801 0.4008359940295928 36.7069675573154 1.9589424836405276 0.14835168271555763 35.84785228326654 0.8873041288257958 0.17759435964706854 33.74448576858794 5.76723869993997 0.28826875512545874 35.28400064319492 -0.01867454193442939 16.90685614919711
580 32.93964924625807 4.577756973321989 0.5244331457424386 36.68408615751088 3.168870296538353 0.4019249866694438 36.00643359607716 1.9762940503972293 0.15413036813406986 36.35250224258914 0.8401494447828215 0.15184185342164913 34.411869314665346 5.7657134083861585 0.25437261733503425 35.27890811142012 -0.028475480270260124 17.036361129040028
581 32.920268694590185 4.605409787487064 0.5305612617019171 36.512255672389216 3.1700001160060034 0.4100508590362982 36.933256477010794 1.9730125481398435 0.1652878141607673 35.9617816758224 0.8580308515413558 0.13221990985492488 33.67677310307976 5.751740655776503 0.3036396702942173 35.20086712457847 -0.022593523165416473 17.667262647278815
582 32.33676488379807 4.536562542736098 0.481653345394265 37.14017610228858 3.1325853433389383 0.397514369549828 37.52134470065706 1.957615534835069 0.08611933237552637 35.32125364585612 0.8748245313676462 0.22393162333035366 34.29530816775713 5.746216089451556 0.23195621072933056 35.322969500071395 -0.04467150660970898 16.285464530607904
583 33.90887789023895 4.553311187898914 0.4036170102426665 36.65934423820917 3.1482878329865724 0.43251567832761223 37.692396886117336 1.9513696322060785 0.1350392619581624 35.3144241319016 0.8626827928588743 0.2135609274706844 34.42989458175646 5.733469196654756 0.3049679135789481 35.600987545644706 -0.04440818643453137 17.0707136189443
584 33.65903687320186 4.543973774581972 0.443458449490942 36.318183767312625 3.155582052119312 0.42857953004136473 37.81178671449845 1.9314233999676016 0.15465285218814778 35.22834171298484 0.8753075309118322 0.21839735860783752 34.164832400175655 5.730428753477913 0.24552199905803998 35.436436293634685 -0.0468892127438443 17.081134550206635
585 33.617795324785305 4.572785296482906 0.4382260465763796 37.128525705080364 3.148667976597761 0.39722789439388856 36.26427882956631 1.9461924580770142 0.1054316385493118 35.384703364146375 0.8533739854989972 0.18042769572406384 34.360243259047955 5.725167880684001 0.2645810130633834 35.351109296525266 -0.04499479548743444 15.881178714255917
586 32.93949343050494 4.562840838068503 0.4493579205556345 36.76080355637901 3.1381694499213633 0.438050009104801 37.89776619281675 1.9713930664134567 0.0833451349352127 35.4556704499553 0.8856495251754334 0.14125476119491262 34.05283352237288 5.750963736028508 0.24338953479795886 35.42131343040578 -0.03242899183411756 15.531709664978713
587 33.07742797430723 4.561256083943293 0.47582576599736626 37.32416784918763 3.1350520726093665 0.4257251925801014 37.36221422758631 1.959952561990439 0.17006781360390988 35.78371034000638 0.8444441865130181 0.1659696402469942 33.42570766463292 5.737884282252264 0.2823430343297761 35.39464561114409 -0.046514477493894146 17.41713140969101
588 33.36663286290835 4.606420888998784 0.4117941362623432 36.09921931744949 3.137401254423921 0.4517847837238197 36.885068573850745 1.959878919454515 0.1609119208366747 35.69230080372829 0.8689449169067536 0.1911234776414766 34.13427883868954 5.742831196269225 0.18940801457572604 35.235500079325284 -0.03113687974493078 16.10036996096373
589 32.78052993618202 4.533675394455031 0.4210994048613923 36.49474966966635 3.154863362315221 0.4043775780563632 37.748052005583794 1.9672807404352737 0.14225758080183928 34.89251803400376 0.8597518195977448 0.18802081282115343 33.78227052570314 5.745304392876606 0.22046500911783826 35.139624034227815 -0.04205717301959513 15.770323955620698
590 33.102535517082096 4.541697389624114 0.42774259292905364 36.832744359474034 3.1576641010092055 0.38292711308473504 36.322418781442764 1.9915196490039635 0.12198469098719238 33.9864320318286 0.8727661605923489 0.22646343244129258 34.65603334989974 5.729290606955361 0.1684052658924973 34.98003280794545 -0.03564473351857171 15.212294113765118
591 32.51782598768625 4.5744761451917135 0.4108183843893589 36.65587809218162 3.1453131923760114 0.4109726820852323 36.465064667418396 1.978390669962574 0.17106088181171655 34.67730125841394 0.8741917149038614 0.19086507125988084 32.974342085232834 5.7387117371090035 0.328918145161975 34.65808241818661 -0.03201562304693768 17.333522176170778
592 32.66341368072491 4.568166542351122 0.45311194062524107 37.31883906139902 3.1235453894958547 0.40678953049433825 36.51183078573137 1.9741555527812469 0.10541464554521414 36.02607097688389 0.8732357739213336 0.19320296301039847 34.49468158490664 5.769593408361048 0.22979138029128784 35.40296721792917 -0.032492981573449486 15.908866001989068
593 32.91978005994204 4.54882494205139 0.4252214978248841 37.064832735065536 3.14126785705781 0.3650973576493227 36.91874892595769 1.9643802420950494 0.10813116479987196 37.073336171399376 0.8574829233196405 0.15187928423194738 33.33955660543519 5.744823445742477 0.36406660964325993 35.46325089955997 -0.042876432902296965 16.207783288260405
594 31.418505620122822 4.54254082392909 0.45489098054765437 37.96567535788706 3.1336364370225254 0.4231629175626861 36.540868851844664 1.9764677750000552 0.1352091647650429 35.68755208318503 0.8494767123346171 0.22104780523365056 34.268533629849344 5.752228737143084 0.23260379210763915 35.176227108577784 -0.043362217869696074 16.809603787256517
595 33.577995766635176 4.514779860164145 0.4573640724213303 36.941459655953665 3.1476344828021636 0.4265224795547634 36.19271093060753 1.9908472202286365 0.11113069803847535 35.30019438556836 0.8712125598906367 0.1705576890245999 34.66099019945125 5.7615295467464085 0.26523574688059814 35.3346701876432 -0.03703158098917234 16.395882717084213
596 33.292922451865785 4.540849559403172 0.46707531515011114 36.53491936428389 3.1588562566928866 0.41328107359062266 36.89352996169064 1.9778698970892103 0.09930250143841453 34.706446589120276 0.8669353516706257 0.17106543365330565 33.6358258696774 5.751891052159524 0.25073398924440976 35.0127288473276 -0.03495189155248655 16.059529300565657
597 32.417111193167486 4.516695384928958 0.47778568872710925 36.9888416445808 3.133020179909179 0.36964302416948647 36.91453486300128 1.9877548176435107 0.1581836503547281 34.959348648303326 0.8792612331934803 0.1994949394912792 35.00680136792451 5.819854754715753 0.24968371280036666 35.257327543395476 -0.026915040877394138 16.670677052832623
598 32.53129423031394 4.548848618879954 0.47111572132174906 36.29361285136616 3.170185354107004 0.3809482831548958 36.54617749421329 1.9742893500791978 0.15151956968591662 37.11278832770408 0.8740287614842667 0.15162615236514707 35.250483057485354 5.771480898949979 0.30219103540399045 35.54687119221656 -0.026465718255490135 16.70058254356736
599 33.82437881070878 4.498274273673823 0.46585162710036354 36.853151671969165 3.1265718366925395 0.38635145484167743 36.42445605108006 1.972515910082733 0.1602199745777116 35.189798159416235 0.8741622060822367 0.17531359677099712 34.77438730370591 5.78292215507216 0.28293375843691954 35.41323439937603 -0.04334303863487214 16.852641529352507
600 32.102219924961496 4.571885336240976 0.49259885078487947 36.20437822199346 3.1256852309324135 0.42455708707164214 37.09685656003811 1.9755427983878553 0.13415802392024423 36.59966030642661 0.8685918154909367 0.1671893397403174 34.09040519510558 5.738769527430148 0.27600427608729916 35.21870404170505 -0.03813737325910447 17.12579532941029
601 32.98650559798835 4.556116938993999 0.4912138174167721 36.939352332253556 3.138262233568294 0.3973927185053844 37.07210949469133 1.9765736243516783 0.14481479572870928 36.33904388018779 0.8777521482865487 0.12354614754353771 33.4787921375325 5.761741785579682 0.31210289440207756 35.363160688530705 -0.03214296879952996 16.83430644295709
602 32.558461885851784 4.577765247261128 0.4865089877850581 36.34036687004491 3.1076080237570234 0.45359777710894894 37.6827456001094 1.9430676836928609 0.15770958925510045 36.457866449589574 0.8899601270443144 0.20084748457019372 33.06779698257899 5.753301374516076 0.2956179308691428 35.22144755763493 -0.03989182370128976 18.269123350413242
603 33.19290476622633 4.501007328528869 0.44261962121542225 36.21685379992294 3.136190218044574 0.4309716311204724 36.83105111970033 1.9536384573619976 0.14743793187053425 35.73726622802453 0.8728612454418284 0.16623028421659578 33.824290675120515 5.744349175698705 0.32825191883326577 35.16047331779893 -0.05262302994037553 17.366481258760384
604 32.97955212105572 4.549894800986358 0.4860805925116071 36.70159036437719 3.12884815835153 0.41845024270291525 36.80398066259992 1.9609960768766341 0.11262396298716193 35.357948208743025 0.8586201791488612 0.20799908865802458 33.50079530729855 5.772500605320407 0.3380008964901721 35.06877333281488 -0.04006035081881225 17.912434362326948
605 32.96470408766981 4.555026693327427 0.4863696284325141 36.75979238927922 3.1527253210025448 0.38285659665748634 36.04407398609375 1.9670437455208158 0.13802197300447605 35.92867074954731 0.8566257873301439 0.15627808395056694 33.36722446389592 5.75223282581869 0.27954664286993075 35.012893135297205 -0.037501440355646044 16.53639762544543
606 32.312824119159906 4.578726379002637 0.46390599618004835 37.37305454683553 3.138397444822892 0.3874606944536119 35.81816298429823 1.956553440140616 0.1982779754580425 35.377700537602564 0.8737928636939835 0.22386316822256647 32.97195533875601 5.747702956377003 0.2809127532143005 34.77073950533045 -0.03519769814814418 17.812347850726564
607 33.37207075677234 4.566726348708819 0.5290613873004952 37.42406927819481 3.133885889696688 0.4392321109195373 36.539677605089246 1.9520401588459975 0.1566361259302386 36.26096219999884 0.8435480267286167 0.16167611360184325 32.862592568418336 5.76369398694873 0.31055793279332916 35.29187448169472 -0.04225343276980016 18.302147502775394
608 33.71556317224079 4.5626049956786625 0.4925494423705992 37.760021497019956 3.127096088239012 0.44099838203714986 35.83956593898913 1.9612893909784461 0.17400744787012015 36.1379466176607 0.8488847484897002 0.18107920936090594 33.65440807141159 5.7725614169245425 0.27324367163329794 35.42150105946443 -0.03974498689349777 17.89780525923538
609 33.12105643139843 4.56175130087319 0.48941759383526884 36.83153711001179 3.0954173622872356 0.43181793691198017 35.971897458539075 1.9446344822266501 0.1818220520455685 36.08182680749861 0.888124757855904 0.19652223900168866 33.32799323637739 5.749396325910365 0.25895447282102624 35.06686220876505 -0.04636746912490151 17.859487461573767
610 32.951042098401174 4.529339010798335 0.48993438542267925 36.411019139574854 3.0982291611413495 0.4937095919236177 36.42055611193815 1.9423131488016394 0.13203622411897661 36.48818773717366 0.8347019361918571 0.17974517670949539 33.41865438655145 5.792480289827532 0.2705075786560261 35.13789189472786 -0.05481960560342784 17.94426988536926
611 32.13115219017378 4.542614009864695 0.5465655662994245 37.64949211656784 3.1223973788630035 0.36156441137700507 35.85852772685474 1.9761673730950167 0.17177475569257344 36.21706139145388 0.8367006577526682 0.22857268873925274 33.797319650581834 5.7966338392015135 0.2215170797428386 35.13071061512642 -0.039329663200191003 17.532445526857707
612 32.687378900727516 4.517115494621407 0.4836824855777403 36.55396492933263 3.1303558578711894 0.42674804411375994 37.23756035632109 1.986965253331559 0.11585437712212202 35.90529891952514 0.8589138421624836 0.15446661803952613 34.34556806071848 5.789180897514352 0.2713485557741237 35.345954233324974 -0.037726045855372224 16.639841210109854
613 33.583344341967276 4.532310950141195 0.4814173156625815 37.14457658265483 3.0823998103872454 0.43042656002595153 37.07981977707239 1.9686315030459334 0.13705860973563794 34.81578254892985 0.8588440127127315 0.2043324004703453 35.319198501470886 5.778979837702139 0.25238815612153526 35.58854435041904 -0.04999909215772154 17.253169169033594
614 32.748328770376844 4.5284760195396805 0.41986643086624126 36.681460455173855 3.121384851323369 0.38322515591827183 36.86030670329573 1.9548192318270712 0.21357526982315592 37.174799481466124 0.8747641176392008 0.19290471748956484 34.5618708413883 5.785921861824106 0.29007700549349846 35.60535325034017 -0.04115909852488484 17.18470687266754
615 32.36407449445931 4.530365651104738 0.44892041646873937 36.77003841876168 3.144996088305018 0.4082484680792336 37.111236259380014 1.9726451537756662 0.1654905557057142 35.154621810690436 0.8589540226579792 0.2827947343548408 34.73371172242574 5.778884389147466 0.2623559450272924 35.22673654114344 -0.03706325395739703 17.965780586606638
616 32.89481189686625 4.564057446213435 0.4365822341988691 37.52333561723955 3.121718589810395 0.43604585096813003 36.10699189379754 1.9532157470277216 0.1745220750109169 35.698650160980705 0.8597418540227748 0.18675926096974513 34.64955469087936 5.79168703903509 0.25016449178147077 35.374668851952684 -0.03614817973368702 17.006234339260974
617 32.75386666628908 4.537018329198867 0.4470379252343505 36.98048493162289 3.106991358764852 0.4678657588470161 36.74995881553692 1.959139270665887 0.14838716511052763 36.55167078922693 0.8534966680161475 0.19847426069255078 34.75952664046573 5.778572768346199 0.23898334469798632 35.559101568628314 -0.047188635957179995 17.197310511670803
618 33.00085243683897 4.558361648224969 0.4652626451244363 38.02399397007615 3.141318243157336 0.39761628290861095 35.796104503621066 1.9639703656414922 0.20496972641729075 36.382565446912366 0.8524199015002983 0.18716619104035323 35.60408410958323 5.830971362002354 0.23879769795694808 35.76152009340636 -0.02482401085028039 17.117830824650532
619 32.372263217898414 4.557902122566939 0.4130145932449644 37.174282346883196 3.117351127618059 0.45472598885024795 36.26491922690286 1.9622381272383378 0.2227580588431827 35.088325098278915 0.8451390223148774 0.19990147094607344 35.149938975374326 5.781522727978823 0.23946581786911086 35.209945773067545 -0.0414016894121632 17.530972199147556
620 32.53324085120286 4.52368471233288 0.42111063261001946 36.4379007304332 3.1127171253056907 0.45648268021927696 36.35665399244371 1.948697501011985 0.19689582991738191 37.33842169210817 0.8662743856841422 0.20520533194823043 34.89240765869083 5.777846753440235 0.2886747969033664 35.51172498497575 -0.04838821940058389 17.972187996117658
621 32.55176271599735 4.57005501803357 0.40439303012479466 36.93876183574087 3.1250454534870693 0.3468398705905572 35.929133725808754 1.961050912587427 0.16600860037538662 35.92400116382801 0.8716172377342662 0.2329482222622257 34.217324790199875 5.775709425664602 0.24277589600192223 35.11219684631497 -0.033536705454183455 15.962210199172343
622 33.11963260027943 4.550169650303216 0.43864585310024135 37.09179422715522 3.1044257887171294 0.39076249349607384 36.60191487237969 1.9328684100169273 0.14369155978318351 35.95891020009793 0.8726418374711116 0.2044933097734201 33.436762853176845 5.743664722178148 0.2991184768586578 35.241802950617824 -0.05347823321826391 16.92186951343636
623 32.92293892293191 4.555428365313378 0.4341513696513826 37.760912690852614 3.114999656187481 0.4118441695096201 36.94659809238704 1.956965217847299 0.15298116488357172 34.371179818766876 0.8372698355310446 0.25540991802121765 34.6906309570152 5.7783161659954265 0.258984963539869 35.338452096390725 -0.04563646678064468 17.34196093804515
624 33.15018913123957 4.564923966215131 0.41645893670023565 36.77328645426697 3.119636229443805 0.42882529519871876 36.01444036563801 1.9476578807400629 0.2020773927947094 35.94542512269021 0.8709221510464493 0.18720174381718066 34.90151283621264 5.789831624526888 0.24624412219403805 35.356970782009476 -0.03563794456110303 16.96880389774953
625 33.19787822397529 4.560021904237092 0.4398744710953626 37.71693382266348 3.115652277986034 0.3913495250684853 36.65259338620445 1.944511433271532 0.1647122793064556 35.69370584258425 0.9120153599812107 0.20851166604094767 33.72534452724595 5.776381408188462 0.29689865774788354 35.39729116053468 -0.03251583822270414 17.204164744773472
626 32.5790598091406 4.571675706075162 0.4916564077380074 36.39287610598444 3.099463244355908 0.398605957941607 36.366138096486246 1.9411806593621925 0.16230622048160792 35.41613491166545 0.8620776358832435 0.21193153519443308 33.48445364887737 5.753432106977682 0.25517034396015276 34.847732514430824 -0.04866644442473287 17.414140782655554
627 32.70132043721725 4.549971041112728 0.42904972365918653 36.701026058476536 3.111962517181041 0.390716327432296 37.29428343470272 1.9470879092440918 0.17508653816052017 35.99986775820804 0.888168733314896 0.21088451796462387 33.2315746265376 5.7676846984652945 0.30483607638784915 35.18561446302843 -0.04125733509196019 17.309893613235378
628 31.844120619256273 4.568676898619209 0.3818642281492164 37.35474461408311 3.107023608992999 0.3935208797526858 36.91222885773907 1.9526779110797081 0.15875021815323082 35.879368120434 0.8711008295892423 0.2444889505438007 34.40519084688826 5.7893476310280345 0.29272100672821094 35.279130611680145 -0.0364669390937318 16.860374988225143
629 32.49160372516992 4.546953461732398 0.4027672004079089 37.89807912111159 3.11854433443919 0.4228250306401441 37.33404490198127 1.9791473658609753 0.18584988384449294 35.86251522933218 0.8847377677970384 0.20565764908838974 33.74732162112196 5.779533677235665 0.28328774541162544 35.46671291974339 -0.03244899354251707 17.19317438446778
630 31.469664725109563 4.530815564148053 0.4459217351853445 38.158199779139096 3.1329106106552267 0.40827879464067207 36.73916338246756 1.9338031769725756 0.18409043090512514 36.64533809720121 0.911342146604343 0.16645779115222634 35.39374319018518 5.83098223514639 0.1471699030671971 35.68122183482052 -0.02626156825025272 15.491846634734081
631 33.1631831091372 4.558740761229535 0.41750590959727246 37.72487232934041 3.1402207178613057 0.38865549170348196 37.27863747528047 1.9450810800858116 0.15476618731802086 36.051605291437795 0.8850078037641144 0.14502611621950548 34.14016778503354 5.783747890313295 0.2549132948742369 35.67169319804589 -0.031672664304758125 15.594387112431656
632 32.70472556050096 4.580392116187373 0.42971004546014685 37.546167186268924 3.1209150279779614 0.38005948164919795 36.92315787240672 1.9584198677972557 0.2082514966854093 35.630559184082045 0.8305019305488044 0.2074548801148916 33.9610817954134 5.743894395935002 0.2417378207757894 35.35313831973441 -0.04740764726629103 16.81303081362899
633 32.2050665076017 4.573892279915498 0.5265273887644445 37.39451812907758 3.0895948998607228 0.4054237263642405 36.9520108833095 1.9586545400907591 0.15956782310008263 35.83186714886418 0.8680027917348383 0.21514606391736302 34.67285486703636 5.783205498935306 0.2375103988078456 35.411263507177864 -0.03956231284814562 17.6949466605169
634 32.26097301682897 4.539288289126671 0.4538250149625004 36.96650188014952 3.147342159344537 0.3609282964551904 37.281772279306644 1.964989196967253 0.16703489514960043 35.40884775256169 0.8663456044313124 0.25611109025511575 34.404881380801655 5.764586057223138 0.26652262532831433 35.2645952619297 -0.03772205353698814 17.239405349239046
635 33.13077934267636 4.586071331154056 0.4342437486384238 38.17830975649002 3.134925179804405 0.41153673182871525 37.44709351921963 1.9519976972957502 0.1734944172582539 36.216720273493465 0.8671690934027394 0.23476467573291054 33.57818719586228 5.770692205918681 0.23009421297771476 35.71021801754835 -0.03206121344044419 17.00692043911082
636 33.31434648136624 4.631702933142001 0.5152117367732658 37.000511690188 3.0940246034715653 0.3565745558737218 36.94304682634544 1.927542249841457 0.16157240278793622 34.30399988816961 0.8611396056644371 0.29453308121133637 35.3200203676133 5.787492683563543 0.23107950045872105 35.376385050736516 -0.03385189981896981 17.864494912047075
637 32.64302384926792 4.583026171804315 0.48521905207850746 37.310130426772346 3.15357567663801 0.36240244171729 37.41326741291696 1.9480213769552224 0.17508174764291523 36.226890643924605 0.8594539825383611 0.2544716086378671 33.8428659806236 5.78034562587412 0.26517389249460105 35.48723566270108 -0.02934774819356467 17.674014697327628
638 32.69058780720963 4.575146550395405 0.47488113600428017 37.53262684899732 3.16494524492188 0.39112475663323315 37.2032607854465 1.9496672057985382 0.13503262081776013 36.6009020483873 0.8694579052091619 0.2537845235854142 34.412725859387955 5.800572273165242 0.23680206224860845 35.688020669885745 -0.022274479057524953 17.092764561011805
639 32.44849252971438 4.5731515658882325 0.4550332683194105 37.21503042766707 3.1584208191048107 0.3132645146768486 37.306950866941946 1.9648847416391093 0.16649807670966163 36.0794912372129 0.8809164660027872 0.32870218440755644 34.6871218625658 5.787213153525241 0.25111255196180926 35.54741738482041 -0.021314965723534328 17.356158952181563
640 32.43485550858572 4.552143487925928 0.4606055871134832 37.8868855805807 3.114220192868552 0.3692450513681285 37.42059744297006 1.9370394129608433 0.22246378406864242 36.9726284955252 0.855111846102955 0.21979268194447926 33.535363523961266 5.80898792658892 0.2830046329925533 35.65006611032459 -0.040731741666130715 17.82026784585559
641 32.55814502594309 4.516737565096371 0.420094182555867 39.22059698971638 3.1387155899765964 0.35419912683094024 36.61287169738791 1.9458025393094294 0.18368981886261154 35.51989771417556 0.8884995158280506 0.20925812835003216 34.059497884370884 5.765688055719302 0.2653007697608589 35.59420186231877 -0.04314366176962063 16.415722417112896
642 32.15760226466222 4.553805729403453 0.38994121673727555 37.918377922470526 3.1348323681350974 0.409899075836815 37.352968547815905 1.9428130815348528 0.1417694967979456 35.63955844792669 0.8738790368400647 0.2937289863904634 35.11469583588432 5.793208917418938 0.17545194605165884 35.636640603751935 -0.03452448828908927 16.16647082723326
643 32.74309023051998 4.536696865799003 0.41118001751072863 38.231024631656574 3.127659076039595 0.38615051448811527 37.093220177713064 1.9795028155647705 0.19643247282301987 34.89997822030559 0.8847401833839905 0.2512621905190783 35.23073336457874 5.771526505636719 0.2692800715439697 35.63960932495479 -0.03420722567075481 17.352660137387435
644 32.13431618479072 4.548222663899156 0.4091543456281527 37.7765653991241 3.161163633680348 0.41087076816705087 36.618222350678195 1.9700510424684052 0.14846294020712103 35.18618041674704 0.8830535663098836 0.29935969118690425 34.704244821874376 5.8149853379494 0.22592923676239415 35.28390583464289 -0.018737066094131838 17.11742331992355
645 32.9836584900368 4.564225226493465 0.43466460524630357 37.27437645831009 3.1619040869598223 0.3903076494935257 37.163921356044554 1.946356196566977 0.1484190114515169 35.27692247889291 0.8736678637869058 0.2936412724045493 34.278259966761176 5.789251165071894 0.22265713060207806 35.395427750009105 -0.02715140717975757 17.070586165856728
646 32.444208374677956 4.57434539872021 0.45797406939859664 38.347466349846584 3.1625290111505673 0.3409851651061498 36.68247600365761 1.9417732079426302 0.13697045928857912 36.811291613571576 0.8592664376069346 0.25472388976256854 35.84958195398914 5.803330982193014 0.23569735837015943 36.027004859148576 -0.025983307432899273 16.34477781537449
647 32.864074562546925 4.552109649483832 0.42979259031490336 37.24301934639816 3.1641069891264397 0.4199597090818768 36.84909450731172 1.9587019043547134 0.12605622136227262 35.16777132459771 0.865885034734856 0.3050092006203373 35.294305010391106 5.8053900369172915 0.2106126967161318 35.48365295024912 -0.024993592032143953 17.090533678861043
648 32.92109619190748 4.504197341761136 0.3892229198750412 37.442662596902615 3.174369138942373 0.39927083981619604 37.1295321174609 1.9363578771289363 0.1339265474043088 34.42378326566968 0.8886600303626743 0.26195737578428063 36.10711825568504 5.845425288682475 0.16710013030087464 35.60483848552514 -0.024430379580051453 15.486794960164824
649 32.002780404015475 4.514201364371448 0.4889415449749635 38.18629325401609 3.1666778317112207 0.39559123533312973 37.138058856960576 1.9325949056492444 0.1455691109240596 35.36774138156479 0.8716045417060619 0.26819624904664674 34.69959699842473 5.8042367684576455 0.22591327153905047 35.478894178996335 -0.0363692325764464 17.466176196567893
650 32.345850657740755 4.5362764450963 0.40788393255862 37.4643600882514 3.1684859999677997 0.35948107346469615 36.987329164637934 1.9599965935661876 0.1120385254190713 34.46463354793089 0.8948353773499205 0.28628503102724107 34.22491216796477 5.788242766919124 0.3462456634987365 35.09741712530515 -0.024664878375704014 17.325490009873246
651 32.85787814254231 4.551218999188184 0.43488818937964113 36.89069969659281 3.166926639591171 0.38617757602174974 36.044897409660976 1.9626993001230753 0.18108152613027406 35.22665187575892 0.8986416679603593 0.23535304390243195 34.50884874113223 5.790011631239183 0.18980901690556398 35.10579517313745 -0.020332667335175848 16.355760389722708
652 32.057475949012264 4.578076946033769 0.4527392737018584 37.90581684205792 3.1666343568187765 0.4302220986563232 37.00189018986924 1.9838042642628837 0.12581135107580677 36.46158916145438 0.8516313913676334 0.26339523653869107 34.5781257532337 5.776730314869183 0.2301501340252107 35.60097957912551 -0.02285686028512135 17.215297254443442
653 32.45079573483808 4.555427706887727 0.44670179601996984 37.353059624888544 3.1757860311644834 0.4234928640140914 37.31542133486818 1.9633404330473632 0.14139440541411694 36.027782773593046 0.8716197724960153 0.2249936655493205 34.325544026753676 5.779777053748148 0.24586556663701675 35.4945206989883 -0.025042115486823002 16.987606160162287
654 32.13502470406575 4.5482854243749085 0.4608137953059884 37.00562440290733 3.178595681858629 0.34566578120360203 36.003538442391594 1.96266243676433 0.16157017969115947 36.43157946582975 0.8502860581985416 0.2761394140038014 34.40534601662033 5.792958431656549 0.178165669213083 35.19622260636295 -0.027674708384978743 16.29898585372768
655 32.43644095303369 4.562170733189793 0.4731493904900553 38.057863325248334 3.1623230402711995 0.36697367743465387 37.20321215482626 1.9516973382127762 0.1506145674803876 36.14614341988526 0.8760909634795614 0.21185699827571758 34.760042267207915 5.789716855688564 0.19541596168185418 35.720740424040294 -0.025832528787191555 16.020021365770482
656 32.56559213076048 4.559148591963718 0.4758218623673208 36.96135699066227 3.1820060840327766 0.3498226381198092 36.54923440753145 1.9916500789505325 0.19845037797004245 34.9520838362704 0.8839668319813491 0.1938804024529338 34.731134209152074 5.798035278638578 0.19010007269436155 35.151880314875335 -0.01127094184217976 16.135354999585406
657 32.07892582162688 4.562207196648942 0.4746125252001935 37.19517087942997 3.1679667895706047 0.36256313703013154 36.61272383321638 1.9461086901469773 0.16336252851159963 35.3766232990316 0.8463483875775571 0.2647717228310452 33.950250006354366 5.786375930663446 0.2489292693253556 35.042738767931844 -0.03243091603406485 17.351902870682476
658 32.54327272302848 4.541998573280658 0.4594858244630165 37.26849818453803 3.158944265527258 0.35780349814101914 36.35726779167194 1.975764678789964 0.1628585685360422 35.22875745428574 0.8478045123252294 0.2528705719966812 34.88882160532564 5.771227850845386 0.20070103441396045 35.25732355176997 -0.03508433880187138 16.42921524305464
659 31.793032805062666 4.5478459296551454 0.4237874932387207 37.43789542893282 3.149074133399269 0.3613004491251486 37.49246366813862 1.9672730850710896 0.15213671781129207 34.73521905007617 0.8816379450848785 0.25856383456818394 34.67923622088866 5.790688647936706 0.2517361894090424 35.22756943461979 -0.02692836672615264 16.587411028587866
660 33.43074887275187 4.554458180583273 0.4342767569119362 37.55118759712999 3.138053597027544 0.385578635932367 37.29263502484088 1.9591206286425906 0.18347203757922817 34.96007338792377 0.8577433137664763 0.22191606220340684 34.2595378005872 5.777292179708135 0.27511859842488673 35.49883653664674 -0.036898735009966675 17.192883111738503
661 33.248495786038596 4.52920537836695 0.4324509720974888 37.29148130245364 3.1563854305638444 0.41241125913500765 37.27927719179394 1.9670196578731267 0.1942945141578509 35.48619709764771 0.8601246107106089 0.26144916344495334 35.39155489906939 5.7711992655110835 0.23510906828934244 35.73940125540065 -0.037445446350447664 17.597997344854363
662 32.71062413231144 4.53436507170393 0.3961727182835518 37.67426771329854 3.1459957615615566 0.367865568909087 37.288130753271 2.001364576551347 0.1909489420475773 36.178003518519596 0.8277806267035289 0.30049670240986626 34.06361038507256 5.778315020893682 0.267388915890483 35.58292730049463 -0.03666810347276146 17.450837379828812
663 32.13281111182438 4.562206240442533 0.4166280563397625 37.01848443988673 3.1480900382219206 0.41244888036766725 36.805577972127374 1.9937897504022921 0.11874117691089277 35.333380702652654 0.8343167073226272 0.307313092614935 34.02364563880908 5.75483523898318 0.23509550680223654 35.062779973060046 -0.035584719881059844 17.076740234917413
664 33.360610200236785 4.529618011579075 0.43284191557449514 37.336798601552324 3.1425629717317802 0.40301545187486604 36.35215019132657 1.9882898475859656 0.18601335457501733 35.37601680456062 0.8302891273027266 0.25226185891684244 34.63808812496346 5.772936057126228 0.22868787764017273 35.412732784527954 -0.04149311189041542 17.22105392852576
665 33.52189826959033 4.565279195763742 0.47946953816716 37.00002667414814 3.1430190719359947 0.38192516356271744 36.47687218819952 2.0019754397496294 0.15844300998769456 35.052802904354856 0.8467168117637677 0.28831089365522167 35.22192028225307 5.7770020466549665 0.28397656156502116 35.45470406370919 -0.027433801781950273 18.244410504419683
666 32.8051544313949 4.552305011766605 0.4884917423385082 37.07819907867631 3.160827672052463 0.43618272047301876 36.77870306012667 1.9608359379054565 0.17450800035488034 35.744839047903476 0.8455849737997746 0.25185867857833655 35.525551342789065 5.790938702224123 0.17484719578161945 35.58648939217808 -0.03213385540588602 17.485392349698852
667 33.045809619861494 4.568193290063442 0.4778984525826355 37.40128121830683 3.1372673238286435 0.4239295192823193 36.34335210564285 1.9543417493865465 0.1607418180201083 35.14978966582919 0.8183202884829149 0.22764356976444286 35.06830033028649 5.800679418106388 0.21259951426792725 35.40170658798537 -0.038471900981983456 17.22096701467897
668 32.396436405225536 4.555332479849187 0.4894353438872393 37.49915064814725 3.163679376769731 0.38191588790211206 36.9247059975197 2.003725081387261 0.11214296767215275 35.34832011449617 0.8241903486641203 0.24598406424619834 35.14276920389543 5.78652332065352 0.1812879319186656 35.46227647385682 -0.0275421934908066 16.166189777823668
669 33.188481574421246 4.5758282460757576 0.4662447826534993 37.643203573598456 3.1529369205862903 0.36494624619755417 36.810691425412934 1.998329829915601 0.1377921746578266 36.626018628679816 0.8272368494050231 0.21564273970477102 34.823331472590446 5.774572393163981 0.2667707724241489 35.81834533494058 -0.028451467126239784 16.631781241039047
670 33.48101998204487 4.57180626277946 0.48435725364764204 36.9876671994601 3.111246553964569 0.4089505383878383 36.39444636887017 1.9854025897110326 0.15830808969958515 35.471211185068086 0.8661452890756403 0.23957711910144872 34.97637459184592 5.759755263144345 0.27653985719246205 35.46214386545783 -0.035361123220561154 17.964895233808523
671 33.48487078811732 4.5844381816712865 0.4396693641737934 37.27102644516195 3.116506316003633 0.41679210544417294 37.09510629009946 1.9621877189607977 0.13681321955632605 35.071542799679214 0.8347418307926526 0.2721282386525906 33.32734599422928 5.747826376383969 0.23547493867024683 35.249978463457445 -0.04509223019310267 17.19879346297699
672 33.1034479243546 4.55156774986391 0.46340620452204356 36.99003950143835 3.14882056236216 0.4187213803591753 36.866530784422345 1.949599948818271 0.1509494711269841 36.07942178312486 0.8204930218760937 0.2238988748267202 34.08776667602018 5.746914314293523 0.2557056009035169 35.42544133387206 -0.05075319551277886 17.33405350319946
673 33.1891973821306 4.549472773014333 0.41260750825215875 37.65555098735475 3.1408622576091227 0.40838822282175635 36.70367021163492 1.9811387664613 0.160805115615491 35.1400968149645 0.8540379713789825 0.2128578328684636 33.85370482584403 5.7586147789058 0.259859322156463 35.30844404438576 -0.03740700548166274 16.667548544806703
674 32.548765881442634 4.587324428121989 0.44884034056314587 37.387993366332026 3.148661673456696 0.404242879046027 36.56022900982416 1.9795166105244866 0.14446205080231947 35.177004439228206 0.845923072470936 0.2650392195183496 34.39615216468957 5.755819861860708 0.2910045621585786 35.21402897230332 -0.030783185668607316 17.80281915647934
675 32.219738926661435 4.51282271424671 0.43049098006666603 37.01338467346183 3.1436463585628154 0.41362925812657964 36.672604903783935 1.975797637508627 0.14956499693030909 36.77533393601243 0.857477581449236 0.2054885833628546 34.462101906539985 5.782930200597766 0.263016546879786 35.428632869291924 -0.03969741648253955 16.755467356034963
676 32.91438234910611 4.543708118607656 0.4628631976663643 37.59507034331775 3.1075753674166213 0.4082887028583636 36.51197468848797 1.9859910794805398 0.23556765987456374 35.60723839839497 0.8292349912741934 0.21502011221980133 34.057410393966094 5.7514189755641425 0.3333475055930375 35.33721523465458 -0.05064660848693987 18.965902007554362
677 33.42555196509601 4.525428346968682 0.39671267109667857 37.80641420130298 3.0826855041298025 0.4064941649973705 37.291732036351256 1.9994864880223127 0.1880992427205642 35.05983093204858 0.8817947096448987 0.2346536988070622 33.97752510537084 5.7608639001134625 0.27404915186559553 35.51221084803393 -0.044180525179738764 17.188836178311465
678 32.62426879008064 4.5853491305944125 0.4475940827217877 37.82332436595538 3.122091448479438 0.4049374352252085 36.61342769672566 1.9821010968579322 0.1666519362063012 35.857864169585355 0.8468994555838487 0.20952537649381167 35.796321090829615 5.779129973760067 0.2710310386669204 35.743041222635334 -0.03111809390043061 17.185752975839105
679 33.34190312348454 4.610216308526577 0.4786796078859146 37.21008330801769 3.139230931558069 0.4514544080802061 37.253107830729505 1.9847430046840722 0.1317139343576595 34.99425070789642 0.8548546856482395 0.23187530029548234 34.63626004268136 5.74278060105947 0.2618367453523821 35.4871210025619 -0.027867208660284824 17.825404509712513
680 33.50944290614572 4.540334984963927 0.48899940897212496 36.24480351693482 3.1420274590582653 0.43597994172304627 36.75979616724997 1.9454656721802737 0.16261502817542003 36.060090559920724 0.8539724282769013 0.19589455419663512 35.52811223166904 5.782148097207137 0.2690099639220455 35.620449076384055 -0.041442586618269606 17.790326899240167
681 32.28006817397944 4.518318449763658 0.4059521848529342 36.84627594324474 3.141775160915107 0.4260345256454846 37.09703821507858 1.9597995222836888 0.08727099524167056 35.59011819777494 0.8304351190292284 0.23427501558221578 34.44094500402875 5.781119475206124 0.33150862202844056 35.25088910682129 -0.04794276951600922 17.017320275287183
682 32.80427790317719 4.51399053441594 0.4453616932189817 37.8633909443759 3.149036667093203 0.36000611897762025 36.81700539884548 1.9609488364622427 0.10793824029638927 34.496872581007466 0.8603289845856968 0.2709228175379927 35.08074008051619 5.758910701357311 0.27575569888725293 35.412457381584446 -0.04558917017269175 16.73019079064837
683 32.79509641846187 4.487079309449472 0.42070479672458777 37.742404130329604 3.1386430872007915 0.4154870130742623 36.94482955969008 1.9852560603464409 0.10530582562612345 35.92745306220486 0.8440228686264483 0.2028693834106506 35.115850136899184 5.77456597058634 0.3237357408929401 35.70512666151712 -0.04831885571367189 16.823218404791096
684 33.33411086720806 4.574388312720955 0.4578783436399704 36.49024069419432 3.1771009860652546 0.4742163940482476 37.14070494121103 1.9510642195457295 0.14622755239618565 36.14236570390045 0.8898578109220376 0.21095683149631628 34.8766466826402 5.807976664207558 0.2782649336744204 35.59681377783081 -0.014154716263263456 17.96273171338829
685 34.87723863803449 4.6186335059165025 0.46344673958203403 36.97162233680237 3.0998190924272135 0.4237076201795651 37.2697867069505 1.9909585738539695 0.19358008924646183 35.970244079625346 0.8568232698697811 0.22680853864084488 34.67341826260239 5.755833815262942 0.3057336218506939 35.95246200480302 -0.029818663489488806 18.486788182300415
686 32.85336447204073 4.5465580328530315 0.43084448665328046 37.39289595834704 3.163371266029743 0.41304384719275966 36.678347899613954 1.9898116212167267 0.22198862713633674 34.93014364967111 0.8268462084496038 0.22940770029930646 33.946622624301746 5.779097071701543 0.34654762744475776 35.16027492079491 -0.03309547490544094 18.814012162465893
687 32.81441572133172 4.581995006738642 0.4464532370210554 36.398100783994394 3.135259376542808 0.41682582075347463 36.621850295364176 1.9968156498813636 0.17249751125231838 35.179904644930026 0.8444187339665211 0.1976482057516007 34.331697196427776 5.784444961102856 0.31611436632131185 35.069193728409616 -0.0256455693091324 17.756410595068573
688 33.49341818870008 4.560400037884793 0.42291493593828544 37.67404559321608 3.120294955687818 0.3918403699899624 36.59725534959471 2.0052025723900724 0.186602540586444 36.29489133313429 0.8506437654571037 0.20730405646667618 34.99543974692614 5.803538024209253 0.3032656663135337 35.811010042314265 -0.02621644382976247 17.325413730014233
689 32.20235076024812 4.580729446631982 0.4143520421190483 38.43274695227271 3.1190660353439768 0.3859863658861179 37.42905463475767 1.994618643191215 0.16198167700238914 35.70541132447171 0.8586592859379755 0.2106300876620535 35.17845131448502 5.80688446517529 0.26947828108620325 35.78960299724705 -0.022240739699482526 16.529012529957853
690 33.259357041362584 4.5442431032380375 0.38352520863166284 37.762568142345025 3.1006718413404144 0.39379453013823895 37.07730370121676 1.9635927578766352 0.21500055666328483 36.04492449238424 0.8591830799895676 0.20179239404549326 34.37455644687407 5.77281370933277 0.2921073118771944 35.70374196483654 -0.04613141660008557 17.030826701123818
691 33.349690031796534 4.556385356443334 0.37480261430820877 38.40800857788395 3.1245101934899737 0.3672770695132654 36.88274183500749 1.9819452681969885 0.10572179779877994 34.455037008116456 0.8628103043531998 0.2300314818984083 33.68609497492699 5.785600421596133 0.34266533245026987 35.356314485546285 -0.03198200613964466 16.27771143290902
692 33.00369706366747 4.554603186193414 0.40748058759897016 37.1829413966452 3.1044888406425217 0.40830401511207537 36.851003255625464 1.9936757702060572 0.17731038735900007 36.59903703575961 0.8587487806288263 0.17367421760645707 33.82817189223906 5.782648984077166 0.3280022334083239 35.492970128787356 -0.03539920260597333 17.128818982169708
693 31.996723879160022 4.575251870260477 0.42414899203712547 37.58557761825303 3.1163283770471937 0.42176558364266903 36.960502116532936 1.9636398140346607 0.143772287926677 35.74462484637144 0.8764749848357053 0.14241766660837066 34.465966637437155 5.808618967046746 0.312445711033627 35.35067901955092 -0.026169512310613974 16.553326423628434
694 33.55664354019937 4.548473937843556 0.3842129103332416 37.765589630367984 3.0796738453857575 0.41756191194517356 36.096862146108734 2.0035642754695173 0.1615627691495704 36.17281006541148 0.8790640167442707 0.1749681058976213 33.7689282691122 5.743656375296098 0.3066090723923441 35.472166730239955 -0.043345824807730526 16.557503612191166
695 33.22959136690942 4.5434493147959785 0.39329215554797137 37.02517990918371 3.0877863587236676 0.4037555477173544 35.952896199789 1.964328940283773 0.23447854264338294 36.18256464650281 0.9054406077726093 0.2031715029038224 34.45264588901119 5.790621940839617 0.2531110854730006 35.36857560227922 -0.03590688247244145 17.04903338536797
696 33.47886996699871 4.554979093426322 0.38997304570530666 37.90597025728685 3.115995123104735 0.4298772656029832 36.249959153141134 1.9984407981787624 0.21653981119853907 34.748343607192275 0.8889803795817186 0.24834068586987035 34.097251031382996 5.7710686975146 0.24868261791074528 35.296078803200395 -0.028339496594342695 17.57162351499311
697 31.655390732070046 4.518394818701415 0.42254328849170164 37.09403140707527 3.093136375684842 0.39878467223980135 36.42905852938662 1.9973697657951612 0.1429349373093514 36.005104968972844 0.8989071578790822 0.2151854263843367 34.25447747219224 5.770612605807633 0.29545359737316634 35.08761262193941 -0.038548170181943765 16.90113106295601
698 34.07507503844413 4.555512713415134 0.37340350144680284 37.32752843772342 3.1168354351204437 0.4240393414307775 36.488394880937115 1.984037966337648 0.09099203786344169 36.06642035944367 0.8583436560442458 0.19313434470656915 35.163554333104834 5.777740029179352 0.2522322453249239 35.824194609930636 -0.035738354936205696 15.284238996721388
699 33.038433603122 4.530738000152621 0.40570865215548324 37.734944998692065 3.1291880861435293 0.4518227372467457 36.45176198600835 1.9816858621091837 0.08355394104165376 34.93382544406021 0.8786773768144888 0.18942162697406917 34.84189764343084 5.778473815614009 0.2814840838294098 35.4001727350627 -0.034479686788803955 16.18022547475127
700 32.474956031385815 4.557902064741218 0.41991614268559335 37.77896007953105 3.1773319772605237 0.33815059442328843 36.650359152938975 2.0253714782696077 0.16206185740880355 35.265026114734724 0.8632527782738187 0.225577745289689 33.49188641255549 5.7998492249390905 0.277499232728209 35.13223755822921 -0.009490810258718674 16.308734537157775
701 32.59390692016872 4.564861433657766 0.43682617403166457 37.56345665452071 3.1506710624332857 0.3678445191917919 36.40045330459096 1.9984665083734745 0.1599499997682131 35.83696220284381 0.8489855883838505 0.15961883240809713 33.320047818162614 5.765545124695665 0.259994529023949 35.14296538005736 -0.028526371446762087 15.86215383535224
702 33.647920606407205 4.551065690961915 0.45291447359651926 36.86454444610222 3.1097026098224174 0.4310749190331433 36.684813934429414 2.0029177875978377 0.19068652829262198 35.120092333999715 0.8501179171297735 0.14020046657051016 34.41962623015543 5.7860716747035905 0.22401454725135242 35.34739951021879 -0.03425717891246367 16.488475548094716
703 33.94828174302761 4.543451334819093 0.4218474035044237 37.348228926155 3.1354017437758475 0.467282436899182 37.06822277257397 1.9951911855187232 0.1507725879611186 34.34305697644566 0.8338616161775396 0.20297112481190133 34.41254993840631 5.789664453767375 0.25389655379359255 35.42406807132171 -0.034718248143854866 17.151722006147654
704 32.333503792190484 4.5568087987033365 0.35777030900730006 37.859517221261456 3.1255622647283103 0.3997244385184389 36.5099410814324 1.9818686059537662 0.18183952170092932 34.8631029337933 0.8391255813776998 0.15903350424035115 34.02374297463971 5.78823240462579 0.27063090014424723 35.11796160066347 -0.035912783877789935 15.687569231386657
705 33.75289593577853 4.537261392675282 0.3851013220355279 37.523721460473745 3.1430581904636177 0.44181792085286387 36.99610863579595 2.0038659238666963 0.13836293437238248 35.55554689524114 0.8320627087052758 0.1738813978427208 34.207260131844265 5.813662493409771 0.26765994372871066 35.60710661182672 -0.028250173131442024 16.121010029765735
706 33.225841160987606 4.5648491770867405 0.4358473893348746 38.08459373257389 3.152021062095052 0.3732304268869589 36.8637287235884 1.9861972466827271 0.18613675020809206 35.20484437667966 0.848874812561233 0.17703577955253189 34.462595553265636 5.796747177262193 0.26240558098668076 35.56832070941904 -0.024494419817981217 16.439945933752092
707 32.61862430214192 4.564049148439333 0.4324649095903816 38.435275780169285 3.1324273630708563 0.40912602814770177 36.38073546392133 1.9857356202281662 0.20707486387160323 35.34876027929663 0.8786969769749582 0.22859083872038943 34.415619460485054 5.752152528061258 0.2912828091182136 35.439803057202845 -0.031619987600656076 17.97413809063215
708 33.7537589590293 4.57451508932919 0.46347913859794526 37.12052730773622 3.118698263049444 0.4335616656482792 36.822294725302555 1.9878048103871206 0.1960289409447405 35.443149266070435 0.8871568615955941 0.23881508472995364 33.68056494449025 5.773507939930272 0.2748409105694052 35.36405904052575 -0.025895722097246242 18.411720753025506
709 32.85363524068408 4.575933407235012 0.450302958032833 36.51268104813477 3.1525872946067266 0.45551354003010763 37.685786670652476 1.9874506728978931 0.12137676431902122 35.36495526812237 0.8552334219362899 0.239396700150085 33.803204748429415 5.762645745874214 0.2746209809987165 35.24405259520462 -0.027462206445543313 17.66097648073764
710 33.356864902225844 4.600801797947911 0.49017588150918245 37.21115864957014 3.1452565223845164 0.3883127680056424 36.68788056760133 2.014213166808151 0.23596368445521523 35.03456620598117 0.8696480219996687 0.23791235475677588 34.17530713657703 5.771226665050138 0.2928634994202693 35.29315549239111 -0.014003080117493382 18.85292630335666
711 33.0659467452756 4.605881027190787 0.4957597339303354 37.233007386044996 3.151872758439226 0.42049706828320627 36.13078098572744 2.0231814275314 0.17401089059142996 34.644660202543875 0.8720428517415918 0.21270626694755282 33.88404728023572 5.778599635904145 0.2815158390000404 34.991688519965535 -0.007916774794140458 18.156915630011028
712 33.41862604968095 4.594046236961599 0.49561211179908216 37.319894261831564 3.1326294134032304 0.39656378281872007 36.130627129493014 2.024795018894915 0.19449785122873556 34.89689083648631 0.8749777142168855 0.20063315339303553 34.52387557756296 5.800730277541907 0.2997359971457287 35.25798277101096 -0.00879658275186288 18.186171973819164
713 33.21110448047745 4.6074452786215385 0.5538681963999922 37.57929307715017 3.1094408723120175 0.42375690831172685 36.635054765533326 2.020010966122875 0.18638104762676028 34.62081116561562 0.8273606217253431 0.2224259595618182 34.13498115581563 5.775949813630847 0.21517677283289804 35.23624892891844 -0.026190804473046204 18.353085905173373
714 33.228700375698644 4.584197482774197 0.43970549188038643 37.01131277671164 3.1164568846885192 0.3730791896105238 36.84358234678965 1.9774404124695957 0.1747395744166359 35.05654760380469 0.8765844969049124 0.2955563417816597 34.139207857685214 5.797979028713911 0.295094743211796 35.25587019213797 -0.023700653845343346 18.084557273049466
715 32.732130056287716 4.562528344170634 0.45394518655733984 37.719946841712286 3.1030047649847563 0.3718502844289446 36.343743184758786 1.97198900607612 0.23433175367952427 34.70533810030604 0.8802272813519604 0.29457106409882394 35.12569167341939 5.809902484190696 0.26821019431984433 35.325369971296844 -0.028701938800737216 18.597161323343816
716 33.89725956122675 4.588469153490497 0.46414851500350957 36.53541372250714 3.1390639971355947 0.40493108075862516 36.117150015127 1.9851624759205313 0.1993995732990333 35.25858520350674 0.8820710171809091 0.269195817383863 33.50116617162759 5.752808349150953 0.36248195742756606 35.06191493479904 -0.0247173163798734 19.482363478752035
717 32.815397441592 4.539589051089312 0.38760690401162273 37.77955827339031 3.135475849965834 0.40506072349148065 37.048522624440814 1.9944093021957952 0.19725868632104565 35.02402300401575 0.8559078049908859 0.22770905938708202 33.613209516968624 5.789643030010132 0.26001794552874474 35.2561421720815 -0.03122730730517862 16.932659749460004
718 33.1475663148624 4.568202544735663 0.42854238133487454 37.50484417873986 3.1083932199347197 0.4433592522448318 37.08522168023435 1.9638870678166005 0.1891964232713292 34.90528034132829 0.8942860352357735 0.20331767364182207 33.65467013366942 5.75979279770264 0.32293790380160714 35.259516529766856 -0.035319981870491055 18.18973276796511
719 31.867294234303653 4.558278202450075 0.41544389148438343 38.54746786136519 3.1314863890568714 0.34564167981167637 36.94445728651278 1.9980636447274518 0.16838712859768842 35.402361197927995 0.8477847039051524 0.2619104192446414 33.987554712429656 5.760878437558004 0.30505921420658727 35.349827058507856 -0.03493403941605953 17.147965997075246
720 33.305402451670574 4.5510442797887345 0.4572070668219997 38.224577293114685 3.1352180590121796 0.3041557604552599 36.236849818706396 1.9852976869070869 0.16040368823698 35.66977422137595 0.8509011026011761 0.25325481049181614 34.08469294770997 5.763304793979477 0.24603032189173868 35.50425934651552 -0.03707913049783969 16.284052378930866
721 33.40994035135144 4.563737466448998 0.3880072533322342 36.932776901813476 3.1111765505717366 0.36322990037507075 36.61674517810437 1.9938194956155648 0.16335739758424173 35.28866656231825 0.8420493173993795 0.2887300661377731 34.099256507208985 5.73271728862039 0.3211365799686044 35.26947710015931 -0.045532291224356626 17.469038528472186
722 33.4903508631887 4.582097553724066 0.45040894350631683 36.94187094024349 3.155042775934471 0.3326323304349692 37.25326686602675 2.0012376731576116 0.1282866564293824 34.53531404652508 0.8925853073259871 0.19773499990202767 34.615887692970034 5.790311990439125 0.3082087594597689 35.367338081790805 -0.009977254839318305 16.240737249008987
723 33.054137039340006 4.58181359736461 0.46348953783679203 38.26131525858034 3.1521938148714046 0.26122400693831205 37.388809534004636 2.0089051946960597 0.1828305963329379 35.41252988958603 0.8809791491941485 0.2161874799233442 35.24547095907394 5.806772563992735 0.26584240130347064 35.872452536116995 -0.008099450931778973 15.923345360160978
724 33.62840877563737 4.598364102141364 0.47119319556282185 37.99148452413118 3.145225507443666 0.3044851679686016 36.40412935718389 1.9891081773734294 0.19578918523122446 34.02443268520041 0.8466268837243305 0.20909681390736565 34.73257623031387 5.778391846012714 0.312429422385217 35.35620631449335 -0.022689011616469613 17.108448544585343
725 33.957404257514604 4.580870640254407 0.44813597802506666 38.11778479842208 3.145966474275477 0.33244554321862946 36.71099952348848 2.0058397239579167 0.16368033468601242 34.36785679569894 0.8716013181079217 0.22539619695913146 35.54763512154421 5.7768978064668355 0.27297031520659565 35.74033609933366 -0.017997122343058856 16.53130337954277
726 33.65819562456866 4.582055308515407 0.4407090972332076 36.376155963573304 3.134467878149833 0.42458472402954317 36.64363071535323 2.001756304272271 0.19838355173880176 35.1382759327295 0.884510404177819 0.23641657740710043 35.43546917264644 5.770477507178173 0.31707047549146333 35.45034548177422 -0.019578834496869767 18.531339276554686
727 34.036398866380246 4.543216004025595 0.4134395488767568 37.130044165801976 3.135688073085837 0.3977738766309563 35.55261666159329 2.018119604448704 0.18004565392480487 35.4137988078636 0.8667322931519394 0.21168458582940053 34.23763250109055 5.76063777591987 0.3354655762669048 35.274098200545936 -0.02935356482918139 17.628871340704734
728 33.28827003815305 4.56573204584417 0.3852637669572862 37.05073101361287 3.12663953501609 0.3478998560029171 36.22233214553071 2.0172170467022994 0.1886587917007831 35.63480312065626 0.8060333060068453 0.2550359445710469 35.00578162839045 5.794793431402436 0.23934541472170695 35.44038358926867 -0.03214924196120232 16.228499835609714
729 34.158831523881474 4.540547683764244 0.3875021810202282 36.66816159620219 3.1808633270530646 0.31182033537084974 35.581551323473846 2.0213043341384926 0.20988900536096783 34.40408267883435 0.8784958162040062 0.2308352592386435 33.87993965247917 5.764969241693372 0.32896501089944363 34.938513354974205 -0.016996234384934673 16.833635146051005
730 34.22348054604335 4.550544763565643 0.3919389995579367 37.140356636825175 3.151195468807158 0.3513112343807847 35.4499478541809 2.013642568320473 0.19318495691624593 34.094325808772496 0.8688038000802648 0.21833270067566027 34.117972215605796 5.779547146320806 0.2699449114884963 35.00521661228554 -0.021485565536701466 16.326006126249844
731 33.37995748236435 4.582519390368225 0.3982049566424216 37.57930000621133 3.150354623144382 0.29789920698361616 35.38622925325479 2.0075366249233975 0.16321329989308772 34.50098490559415 0.8407474634280857 0.18776393583287265 35.172546438337285 5.774249635035672 0.25574448165242913 35.20380361715238 -0.023150767575617893 14.929284884393377
732 33.09418967007237 4.573984365987536 0.3964758135728171 37.40238389389607 3.1117787467986555 0.44188259748967745 35.85030266826824 2.0074110584131564 0.25794443330744055 34.74514127081333 0.8483805664205775 0.22115162964653112 34.77760113612202 5.7823420428231165 0.3164232914018906 35.173923727834406 -0.029452958866962132 18.722860039747562
733 31.63455636760129 4.594717396428466 0.36813298256546123 37.366283450550334 3.1517847367338128 0.3635961137379313 35.838872476685644 2.0109314605341773 0.20527756988189202 35.28134595602622 0.8581031631455137 0.2337737994670095 34.65851683250474 5.757189894071511 0.3171454066070022 34.95591501667365 -0.01968698477287416 17.05037454175587
734 32.00800470541227 4.571526929585232 0.40531626355926254 36.85748084560908 3.155405479240691 0.35558542764120415 36.056815570134866 2.0063706348159758 0.1854384825712378 35.52179547200618 0.87961569758907 0.21467204087244895 34.43806374371068 5.794157460998933 0.2979513924518201 34.97643206737461 -0.012817074509590066 16.718491429956437
735 32.564552185984645 4.566921386365464 0.38318833109848244 37.153088606788664 3.177039319656103 0.3446059065996149 35.93288878194308 2.0085839831433567 0.18133420899448685 34.16986612875902 0.8616700448476488 0.22516859202058911 34.65175489202525 5.760956409311393 0.2742197881429841 34.894430119100136 -0.01919808629077735 16.14041391040335
736 32.917381765311866 4.5490567087569715 0.40395834139722375 36.83633131997344 3.1519567227761707 0.3755567005682423 35.92205002129742 2.01699239936959 0.14564428801640047 34.456406419281045 0.8791744852984521 0.20998081647500144 34.99787365941512 5.767787979376882 0.2944523774529841 35.02600863705578 -0.021238655839957165 16.381923608697953
737 33.366258743974875 4.584708836353461 0.4512365839585364 37.447673422976 3.1546280935158273 0.36582619490085205 35.81146620462008 2.0042211068860922 0.16699186915122774 35.35382142938649 0.8330158845514251 0.2139500844975291 35.070210025922265 5.762131198562307 0.24769992797812207 35.40988596537594 -0.02649129098174785 16.566555093651342
738 31.931332554117326 4.591650241348846 0.5052897124301875 37.31155526478887 3.14097871455836 0.3543499811413403 36.245490322988395 2.009430495448381 0.15552607439614285 34.906433267670934 0.8517501353975153 0.28898973573729697 33.995827714622095 5.760918095649727 0.28654748731281093 34.87812782483753 -0.02328677847500458 18.22811356883104
739 33.139055421595216 4.566392901736709 0.39722774032237557 37.03735829349447 3.142193485227825 0.3777361844701949 37.1014051081219 2.004435261638423 0.11454347650226678 34.57515169295819 0.8768347158421183 0.26919492092469277 34.41348437661525 5.764942798659435 0.2677083938501518 35.253290978557004 -0.023272482334668453 16.345462776605274
740 33.11441698933141 4.542447545536931 0.3926530497968953 37.47706605148378 3.1276510966168427 0.3982135645141207 36.24806471273787 2.0004779710857035 0.17624341381826378 34.72062276845359 0.8873778268500803 0.2662371016488964 33.501039016751676 5.789400694248927 0.29880479809005495 35.01224190775166 -0.024761288087873413 17.557167807936434
741 33.68386815217431 4.535722534686668 0.371268962397123 36.58414879542492 3.147644163352814 0.37589407547217496 35.16457144448743 2.017386682407394 0.1771886920206367 34.35913977966978 0.8893553607020604 0.2928102274274349 34.175835124117434 5.760969054207034 0.261126133939561 34.79351265917478 -0.024016755884376396 16.939933706694482
742 33.315456503619224 4.572284131667335 0.4337832294296941 37.23575582595559 3.1410666722613243 0.3398921474465814 36.17568277586082 2.0333111690911423 0.13184004245804753 35.94602813514931 0.8522370554467835 0.25330833004101067 34.247585722654215 5.744259893141124 0.2661890698959201 35.384101792647826 -0.025600530634028652 16.329444059256318
743 32.47349228876225 4.526528872789263 0.350166992841224 38.15917696088484 3.1146743699422177 0.38523236178391274 36.73988167787889 2.0240883764786464 0.18096631407442418 34.798834086646 0.8382902374516137 0.27027014746113337 33.673273055621564 5.73053236547635 0.25985166688136546 35.16893161395871 -0.04740947052795232 16.575525579362253
744 32.838596021391496 4.538489884260007 0.3767977350292192 37.25693377455575 3.126810687430411 0.3580779189607672 36.45025067851011 2.0474773105852195 0.17792470094718474 36.8371088642533 0.8377041954208013 0.26812381221137194 34.589745439019865 5.748578537753858 0.2980553308527654 35.59452695554611 -0.03442019186551115 16.94785664437043
745 33.15245844750039 4.535325939483322 0.39651393584865546 37.239254531796036 3.123762163746147 0.3676399289751425 37.06821885344326 2.016629464495781 0.1369765705436396 34.30641276794301 0.883062285447164 0.2457837608524369 34.262318307727206 5.772897568432339 0.24855375078855307 35.205732581681985 -0.027896830634619917 15.990884761873705
746 33.68658190409386 4.5222765182681 0.35981453943605674 37.516580651368336 3.13372487631334 0.3873821265848884 36.59323364832985 1.9673737733687289 0.1050889854486583 35.135112426549526 0.8605222432958646 0.21010316980481583 34.16500767984083 5.742600317934451 0.2868663818812233 35.41930326203648 -0.04893276911947355 15.461325725376959
747 34.16350594761953 4.554658922531295 0.37579079825060724 37.65176787987293 3.1164934824041897 0.3728135245443337 36.326255770324074 1.9905916179972387 0.13927140154723125 35.30610618023054 0.7880996824940159 0.2693522049320201 33.396576400387126 5.758832036318388 0.31274225353876445 35.36884243568684 -0.05249716660654498 16.8446174970513
748 33.20278622142339 4.529767884549678 0.4402203602566792 37.34592269155233 3.151449249874924 0.3116106349788776 36.8237975460618 1.9942567475797384 0.15240589125202922 35.99009179556586 0.8359719282352708 0.2551266540418549 34.6868949385555 5.737291825567289 0.2849838524667359 35.609898638631776 -0.044484787794190496 16.551001953880842
749 32.37993646067499 4.573568131791888 0.40414224378607133 37.67213485149597 3.118760436866034 0.38886416397846013 36.62944404203897 2.0417873099031665 0.18073865634287575 34.697941960782 0.856096942443563 0.2643413532896926 34.9794093726157 5.788654637649081 0.3146707020665287 35.27177333752153 -0.018458823224823794 17.79328591083138
750 33.494595425148525 4.548869190041799 0.43018222450600124 37.02418176860298 3.1477394667774687 0.3397460491019963 37.24511943226556 2.005751846031748 0.1378923788335848 34.622421100736005 0.8556986660561839 0.29922020212532924 35.79765479164994 5.7668490513609605 0.2339412457596699 35.636794503680605 -0.029250670901938426 16.51243854052202
751 32.76704363041242 4.558247455052994 0.40615137744014573 37.061935623275886 3.1208467550270953 0.38010125364975916 37.01596130543126 1.985905957800397 0.13680491580319143 36.05333798492866 0.83835593175508 0.21648709461154272 35.05574778548236 5.773107014456538 0.21408451170546694 35.59080526590612 -0.03893969213714958 15.511447500961314
752 34.14867522452026 4.575123255972314 0.34528894641837765 36.31750329532251 3.111054380120739 0.3942410587155521 36.04054165093677 1.993034921641301 0.20041500324830536 34.64138280500742 0.8762529868313144 0.2442950854242928 35.380793151998105 5.780945327916219 0.21244635342481147 35.30577922555701 -0.026950140459192994 16.00484774589542
753 32.96713616958066 4.557155432596182 0.37001454750875745 36.390487681685144 3.1615633143859196 0.36718493138132424 36.88409624426632 2.0000572204811835 0.12563832756018417 35.49444053266944 0.8432503709970026 0.34001209251153486 34.77040782745271 5.784145616379973 0.26309356502363107 35.30131369113086 -0.024997923987518232 16.798474698230688
754 33.909281849716905 4.552852408082338 0.388623717645189 36.125653364389095 3.108489564094518 0.4083655589003795 36.52637346042822 1.9687033171989785 0.17377180548355614 35.248221702032836 0.8996191242936766 0.3253507396450301 34.129044975973905 5.764801683706407 0.3127213300483735 35.18771507050819 -0.03533909548038672 18.43586990688626
755 34.219719386593184 4.544014072801248 0.3685900062229122 36.96187414870555 3.0946233890473778 0.3308476055889801 36.317988530137995 2.033377724315475 0.1354870115763258 36.19196342823377 0.8400042259558803 0.2557939578817381 33.793116814077905 5.767076965389876 0.27522652658442176 35.49693246154968 -0.038413039453598974 15.65257794531958
756 34.101983316751856 4.562674144485815 0.37068841643201517 37.83791869872123 3.118878699432049 0.36693662959957785 36.23061167182965 2.0306003053039916 0.15771224580653695 35.9769854128488 0.8308104187214016 0.3123528159396412 34.39579991276378 5.7967555922938585 0.271947447031901 35.70865980258306 -0.026288482908147292 16.955397419930247
757 33.946483240744385 4.540165768599092 0.36132540363781107 36.60017166747432 3.124975397747289 0.35066773529934836 35.99735982831113 1.986784716207761 0.17478242517498 36.135470013893425 0.8353558326868105 0.25064580970961087 35.2611590393678 5.758708652086502 0.2930766996605056 35.588128757958216 -0.04503424149007964 16.392300442425675
758 32.48353701693059 4.559645481208427 0.44446799956316524 36.41048226019909 3.104063482083667 0.366748843493161 36.43729619370826 1.984369932067349 0.14241808654592386 35.76309256940345 0.8423040476513298 0.2746695516425866 34.353656821152036 5.772872050965771 0.2713149744040821 35.08961297227869 -0.04158131616026186 17.1843731368778
759 33.20063878450212 4.554138070625771 0.37386384424772445 37.254134055663826 3.1270787788442047 0.2966954639009886 35.67159898903006 1.9802448356675115 0.1657710914422084 36.70931471934261 0.8156512185266463 0.24293427996046132 34.165721843903945 5.78412493879428 0.3297325826637493 35.40028167848851 -0.04198474646388772 16.14591929408297
760 32.74886187771986 4.562552933074763 0.40657254701895934 37.80107688667954 3.117413025234551 0.23122415496013618 37.57417318069641 2.011661809477313 0.20131243791052436 35.9040293986664 0.8406605131249413 0.35059676327062705 34.72696747792731 5.770066965595684 0.2706284476291116 35.75102176433791 -0.033761265654119896 16.734198995641464
761 33.52438455066064 4.536120470242034 0.4240804816356267 37.30172692293013 3.130809186821506 0.40344214305385506 36.43218455179793 2.01022711441776 0.18110800141273597 35.937561682935105 0.8518876359996274 0.286248513345774 34.89329080881496 5.757012616020481 0.24684028542820532 35.61782970342775 -0.03702091025528864 17.666803247748533
762 33.67027176912285 4.557272534397834 0.3809354578835664 36.86967873895024 3.148548434297198 0.3677314608815156 35.80345850056305 1.9638884466012034 0.13200271707358854 35.943980493037145 0.8489636792998352 0.2922780231434928 33.81953995664974 5.7649723857079405 0.27080118545737064 35.22138589166461 -0.037503218894768243 16.544143092654988
763 33.64032447041661 4.572763154138409 0.403362579062866 37.17124477092421 3.1081806269735095 0.34719897439849723 35.68680254111075 1.9464151158817642 0.2144668519939697 36.21015930138792 0.7990215037026137 0.3288766248614543 35.23604023621508 5.750845058303366 0.26053976116587124 35.58891426401091 -0.058787223155638044 17.812625207609926
764 32.885346399706386 4.558587883341979 0.3998979337775957 36.82763223958372 3.1340368663532012 0.34126719932984867 35.907970545706675 1.9848179187262895 0.19173780802907855 35.78944974107588 0.8445136514773578 0.307175725315363 35.05641109006902 5.7621471340248975 0.31564716675568977 35.29336200322833 -0.03741162417082535 17.82730486445351
765 33.55109728255886 4.5560486164607585 0.36450492581093663 36.95941087871726 3.0971995061974362 0.3664872856393822 36.560200202227634 2.012340997253761 0.18582085051530267 37.781330409456686 0.7743540417704464 0.27564731566624995 34.52738569133738 5.76556877110589 0.2875909905496968 35.87588489285956 -0.05312992839791195 16.960139371873392
766 33.00301920294683 4.551488958466382 0.4252186080515698 37.937004999534615 3.1334447398166074 0.3899880969697307 36.13239077419331 2.0166125544722444 0.17254195470184516 34.47816827511734 0.8526916686298215 0.310797557094169 34.30170853038771 5.783764063741028 0.3168603094672266 35.17045835643596 -0.026631917930353778 18.51119523079866
767 33.76434088008014 4.558291737328433 0.3641166567023611 36.53814298502041 3.1567513563590555 0.28972503752421314 36.2766308419338 1.9873875398602816 0.1895962864195422 35.53810224471586 0.8310603417788185 0.2486036582248885 35.45439667684427 5.798723269516127 0.28319454287591156 35.5143227257189 -0.027789465987027473 15.759045809556909
768 32.832660398635696 4.560992352635219 0.38288930377542224 36.44482146973149 3.1054642953590723 0.4419288693121542 36.56487538397606 1.973628527009404 0.16145379528042605 36.37160735940321 0.7982277781627792 0.2243679102548643 33.30516785113843 5.764916291379886 0.28997362670022353 35.10382649257697 -0.05358646604629824 17.19576410706907
769 32.24752190302986 4.5184051985595035 0.36018779250827443 36.7131916763323 3.1269903701277397 0.3536823538046945 36.02276062092387 1.9815115779166212 0.1690877423726811 37.349457004536276 0.7706562417237188 0.22138628096734453 33.98859828333393 5.749438532216327 0.23054355589093156 35.264305897631246 -0.06483193084678844 15.296686559496946
770 33.35793020677432 4.512883054269105 0.36489914732052625 36.63151421718423 3.1527461678983673 0.38994701825997125 36.81570162253426 1.9770624207071812 0.21169479831345506 35.77086314820106 0.7980367634076787 0.24823978724849344 34.18625793028365 5.749211294098085 0.2576996798453095 35.35245342499551 -0.0562443748794869 16.873382822240572
771 33.163254348099656 4.525314911150352 0.38072249834978145 37.226506534467376 3.137799503771753 0.3226821864076069 36.16757360152516 1.9841302973563189 0.22052659952161163 35.80508318943195 0.8081126679554994 0.249023848309856 34.05020057469749 5.7464682552229664 0.28274966004724056 35.282523649644325 -0.05386718786419242 16.681148167003002
772 33.47132649442662 4.494826538478898 0.35529151631747624 36.12156697652603 3.173074569763328 0.36865716511470537 36.93160482630518 2.0168432798206797 0.17857417424831132 36.42991233814708 0.8234847879717422 0.2146149544980417 34.73200638663604 5.739920325664056 0.2709497654234205 35.53728340440819 -0.0446024146158297 15.906311935307722
773 33.35412425595147 4.5005686726595755 0.3584410087438254 36.27874999361365 3.1710455163299605 0.359206152301515 37.069888494056535 1.9481129820482512 0.19665406694525844 36.811087216093625 0.7767388361588794 0.2520219865055239 34.58798393481361 5.776539507752802 0.28569258958334176 35.62036677890578 -0.05963121196567669 16.638875472009587
774 33.57676904709873 4.528500512897118 0.37377145978044585 37.45730929576973 3.1416441709147622 0.39041416406444956 37.039833511228 1.9350452358276498 0.17971583525252716 36.996026171422436 0.7644021552940051 0.29108390964050657 35.42565647975349 5.7637085231723475 0.2410226939734114 36.099118901054474 -0.06757219533439393 16.91380650412815
775 33.330533975760794 4.486785456395935 0.37769400194874586 36.37141464626728 3.16207790890795 0.3507333157878222 37.34298955557417 1.9475245070338703 0.11791566613569678 36.63168096947333 0.7721768805814319 0.2884898632771948 35.337733681713544 5.743209227432738 0.2715268472111342 35.80287056575783 -0.07187751888518557 16.11569499283409
776 33.20921816037325 4.5060137119685635 0.4040352170624535 36.621094865917364 3.180583081715721 0.4121725193908031 37.719272583278745 1.958336609157094 0.09555244661077172 37.323929682014885 0.7941072443863704 0.2893241889812233 35.15111247451798 5.761660704022955 0.2861389331066085 36.004925553220446 -0.05409204470542979 17.042323715739702
777 32.73551874426083 4.538444881908601 0.3483750891053764 36.986267159104536 3.170904878420719 0.3975533212309295 38.32959090291899 1.940119684901254 0.11958050215041993 38.006432030514546 0.8188765519702728 0.24387752949683345 35.73232923710697 5.763504855954631 0.21776344802540293 36.35802761478118 -0.0478621443244748 15.208017495752992
778 33.03702235630453 4.528042045551827 0.36301930211928457 36.43227760737384 3.1780735923091363 0.3738112889680713 38.207518944563375 2.00572284540828 0.13366649864210067 37.52438217076768 0.7879912965203011 0.25138155103715865 34.96406392989885 5.721771615104411 0.2390815266037941 36.03305300178165 -0.04991203597677925 15.595454735148515
779 33.63815125337516 4.51832196877708 0.384099832722296 37.12192243180479 3.163804677883102 0.3998115778745757 36.18044255840309 1.989079622707546 0.19261597998528182 36.144588628510064 0.7578280396750523 0.2919284266696053 34.49503704425739 5.718038118820031 0.2621451197647909 35.5160283832701 -0.06481782938300813 17.539394761963482
780 32.90185890727009 4.492548992780113 0.3627864173796979 37.32254455719807 3.1775560025083864 0.3625407849599358 38.036142586920775 1.946737034722723 0.14431582265347448 36.852738546918246 0.8000130129336055 0.20683497259020658 34.67120894694245 5.734575861800236 0.2888426663168967 35.95689870904992 -0.06394613400655753 15.645422344696337
781 33.03171759670654 4.512075251222574 0.3405153826315308 37.20302896634609 3.1513245277892534 0.386116487196506 37.35461494655174 1.9561628999425271 0.15348062999571094 35.82351621180611 0.8538475807251668 0.2275278613947044 34.0701963811674 5.722088131258599 0.27879996537026336 35.496614820515575 -0.05513263676794644 15.887435852054576
782 33.225193970585195 4.534701305671431 0.41252084240966763 36.30800225777867 3.195517767127205 0.3481452378534458 38.1967437560385 1.9019998126771167 0.16424049722555045 37.1602654925908 0.8176848157953257 0.29963363399757875 34.991934307559205 5.772104936634199 0.2653616861725142 35.97642795691048 -0.049830587374514825 17.073018124875816
783 33.48359325792895 4.519960534390347 0.35622041343309707 36.532584986652516 3.1697710168773154 0.3767228869682336 37.63117515832319 1.954571721871088 0.17438574387840577 36.06158297679595 0.8050092193703322 0.21246500982181482 33.3241191803853 5.725598771028379 0.33732439416996973 35.40661111201719 -0.05925006224807809 16.697347467321944
784 33.64434214833619 4.52756486154463 0.37577244585291175 36.679250748038406 3.147384221816355 0.3900771390095056 36.87645379469167 1.96288110722553 0.19400163589832262 37.79655045040174 0.8013693170044611 0.22240677471563627 34.15260549363254 5.760508674602489 0.2655016512657538 35.82984052702011 -0.05429067851687734 16.590103501535005
785 33.210066236872 4.521466504449166 0.39521226403200177 37.34289169446192 3.1451803260656055 0.3604036907221536 37.41692291883199 1.9578903862571289 0.19661532102547122 36.3555155727703 0.7962042388329538 0.23515384133261125 34.287381819688264 5.7149443939732025 0.3103177390614238 35.722555648524896 -0.06709514503995906 17.162410524687953
786 33.347590230445874 4.521590782254447 0.47718114087918473 36.239367607247154 3.1670876318836845 0.3810720259261054 37.4681449174824 1.9561270881138269 0.20627580594736902 36.731318854446506 0.7912566761838997 0.28185977298535103 34.786649869475454 5.745872165215429 0.27285532413959857 35.71461429581948 -0.05784544622531303 18.555170241114705
787 32.7507406501813 4.531283547286904 0.43712954695913747 37.53740902005627 3.15572793125286 0.3651768132945626 37.30928039491016 1.962835001465205 0.20340060527846868 35.39593696385276 0.8090973359517054 0.28830460470255104 34.093019864924514 5.761791516316404 0.3210085256720346 35.417277378785 -0.05008524850095471 18.506767064854092
788 32.97491706674744 4.534940656434563 0.3999181421858653 36.81206183125751 3.178661358436582 0.38541393888795566 37.632682583454354 1.9997362582578848 0.22741632509416818 37.428147397618666 0.7815007227306828 0.2660877676589024 33.737724232689416 5.77298046057411 0.24129223252056653 35.717106622353484 -0.04066842366880581 17.41938840033143
789 33.57224961549999 4.529588682166496 0.39328920043365273 36.68858972706008 3.1672517344386226 0.3723637401628448 37.09397824335291 1.9794900983452408 0.22403386499484032 36.16867267276784 0.8450693923784643 0.25720105444581437 35.31757021682081 5.780928705723155 0.2564015166681855 35.76821209510033 -0.03376659234517467 17.226427334413597
790 33.01092072665343 4.515773202999883 0.3946771877258267 37.605937770543214 3.155736763500089 0.3950554063273696 37.3027585684062 1.9782584552219218 0.22838716206690063 37.38128379364088 0.7975948171890184 0.2746407619095042 35.49994160865711 5.759794062693122 0.2254977857573432 36.160168493580166 -0.05280085463476358 17.397958603536626
791 33.20946081416002 4.521998674631465 0.3110673834400602 37.18303302614483 3.1386392940090184 0.3819968028284618 37.170864281007745 1.9793420698671762 0.2104141686210949 37.62590918075945 0.8060621914416098 0.24122886760654846 34.66723698914304 5.794718854538413 0.2418652682777454 35.97130085824302 -0.04608009805803388 15.888950342057473
792 34.00533197264691 4.529117130557483 0.27353970945239797 36.9398090769065 3.1621467443415243 0.39143655477751976 36.681443834240525 1.9415106625016705 0.22738512760012855 37.652192649828 0.7979211226267727 0.2871664138061669 34.77847662445301 5.7540272852231364 0.3144314277975191 36.011450831614994 -0.05728772590545297 17.11951176807052
793 33.90468052518341 4.537698503287093 0.31104342968621623 37.03554823496718 3.1466773992881945 0.4105009621578516 36.381436064399985 1.9877505650961949 0.24586385241812964 37.40313258978108 0.8186016874798664 0.27710101191102304 34.20751130011577 5.772241995615776 0.3098706285258348 35.78646174288948 -0.0416382848021456 17.81188143065748
794 33.32796876975289 4.584311046104353 0.367068025300868 37.32331716118547 3.1929106183099147 0.287398229653067 36.43383427153969 1.9755205758663748 0.2606452507492797 37.49050305959578 0.8303807288075044 0.22924146164176085 34.05846069129717 5.778264811924844 0.2951094989897259 35.72681679067421 -0.021954758752972325 16.49502481769415
795 32.62717141077923 4.549432205719533 0.3514944386785767 37.98064463868322 3.1798458177597544 0.3122426259440611 37.70901827969759 1.983608786425132 0.22710071918797772 36.9642502746452 0.8143778471422779 0.2957108024834966 34.76335000483881 5.741368532496864 0.334174804751801 36.00888692172881 -0.040505677046858125 17.426206422750703
796 32.41497853230224 4.550568113455901 0.332480972995969 37.813261353890944 3.15953820124259 0.33234745316793035 37.44211392318643 1.9867345319149752 0.2145315367358019 37.12174997965378 0.8262903562661348 0.24775996923644697 34.49408037591503 5.747283943877879 0.23322639841514028 35.85723683298969 -0.04014928560407438 15.588420683339447
797 32.81229476467592 4.569451130515746 0.40314491701341926 37.55494158718073 3.1684134125431984 0.33786965618803366 38.24263468770571 2.0093401294514432 0.2151284741402293 35.90839323434501 0.8331620804041245 0.2532074661993399 34.32966255907607 5.76952651956405 0.2762157012873824 35.769585366596694 -0.024253660459857974 17.023334859378508
798 32.4467200591853 4.567177190790448 0.3198820538657868 37.26291823754071 3.147209040287802 0.35596548884294527 38.80515292075523 1.96348071045926 0.20748208055197687 35.80641654216626 0.8167891839687569 0.261437633392585 33.746459216241085 5.741517818345328 0.25706722464205956 35.61353339517772 -0.046997526185251284 16.06383987082694
799 33.55133755118473 4.546440194843948 0.3553862579128086 37.55686051372839 3.177486171675357 0.34683005112949716 37.628858921797494 1.9433210605774174 0.17909187431926724 36.3819498121934 0.8201584767632 0.19648529931983374 35.59454051924929 5.751023677466791 0.23210240160912146 36.14270946363066 -0.04654639869022779 15.01030115428082
800 33.02829641014437 4.539997508376032 0.3801200496252165 38.41721294713887 3.168044655125431 0.3068674671027783 38.1865718189062 1.9471737714400812 0.18332463721170467 36.51751064261779 0.8077851272250178 0.25014932312130306 34.09220011345533 5.7580907874486655 0.2665810065475555 36.04835838645251 -0.050013945032524855 15.894336063222811
801 31.422563399582835 4.472590437759687 0.4120333803639455 37.40132148671202 3.1332843059356374 0.40410268037027514 37.67166496008867 1.9534345307306553 0.23645754536823185 37.7940268457916 0.7981294292674294 0.2918820316385958 34.47471964187793 5.763011293836489 0.3224307877905778 35.7528592668106 -0.07014231544959089 19.101340605240047
802 32.75629616465396 4.524968696756221 0.37325952314279 36.79347101527007 3.1798982469021477 0.3469447117778308 37.12056936815415 1.9772041339452686 0.14742859960813934 36.66625323344242 0.8338498188791532 0.20073810523166133 35.03303337133832 5.781245788595174 0.31162132736472914 35.67392463057179 -0.03479897793997746 15.813546533392245
803 32.35955662637182 4.521871988042165 0.42740997588197416 37.29410724601854 3.189916223087581 0.28218018155342345 37.97955612278426 1.983736533058778 0.1383862691845804 37.907477577884414 0.7902614008615403 0.270828145147896 35.205257310537974 5.754715377620219 0.29594347087705447 36.149190976719396 -0.046132010421513756 16.21181838358972
804 32.83920111086852 4.538684787950307 0.39638566450320323 36.685935502791175 3.1715142994933467 0.3860887884610142 38.866557972079875 1.9690925770934413 0.1092728430756709 38.40149086296473 0.7704176229941855 0.28887384358081736 34.410884823795975 5.759617780440056 0.24850237948880904 36.240814054500056 -0.052366901361303154 16.37654920957181
805 33.1016460886736 4.522438184364996 0.39363185343059015 37.2629433709539 3.1553082573028863 0.3854989112539777 38.07070549872401 1.9511900191987448 0.120490394921837 35.639570063679955 0.7986986436179049 0.2682016473008594 35.25017775192261 5.768576516044316 0.20077158274682783 35.86500855479081 -0.05498999084980074 15.682936478492465
806 32.56839438516532 4.539087583986367 0.3922196217389689 37.8182761638867 3.166247379350157 0.3956051558607304 38.58772683329174 2.01199214422227 0.12886447309106697 37.49084461343391 0.8293934902094682 0.24668411532231044 34.66066997120271 5.7867242793706435 0.24009151101570045 36.225182393396075 -0.027543339527789312 16.082522829719203
807 32.72996386943247 4.519716537645668 0.4145953697270959 37.7763054553379 3.1774685716237876 0.35581118398112604 38.09383529462167 1.9176566906134902 0.08713411793893877 37.692902739536834 0.7997563303064517 0.28912481649828636 34.06239297850412 5.748783944406342 0.23763399279170294 36.07108006748659 -0.06155590003642249 15.862903567969852
808 33.054293177110345 4.520370054651849 0.3630177914312553 37.555056298475264 3.148436454295305 0.36328056078643406 37.78631814231524 1.9742983965316077 0.17338181874427577 37.01456602905808 0.7947611476223696 0.34999372619926006 33.281786162705124 5.739382069747381 0.25587050978969733 35.73840396193281 -0.0587826903858679 17.252268077562867
809 31.911182181204804 4.542138974160073 0.41895572484830124 36.88476780024218 3.165485197957176 0.4039888203858595 38.46676723027397 1.9536546252785014 0.1500207189057373 35.753749754918836 0.805871010683541 0.3521605101349941 33.847505503082935 5.745678323253616 0.29373186857802636 35.372794493944546 -0.05166668868898903 18.550742113593795
810 32.99836973862251 4.562579641090437 0.4214356778628524 36.84180457727509 3.1841172090487864 0.4066364479542009 39.29692439110678 1.9796078241379313 0.14098312023984694 36.227447879426286 0.8355115010909723 0.30352083531543134 34.38996762994363 5.780494455740548 0.2668648148795599 35.950902843274854 -0.02577018873383532 17.640693233014044
811 33.55820928055369 4.525664137169723 0.38000452874987956 36.757792495977434 3.168811679922693 0.39925765364543264 38.32528189034365 2.006799624485393 0.177631469057574 36.408813444984176 0.7995738041065472 0.28304860069085797 34.866249619510256 5.760222986905879 0.2469934333167124 35.98326934627384 -0.04201786843752333 17.039027836855247
812 33.39334722633056 4.513008274014182 0.37760186360428566 36.82543912308632 3.169914879031087 0.35505515651112074 38.75031119910928 1.970557374610102 0.16084457102846864 37.25694016047636 0.8146016326006833 0.27539206787880155 33.65734022508632 5.740373894024162 0.31726197458909694 35.97667558681777 -0.05254110409952713 17.03008910110907
813 32.98953426050138 4.553697348536346 0.3717974578703979 36.58699110662639 3.196473033211878 0.38265518990881375 37.93163887221957 2.0059138463047166 0.1735161687538007 37.36516590661102 0.7978248146821769 0.2506270646415651 34.22764954179179 5.762778282121722 0.30344823606496796 35.82019593755003 -0.030894849984202465 16.982974594003544
814 32.38852882673442 4.580626473268513 0.3489757530967635 37.260598880335344 3.1909438024240395 0.3672199630731829 37.23536700790961 1.9911944077551977 0.14065994949927577 37.49630888645693 0.8170862331705511 0.3115297501623947 34.39162609260799 5.7652839557116184 0.22251186609655102 35.754485938808855 -0.025205340489586493 15.938508798140361
815 32.79092147959842 4.576845584331746 0.3717027787081135 36.22391552530546 3.1993626409478457 0.365180819024275 36.85971643425343 1.9912546543657457 0.19345115407705019 36.38705052729557 0.8415134303914122 0.23371975941118467 34.768651563204415 5.756173053713975 0.20973017309891798 35.40605110593145 -0.021202442205425463 15.74241287424437
816 32.38660592860422 4.544249586643936 0.3425709455660705 36.34940991695387 3.186388239687509 0.3968508661168672 38.13088814751416 1.9674371736324419 0.15404687169418743 38.21135451922156 0.7918968220569024 0.2735436809898879 34.12762673721735 5.741401510987523 0.24465535235727656 35.841177049902235 -0.04795764835390799 16.17652044863425
817 32.73508214926965 4.565849453180709 0.3259601444807437 36.76695493076314 3.1783355095775 0.3534315314310022 38.30110588612981 1.9594532814873806 0.10518554000189195 38.12716192556584 0.8129328326636202 0.30602181726599126 34.08075584806032 5.7214899829283565 0.20351152216768578 36.002212147957756 -0.04662010298805719 14.829414608946454
818 31.74527927776093 4.587523850779631 0.32906554756602086 37.673490701552105 3.1696841160395723 0.3780358583531211 38.12876123602608 1.968226363224884 0.1885894941830627 37.60123304850202 0.7930843615875597 0.2519842173077528 34.53970286864888 5.779979676637069 0.2599381818571078 35.937693426498 -0.034532641301827274 16.130060246897624
819 31.82280603699158 4.598409656344029 0.3704863126643139 37.54650230079107 3.169226471629791 0.3648139537495387 37.15843421731762 2.000621387786619 0.20778943274548156 38.10598064635714 0.7607886232898167 0.2640162993048398 34.86406280291062 5.752238368630628 0.2487709945710345 35.89955720087361 -0.03797541341939361 16.683121438222916
820 31.436433401421162 4.604602436622347 0.3917618552623603 37.74592036557372 3.157041718864583 0.3382786766299361 36.40825324257582 1.9586134270466022 0.14386876973267118 37.90378633611142 0.7964045127097434 0.27473635007478564 35.069450425546776 5.762155333994141 0.24577543182138248 35.71276875424578 -0.03846882910808715 15.978888589964068
821 33.011333420639346 4.564326861818358 0.33341271319206317 37.212465702946915 3.154257701061636 0.38656320499152563 38.00316966893178 1.9918201700229206 0.15890473142860914 36.3736061236466 0.7723525269623085 0.3052960754403426 34.78666392453928 5.765410758560707 0.2546597776826265 35.87744776814078 -0.04459871127038435 16.487851803217723
822 32.976223271602144 4.565527703074099 0.39130279957348213 37.47377935799293 3.1445870558656726 0.39927559286972986 37.944793500813326 1.9895583575801568 0.10267770535107533 37.829014886758365 0.7932122024955609 0.2791071346181512 35.21286302682366 5.75088011962924 0.28173030965865253 36.287334808798086 -0.04547922722662456 16.662684595580426
823 32.529392851568716 4.56523488494778 0.34322687940380087 37.39376803816393 3.1349995387037004 0.42307465872888866 37.87813603748903 1.9536352901102203 0.19963534975347966 36.14939968384311 0.7788857510038476 0.2714628354983325 34.55019609860201 5.738614282365573 0.23166485521811714 35.70017854193336 -0.05995836552934617 16.834240037218965
824 32.220614152944336 4.600233551517168 0.3905519655413319 37.04714329998509 3.1256094669945096 0.335336822948469 37.209422849720006 1.9977068413606345 0.18686516629105668 36.12589950820386 0.7979850548567929 0.26871444786187504 35.24937387719855 5.7469441104715075 0.20431154358854217 35.57049073761036 -0.04053650991544788 15.87986845058364
825 32.647864056176964 4.591318209079402 0.37565191597357594 37.15801289390189 3.1454808889225894 0.3889727824545144 36.74519156505252 2.0034558228568247 0.20802823916472504 36.20746410799603 0.7853380245604316 0.291911029372412 34.479289761205365 5.760727648871014 0.2847314529412708 35.44756447686655 -0.03696819609751811 17.753617755918203
826 32.637114050788604 4.571378058320468 0.37387885874881804 37.44238988718401 3.1680191490164673 0.399774672186496 37.92288300262461 1.982861732927046 0.15567991681617468 35.50017875333257 0.8252358702829009 0.3177635091763775 34.14351485459794 5.741289450607022 0.2803622617014872 35.529216109705544 -0.03647546272478965 17.503393321162488
827 32.949892163060234 4.588686924817753 0.3421311494687354 37.41386455959091 3.1459588436844124 0.3930446306517309 36.86548670499627 2.0117179555191873 0.13967014058574787 36.02513499749681 0.8204092342253455 0.27389516006772296 34.35785367163357 5.754096108525899 0.27558226579429973 35.52244641935556 -0.030058501601050967 16.321543284061846
828 34.07293726671915 4.607880788010743 0.3371520015220364 37.90553223150699 3.1275670867585954 0.42902350302673553 36.78793377358584 1.9830342612980794 0.20172071043284037 36.680319022588975 0.8083101314955796 0.26061425594675985 34.54421722063843 5.743777780361347 0.25172015623627997 35.998187903007874 -0.04011830537070167 16.962193528507495
829 32.87304077969133 4.6014665691570436 0.3675749148451067 37.748715446759746 3.162225438728545 0.35431905930267577 37.740917844507464 1.9517562622806715 0.16027115159059868 36.533558921195805 0.8135214373289646 0.25880732322308503 34.33093197176733 5.761176974664854 0.2900351163865676 35.84543299278433 -0.03620297852355481 16.398138789146735
830 32.49004141776328 4.581781543913118 0.3857022336989773 36.37880475769599 3.196925644642553 0.3949477551071487 36.749974546239635 1.9933493051397029 0.16626450194942885 36.56976987679389 0.8093756292452231 0.22128365113050397 34.574589260862076 5.766700705542566 0.25225994846519856 35.352635971870974 -0.02460574925893779 16.27725071046792
831 32.95186490214035 4.610142084645547 0.381875104438918 36.72857642908962 3.1742739592544456 0.40360168186854645 37.44121180142446 1.9551766556665582 0.18265577837995192 36.67756151455139 0.82530269407786 0.2511319811270744 33.92342510737245 5.753835021625343 0.2822351893681777 35.54452795091565 -0.030486231901619653 17.205919553195532
832 32.783849869535835 4.572741153451776 0.351206430832112 36.909134843884374 3.1476626279751474 0.3607366786891227 37.35643722785582 1.9955545800193581 0.16821561771576007 36.45038904102204 0.8021835924171329 0.24732793785725915 34.76751635109435 5.75080582248853 0.30043789659826015 35.65346546667848 -0.040442759685181406 16.362810169609805
833 33.08262654894717 4.5847315867912775 0.37518797077499627 36.37578278260053 3.151817394747897 0.38311961432265074 37.57600184589264 1.9659636680431896 0.11835968036353375 36.842326021958385 0.7742730489721503 0.2950377627901839 33.812029034934994 5.754216940190146 0.2896981224050665 35.53775324686675 -0.048031787206638435 16.74644653994694
834 32.77069687234068 4.581090972610704 0.4132113144445554 36.642945099448944 3.192529886427444 0.3414890347329174 36.9365055186349 1.974042565029418 0.10032771900665546 36.7626296839169 0.8130146344764569 0.2466125863663114 34.67737346436946 5.71798089614737 0.3084232505171751 35.55803012774218 -0.03850052401729187 16.15814212082198
835 32.83030515475545 4.588153032819086 0.39292042359592266 36.08908773646607 3.1753540229688717 0.4121226725310336 37.396061794365735 1.9655679227530183 0.14386087062128686 37.360540495680425 0.7994537831364008 0.23289735147672566 35.010626378217545 5.803603378598203 0.21607936284404172 35.73732431189705 -0.02780588690045436 16.018532657625475
836 33.46617991568278 4.588405439691119 0.38836392727593666 37.362346023114505 3.1505860578031415 0.4390547680202171 36.691022636258836 1.9763011300966795 0.15811136289490335 35.489768565124564 0.851430973715887 0.25399952195573466 34.716550886564384 5.763869940941943 0.21045754107825584 35.545173605349014 -0.028113606505816492 16.615628478903858
837 33.095223231016945 4.572579316279507 0.3654636176177441 37.35082461336595 3.1443627884659464 0.3925089358504802 37.29840836532273 1.9919785170092523 0.11674405066865241 36.2217023964357 0.8358825899869528 0.2665391453117284 34.44897558825906 5.741958598546217 0.2834273867229173 35.68302683888008 -0.036879952897995304 16.325666169218035
838 32.54850362619762 4.616978949938173 0.45872453539915126 36.86174776013179 3.1469104334417635 0.35968721709583146 36.43542756842289 1.955319438724105 0.18141252286115925 35.812422430368116 0.8302979307321864 0.23678630911481535 34.08789161002416 5.7524595147146425 0.2989916271852197 35.14919859902891 -0.03383906144539635 17.59670514777078
839 32.898275716698535 4.596358903263672 0.4512412311662519 37.40790821116597 3.1723383917779215 0.3326042183871779 36.8400321491397 1.996678468218782 0.16993992793316687 35.87181948636484 0.8316068539818613 0.27853626001341003 34.94415099674554 5.772494362435005 0.27304768645332494 35.592437312022916 -0.02033691902012209 17.25026177419758
840 33.14866528252008 4.601507099284195 0.41390099724676804 37.58071160772598 3.149781581373316 0.4030905221304663 37.34890647785244 1.986757315594789 0.20224719301878855 36.942010659662365 0.826911670514465 0.2619191666743947 35.61290663959688 5.753159818427797 0.28881399708672506 36.12664013347155 -0.03060881791665806 17.990552491607968
841 33.02653308702494 4.606795993705423 0.41633750781792356 36.64329468248671 3.1957057717734094 0.39261503974469675 37.8779314459198 1.9437538980132834 0.23797431006017492 35.29052520749488 0.8461955238640899 0.262441882963858 34.47316504190886 5.742029170676327 0.2913523305175023 35.462289892967036 -0.027336243349063948 18.342912310385735
842 32.80952597731139 4.602083068501447 0.4177304642815719 37.15744450670518 3.20592038506481 0.35819558773616333 36.84530066095706 1.9862836719090473 0.19839262447594241 36.4018606138187 0.8392164509867658 0.27400862429445355 34.399062032767404 5.747752782980585 0.34000655198136676 35.52263875831195 -0.017981043067039536 18.200965244289147
843 33.173176087673035 4.57541603242514 0.3517412214974474 37.6253981736133 3.1481781597870304 0.35641127878229817 36.623106107597806 1.983569549901134 0.20446131403902681 36.20031953797299 0.8092956459000046 0.28343910928250515 35.03633976828415 5.723188545821137 0.24498954392439876 35.731667935028256 -0.046302728188681266 16.51313029766785
844 32.314503131343955 4.5851724009686965 0.32701909685797875 36.67439329097823 3.172127348668119 0.3499605233021149 37.07215748170017 1.9869337453144174 0.19409869242842812 36.2034579864891 0.8072752745418462 0.30545963189592384 34.53214198676234 5.748500310795369 0.2643244710558776 35.35933077545476 -0.03423049889788084 16.51106705389711
845 33.07969058734784 4.584783913821911 0.4369937999602509 36.76486547153081 3.164287617476845 0.4348973851565068 36.509842355407514 1.9860656123503078 0.16869448989734956 36.46239964222166 0.7832944073096891 0.22114293415356015 34.62356389733502 5.732469924640342 0.23216225156659592 35.48807239076857 -0.044052019835751355 17.118728274647825
846 33.10499729119143 4.601431630086043 0.3454743329639071 37.14016117550354 3.178177882940894 0.34232137417758074 37.34748000273119 1.9673535639961537 0.1809441241137435 37.68089551988971 0.7911283387250222 0.24821601201573582 34.533656104288745 5.740017068029721 0.24384494400446732 35.961438018720926 -0.038610618200003645 15.593628373792425
847 33.23186205008743 4.599097827569558 0.37881798359383934 37.08425567711058 3.171039932400593 0.3350762734058418 36.85184435303543 1.9828125979856683 0.15072972428523607 35.4130375939579 0.7690612389187563 0.2605443887771804 34.959758615685715 5.76112834114879 0.26067947962922733 35.50815165797542 -0.03760432735089716 15.88064656691868
848 33.61084117735103 4.579085960675783 0.3453053234354664 37.377682449442105 3.1495641278576363 0.3481974736737599 36.68767558451988 1.9765544530761499 0.20774926822908382 35.60637112685451 0.8145972007708272 0.21379281980873038 35.06470150937536 5.749317584733174 0.2553783021205033 35.66945436950858 -0.0404084495328562 15.703892955459343
849 32.188434729847515 4.606210534976391 0.32032000232807595 36.710936794104036 3.1586345977020014 0.4044581650652128 37.358167969169216 1.9629975728363789 0.1660594513572107 36.44048807789632 0.7924595983350863 0.2823218536624893 36.05813691853418 5.77097921906718 0.23610896795107017 35.75123289791025 -0.035976010372162893 16.149026766768905
850 32.16855770569405 4.5887775616030515 0.38184839302433293 37.357559926379196 3.1720748019721907 0.3732165318447635 37.45423472172154 1.970131961031593 0.20879912237425358 35.91625313743463 0.7857512575340925 0.2928414071392053 35.495022634616696 5.762336035282162 0.24885813048562141 35.67832562516922 -0.038417991470952394 17.25248784030657
851 31.16257976477953 4.612863656505908 0.34528877031736777 36.28528963440729 3.1571754435291672 0.42671895458888337 38.01296303966093 1.9865846447730335 0.22611328892256402 37.60189339718101 0.8055488041122022 0.2752613969884568 34.55652122261647 5.751487235534375 0.2687658549756582 35.523849411729046 -0.03150035806463316 17.6717174026708
852 32.66396688657197 4.605702360769497 0.37845421570710064 37.17106603559189 3.157082318427633 0.36013959159529013 37.38609798574895 2.008029049381267 0.25292321833135556 36.213823584519325 0.8236563602460724 0.24874266896274358 35.13925499546503 5.745933038802974 0.2255004515241085 35.71484189757943 -0.026151689430081705 16.79637403023783
853 32.457625017437806 4.609519290527622 0.35827871577183906 36.82581174457825 3.173400940551178 0.39218749789018853 37.82171727752467 1.9887574299642157 0.14568329918737846 35.11099061425879 0.8593710744598058 0.2784052920834652 34.422353283829224 5.757266750709804 0.2965121271092624 35.32769958752575 -0.016569217713045335 16.85718531745451
854 32.99981364562852 4.601618212675809 0.33838516671495444 38.13981135577157 3.1636857088412875 0.4071193168747991 36.719443558840176 1.9853310056786717 0.16933691209001228 34.84997974849384 0.863736743519455 0.2996007171406351 34.65895931340189 5.763699747630091 0.22370470293753264 35.473601524427195 -0.01861803128650763 16.479948572621602
855 32.400190232030226 4.5790321037862 0.322690268640937 36.99144073670456 3.1700035034512593 0.37539172525691583 37.75556542307383 1.9461128230915479 0.2248819631642496 34.66725731135847 0.8829902803030039 0.2768719294586851 34.69820847911765 5.751978081940803 0.2548265308500827 35.30253243645695 -0.028208956441007692 16.669203426329748
856 33.569592908246776 4.585494167602879 0.35042022785624916 36.36632465799538 3.164276388540419 0.37208266912012355 37.54269053960929 1.9694118735875432 0.21200661282646616 36.26612653833366 0.8570507535468772 0.2612754682196265 34.265042761443844 5.7758255501600395 0.29443574118443383 35.601955481125785 -0.02382056826801886 17.076671550701093
857 32.905329182948094 4.606203038497032 0.4262225617111657 37.53268235251274 3.179833942741336 0.30538609155315716 37.531641046168744 2.002320464481927 0.22624379158806707 35.44583719439034 0.8308218635242858 0.2513293076789953 35.08771648808334 5.748002502078238 0.2990873256332582 35.70064125282065 -0.020795952691006668 17.28349050978427
858 32.43416247458838 4.573842599727893 0.4073042783337747 36.232894981489025 3.178800820806312 0.38759823068787086 37.49379860452295 1.995794660572329 0.18754763472746566 37.363081705095745 0.8343222822825755 0.248518615882027 34.2494842442024 5.7424622142541555 0.332943782989483 35.5546844019797 -0.029187799426917405 17.921117643947014
859 32.92255756645201 4.591581469014714 0.35266509668673096 36.485182616160614 3.1934533562123137 0.36465788328998416 37.78718531985879 1.990698782674418 0.254968600726192 36.41599157600931 0.8520396448929116 0.3082572879388871 34.007608500030294 5.741921331826372 0.29993618364447183 35.52370511570221 -0.020293398031424537 18.111024615903258
860 32.89992749052372 4.61618090551879 0.4208746448613874 37.54585751601498 3.1723792374304702 0.3466295705911338 38.02667503278661 2.0316871671194843 0.23172637337406604 36.93749141040219 0.8608152808926033 0.2751953808222715 34.51261483660094 5.75586424262037 0.21623221203906026 35.98451325726568 -0.006846948239226958 17.081684501472644
861 32.87919049898887 4.608818450570844 0.4320545728856403 36.16775061737821 3.2161563358404113 0.3465976377856164 37.19713952772917 2.0088326321411536 0.2475102303488283 37.36449229591414 0.8699312434702557 0.25535187395242753 34.36506861832927 5.738562144353446 0.17536894944601641 35.594728311667936 -0.0057721536803483795 16.69465245888473
862 32.154367123986525 4.57615802739097 0.4316276287642305 37.206878505363285 3.172124781267039 0.39869532456795426 37.554221204588394 1.9841075942384987 0.16226933101876304 36.248810771070424 0.8481742235235207 0.23963162061682902 35.66697291038394 5.762729939798244 0.18884208634080335 35.76625010307852 -0.025573401711916043 16.284216742311234
863 32.11768740582757 4.622697413492304 0.4644076844808559 36.97787294689874 3.1672628807358145 0.3739894913782841 37.68659909435835 1.9751579133272457 0.21282115068496055 38.06110245312218 0.7984918175959489 0.2902463776128086 35.66462526258442 5.764215237384346 0.24320471146980951 36.10157743255825 -0.0286672624484386 18.1589738877747
864 31.99909177329256 4.591632071411122 0.38092535769331964 36.727072977366845 3.157717066407019 0.40589044659689344 38.37567683539687 1.9958436009267797 0.15049972077386048 36.551720815801986 0.8312407657997586 0.2888347145448647 35.0321963495611 5.756214069048682 0.2208117115538357 35.73715175028387 -0.02770280023689813 16.58096258352834
865 32.590825474285694 4.593232538882862 0.35339054355542254 37.099977736008334 3.2002900810650234 0.32044794380592456 38.26898578634741 2.005644334564143 0.1787589740198553 36.308793613320695 0.8079561384724896 0.26423616437636066 35.54576388924298 5.736630257492675 0.23850016649908046 35.96286929984102 -0.02548164486013178 15.530981225553274
866 33.70517601087876 4.568155128756561 0.35745529103850665 37.49312514372969 3.1755530936392558 0.35930431309847466 37.06219265256825 1.9730279219292746 0.20785009844212993 36.47922279454368 0.8125775169135071 0.2727894041087997 34.82229110093275 5.747708213092291 0.27028845296580534 35.91240154053063 -0.03882794008939261 16.818460562402635
867 31.781881625174414 4.566368607383463 0.372587796503126 36.88221592800531 3.15957247456535 0.4262395734026634 38.0753376489675 1.9408212811750472 0.16752175800462915 37.09372804034353 0.8060732181690026 0.262340776654137 35.043373357180435 5.766688169101716 0.28593021661038537 35.775307319934235 -0.04632756487665464 17.356268101783492
868 33.28743608725242 4.597709023883691 0.4236446975016697 36.0352221426306 3.1951191122587015 0.38833307506632225 38.26833274018158 1.9696148130948765 0.12495293738544638 37.13130985791714 0.8231101493556191 0.3212081404676435 34.08005595298871 5.741208003321931 0.261249161896309 35.76047135619409 -0.028880094572606763 17.410904109711527
869 31.795154643671296 4.579108445807498 0.3704118961967425 36.86116249137665 3.2085056329322468 0.3507246417946856 37.165428033576 1.9549556316115992 0.17838213091881486 36.919481984254226 0.8284335526365768 0.30127201646082735 34.26697467093107 5.756471440425733 0.2869120906454451 35.401640364761846 -0.028737374272839688 17.04781804712855
870 31.628972454104108 4.564360317882164 0.41162448684734476 36.836736348461635 3.1636543647334094 0.40045377213246386 38.10074464134092 1.9703756952438396 0.18994765481826184 37.91150192778358 0.7846319504090812 0.28582537997246105 34.53965813511238 5.745109004359753 0.2914129151306002 35.80352270136052 -0.04860604842992104 18.097034781220323
871 32.48493048641162 4.568675881762784 0.40802801114095155 36.26141250642756 3.197557934772702 0.37762174790004455 37.70031726364679 1.9628967091255558 0.1714711163020004 35.77406531089672 0.8398417378701717 0.2373814189619839 33.53711038605943 5.746383530245957 0.3112392917634693 35.15156719068842 -0.031161156200136198 17.254527583811353
872 33.21508806866691 4.618548504532105 0.3919911139073429 37.608663109167644 3.1752021240368733 0.43527665848966435 36.67590542663507 1.9837869792108933 0.24050850356248546 35.56130610606979 0.8319347232223879 0.24840615147636147 34.62389439741257 5.780672655774018 0.32471519821386796 35.536971421590394 -0.01620331760031495 18.803301712553356
873 32.41376112148711 4.563561024437227 0.41092836812739597 36.64804186077692 3.1627494822957782 0.4046158111859678 38.09257708222124 1.9732239175074222 0.18006495810426543 36.33901103676772 0.7861293720341092 0.30310076318314577 33.51771293460039 5.743182359580351 0.3316691932129288 35.40222080717068 -0.048463083784592784 18.682768216377784
874 33.027848771342754 4.549831883074356 0.41682537908479605 37.62765175021361 3.1412693823587197 0.39579752097744186 38.059793266353516 1.9342132148841544 0.16627422571608597 36.17817332327683 0.8177178932987383 0.20687560224403073 33.842939902897676 5.740797633999337 0.27971724918747676 35.74728140281688 -0.0574663134325093 16.79327812256931
875 31.27697614926303 4.583033872634031 0.38493912945185965 37.63939512252032 3.154457269646422 0.37413793159946757 37.85870661189066 1.9606730487821629 0.12424214440186854 37.399789336766055 0.7890954945060374 0.2503935975768178 34.936799581329275 5.777347572904434 0.25441335516108393 35.822333360353866 -0.04131086326095297 15.906754059211831
876 31.643473106041643 4.590080760654621 0.4062310286465345 37.21571688923172 3.1210252263563545 0.43728495982694177 37.66258573069178 1.9759507985408546 0.14129243631883512 36.226791104595854 0.8056832288820879 0.22307431521810908 34.833555619282116 5.735574293624532 0.24384543775589052 35.51642448996863 -0.04856945334388043 16.635579517245468
877 32.8428411834262 4.55187564283023 0.4056424985437891 36.50864517602724 3.147339359253249 0.39389207453630626 37.34224594319775 1.9761762108610745 0.20448303645181307 36.51949217007411 0.8254087473788569 0.23834848713519458 34.432470628919106 5.703179161313472 0.35249646013662567 35.529139020328884 -0.05343649062819389 18.275778681659432
878 32.343658336129494 4.569280258550192 0.3327963934445057 37.47198416692058 3.139207457651127 0.4103309580139429 37.412912464956214 1.9943330129770769 0.10156917349164434 36.5706023741723 0.7916993329084594 0.23326456414745078 35.622684080820804 5.7483503995929395 0.3077858359574323 35.88436828459987 -0.04565822261961148 15.879490055776346
879 31.89504621601474 4.606568781586441 0.39877331293425405 36.77229495507266 3.160444439693592 0.3824541614658512 36.85617231633388 1.9491581832136273 0.07212437454131124 36.404034772018996 0.7982306511048575 0.27128939646882544 34.49118041283651 5.733709799112074 0.3209781102520321 35.28374573445536 -0.044609944013452175 16.565577572373957
880 32.60073529889953 4.5715569164936305 0.4049375865208837 36.25900021130903 3.1413207381158346 0.43621037169856086 37.258069795393396 2.0128644973124463 0.122080172193858 36.15932950092321 0.8250085688441697 0.22806760387109712 34.452912393097975 5.76767243374672 0.29256666691272143 35.34600943992463 -0.030547684053010293 17.00381059334863
881 32.11610578437119 4.540002930008309 0.36921003791632206 37.700329421794464 3.134063027451288 0.37641638062790805 38.12782520943091 1.9749059153182598 0.1108400951125628 36.004026136831 0.8327949803065363 0.2597161552235764 33.5977320361231 5.736250868726096 0.3190205693454242 35.509203717710136 -0.050628770593472684 16.446217658769363
882 32.34080470128874 4.54991871006314 0.3754582112993955 37.77281277003467 3.1464117812871817 0.37671170714631047 38.00821399452642 1.9721411089445493 0.11624816914090323 35.798721511414506 0.798554763046308 0.25664888953708415 34.34637066226382 5.75853035589299 0.29529306656733056 35.65338472790563 -0.04912097110873666 16.276127178502577
883 31.761176112912896 4.525109615213022 0.3976369088872233 36.875346163575564 3.17044583894767 0.3920594455239738 37.7785838077958 1.961699450634533 0.16707181704345236 35.50784145625516 0.8423259724686905 0.25112358598929296 33.98743445483491 5.757939522436765 0.30736096996436785 35.182076399074866 -0.04272823501543419 17.363517235236632
884 33.05966961727226 4.541128811617487 0.3793502976595254 37.38662661241607 3.187469462993743 0.3752382280797096 37.87380803574724 1.9961449905003523 0.10790780538193072 35.094127780971505 0.8173582785206558 0.2729720839310215 33.733208924459944 5.725303016177023 0.31322969767650405 35.4294881941734 -0.04075140299371836 16.600857529584314
885 31.600784169536634 4.590043959675366 0.3767872053137165 37.324592114479806 3.151024975851243 0.443634008403548 38.13202936794247 1.9743555492906204 0.15597065162861384 34.811708121849335 0.852367729909466 0.25488209152238744 34.62246753803055 5.757269984189598 0.2788796575401479 35.298316262367756 -0.029219875172311637 17.305085704405762
886 32.813622605450746 4.538031674995087 0.42414001240732707 36.40681173698775 3.1596881492037796 0.41695241428120716 37.26324948919439 1.9824438995581635 0.14932760418770102 35.86185181747567 0.8611624861262966 0.24401991753072608 35.189111672036766 5.778388655039858 0.29421034275917357 35.50692946422907 -0.03028934197093347 17.51704200705279
887 31.751904744454215 4.54765120372831 0.4239214047125252 37.51527057781363 3.1646230546893848 0.37670020294175643 37.05417804534492 1.9488490970479195 0.09394144628906752 35.62209410765502 0.8974478735614422 0.24348053508722584 34.56278441725971 5.7866029055420025 0.34450355910061725 35.301246378505496 -0.025197488041758653 16.988738903414752
888 32.81881730862138 4.5875240481777935 0.34305149082181563 36.570579099608324 3.1603496877897257 0.4080077318673955 37.183269915286864 1.9798421611690333 0.1757187746768861 36.010344971486454 0.8226455809754855 0.2541429924128893 35.312395837192824 5.76784623745163 0.28162523890152924 35.57908142643917 -0.03059077184283676 16.75954524923378
889 32.45050730635616 4.608072004368247 0.4187870502930163 36.17886308442397 3.2019698318636736 0.4258218818245989 37.4471431930905 1.9560418331342384 0.19242501677086313 36.21814924630638 0.8141958003746338 0.2759113040061855 33.88950523858249 5.749174691736193 0.2754444508115898 35.2368336137519 -0.028341482660173313 18.201605248880735
890 32.08724577340612 4.564141901841954 0.39830316814784017 37.842964405611525 3.176311722721579 0.39444382558483804 36.809852300058346 1.9843738386384664 0.1550941244930999 36.96543302488649 0.8398842609310772 0.19861054955756247 33.763334687405674 5.738803358426013 0.3595708623186491 35.493766038273634 -0.03352929844375241 17.2577469652916
891 32.08416997100857 4.609007306661991 0.428203170021555 37.72726274206974 3.144478741256525 0.39495007880830707 37.06206998471234 1.998340420089617 0.13207832234035122 37.506564445579166 0.8209446544760735 0.28192898210953904 33.59694429014023 5.732239064231326 0.3415059426663823 35.595402286702004 -0.03323027761246396 18.090185495283997
892 32.3475536088723 4.584395523103439 0.40098689276344396 37.551222479250264 3.1723106037168947 0.3931851358819447 37.60546739714052 1.9750274649173758 0.19838022496592053 36.826891722771805 0.8339338426459924 0.23546931805164797 33.35851680951613 5.720412325242438 0.3121304573573136 35.5379304035102 -0.03701636303034257 17.64884221427436
893 32.33323483657871 4.585646511351687 0.38226741361361266 37.38493478167956 3.1877441767116297 0.4048368117721676 37.23683366138075 1.9461704154393826 0.18487902909375994 36.58605773759636 0.8239235891674712 0.19896851031783613 33.93783922079043 5.730812960476937 0.29024491971420624 35.495780047605166 -0.03937278432614888 16.74408061220451
894 32.26335086865579 4.581016574420731 0.3539732457748933 37.122659813595696 3.1713685230579034 0.39695170737919705 36.78363943058628 1.9755698637476236 0.1595029128865629 36.87192625557348 0.8426873065708466 0.22119184192769328 34.189365516722155 5.716729030726235 0.3103780483038085 35.44618837702667 -0.03675805525090248 16.524077100345764
895 33.42006385461658 4.592847532016058 0.4176769811980522 36.7703527322796 3.150294813810491 0.40252428174270977 37.46628139217075 1.9792785570705673 0.18800008407346777 36.073719796219294 0.8274350603634545 0.3046380182427505 33.950083899253976 5.736331444415584 0.323215946098686 35.53610033490804 -0.03699483342033945 18.747812878128297
896 33.1031744508983 4.575690491554166 0.3895028865219288 37.52259009381201 3.1632083204601775 0.45788791705254406 37.74505920178354 1.9938666151976412 0.15825741790919334 36.48563998056498 0.8370082514196472 0.27852910602988673 34.357801430699745 5.759224715920928 0.3201810277252417 35.84285303155171 -0.028432636045058347 18.384592516346675
897 31.770123450604483 4.5800893176481186 0.3267423196482433 36.92257676517124 3.140976293810715 0.44889528258361283 37.8548904756872 1.9687620609675907 0.12961692380677897 37.74869728532204 0.8434937145071434 0.2692457903755705 34.53863583195253 5.769415524299865 0.3365184464003021 35.76698476174751 -0.03368493270888384 17.314999574870093
898 32.07663395119726 4.570719604928408 0.4006887090441948 37.3565591575142 3.143384377879705 0.46107523902607117 36.84972596722902 1.988763529512358 0.14814345709576823 35.71508951037642 0.8589075076765528 0.2567237836493133 34.4653775485881 5.7592421235618225 0.303301590089488 35.292677226981 -0.030028886243801112 17.990104470098412
899 32.46393801349754 4.567710501152271 0.3448769864393249 37.31213059912006 3.1894562313312322 0.3837464003992699 36.684869709841635 1.9982671623726962 0.1708548729652805 37.82953596074855 0.8335585936278721 0.2762980859795648 33.856394190876586 5.74761984525081 0.26662014665465217 35.62937369481687 -0.026909848208594166 16.52864628023525
900 32.174087655997624 4.583620134062643 0.38199808198496243 37.62828838687035 3.1533187932244324 0.3739274887318163 37.46465201361461 1.9893301525961364 0.175100224638891 37.664180640239934 0.8170572841185264 0.21342392426168533 33.33577641350669 5.714179370216457 0.30065353046749693 35.653397022045844 -0.04273116811193143 16.559663438100067
901 31.487695418284453 4.600366503560342 0.37597119099069465 37.982967966453366 3.1712185424436234 0.37720655735909925 38.00654125041421 1.965888491281363 0.16171572853694768 37.00038126678227 0.8253180751615744 0.266483923919102 33.70737382396731 5.756304726275069 0.32556660704269813 35.63699194518032 -0.030413047211176124 17.268306322450126
902 32.3399637488897 4.596467749637391 0.39509102579087435 36.87326355686933 3.1874833887398153 0.405240071089603 37.777721118044745 1.9309205054633498 0.16605368180909208 36.02041012132717 0.8518510923996608 0.2923076032483681 34.89719238116767 5.768903333938284 0.28111284751240817 35.58171018525972 -0.02710710091987025 17.64486818393563
903 31.773813744907176 4.569340903123125 0.3817199294855338 37.11434179504241 3.156996575573956 0.40061611721197016 37.43373379550803 1.959870592567292 0.21277853509951303 35.97396571129358 0.834732333810871 0.306402441810939 34.21517561029396 5.741982487833434 0.2730414975402642 35.30220613140903 -0.04164773637383479 18.04311157163068
904 31.795761990389433 4.577228104130638 0.4148724276666569 37.17212251779313 3.1798567680249663 0.40004182108897346 37.81683854258659 1.9474834110641883 0.15801934768011255 37.90534902094568 0.8248726943182383 0.22646502520120465 34.17071782845948 5.75941945433513 0.28884182929828234 35.77215798003486 -0.036460228580938246 17.05397934784703
905 32.217797398550275 4.5614132937101175 0.40086608642579025 37.38428591888884 3.164815613815273 0.37868402799602247 37.701525186028384 1.9507313722952342 0.18155815721114724 36.42931507450974 0.8327330679523736 0.2668908064859375 34.094701944402104 5.746187804334076 0.2664979566430075 35.56552510447587 -0.04305608453415559 17.125674517334687
906 32.4188422210552 4.571258778619355 0.39522759049592787 36.96228902118422 3.172601023355015 0.3773096272987982 38.091438365376966 1.9326459078828877 0.17012837632661704 37.84601530969069 0.8225077856012186 0.18110138295099815 33.79676139690783 5.730801175804961 0.28810433663263785 35.823069262842985 -0.04826938070288289 16.178853498177276
907 33.17997089047528 4.588395962009468 0.40712985383217226 37.2607760280141 3.1384988559977476 0.3192470236801319 38.12938921289845 1.9875189532654232 0.1545742815553323 38.025663179794 0.8210431390407621 0.20576853316218033 33.772072885214435 5.738433337860735 0.2556836837512472 36.073574439279255 -0.039454265320743365 15.38280956956568
908 32.91323577021594 4.538794260530686 0.3769734589250158 37.96722231657418 3.146059131716475 0.3739666494377242 36.7580316904524 1.9819152987387514 0.14273730323633457 36.27938242084974 0.8478545192753497 0.23587800251795943 33.71930932221722 5.763373115758121 0.30288781770324696 35.527436304061894 -0.03863304975169375 16.41459031507638
909 31.686724022375923 4.572320491602288 0.3576897918390949 36.76639084951744 3.1562444666081264 0.4029479685425382 37.54809164070406 1.9653035715824212 0.1346482096695817 35.540162318973906 0.8318124459882723 0.26007033539194396 33.731960840770476 5.757090360634519 0.3127749922098493 35.05466593446836 -0.03767804767244494 16.82354542531644
910 31.457068390245126 4.551801905877122 0.35654381879481273 37.51822001129342 3.112299618581829 0.40442075155519963 38.44807845541841 1.9981820073544194 0.09295069851167265 37.17637829369398 0.8297053623698358 0.2914946434719609 33.36653426492104 5.762768547562805 0.3504224849924433 35.593255883114395 -0.04328082660636814 17.140976645144193
911 32.17716471629198 4.574930392202901 0.3849118264690283 37.3673219106305 3.1345618291289803 0.38758719164567923 38.254226631235746 1.9947682852765862 0.11524536941073696 35.9632538710205 0.8681546606761896 0.2505758691935965 33.675457331518615 5.781204485222784 0.35293782400127427 35.48748489213947 -0.023508384454082033 17.0885588380107
912 31.605618541721267 4.570664254411245 0.40885039795961775 38.10129810682016 3.134827436902 0.3348258679744235 38.231689250416515 1.9895044947165181 0.12585077111092272 36.27573237841851 0.8464407632013579 0.24180005922938883 32.45393554744322 5.764627989883827 0.3179748142074516 35.33365476496393 -0.03301932713258082 16.37859342411856
913 31.59068835593424 4.5800064104625156 0.3867857480854023 37.097502616916834 3.1393433439127674 0.3948112536623163 37.31507305480399 1.9790769030849464 0.18867468208126575 35.728818739044456 0.8746174926735664 0.2577529979476767 33.59074123599277 5.7778829780816965 0.3448697579477027 35.06456480053846 -0.024046889312471988 18.02404260316006
914 31.784798294437014 4.608161614234023 0.43205386116652267 37.22918296017894 3.1244434452457974 0.41452803887437706 37.772253083542005 1.9718520932689068 0.1650260581609621 36.005847594936654 0.8588875571026894 0.22607766026274734 34.17549850020511 5.783478115678576 0.2994144587816556 35.39351608665994 -0.02486774984957203 17.613869423088758
915 31.722466725419103 4.618025296248383 0.47641305559091995 36.939978305125344 3.1626798574149277 0.39907008940868544 38.4080549399007 1.9899742691395874 0.08406020561822211 36.170715906805455 0.8421766973462385 0.2454597045894127 34.3153776804729 5.784727221639508 0.2585568411532655 35.5113187115447 -0.01471564659784146 16.771161025212233
916 32.52613073091111 4.592609605817737 0.4006048070484314 37.0879539884035 3.176744457122116 0.3392425575682401 39.12988216073783 1.931086478688085 0.05144465984229762 37.05141212879695 0.8031253192839292 0.23934013472747961 35.32785227285299 5.758545173910747 0.27609940415349665 36.22464625634048 -0.04181010799104765 14.974040707182176
917 31.631003652598157 4.579109186525629 0.38244617573633843 36.94335618620535 3.1981942960669367 0.35875604722754967 37.33425197554045 1.9551026610610778 0.18647173365429073 36.31604881647218 0.8033164434312992 0.21889308549594239 34.58133474365238 5.772277964500256 0.3284864563397967 35.3611990748937 -0.03263220463853069 16.90286800348328
918 31.15337330304169 4.558509461056621 0.4265515816554999 38.04477757552831 3.144918943240595 0.43508182814866175 37.78879610994459 1.9229098845562975 0.15683545105620975 36.75904395457016 0.8235409915425446 0.1738624480802488 33.808884594770554 5.74295480461158 0.33238380636296105 35.51097510757106 -0.05566549795404272 17.47194821333958
919 32.700370100094396 4.590857130050392 0.4055551843423277 37.63192620760418 3.157878212573595 0.37284756068696945 37.13898499007415 1.9306475385116975 0.1886276427180981 35.70748519110274 0.8404312912940832 0.2172201089726583 33.963653341904866 5.7844211377656025 0.3518123181426592 35.428483966156065 -0.03338525291649632 17.601983271723714
920 32.58479995770094 4.570737037889104 0.3877245276274638 37.28902429149571 3.13221582644391 0.42717740218559813 37.56734380597916 1.9885078863980832 0.1508614518697565 35.67628525521049 0.8588068511902935 0.2067295890401578 33.9289294006775 5.76954774443996 0.38036817001437667 35.40927654221276 -0.03026924568330038 17.794477906824174
921 32.630440392471435 4.598317435316419 0.4291886822522087 36.71470510021426 3.1336539940884065 0.4418335332645188 37.99699213265561 1.9994450653104976 0.14353830209772436 35.50115664868661 0.8165619770849624 0.18674995130110827 34.10898133185909 5.75140790130972 0.3464735643229021 35.3904551211774 -0.03435504033356938 17.736298540460044
922 32.15604057387522 4.566435304215771 0.39238316518134153 38.055498039426276 3.126920719206357 0.38037250472992845 37.25597539297237 1.9924130974835066 0.23906793454508873 37.0544011952909 0.8450226375354433 0.2302115272805798 33.80673060441972 5.775520138244608 0.3083138624145602 35.66572916119689 -0.03296993561843329 17.765690827446644
923 31.914504266151525 4.583590667245737 0.38463297669810725 37.81026106588909 3.148708659851001 0.39481590257403265 37.96547371462564 1.9786806861069872 0.16714169558721306 35.403875691763446 0.8671486709197611 0.15662886605592355 33.696699023986746 5.746090391424054 0.3659334852832992 35.358162752483295 -0.02938849984606242 16.83525242609466
924 31.508161143878766 4.6005640974957895 0.44612084130184787 37.530063608791274 3.1245082715869934 0.35092201098159176 37.97449393605544 1.975683130450889 0.16769468606039722 35.7912819255925 0.8412619819829784 0.19856009415516224 33.39782021505398 5.775556294257308 0.3821270959757967 35.2403641658744 -0.030717559800778706 17.7092628993514
925 32.205045660268276 4.594477604396928 0.38788325003366064 37.29591010429807 3.1421100001551303 0.3979529446178484 37.8976470048457 1.9867266875141523 0.16417450098812417 35.55774880441155 0.8493490602382056 0.23224487660894594 34.334671943309054 5.75253416136266 0.3527981217703355 35.45820470342653 -0.02919281222215513 17.590419598650055
926 31.749506132009223 4.583960812603987 0.4010959096393375 38.032335660345176 3.151383399290013 0.38217632459746553 38.67578927522748 1.9654511655120859 0.12828059961796925 36.03467270569491 0.8367467171693546 0.19416759201934733 33.45270292148899 5.754143020555208 0.35836998235869316 35.58900133895315 -0.03589529192944067 16.777240243465183
927 32.337828864199075 4.592662581372339 0.3710405302732199 38.41142900715888 3.140254105997105 0.35857249095959076 38.48877736469682 1.9605241657783234 0.12652518314338693 35.57753227799305 0.8629142398274489 0.17050324919129586 34.7468407836841 5.734383075818509 0.378909840434826 35.91248165954638 -0.036084681196825286 16.10643140709689
928 31.991006196703896 4.603378854373689 0.4053573776840716 38.58177834929082 3.1428467638520514 0.3783111005433424 37.48940882122063 1.9757144926147818 0.22178657872303684 36.80671392194756 0.8349303345352778 0.26533509374690584 34.22216646411762 5.757814622571846 0.3475526472215682 35.818214750656104 -0.031295301366041105 18.544842425229493
929 32.27554540016923 4.582218846728534 0.4248417680940484 37.255624804522384 3.130980913742118 0.3697311138348802 37.41280742443073 1.9733717357778422 0.18613449566082535 35.493693549515264 0.8434480573018951 0.2167763254333467 34.13450082156101 5.746630935298585 0.32210464675494654 35.31443440003972 -0.03890221718577565 17.41319980790632
930 32.044330803343904 4.585440415367869 0.3883059987614016 36.69088924901455 3.1327640109295922 0.45494293598008306 37.47981146472056 1.9761774363599924 0.24569727243839096 35.294826556765784 0.8315954816575162 0.2189992866102069 33.78566235463772 5.781248159965604 0.3417279848813383 35.059104085696504 -0.03278721409945562 18.90386558050745
931 31.764127080094497 4.537730902011477 0.40738055747957386 37.37630742324278 3.1850805320463236 0.45251779941119236 38.207730402040546 1.9972717443758676 0.12554315872345873 35.920362857357986 0.8569585455653622 0.2217676104652027 33.743399615960726 5.7644777084759244 0.3121545244913028 35.40238547573931 -0.025928428460579477 17.410624944658483
932 31.58054030111543 4.576553550805526 0.3921336926516671 37.44510273266549 3.1283504461012788 0.5094201225244888 37.62124162624114 1.9596745934013262 0.19280084606936346 36.49828453950973 0.8581608473475837 0.21977381781971542 34.450334298639945 5.759451038026474 0.35090883322731165 35.51910069963435 -0.03779421981913269 19.079922145233787
933 31.329099774966565 4.571110588841195 0.44237170706005585 37.03779930577984 3.128285759804956 0.44616849840823347 38.03321924352339 1.997989549323474 0.19075381562311167 36.08329536778099 0.8673001930542119 0.2761029025078723 34.62820646905865 5.757597238775662 0.339718324730062 35.42232403222189 -0.0297756489956706 19.424589903508277
934 30.86702633941565 4.571007663951753 0.44625509786537976 37.98238016548054 3.1242029850117854 0.37754317486967454 38.16799081972192 1.970251852084065 0.1290091042453359 35.454470947967586 0.8583293314585871 0.2867174106268256 34.8297504763507 5.716289746894415 0.32530561000765484 35.460323749787285 -0.046215999075449245 17.931635487422113
935 31.987451768701668 4.538722325939051 0.424261367142216 37.76200243888478 3.1879228855175774 0.3369816873026752 38.04832420113312 1.9224416830941407 0.2017349896706462 34.52551698927852 0.9201912541789703 0.2578696521482784 34.334969031958906 5.731287201188497 0.32517615514908943 35.331652885991396 -0.0341192449719232 17.71612834250403
936 31.76183957270675 4.498418524813706 0.41977664314074 37.85948295687069 3.1486574540848467 0.3478986321731775 38.66095067117971 1.960838499513072 0.11459717915101875 35.95928611383699 0.8638441190419204 0.25285723004558824 34.21569687265873 5.727628033351961 0.3009028023086927 35.69145123745057 -0.054354988794469074 16.455720147683433
937 32.25410520443219 4.544933093276587 0.40715213112300586 36.850323996426056 3.1830929190359254 0.37615036552126757 38.095531504966715 1.9514096043124634 0.14721501452551533 34.62250524951323 0.882761779912008 0.22687214521579674 34.19005563777422 5.7656549550054 0.3444456669003719 35.20250431862248 -0.02866184464709378 17.209765109590187
938 32.285523727598466 4.517717858224843 0.43754653926632037 37.65823065860743 3.138003275680471 0.42656310672477427 38.19263710078276 1.9373418664610516 0.11130952654212488 35.406647034833476 0.8582589719101911 0.224539568244159 33.03165912286461 5.720185528185833 0.31989873378298633 35.31493952893735 -0.059930814863092444 17.41628375074416
939 32.01439309803797 4.531994443861973 0.3929140410250747 36.565972214924074 3.122343995427389 0.4046388247844636 38.76087964128466 1.968899889068754 0.10765125896526595 35.61343218542244 0.8821672573525502 0.27026121750774207 33.667520083533276 5.739303830793226 0.2975842814628212 35.32443944464048 -0.045290431654792074 16.879905290788688
940 31.522072826817386 4.570620502653425 0.41589690076566393 37.66764677846179 3.130545981365189 0.40663328327257797 38.6725720327502 1.978960018830267 0.11555906107471875 35.794561011385724 0.8496634031447449 0.25775206263530887 33.7134454033022 5.735805025996957 0.29334582266612425 35.47405961054346 -0.04111332855745407 17.064827495588577
941 31.99883839849442 4.560228362531485 0.37027800943290495 37.1734448096895 3.171072622896623 0.39689959367040184 38.499148525876926 1.9593034956109163 0.08960396700127672 37.029853602992915 0.8553859688313054 0.2211470102077654 34.949650895114324 5.754828629440435 0.2519316180549148 35.93018724643362 -0.03406849909341754 15.239075341774932
942 33.23276730892863 4.551052723723002 0.42142212687380565 36.94550355661447 3.131571135160855 0.4335923107471826 38.69604068752803 1.9703997409744742 0.12319498450610729 35.5439730181628 0.8616834337048805 0.22293174441315955 34.351196437176554 5.766464923629087 0.23127148658961977 35.753896201682096 -0.03799792351711069 16.414239909095716
943 32.34427495194029 4.548305279648908 0.41399983715269584 36.26590750266519 3.129168915038552 0.423251739583106 37.54584010632668 1.9396595629912914 0.17126629554845774 36.17068169734704 0.915896106969862 0.21192671799930285 34.81333415163617 5.756075389692476 0.3113155794981583 35.42800768198307 -0.03641126408735269 17.552678590947007
944 31.934570539361342 4.587509235679652 0.4299032943899535 37.01394257458895 3.124551537503099 0.3435588190826725 37.768946833312214 1.9550366326479238 0.18113480373684526 36.13356707789622 0.8716374142905622 0.238362371878173 34.98556425722977 5.76284005966559 0.23723563205316883 35.5673182564777 -0.03391733899820497 16.388826572482834
945 31.84244232647566 4.570961204490012 0.39990237358647035 36.479854010412126 3.1284931694161053 0.3918670584776818 37.322191414939354 1.9730486061172596 0.16462646814657989 35.768494275383695 0.8785663307336974 0.2260013325434814 33.62641186410914 5.754785833796018 0.30220164984582326 35.00787877826399 -0.03306128604495193 17.012250048564017
946 32.6996862032969 4.595719154859272 0.41680226447574376 37.0054172327983 3.155286012270213 0.3127939752465647 38.842631004992505 1.9854086211149786 0.08881786991606376 36.09767685766407 0.8650381740986635 0.2288227182275622 35.20082981061344 5.78235679446262 0.21607074453894567 35.96924822187304 -0.017470563594420962 14.476438425143458
947 32.94234944708087 4.583793104448668 0.3924581334645708 36.841346293343555 3.189758650223623 0.37535807156626994 38.060376476376376 1.9750409017637351 0.126855869577374 35.5155434667067 0.8625777624662406 0.18097591784981193 34.86510011772303 5.771352471173378 0.2575221089161495 35.644943160246115 -0.01772773694044145 15.277004036353684
948 32.763754008097564 4.578685696216057 0.4429914580941136 36.899487090977004 3.145846544183866 0.36701736603291507 37.85964710415441 1.9734626069793515 0.17756230443512913 35.54984317488125 0.8757467746916652 0.2581877927057311 33.342763232267274 5.7432220935190275 0.2938775891261391 35.283098922075496 -0.030839571837576907 17.642934805965545
949 32.74009989752069 4.577146953049831 0.40440666383953744 36.33508880668241 3.159017725901769 0.3729961068693183 38.623286519633325 1.9796896766729222 0.12035643246079046 36.68034601557364 0.8482710289686793 0.24581633940578207 33.275358018230605 5.711475204357346 0.30706176583486744 35.53083585152813 -0.0391121971654609 16.6230790752255
950 32.61014868948054 4.57457367340921 0.37988865297634955 36.658083776826246 3.1652173551815266 0.37090077545615924 38.11095838486327 1.9503579851331667 0.10453864150252004 35.72754133121435 0.8327966719505092 0.24474785922825296 33.628968797681836 5.737562244716145 0.3555715594357238 35.34714019601325 -0.042130728877458945 16.680491511108126
951 32.17360344066775 4.587584147396184 0.4025349323027936 37.66776830965362 3.1690246767531502 0.35769064306265663 39.088831067752714 2.0022080900248325 0.04040488699017931 35.96140765589994 0.8286559460659952 0.21717502390104781 34.004362718182605 5.726033421390066 0.2969990838932398 35.77919463843133 -0.03153105862952486 15.066550550820528
952 32.17927368672759 4.562118291008074 0.39195304299341754 37.709156856603556 3.175984267933713 0.3846318647258012 37.76872086848321 1.9749993534196255 0.11908885196786653 35.37543816711155 0.8264587615742681 0.27462493729197757 35.43979667251431 5.753868445575928 0.27314536475222206 35.694477250288045 -0.035546491053248606 16.540650540084737
953 33.48131830977728 4.615551881161043 0.3757633505429791 37.035893835395804 3.171688645887101 0.3833827791467076 37.40223883590296 1.9655142786336393 0.15001354026932057 35.571960913710505 0.868635317088644 0.19993928823897952 33.707604124207634 5.7372134807775135 0.32858048475322793 35.43980320379884 -0.02251159424598228 16.474592874764763
954 33.43608012838345 4.605316481625999 0.3643226341006148 36.956562675997375 3.19157847831235 0.39693104768989473 36.940255697531434 1.9698299976643627 0.16882153621625692 35.941778957916696 0.8682312555788885 0.22304252080032205 33.8973284174876 5.7535515405969555 0.3146581840233492 35.434401175463314 -0.016530764199859327 16.819473129820743
955 33.00207271136633 4.584240428049003 0.4020665122875341 36.98818176364675 3.206466454350505 0.380332527237992 36.75987638744297 1.9601946741060983 0.22826260509615406 35.95286467100991 0.8386150171325248 0.23254689876477547 34.8615312741613 5.747873639399497 0.2825699341568861 35.512905361525455 -0.026754272348044818 17.484133447025947
956 32.66494143939117 4.583845030060205 0.4464132015749019 37.156671225326896 3.1987025727906957 0.3510936252553203 37.26505373655969 1.9514999341898653 0.18972464831606398 34.781383677141214 0.8567454125713059 0.2627869662985364 34.35583564119758 5.768627089188672 0.2345834466007288 35.244777143923315 -0.022348307195421625 17.012284488432723
957 32.03192147971481 4.604507879922389 0.38883366388898133 37.48997759564115 3.173377807570279 0.3766073469020335 36.57923217785228 1.9859015622815355 0.16879208977749224 36.795840431674165 0.8408450178754006 0.24175699189361655 33.564348063562285 5.742039635083107 0.30786177159332623 35.292263949688945 -0.02489793440902819 17.003689846599453
958 32.768959900317284 4.591755581193489 0.4011708615678198 37.238060529827045 3.1827832198260197 0.30071732611354723 36.99309143033005 1.9961337508704238 0.23405204027551063 36.06831625387069 0.8409842754858231 0.3302110513425808 33.912280297570355 5.755563442911274 0.27483827506696434 35.39614168238309 -0.020788260898164455 17.65843954778831
959 32.13456316950839 4.584745046243232 0.41758660364816275 37.832048359821535 3.181102597147332 0.3445252662677306 37.80459623004363 1.991300628454726 0.18950676168020564 36.78198984214544 0.8378137402302024 0.30214176363949913 34.27956871722709 5.761803076129393 0.25528437559506906 35.76655326374922 -0.02287929731459326 17.292379292976747
960 32.0249280468174 4.5814599701602825 0.3897610151596126 36.95602704674497 3.1455797774682672 0.3740785622466057 37.34019567210837 1.9842770720572052 0.2347041958499904 36.35929673925945 0.8151947851798909 0.23517379462207688 34.483062021119856 5.768372934992856 0.26831341232452816 35.43270190521001 -0.035255406983870106 17.212007172703867
961 33.86403524450438 4.579829986629974 0.3589196608706488 36.48753039144041 3.1794857345453953 0.34420040392997125 37.76686830668319 1.9663186341881096 0.15981896283186797 35.54245552284419 0.8315507969124465 0.3068623367914075 34.65234698143209 5.773653602370969 0.2870986437819471 35.66264728938085 -0.028064564026191573 16.69484432855396
962 32.51237282300674 4.565641735671851 0.37088383704898575 37.69887247989712 3.181352189005895 0.2953929987547441 37.583796363683554 1.9661125263291859 0.1874501068125592 37.42552768595248 0.8205016421956827 0.26848580566218133 34.562582508140395 5.744719065251445 0.30629927356742076 35.95663037213606 -0.038566883264758565 16.369541967093923
963 32.40432918286749 4.559083133162698 0.38944166504385613 37.23436496361501 3.1775903795560634 0.2985917191755283 37.734070938214266 1.9843190281876422 0.06782346943687206 37.38297458879154 0.8249744844837257 0.26089954968250084 33.73715229363635 5.746380809055749 0.3240711545520028 35.69857839342493 -0.03576274806639481 15.364752024394722
964 32.69525661743493 4.571795877660993 0.36234090225859605 37.065003414561026 3.1744356829767804 0.3722159367702097 36.44434335144915 1.99973735867424 0.16331267845492564 34.93571777551597 0.876789060746766 0.26516206578719803 34.7727072408379 5.75146764410135 0.2884205096437809 35.18260567995979 -0.019387190123544663 16.632415817888624
965 32.11948375536061 4.588478623508503 0.4477058978180161 37.34340418056712 3.1528278408706703 0.380952771902836 37.08907437740772 1.9516528948341851 0.16823448527133145 36.10391933188014 0.8770605023676726 0.23393610323219383 33.521794343226 5.751803020529339 0.2848466504691089 35.23553519768832 -0.029867738533496467 17.368366535558536
966 32.4766278551587 4.57706634145245 0.37365227452644456 36.50428081419896 3.140097943029201 0.3157947857332811 37.794551735998375 1.9738815116084125 0.14620832475881657 36.7333999495125 0.8215876908544036 0.2825045128218546 34.678271769797355 5.772440173940736 0.2917724363549425 35.63742642493318 -0.037217582778529865 16.15663442968433
967 32.09638945786935 4.563249753211396 0.3831385883387285 38.78635726845357 3.1748582350870187 0.31134087500870755 37.70488404320932 1.9829183709275344 0.1570230909863773 35.627775766906005 0.8706126187934085 0.2516074172001759 34.72909141784905 5.7351885192338035 0.34653148227703146 35.78889959085746 -0.02886681550493817 16.61166742211607
968 32.98213243635341 4.570731537743406 0.38252826147526864 38.083337214322455 3.1587052449573534 0.3164087332433421 36.45239651260121 1.9687351377927345 0.18953681881282264 36.819003359872525 0.8377958554621544 0.22868077860326233 33.94243573797044 5.729385777161955 0.3334300148234511 35.65586105222401 -0.04116160433204985 16.622475161069033
969 33.020407736446934 4.548376114909952 0.3779757801577852 38.10874758504035 3.1405527159256454 0.3231647105511203 37.86234700633699 1.979206426634365 0.17593617194536168 36.04345467641138 0.8278522315857638 0.21470477484374198 34.805100910881634 5.73895590400423 0.29903856967092807 35.968011583023454 -0.04724363634357911 15.937623294627004
970 32.86116554090037 4.564611817561907 0.381456474633021 37.25414628672889 3.10713820990987 0.41920678651518917 37.46286910955305 1.9819774997836213 0.20631014295289551 35.47693197580181 0.8813729234418773 0.24052702010980304 34.621824177534506 5.746851210609672 0.33507029188601345 35.535387418103724 -0.03784198269418082 18.13492456267001
971 31.248790720210682 4.5669043506444 0.3977044749622119 36.082305753518526 3.1060070911055027 0.43247102488810646 37.186407643988275 1.9765507189017057 0.15773159934201872 35.99707955934201 0.8574255831777107 0.21327866819071853 34.74320361083849 5.775720347943378 0.3138564113940079 35.05155745757959 -0.03771069660103108 17.361104525646095
972 32.59350436945756 4.563763526303491 0.3809032325769205 36.919716195907796 3.1384983799815593 0.4288758943721412 36.57003452681848 1.9778441428131475 0.19054370081486272 35.13158926329987 0.9119316398148778 0.2444047227173177 34.21198803630163 5.737548013986401 0.3171540072986706 35.085366478357074 -0.0283151743756751 17.897844272021484
973 32.99429450495902 4.558315794689888 0.33580561131587144 36.703077707503816 3.1445509942600474 0.40501942965312177 37.139374455778835 1.95448520623822 0.21160485503330723 35.52746905234637 0.8821260457103196 0.21627637953805923 34.49134170316265 5.76172018554789 0.3482860302805715 35.37111148475014 -0.03399266966629744 17.383451335471683
974 32.42811134833327 4.586546296455196 0.41605517467370967 36.91104716543282 3.2052111197487316 0.3267924570275249 37.55140098914805 1.9908326424957894 0.20275634413324722 35.70047896441256 0.867567473061112 0.287026436859312 34.11588066743868 5.748251172789923 0.3263781368000103 35.34138382695308 -0.01455057404542015 17.86492202216146
975 31.697653800692684 4.589542451148854 0.4329562928209244 37.92699184857483 3.163138304133804 0.39296790061137477 37.36541611349687 1.9898142377505825 0.16568510088082097 35.82254515070349 0.8342811948121404 0.2707924954124187 34.41383330813436 5.752393649426777 0.30108635882528817 35.44528804432044 -0.028398347501138878 17.916254446137096
976 32.544632289615855 4.583097736679653 0.43447305802932956 36.920168195619205 3.1472921329756094 0.40242384907483886 37.39407108062383 2.0058459133542788 0.13338533091287952 35.508899408020405 0.9091536525574939 0.3040841043741125 34.41473446831836 5.74705571501855 0.29690273247238247 35.35650108843953 -0.015743284838453508 18.00541729382128
977 32.367523310957324 4.636914816999787 0.4353337630882988 36.403271395647494 3.1307828069497226 0.4885067291919558 36.51926567101347 1.9778768676677836 0.24291866913876925 35.82588406092941 0.855041238414871 0.23282296236411754 35.31737354967768 5.7511679700072715 0.2966263431434675 35.286663597645074 -0.02387557494768331 19.437117265850073
978 32.88738324594028 4.606594925687757 0.45749323036004763 36.53914624183344 3.161604723000075 0.452768977658789 37.197024151422056 1.9774706206151682 0.1617749478826876 35.4823385983825 0.8751962879574476 0.27339493059626857 34.034432796410925 5.746921549328852 0.3264931940056797 35.22806500679784 -0.02067469363771044 19.158852446815057
979 33.573526525547635 4.596881125632359 0.38537778853055504 37.59582767728782 3.1435832254759637 0.4017576544884269 37.183100555867775 1.9756788096568083 0.2426938137712591 36.081494568426386 0.8147518169321989 0.3679176081575372 34.99734718583424 5.71704794211302 0.29164497377542226 35.88625930259277 -0.044643730993500455 19.359004460537044
980 32.663107570875866 4.6023131938237425 0.4087425862095591 36.78026024745839 3.1547567940815093 0.3985896795042702 37.32924382610677 1.9609037852775242 0.2851190830430987 37.28580069756694 0.8648865689488571 0.33613266604505937 34.354643766058395 5.715598549722189 0.2877523338209966 35.68261122161327 -0.03454053658480609 19.667765800198257
981 32.747805102953585 4.616057061976042 0.4242597743914854 37.04182839393048 3.1339368863248414 0.35969026520861 37.537211259107785 1.9900612371693243 0.2196901403222731 36.79908091525163 0.8434028226666527 0.3535412118765873 34.78354635454746 5.7410891439080185 0.30060783908345634 35.78189440515819 -0.029322884546594728 18.9968652503602
982 32.78465886325611 4.597989300427167 0.40452313865389583 37.07874104612718 3.1604443291721367 0.3800811715023285 37.42302611989419 1.9610707479727827 0.27855360226099196 36.13780349365689 0.8493532375316643 0.29056881492312653 34.72225012144554 5.715776220029869 0.31949040305412674 35.629295928875976 -0.03730554792884655 19.17365595611877
983 32.05153570400586 4.608404529601071 0.37734958598197804 36.866742536137174 3.1676377844094485 0.3842269036750507 38.18081224550854 1.9357726613405604 0.18512852903773006 37.20380215337868 0.8362781035708482 0.24971410460104268 35.12177320253045 5.816473445543584 0.2910589859940774 35.884933168312145 -0.021319010062468148 17.045243556081893
984 32.21098529303431 4.570667353106422 0.36617178237520387 36.83196014468065 3.1522163877040015 0.472939543786137 37.432801341633656 1.9368404836512778 0.27117393286162206 36.26558784099312 0.846927608641144 0.2427305185548101 35.17097392533478 5.766180369169287 0.22568724464053183 35.5824617091353 -0.039665874501144116 18.090604055531337
985 31.920277597561853 4.5638976482655655 0.40243206718319596 37.709114222960096 3.126325444471765 0.40268051396541366 38.40757375512225 1.9200134272465414 0.20751072402134768 37.05113653383522 0.8480393569427273 0.25435106160085913 34.912576312743596 5.784581789678752 0.2348812357522469 36.0001356844446 -0.04566078163450016 17.20999749252977
986 32.1054559335935 4.602630055261413 0.3763395141727103 36.577366542083496 3.120106680249824 0.42131822234557637 37.9319178616303 1.9438501563917854 0.27400289710124165 37.10179524508862 0.8501528802116646 0.2597932011467375 33.706249839913006 5.753851623580258 0.27431573933056286 35.484557084461784 -0.04011403581658157 18.4007638932536
987 32.301985801265644 4.612392171144441 0.38771049656303624 37.541052232477426 3.116663816453409 0.35853325497294747 38.353976624044655 1.927421880595598 0.21047180640921181 37.46390275386195 0.8195226268124846 0.281954047588739 34.942150250567664 5.7658408162356665 0.2569124502643599 36.12061353244347 -0.04586405270725071 17.138107942548288
988 32.73410117307152 4.536173861813524 0.3448528321299857 37.80690135778301 3.126134489109529 0.376578172965105 37.97980358017801 1.934476276896638 0.26664978080790086 37.24191059932622 0.8243922144130382 0.2733233963827034 34.44822198683225 5.777951591213236 0.3186783135536229 36.042187739438205 -0.05440662826637728 18.10641165881808
989 32.95595634359868 4.568912529095996 0.37690058751458666 37.25284680823496 3.163198535117533 0.31954012002039267 37.68414702348897 1.9290849919897242 0.2482781140507734 36.868660634430064 0.831160904475395 0.29481793962412634 34.01488251018504 5.726861948758802 0.3285191567846159 35.755298663987546 -0.050388533068080374 17.968597228319297
990 32.66962692941808 4.565155196775551 0.41220673931790697 37.25438219260001 3.135138750550517 0.4286301564269026 38.18809608456656 1.945226893230557 0.28437560299709824 36.729149073754364 0.839899951345289 0.2995148744791079 35.662277155626406 5.8033365115775615 0.286915460596609 36.10070628719309 -0.03648085425967531 19.613982082312404
991 31.471572495215533 4.575360131771152 0.4379724360859311 37.307318540919695 3.1404211037181278 0.3918041582914987 38.43862737208457 1.9446786801150904 0.3060683076869454 37.05292461772377 0.8516377971836264 0.2992903588542607 34.059239998500075 5.718014253002331 0.3126969175981381 35.66593660488873 -0.04820992179750485 20.028681425233486
992 33.60957009144325 4.531016064338318 0.3428313360002805 36.3925048727529 3.096765767451029 0.41236158820479657 37.49223984636237 1.927727702049363 0.22546259473233798 35.90826157567625 0.8209778202201452 0.29630459337263726 34.97367416486511 5.737194705994495 0.3209144366679548 35.67525011021998 -0.07149590294490031 18.310293569561953
993 32.62921959635334 4.577680342986559 0.4092069303291646 37.59526818460571 3.126073811708905 0.38793257224369293 38.89677571084884 1.9301698549666635 0.2544813162823208 36.76482705328675 0.8372073919940571 0.265807914378438 35.351921609126556 5.753014591457045 0.2981892620877669 36.24760243084424 -0.04940311633292442 18.513618487460406
994 32.003572454487774 4.55364707786309 0.40287773805581983 37.549786143299706 3.1411987257467398 0.3416308584736893 38.37416358384023 1.920335442236452 0.2505910125755748 35.814721957551455 0.8641477330013976 0.2773100983189311 35.21374909820853 5.791806181715609 0.34196801881179634 35.791198647477536 -0.04000528284291276 18.499406050647647
995 32.04847045478369 4.578630163270394 0.38494881204449866 38.11027417867689 3.1179424527907673 0.3918910922488938 38.3349992693989 1.9326773093282488 0.21688631641131217 36.67232099820564 0.8147644866572858 0.24202498251654253 35.61071779519983 5.803311549194463 0.3109546099472695 36.15535653925299 -0.044767122707338604 17.72394304858121
996 32.51740993332063 4.576186220430186 0.38581359792122205 36.78980975129279 3.117506465441688 0.4148915031918619 37.86833700907071 1.936601120303618 0.2911619903095712 35.967487521697215 0.8313798892217634 0.359488359020381 34.78421860826791 5.7856708284357925 0.315081219698007 35.58545256472985 -0.044763410188960864 20.24187319524491
997 31.935735445517132 4.549093316852552 0.34087624669046646 37.22188990149421 3.127757329854943 0.4510507958251993 38.349672380241984 1.9381747193136947 0.3160934669346205 36.618441125019935 0.8147584806531765 0.27884782664378016 34.726461763478284 5.770003808323667 0.35967383897533833 35.77044012315031 -0.05427478395596386 20.013899074615168
998 32.958880388062674 4.572875584384739 0.3744286139816179 36.43326547096291 3.1119922067454513 0.34586205073802095 37.11964198902429 1.9683442951513181 0.30672398438015536 36.56946182565508 0.8198566021026958 0.2526877749765633 34.905066461994764 5.780367574913411 0.29500783354147786 35.59726322713995 -0.04354506229604742 18.04485034349211
999 32.505718640703364 4.568118376770144 0.38902668802749496 37.215685233161935 3.096148377249288 0.38406133776704915 37.498145146676855 1.9460752372678642 0.29047601194503825 37.73279024128331 0.8439577407120619 0.20819411838288518 34.034310095030946 5.739861412252161 0.4020512803606566 35.79732987137128 -0.05540008610526661 19.180443283930728
1000 32.75295298451092 4.547987555433981 0.35391219637759613 36.35245502885884 3.1010846351327266 0.40084867281233133 38.2095345940281 1.9712624909530898 0.2884865112084976 37.06965220933279 0.8247872854572341 0.26243361205883137 34.308722067218206 5.763868325532459 0.3398572824574777 35.73866337678977 -0.05243425645367237 18.85647963597049
1001 32.79150802734375 4.568572795255545 0.3457424727109642 36.18541353874211 3.1174060387414633 0.3616813319186718 38.03964880967267 1.9433442561332805 0.2817879751452878 36.52251613369107 0.8440635908609674 0.30840381085229274 34.38912193475578 5.751947913547751 0.3326206477838245 35.58564168884108 -0.04916539604776913 18.68113121404714
1002 32.411312382830474 4.565680293238943 0.32975411984337305 37.2866168630307 3.1497020130802285 0.35447759227788367 37.667472564656826 1.966162017815057 0.31166389898132635 36.85019559989125 0.8400238092462405 0.2709268264798738 35.297823620381145 5.747424805362904 0.30636489404619105 35.90268420615808 -0.040433727206895864 18.027398897153866
1003 33.55602864187572 4.507211034687231 0.27228165325870995 36.532698488424906 3.1227512048182877 0.35377458327655303 37.40731456713924 1.957679073777845 0.33068389658148445 36.505702342023206 0.817146065487634 0.3165039242168405 34.83885492137049 5.7344249165827685 0.3306554414262798 35.76811979216671 -0.06638985588481724 18.37933440841773
1004 33.60139174883236 4.5288612027288675 0.34188020295720006 36.155790447397806 3.1117978400173123 0.35205577605485083 38.31376116707058 1.9497182473833814 0.3244527927311896 36.934630318749306 0.8252241414213461 0.28526738340422664 33.97243742127048 5.737143015135127 0.3515577942870059 35.79560222066411 -0.06368342561836364 18.96735469875515
1005 33.396382398267264 4.546335050592625 0.3221872942666342 37.139045285002936 3.1585804206135304 0.2770957827814539 38.04610943992448 1.9600462004305577 0.28574524773084164 36.09674085496976 0.8164181542096749 0.28862014561506993 35.48936635448344 5.746774721106895 0.33434649447316545 36.03352886652957 -0.04860140556491373 17.280349402773485
1006 33.17229336699296 4.533226014758988 0.33166699662096266 36.66656174984856 3.1439425408159507 0.3186840207260902 38.17750014512584 1.940644046109786 0.2861015524770597 35.74390661048205 0.805897312038251 0.19643827526247987 35.91466094357215 5.799954466842287 0.30726796701989845 35.93498456320431 -0.04949943884251791 16.503004352455207
1007 32.23897143187956 4.5567318101919785 0.33625661008236946 36.98540031055539 3.1417708933808033 0.2995227528000722 38.4492460889919 1.9711092130661279 0.32678614383978283 37.69499702328258 0.8155784998270387 0.2745761391250597 36.2778872599225 5.802297820518421 0.34331011456454863 36.32930042292639 -0.03673466755869666 18.110643119123836
1008 33.20522614620738 4.53145304833907 0.288350720592329 37.45230089716214 3.1315918827884532 0.36001830095067466 37.72278970130098 1.9492684398697828 0.3706436598391311 36.89519697653083 0.8038659752805203 0.2946999651504688 33.72679470522167 5.72207983693303 0.34486270562057486 35.8004616852846 -0.06658047831339917 19.005873536560276
1009 33.5804318703957 4.499328004368327 0.26232445820510836 37.16365679901462 3.1302934540233776 0.4208399217044277 38.52042636272755 1.943647315771105 0.2749957031277749 37.62504082250951 0.8263754577192831 0.2934970861605574 34.078468210553005 5.730300810860812 0.2788558388353081 36.193604813040075 -0.06824330640698946 17.538387170034657
1010 32.46431328008993 4.539188665850803 0.3497876803807531 38.18398937581029 3.140423952924174 0.3395605226926258 38.67612704986021 1.953947410692701 0.264859855130867 35.30227041403813 0.8170176671769225 0.30627436584523904 35.24863573980036 5.715182329808379 0.25205807720793233 35.97506717191978 -0.06108030966497444 17.3324374129304
1011 32.37990846774356 4.539264593259562 0.3306760028070962 37.41661480913873 3.1457422567867916 0.32002911146993696 38.59328522300535 1.9685703040082727 0.34368018781431486 37.32733084422566 0.8679665281733357 0.314221677251419 34.59521286929227 5.775176369510486 0.24166610259730922 36.06247044268112 -0.03488830460788082 17.764820937581042
1012 32.87809344500828 4.546342566265963 0.3496109272861232 37.08736483182877 3.14930869857113 0.32925325975484615 38.42532830472317 1.9714790488924805 0.3134178583681769 36.733747193439754 0.812577163811504 0.2672198951413111 34.728808813814666 5.751337492606831 0.2719580981301621 35.97066851776293 -0.04802332092598869 17.549239341868258
1013 32.35142323729658 4.577837625686188 0.37272596604769304 36.97581457200158 3.1130243573607053 0.31291230354942096 38.721509240009595 1.9404989894369031 0.246740250100531 36.51963936563182 0.8117607625415675 0.25833738708885745 35.48735440000511 5.790177290685948 0.2869636888056724 36.01114816298894 -0.04757250981330805 16.932960860005977
1014 32.280454278941384 4.573527274768844 0.37865307155212763 37.113587134059166 3.1347474626573444 0.3364106658101421 38.31628043523782 1.9423724918580056 0.27029492657431176 36.16973055756022 0.8126359392560768 0.3018146900898235 34.04499181470094 5.745542261134659 0.31717331025280804 35.58500884409991 -0.05246722902058452 18.38445854781818
1015 33.368276054833245 4.5642935629949175 0.33518682239553205 37.686698102085884 3.1438830140859717 0.3492425322918582 37.74707327615187 1.9525493587999776 0.27839856860045853 34.451818695610335 0.8344372028271112 0.22169497438081623 35.55185999471845 5.747453236498354 0.29733027697231085 35.761145224679964 -0.04570903991430395 16.980786552998087
1016 33.36952851606204 4.540274769839682 0.36842305089449773 36.96119984781281 3.1432004260927515 0.31442641695419177 37.87032546415289 1.974558124475003 0.2894564033494025 35.518164857708236 0.8038494813771846 0.22153308516323555 33.620014598381715 5.726093967414415 0.2933676719372446 35.46784665682354 -0.05663696111576324 17.042132613077914
1017 33.58069125350628 4.513421036292657 0.3266059827467964 37.2675132999861 3.1528191057662434 0.28111886323830704 36.881822201205786 1.9686477464510446 0.30633959619706974 34.67039139261801 0.8141906790156024 0.2809518803026114 34.675432220067385 5.73254473602986 0.3396100894277716 35.415170073476716 -0.05790765424448896 17.585523306378892
1018 32.63348675964481 4.548998501678495 0.3425872698962959 36.54585191111108 3.1604256726706974 0.2783022536121748 38.18791368088193 1.957651017356874 0.3338224386919149 37.38251549974419 0.8463939712263254 0.28060750877122553 34.79924864997081 5.743169633720867 0.27055196286710664 35.90980330027056 -0.04290455562491864 17.256015529654462
1019 33.05042669377133 4.565714390255393 0.337843402244414 37.034744525905104 3.1463975444146537 0.28728760339807285 37.503182147803315 1.9657029408369453 0.24038310474190366 36.45334484376219 0.8014334398347958 0.24729482389946872 34.82657940899808 5.740261966764183 0.32834915413007 35.773655524048 -0.050330258534376296 16.514455215451935
1020 33.2866060729624 4.51740259928656 0.32594190252269295 36.621714782651786 3.128532913162554 0.37460360441329693 36.61340670748584 1.9225564041121055 0.2618070398357815 36.86611707567854 0.8123328620305422 0.26255190772513587 34.467537726577234 5.754396411069647 0.2600663949202927 35.57107647307116 -0.06718807702328886 17.016512474312492
1021 32.96487096762044 4.538892997439281 0.39150185406972726 37.56505426747298 3.1587918356380995 0.3545782074498332 38.39042532399299 1.9408591829398698 0.2158663080877535 35.70452938340505 0.8147741509366438 0.348572163256342 34.29135641609603 5.723332649046798 0.3228428546210732 35.7832472717175 -0.05890215175543203 18.71694278450145
1022 33.56810352482782 4.54325107047799 0.36553916203232784 36.62507066949381 3.171042467535149 0.3349178190665037 36.66554680285785 1.9641599250210624 0.26343140528813186 36.153246457198776 0.777173740437794 0.36439338700778084 34.34295550885526 5.713051990579418 0.32861797804680887 35.4709845926467 -0.06049647614528773 18.986672566775226
1023 32.98191185271503 4.521864406534302 0.3306225773762767 37.438400785019134 3.16479887806788 0.3253087804686283 37.36522678126172 1.968713048672852 0.21257267658834908 35.69292157761076 0.833163564654852 0.3035974052993174 34.59532425278756 5.761542441710947 0.27160150894596424 35.61475704987885 -0.044215847027403776 16.54361716597444
1024 33.34755832013878 4.530826813923821 0.2912745069782258 37.47550423494724 3.1266077248839927 0.3807412651491284 37.06553088475787 1.9704292825762142 0.26831071430790027 35.62939745964285 0.8200354084763283 0.29072543265148754 33.68333504201726 5.736241769581491 0.35139488248285083 35.4402651883008 -0.05740411506720104 18.133504606782747
1025 32.5819640323856 4.548864042279817 0.3358982084712921 36.441256947268535 3.1258100661062405 0.38644508761618185 37.90863379824359 1.9582657554506127 0.2596042596186989 36.85860527339908 0.8386211084010287 0.29422041426967827 34.24085334951576 5.73319214000731 0.35725439224791955 35.606262680162516 -0.05328169250656876 18.717641503542247
1026 33.08951537172111 4.500414668891759 0.303026468477785 37.10924844676638 3.1459227873185993 0.32715582421619993 37.99345687365138 1.946573783540741 0.3166490515641043 35.783247402954075 0.8494017233349187 0.2942863846627743 34.28962857416957 5.742670073957331 0.35996077150145617 35.6530193338525 -0.05723570754690055 18.347008148666742
1027 32.44396558144504 4.5248879707943 0.36014111382372554 37.37530445005471 3.140551559612467 0.3392670954801046 38.088437082662985 1.934392509923956 0.2453880713300307 34.484546181190936 0.8521434228881428 0.20340591648889617 34.592182088584295 5.742983532736627 0.28675998152163157 35.39688707678759 -0.055240515764471934 16.443455319444226
1028 32.622850810673086 4.485243306000768 0.31365807340549 37.12588044587643 3.1483192447384543 0.3657263745364706 37.9818809805049 1.9307824101966042 0.2934408348769285 36.95292752331134 0.8163968537856039 0.31215510673843555 33.96547676934028 5.708246418039373 0.327023550177387 35.72980330594121 -0.0764346684034097 18.472204461052016
1029 32.53436394895606 4.5055237624623095 0.30768292012442555 37.44237165853555 3.139091501356503 0.35884668849856605 37.33046814388714 1.9176636426996405 0.22622917684324087 37.21340606784272 0.8344433072545855 0.33377168158617715 35.27444151643069 5.732543572714637 0.27297429482083996 35.95901026713044 -0.06837915765803529 17.183058843021346
1030 32.59296642491355 4.5498595460778795 0.3202433273574409 36.628988819876135 3.147947672235734 0.33247330294013033 37.47152196905963 1.9438965415208591 0.2645901300849875 36.913173780403085 0.8556879284630726 0.3196433252903727 35.01493583986106 5.743902870119079 0.3052532393635479 35.72431736682269 -0.04597340327224553 17.672348335126507
1031 32.283485244768755 4.534427633477767 0.3544956226049752 38.06850536768155 3.153082964602812 0.27259465020774026 36.95700069527262 1.9813527471343102 0.24192647940804987 35.11442257188071 0.8538786185115365 0.33743207405318504 34.70250641646184 5.746579954541649 0.3585668860701393 35.425184059213095 -0.040367931301955526 17.933759037795287
1032 33.440732184453175 4.515790842686194 0.34689439881518824 37.246205408304235 3.1485953120960186 0.32725448599443147 37.73497674427694 1.9562074553732316 0.2704888414798067 36.23491338344638 0.8245846085198907 0.3478057839031295 34.46339749769553 5.71688917959329 0.412931572676975 35.82404504363525 -0.06181883530184558 19.542158947039425
1033 33.83166873629157 4.530817273502602 0.35749685456245417 37.322262223012075 3.1726321679525924 0.2802252286038909 37.01173343758343 1.9591210271199169 0.3059846200032058 36.00076757594353 0.8276602031847415 0.30491431174501826 34.845064460323755 5.791219133743377 0.2927075800312848 35.80229928663087 -0.037942353854924483 17.662324666645322
1034 33.36859969949674 4.537470855436222 0.3422231662597073 36.301956481813335 3.131929152194533 0.27948723079929644 37.758929933305154 1.9798567224474053 0.22692858137531854 36.534022081689706 0.8230643499782365 0.31167303462247714 35.59824320287004 5.808695623031943 0.3387117986667421 35.912350279834996 -0.03802897433790251 17.177547560274455
1035 33.21097907660498 4.513173194119112 0.3049178854846215 37.38304749428054 3.159203420732911 0.2742384967912228 37.59139776225161 1.9486062120852838 0.2676820290316251 34.30393553095659 0.8217699873554976 0.2675012378126402 34.57708747417588 5.741028405516974 0.38109670579284205 35.41328946765392 -0.057476070993614806 17.136438333388003
1036 32.584063985814616 4.550674394119305 0.34379815556877685 38.14314332640337 3.144981457970481 0.30724589452291623 37.97194124747959 1.9585762889504836 0.2649609328956764 35.5083883268952 0.8289065810381183 0.3003937849135544 34.440069829102974 5.744257607151663 0.4004832801512982 35.729521343139155 -0.04875304910956013 18.528103464772222
1037 33.04808826446187 4.509209112556538 0.3303865614433391 37.96164656958006 3.123753648723282 0.2955211424232489 37.72255577004932 1.9766781473186001 0.3088780750510958 36.92810558310334 0.8498167856018735 0.35091403502909135 35.21481138774435 5.733654276014836 0.3120805705646962 36.17504151498779 -0.055609920912544505 18.30921452425943
1038 32.919407867500674 4.550542531872632 0.3443556330281024 37.07496502602925 3.101716709496167 0.35889115242412933 37.42992214683736 1.9658224210166615 0.31177972750681354 35.99907023232263 0.8208860074218668 0.32542327009008276 35.24125522901948 5.805466116389898 0.3463257436702117 35.732924100341876 -0.045345557716125404 19.329023733394916
1039 33.680226439171015 4.554672375891045 0.3422228110282295 36.53371551589433 3.1122674675988953 0.3612775164983532 37.53237770383497 1.9536800898937758 0.24653444277758096 35.50160562642353 0.7971587586573392 0.3489743585703034 35.68947062658236 5.765241706921505 0.3488781233339022 35.78747918238124 -0.05762823516305846 18.88339693298996
1040 33.316240941738414 4.553323230216771 0.3208613345308472 36.81649710037657 3.083823007170681 0.3767671170792633 37.60197486866889 1.9792536163111334 0.2677624676000324 36.169947256450406 0.8620582804199394 0.27322644280745384 35.09611330216442 5.7135174577101875 0.3554917643882609 35.80015469387974 -0.055837196589828 18.26714500526846
1041 32.88858872480073 4.5476711180506895 0.37372509612354843 36.75159751477436 3.1195383694058325 0.3239121978907912 37.214041649381684 1.9506069843216036 0.2971790758894591 36.581225537682904 0.8274092563857253 0.32881701133079627 36.11866466079982 5.742811150388659 0.34847686882238943 35.9108236174879 -0.056624939245068374 19.160972041765984
1042 33.47662994474406 4.542239635593125 0.3357551427581737 35.778048174099794 3.1043120663267962 0.36387590190745267 37.03421133447616 1.9473974057009542 0.3513289007873617 37.567472931325455 0.8616113708878554 0.37165305063173437 36.98408492110108 5.783258233552489 0.2821442174955768 36.16808946114931 -0.04646857254332635 19.535078686526685
1043 33.86392225801756 4.518188905599021 0.32913470698478514 36.10059367040837 3.097791512141063 0.3021864290243274 36.92400318118664 1.931032439973932 0.2652439324350815 35.16461692876734 0.8537802546798858 0.3727109072836654 35.99238579989894 5.753083890683807 0.32677128881651174 35.60910436765577 -0.06345691434002872 18.28935443235849
1044 32.31137462702366 4.524682067482189 0.3384668531162109 36.507383687739754 3.0964739855102867 0.3116570956760056 37.92315015530566 1.940101801831739 0.2022866543950207 35.402084653421745 0.8482180266821674 0.34645829349638213 34.82610621961328 5.73072185430073 0.34101172115535583 35.394019868620816 -0.06619276779414804 17.64573207123418
1045 32.54278871277902 4.52924199462908 0.3491062919711506 36.7487776841703 3.108719521334247 0.3305169872040243 37.57785589448934 1.9539598902920647 0.20185186345461423 34.24935084821833 0.8222967163276267 0.35812009352679247 34.02012671928023 5.705237529752962 0.35129980272275396 35.02777997178744 -0.0703411844883743 18.23031427521739
1046 32.652123369435806 4.53863810227551 0.33694418903327034 37.146434128645446 3.0873052798918943 0.3483799779770849 36.720221601874364 1.9248871631654967 0.21725993106833846 33.5945912032868 0.8513622308253448 0.3354972593142008 35.62814453947705 5.765097438630937 0.2925437261347069 35.148302968543895 -0.060774271997734 17.539671460598132
1047 34.37496766899989 4.510982662228506 0.3069114659779194 36.32874335438603 3.1118037653753507 0.3165598384074071 37.99264291276039 1.9668395257711044 0.27004658877926163 35.36268102593811 0.8252332200521592 0.3242161906909316 34.901410789051106 5.735410104018812 0.34765430800601727 35.792089150227106 -0.06417845946638392 17.938029630487424
1048 33.5271703736144 4.522564309052659 0.374522147423526 38.31588582113909 3.1452369295834224 0.31476909637985584 38.069995156129046 1.9348120539480906 0.2466980281509978 36.41693258643013 0.8410118743984981 0.3252690543048241 34.384287445607264 5.713832667464225 0.35204696043835315 36.14285427658399 -0.06274074806619134 18.487116798782658
1049 32.868865902377806 4.545650022931435 0.34186953558801725 36.38885734128973 3.0974513960451233 0.31152858340583595 38.303029063252175 1.939117653886942 0.24274440543251335 36.860045498849345 0.8385644034621377 0.2743190398213938 33.49238515477225 5.719155503391898 0.32950958398012753 35.58263659210826 -0.06624451901206337 17.188403236969997
1050 33.56641037235682 4.519188023999733 0.29007742227099553 38.35192439085977 3.1157282601738414 0.3733047978485084 37.73904595574578 1.9444893303471085 0.2661049939619106 36.23982622390286 0.8540497699346227 0.3067869511005654 34.42082084759078 5.7290067592025755 0.3143040127638548 36.063605558091204 -0.06173988622399429 17.768317080276294
1051 33.43255600940336 4.553694018137308 0.32295330448666576 36.89760875840217 3.1342305583910117 0.3734186969771561 36.789419817879484 1.9434121122866412 0.21736691737120897 37.30955663652354 0.8558862746409815 0.31363759539363817 35.69810098780716 5.79237867758921 0.2799127819052838 36.02544844200314 -0.038311986746539996 17.272263034744004
1052 32.70330452736096 4.540554029878787 0.3307292363747525 37.067148565129486 3.1270669895115004 0.3792395447402089 38.570178300754236 1.926140148238694 0.2760547963483498 36.36939396852876 0.8728908878342295 0.290098260403944 34.67767317329965 5.741076516422208 0.34875378179238836 35.87753970701461 -0.05268660057848675 18.61970304804039
1053 33.5676431232586 4.5639826951727525 0.3136020455856951 37.5478011249082 3.1191428735220414 0.3137758934503547 37.94088523175538 1.9471574501816344 0.28848944427067824 35.64824947794073 0.8678500529109591 0.3073192008268672 33.62876276678863 5.72554327320098 0.3591530771423586 35.66666834493031 -0.049497045957896925 18.132276869454483
1054 32.463899295611526 4.532302201537847 0.31487015546958136 36.557937750734034 3.1177021109506633 0.34842746644944306 37.83451685445946 1.9349049604631257 0.24868407092640302 36.15605461199267 0.868604419933344 0.31956212972655185 34.69026882692808 5.758396949723782 0.2726023986922288 35.54053546794515 -0.05185018643381802 17.236246049798
1055 32.8903584782586 4.529382948866427 0.32257239905068874 37.35937748853721 3.112744885207007 0.35717512761789716 37.32355137698907 1.9069002301638247 0.2012701047902701 35.6778658155721 0.8538266575452135 0.32754752042794333 34.51064345331951 5.784952351731499 0.3590550464191189 35.5523593225353 -0.05667090025277621 17.963604248478056
1056 33.04740876014438 4.55238783576713 0.35833905278551637 35.99494056908148 3.0744812041511738 0.3554232571040962 38.08382202486673 1.9457404523878976 0.2014661942457988 36.2068273918573 0.8566444926280791 0.3204015801826379 34.680154846533654 5.798662758298922 0.29774767672065594 35.60263071849671 -0.04864896630893008 17.5712148213475
1057 33.60149095880313 4.555921958747462 0.37742674175575325 36.98014468429223 3.1307598234555387 0.37188178008976064 38.10625787110734 1.9330811877185745 0.20583299392155202 36.87372044536348 0.8436739888315526 0.24255016638727353 33.6482266173644 5.729062369159596 0.3434790046647037 35.841968115386116 -0.05573244937302555 17.660515172801908
1058 32.242015641227994 4.575592252133676 0.3377004096838723 37.2054085460423 3.122624532417664 0.3450639951410253 37.57044760353284 1.9351481748237123 0.24994554237185976 37.0267303452524 0.8693583996936464 0.27566571089604686 34.784565000628874 5.762319073414169 0.3531493461512878 35.76583342733688 -0.04122382845899699 17.89375846946689
1059 32.44689126604051 4.540921075282896 0.33853254754421785 36.151921123882296 3.078904649389936 0.4055935564376715 38.014146754446216 1.9507917830842707 0.18522338136188912 36.36829999364994 0.8561558423986372 0.3281664915413956 35.7921888480935 5.784138851343296 0.3111466323285126 35.754689597222495 -0.05204987465576318 17.97554939758476
1060 32.160440748003374 4.568041213080122 0.33860558679284697 37.938491072876175 3.13031514585406 0.37195788410541397 38.27438776201122 1.9738422608724582 0.192098419269344 36.05654718191003 0.8558545058104259 0.27574409620374285 35.408912376529344 5.769758940186913 0.3281712997070753 35.96775582826603 -0.034669901794774784 17.26410400051346
1061 32.298293187645406 4.528215169043932 0.31675067901768933 37.35614000391107 3.1141257695480453 0.3833654101430792 38.23784974567332 1.9352212031805156 0.18973760620109745 35.434057243308175 0.8669143637350859 0.24585454645411944 34.7729791096314 5.773586355406905 0.35638565349248924 35.61986385803387 -0.05061974277267371 17.098136567682097
1062 32.81985448484112 4.539525781605642 0.3580712862376237 37.322981632676 3.1270298935692398 0.3648583904142395 38.17712343281235 1.9553850158967057 0.1863279664233166 37.540084375280635 0.8882184971621769 0.2282871004298052 35.67271203620172 5.810025035098288 0.28215235261341676 36.30655119236236 -0.03019547028915994 16.26853035891264
1063 32.567154875397684 4.5423654903980175 0.31592986871048123 37.87174487190038 3.1229410450662844 0.39492188369263415 38.19712270797176 1.9408769143022038 0.1883830419078078 36.57626818460274 0.87384988232838 0.3097324039116723 35.14925941355529 5.761850869840554 0.3233431565386098 36.07231001068557 -0.04585547456848245 17.558983246402192
1064 34.108197774151314 4.556673494240475 0.3173599743256039 37.5417940594948 3.1453389931792874 0.41035232422268325 38.3858421974767 1.9530685890756467 0.1780300801270901 36.676151594346436 0.8812043640503697 0.2979351488987525 33.33615115198498 5.741350407235519 0.340779600391173 36.00962735549085 -0.038705145399310845 17.69817501426167
1065 32.0639278402288 4.524887016923084 0.34301090887368896 37.236280395430505 3.1407940154452203 0.37145735910082583 38.293017303415986 1.9534736820804255 0.17131769828214127 37.233105421544465 0.8461444109758225 0.28699380111371103 33.51594569700205 5.6933332693876935 0.36456762071637533 35.66845533152436 -0.06250583599312129 17.616703396566198
1066 32.227132228506846 4.516217427485377 0.2924730327491643 38.098947672338525 3.134432172348742 0.3596807821099384 38.38001174646175 1.9623415439520373 0.29390598411363983 36.09722047379206 0.8748496862956269 0.264404766329726 34.81423557215236 5.7684950680789555 0.3855291862863873 35.92350953865031 -0.04296513532342272 18.288741219058437
1067 33.99322827924379 4.524305742030042 0.30142564261939236 38.147010987374884 3.119989359012723 0.38441083929579356 38.32634058098883 1.9585256853548094 0.262599670633118 36.36069881953077 0.8533660089878745 0.2773085742864171 33.77230994667206 5.704014488484793 0.38421831690907987 36.11991772276207 -0.06219205818152207 18.448817515711145
1068 32.5808469346395 4.4830312298668105 0.3240926799999575 38.44654695978762 3.136548204707736 0.33850095831114335 38.25413592052214 1.95937391159109 0.24729482389946872 36.17063387177809 0.893946688830204 0.24120366678635802 34.39664155157526 5.789022220295194 0.31738957863106126 35.96976104766052 -0.04184786389736359 16.827560827849574
1069 33.36636282813525 4.472464780748413 0.28882362356006824 38.507775588439216 3.122979537747067 0.35775362822760665 38.97614328131288 1.9379986579814474 0.19102555620063952 36.11301206968055 0.8788525725328445 0.33115829127604646 34.442543490724766 5.748833632451236 0.3546158023472849 36.28116745165853 -0.062006478663368926 17.456613414012672
1070 33.28153921302437 4.502212662910376 0.2944772274630407 38.64080343347099 3.1255311744846335 0.32645658068765687 37.57557536247577 1.9278527025598242 0.2683345458722019 36.553169871549635 0.8520902066158743 0.30203858817073354 34.36793959062021 5.7407424661982756 0.3454491626172611 36.0838054942282 -0.0645464724017738 17.609927789325642
1071 33.16564619637686 4.481496828387711 0.29064453413082203 37.75382081638115 3.1113320782472664 0.40727222804198615 38.521902597112536 1.9626835746086242 0.23616425458121626 34.36766047951947 0.8562533428001903 0.28028621207836396 34.771776583865766 5.743180110275279 0.3692220947927309 35.71616133465116 -0.06324312809175614 18.146596945139198
1072 32.76250224811112 4.494281911000831 0.3115373339769837 38.07849130746849 3.116257072753405 0.3515853142156743 38.040437835031305 1.9455678552820213 0.2608258279355871 36.41383254612734 0.8539373605164043 0.3027648985108248 35.04110370214136 5.748541774807795 0.33119770297325507 36.067273527775924 -0.06251512008347901 17.852345920772848
1073 32.9333308326325 4.4818442167310995 0.28023190940267906 38.41729649875012 3.1298949371669536 0.31798110550804004 37.098459886538244 1.9447923318618703 0.2511509291425875 36.27410131177825 0.8523735330909038 0.33700638348984274 34.51631594872874 5.727870963489688 0.39735868069880653 35.84790089568557 -0.06687711848746736 18.148197612940727
1074 32.08590519938369 4.490364884998683 0.30836964129358824 36.82591002320375 3.101589587458139 0.3410958319006962 38.1235444178706 1.947392457073688 0.2288216671409533 37.434099648878785 0.8306477046629477 0.26266349434833247 34.156894673872614 5.736825998081997 0.3849481771274804 35.72527079264189 -0.07286818850047946 17.48551237616005
1075 33.02076914208933 4.481298607551633 0.26962801970870853 36.78104611064097 3.087278369186598 0.3650726495866405 37.3393145523285 1.9546683618955976 0.24357496209457344 37.861738367863225 0.8429715791894916 0.2843953601986099 34.90872028889042 5.704955529221256 0.3534905941836156 35.98231769236249 -0.07999782554665517 17.37393198492125
1076 33.611995496851584 4.478458559065396 0.2994514365697222 37.89870919668893 3.127200946111362 0.3717746516474675 38.649214010376824 1.9589622380522596 0.19509738345891206 36.02640385688077 0.8518818261030435 0.27160573029134993 33.539702208600794 5.728030251451346 0.35645808309220456 35.94520495387978 -0.06532555079888905 17.124416878386352
1077 32.59804838590184 4.485167344554995 0.3195034971783523 37.1648174083703 3.1114856240648736 0.3976821593512759 38.118643323271144 1.951749607564286 0.20574169294951564 37.13261730975809 0.8586177222552114 0.27356993585129824 34.66790209903464 5.713376402287627 0.3416269443993979 35.936405705267205 -0.07015297481017177 17.625605346066095
1078 32.30563278655345 4.484236598047042 0.3248246602455373 37.001140164077384 3.0800782527242325 0.38968100478916123 37.67270149724459 1.9472668749852025 0.2595659442742358 36.09241848590785 0.8507728111650606 0.23150566417677365 33.50183882641449 5.6738163470173735 0.3516768593725347 35.31474635203955 -0.08699813816778816 17.844817888416415
1079 32.992211263192544 4.515292854038131 0.35170246716151365 37.51070840026601 3.107200846280239 0.33604428841806117 38.05435633556477 1.9332622993303095 0.22573465151434285 36.783391626973824 0.8542557920111687 0.21688022263038442 33.88638280408514 5.698231070048508 0.309514290365711 35.84541008601646 -0.07258374261389908 16.499762648734787
1080 33.39893948686132 4.51966453819971 0.31884454207407786 37.29737120372079 3.100280564627866 0.3453070843606494 38.069597845757926 1.9606751630260364 0.23803903012903624 36.850247081893315 0.8460928690020242 0.26141987614010304 35.456902648024965 5.729257368555568 0.29830711387726017 36.214611653251666 -0.0630382142733295 16.75234222895929
1081 32.83089668158801 4.5189770559624165 0.31996373953650403 37.354673413981025 3.106374215007912 0.36608653865845336 37.33314445204611 1.969148973034959 0.2571628577873691 37.04791604081826 0.8459339507186204 0.23191109102170007 34.202669309033396 5.711725071774767 0.393133171609893 35.753859979493356 -0.06380046165583544 17.970906026148636
1082 33.38733363851744 4.496656155883397 0.3614445892896361 38.004958258579926 3.1198756140057755 0.391148833657925 38.07535280406628 1.9613254867161811 0.19073149392125682 36.38033980659276 0.8340892204133806 0.2567111071515438 34.60018053921938 5.737048871291416 0.3579280587656292 36.08963300939515 -0.06443324529354053 17.852953315321532
1083 32.843564190801324 4.489515381049239 0.3326805171955271 37.947429078531016 3.127663810976411 0.35015013901460107 38.49366749632623 1.963820576658812 0.26167159620935654 36.4178339370491 0.88060255144978 0.18632828817259725 34.87672678852954 5.744596640473773 0.3352149071228582 36.11584429824744 -0.05299252283396738 16.799643345686654
1084 33.27620245205735 4.525950882804521 0.3345362536750222 37.24265899621353 3.124832263365753 0.3704212813600306 37.94697341112311 2.0000130323793206 0.2807024079336691 37.506154795240406 0.8708154040458496 0.2249145709316856 35.12466524566016 5.756526094932033 0.35521954450845467 36.21933098005891 -0.03860477945007505 17.9426782266977
1085 32.523408183640385 4.535157583040567 0.31124435222439356 37.69324383356528 3.1311467867571947 0.354964274723285 36.95834249060551 1.9509502536282801 0.24394885708198755 36.557304147975245 0.8381978137737974 0.22501343493309942 34.811462466151816 5.737347342980469 0.3680097368584879 35.708752224387645 -0.05567235891950888 17.225181484853003
1086 32.178489141741764 4.526810596836145 0.3256301479077679 37.83429577904578 3.12930481230485 0.3073048167854215 38.65112767197199 1.9654490334698358 0.24014890525845958 36.65053631196745 0.8778390680603507 0.3273900064601344 35.39522336958181 5.759344352097722 0.35615751065648976 36.141934454861754 -0.04248274240178969 17.837681747321454
1087 32.32276753698858 4.5323062613577445 0.33706748555178223 37.717259987868026 3.141165444242442 0.319913328021635 36.8614559173538 1.9693712414770608 0.28787937175551315 37.60637736996706 0.846950424882768 0.23316707463192013 34.95429344067694 5.7386954966914105 0.33824993853822144 35.892430850570875 -0.04853454122528529 17.375256809183398
1088 34.16488615547591 4.519213959098347 0.32382023453421577 36.2776916996737 3.0925690076614054 0.33295727839696054 36.342550578825424 1.9583842754290761 0.24335317481609578 36.901129853452474 0.8627265573739614 0.28729706924155046 34.933320441810935 5.755972002782643 0.42153809843544393 35.72391574584769 -0.056459154486483754 18.437390579293332
1089 33.02986183264658 4.5262075421899866 0.30545408227975074 37.77715198267794 3.147321010993051 0.35458490271095433 37.29307694598289 1.9660435286969349 0.21891504337127657 37.728533596011054 0.8486208298267728 0.29035611612326284 34.12213068658571 5.7328316302454185 0.3922557970674834 35.990151008780835 -0.05002740656513764 17.89422757646878
1090 32.445914295109354 4.5337238790842775 0.35261418591364885 38.06114661889351 3.1323305007129343 0.37382630548074414 38.06735212740849 1.9942224994403897 0.19350540396907465 37.71198958227652 0.8815360995975066 0.27603227111128437 34.256371260254596 5.7334692162356085 0.4007055180103785 36.108554776788495 -0.03917587594142713 18.296647267679187
1091 33.105185694368394 4.516356751071301 0.4081613799941207 37.65817913789567 3.153908818582483 0.3209764099290443 37.39557720030727 1.9636112814972742 0.2224608123720571 37.58907117072104 0.8718573872359756 0.30262133162441696 34.90635298547132 5.7605466423845515 0.40155899532239614 36.13087323775274 -0.04097613880125332 18.973828890451834
1092 32.90994623304753 4.529227957566965 0.3279902068946659 37.00109192418504 3.126202974856356 0.36415263965651656 37.229517371724185 1.9802285645547912 0.21947259619598555 37.12917772336447 0.8775112520075131 0.24581364509943818 35.065151839954055 5.794165414515263 0.43085804469679023 35.86697701845505 -0.032765082255392895 18.20042986993444
1093 32.3235555538007 4.528067007869785 0.3574706223848721 37.92701184164947 3.158700051883641 0.3320215648378479 38.229851341383274 1.9906019686695733 0.21467427924923452 36.56646757467384 0.8826782446524368 0.3178680344017784 34.15509665964687 5.767367131080741 0.38478068301084145 35.840396594230825 -0.028749434124335015 18.41274569882468
1094 32.413268302579006 4.505458345814805 0.2900213604721666 36.724781297672315 3.1332338894888454 0.37567725954518927 37.908069704284195 1.9675624135069505 0.230105711853378 36.35163286270423 0.8617791411035665 0.3087539358322899 35.536054711544985 5.770938208313917 0.331114291486422 35.786761375756946 -0.04643791530995345 17.59751127112187
1095 32.690608819199554 4.517226716083372 0.3667092803783355 37.8098255926723 3.1582500147661157 0.35624929728673527 36.87586994463677 1.9448767027690963 0.3078568540314256 36.59714030947498 0.8868263816514447 0.23653386460870726 34.352409866272204 5.7378939630239545 0.407352875877082 35.665170906451166 -0.04521755929677378 19.190673281487253
1096 33.45466403450126 4.5313182270426395 0.3230034457097935 36.45086265114492 3.1100145121076257 0.3829617286229726 38.55506393207779 1.9795836413944572 0.274402419381932 37.65533208112569 0.8926356513401507 0.2769321059998499 34.211842837598766 5.763257405517973 0.30561002894490963 36.06555310728969 -0.038870427475001156 17.90962624242472
1097 33.51744768757788 4.525954831529413 0.35481006765796025 36.459732071763234 3.0956854878061226 0.3251851103992787 37.82950069036407 1.9564783006484354 0.23934164330891666 37.70229511628922 0.8756106260005525 0.2641724835380853 35.044130324645664 5.742086366199344 0.3392285863159826 36.110621178128014 -0.0550691925187969 17.44929089431397
1098 32.73371415807656 4.509963350498119 0.3674448536437314 36.64728241517104 3.097009316558562 0.3516329067038172 38.60800349989559 1.9725557496183004 0.240286195851534 37.92066531742362 0.8800015994703868 0.24854381658407915 34.7262388765831 5.754585352972959 0.34022649799438803 36.12718085342998 -0.05140924113190495 17.740311967023395
1099 32.43519150057186 4.530045685195983 0.3275984651982149 36.67473875304306 3.105232919940843 0.36584935483988174 38.55044508071228 1.9703329283104454 0.27483190583436656 36.903599421804145 0.8458647102896022 0.2916733725630503 34.10514702210033 5.715451032043907 0.37786835965306775 35.73382435564634 -0.06084685979941433 18.76805142888767
1100 32.07545601235724 4.520015967917852 0.34607191973414353 37.133758114268076 3.0960944876629752 0.36765037665102246 37.97015142596515 1.9487773305217557 0.254888001534962 37.90900665196168 0.8721182074355356 0.2700684836153714 34.80048197921055 5.754567222617516 0.34088480450309444 35.97777083675254 -0.055917671724443396 18.100465390512177
1101 32.71022800476929 4.519636864159562 0.3252203693849502 36.6736391408995 3.1088431054179972 0.33288414157137736 37.9315921985011 1.960444784280412 0.2540538366261402 37.04945371436246 0.8383626387451735 0.26022883305085964 33.91257800301848 5.7483665177783205 0.33482532381279956 35.65549821231017 -0.0591015328792774 17.27138306682118
1102 33.301321934122086 4.564355099155525 0.3042327725030865 36.721599569995654 3.1002718825004654 0.3434510388593254 37.75743403229365 1.9852668838124523 0.2816544052226682 36.168406897720914 0.8693170022375324 0.2874846407528601 34.4180708524738 5.751241562231179 0.3734105274104331 35.67336665732121 -0.04014182896813965 18.222732277377084
1103 32.584184516021324 4.541042432504449 0.3471867122126825 37.24490898427347 3.093107094471223 0.2635936471464736 37.09109587112291 1.9330999466268615 0.24098373619428085 36.53980677453515 0.8569754137071297 0.272631176897414 34.667812962410494 5.779305373507029 0.3528500419969863 35.62556182167267 -0.05352626279223198 16.92798436466745
1104 32.96565745970477 4.512160174648881 0.2789744796475013 36.111255953107104 3.0912113091962157 0.33335369902121786 37.03822167408314 1.92949176956911 0.3227182730080668 37.91356325093131 0.867956816820608 0.35225225754547856 34.03455513024263 5.735118592636267 0.34758029617972186 35.61265069361379 -0.06704458238135409 18.734333404815906
1105 32.284009482626594 4.539441686059614 0.35863210141545265 37.32403611668785 3.0811427194221785 0.34556725438351943 37.49620935368403 1.8952129692922373 0.18577535594883338 36.529117296141365 0.8578883069024672 0.26548779430014074 34.00957089727068 5.725986530389767 0.35091108735049176 35.528588629282105 -0.07429787254231779 17.261769854337285
1106 33.30797070207113 4.523656071782804 0.3024340756047937 38.09829117098705 3.1142405152802874 0.31716795905251377 38.008950894675365 1.9595911767810628 0.25105737470372225 36.39101500352671 0.8394987808184778 0.2461560800317654 33.57749236521436 5.728463687988825 0.44718143590022813 35.876744027294926 -0.061142268425279166 17.92208459814555
1107 32.7180446813566 4.537495011444939 0.3320409476288761 37.756068390855965 3.136354362267478 0.3310684523829533 37.101461152906616 1.9136830913328275 0.23374806763675549 37.481275703855324 0.851870264750128 0.30388437621794995 34.19446914003023 5.734892819778103 0.4172663867030212 35.85026381380094 -0.05937320504087538 18.541008565813147
1108 32.73683059772717 4.546705774814083 0.33059430075894203 36.95996042154084 3.092403372407638 0.3105906991520987 37.72168526826718 1.8978898606160934 0.20643202293131674 37.06780637960498 0.8502920894743834 0.3517785878746377 34.890679025790334 5.763258724421331 0.39003089599110613 35.875392338586096 -0.06412235060886451 18.213486136119204
1109 33.39417365762343 4.524725074511018 0.31550293866602847 37.29259576471248 3.1383396796738965 0.3284960635755904 37.9563629412791 1.9091967729176689 0.150419793381061 37.42788651787126 0.8666147051803833 0.3341462724144788 33.76749941081393 5.7487926029001875 0.46509256691527606 35.967703658460046 -0.05669854791893962 18.26197129431499
1110 32.9000769406955 4.554735941997572 0.3604435769304418 37.94687745224839 3.1363397144938765 0.3267326627085028 38.50494603134264 1.952727125477203 0.23395872952306535 37.439729733730076 0.8764524779767557 0.37432739679991167 33.50291992755291 5.729455506660493 0.3920674012110794 36.0589100171139 -0.04429016163439035 19.337666692341482
1111 33.833406573007686 4.517733138982279 0.32774199575325647 36.75660162485865 3.0949291197852444 0.3944825991199334 39.12106930858695 1.9564054733935496 0.16382767985917546 36.18300929491417 0.8439386591785208 0.2848920381512751 34.10730132688821 5.75216477243273 0.4045431285436753 36.00027762565113 -0.061198082201105716 18.053756213929937
1112 33.20087549216603 4.512293546761733 0.3144056018554309 37.34180355122051 3.1298806148766105 0.3918007242587908 39.36676041474278 1.9321710488760744 0.1673482950931832 38.278468314063744 0.8846139864818073 0.30409803878235214 33.3932735651637 5.765690329695268 0.425663127425632 36.31623626747135 -0.04930240961727177 18.372645569119218
1113 33.51156531621799 4.549513872293874 0.313551805516639 35.819155933616855 3.0829322364206613 0.32678113034221745 38.7079902228042 1.9028410116885395 0.21057477384622042 36.59965732528029 0.8331076857930055 0.2873403978984646 33.913532617032565 5.741064085781509 0.4270078951765124 35.71038028299038 -0.07234053656005268 17.936512563362907
1114 33.53426158983673 4.5283080406962775 0.31703032678313836 36.101578414037334 3.087745010261558 0.3072169220402144 38.42198766286248 1.9412291596947822 0.22496160345877053 35.780157651958966 0.8494350292927122 0.29896876036799575 33.94137555363337 5.769461218482136 0.4168109509990233 35.555872174465776 -0.058996623270077285 17.933447936667335
1115 33.99388005125058 4.535834417914435 0.3763784357652869 36.87207556728184 3.077579368358491 0.3734036648427369 38.032889807888544 1.9258674153060804 0.21306398379008112 35.72774512965807 0.8424534421536657 0.32050678789421083 34.239479654694534 5.7617401189432185 0.42887446104485727 35.77321404215471 -0.06553736242039235 19.62067995343192
1116 33.549458799663576 4.548163158804451 0.3099452880041102 37.7103596223762 3.1343414743922398 0.3228918853368442 37.60591821075296 1.9410306126646184 0.2055055253150001 37.036916944998 0.8519739428512972 0.2920013186788348 34.35320610355929 5.746983487672184 0.33537666731275345 36.05117193627001 -0.04973377967861239 16.795921835065933
1117 33.40542505220543 4.547561417343726 0.33555247145940864 36.68320717914503 3.1239692916013753 0.26783499981027103 37.91805716454527 1.930541763033697 0.19236734835467578 36.19659343167206 0.8351297855146692 0.26492132582646977 34.67415675475158 5.758462948362066 0.42436618675258586 35.775487916463874 -0.0550992737844638 17.017331606704037
1118 33.82178471814975 4.5253940843808405 0.3726118650903718 37.530864302863904 3.1245246915664078 0.2811972710606651 37.97749017906667 1.952430295608089 0.21721457755774612 36.69645371945297 0.8617580834783514 0.320862468472957 34.67880631618709 5.784896814433194 0.36574204088902773 36.14107984714408 -0.04443152106219399 17.849104646483383
1119 33.242115016411496 4.521847862702547 0.3821019998448849 37.61454044566294 3.110595401305028 0.27723410447114644 38.766237177878764 1.9404928818944776 0.18166870931049853 36.863794935546025 0.8604561641790086 0.28410800569146544 34.20152181229905 5.755332122009939 0.39869900938264113 36.13764187755966 -0.05648742853737041 17.461597311331687
1120 32.63583271589413 4.530083051615973 0.35133617494258185 38.6083046752155 3.1158812502740063 0.3110634886422407 38.06243387999832 1.942788870448162 0.2400681985945723 36.77878294615318 0.8408376227869554 0.25497190925125707 34.07408678508614 5.74128905121092 0.39549640872627145 36.03188820046945 -0.06005634568836706 17.795337795231877
1121 33.7035800666715 4.570627728760531 0.30732058008425944 37.010620003012704 3.108854461762071 0.2981888563236994 37.77521485118297 1.950043164330335 0.2961081532668646 37.33200174681651 0.8524461939655895 0.2613460671359635 33.74241501875566 5.76741693203042 0.4281203377801819 35.91276633728786 -0.044354618785781175 18.232479548175682
1122 33.742059327399126 4.511062584236127 0.3387094666552817 39.13849420952717 3.1416924220158977 0.2691832666903966 37.99820605860733 1.9482491639354258 0.21235446125637603 36.654298310968116 0.8567727888492407 0.3483481991345526 34.61607226515851 5.746558816504037 0.3679162824040289 36.42982603433205 -0.05336515984742478 17.607126843086085
1123 32.64971435174895 4.5570870840296145 0.3633602282399589 38.06804545759064 3.144314237103957 0.33073382508898497 37.71773492226608 1.937044928185071 0.19879353309091116 36.08160795288322 0.8872217678684088 0.34129320005016567 33.430468617696064 5.7669644502800335 0.44314397574267234 35.589514260436985 -0.03570582146215349 19.22072594951434
1124 34.68573901284154 4.4911076262432275 0.28596719642249224 37.836707093218024 3.1345087132788145 0.3261358125456757 37.103673095000964 1.9351961626272087 0.2326575696138746 36.0406629210142 0.8484034259631249 0.28078759689821553 33.13862990777678 5.736492798857526 0.44365011657371595 35.7610824059703 -0.0650905695615901 17.98168787076597
1125 35.119878574872324 4.517641692707247 0.28297090568975225 36.80114501776603 3.104554549838378 0.2840274021535115 38.147454481473645 1.9354412064773496 0.17244506729046777 37.26186181277941 0.8729620201652311 0.23812849741911962 32.73986202372889 5.743323996565462 0.4278586786370099 36.014040382124065 -0.05944762180483672 16.105047796384802
1126 33.865996626251444 4.5002823692267455 0.35976696791353274 37.843588459594564 3.093292193493931 0.264241641597835 36.73028109974169 1.9725464487797877 0.26804145397668355 35.859493216298766 0.8479574665526117 0.3135344129097499 32.77166124339787 5.726365234234411 0.45588639837645417 35.41420412905687 -0.06614357249807305 19.039053781694747
1127 33.45393041198899 4.519835385877845 0.3339210208745081 36.53587579681401 3.102076928219641 0.36751470064374814 37.75047710626218 1.9587202566299473 0.25938846050876957 36.8238267971882 0.8625610483589858 0.305801141758987 34.1589246824183 5.778772584917982 0.40807577633712183 35.74460695893434 -0.04983907415469031 19.190660996594303
1128 33.82937486086451 4.5363669925391354 0.3562672417471659 36.46083627819444 3.1020205012327446 0.34988037192640575 37.64382482641981 1.977723364611711 0.27579488179264494 35.68940512518522 0.835778212214043 0.27235633477223087 33.15614160804711 5.723910570682298 0.4270510693375932 35.35591653974221 -0.059072386699584034 19.266850626090385
1129 33.69219557430224 4.517945080658711 0.32124533074365474 37.25683820897579 3.0838306076028195 0.30337641804834736 37.80900312923234 1.9564038753490773 0.2318361317623735 36.78151168688078 0.8664455002589849 0.2922486470147187 33.27485319483452 5.718025044126179 0.4720635116816117 35.76288035884513 -0.06570229335641609 18.572656562063642
1130 32.93706827233644 4.550226365914186 0.3645039226087181 35.770079873919094 3.0753421818564717 0.28673427112221167 38.37867147826148 1.9655065493895567 0.19358845470433855 36.01922742972574 0.8729499197722334 0.298886182867176 34.48812975319443 5.752037453147118 0.33315982861188403 35.51863536148744 -0.05101982093965727 16.923714058270154
1131 33.24062050913291 4.555127043143601 0.30542276475769475 36.606268051809025 3.1080587062715286 0.32724725424413875 37.86419937119292 1.9520196143752397 0.2363358934130114 36.00426859091637 0.8612235712156491 0.2747409638556283 34.26827549615493 5.745707083071164 0.416460115458031 35.59672640384123 -0.04980511134013397 17.878655158569167
1132 33.61650848732081 4.555883340134166 0.36401504927712575 38.50325097241774 3.1379736380419274 0.30869940128284873 38.686522384059664 1.952457573434701 0.20968378889871075 36.63867564387719 0.8735966571773681 0.26274015460992506 33.68340232264695 5.7802317282874665 0.3998820113208594 36.225671962064474 -0.03420372754044467 17.704629698081625
1133 33.061373407407814 4.5422180424343725 0.3709048866087737 37.915973254437304 3.1518722143344493 0.2964368435579576 37.129867855096585 1.9382566284701153 0.1884113667702157 37.87363760796342 0.8838873112939478 0.30514374292368524 33.94484915730364 5.757135664826817 0.39701260128622945 35.98514025644175 -0.03955834268363012 17.852327168259976
1134 33.28790242305017 4.5432686056397475 0.3193992991471765 36.416928872994006 3.1217066654671872 0.29132576901993684 37.801932262102746 1.9562192171238812 0.22220591163372824 36.78026608002171 0.8612556968874844 0.3006748642262183 34.66851516152483 5.775753350680314 0.38403206642140014 35.79110895993869 -0.042591607795847544 17.390849419549987
1135 33.26318382828289 4.525318078414649 0.29861299318378665 36.83691419885942 3.1046238429188717 0.287067068583436 37.66443953294737 1.9646851035057167 0.2677117737718198 35.9377605159948 0.8784438314704837 0.34837124780286643 34.70320819991535 5.726199159763498 0.4076258532283107 35.68110125519996 -0.054378311740926576 18.44223873210427
1136 32.964469672294285 4.536959540163626 0.3276855167666995 37.1496861835119 3.119387886349758 0.22245730031666866 36.78623445044364 1.9508160337598721 0.30479119148863143 37.39100778047612 0.8689314871319891 0.36082971409203235 34.91087793208375 5.755798649438956 0.3788635923588851 35.84045520376194 -0.04785359558673004 18.273083009418304
1137 32.78801024064732 4.526252270826071 0.35048984541156436 36.72634610202797 3.095218194907893 0.32046043249095096 38.42511784664913 1.9611705432469264 0.19245898638849604 37.34001852883545 0.8819386116993854 0.3791649945598588 34.6401537484435 5.747092457760754 0.40341830578065624 35.98392929332068 -0.05189789926736441 18.861685412660165
1138 32.76680517437364 4.517033742539144 0.3281984830590412 39.32787004176564 3.1390182255710983 0.30255592482106547 37.57423470402342 1.954186324078927 0.18191201951419303 36.43108741333029 0.8839367206078738 0.3430389091389538 34.77186706728704 5.7675300655911785 0.45735543369068415 36.17437288015601 -0.04189129927792619 18.484314846390696
1139 33.123954806266354 4.522943634300146 0.3321850044237861 37.60277781462211 3.092783386250461 0.317278596486872 37.79016707947574 1.9626535619382721 0.2558601471502222 37.4680313057275 0.8898349541035835 0.3907304125426127 34.6366029690165 5.758657827323668 0.3976401412248999 36.12430679502164 -0.04885764217234434 19.4083070560247
1140 33.04294529355569 4.523796352357239 0.2917253954908465 37.05839994655169 3.155280736746957 0.3573510211888869 38.76451798951005 1.9602668888378691 0.2036550945896982 37.216303594465415 0.9166983535431196 0.2969043623469868 34.329285528151765 5.72261325250918 0.469557299242252 36.08229047044692 -0.03850119815669746 18.55458700423971
1141 33.73610508369021 4.5444012384714645 0.2774245951421775 37.983261292252514 3.130132956275121 0.3126694029446856 38.44478394425756 1.9704093975466932 0.24267669954590118 36.55278596665753 0.8903641067318603 0.36684573928975533 34.768865669471666 5.726228201741934 0.41019033321341336 36.2971603912659 -0.0419251348021558 18.447026752075125
1142 33.01799281037334 4.520252661763722 0.2864804186447004 37.87869723326791 3.132512626687256 0.3615446964280636 37.466474093596524 1.980553554311842 0.22613907637557368 37.483048670740956 0.9061629971029862 0.38690645212759545 34.704473353624294 5.737677541135391 0.4238135830067465 36.11013723232061 -0.03880043875533088 19.30735103027029
1143 33.08397924864024 4.552140486789614 0.30229976625421734 36.57332979679556 3.106199960008044 0.39164132251029865 37.3504827997621 1.9695881551397012 0.2961888274471896 37.26746373099718 0.8671580163726368 0.34553733912032675 35.19582496804115 5.755111291748602 0.37122805167815953 35.89421610884724 -0.044192732943851024 19.55957943247418
1144 32.741837707085125 4.547907587366924 0.36549713916533216 37.83395636841358 3.153881785199316 0.4052350818249043 37.50778408648324 1.974089414361822 0.19538157870806064 37.083338790563474 0.9094327591837723 0.37350642738701445 34.43406194447804 5.7316937842611395 0.38902920240012506 35.92019577940469 -0.030831248880975614 19.808863313442625
1145 33.085773306979334 4.5151787360201485 0.29525210126697865 37.128487087148066 3.132546426257798 0.37337098429971644 36.56848313609589 1.9635309870897693 0.26545030880497505 38.56395300025968 0.8980053141478436 0.30636331298989433 34.56557997512415 5.7109436221882826 0.4151462079862 35.98245530112142 -0.05019129781480205 18.97158273667831
1146 33.572100932103304 4.5469416450796745 0.31001660868401043 37.02930157046236 3.088120883217647 0.2743399420311486 36.67852065870633 1.9730779109957053 0.26710203790787973 36.552561082482434 0.8527069704448401 0.325288824717714 34.70052956361734 5.7196767585389905 0.37039279586567025 35.70660276147436 -0.05812748130019896 17.728920860503052
1147 33.18138552235267 4.521699503492304 0.3417224710885357 37.619246290024776 3.1149496168823854 0.3191338159124315 36.80031846524971 1.9632695664277573 0.23155501710263315 36.46093293361304 0.8568313890517759 0.35247384280715277 33.845731182982796 5.701085016433655 0.43137609056228693 35.5815228788446 -0.0626652964979949 19.208538853716366
1148 33.9564083651046 4.546363808372537 0.3490872979028355 38.16638099582024 3.1371828813229086 0.3072689523634268 37.87856856043202 1.9898902852677842 0.21960424256746586 36.83423080508934 0.8634634449675278 0.3858424240815485 34.40459162692072 5.728615494647192 0.41911950223721844 36.24803607067338 -0.041129132039980434 19.26195206127166
1149 33.739253711826656 4.522104083975539 0.3429065087861211 37.69094194130389 3.1351956867031117 0.2676531825661185 36.86511093789065 1.9771543374492124 0.2382098486407271 36.196033319726325 0.8654510270528386 0.3660509038314226 33.62906145833535 5.711341741889948 0.45179147358903754 35.624080273816574 -0.05198293954144053 19.097965790799016
1150 34.24157412707364 4.545689991347614 0.3038799939154783 37.33756681463119 3.1460901225900524 0.33868184011406305 36.96969868138684 1.9481559286015697 0.1928478127461207 35.77621332854382 0.8477552799006083 0.26848647973955636 33.69016966575161 5.728783052804463 0.4006207023273607 35.60304452347742 -0.05093743990670894 17.240492899817248
1151 32.53503934706303 4.5572134944877 0.36595963692484007 37.14885373036343 3.129781682311513 0.2945521759059488 37.25427146102303 1.9573016400588295 0.2041396146528548 36.81766590936926 0.8906998001721479 0.2845616501699181 34.31064966311676 5.704830592429171 0.4584444733760439 35.6132960221871 -0.046266873063698255 18.422398515266835
1152 33.50349426857095 4.557139788841169 0.32282162453411317 37.098787829615645 3.132141058527695 0.2943821292207244 37.897378259511356 1.957729180537981 0.24266008025275954 36.5286192928439 0.8738488772096775 0.33889024145352087 35.10836242858473 5.753044701906923 0.37214955451382453 36.027328415825316 -0.03945159355088142 18.001229603868993
1153 33.12647995629968 4.556573801126516 0.34923556471442374 37.34169480859579 3.134586573441151 0.3750548961946833 37.85294547798837 2.004077739279798 0.2158629687684937 36.93760559276238 0.8915544132316874 0.3179017881926063 34.58354992071482 5.713601379681526 0.45491404238679395 35.96845515127221 -0.03415353360343467 19.62918180967457
1154 33.178857866557316 4.5362217057540235 0.3992749795755083 38.253513242444605 3.1613932328468346 0.31574449911331315 36.60977037478363 1.9536131584599616 0.2419712584218519 37.453650746599955 0.8583863164424181 0.3407863771895666 34.305203046918365 5.735949195972502 0.3805498666799832 35.96019905546077 -0.04511959306042246 19.232210530619994
1155 33.150807997754804 4.553253791988401 0.36466757688970175 38.1273129160953 3.1479573554157483 0.3345845394789358 36.99221958528695 1.987821901098171 0.22951199788365684 36.802547612389326 0.8663853862178923 0.31789969060029205 34.82017504780235 5.725370637585421 0.3922894747023683 35.978612631865744 -0.03807450049444379 18.781021147524772
1156 34.43278245009127 4.523861189269752 0.3262150566104336 36.954449215487124 3.1546248726981188 0.3072937820103527 36.86874038928567 1.9331445535300347 0.202071156192152 37.31583922707213 0.8515732755816722 0.35202362396167275 34.348637200813634 5.738071454735821 0.375904141931704 35.984089696549965 -0.05397724579249068 17.91647918488442
1157 34.821496608418364 4.549146407642912 0.3352301262871861 37.44348951758387 3.137161473811108 0.3067332623948525 36.755934821665896 1.972342831661212 0.22968013864332987 37.35743711026286 0.858954722736868 0.23295519355045735 34.49516874445385 5.7231688186729235 0.4123639677791735 36.17470536047697 -0.046077464050565786 17.383111947749878
1158 34.292452957143645 4.514638181618534 0.3324294707807291 37.78772111989809 3.1276424235174596 0.31467551657032866 36.790776295428586 1.9692716383013902 0.28452704076560525 36.75981869632143 0.8604573073046812 0.2624235028290684 34.653430706205015 5.7477887498473255 0.3677694269754935 36.05683995499935 -0.05027265483769232 17.897195685416715
1159 33.317125790021194 4.543782757145347 0.3665463304775995 37.05169385714018 3.13362749024904 0.29507076354480816 37.02145444756851 1.937916144259826 0.2589221162355194 37.35477701898376 0.8840513921168122 0.2853912626338808 34.57875838894198 5.766476241282235 0.3700194921563679 35.86476190053112 -0.04106150994491842 18.059056344210017
1160 34.04858770263078 4.532340358194881 0.3567022583531834 36.216584171988984 3.1193507683537542 0.33425166683491064 36.43631443833076 1.9682218708662853 0.25100074569665276 35.72030929784249 0.8518919092911565 0.29879953365765355 34.523992430476866 5.751847874845888 0.40015689569430113 35.38915760825398 -0.04950175864517736 18.803456119946272
1161 33.359184973315664 4.524726782924619 0.34781680104276086 36.78916539825779 3.1167388326311456 0.29581754940522564 37.462788174541956 1.974944759513392 0.29357989866696516 36.956868607883095 0.8578375208481327 0.3169957184777332 34.56471587031014 5.775554880861736 0.427842014683819 35.82654460486172 -0.04427175959976541 19.274895901211522
1162 33.63295170674041 4.543011800654762 0.3133476734781362 36.06196117377713 3.1107582195503594 0.3311533415808197 36.70319258338499 1.9768945597227585 0.27737127060147815 35.883364762390755 0.8472715430347983 0.27121442844832705 34.3826591567335 5.750445198817967 0.40278727264795683 35.332825876605355 -0.04855605059944148 18.287368815175313
1163 33.412352072799436 4.526961227267819 0.33685763924176576 36.98459720497526 3.147719974223566 0.352251393740693 37.88421653873974 1.9679503299746468 0.245298255489524 37.21624368447533 0.85449889462878 0.2483758454259673 34.493214938577175 5.740864514809232 0.33831280006505626 35.99812488791339 -0.04663332677476169 17.430475450118088
1164 33.52184403256862 4.531825301931738 0.31026913209780416 36.88455745361776 3.0949372355676035 0.37337931809714414 37.98784523232935 1.9721282563144533 0.2435351686995408 36.932430573980014 0.8499068550646206 0.2733441520155257 33.61581824638326 5.748871357939121 0.3783117460487014 35.7884991077758 -0.054698513592063125 18.0921681700416
1165 33.01230835706453 4.533624945390032 0.30556723550323656 38.39664917343096 3.1490692555342252 0.322740073442218 37.02148659193008 1.9501059444462676 0.20064212575232857 36.793425363234036 0.8686101062408369 0.3678881090639499 33.98558321451184 5.76371686903671 0.43239365328930296 35.84189054003429 -0.04120689082595619 18.669614288414266
[truncated: 465,907 more chars]
