# Supplementary material for: Lipid nanodisc scaffold and size alter the structure of a pentameric ligand-gated ion channel
Source: Nat Commun. 2024 Jan 2;15:25. doi: 10.1038/s41467-023-44366-w (PMC10762164; doi:10.1038/s41467-023-44366-w)
Supplement: Supplementary file 4 — Source Data [file 41467_2023_44366_MOESM4_ESM.zip › rawData/Figure4/9nm_nanodisc/m2Helix.903.txt]

0 8.560298184392073 4.665532538320849 0.2299459837470926 9.723294017987113 3.4500247698282642 0.22888052068782033 9.856521516743285 2.3175249827628037 0.22882902464760366 8.79679949320651 1.1238886842244313 0.22976442540809505 7.889328752263081 6.0556823424732755 0.23137859778789394 8.965248392918413 0.0 13.164261711259487
1 8.560298182821663 4.6655325422331915 0.2299459837470926 9.723293999893224 3.450024763987451 0.22888052068782033 9.856521516743285 2.3175249827628037 0.22882902464760366 8.796799480326575 1.1238886872795621 0.22976442540809505 7.889328737139075 6.0556823507537505 0.23137859778789394 8.965248383384765 1.8814270141831457e-9 13.164261711259487
2 7.8453846521474695 4.688443780484418 0.2574617215665561 8.642820685933106 3.422321757647558 0.22622333068547168 10.477493374681407 2.147229209974606 0.22003394759394748 9.580143708787926 1.0820205644740946 0.23610285252047206 8.682404255419579 6.164396557276977 0.22056419950160325 9.045649335393897 -0.02164828955039395 13.297044675577586
3 7.862233165672838 4.592490397106428 0.2671955150493272 9.406378712956341 3.458850512185811 0.2424838967436186 10.246271957434828 2.1584129497559887 0.22691400997918507 9.988712083782785 1.0594214990012312 0.23767551431842912 8.261793087461665 6.06531035553745 0.18919610634261455 9.153077801461691 -0.05563352080454283 13.332327308486027
4 7.7220003111560365 4.6154706530482095 0.2723211017692426 9.567709941985148 3.4212798479121838 0.22602660062151989 10.743850180942507 2.197974876311563 0.22624963722618907 9.086872825007601 1.1033341356027138 0.2353763032421614 8.157889616501578 6.101503577290466 0.24402386473878188 9.055664575118573 -0.034618045488897485 13.796795145925929
5 7.958147975810839 4.646737382180579 0.2869495791846624 9.36145783548152 3.4321514683486454 0.1948918939836777 10.421029314483663 2.1788131553281067 0.2054260614837524 9.50245906540604 1.0688743213489516 0.25494803966465585 9.290453146638377 6.1280290788644045 0.24261170431748336 9.306709467564088 -0.03160958230778741 13.57712050354246
6 8.572292047871688 4.644559121376127 0.27118305600848636 9.245115652671307 3.550188845781685 0.2088365004330965 10.156770113518144 2.2056733008672107 0.25432121224882226 8.859193344392974 1.0725497853455614 0.23377508598553284 8.745434732768492 6.0660589783724985 0.22211772420564568 9.115761178244522 -0.01472465717330822 13.639072140933218
7 7.491964380724224 4.586049806602253 0.2547272013969206 9.16663532217379 3.4580685560376185 0.21359214196481857 10.69372418539682 2.1991957562919304 0.25030987262663273 9.443080094539004 1.1120351176871328 0.2923895022144846 8.278702570225501 6.092561606918574 0.18333542657773938 9.014821310611868 -0.0329484948144231 13.686290347977003
8 7.8364860314441795 4.608460967879247 0.23590733161860533 9.317854010404744 3.442199611155722 0.2198519978706039 10.100979367364271 2.147239519347296 0.20238631248932257 9.369858751073261 1.0753238717427527 0.2614286396068021 8.811926252883849 6.06667159727664 0.1959475238460382 9.087420882634062 -0.05455155004159318 12.782938281206283
9 7.286186990769911 4.595063840625833 0.290960517311602 9.511118663311953 3.4486000404652386 0.2153442001132738 11.027098970326831 2.1901661456874995 0.26813056179160916 9.281941658949767 1.1097261303933306 0.2589251425585484 8.914456572641434 6.092462692214287 0.20695480745483408 9.20416057119998 -0.03532689364468711 14.212965580134528
10 8.414651745101184 4.6604319174282836 0.24879617023827563 9.158270210603673 3.5096772280790183 0.24044143193158815 10.25240959064229 2.1914647849374225 0.23916180497332976 9.301053161089136 1.089897021435371 0.27173345127747156 8.755540152327013 6.050261627614206 0.19396762386105496 9.176384971952661 -0.022184147623064553 13.683383589855739
11 8.369948526035987 4.569549885918304 0.25461268901392137 9.126729581611327 3.4687752389771016 0.21439654505848962 10.856903527957922 2.200157310394195 0.279708829228071 9.142365334779974 1.0987645905769512 0.24758977476247063 8.497535823406348 6.019621317016235 0.17437578104618626 9.19869655875831 -0.051156994945367226 13.415046104010894
12 8.04871987603456 4.6385248857591055 0.2476719686821309 9.03932291727299 3.4843688503526535 0.22639599550337428 10.38457796220624 2.1691892655584373 0.22537752745579978 9.65510385583804 1.074847863745128 0.2681267370498333 8.424007523283425 6.1456319371259545 0.18969904602160848 9.110346426927052 -0.02001810301366902 13.261351958553055
13 8.141160176155976 4.609058634503273 0.25506004235213153 9.39674731156388 3.4353149877922053 0.18176996284234503 11.203204730773997 2.1143831000203646 0.22331478459239906 9.112434585443095 1.0542298452534118 0.3125721140526627 8.463686325695948 6.056469662060673 0.19938091597390378 9.26344662592658 -0.06863941759593924 13.431251650359094
14 8.082937093533904 4.599920620587744 0.3214600846433173 9.49002988337018 3.473348584813493 0.19595823853002997 10.269275380139364 2.1901147687187703 0.25334614385106563 8.884765769840445 1.00714625288341 0.27733557022591776 8.928012181066425 6.040089278482461 0.22595158621227746 9.131004061590062 -0.060406762424749114 14.599556181239635
15 8.42567772071739 4.647566918160875 0.258693412403 8.823880440872884 3.5348748265409804 0.20485255598742635 10.315721959997669 2.151512678700423 0.24390492763104926 8.968864228432427 1.062786968652131 0.2720244364389809 9.228706954222545 6.061860523490027 0.20472974905919564 9.152570260848583 -0.030810280413037638 13.569990649804334
16 7.8096924470790245 4.62250128069056 0.3075041648592391 8.721739462560702 3.4103701358799636 0.2212736028370024 11.265244102258082 2.1654058194636563 0.2225672288085902 9.515084877684275 1.0888041210730632 0.2808286765209804 8.890640234121886 6.049535017799251 0.18749647879420253 9.240480224740793 -0.05520738854062594 13.976390419473443
17 7.336709144165329 4.6899184976904795 0.3030538317533496 8.844889399826972 3.4059796610541193 0.1709747243430511 10.562486522776855 2.143936879628543 0.27188996845942925 9.589688272648443 1.070937767907662 0.2642313717166129 8.797508260850355 6.160923369108191 0.20239342907259156 9.02625632005359 -0.0281914284441259 13.894723003805746
18 8.204921757014722 4.783517585012281 0.2587749486513246 8.180794816539152 3.5225362079212963 0.20720615139328238 10.874438514774216 2.0808551015160153 0.2644750051649458 9.818843912489708 0.9958071718935554 0.26664367326835703 9.87930477800556 6.101615092526092 0.17836902960611728 9.391660755764672 -0.02566443174807669 13.469880330497622
19 7.97155027814443 4.650278043160309 0.21523371249467335 8.733293183632396 3.4130769790837148 0.17875629225377926 11.024601011780348 2.176465032812482 0.24992216704401662 9.199469723178064 0.9729235331282434 0.27600580713669665 8.987142764958808 6.063205328754771 0.17402087410196923 9.183211392338809 -0.0673408801340207 12.535615864813218
20 7.212408462656843 4.631326742444804 0.20465761376478747 8.669412545887038 3.433830566009945 0.22979190365633712 11.361758187404067 2.1340534362403054 0.2900059364201658 9.539788502610827 1.0006740176985156 0.30180606769703217 8.823597046542515 6.118002499588677 0.14245335691089583 9.121392949020258 -0.0589532111254754 13.392485997857046
21 7.913572858332102 4.710983269739722 0.21663245080030258 8.119490186494172 3.4158894776041584 0.20456374170296857 10.699238717646063 2.094029648227696 0.25591925579105357 9.751588278174303 1.0578945076232502 0.2968383454787862 9.191089554381396 6.166839886740752 0.16512725638219405 9.134995919005608 -0.03340330553480904 13.052907339445722
22 7.7182871070150645 4.703939923470515 0.24985853675123523 8.738002889768774 3.422070318954308 0.1986117579150842 10.963810478712864 2.1598286614006454 0.27480181475558463 10.092363704144587 1.089937344505685 0.3036143518546459 8.8718276055924 6.112558582504443 0.1776743040203079 9.276858357046738 -0.024863697354805446 13.803249603711695
23 7.624793732114171 4.692752808121708 0.25906082597901786 9.014931027630224 3.3876598303550827 0.18501483719880044 10.787594950356409 2.1579847994539145 0.24387604843066438 9.005662932136294 1.0944337917755214 0.29771049365766356 9.123069264342487 6.115025005223811 0.19474749277463577 9.111210381315917 -0.032959416535917316 13.526498758809748
24 7.741260789092464 4.641093790493275 0.25182614808041753 9.107922047824745 3.395427100860844 0.18854815799684552 11.581097384344487 2.1484833134422576 0.1979327258628361 9.822268084183285 1.202954963459669 0.33215539359970175 8.421085631815306 6.171260474307645 0.21086914107271937 9.334726787452059 -0.010686735009186687 13.537062594495016
25 7.922362351433657 4.6940155165153845 0.28087491098310063 8.617770148907086 3.484861411934077 0.19338758509032752 10.546754712646045 2.128739279762251 0.23748785129769132 9.86092166848782 1.0549246006975699 0.3414101797462827 8.818909631124486 6.1336816845176045 0.24767002357261655 9.153343702519818 -0.02328616483654735 14.906420083243356
26 7.7690002201830755 4.62890300405281 0.21970709711932887 8.867029047657576 3.3484813036230547 0.19297403802747048 10.577827932030468 2.1415958857012423 0.27273431136382337 9.795856502828583 1.1002989767765776 0.2820253759303486 8.98750258979292 6.102383183533232 0.20503150722096186 9.199443258498524 -0.058198192784541504 13.43554321710002
27 8.04138526717701 4.553670892724721 0.22501129778474066 9.907876604012293 3.422659695888503 0.1934061927831068 10.785650012721026 2.2242113955821177 0.3378504154761908 8.823167872675178 1.1259835269539582 0.29653578965091576 8.388005453498252 6.068165670419166 0.1950229643604337 9.189217042016752 -0.04359242720823153 14.299040237015886
28 6.817523335587102 4.539572488644415 0.27519011641039287 8.7839039911898 3.3277929885249673 0.24408528510161598 11.333234020576038 2.1359737579346287 0.24422434994355305 10.01053256506893 1.1517758482232807 0.2589265393113611 8.195038368261201 6.126567584231959 0.21819451716947638 9.028046456136613 -0.06619413001007449 14.216467254173198
29 8.438503073440199 4.60336227844908 0.26111112665515934 9.135312144101887 3.503224767075363 0.20474352815450522 10.698273435842511 2.159874706648987 0.30688818482293945 9.456428059562345 1.1383008240144277 0.29478532170267374 8.645438135356356 6.032520985546782 0.16484817752169897 9.27479096966066 -0.03507395117499672 14.121992597657794
30 6.918399574447569 4.563349027693993 0.28144073668389 9.198399343913412 3.2881624765428152 0.21575858940401452 12.188057598462587 2.129875748629419 0.265343276308868 10.626924569168917 1.1254044682102176 0.3366316073600339 8.555416859918958 6.1991968466818514 0.2122749782918019 9.497439589182289 -0.061332949970265414 15.02810070420878
31 6.860435939679752 4.676792062873704 0.27272191953286035 8.247526502222723 3.3498394561479943 0.2365880366039873 11.387578368276086 2.102877978695096 0.26253031977973174 10.451698932914194 1.115896413922552 0.36365862318659353 8.835082930679812 6.160842597787994 0.21403849588270976 9.156464534754512 -0.04128096163645667 15.464559405554125
32 7.848688715532938 4.593415245822937 0.2623253775807115 8.753817475183903 3.4179105930417912 0.20592279745527492 10.506398946729302 2.093139030185751 0.28272722709858844 9.772567975964877 1.092505677511666 0.305742532929769 8.481035775850453 6.107900059166639 0.15825023180069003 9.072501777852294 -0.06155654237616792 13.92250964082256
33 8.005847116513669 4.6606572078638795 0.23175388263337962 8.934621202939443 3.4564125463711246 0.1770713129055071 10.853103081202756 2.1750958462282965 0.2925484797727694 9.38940970200057 1.1006062198365876 0.34446472999786476 9.028031365484699 6.091368938595932 0.20816124137842246 9.242202493628227 -0.02570251174276077 14.369777453223106
34 7.5753605563276905 4.614052624026874 0.26525484612405115 8.828432139731627 3.419269975874051 0.18044629524241923 10.770478690449877 2.1432496339045577 0.2407736073282438 10.133722450684877 1.0902441688611502 0.3202823296807816 9.52989232730106 6.152473048581238 0.19184756219150492 9.367577232899027 -0.038672773272350636 13.734997441856832
35 7.2814367641062985 4.6797271168363554 0.257831084826733 8.63173497957424 3.4100272199927364 0.22339605034623025 10.825157427786692 2.160800958733998 0.2945638785118589 9.90335393870509 1.0790810255030072 0.2867930645571929 9.287191905345413 6.149356940889735 0.2230497961874315 9.185775003103547 -0.026732011130758338 14.732279000771866
36 7.279650766539179 4.718398444223949 0.2485530239087278 8.546190028316008 3.4008414752372316 0.20568566747041964 11.470932412209189 2.051949557381178 0.26267933313963254 10.372666234671186 1.1103352323790108 0.3537310524597393 9.860577064748083 6.25626275034646 0.20834862945070357 9.50600330129673 -0.014973171608358893 14.65623411706135
37 7.948839228029581 4.697951423420136 0.21537739129688813 8.263775005391727 3.4618316569666012 0.1976236173552127 11.010597941541986 2.1285781877560375 0.2885290377732619 9.996787444785097 1.0628682352835523 0.3102697177677275 9.65208650109952 6.164789034657831 0.14557897241101914 9.374417224169582 -0.019326955905093125 13.262583381119764
38 7.45611165932434 4.685619070337471 0.27912617303252124 8.215607457711174 3.401484738129411 0.21604016072526816 11.237358723442494 2.104033993292296 0.21368379100652277 9.938315135396484 1.1080062266460102 0.3232377141421868 9.234871805624719 6.151611142214932 0.23282502904347346 9.216452956299843 -0.032379629397900754 14.49483375706445
39 7.15784919176235 4.611619359100992 0.2613991194159652 9.01268640192064 3.323614364751625 0.1984041160219001 11.481741827629657 2.125790700866061 0.2546439246599608 10.049730340868111 1.117387863270193 0.2965186548900048 8.764387342574347 6.150848815377094 0.20104099580846221 9.29327902095102 -0.05667844284873187 13.888574999947698
40 7.28027251238016 4.697506421065816 0.2445733960988176 8.369721135301312 3.361834666891781 0.21287165761447577 11.062816186502618 2.0667522779854455 0.24673195270396622 10.405760085134101 1.117475081380026 0.31430555515055564 9.200831293960261 6.170729690235144 0.16080027608338254 9.263880242655691 -0.03967103601028228 13.51358588992502
41 7.733267896417009 4.641032556377006 0.2245791838957268 8.583406530666986 3.3926807265510566 0.21016632010078226 11.371275795148192 2.0821772520640645 0.2189298637120919 10.399752538037712 1.0838247943835198 0.27914521018231897 8.92393580490122 6.189238846983829 0.21222121874718344 9.402327713034223 -0.044739828250029576 13.121212462688082
42 6.781346345562625 4.669716500053868 0.2722634784740867 8.343728246738301 3.412609871595062 0.17453992417822917 12.028198987052297 2.107509413214338 0.2212942420891706 10.235355053340735 1.179182750339363 0.33652674972449753 8.881905937434038 6.229807163773983 0.2468893126332337 9.254106914025598 -0.0027655237266019485 14.341290683911414
43 7.762437990295683 4.696995846696048 0.24800436266680992 8.503718763442697 3.3901000338351035 0.18174490201731483 11.22692727784703 2.1353039707651424 0.24104841271291017 9.618339488550307 1.1174243325903752 0.33863411643880603 8.857375544275875 6.159846555240333 0.2150527940270043 9.193759812882318 -0.022596515696524433 14.031559792671414
44 7.985809010209822 4.702600374783733 0.23957536078558553 8.258665051130727 3.4674256574393283 0.19021580436464247 11.465260707091167 2.0965675233088623 0.2616434853788664 9.364022646582114 1.086496252412002 0.30339616964530935 9.55924255352575 6.092763442698073 0.2018741600279374 9.326599993707916 -0.033360013393525054 13.713228937576176
45 7.734574915278066 4.71796597614674 0.21328063937065633 8.46767511702114 3.3567353563447626 0.13810079724970106 11.366282113132966 2.070416199504268 0.22848770694791296 9.953328020453235 1.134969744417313 0.31604610283120466 10.099646908399514 6.1755439358088395 0.23875409957256566 9.524301414856984 -0.03140442107754016 13.002352933413473
46 7.9238300775736095 4.683121070016119 0.22395873123403995 8.619794300964411 3.541977761122845 0.1878341727126338 10.858432876376792 2.1095607272762003 0.23877678178749592 10.208511239807429 1.0754122980095955 0.3325494480873161 9.800531672788429 6.177271211478178 0.24186725912253426 9.482220033502134 -0.005062049941337188 14.03731005532932
47 7.605553517732152 4.777192745975229 0.28495735013407086 8.471749869342533 3.4727825330441924 0.17621995557107414 11.19156588338395 2.0942051028553266 0.26053721594541207 10.17807176383449 1.1083724553999412 0.31394154173856925 9.661920905741544 6.201244778768896 0.20764289642415087 9.421772388006934 0.0082288596867921 14.247156614061225
48 7.991464658668364 4.677961809721902 0.26085148264001684 8.259557731138903 3.4116971978655686 0.19391783198633775 10.700359127453938 2.1310503479368723 0.2967445933440324 9.900821147192906 1.1280898667932788 0.3227733351595324 9.007375309356636 6.134230271585308 0.18666389540582962 9.17191559476215 -0.025924764741338934 14.44943568206288
49 7.758417328952196 4.742441606056771 0.22853506905189777 7.62195630049828 3.4238406729570854 0.2025558572886225 10.700440047754862 2.074269501548411 0.2612387771087727 10.151829647859387 1.1067321712898117 0.35340173817517706 9.499626415369509 6.144893214114747 0.2242711786150836 9.146453948086847 -0.02409523032855949 14.553158022056458
50 7.663601692645624 4.715268208371766 0.23559932502715694 8.46289110124603 3.426807157491081 0.18906326702374465 10.481233130479174 2.1392358239352207 0.254836461712274 9.711660023135524 1.08912003536217 0.32806975901512303 9.232158172750482 6.100451452895934 0.22343452034860362 9.110308824051366 -0.02835412791069052 14.106259110941682
51 8.164115734544046 4.777744256933745 0.2275487354428977 7.374980166676732 3.4829582786332223 0.20016604395986146 10.03430578660954 2.0533617652749596 0.26927984749787043 10.274301481146948 0.9949466133414687 0.3273186378544544 9.694351226304176 6.1224730866654875 0.2165314883667857 9.10841087905629 -0.0362338633521482 14.219033476967141
52 7.836648245075304 4.853118746349213 0.2386731824525856 7.163407637572361 3.5089351086782723 0.20455200470861437 9.63058329947532 2.062754059844732 0.21985555085940198 10.419784592798806 0.9578138717069937 0.2808693202326861 10.454299215257963 6.129253982762438 0.2549352768105367 9.10094459803595 -0.020155509653595027 13.738213963856944
53 7.6358358732674 4.66574413051408 0.2679903614585346 8.825283744078373 3.3922231897669195 0.21551345040729425 10.33789552231488 2.12797159761426 0.2698373834245791 9.813918794103332 1.051493815253902 0.34364056173433766 8.883887114233529 6.0698962231688265 0.19922105439803828 9.099364209599504 -0.06106487225832726 14.853390097503446
54 8.328258969955641 4.757052018982418 0.2527871734966854 8.078081083024307 3.465215285066526 0.18004864953512306 10.514620706133332 2.026657874900212 0.22097330476693097 9.923855208552533 0.987720736612331 0.3055119520474406 9.331937675968211 6.0800034312116304 0.19636008080283723 9.235350728726806 -0.05920079416730124 13.243130593593833
55 7.79779721887799 4.726772265084776 0.22609893176825577 8.625066745518362 3.3941956096724524 0.1967074446500754 10.874902222159069 2.081631968604908 0.25171369482438344 9.7709755606079 1.120441831372058 0.3242667047108201 9.577634279130963 6.102766703363499 0.19424140828777842 9.329275205258856 -0.037368987902386096 13.671095959436645
56 7.486021395571633 4.691271256290594 0.274889662922211 8.658682625356922 3.448930950230657 0.16917732958038123 10.406491860921172 2.1064955965770724 0.252305317866937 10.021798328233498 1.0085631670379767 0.2719310257916465 9.081345215872796 6.14370409577024 0.2058099536734297 9.130867885191204 -0.04273765034061676 13.454347235548655
57 8.205761611763164 4.750824962201304 0.23567413012855476 8.037698378323354 3.475375104468976 0.15262324318929626 10.684443949260322 2.0857503948739637 0.2553632006377746 10.432056837983064 1.0390242669681589 0.33454351512663755 9.528680524133065 6.116143552192275 0.21085775007020216 9.377728260292594 -0.029107007380989237 13.625644992699964
58 8.185212445477601 4.636616503440887 0.2958608918864826 9.066472983506923 3.442213523479449 0.13576473362244276 10.810852558354819 2.1494601204568626 0.2279099020305785 9.488946955656788 1.0977189170293828 0.3193064612281711 8.563893795325782 6.053484119806842 0.2510242626500805 9.223075747664382 -0.04663202667924007 14.093229114362556
59 8.002923502978428 4.735761704193327 0.3042988246361371 8.173053084074523 3.4202941858307794 0.1909291555916998 10.043642604964544 2.118402259012041 0.20179001490954668 10.09800202298156 1.0036252524225786 0.3017519216326422 9.795982753696403 6.1096167519506785 0.25499932112922197 9.222720793739091 -0.04499063284004392 14.36713716299211
60 8.397525681070212 4.634948743366694 0.23784658895518185 9.060360340326486 3.4902741696638087 0.2147319095392732 11.230921959115804 2.1290421253661567 0.24300414492336586 9.674724953961233 1.1665872994375113 0.3525637859400263 8.746878886337678 6.099085581753416 0.20067860926960415 9.422082364162282 -0.018543079604407486 14.310480812722997
61 8.153946463736524 4.744327961869055 0.2209409410282433 8.77042115276941 3.398447996481364 0.1741399440051309 11.33096555376575 2.109028764784952 0.2067502054149608 9.70365158643546 1.1143671700379958 0.344783004699909 8.55041167074575 6.119985523764529 0.2453758033062327 9.30187928549058 -0.025299180134345532 13.659198080733818
62 7.8782167711815445 4.690290317717036 0.22058109019357242 8.688550757262481 3.4121080372556993 0.21141207366576995 11.161204504822042 2.0926178340726387 0.18872997030008906 10.085155963202945 1.0977656255569745 0.32131271573139103 8.823750252681785 6.1928822742680945 0.23806860347589315 9.32737564983016 -0.02539784574783619 13.523000912501177
63 7.852339515746479 4.727233135058055 0.25098154658449606 8.489388859590607 3.3588942134697928 0.15679995750647752 10.856630541309979 2.157533324001591 0.2400105346825395 9.512763488205312 1.0854108212389446 0.305578330656644 8.945397587048577 6.153753683066739 0.25001445098598984 9.13130399838019 -0.0259656281549002 13.789774267990746
64 8.28678402205202 4.729258263089126 0.18790885073913582 8.816302460324795 3.4694271096040783 0.14272263734243001 10.519408678288904 2.089934140264022 0.21996703135314455 9.469403325769505 1.084237063206127 0.31119646929176165 9.028268195387303 6.112560837481636 0.1880727842128015 9.224033336364506 -0.025447180792926804 12.030598487243877
65 7.88498250800283 4.785613301846252 0.2569546704994885 8.147290629999176 3.4020514866323897 0.1935209011798746 10.418030058005037 2.1187811019563716 0.26213062950501165 9.897775457733243 1.0498679264099464 0.3258452781836832 9.221159009290956 6.146991738615771 0.24351761803438818 9.113847532606249 -0.021869552429778682 14.690283749471142
66 8.63081343631012 4.772057253877163 0.23900424313536708 8.660859257658608 3.4913475546575885 0.15334411113596935 10.17890232715347 2.125166171171937 0.2460927195002715 9.575292362389073 1.0895432931558435 0.3597935477620618 9.04111465209697 6.044605850780408 0.18746545879269969 9.21739640712165 -0.017986638793336774 13.58712207420473
67 8.275374186562265 4.751516879281084 0.2307010529185981 8.752663743023179 3.4982226707988073 0.20634272879866306 10.463670618594005 2.1627454026732913 0.24979079161741202 9.127054633132438 1.111907206184676 0.28841527079547086 8.881900070377897 6.085190200284547 0.21470981040320655 9.100132650337958 -0.0006141916774436318 13.635933199121293
68 7.871386843032304 4.817742366447671 0.2896972877888817 7.837572390796779 3.4186454543806546 0.2112157073177424 10.819204529431174 2.1049955371281324 0.2258669661186935 9.988722981683216 1.0339148246165542 0.3129715482714679 9.360414981033177 6.183046890887539 0.2249901923731176 9.17546034519533 -0.010861648829814507 14.492872338267693
69 7.825097633496929 4.767609849382942 0.28301914733665146 8.627431010686822 3.430944490101473 0.17890038079833742 11.07460469804557 2.0576434440613163 0.23134974495238267 9.814637157874651 1.0605688526841206 0.2890436917597599 9.12709843958216 6.117600549271685 0.21030598444239637 9.293773787937226 -0.035657226421617325 13.666406472323338
70 8.243723623867378 4.775361520263704 0.18169378052875668 8.45135027135304 3.42969268614405 0.20366570378444948 10.69099229518812 2.091955602652236 0.2547035459417229 9.859698116985706 1.1115373318125106 0.2970620116786382 9.157759554755888 6.166964439289603 0.19249855820019984 9.280704772430028 -0.007428347489503917 12.944532945207719
71 7.837878786155704 4.7324120476109535 0.24645969526812497 8.812903928665264 3.448408541134116 0.19102273080791204 11.795552232490385 2.1129598249756256 0.21455813311388333 9.884217708052171 1.1646145168957311 0.3697954363343268 8.128348422214598 6.125965803989433 0.17235333922700627 9.291780215515626 -0.005658516600752917 13.684401764156453
72 8.543636896038368 4.757639205444464 0.18856850923823434 9.017334886312534 3.5345947134919977 0.1776348422599782 11.063660360240663 2.0848114006886926 0.19205283296330578 9.546441623391328 1.0571842669735196 0.3275762356922301 9.946462219538008 6.078808171059319 0.22029241131346514 9.62350719710418 -0.019923111990326082 12.675256891538163
73 7.941344291160736 4.74403815065685 0.21758625690455646 8.80840119117987 3.3682686513233833 0.16345449162348197 10.820156638686178 2.1433851287525902 0.2704955334738007 9.45653222020619 1.127372591425987 0.33288249991898194 8.841619578612688 6.08459733553116 0.1600689639710998 9.173610783969133 -0.02899829198393067 13.114863508809616
74 8.013249081712887 4.863585229328036 0.2090993982009216 8.222812450016276 3.492028472052767 0.20437352056672553 10.965861179972016 2.1025386504756245 0.26238375148644505 10.035179541639897 1.0788434160698286 0.3467588520570588 9.753238179139505 6.157143836410506 0.18795287788155568 9.398068086496115 0.01629725734542764 13.872092028589227
75 8.118654478702476 4.784288291653772 0.2389140900748617 8.239564759644647 3.482104229768021 0.17773162617128918 11.38709679043111 2.1111272669997 0.21041559548676084 10.190433966631401 1.1129169321645644 0.33108953912975586 9.422613375629588 6.140093453050694 0.17872008451520927 9.471672674207845 0.003575371205425615 13.027581289648499
76 7.872307318785739 4.829759853092286 0.1642594526115011 8.419061880631737 3.4280260024696374 0.1631755129732377 11.165995208609923 2.033101523382429 0.2144758137969968 10.633450495027118 1.1133789003185268 0.34128750142501857 9.33494756340872 6.168794027510284 0.16778501000439347 9.485152493292649 -0.007918602167292121 12.043381380449839
77 7.878389168810243 4.83851412463054 0.19988976416287757 8.524983418054 3.403708483195908 0.2012250789467579 10.89697364232672 2.1106874212634095 0.24034930366704638 10.392282373509655 1.0873823227003743 0.31934975086314693 9.101703464258515 6.140450791693435 0.20929313060304794 9.358866413391826 -0.006382034825191507 13.408438859382372
78 9.053025585476966 4.797820546102345 0.21281917531378994 8.266786968090798 3.514063913988565 0.16091787306657537 9.944282328240835 2.117640276125652 0.251301024729341 9.73909281813712 1.0517914473094117 0.32650378696840154 8.961679311892983 6.1327324442340405 0.21474169957998468 9.192973402367741 0.00027906203007810326 13.364625136780573
79 7.949958836106891 4.748887318202857 0.19058114819872826 8.757309548592811 3.4627814928427627 0.2015123581390943 10.903503182814008 2.123344948900099 0.2513590253879953 10.134985202018841 1.0917891024379585 0.35098927949366565 8.299205920491579 6.101501266449914 0.17124041356077785 9.208992538004825 -0.016869837755206517 13.357734346665826
80 8.70939904140191 4.700883682433535 0.22624060299561063 8.4945854477157 3.440710274148406 0.17770330457154163 10.196491908779677 2.071940501505847 0.23014438574801452 10.760670284243023 1.099828194520148 0.37653570483238086 8.82554875225233 6.119081494311105 0.21898748898902293 9.397339086878528 -0.03604183413811653 14.09030973074604
81 8.011401201688436 4.783022943234031 0.20118839491989957 8.424966862678392 3.4389178470618393 0.1879072553614524 10.74742628840688 2.0720869411775285 0.24470087198875468 10.047867824541212 1.0441326097294965 0.35069445469532706 8.736833492029259 6.16949563879663 0.17921162216514228 9.193699133868837 -0.020999467522019623 13.335049507717262
82 8.22996043860802 4.7204498995363 0.22406739885472007 8.598590718551607 3.4605529808899416 0.14701170128748384 10.149685778355439 2.036920074447918 0.258695742358737 10.185805261785022 1.0420586609115101 0.3493421540700002 9.177654432216213 6.123611800646471 0.2041787153081538 9.26833932590326 -0.0458119802354966 13.55957004132008
83 7.284280537442357 4.712644234260123 0.20921824170167272 8.540507761254045 3.4087681102746945 0.20176473488114696 11.047106028215998 2.048605313988401 0.2632544068993525 10.447094826953219 1.0767018130554171 0.3222766962091831 9.060038816972694 6.1890957249654095 0.20232907432329444 9.275805594167661 -0.0353676242131157 13.737730604638314
84 8.030444223646311 4.724193776940778 0.21177676428779366 8.461585628332983 3.4683751155655607 0.21394587353421057 11.287271052246064 2.0261682176477027 0.24249730102511843 10.443165762652031 1.078093304874084 0.3065057739653965 8.407866975994423 6.17506184831101 0.1746915692158997 9.326066728574363 -0.028152210854097647 13.171351831925332
85 7.674337229517508 4.77759196768552 0.2248605784981253 8.448544102970557 3.3912114256692347 0.2248287651078321 11.284212077277724 2.0743268703458817 0.23178061025725993 10.570111617845368 1.1089749361389587 0.36358790127781077 8.485483150605507 6.198068089901337 0.2108400928181587 9.292537635643333 -0.012496005573738245 14.39153038344042
86 7.957466808572516 4.662364400201635 0.17296291090384133 9.04806478874682 3.3668226408743354 0.20954944673801446 11.211758463809339 2.064825053764854 0.25553021220135635 10.611686494317363 1.0926464156028017 0.3178762347936762 8.81548393814044 6.159107118589321 0.18294628539960192 9.528892098717296 -0.05337753771533542 13.050432618775478
87 7.6200620153456375 4.732744307019587 0.2008940874146295 8.67981978681185 3.356406210332823 0.20257748492863362 11.114674359982102 2.1095452358929823 0.22731848835582041 10.52356801036131 1.1428488426590069 0.33712893735166694 8.316377511409721 6.160267003243036 0.19576743059670354 9.250900336782124 -0.02216834369243772 13.334864207630146
88 8.512370355760526 4.598733336762028 0.20695480745483408 9.293621908811822 3.436852325595134 0.2096846479572567 11.209586841007066 2.118638709866425 0.22674358884116572 9.878534757082594 1.1682523872614952 0.3570718026317618 7.988472314889779 6.118710589631301 0.1861303085728598 9.376517235510358 -0.03429319369864805 13.597264288122219
89 8.696566768337417 4.668880894912423 0.21848949800106798 9.105275898823463 3.450599385316896 0.21017517679203637 11.507011115516793 2.130463079971104 0.1951837605687393 9.874323974140742 1.150680409001732 0.37606257366851326 7.628314247689567 6.115787521346697 0.22204411815073638 9.362298400901597 -0.0192484054121544 14.002574308369677
90 8.162007768391284 4.632832627544488 0.2107184460265664 9.190589483632072 3.3757496261046755 0.20314875591134496 11.072920917024001 2.1349297805767846 0.2389639553879981 9.96921077914459 1.1647194198452862 0.3589535966731713 8.015766753051102 6.138924178206286 0.2084500380055525 9.28209914024861 -0.03309953706642062 13.982860719377868
91 8.623473787590704 4.717341665480355 0.19327869464255046 8.386660974516571 3.473227597781165 0.2238518912893821 10.664066451645558 2.0765918049827716 0.2720528306252679 9.744079311218444 1.0542972089178244 0.35114699996528564 8.794801663219262 6.068300474916527 0.19284998973531256 9.242616437638109 -0.044578913106196175 14.131206531360023
92 9.057681970959802 4.74867084778978 0.17341740216941778 8.778074474220835 3.5022055868956965 0.19345394443793285 10.095556552997289 2.0871715337007424 0.26119030943233157 9.7621998722615 1.0386658355371823 0.37338013512656526 9.276584096983935 6.006120629447925 0.16179825960460534 9.394019393484673 -0.04596377684765947 13.329749093950692
93 8.642103663587136 4.7032356495108765 0.17134112167307566 8.645455252179342 3.469107832846252 0.22417386968677724 10.49861313243133 2.0847412639929406 0.25772867874750305 9.853585044847431 1.0769180172734587 0.3201622787362819 9.135980006811256 6.088789106883541 0.18171291152532604 9.3551474199713 -0.03797228942051092 13.236687107020618
94 8.806713629410224 4.760901806768023 0.2116227331943477 8.659243054810515 3.492844747370934 0.16770575601172966 9.981030213849031 2.0979614521113357 0.2796380054411289 9.526831156781482 1.0508747778217966 0.3229012773742655 9.035855463390579 6.06695705199113 0.19335346639407372 9.201934703648366 -0.028622696309281003 13.467043391069728
95 8.18164726388354 4.757134287115027 0.20117795516968673 8.50317912620539 3.4227175726587493 0.15683545105620975 11.617082239295293 2.0774700643196686 0.27734362497002885 10.340743983425032 1.0992070302477193 0.34713135202955897 8.823050378751201 6.167784198978904 0.20316027742924248 9.493140598312092 -0.017668032857911253 13.586532848170917
96 7.9515629948278805 4.713101899739014 0.17529274961369562 8.340422716308497 3.342786426900233 0.2227826094480017 11.426456782991549 2.021717124205038 0.2790655918688481 10.49917115649593 1.0967776834767724 0.3581571624061902 9.090142133850817 6.09223485400191 0.16378893678899484 9.461551156894936 -0.06920706585733134 13.740525448199229
97 8.192295878968018 4.692369478764872 0.21711526507055284 8.074277335335404 3.347303951704322 0.2312878683988291 11.206116447108862 2.0311306600152714 0.28579958780999987 10.412219839272758 1.118819269923123 0.33338958229259913 8.851882953205058 6.0930582740810255 0.19586944225535136 9.347358490778019 -0.06599433662420187 14.478205122427378
98 7.8917936243237845 4.731451038539885 0.22668843343217562 8.486055700278529 3.414361659087356 0.19946185221892063 11.000149933256674 2.03356145938569 0.2412500742173624 10.317184713999032 1.0889307982834289 0.34184322137667184 9.141501635342559 6.173004859426598 0.2075795681394473 9.367337121440116 -0.03426870057733322 13.943766174710637
99 7.503528823862853 4.757261203838917 0.2298023707114364 8.391162374867514 3.352135943510469 0.17780578063574087 11.641309035945035 2.042980751323463 0.25140191827429686 10.646881539094379 1.1400612071284641 0.3470503987904715 8.820720555142945 6.121580097744191 0.17545331192585112 9.400720465782545 -0.03972682281282389 13.539150609980558
100 7.613830725420791 4.781809285947401 0.26349068407710424 8.16007812228552 3.3700976750382337 0.18024691589468156 10.726298612054824 2.083036430312738 0.2656276945121293 10.226601350605348 1.0683172394786025 0.2831335291717259 9.45460954617851 6.076696147916973 0.19147113773526528 9.236283671309 -0.04653930778313513 13.567296371593192
101 8.122939191174328 4.732390526009824 0.21421717355461814 8.555115800111777 3.410090919989033 0.20195203033390444 10.497871294909443 2.069289185615541 0.2717527709189235 9.798409710445526 1.063350210375648 0.2900053111039457 9.010974261788762 6.154586296868797 0.24664139569371274 9.197062051685966 -0.03658923575015618 14.032523435974396
102 7.9068904859643885 4.732708833435192 0.19736784040006186 8.637768313823695 3.382577739480683 0.19134644060910666 10.73758602402432 2.0870895511099503 0.2745440420285351 10.30771031409491 1.035371747925101 0.3144641891013805 9.161942954511934 6.097145546509222 0.17890574001712284 9.350379618483851 -0.05555197982989517 13.253983462828764
103 7.742096421650008 4.725640227721196 0.2387964379976086 8.574919971042997 3.4065847196043757 0.17562328112678416 11.341390170871815 2.068195184930987 0.26933383734879823 10.267078369344679 1.0994083578812746 0.31235553141543715 8.554988227997693 6.125754366127761 0.1802681934173431 9.29609463218144 -0.037414092268805946 13.480290666781228
104 7.548820596389747 4.765154146529623 0.2361930393647427 7.961268152823374 3.3916057385267067 0.2255364363439968 10.399840790061896 2.0637125065589625 0.258214170410332 10.427281258497025 1.0230226620559646 0.30622652170081893 9.039538688962079 6.21052920414772 0.23411628264868545 9.075349897346825 -0.03172581195812936 14.441818917874535
105 7.838222532924481 4.716636924504591 0.22384249341835538 8.344000520022538 3.372734787988703 0.21484460827733678 10.73030977046869 2.0593195694770916 0.24841148496650434 10.717537781606184 1.0918869800002913 0.31199514335639583 8.588979582432659 6.212387868501574 0.2102959910534712 9.24381003749091 -0.03193743742747444 13.858585360786616
106 7.789361373268856 4.730995245195828 0.23211354365818368 8.781990025915464 3.3931172536388674 0.20102875748744176 10.699101857252337 2.0660498315363096 0.23825733302796964 10.029796299158006 1.1364314777641324 0.38963110807906837 8.352419724145893 6.134797229069901 0.21703390063954658 9.13053385594811 -0.03025245608091711 14.64554199652367
107 7.39001074886837 4.68461283091661 0.21443352205331828 8.384269732921881 3.3743735872706813 0.2199088389141954 11.112548255866814 2.0295134213984687 0.23411499797081362 11.163117691323 1.1088560700786745 0.34660377892901295 8.457321439058218 6.1969220363613635 0.19956049645556959 9.301453573607656 -0.043675074316765226 13.918538670397027
108 7.831408787638106 4.661444229408518 0.2468898004181986 8.765081364329792 3.4117844322113298 0.21507374133172838 11.198851937106705 2.074853044366621 0.17431530487069302 10.32730674793164 1.0594472181623438 0.36233182182058865 8.488284033806906 6.09434215025898 0.18215764057782183 9.322186574162629 -0.06215644864036625 13.530608137917884
109 7.874073452172075 4.746580782277965 0.25542006261091577 8.33213530752968 3.41780735848945 0.24889902565314118 11.080697093010157 2.092877586886143 0.21983669204224057 9.915702093106134 1.0935970311396552 0.3741287984372055 8.774472948802934 6.089521021677971 0.21072841967789763 9.195416178924196 -0.03445390742768799 15.000184027462268
110 8.232421334821186 4.603314578492082 0.2118958287144927 8.806528651312842 3.386081716553833 0.19280209036543175 11.161124315268848 2.101998987439684 0.24124408665361688 9.732228596289323 1.080796878306569 0.323674839820998 8.450678078026618 6.154860931088858 0.23043815118608377 9.276596195143764 -0.05712004514571967 13.751617299364693
111 7.793071777721634 4.730891146289576 0.23743388074886523 8.2290297138527 3.3779989237222887 0.17496879070516727 11.45574660603282 2.107288997067843 0.2754295478691759 10.109356791643146 1.1585437336382747 0.3678579447348314 8.798722798000377 6.138217521501471 0.1975228037196959 9.277185537450134 -0.019942599078034064 14.360762776945737
112 8.482218119916777 4.7434184474087875 0.280032280558759 8.40580651807908 3.401384369387221 0.18876014964345839 11.18858514742182 2.1375947235776476 0.25460345958287317 9.91659284123871 1.1116040570671843 0.3368424908290232 8.441633560199744 6.098894389008759 0.20178257993137416 9.286967237371226 -0.02395146623200488 14.461694939260525
113 6.5384309999072 4.7276077241948515 0.2913427852501379 8.166008329868859 3.2144248826705857 0.19674617266209457 11.324575160636815 2.107945520738779 0.2751464618802594 10.777424198829545 1.1206067195607634 0.3753805076793747 8.649516971627364 0.02611016500062182 0.180709474449689 9.091191132173957 -1.2831916610888043 15.118355466901233
114 7.109878205336442 4.714901098289593 0.23533847371624467 8.922585980428172 3.282423680099005 0.17614820174901138 11.878079015415615 2.1025959853821936 0.24971579292822305 10.011422568738258 1.1403750018359455 0.3580228127685668 8.644772613138231 6.146786083321844 0.17091410817053243 9.313347676611343 -0.045114293736208524 13.637992808206771
115 7.516025704195034 4.717637344122266 0.22511732970775003 8.49344236710007 3.3933064666677417 0.24503819680944341 10.458295394947807 2.0551563252398917 0.22770562692299173 9.850642457061028 1.0124075045938792 0.3316378904546276 9.711206671309453 6.133481676278491 0.17455159381081253 9.20592251892268 -0.060132800141470974 13.797403972113534
116 8.611200508045176 4.670673589744916 0.18926264986553507 8.788209303833113 3.4495833188290814 0.23821338503211045 11.010693695840882 2.1243596424463522 0.22606223719105228 9.786802038182834 1.0973258334604565 0.37467934427104077 8.1882616334735 6.155452823102168 0.1904646913070266 9.2770334358751 -0.02305162200532993 13.965070559313867
117 8.696410903698867 4.741422254350705 0.20979228918864334 8.363762018279857 3.422018607785234 0.21427800827118643 10.119704800898909 2.10661549482694 0.24249978321976132 9.988869050934495 1.0554108119108727 0.35824012897903146 8.686467997916527 6.168339547722703 0.1762624501244048 9.171042954345731 -0.02376932020263376 13.763278858823933
118 7.761399546752325 4.680134973213008 0.2743219002154696 9.128441508116781 3.3413875490969196 0.1625424848562532 10.67490678491346 2.1719641535475755 0.23331020025132848 9.753278117294679 1.0899508708304884 0.3308395320863928 8.956881390080873 6.144218861428672 0.1500582018027799 9.254981469431623 -0.03699938189859213 13.190317161039177
119 7.396638486262537 4.715703262267885 0.2539103168808416 8.897419165338869 3.4041364878158 0.164871784873293 10.8001375879293 2.130670051956315 0.25108040665467235 10.235441839453333 1.059546856893251 0.38159126476475413 9.199979965786152 6.195059688660511 0.18927817336163727 9.305923408954039 -0.021507394003172253 14.217740808703635
120 8.440461373902531 4.686203572460295 0.2643605156305371 8.908104480916494 3.492230753144723 0.19733318511628986 10.603211956751068 2.076850629930419 0.23824546280156442 10.8466975080224 1.0868559861185008 0.3989435169318395 9.083046971235522 6.160101752458099 0.18457431757082077 9.576304458165604 -0.022082124699517314 14.707333834971118
121 7.907840468955906 4.772297715166986 0.23542818133433646 8.070716916420782 3.3669013610850698 0.20947178175871758 11.382132152195643 2.0414122206874645 0.22535618901886725 10.780061069791602 1.068471961804433 0.35123674898940055 10.186540178752784 6.214730401293368 0.23620806722013576 9.665458157223345 -0.029767931514460555 14.41219147486727
122 7.114889497749807 4.665479972241082 0.2623304340902612 8.386299737430903 3.3843960995106332 0.19553594830834295 10.562787184301557 1.9999948152638827 0.21934059814928458 10.352520625661638 1.050569145096383 0.30299930256530466 9.065230316973398 6.185700436437637 0.18375148259833732 9.096345472423462 -0.06530256981200125 13.337973501349557
123 7.543111267622189 4.664698156895717 0.28607050393647065 8.154330457450024 3.319117765459516 0.21189781256330165 11.033569202011137 2.0872553364511113 0.21514969337769566 10.195210136808429 1.0839813921152295 0.33643504121170975 9.132668695804284 6.127213658850714 0.20494805486688872 9.211777951939213 -0.06607740156746718 14.375523753155342
124 7.997808033701404 4.74173080445558 0.2724008682464721 8.071355769466294 3.4417574169704164 0.2453672153319651 10.466701968270634 2.0580968995336786 0.20699193367684005 10.156941118020228 1.0374699750288086 0.3192551898551309 9.62961767220685 6.132794083446696 0.216928691227339 9.264484912333081 -0.04016082763488882 14.44935271550521
125 7.656930072391045 4.628021414234748 0.3315886423441031 8.974877194865908 3.4570394656055012 0.20307045160173548 10.996864207055715 2.134702004872891 0.20563867617209342 9.55026726601767 1.0992610901288196 0.3014055650819591 8.765379176188295 6.156177342115494 0.21507876838598497 9.188863583303727 -0.027490400130434044 14.40166206060883
126 7.90289019971307 4.706372261172016 0.28478746624118706 9.011562274288167 3.44765056797969 0.22511012002466188 11.249365588272704 2.1314913032168974 0.22686817031832848 9.933183392622695 1.1025937352305872 0.3379946052653631 9.374023150572228 6.155196797767731 0.25250365554791093 9.494204921093772 -0.01386973044854054 15.209325299290448
127 7.900288831541904 4.826329942945682 0.2500488983208092 7.8937568731888526 3.4848929579958945 0.24422829391345124 10.213333870702348 2.071430263486368 0.24747324704953383 10.14325883965629 1.021980535616997 0.34886713834580846 9.92587124871031 6.146259628804226 0.21135269961873496 9.21530193275994 -0.012351997752091216 14.919480387561483
128 7.563490569679637 4.771893282188672 0.2835767607780211 8.424228457373042 3.3520502869220503 0.20339145787322457 10.662036881429415 2.1323348137582605 0.24966320834903885 9.676283995095888 1.044523575551469 0.3377210977442912 9.728653262692585 6.147927127413802 0.1995523781680068 9.210938633254113 -0.03278484635507395 14.597874887582776
129 7.854336095521027 4.797013313244502 0.2797537328265789 8.366104651395467 3.383679331684993 0.2065855082171404 10.239444281407529 2.150601983693502 0.2457994382783757 9.699411947828022 1.0708045789023197 0.38085641308303275 9.3951710190946 6.127742224596117 0.19492051536385022 9.11089359904933 -0.01656237709763788 14.987608856890084
130 7.562202599550029 4.65253346929693 0.28130335625726366 8.470351003678031 3.4234959123006177 0.21255883269111683 10.415271803655951 2.1613666084483527 0.2615771136770683 9.784387448138272 1.065052464712767 0.3105639792183557 9.456909997366736 6.102287188175577 0.17670142042033313 9.137824570477804 -0.04158353493507585 14.24034692415933
131 7.173879215621075 4.714055621738761 0.29336025160729334 8.659538297508254 3.3892391773015875 0.1794712498754008 10.590091859025241 2.1677551402049753 0.29188928133440856 10.406200205352945 1.0924885773987734 0.3824076822961909 9.248653716876513 6.160513624975725 0.16978267057569674 9.215672658876805 -0.017720235197960267 15.090690013751846
132 7.769112764236645 4.7352848244384145 0.29741998554381144 8.834436384491141 3.3417573106031626 0.16053947232819574 10.889793285949729 2.168883098348825 0.25395444875502565 9.68768431397702 1.1575836398039625 0.34850916002902055 9.038519460798215 6.1172292805073205 0.23809665690974413 9.243909241890549 -0.018383032781587705 14.879939954962905
133 7.395963865730394 4.742791931463235 0.2990709396347457 8.56846391159783 3.3262346034938406 0.18498308184275655 10.934911706933713 2.170115772606074 0.2923423509861409 10.267769893330106 1.0954515079097404 0.3470936812390923 9.216496305740433 6.168730606773707 0.197520981319344 9.276721136666495 -0.02186577907260543 15.137671399394746
134 7.19892191943762 4.767069885362152 0.2594625813803533 8.517812597268918 3.4236807576329973 0.19603077703568464 10.343224881931995 2.0847407817348422 0.2600828517972042 9.940401927796211 1.0409822683182002 0.3711817138641072 8.928968247420931 6.17762927028322 0.15965857845790143 8.985865914771136 -0.023710070855642407 14.282881022145387
135 7.14062497795879 4.691295872100318 0.2871493675312105 8.211026136927648 3.365301859131149 0.18086726643053924 10.640157661797389 2.1193197018154466 0.2685136661505272 10.22287875982636 1.072169849836869 0.3961759619322284 9.11650862686119 6.205617662048563 0.22176029371072187 9.066239232674274 -0.0317896745354556 15.521043427279107
136 7.400716585519756 4.660526513852533 0.23304373690802888 8.66244931235001 3.3529539350879047 0.14956419690879294 11.232636809201814 2.1251384558064723 0.31080613268055607 10.614467657364978 1.1209786574253338 0.3524455260220127 8.610678588442836 6.195053407363548 0.16794697263447309 9.30418979057588 -0.03160046961476644 13.909198665717513
137 7.916262651254132 4.708657955163173 0.21681899847885372 8.469845915963052 3.43110796005155 0.18603204631804743 10.540006124886128 2.1070771326856135 0.28888848948837265 9.979539683014455 1.0704662555975835 0.385554545831801 8.859170747830392 6.126680799455669 0.2094379556670122 9.15296502458963 -0.0337326429312069 14.74486300294092
138 7.536242875167398 4.746043087223027 0.24162874111352983 7.65852766916968 3.373384560631419 0.23495524110330993 10.980056357503814 2.0981426989021634 0.28170372392955356 10.626600145985908 1.0884890069196214 0.42337986206911293 9.855854152646833 6.186675809171932 0.20266959909414303 9.331456240094727 -0.023983630952292147 15.863335421987722
139 7.169881506431945 4.683886356698056 0.2822660063065762 8.118517798753182 3.3556490391559546 0.22818515124056424 10.363905482347864 2.075993442270631 0.2440510001004104 10.209309185907202 1.0699123469204233 0.3509915331215917 8.810309726169661 6.188639491446012 0.2030060128949783 8.93438473992197 -0.04771452822370929 14.9943021028146
140 7.463156232063453 4.697262694319633 0.26093051136743806 8.209436381774864 3.3990249415878515 0.2064372572363001 10.878086187820724 2.0879300667948613 0.24778305823373722 10.414232660073067 1.053852575198301 0.38564978847344417 9.665324745250155 6.152562138160673 0.1791714920439892 9.326047241396452 -0.044404180309660826 14.667399929180439
141 7.485627513466273 4.726058763082416 0.27917224941489716 8.357629335468864 3.3581493386876207 0.165019164289305 10.951329554808579 2.0858780199006715 0.2724688733359422 10.236064024042427 1.104635977684518 0.37273889648008107 8.982497215735497 6.14807260750769 0.18818783600700156 9.202629528704328 -0.037971722149341455 14.6400688359216
142 6.723104612143958 4.686489533736262 0.33123784326789796 8.380138306127925 3.3217865911090767 0.19312751260753985 11.056504432338976 2.128489017225271 0.3115274166450496 10.368008967081977 1.1071821457560704 0.360936229190344 9.556269185678376 6.187684527920252 0.1888179535996123 9.216805100674241 -0.03620430037253821 15.878344486888203
143 6.9814835162622355 4.7379402171105145 0.3149001784138121 8.25490097321391 3.3325314362274066 0.15346269439436416 11.282452208623296 2.1113135828551224 0.2914039941922297 10.40880590121131 1.1348076775839437 0.4096628465644556 9.139757682127875 6.208047130779207 0.18016078303649183 9.213480056287725 -0.017602654610685997 15.465167905244483
144 6.921826778938778 4.653094849523807 0.3154718185239779 8.327557278253483 3.290029778724739 0.19034879409664485 11.646535429631308 2.147326101449294 0.2784809745790261 10.324362953723464 1.146384299136786 0.3418133488323001 8.79594884268807 6.2369600216575956 0.2029137535797723 9.20324625664702 -0.027771653423480425 15.22954695331078
145 6.74875153112104 4.723815964032834 0.3192979165515007 7.973249613289151 3.325531848804727 0.2120646737892391 10.827084502130408 2.088883519331514 0.2618349032455717 10.712391888208074 1.1222208429841853 0.3937378258158778 8.931706456570238 6.23800057994272 0.19776655209045513 9.038636798263783 -0.02284011250272866 15.867514624079003
146 7.002563857087047 4.625917379257495 0.33051386491305834 8.663731246881015 3.338971928815603 0.1692300684480958 10.904274911804757 2.1377667619719647 0.30570173792953614 10.458022343656985 1.091465679284538 0.37486968824439 9.149100555846308 6.205554324120814 0.20731129615614316 9.235538583055224 -0.04259544883184181 15.90103018219203
147 7.213825947839211 4.6970487034183925 0.31478218770633026 8.544896159173081 3.38968517319481 0.15802881671787425 10.779540795049652 2.160716976935941 0.3125800610565163 9.735804491193036 1.0593013150654778 0.3676890140061729 9.291805275747178 6.169199211728109 0.20547660632445208 9.113174533800432 -0.027340387453378766 15.567912865254144
148 6.61523465442417 4.606730231200832 0.29125229762362315 8.901548002713353 3.2949984993398624 0.12524720105474846 11.877608114651862 2.078668691969088 0.2652243776457028 10.424710810516933 1.148702987489467 0.33412682546502687 8.287444667409703 6.217582847339571 0.18666196833254264 9.221309249943204 -0.0531940120541607 13.77978016179552
149 7.022325907692119 4.6480757925584575 0.32226239350697106 9.062399078149284 3.3076238783774743 0.13381669117708087 11.521884755287148 2.134793950632863 0.2904470831545087 10.39221449085428 1.1390170532693056 0.36813265131258593 8.359517780261097 6.214333341143705 0.1937405198836109 9.271668402448785 -0.0337618603255637 14.993152008879623
150 7.01262649483923 4.691505049486649 0.2685608428026594 8.943846724404052 3.353150406232047 0.2063628014822039 11.586382856872529 2.1371084801297933 0.2932509867575485 10.47534567747628 1.1321930382786103 0.3836005452858704 8.648342884583025 6.235267663946124 0.18526577420900708 9.333308927635024 -0.01268573590728006 15.321360700389308
151 7.645118738151112 4.7273176045126855 0.25747272339442545 8.56404524902526 3.4091243201499117 0.24180180168004195 11.657751461801825 2.1110858005685094 0.2843061235217486 10.320251006301968 1.1434313388468125 0.3810088770080578 8.950342111158454 6.125861183107507 0.1425133805655867 9.427501713287723 -0.019166614084839485 14.978295982563493
152 7.4070359403124515 4.709047195726826 0.2913427852501379 8.257534854062978 3.3980882089744657 0.19301039816175017 11.120490271363193 2.1483121271960277 0.3046668308401691 10.777338115167801 1.1125790882240691 0.3840987192833479 9.322269252099971 6.148795921802307 0.14955259611947308 9.37693368660128 -0.01916615513718565 15.156696974436263
153 6.599445539410771 4.719720049415697 0.3099017061826298 8.526947663458593 3.299902754834668 0.21184339179199768 11.442291944525447 2.136179867563457 0.32092728573240775 10.874970583089468 1.1219679815063799 0.3492155321866694 9.295077241171809 6.202016753357657 0.1859772549197116 9.347746594331218 -0.026573182186353073 15.789171805136203
154 6.521094945518457 4.644911893490758 0.2925162362344459 8.837124511242106 3.2689752399473093 0.15274982481449825 11.224426413888487 2.1282835614025997 0.255618628477449 10.45625643335943 1.1887665051357543 0.3800761909735456 8.664683957768965 6.219874192189036 0.13944732933983636 9.14071725235549 -0.03236838508883322 13.984847941387054
155 6.529737174654258 4.662008161578209 0.3338258949988349 8.404486230957252 3.226788817267696 0.17293589479054025 10.995889176410957 2.0796695835413397 0.24542707965216032 10.628213324712716 1.1049253415705775 0.27947361830241746 8.514110138859575 6.221229115020975 0.1926689056804725 9.01448720911895 -0.06360645972616533 14.029804313718147
156 6.503517975561531 4.552278171049052 0.24399401242488827 8.655257783498794 3.317871011393744 0.1974061366224132 12.061864146854294 2.1137175880439756 0.29087095332778834 10.798261629603779 1.2174734850498188 0.35931261913883294 8.340031157141068 6.27588339684573 0.1745485048655766 9.271786538531893 -0.027085933045460787 14.508806575409567
157 5.935266632554361 4.661788840562941 0.35509921758531166 8.281545432001089 3.2989135014078896 0.17801291392670324 11.802045000538365 2.0550081963396263 0.24260574970267865 11.426989744517277 1.1964870904577396 0.37406045606947746 8.357996274937085 0.0327443586295226 0.20002720117703718 9.160768616909635 -1.273542266042381 15.46763210344215
158 6.18879484789958 4.696585287607379 0.3521558444004501 8.39216485281881 3.320347629754719 0.20142955353588082 11.241367747468024 2.12527791952499 0.29814421900542226 10.818382075267273 1.1286909100255813 0.4049330476273965 9.236926328874185 0.023396819963431435 0.18997669610874285 9.175527170465575 -1.2636709501467047 16.57726596886938
159 6.922513615168965 4.694686144427078 0.33530675554879924 8.15539382808736 3.332366343877747 0.16973327752355485 11.567816879713698 2.049257700632391 0.24946266025530675 10.670854471600368 1.1627867229483242 0.34649532852255854 8.995242268344695 6.192314202694856 0.16694416916773663 9.262364212583018 -0.03624844060584542 14.529547242379865
160 6.857217345626885 4.735928610673941 0.3478690841729872 8.583091616291767 3.3562048999223775 0.17240407359775844 11.14629865896061 2.090386838387168 0.2708608943082374 10.730618436638476 1.1164241844865992 0.37381063606317544 8.985039233007653 6.236898108279928 0.2035000202615521 9.26045305810508 -0.01536213517192193 15.681221257708646
161 7.083857569862947 4.742201358489657 0.298035236131171 8.425025367612132 3.3253799626918528 0.23065595280948978 10.969750158333813 2.094275170890893 0.29298652588533963 10.938448503788758 1.0908654228311627 0.364014547031454 9.139230517353438 6.201163735876574 0.15970581100467818 9.311262423390218 -0.03175353336589679 15.417126268006923
162 7.11002312072842 4.708118598222386 0.286165962467414 8.135780981275412 3.3356683219946106 0.16488267944436813 10.906349859532348 2.131246643292739 0.32508920222736676 10.527111177311609 1.121768234323151 0.3357830008573182 9.293351908535097 6.202543786610785 0.2070409418402533 9.194523409476577 -0.022661546633190442 15.114188744955564
163 6.643002176584261 4.728871280919836 0.34471545666629083 8.020375312805479 3.329947806911529 0.1968997908037265 11.221699425595213 2.096981272269466 0.23497162673738844 10.765813819478849 1.1489313917809147 0.3324322104537256 8.971030431217192 6.172230377124112 0.18181677786113543 9.1243842331362 -0.027138237720753234 14.791889393331049
164 6.836828854394231 4.6851575373850505 0.2878503993063648 8.760821131105597 3.3834584929916116 0.19624609398049797 11.74632549110227 2.105507082094615 0.311899593401349 11.068643626277899 1.1461721930802125 0.4128837433118691 8.522486781842103 0.002067501673666722 0.17701276371064592 9.387021176944419 -1.2580581020768935 15.881159295612719
165 6.841126281193899 4.682433628584469 0.3461919155213922 8.754914364201321 3.322652111108366 0.1952393785158671 11.454862550532585 2.115070649872413 0.24724246576550574 10.307629452776323 1.1464900313260127 0.3506413609944688 8.719129938955193 6.180154636937618 0.19639154554994803 9.215532517531864 -0.03317045195614896 15.306070929836471
166 6.6681878972181785 4.73954126165348 0.3527141024396429 8.1962501306656 3.365953612685667 0.20889514194733153 11.697570285847732 2.1221508430013767 0.2851568008195071 10.465940122549817 1.1517457844716674 0.36027893456630494 9.230735772175032 6.203814731043345 0.20799389309548916 9.251736841691272 -0.005889416950817461 16.21515105246025
167 6.424150071032865 4.714415706332082 0.31796089666071475 8.504779386085373 3.298920151317426 0.16177161736486909 11.769651646262927 2.116975440988277 0.28133706343825016 11.043549640561363 1.1513305845309454 0.3886279648155438 8.943437578282204 6.230886433565743 0.20825755077337624 9.337113664444946 -0.02002500017502995 15.561019120043555
168 7.1281783420285025 4.729444596272581 0.29792134120303304 8.415287366649455 3.3583563586830665 0.1851427761380495 11.73427332802303 2.0995361181628187 0.2861015524770597 10.892140194713795 1.1379912989362657 0.334499036354361 8.599273426061153 6.198146999643069 0.17789674658700266 9.353830531495188 -0.01783558918236463 14.685612485954824
169 6.626342363551853 4.662438390420986 0.3334391205981028 8.45733552117134 3.263878661434389 0.21407805885408265 11.471951037369694 2.1705856147452383 0.2710065478633994 10.649813898767166 1.167962632118766 0.3195308223770787 8.787242008848489 6.23297946663068 0.20564860068202137 9.198536965941708 -0.022961710451912865 15.397703886980409
170 6.998839948326387 4.671909433238627 0.2828596632466563 8.753636745192974 3.346550905090833 0.1909891368643535 11.039175111495895 2.139947308956804 0.311296509260204 10.23844812083372 1.1486638720075881 0.3711394792070782 8.394452635937833 6.183501595302003 0.1892816580552221 9.08491051235736 -0.02441604060275382 15.419055689303098
171 7.209152747797768 4.804782270059576 0.2689444706145362 8.999945090140194 3.410829454814161 0.1555791670803386 11.799149954338178 2.073381885647355 0.2486167391337142 10.546168244970021 1.2020798263034385 0.37201364055511044 8.386422714424947 6.232072282542348 0.17737559556321777 9.38816775033422 0.022098480351450966 14.009157430324088
172 7.038552239343754 4.810990708423553 0.2756354895296089 8.364673205194151 3.3735164665475286 0.16794590290464956 10.928923265335598 2.145612822861515 0.2764118991836404 9.843044344510984 1.1304925641199164 0.3364449714438134 8.29101256255802 6.154526969758704 0.15226016395795272 8.893241123388501 0.0004972428203186219 13.85066371446563
173 6.640422762386324 4.820500507249605 0.3071286086267787 7.960283108394638 3.3720843940526217 0.21763374259250035 11.83728762091526 2.088780168721506 0.21267633633549127 10.909084355100362 1.1792364540545541 0.3836300071708215 8.590784197320882 6.255161269078757 0.20119555329691255 9.187572408823494 0.020621895109483958 15.152032162545803
174 7.3094199788121434 4.688890474585291 0.256121678248197 9.057716818742028 3.3564038384528985 0.1698214694211131 11.858916292556465 2.1926668151632622 0.313947525118135 10.118582190565576 1.2531646127922234 0.39834911526878947 7.16961304869764 6.244585930501639 0.1514334597253854 9.102849665874771 0.02461167077713804 14.778566809763298
175 6.966028410053302 4.703108076125102 0.2357427873378466 9.051077603938735 3.380520853688886 0.21437161005521077 11.076258545951701 2.144401590967238 0.27405487811649143 10.76387069677115 1.1438407674682116 0.34141391818816397 8.641303780376761 6.243510926168805 0.17822720574878145 9.29970780741833 0.0005457793617238416 14.253017280553037
176 7.479733537993263 4.7959043239501025 0.2436453881996895 8.445473922138243 3.339191731720357 0.21548920016237458 11.643453094111704 2.1119072014821136 0.3042486899503874 11.00756693791308 1.1985413833500689 0.36336542700933744 8.849763980291605 6.218619970131979 0.18195616327441483 9.48519829448958 0.010302258604999403 14.996653119757093
177 7.308850010889211 4.686485340550247 0.24361252516727933 8.96599237370757 3.399606077540038 0.18195715144634295 11.265339236942792 2.096915927291562 0.3097545003969712 10.811106129843587 1.153813078690208 0.34581563104051 8.839169512872676 6.181850674667123 0.14969614304267512 9.438091452851168 -0.018796443774089244 14.104341054128822
178 7.773483669222007 4.683969709537822 0.23214955738718568 8.610149771036129 3.3754462176836455 0.1517638102893318 11.767875702233722 2.1175430995933873 0.3173431655324026 10.834088284830502 1.2000318738615714 0.4141100611374419 8.31472980723554 6.274185047489237 0.17077457504614502 9.46006544691158 0.007704526111207732 14.738092172842187
179 7.778246264044857 4.730561718590839 0.24923247497262738 8.902256218752637 3.363182805581456 0.23198498948888877 11.197117488214168 2.1064680517111842 0.2787900022890364 10.527108529941046 1.1491627939042641 0.3451029357006282 8.468557727309346 6.240277658942842 0.17224278438916096 9.374657245652411 -0.004600057775807631 14.637389310707452
180 6.945618788256593 4.795419183411132 0.25597270111336 8.547235441251702 3.341973849486046 0.20134880160739527 11.830813817317207 2.0884119226742097 0.29765156044799546 11.071247991166464 1.1160605212316996 0.3624794360436845 8.856143179260426 6.263435318814483 0.13074552634048056 9.450211843450479 -0.0014705043984107214 14.303295772148914
181 6.935071580230692 4.775181862190227 0.312951607631661 8.674743731135028 3.335805141507707 0.21908377222686673 11.845629082999833 2.0837413485315706 0.250721496987516 10.950194069931031 1.1752273699295912 0.32168299532810396 8.03750052717469 0.05079682057617601 0.15025821930877845 9.288627798294254 -1.2383801549748705 14.377781041018187
182 7.239443973301194 4.733839299785736 0.22710177810062065 9.279301039000963 3.330699956789726 0.16452096149387654 12.101826141833358 2.0918066241203412 0.2721076143640249 11.565008547315868 1.182274827545191 0.3441191423355769 8.306085437070275 0.006725363900718329 0.12937737072706368 9.698333027704331 -1.253461449093582 13.031659965839589
183 6.964726688386578 4.728607712444103 0.2600485461708614 8.455409581528395 3.3532360452138463 0.2039931420454787 10.913075637770552 2.092374807235058 0.32747711144586406 10.909197553989806 1.0758586563376495 0.3315846143059721 8.308700152756584 0.002588887031063915 0.1336705238428955 9.110221922886383 -1.2719974418695805 14.401568487722278
184 6.383492241078308 4.732966791484123 0.2693499650482769 8.64141093368338 3.277023255021629 0.14950978547773186 11.913741390680755 2.0980236732308084 0.29536269491965317 11.010369074975765 1.1832142315283574 0.35537683623325794 8.158359622419082 6.26159047151669 0.16377431440200946 9.221474652567458 -0.011966978965603304 14.133420323662076
185 7.063663964471955 4.655728448472269 0.23532236879613336 9.393430409038972 3.4019062068433312 0.19648194082700846 11.615530883548105 2.079051104399953 0.2914458995520998 10.869957239263059 1.1472979291752112 0.35301868910274603 8.434520038256698 6.230891760929417 0.14035947442627028 9.475420506915757 -0.019555573557888506 13.941534198364664
186 6.8665788893622235 4.668638026822058 0.23201739380547 8.763058880426353 3.250752434352148 0.19245680503135118 11.07999963373012 2.1413172917054477 0.34708159071199685 11.13725034052451 1.1176466801841902 0.36866675828905104 8.637904336064453 6.267611282681548 0.17669972501122924 9.296958416021532 -0.03333752037284641 15.090817636205836
187 6.515524435801643 4.733439596144964 0.2553110466123861 8.509731201613965 3.245174046762007 0.1678660106689689 11.658170606893831 2.0959068956858014 0.28680402117762294 11.11904719177871 1.204372793168146 0.3526005509855091 8.423308440611766 0.045577853963130514 0.1781007472331786 9.245156375339983 -1.2576364263771151 14.217172779978096
188 6.452615386342819 4.682892668428706 0.3805002774585732 8.811336689361568 3.3191224954448657 0.16584620668220748 11.749533511478738 2.1562482550443374 0.3002416622029697 10.79230271320982 1.2215481068152478 0.3313791218342972 7.691240371101234 6.281351301484279 0.17827863819781986 9.099405734298836 0.00970190192156246 15.54143328344644
189 7.003830578704123 4.763157509896281 0.2732366035251872 8.079465801942808 3.2806337567311727 0.21387567879300104 11.373882622440876 2.1011781632737323 0.28666471536325405 11.254759066496684 1.130308744326513 0.2959618641407701 8.765847409520967 6.267878043193671 0.1311121342907338 9.295557095821092 -0.013899420037650633 13.760738780270527
190 6.436325077328258 4.591223527575481 0.27973387248524595 9.446230939828668 3.246295919282828 0.191017079898612 11.615811452459754 2.122867096787394 0.28185312975360144 10.523774026648065 1.1966305720422021 0.36996575693938494 7.824537410400536 6.205118536569593 0.1568224758436911 9.169335781333057 -0.0501035330704251 14.660755997283797
191 6.709385777616584 4.6352614869909186 0.3241379725250954 8.488722600733308 3.252439171244071 0.1939196878106192 10.653662219579042 2.083518374982011 0.2543411121976516 10.501411658972216 1.145543967205999 0.3210670816897874 8.153285170734256 6.194405891793903 0.1223471251246739 8.90129348552708 -0.06029688507854423 13.932190478771366
192 7.539559818374483 4.675273081878056 0.21508435386615457 8.847480658538565 3.3200094746998166 0.22444371276887523 11.543756903853943 2.080287034369618 0.2691032425932086 11.233243726080069 1.1367078158821557 0.3352643669762782 8.48238782558279 6.205859641213446 0.1376054543013457 9.529285786485971 -0.03890325391330625 13.539005653584278
193 6.843397285596226 4.657963741274364 0.26922024477517104 9.119415290182783 3.276052652550141 0.19447780455153704 11.394564256583907 2.1199069292400035 0.2751738838558407 10.898525160904116 1.1778265644670398 0.3319167691810337 8.367590717171877 6.271608744242733 0.1854443014313054 9.324698542087782 -0.021858937167068503 14.395369840497802
194 7.000681675641824 4.569658661277557 0.25138442650973447 9.461177338261669 3.293402516143276 0.20276551979495275 11.381992042381357 2.1670772173449357 0.2762113300778616 10.430411839144439 1.1957620395226973 0.2689610697056815 7.827209123716659 6.2059508546659385 0.15655624894830394 9.22029440382919 -0.036160405731043885 13.245393025020928
195 7.338122924867016 4.552244639659734 0.2773880308189599 9.64609532654346 3.341084762335738 0.2302428708259902 10.84960787596994 2.172027834896916 0.26210440704547716 10.376424149589825 1.19763785900942 0.2955021085167311 7.718424591742777 6.193556466240091 0.1639982606570108 9.185734973742603 -0.03122035109354493 14.086003273703945
196 6.619100313113444 4.5478013820748995 0.266474643818323 9.344274552993806 3.2613575392679452 0.20391133108907 11.602549826861985 2.1858900917768356 0.30307100747674226 10.61345993318011 1.2304328211970843 0.3217915678388453 7.471887076474876 6.278785395402251 0.18619374907881459 9.130254340524845 -0.021677217578121733 14.684247087906583
197 7.364126790269622 4.678589325568481 0.28517502227619085 8.967412311385024 3.3286972407194555 0.24687053219418398 11.131240441955148 2.1333457921742394 0.26030156208336175 10.019432764824959 1.165419686846055 0.3192512017483583 8.179151017783596 6.224667122719644 0.19517085251001257 9.13227266524367 -0.0163868299163497 14.974471657068783
198 6.85341021285485 4.696466245201597 0.2813548815696714 9.101186383310122 3.3019365542518324 0.20178436435077982 10.462451557001343 2.161179063582666 0.26486645820670257 9.915166503308967 1.1345451213776454 0.3559165698456829 8.929663974931561 6.121902500066101 0.20700730433174655 9.052375726281369 -0.03932476662595645 15.022146415143478
199 7.545834384904823 4.528277960693661 0.29611387264544015 9.274435850577971 3.366063871007712 0.20596535317714854 11.348948112129253 2.1655498019156436 0.3230915033117219 10.170519757309728 1.209503726683749 0.40659952522138604 7.969331986271124 6.169650234604646 0.17573343520876628 9.26181401823858 -0.03472154454084251 16.128804212227063
200 6.84203094998301 4.579696608636463 0.32602193645165245 9.171413870820551 3.3315826377757483 0.19803303058286434 10.986161187667872 2.0779080453443406 0.22913074499299332 10.284305127273504 1.1802079400240009 0.412000039944569 8.25846412910246 6.235390782140001 0.16682862904235188 9.108475052969478 -0.04157346073781389 15.263760456571534
201 6.419831108087419 4.515211780147326 0.33259436037410695 9.676067081269597 3.3613702374915118 0.19095114041765593 11.447883430815907 2.140531201576488 0.27409363736361425 9.85949604492966 1.206447037462673 0.3722742782732745 7.896990236842414 6.218631493496268 0.14231726623591856 9.060053580388999 -0.034092313487071334 15.037055972850142
202 7.071397971621894 4.537277539150382 0.373195606615554 9.602770991154085 3.367939953342682 0.16610343763247223 11.667658644246538 2.147058915009759 0.22864396530959014 9.918628910277167 1.222417613529326 0.33079292224743306 7.732878904569458 6.192322171221615 0.20996051275080074 9.19866708437383 -0.029127425071171942 14.996556587365351
203 7.668543500555467 4.57321140303797 0.2981450306508986 9.658880965238236 3.4198149715821664 0.20038086804902674 11.410084901437841 2.1824439249084673 0.2706395952504944 10.185555808725441 1.205352613977159 0.3679673206230163 8.128462735000271 6.18775933423298 0.19623356061090802 9.410305582191452 -0.0088142139741763 15.279253168543997
204 7.468347469588086 4.5939544702431805 0.26686006831939446 9.26387264257404 3.4148073227988003 0.19146362058338529 11.404303203109967 2.16048672679372 0.2627949968970324 10.215111004100045 1.2066628034674813 0.36951167729039003 7.70281748161147 6.16357016373034 0.1757804771141599 9.210890360196721 -0.014634366115220265 14.511999254665295
205 7.7188976873545645 4.651930383173136 0.2718320340465895 9.347452069155159 3.402345644035098 0.18520719835661836 10.943899059598301 2.1739704762214607 0.2930469886246075 10.108288983556726 1.1604233607195116 0.3449351616858018 8.338319124209296 6.128335552704776 0.20205125719090974 9.29137138477481 -0.01912958015112829 14.863357597684278
206 7.222344235487319 4.5622337950943335 0.28546090849164835 9.829856979424394 3.390149599344588 0.19306352773185362 11.551760109383444 2.176260379773095 0.23898007128638507 9.805703222023963 1.2551320628267308 0.3878969599993865 7.495081608687035 6.21223151976218 0.1696051420393607 9.180949231001232 -0.003329192161739369 14.610499515684237
207 7.523676573127789 4.60794593380293 0.21064035050737875 9.38688361757453 3.4391998770962036 0.20893939979847587 11.23410055776132 2.164716225779609 0.23945425772257858 9.708471242234115 1.248431840794297 0.37839839562763933 8.32110707276988 6.093296022098807 0.15144886828674364 9.234847812693527 -0.011812683607555474 13.623575844893692
208 6.628140343114094 4.583324369724757 0.2647803779168932 9.547098855208867 3.3268647636687 0.1831103545825686 11.331589462821453 2.2185401146219226 0.26457030017095995 10.157352249800663 1.238629407606859 0.37020174085578034 7.748676258991199 6.2445727454000695 0.14453490287078657 9.082571433987255 -0.00014438331746324806 14.062649497161761
209 7.112152761352111 4.633073992835364 0.2638207134543091 9.28913079473312 3.372081577514082 0.20996794814189518 11.7049817982301 2.1571631195712406 0.29548082187824487 10.476540727269832 1.2273330122828807 0.3558876601394389 8.09263321715337 6.224570138182239 0.17388897717532764 9.335087859747706 0.00031370455523642703 14.885972022812762
210 7.268346151505415 4.623308901327411 0.2625659159960267 9.120127350887138 3.4133091207976216 0.21518989259941998 11.170331598754162 2.131045368397234 0.2733788149124374 10.461444022042627 1.1702163921593303 0.38893223073288263 8.081321642002145 6.204120205004853 0.16578553929955464 9.220314153038299 -0.014130665984634926 14.963966163383411
211 7.688007847727467 4.604053162624304 0.2615353924843858 9.377096213065167 3.416836315312291 0.2085899711045476 11.365766281580944 2.1167543746190685 0.2408170970170638 9.610041567721511 1.1463624752393375 0.361893852809227 8.077059271035884 6.212632025816921 0.17987415624078665 9.223594236226194 -0.02320299279954039 14.355004572628118
212 6.518764919626066 4.601663952406365 0.22290559221157813 8.748738390920883 3.2815812668396647 0.16212058215523886 11.848904050169217 2.1200726781385937 0.25930199872734316 10.768261446858629 1.1813190957808652 0.34357722165481586 8.135779175184501 6.206422738057216 0.20710066414249548 9.20408959655186 -0.04431871727738388 13.693760733408645
213 6.6278562001771375 4.5679349922002705 0.2852250195261069 9.302338270700137 3.339220970395111 0.17370422389759635 11.863756327600434 2.121831391935151 0.24278184652584242 11.080866369117734 1.179644511667647 0.329681035191421 7.761135867621069 6.267114279017721 0.14659485009832407 9.327190607043303 -0.027381434478744637 13.498736400518636
214 6.548789970852148 4.657594553796955 0.2842861477714143 9.156943245260164 3.2973659610267143 0.18045459798661131 11.733530610962344 2.107300536568121 0.25944562137714927 10.753979234144374 1.1806840959187845 0.4006303309081103 8.700065148101094 6.256500822438143 0.19207063162835672 9.378661641864024 -0.02264146957218105 15.090417216887628
215 7.155824339708972 4.693415583229356 0.27128806190329474 8.759612552870513 3.354777063149054 0.16465047064670094 10.215919630143043 2.1699861076806073 0.27902447592661395 10.344001564274818 1.068854756743397 0.3444691426075422 8.796053798316995 6.177995918170684 0.15985379160723973 9.054282377062869 -0.029524777727305152 13.97198770716934
216 6.694069679688051 4.595913541365672 0.2891469755947362 8.858791754645798 3.3370895611630367 0.19114136178204544 11.759629580684308 2.146268966640471 0.2613130771516679 10.544532167960632 1.182944251312368 0.35818776697101373 8.085486087015898 6.245230424097085 0.15051522419451613 9.188501853998938 -0.021041314606198337 14.327433110575537
217 7.716595230361751 4.753766134700825 0.27653832902428227 8.720918611686814 3.351216664106758 0.1958455523369702 11.080889651121044 2.110213199376922 0.2433986857914624 10.190987268223212 1.101064584767983 0.31518660443627794 8.36782794564442 6.18617403935351 0.19554944608997807 9.21544374140745 -0.022043739060725098 14.054868057444965
218 6.811701904432083 4.663944364913119 0.2972781891979681 9.336004021409032 3.2982877914527413 0.16091936108994698 11.49782602562778 2.1435955561973215 0.2664932037044056 10.502916723815856 1.1695210325475658 0.3191493937787138 8.987921960059962 6.203994331537503 0.19393175024100645 9.427274127068944 -0.026662048192274624 14.183821151197462
219 6.81301702670679 4.658838492066292 0.23106180279696137 8.858375005614935 3.2693595885743822 0.21392734432595906 11.896321975336901 2.0598518862207222 0.23367548889247614 11.332082578452228 1.1155439862292862 0.28447055281795686 8.629967003483408 6.267163662909183 0.25115308768847655 9.505952717918852 -0.048379140321951696 13.9147186713831
220 7.073274085971411 4.661778849377692 0.254457875253731 8.801970919021633 3.3393240340777752 0.20857385184208505 11.341246687986695 2.1180786149996824 0.22740654328172655 10.53349733918628 1.1366888797193733 0.2717674263051563 8.485356516215079 6.219924564568348 0.2254713929947577 9.247069109676218 -0.02737167497335058 13.60977693257977
221 7.196134528742406 4.731483804240411 0.24150316501821648 9.043272334388579 3.3009307281275864 0.19152281026535803 12.084271589186415 2.1307116494946268 0.2281537935253477 10.356923863956093 1.1877772112743563 0.33822604821243335 8.351523811905604 6.209509576963638 0.15723905912713357 9.40642522563582 -0.010448069501800994 13.254173959748048
222 6.715117988044974 4.639521626745041 0.3369980915335269 8.69053390203636 3.315099376186446 0.2000356004179381 11.101935134631923 2.1254140446664223 0.21913779329961572 10.624137856953276 1.1436571092710497 0.37107242021907355 8.551997063215596 6.177027648564561 0.15257815027484622 9.136744388976425 -0.04238670243522078 14.66568046438906
223 6.423139917672744 4.600623843770822 0.289694575270142 8.959773076999742 3.296619064374428 0.18920466323380272 11.41067943418536 2.137760016996336 0.25753381028925704 10.57234117683195 1.0870327496306245 0.2996865359532019 8.44663173486407 6.224485889734249 0.1471455127784287 9.162513068110773 -0.05322635062063279 13.559219226661728
224 6.597934827327757 4.722031202850925 0.27507427450576716 8.558344436992423 3.3596820475702804 0.20499110289555364 11.046918451371514 2.1034745120717684 0.22757409884250027 10.676510791926628 1.0306598073215876 0.3041446150281499 8.881725587968157 6.210978884165272 0.13084150001930972 9.152286819117295 -0.03716537272595803 13.093524788926105
225 7.064679449577321 4.637334285502359 0.27091658129116286 8.39963736855266 3.351997059000098 0.23220421522732496 11.63577543373587 2.0993726848471086 0.256745848685349 11.082625486282575 1.1502760162651782 0.35247764123445624 8.093596225246253 6.225008138810624 0.10279162100222246 9.255262792678936 -0.029733026636851224 13.924431806228197
226 6.95021090591535 4.636601183242816 0.22352811245565765 9.264860439705913 3.3391802516944242 0.18704827460138831 10.916243677903664 2.143813219285476 0.25282744641933386 10.22760354241605 1.1399197872245783 0.34897557878124824 8.406751006050524 6.199821477622893 0.1457961678358126 9.1531339143983 -0.03066347970788712 13.271714534894
227 6.340193017217035 4.640062782501895 0.2666097400059949 8.5896460863762 3.3055076107315338 0.2069356616811966 11.429666475849116 2.111789391079748 0.22557934419615897 10.73486960993303 1.1629997575276732 0.37450536518671773 8.599807141752478 6.2475079353992315 0.1712285205378752 9.138836466225571 -0.028957168073908513 14.26502913631322
228 7.230344251650559 4.611780657997862 0.2575054920730136 9.394856337482151 3.3658228582062497 0.18365620514017691 11.634663591670169 2.1286886982983497 0.24206128940372398 10.861727569226785 1.1414977128267607 0.3798044170230523 8.370388011371418 6.260775259293328 0.19511736728547988 9.498395952280216 -0.020817626197414764 14.417277078096369
229 6.7931779195127415 4.581582698208942 0.23976167188584865 9.201317423259015 3.3627070230079794 0.23413401049667842 11.501501243563304 2.153074285025095 0.24444881041950245 10.704362711675083 1.179667318408409 0.36345262157985303 7.81434135449595 6.217979490868143 0.18711365039454325 9.202940130501219 -0.02352850041821104 14.540646280081353
230 7.030623458600856 4.615758268482446 0.22336806807064125 8.898686809129513 3.341192082501531 0.2379475068508531 12.253624343293477 2.1464255258760443 0.27794664820752085 10.239516032236029 1.1549117887955669 0.41069568319238914 8.399291570708652 6.157122694459111 0.15218076095784444 9.364348442793707 -0.03944859149898505 14.92140999517814
231 6.493793364780193 4.619086357100019 0.24577175716093877 9.133742243966532 3.2957242936097826 0.21496144029570188 12.26716254392386 2.1929953901801826 0.30151095769250463 10.074016627507357 1.2004964965809664 0.35871886778614315 7.9758024868331505 6.199081983485362 0.19783631333201196 9.188903453402219 -0.021053759330662204 15.112327198554114
232 6.488329678629318 4.614043727520666 0.24979874838385646 9.046912828855048 3.3186453362199204 0.2725671967056423 11.445543070952008 2.1327369054947027 0.27538395751906164 10.131542675528284 1.155273972951528 0.33700223753621494 8.242678927528582 6.1897118279616485 0.19744746400057067 9.071001436298648 -0.0404483094922317 15.26588295730546
233 6.61082201467094 4.625885337032804 0.2491490931806091 8.889280776988036 3.327933975179398 0.24413682704907932 10.846982001324971 2.104639102785805 0.26061818832271405 10.791244744815165 1.0940042441635556 0.3230838062362185 8.277696694881879 6.216263731425226 0.1636360689057046 9.083205246536199 -0.048785385404567186 14.216503645678383
234 6.496269213225414 4.576757535563536 0.23121505163275322 9.069034347672307 3.35264205523946 0.20194073800375997 11.40407008893309 2.0444687952491227 0.2679219231039431 10.846054674015473 1.1508798156845506 0.390672034446599 8.205432283007417 6.27127397126575 0.19746083279516205 9.20417212137074 -0.04332622892144076 14.773265027318821
235 7.353312186329315 4.587939188346343 0.2600731168662128 9.03057100504775 3.3565253109205164 0.2258488672114246 11.900438797711383 2.0972663453929616 0.2767308134615451 10.74600794788132 1.195871144499281 0.36923233458453686 8.076003658660253 6.178551604780838 0.15129827179221816 9.421266719126004 -0.03929994473393661 14.704198677122807
236 7.644615798372265 4.684710637062718 0.22631871079973243 8.822426847866968 3.3903209149383446 0.22674968694696299 11.039229324137374 2.1032160045405934 0.2754646123653214 10.562238168191968 1.1686206545251097 0.3924455098187772 8.33555136733005 6.239747909478357 0.1867801258024619 9.280812301179724 -0.005207439412900206 14.985810204451955
237 6.7841754994416945 4.5396785889595614 0.25189096581470005 9.280121326194958 3.320436296962797 0.2454187387605999 12.092886545722857 2.0774148741269136 0.2567669730460668 11.185705119629814 1.1671718115389598 0.38013193722160504 7.661926056027455 6.194424498606862 0.1392117075976299 9.400962909403356 -0.06270544948290598 14.59232200440698
238 7.243161315459927 4.597723258535551 0.23266661751384365 8.962869714967118 3.378792232180295 0.21512568198189616 10.262684677693066 2.1491261180074845 0.308943361134788 10.195606027279968 1.0869329139994803 0.36675881674455346 8.281431349903047 6.1048868407362225 0.1609825894789822 8.989150617060625 -0.05903839083011806 14.719022962416224
239 7.539504872277064 4.606050179284537 0.23870393916955376 9.250999542242086 3.4158304101594976 0.21275256651543814 11.174977464649654 2.09215156626823 0.27075193827201693 10.859651168388206 1.1271396239375182 0.4246851289141818 8.367485394810009 6.253184788541967 0.1484032906879773 9.438523688473405 -0.023659349883574786 14.843008699694634
240 7.3965660704294525 4.569579529892693 0.20769608903822115 9.469641268976183 3.3686858545129317 0.21766189789389784 11.268512731737882 2.137829362290656 0.2997902944007812 10.702525707959694 1.1496267539596405 0.350652466196738 8.192560496106026 6.235060990487097 0.15341160552256142 9.405961255041849 -0.03037416529332111 14.085735991047187
241 7.349033974260763 4.571512515004569 0.22808500252588818 8.673216830643547 3.3930507835733104 0.280556926158541 11.172197626234038 2.105731131313113 0.24963112160455878 10.688474021892251 1.1806194866682644 0.3305166198771501 8.285634044324114 6.185603607796418 0.12471597500805615 9.233711299470944 -0.035227158650789826 13.905750376756266
242 7.351537963210104 4.585739708594142 0.24715501564118944 9.221358666205136 3.342943500825168 0.21477386376302046 11.618545924591995 2.118316691152865 0.24390813622422253 10.505457597569603 1.1516623773430308 0.35213147793530025 7.731825187301279 6.2373860373230965 0.1673207392339298 9.285745067775625 -0.03532100047426438 14.040780344425732
243 7.807845805315209 4.6553555482784414 0.2197945956072716 8.878081352699574 3.3698516261056284 0.19825830612492656 11.356289672851112 2.028541013972335 0.2092782123153243 10.493538638042187 1.1755370072181799 0.39736499561356586 7.619357520393561 6.212702085474386 0.13387877542226453 9.23102259786033 -0.03413320731213063 13.276290233026096
244 7.725690201831235 4.614455454375264 0.27404562796091503 9.015780993323252 3.4935813439634247 0.2041643106626567 11.53233104757375 2.0465857154862728 0.24150266657284658 10.646489292259147 1.1519378419960393 0.4114590934107537 8.334871041177394 6.102854088984524 0.1355390724014016 9.451032515232956 -0.040647774560819715 14.515436208510751
245 7.339570710541356 4.5584179201756445 0.23114923710882535 9.15832436269424 3.376424718988272 0.2855343468565405 11.651435995709653 2.0765332911057914 0.24769968486713193 10.84272060321376 1.1331782425015842 0.38350975730487546 7.627297342372855 6.254498120914232 0.19790938494335258 9.323869802906373 -0.04272020478481986 15.421759642691171
246 7.165041304666833 4.627238567828693 0.26753911916282935 9.311498078541948 3.385916171606216 0.2863437031325688 11.18912031658786 2.1499853057927885 0.24052902181497368 10.54831068537979 1.168706337232192 0.40129020777144364 7.745500032947064 6.164101973719603 0.12967824133557673 9.1918940836247 -0.02334099228602633 15.187739410233624
247 7.9528011408788 4.5345263008576415 0.26019778977201496 9.4730899841545 3.463778486558902 0.23165499005514611 10.901464677462476 2.167698201079667 0.26326265261322235 9.824155034268124 1.1779805499575735 0.42783899786857316 7.948866059537122 6.136783071318667 0.18885097658260652 9.220075379260205 -0.02637734156743461 15.719732025622635
248 7.685905336029312 4.566163417092269 0.1967696497615698 9.631250193249594 3.3641531946500547 0.21940304679776526 11.144308037218282 2.0762463737894024 0.26708351932277535 10.513770822412557 1.1449838335347025 0.3924476917110028 7.693206523792754 6.166759807862799 0.17244402519747126 9.333688182540499 -0.05886933813607938 14.302721751375767
249 7.852747383687557 4.671064528989991 0.21626276911699296 9.070879585620172 3.4206511675902207 0.25508957090988016 11.001711563303584 2.057020115107327 0.22204628337722482 9.959676251542655 1.129045816376128 0.3511310576846791 8.377574428426815 6.12299508477573 0.19266952825025627 9.252517842516156 -0.04237532095404548 14.177258622409804
250 6.771248130927654 4.683940703607838 0.24430543527448062 8.89889251696136 3.3490421196704245 0.18230564517192807 11.369893702620644 2.0927927607379795 0.24712285365591247 10.751013338834964 1.1496410211826955 0.39145436469990785 8.197822503466522 6.254292635336098 0.19271901619236165 9.19777403856223 -0.01658881541491759 14.414556033564693
251 7.4768052727258665 4.600872934624875 0.24231802070419695 9.121693549745133 3.349898892289401 0.2089362388297601 11.202701451740646 2.0885826355570147 0.22599175654625914 10.561091198032068 1.1550400365946676 0.35800052987417846 7.753774039493851 6.194638323125415 0.13402605517587612 9.223213102347511 -0.04472409908365012 13.39887702900965
252 6.509888294500828 4.615413029584147 0.2626740536461975 8.309251611403953 3.3776839634305893 0.20994878718385573 10.954640602766792 2.082298855940164 0.289680177642074 10.583793465364854 1.1520329513522363 0.36584485625626006 8.428274706347395 6.269483500464519 0.1431189283485332 8.957169736076764 -0.023148203367593732 14.567644490279257
253 7.568000267115111 4.646491169885472 0.244109454424172 8.807059901345294 3.3963234405425484 0.23070939418630107 11.213980512399598 2.0906988735562995 0.2580822555293691 10.077925430374941 1.1539256482382136 0.366066223882617 8.166843025993641 6.180534302441917 0.13546626994754468 9.166761827445717 -0.02893597658903473 14.145567050566045
254 6.522452451804193 4.541418001282247 0.32911423725598987 9.369721605188207 3.3180522825267746 0.23178268606254201 12.364064607925464 2.108796001956992 0.214404109045536 10.622570648815207 1.2132021183428514 0.3318587795323108 7.926496792495909 6.263068040021357 0.17905104829398638 9.361061221245796 -0.03362337469588024 14.738890770559824
255 7.022184386787136 4.580540915776022 0.2406440924005159 9.268868126033334 3.3578703649361437 0.3234239982516522 11.795712244491124 2.1043733489191285 0.2706230966117426 10.856232941744445 1.2150991881034519 0.3852728073896858 8.433721468976044 6.236622520578757 0.15876567619063703 9.475343833606416 -0.02362939585922419 15.799078245767156
256 6.954987894772268 4.634846607754911 0.25160023469483767 8.806366064616313 3.3902554947388195 0.24652052090464494 11.61261621593333 2.0702152471671766 0.2583119550192355 11.277742801135538 1.1463744155448108 0.3512107621510324 8.656123834435594 6.238193707763496 0.16114872559737403 9.461567362178608 -0.026553568928082073 14.539287609112353
257 7.496326677252706 4.574818227066368 0.28811104937713466 9.344512921933989 3.390321928153497 0.314628909181319 11.656989225444018 2.0953275892925545 0.23156852241878456 10.627010255676277 1.1424360238496147 0.3345939780253828 8.56684113223116 6.225024956694083 0.18760005525217324 9.53833604250763 -0.03694491851070127 15.5443737931369
258 8.062642938092392 4.700196538427197 0.2414610428253524 9.375423766010254 3.452453321222618 0.2467529397077712 10.817624636105489 2.057970057831797 0.24388197264244882 9.715859554595415 1.0815797898894344 0.3603644764361402 8.671523311218953 6.17961331912611 0.18439300718926688 9.328614841204502 -0.028168058222493374 14.631662620012374
259 7.706409666930433 4.682242751128957 0.2160635160221289 9.18009911455813 3.3912218635462765 0.2683199324220776 11.474161312486613 2.0719867008871997 0.2706166306613826 10.246527638150681 1.1191153631652897 0.3823501748589225 9.101266260816448 6.172635154074491 0.1655437345933885 9.541692798588462 -0.035090296961482095 14.930065339466768
260 7.404020424723589 4.5892267216415785 0.2288174627470811 9.172445810948608 3.3987037266306652 0.22785080215754738 11.43348455509839 2.0386621707285526 0.2095399908955625 11.427235352912678 1.0967169672811756 0.3160497464673311 8.260620066492109 6.264846878447237 0.15640517478173926 9.539561242035074 -0.04489937057608295 13.04811886637606
261 7.742477299340606 4.655283521767848 0.23794093202637617 9.000450283599475 3.517973606456726 0.28953992087782976 10.896722416877573 2.021688885262345 0.21846007256036618 10.096970238727694 1.0848315843955587 0.324118321559549 8.087194081124919 6.178923068770542 0.18258488570177495 9.164762863934055 -0.030790530191320675 14.354244407403831
262 7.831743757391571 4.6137260531837905 0.23853422455732026 9.935222965813251 3.400486880597578 0.22372888274140829 10.984224878247119 2.053081861388003 0.2098818533017725 10.268907956083106 1.0710933027012222 0.29296588736418133 8.284719898106399 6.124966449794583 0.17686444358502282 9.46096389112829 -0.06985975398888958 13.086072902803963
263 7.88005708700905 4.6925135627390375 0.2567829325470739 9.086479018542091 3.460377873705192 0.2227858466918436 10.805786804108932 2.011520891397088 0.19108080003074482 10.182625597893976 1.0772233994170117 0.3193579145012182 8.396808870222944 6.151246185853503 0.162425316714686 9.270351475555398 -0.04395428089955833 13.205907242644562
264 7.509263332436398 4.59810229701253 0.2748092829141643 8.86384379330963 3.4078739345314255 0.20437469530675154 10.928485996384023 2.011072553919508 0.19348587573829612 9.714002566747633 1.0403200733650815 0.2629681700560163 8.490588870766222 6.131550859404687 0.1629195809838188 9.101236911928781 -0.0847467198752784 12.588542863689037
265 7.603374968738052 4.613578258277801 0.2419205082589013 8.889513672992745 3.4047426263010045 0.2097879960327442 10.72281437845967 2.0798552823765974 0.27393834796972977 10.239151338309828 1.0862948835681336 0.3534589115502143 8.3912488084089 6.166423868346377 0.1462578206111396 9.16922063338184 -0.05235167974794197 14.041632351288985
266 7.335021734018379 4.64518098161153 0.28754076290169617 9.096951164568743 3.407295399973202 0.20828320664983174 10.902472321306318 2.070621415523885 0.22468381112845667 9.772020586055781 1.0584845287584619 0.30224470472451226 8.77055995671869 6.127157946997392 0.22403654788524194 9.175405152533582 -0.060782608949030606 14.287149910139584
267 7.235569774546559 4.6245821248928065 0.28871897124535795 9.394132148761482 3.377567660357328 0.1993005494146922 10.942320494164182 2.0661731741177367 0.16132730901971545 9.655072453730195 1.0597625365486336 0.30438534782678933 8.57282322899829 6.161547986154209 0.14022605633079252 9.15998362004014 -0.06460396710778209 12.535837952493122
268 7.127978314521125 4.577379812074457 0.26364305546898303 9.74243203602102 3.3745043543751434 0.1931045301589575 11.382325934843509 2.168507843973144 0.24265908802085825 9.646403562533772 1.0956941311122133 0.34153957816348274 8.172023243855916 6.182578907700284 0.18881319019846446 9.214232618355068 -0.042797653674876424 14.09200516871577
269 7.872257367369708 4.5717293100462 0.30870607147648066 9.859821617399566 3.493249924139711 0.22715233553302544 10.528665531769379 2.1598437911479387 0.224381572638357 9.473723010055316 1.0912669781745914 0.3142068276439033 8.511528125372594 6.121950278012235 0.20778480988148962 9.249199130393311 -0.03492260721778968 14.69329200445237
270 8.040902233300368 4.580475523023361 0.26506242807238917 9.611360259839367 3.4094466555360405 0.23083395663307588 11.059930121884035 2.1412232824662825 0.2446602737986323 9.413563892509107 1.1071263675057612 0.36983320021335414 8.242724636783318 6.053022006667237 0.16715459307686953 9.27369622886324 -0.06427189648218827 14.639581045633806
271 8.232480160094807 4.59724167731549 0.24227703118265223 9.539439109144123 3.4320368059232007 0.2419274745855269 11.436789700345024 2.1607663579201883 0.254834570148664 9.328122805436244 1.1128903086115103 0.40126624965412666 8.047678045612239 6.075920535497734 0.12865558568644475 9.316901964126487 -0.04675952646830002 14.54122091642497
272 8.111572697935838 4.495360068720781 0.28800572567453037 9.472969164621421 3.4270645256197 0.15861744378213746 10.750048786788904 2.1086176811883366 0.19951448851641934 9.907130378589667 1.0960701128917354 0.37238159731727255 7.788963348588166 6.061503808738081 0.22131922391404246 9.206136875304798 -0.08480742409019801 14.207502427266146
273 8.151393283079951 4.5636274954386655 0.22727987111999662 9.525941956890357 3.468121033996656 0.2372609926117841 10.219780930329506 2.105711017809893 0.23798594072012286 9.789609984907804 0.9970864624311854 0.3530329981359617 8.544440583809 6.079228331112556 0.17305397292138386 9.246233347803322 -0.07977579536413362 14.07887679766271
274 7.640526164691857 4.579327442909 0.2945540237158405 8.889222166680824 3.4124794887628354 0.2255766793458533 10.753875635039911 2.0811478907912724 0.23288727931681058 9.786093465820608 1.080384857396914 0.3555148827436587 8.346257938302589 6.099041890867026 0.18982196910060142 9.083195074107158 -0.07205434937651516 14.878050462274413
275 7.873572134258095 4.721216157051331 0.25928944548120203 8.565552078749759 3.4555668388063365 0.21742218714274644 10.732453115437407 2.0863163603606423 0.2637704231828276 10.418655191362895 1.051389890505696 0.34268839311783567 8.790856077616963 6.156661911186019 0.15371710748960687 9.276217719485023 -0.028300431939919823 14.173687342956848
276 7.673446645345659 4.719516255871302 0.2734048644604968 8.25768450104442 3.4688720202762733 0.2728028990706359 10.964615790172745 2.037786929135508 0.28798683898027205 10.49910152273894 0.9999748392451558 0.3484327037684719 9.309179198321795 6.156085074329506 0.1530777473741248 9.340805531524712 -0.04608363975037559 15.30605244973389
277 8.072989201164672 4.667407789730187 0.21587020389595268 8.747393017172373 3.439946840116997 0.25267156247636274 10.971325346320674 2.0692242439901447 0.2663709568470747 9.592691902713081 1.0321354932063247 0.3418211728363472 8.826519931134083 6.057179631412785 0.13929844870831284 9.242183879700978 -0.06935186383063718 13.934704221275505
278 8.173103927884384 4.640681388393551 0.22665315887680315 8.850684892149955 3.4491833809176224 0.2548532487374725 10.552260043398668 2.138873757380348 0.2572197992429067 9.265870857569936 1.0224601503262887 0.3490766677623165 8.862424764974683 6.04678384592637 0.1665131813041788 9.140868897195526 -0.0629341589330887 14.373403235984417
279 7.835962644476547 4.546159617726328 0.23555003794018717 9.35123566885076 3.393178265217059 0.25958707645088097 11.013072934619503 2.161226137629617 0.2334102080670169 9.312776739197849 1.0969885079949104 0.3136978665993015 8.472696690589212 6.098316754822577 0.16618705183975074 9.197148935546775 -0.06335680684382639 13.847613446188474
280 8.440294350468843 4.615625772044008 0.2609822601986909 9.398643284661075 3.5374593277332025 0.29744703535703754 10.049334726094177 2.1123401631994225 0.2694984300210311 9.212846133519685 1.0498117549635777 0.28901901541405417 8.652706829109096 6.031665916415986 0.1624389537922022 9.150765064770576 -0.05315007665068543 14.660680136095861
281 8.356793317083921 4.624218559186156 0.24050449980087396 8.499765941771617 3.4629826131014676 0.2825286733978399 10.448073492424323 2.0888283559136798 0.28076608690845895 9.841377187994416 1.0313788305498077 0.29668302739563923 9.164723622682983 6.063942112871447 0.16039958309766084 9.262146712391452 -0.0682605691974131 14.448641929993498
282 8.715318415697228 4.616729726856078 0.2429179257417785 9.482824738338168 3.4867762411717402 0.23664270491577025 10.607662883448572 2.0953609858212365 0.1853738164220514 9.153035579392002 1.0827024492200714 0.366466825731541 8.77266131017211 6.028028358122518 0.14404078040250795 9.346300585409617 -0.060611111283595906 13.469573742266801
283 8.99875608229084 4.618057746328919 0.26016975504423623 9.649344334079423 3.5450415034087177 0.2542562899191855 10.299797084483247 2.148787283762507 0.20177633434087333 8.579775818385833 1.0848982118341082 0.3054709290270648 8.807611677692984 5.960699731276004 0.14208384711769717 9.267056999386465 -0.0510337681998736 13.33567467707621
284 8.366095228140152 4.651207601169821 0.2730174036831173 8.768359907199534 3.485520788000822 0.20045033013355898 9.94085275936304 2.092734395845844 0.2306332691343681 9.410957188112343 1.0198772643859708 0.3174762752490105 8.9996384347344 6.0830294542315855 0.1669671242284029 9.097180703509894 -0.056056762795116066 13.619715604609823
285 8.466380538994052 4.644931393858505 0.24933153087129836 9.521355101115754 3.421157842765533 0.22184889176780237 9.860109108319373 2.1363180139645443 0.22627833184230714 9.302103936977328 1.0737586416057443 0.31915718243647184 8.709543967156081 6.069132119700436 0.18060099632333335 9.171898530512516 -0.05347106114297233 13.719095487263429
286 8.579256421819979 4.643432093621511 0.268280809517203 9.198312972514278 3.4625528434471744 0.23001501220536896 10.811728899348688 2.134057097568313 0.22807024011474591 9.410125163001593 1.0708234987779883 0.34137439552671417 8.34942893620504 6.035622950857235 0.13605331842965765 9.269770478577916 -0.05323296666748045 13.79446055141922
287 8.10687229449327 4.648799014948351 0.2655252746282013 9.545304400139806 3.4373689323751107 0.24546559134361196 11.083335981481481 2.1658976287691356 0.2749590436312432 9.958229581854807 1.1496674653722683 0.333654129437059 8.559319874465523 6.113900677128683 0.17047409046082487 9.450612426486979 -0.019403919803214986 14.783206412507107
288 8.174964049717202 4.6477912201305625 0.3034063442240907 9.0923494126992 3.439669760432921 0.2528822456388169 10.793212963857187 2.0984059273598135 0.23342128881804317 9.501023827733562 1.112352075717609 0.32996831340339583 8.523458475182059 6.082969845562342 0.16724484791492103 9.217001745837843 -0.04629289768127513 14.747051750020733
289 8.771150043049806 4.6576143909993135 0.2719223709650603 8.86930484705558 3.440348158460157 0.28586786868085906 11.056512083065018 2.0747132849012826 0.22819042102919546 9.928982376648948 1.1439239802271877 0.34348254448415166 7.903909524294718 6.105903786736812 0.16244816739140075 9.305971774822813 -0.03802994325697413 14.804213830421315
290 8.819921376757506 4.556689118818646 0.27185290070139506 9.847937644620387 3.5017697776968473 0.2416915051717983 11.45674288985752 2.1541703727721613 0.22679342950289821 9.709129403466402 1.186964362465364 0.35394848329160256 7.985285447568799 6.074724347970817 0.15161155098698667 9.563803352454123 -0.02766706757715758 14.276937927110717
291 8.215267939901398 4.6250898471415995 0.27490239863494986 9.375836916611117 3.4310549202923077 0.24756569515104374 11.49543362943014 2.0936945105131888 0.21972405262889774 9.645393757039106 1.1208828500840395 0.36507548775611903 8.18693686870364 6.086289671931043 0.17468848272059298 9.38377382233708 -0.05112830352948903 14.690135003773698
292 7.861803204904772 4.589881316737293 0.307145563555157 9.46641376856804 3.463659015622076 0.24036182312717125 10.695008159128884 2.191964001164867 0.2190064197522085 9.275914042957345 1.1269289168604308 0.3261320917107386 8.636948239216588 6.0864993083275 0.19418272815657164 9.187217482955125 -0.030744151779491302 14.745969848742646
293 7.687566787161336 4.626695053405455 0.2998643574328359 8.877750896050781 3.433659522324152 0.2332539918220757 10.779509189496443 2.0903304208217968 0.21851836964302124 10.176303632397042 1.073006680659655 0.3369063261310441 8.379764024359044 6.142222623353709 0.16646642458480992 9.18017890589293 -0.04934780340897116 14.381349171564386
294 8.108269267259153 4.588543046024892 0.3167564197413778 9.333980166089576 3.427363470441293 0.25392550288869753 10.807093314038122 2.1773759268883266 0.2403385364198322 9.232537689288122 1.0719337515185334 0.33708749010646394 8.0180386631378 6.060396464382091 0.15348374901846248 9.099983819962555 -0.057408131670897554 14.915142190936734
295 8.48576603116456 4.627243282526523 0.3085954066906028 9.341863745514258 3.4880157979718422 0.272700675116643 10.775469904493276 2.154203434967483 0.2884601123442594 9.134044081185053 1.1246408128711025 0.3643291579676387 8.457744617916545 6.024985542792898 0.16405593342324812 9.23897767605474 -0.03871288929595509 16.021518964914872
296 8.220137837547059 4.612579794277607 0.3121221110771528 9.262545142675014 3.46297951843074 0.22597233732743363 10.94344430628204 2.1231563739618275 0.26835567779570174 9.312119375881554 1.1039839161130187 0.38005241210926627 8.602835719234758 5.987340836344276 0.1187225588090572 9.268216476324085 -0.06452257569643098 14.956777875889886
297 8.243150732720066 4.636713802783448 0.29040691119770834 9.212561414931917 3.458095224658675 0.22921575487632836 10.809173732685448 2.0800083711215764 0.2232574505254578 9.987412762434989 1.1160811418733163 0.3135809843504586 8.297930822334484 6.104491868703287 0.17919657441156908 9.31004589302138 -0.043452581693864144 14.159593944232327
298 8.289045769391352 4.643500107121195 0.30515723367114594 9.285146998075792 3.467872002900069 0.26547302790384125 10.74452743945194 2.072546296849551 0.19997409792109594 10.023615809955647 1.0583103603367894 0.29638133810935363 8.989401516061733 6.0897708618404955 0.17232866168862532 9.466347506587294 -0.05613073771230477 14.201496455501895
299 8.417574195167441 4.5906977264189335 0.23292188443565598 9.057233890609337 3.432103686607488 0.30682780368821133 11.190115388448826 2.1053829177453305 0.19361323915069564 9.914902539477376 1.1724997751206008 0.4080415301281553 7.791524811044629 6.068685622446873 0.14538202791053015 9.274270164949522 -0.048656717854079636 14.745486948584407
300 8.770254303825254 4.671274962606663 0.2629117576621089 9.22776784323484 3.4361764677838242 0.2765068905958261 10.342094193576253 2.107239933481239 0.21949668699317387 9.994148761919433 1.098850672800646 0.4126871721746662 8.4371298390311 6.065405918111343 0.12423396743603134 9.354278988317377 -0.046741072565181785 14.849192189738382
301 8.390806109244812 4.637293275113393 0.2617213589690284 9.016571641736228 3.4315826907328413 0.2492298168443281 10.829707499539868 2.131222938331643 0.22715207086322373 9.617964353082778 1.1201852838308284 0.32409773360085703 8.303862295353749 6.068694813074792 0.18879286501931186 9.231782379791488 -0.04473486330522523 14.335333506469109
302 8.640188612351595 4.635480508391157 0.2043535489674889 8.71161269343732 3.4642424685579014 0.2711656995208736 10.576633977639458 2.115728833518032 0.20574110942829504 9.918394664190071 1.115118061493909 0.37466957220587893 8.38591639528631 6.045257489251154 0.1863980947823739 9.246549268580951 -0.04736519127949412 14.236030519574957
303 7.912416553979561 4.612004217309232 0.2777491154028096 9.48882623951411 3.3980501765228266 0.2754716247425662 11.026548032275288 2.1757512096182614 0.22979216533842267 9.78858173500416 1.1661082553894555 0.3988741544394136 8.178177878510962 6.076760512400164 0.17300862096557845 9.278910087856815 -0.036795789273936876 15.52596083908634
304 8.128639962723199 4.666722487192058 0.23444005776125804 9.27980991706673 3.3840006950594392 0.3330034141233002 10.655420380147666 2.1447783568590433 0.2206864920596794 9.28490516982959 1.1025316241623926 0.36554533166800396 8.453672796806167 6.081048676037538 0.195880467401413 9.160489645314671 -0.0467142956598305 15.464769887647986
305 8.020862854218977 4.5716578252290105 0.22637820372872458 9.385587428221575 3.403109297524462 0.26022929635596725 11.610352410211789 2.114838983077072 0.24216098154669466 10.045144649683046 1.195016550135372 0.3457408897944384 7.394622577634305 6.040630971513455 0.16474608255518094 9.29131398399394 -0.05747993802605049 14.20082145033609
306 8.116431224673399 4.638614266409844 0.2124146903913754 9.353357172015404 3.462178168663675 0.2590612913257323 10.687366594023562 2.077284163613813 0.1915801036979551 9.981889684875915 1.090072008128712 0.3505955484705463 7.960067975811505 6.021589454000975 0.12857611998408508 9.219822530279957 -0.06458305135852101 13.088965907888253
307 8.05512441493235 4.602705711167125 0.23494320718895534 9.064179268657448 3.407885888488633 0.2625383580471485 11.438446737987242 2.11584563884477 0.20179328621434003 10.232515548386617 1.0901611425547195 0.3460808812676055 7.781274061421254 6.08672663287304 0.1809123248513316 9.314308006276983 -0.061865660736267314 14.0519968500862
308 8.36491220537664 4.6013352151080955 0.24642817740757164 8.95606585756453 3.4193090589467596 0.2648687350921331 11.188444526656916 2.0586544546609633 0.19829945822174508 9.441718337427094 1.1078454056133473 0.31733323265933905 8.01136234139931 6.0513477373118265 0.1583077116114611 9.192500653684899 -0.07483228919372631 13.581819174094731
309 8.1445912394176 4.644920941065864 0.2640576375367806 9.376452101276325 3.381396581929512 0.25981129905777645 10.884392153296261 2.1047133489921315 0.2420864026881214 9.826931416451725 1.0963611617931162 0.3247292098456827 8.146248182805873 6.045961122840277 0.16171609872461462 9.275723018649558 -0.06786003219774459 14.351454276285112
310 8.113462321903972 4.633948542539209 0.21683783849155425 9.20490234949348 3.411031759421407 0.262151329636581 11.046197857443705 2.1458305145723457 0.2318304245462903 9.76128971164912 1.1162734184267253 0.3445831456279887 8.37808379818612 6.102942345025812 0.20084210663245164 9.30078720773528 -0.04052534752482488 14.395505529966874
311 7.814698651066658 4.701918126333695 0.27311133590814307 8.47261112336016 3.41179489466602 0.27005061040960227 10.398430466283472 2.0944628078197858 0.20138724470068212 9.87990942199799 1.0866841535925198 0.32238018435364413 9.091542946783443 6.110272693537355 0.18062422336126804 9.131438521898344 -0.04150412833204977 14.295911184755562
312 8.119724757908958 4.60592453349617 0.2722978322545626 8.983208642444271 3.37082540296066 0.2836704800031952 11.26253558492227 2.183684147117312 0.2702788538885686 9.74199986114904 1.155180134666656 0.3467304386591391 8.34278615395464 6.116401923913431 0.1802758394202826 9.290051000075836 -0.03612743509107905 15.507142193135543
313 7.568075870194837 4.51599113313441 0.31715725639020687 9.637626682232625 3.3576463051101464 0.2296083924292662 10.969438826962126 2.2123583357723797 0.2661278851273175 9.377402678992203 1.145421714952899 0.3439408322268066 7.821428225808077 6.137157574671673 0.2030459199763233 9.074794456837974 -0.048815650793623176 15.583080207886628
314 8.611247976153958 4.644533075328007 0.21493070108987153 9.553673063576072 3.339898676433985 0.21552515646067455 11.662559313337717 2.1220204924739754 0.24024211090980327 9.116442159119526 1.1332114032507774 0.35167512905206627 7.977057520254251 6.022692209389457 0.1923224486861795 9.384196006488304 -0.07005949214668439 13.919385638103561
315 8.76697752410068 4.641294129848098 0.26967746710907275 10.112495972629729 3.415438623094804 0.2193241613866669 11.22456633308875 2.168003227031219 0.2514424083367718 9.4829384811421 1.150861078183418 0.32340318009232016 8.057540909114358 6.075653620925757 0.16864939761396153 9.528903844015122 -0.03228052770526557 14.123370855447021
316 9.389229317704073 4.675560873563618 0.24866542326079707 9.06832410256437 3.560259922358422 0.29745171290221034 11.474656916933526 2.1129972057004878 0.19171215851261564 9.59808571203781 1.1420861723462639 0.30464378097345063 8.09635709104802 6.075165415361714 0.17240129401503232 9.52533062805756 -0.009316745655823678 13.921434804073897
317 8.942509231594324 4.57766133476348 0.2212920696254755 9.125295461949827 3.4981090140792666 0.2529725198796997 10.64466056925175 2.1360860615252917 0.22907011716873896 9.322975697618208 1.10331339269276 0.2955301472976623 8.303825786777951 6.046469118585362 0.19791908539563058 9.267853349438411 -0.05020287919269269 13.714133742956315
318 8.762320387358129 4.618996265585789 0.24561247013382037 8.9851238180348 3.475693578994722 0.2545646450594126 11.045369855633549 2.142027248077028 0.24522657601968714 10.198431130816726 1.0863287848326686 0.342004809703137 8.238254758706889 6.088858053046791 0.19602129038306343 9.445899990110018 -0.040149877414525026 14.707022068559134
319 8.278479733151451 4.645116913968925 0.2298562686303059 9.084275056126188 3.4155965673693243 0.21864508550580802 10.814633507098243 2.1226063820081684 0.2541885069716821 10.253947375623188 1.1293994813143027 0.35555323891350843 8.406744340169837 6.125382180886529 0.1814372987666476 9.367616002433781 -0.03491035841247485 14.205690959128896
320 8.20914868212212 4.649129516789568 0.22938541965238488 9.057009989509302 3.448222626894553 0.1789543006977346 10.76959363478648 2.0595180014021492 0.2255396347215259 9.88296593332587 1.0619111675821127 0.34058961899299983 8.99103449159647 6.046001366574458 0.1382691235416685 9.38195054626805 -0.06957412767335654 12.751039339251605
321 8.286254682210341 4.577550528343094 0.21419277882136642 9.40918773970079 3.448387128650055 0.252452593997525 10.476630504433242 2.145664835213048 0.2773264267266777 9.606892397135228 1.0866930782793975 0.3493054086486848 8.558374770473172 6.037884148071888 0.19894649567598927 9.267468018790556 -0.0632947198104282 14.807792883705606
322 8.363952103305003 4.593437005753651 0.26344422342753726 9.239065931418072 3.4282039439886396 0.31050155902635707 11.22884360796804 2.141302826484524 0.25737837363974564 10.20846181593599 1.0834060831393062 0.37092988148134615 8.188209041923717 6.102661330642463 0.18847532092639555 9.445706500110166 -0.052728425520208067 15.93658453741312
323 8.458350355040896 4.632057157879751 0.25141078350828483 9.823944443731191 3.4253988188521967 0.22986830239234468 11.301059929463918 2.1261889852780183 0.23366261801085922 9.31384639776017 1.129090900946457 0.34148796683643046 7.479478337224272 6.072101426347871 0.20873930376133634 9.27533589264409 -0.04556320566106611 14.497768522054953
324 8.575447768955563 4.650039536855677 0.23829546536181095 9.621644117123514 3.434984933318837 0.24704535566729013 10.895319026106023 2.206748390519133 0.23916910169633016 8.824383609703396 1.143912156004084 0.34150006947540323 7.818992075705922 6.057480527324687 0.23466420922284503 9.147157319518884 -0.023897554717441195 14.904628452625115
325 8.222983446580207 4.596131039788652 0.20328815255443136 9.390909762805997 3.3401074085545743 0.2420980881972237 11.302589028974559 2.105519198381159 0.2218245104528069 10.070855327426974 1.1579629861914524 0.3337147301819883 8.46221083091569 6.1475396993400215 0.22838847838027523 9.489909679340688 -0.05307859707075284 14.086900318229691
326 7.926801110529167 4.670776736818816 0.23874931083474182 9.2784467630873 3.3785192775194557 0.2581408665593202 11.276280329859526 2.1071450578218465 0.1969738144408946 10.110961754846679 1.1423270008352788 0.3116763389395238 8.225975621128544 6.160151029918156 0.220143428546609 9.363693115890243 -0.030746842939214238 14.0453012853654
327 8.314406145601962 4.634393722347416 0.22275293255693743 9.63800020082502 3.3647326810628404 0.29221554371424374 11.483253516452496 2.1516963598737995 0.23318848448855914 9.785938894035368 1.1989708295412376 0.3539440121108132 7.897579406011434 6.121117771089276 0.21794738894959714 9.423835632585256 -0.02834839073901092 15.126639977090573
328 8.333205667595847 4.635496041198936 0.25427927522597527 9.249383934243728 3.4321454002333214 0.30927997048368394 10.506601292015866 2.1314500252850035 0.19607330839131953 10.220068147732423 1.093894446064504 0.2967474470939766 8.780053180543822 6.1560926925404695 0.21912737401121096 9.417862444426337 -0.03271494245747797 14.616237867424575
329 7.770612855081787 4.653602645672559 0.24211673414106405 9.325571774040815 3.398764343133393 0.3274300404616302 11.286865790080196 2.104859538247846 0.24069210590441306 9.883316209761885 1.0747043258616356 0.2866933827548638 8.877381381665188 6.172275070600229 0.217740824042836 9.428749602125974 -0.04168947881879222 15.06504386839989
330 8.508755386166403 4.699635683475093 0.24906374960521518 9.074590537825596 3.4063282394486376 0.2646803720521208 10.994997819775058 2.1289827424629206 0.2325970690609494 9.611817893466283 1.1271222104098595 0.308798066680879 7.9065786038455945 6.1333184276419015 0.22981597718294972 9.219348048215787 -0.023453202834242282 14.724502360959557
331 8.563640933601857 4.721124413066893 0.2474070528935451 8.684401753002529 3.4212649900181717 0.2506556623361308 10.96497074277216 2.134496830320319 0.22825048816990884 9.71828664128631 1.1567732289961752 0.3277260714806055 9.004544413460957 6.154754474969904 0.1974981999145899 9.387168896824763 -0.004847876047632127 14.341563041640308
332 8.034936924793016 4.767620445069264 0.2687799958612616 8.68501850640821 3.391577534996327 0.2423972478444184 11.064209457099125 2.115294091995257 0.23826415183184038 10.269516130965448 1.1492640561074212 0.29108785569438966 9.38767666082129 6.086028707484693 0.25290201815609487 9.488271536017418 -0.020573696391332285 14.821630565236266
333 8.3247042241018 4.650479173945275 0.2471866863172319 9.081778681444325 3.3242145277306423 0.21836186786264375 11.388568065815612 2.086364981209742 0.17528864824472007 10.327163383314183 1.112315040872935 0.3106439373523078 8.285184619869996 6.049323618774447 0.22635297422941975 9.481479794909182 -0.07799119501531653 13.496984739818592
334 8.943496394998729 4.809129073740665 0.25275356820569983 8.655789928073748 3.3819976680699773 0.2518689631006966 10.846944576618244 2.0734104316750868 0.22135044729519007 9.760727728901982 1.0885557028524084 0.2994599226503174 9.080148922950796 6.040300529366277 0.24638077101775288 9.4574215103087 -0.04385198238104189 14.573911149617157
335 8.965425959571714 4.690154821724174 0.272151300567866 8.791578637499327 3.437266451867518 0.27679843574635343 10.783698255852212 2.124973114167186 0.1928226201056972 9.757356421185346 1.1060018380666192 0.29981733854538456 8.33155814936803 6.039130520322892 0.2279225643299705 9.325923484695325 -0.043025314292246895 14.547538899547378
336 8.582089257044052 4.697895117840919 0.2761044330243293 9.117478571492239 3.4124144968405696 0.2602936879240093 11.138464120712278 2.1448446383952007 0.17013682524172052 9.59055983989807 1.1415360931377017 0.37679125523745444 8.07395340992777 6.01885539061855 0.1698581438938792 9.30050903981488 -0.03942151615533649 14.360434787756189
337 8.376316947023788 4.652936607446383 0.2790787909992417 9.880163162981003 3.4801503957513757 0.271242460400107 10.608947858196222 2.087703075207398 0.1845450858723902 9.94976736724644 1.125226785432058 0.27029827493315656 8.188596520224907 6.158831312986826 0.23150644351378186 9.400758371134472 -0.02156102815711658 14.171206427733617
338 8.742498774295012 4.574838138518236 0.26008771912915485 9.710668914650233 3.3888725002742195 0.23821490061265158 10.818471731677985 2.1884559344936623 0.21564691804235084 10.033631021958588 1.1237366018306227 0.32017553570695134 7.643444997285422 6.079025639159 0.18725778194292533 9.389743087973446 -0.05154490066677671 13.996016557201463
339 8.763231364388597 4.687137931879058 0.2611979263634762 8.335367227296544 3.4220106809411344 0.2759323074275568 10.557108782124073 2.0413039284182277 0.1999830994521377 10.089880039203072 1.08385035629718 0.34908538101519354 8.411328287466333 6.118817166584659 0.1827341881206676 9.231383140095724 -0.051906650697872925 14.540899958320926
340 8.038939542284005 4.626574305841669 0.27713173110589107 9.113184897068322 3.4269352844775804 0.23928707701464996 11.375836882902925 2.101676639959627 0.14998242890427674 10.205135427733882 1.0694120731255043 0.35511378916204955 8.144300733320765 6.117516496850737 0.16869235982194902 9.375479496661978 -0.054107703470901256 13.63877199272064
341 7.908076265285274 4.740885926676464 0.3053228450318853 8.984636026468719 3.4056944310219226 0.2460927195002715 10.452119911875501 2.135302222581505 0.20445397487178973 9.539048648156745 1.0684746285284665 0.33555156641274864 8.378046094726574 6.115312009572903 0.15528654911298342 9.052385389302563 -0.02939681984567257 14.286217382824557
342 8.87046787703183 4.678118673754607 0.30032710190401024 9.077202590707515 3.460312763858818 0.2749441150462041 10.221066950168577 2.125785682380375 0.17491776527770095 9.842983579169516 1.0502516065855168 0.3326759543433857 8.535168114226765 6.086610410314867 0.17650125089971777 9.309377822260839 -0.04231483614308802 14.431273480714118
343 8.049579823860599 4.684216679960634 0.33648631428878384 9.330163474439775 3.4287875835467068 0.2657938460887849 10.256066772759464 2.167907415248467 0.19094171865556928 10.097219399000103 1.1167079218273397 0.35189256642403083 8.138498445532196 6.188472433648005 0.2218131316037641 9.174305583118429 -0.0053122566756943716 15.663836213127011
344 8.490629616277447 4.73344579355584 0.2937394856558176 8.786955577443235 3.3782358594091817 0.27467526528559644 10.769224367089977 2.2162304622113504 0.24483688933220776 9.353565889926962 1.1306000062942412 0.2883144573358723 8.180621354975028 6.010266783077286 0.2014036329658419 9.11619936114253 -0.028774882612344798 14.930933279052946
345 8.096990137480017 4.689597636905469 0.3016187223392995 9.715422074842888 3.313738497623324 0.26603562879153675 12.02493851535879 2.1610671102771177 0.2431908503580652 9.959222254894375 1.2175242021525094 0.3235689393244603 7.566429282038209 6.074745006928433 0.15927833914510192 9.472600452922855 -0.031196172744554128 14.824623817886561
346 7.78865540717268 4.729194502132985 0.32504590399562183 8.966459792454513 3.403682079464262 0.23004115403538863 10.88460173073331 2.1628461001163934 0.2209156451118553 9.728830259643587 1.0828000999296397 0.2608591092388404 8.427990501721343 6.128593603339211 0.2254641944415173 9.159307538345086 -0.021107386525426586 14.465190512114612
347 8.881015369298218 4.6997497364713325 0.2885577345239083 8.986532733687843 3.504552044276517 0.2633531098544226 11.32469698479593 2.1328211639767964 0.2375017854001871 9.425838548737369 1.1058379721922702 0.30089757347947826 7.82388340900461 6.080323319464731 0.2558530814788509 9.288393409104794 -0.01787381624559532 15.42589495017781
348 8.663380793592562 4.6528485370018045 0.2953852183282909 9.455893191437278 3.44512664662485 0.26410810272131763 11.43128156775211 2.183917720032823 0.24142763904178025 9.29060788085865 1.1424196926478507 0.3425022687318786 7.9874245299070585 6.060392743682915 0.27433972201597256 9.365717592709533 -0.025589595523876296 16.246366686620412
349 7.690495706662685 4.571650576187819 0.3304833751666206 9.435240910347948 3.370976520182108 0.2081041270468316 11.462432102749968 2.1417360877877503 0.21643852867906416 9.635452743469806 1.1475687660632163 0.3635770069245351 8.067967718481299 6.11104903396155 0.16194101752715828 9.258317836342341 -0.05393446668543596 14.673953970358028
350 8.058629731576326 4.491310684528392 0.3086658520168942 9.82261524397543 3.412940922869184 0.23308915741426237 10.95822116903519 2.198747621011612 0.24398587026346014 9.707480541994554 1.1865786145846229 0.3341835275461565 7.859139511514963 6.132210608948245 0.17347300838852509 9.281217239619293 -0.0381729731335136 14.821242629737354
351 8.490660618741657 4.62313316004701 0.2833532039519531 9.68148363040534 3.464233362431697 0.24057630734873695 10.89536884806578 2.1343704563244255 0.20604869064492173 9.343698661727803 1.1149396568778953 0.2965470083190668 7.910381296884383 6.051022786955675 0.1654891084245107 9.264318611164992 -0.04499077899458417 13.659477916010566
352 8.531134505167193 4.70028164314231 0.3082726111852212 9.49074745931227 3.433516680636786 0.23840225454523234 11.09100622052995 2.2111644581751224 0.23557659804237907 9.50094994299938 1.1133842964173823 0.33667960398648816 8.104749088546418 6.098708319666542 0.22778878386344623 9.343717443311043 -0.011119583914296216 15.432272736893799
353 8.403385952642926 4.730795887407121 0.26268989181553887 9.75045962807802 3.430207495871098 0.24399524606248046 10.92355180297008 2.1735342094751298 0.22062440083131551 9.288889309312445 1.067050366832188 0.28990253299839647 8.460138397786851 6.120046664960734 0.19998850017888484 9.365285018158065 -0.01820373861267064 13.948091118002653
354 7.661763906661419 4.687379525542226 0.3144059873323308 9.647116110303855 3.421930075233539 0.261305002060039 11.52690998712208 2.177590570227019 0.20160703593746468 9.215539413159497 1.1746647406509048 0.3046576905779427 7.936408204066959 6.105381429746955 0.21745948642284238 9.197547524262763 -0.009141395241796113 14.890430568854537
355 8.139694525266153 4.742485790821023 0.27696349739911275 9.164596793744755 3.3707029117283733 0.23781648250163914 11.664814835461447 2.1535266297470557 0.20456931654268584 9.711348669824375 1.1352916981306427 0.33751722219715596 8.15517477230809 6.191559345315588 0.26957408734388416 9.367125919320964 -0.0038173883733881196 15.199889699537188
356 8.647187301692894 4.732541082285293 0.2196223002532151 8.876101199061095 3.3930833420417637 0.31236678100048787 11.191943358171553 2.151750868099973 0.19200130132552568 8.875795090778878 1.0860141997100863 0.29931502111905334 8.347979990021798 6.0855007668781385 0.27813188748260076 9.187801387945244 -0.032752611718873934 14.913372817120598
357 8.330469361040576 4.709022761070764 0.2972952814750709 9.174171349386299 3.4906566079097487 0.27331434291259993 10.609407199846109 2.1617076897726504 0.20639392488122776 9.152941868088444 1.079045013484955 0.28818760586372477 8.547894578008188 6.104709937873721 0.22426260208601723 9.162976871273925 -0.013502261499557067 14.776051633182965
358 8.363590091173526 4.77074457087731 0.26439404646338033 9.613389462926628 3.492266049688723 0.3102853352377264 11.165599549930176 2.1778713812042434 0.22872100361667178 9.27087304738161 1.060960452172908 0.2828395880990351 8.815488098737001 6.114553305726203 0.24954159512394766 9.445788050029789 0.0007484884119528079 15.306929245750142
359 9.02906757495276 4.648193530007485 0.2591292231799335 9.561267914292648 3.446245183621934 0.2785529519456863 11.410765161843512 2.1651838339467817 0.2100691580521658 8.869464337065699 1.114791038203114 0.3043014107322054 8.1112955041916 6.073649263446674 0.20650470990560796 9.396372098469245 -0.032918093676727045 14.422006075672972
360 7.766546543787462 4.604407515796289 0.25644546412415353 10.012651524420106 3.3527201006056315 0.26600864867848284 11.564955142329627 2.2337810133921456 0.2276105538636034 9.149676990122972 1.2360660229797205 0.34371574141046807 7.9736650475961195 6.09835238813218 0.23291413745956643 9.293499049651256 -0.01746525534073138 15.202799632451065
361 8.02602081761151 4.591615464698894 0.29511708154144295 9.977401720327329 3.3879316621908004 0.2619256119663102 11.43566523705811 2.2186808167871543 0.20504614453198877 9.277444730772974 1.2069442597689513 0.30494230495260627 7.688638476829972 6.055879674522196 0.23868452759580358 9.281034196519979 -0.030320287928325574 14.962399433759034
362 8.406157953701491 4.586721718896805 0.25042534814768824 10.06506267347327 3.4530384009849593 0.23698492661558282 11.020938898410037 2.2163946409643325 0.2166707156607772 8.120837540580776 1.1409422049031455 0.2872257524228083 7.9911991872096655 6.035480104078628 0.21888539972751636 9.120839250675049 -0.036015249556350694 13.867780433881192
363 8.36401822347749 4.6119230695659885 0.3273227164646065 9.786790838470953 3.405285245909295 0.2199621142681432 11.214784268136473 2.231709161162974 0.24822984073878668 8.529175557862438 1.1607343605765217 0.2683014958846505 8.139745362533352 6.033755350418778 0.26246118075203134 9.20690285009614 -0.03384922599521341 15.198018902080804
364 8.050975369576976 4.582503315829019 0.29320933201090976 9.732272510091741 3.4220126376924815 0.22133171378640576 11.03940872778814 2.2072871855170697 0.25389655379359255 8.64928918917568 1.0530174324889712 0.30597967322873987 8.706004875248597 6.058814451885651 0.22456151830533386 9.235590134376228 -0.05780365883928638 14.885200481693435
365 8.06822989903894 4.565319188941963 0.29781756055971187 9.584096700545812 3.399311966911948 0.20341889887199105 10.382256960546702 2.2551963952103002 0.2443012461011701 8.851083365266504 1.0760938479292106 0.2878629963717301 8.213526212189924 6.04127705386352 0.2338828715529948 9.019838627517576 -0.05509097295053644 14.52200004107552
366 8.386017978044206 4.494585378734753 0.22548925509551476 9.596507178038946 3.3948287373483828 0.277164625288714 11.067872239940424 2.2440651568378276 0.22516672328361334 8.722321643399273 1.1639463483515298 0.32339211405787743 8.26712193471816 6.089918077403442 0.2681467601076976 9.207968194828203 -0.04506192378673783 15.11874594808778
367 7.603064933637938 4.512135647402324 0.2898203684383527 9.880420511606514 3.4121008232949244 0.17890975932698736 11.014987180837773 2.208980057477567 0.23071851710870078 9.077915654955824 1.1220382781345468 0.34829423857623415 8.23013613924104 6.115870292579004 0.19678550286220425 9.161304884055818 -0.04830564374425146 14.261244803986392
368 8.496400003967597 4.5666762596045665 0.2595434169155023 9.676025435663341 3.439508218386261 0.26484847013983664 10.641753391902581 2.186430842692726 0.19941913154857877 8.622296865272366 1.1604308751193078 0.3037791840506437 8.094125597761696 6.087964630518051 0.2250270587848253 9.106120258913517 -0.0343284982577424 14.353936485142418
369 8.474050214903574 4.561284928401048 0.2585137110076376 9.824877676310399 3.47394551075351 0.2385357381380811 10.449391298758774 2.19654385503373 0.2072519233442894 8.578963364554049 1.0679911727937008 0.28021574591352133 8.591169055665821 6.063634016551464 0.21882143285256808 9.183690322038524 -0.04985076681523415 13.789244062472257
370 8.693327922386986 4.49850444521232 0.2276256096980544 10.079082578962597 3.396285421414792 0.2054397945320396 10.720256138190244 2.269885379182571 0.1936727090435605 8.273588674879932 1.0909976509391868 0.2590936309208169 7.691394846310495 6.088007640994193 0.23269246675315097 9.09153003214605 -0.053794555973312175 12.81734331409987
371 8.377597755203693 4.554381016778717 0.23968887178729 9.901629592466298 3.4536863030454192 0.25052778902711187 10.928931058301592 2.172083027756106 0.23917287577772142 8.756430614116823 1.0842000813243269 0.27455371551116364 8.304212604541963 6.0572797998911145 0.2272288124102094 9.253760324926073 -0.05820461776278796 14.10819263020633
372 7.950844382051184 4.515693676755521 0.3349820072035828 9.748985016882935 3.423142222133521 0.2407651084434014 9.883231913711594 2.262226739353959 0.20145130044128237 8.632752016868475 1.09433278899025 0.27822934500666446 8.421488450723833 6.0670546782186605 0.258498089165535 8.927460356047606 -0.050040642431542534 15.056481162612577
373 9.080368745127224 4.612032599245267 0.26242694920013804 10.258123884452198 3.467423629439884 0.16319495781113605 11.025520759053366 2.271025428536843 0.20249570269663228 8.185583739367335 1.0575021012755788 0.28897760474071893 8.446735054028418 6.033882377261152 0.25054846460565583 9.399266436405707 -0.03415743637017976 13.380210956987673
374 7.8406672307640735 4.53547881046296 0.2711367696333281 10.135299203591849 3.4258947618271964 0.24162400825474642 11.267687500047373 2.2060454075474123 0.2090276005596093 9.041641376395829 1.1028005040414555 0.2959189447992579 8.278660331298836 6.133185821370974 0.22764040044214254 9.312791128419592 -0.04184960247192508 14.27063371872175
375 8.342121636251228 4.6206527138976865 0.2499973460373272 9.204393296737528 3.3981557180608317 0.27612126815974514 10.80861275030967 2.1795986387368833 0.19561170803916053 9.347922416657388 1.054081317549238 0.29170881545654687 9.16969060024946 6.095119508502593 0.2557590898940637 9.374548140041055 -0.05300908417247818 14.543940361242132
376 6.903075934099303 4.543196622153294 0.33206947126431335 9.041276224626118 3.338388169726488 0.2755570741142631 11.293124254146175 2.1324710269834037 0.1994203350713457 9.557894739559183 1.0928011366575456 0.33844369560041326 7.982546090263032 6.160209795216124 0.2259420081426933 8.955583448538764 -0.0691173133745536 15.715459792196098
377 8.26527411380056 4.559441143283243 0.2846654538212343 9.554524717043323 3.4536514631685526 0.2817748995922336 10.735551016492533 2.216064752603766 0.2228637963470311 9.036531117198763 1.0138662506190412 0.2794096525287043 8.026676061842247 6.070027864870439 0.2693000109184208 9.123711405275484 -0.05992036861291652 15.33250888540051
378 7.01285121339131 4.545815277037377 0.2930075757224038 8.758238195149945 3.353551918667967 0.26179897963152743 11.325488907889266 2.1040804553112986 0.21348751351957818 9.7160332882556 1.061898346340513 0.3114221963325487 8.940159669022604 6.152574311701971 0.2545142248689459 9.150554254741746 -0.07894660171009935 15.28915519579384
379 8.492358571568378 4.574367196407 0.26801084462275027 9.539638817196057 3.4409513951399466 0.2704596178801084 10.745014025135244 2.133610248694513 0.19125772520767623 8.677082701928285 1.0551505662632115 0.32672040542713265 8.026122689645248 6.035569912948535 0.15761696171305112 9.096043361094642 -0.07460079963128359 13.912166469030947
380 7.971978077645282 4.619498909130167 0.225620911854901 9.355798863186951 3.4086313091314833 0.286402996510982 10.914209486274522 2.1282372649811587 0.20214063903841364 9.504759046775462 1.1144152533718086 0.3461077645318123 8.433747079839282 6.137705548907544 0.23431532412459435 9.236098510744299 -0.040833006417492525 14.8348815512193
381 7.801675928300905 4.531386560188306 0.30669279246560244 9.53273791567924 3.390820954449969 0.3119809680174377 11.52114559736668 2.1683987601324355 0.21121428577709817 9.585042318916704 1.1287289126136228 0.3274296697980747 8.07656206251593 6.098125448250613 0.20270039333354353 9.30343276455589 -0.059038536394935504 15.584659545901834
382 8.366761281251534 4.5587718909116735 0.23977823715590812 10.157193743893748 3.418482773371582 0.3269476501988932 11.586751023881243 2.181419577771985 0.25797690977078236 8.555421672655463 1.1286284007274014 0.3089837416365238 7.991286294650741 6.0807096577440305 0.18241673497111513 9.331482803266546 -0.04892820341659032 15.081432597652913
383 7.713567926657225 4.529476499071595 0.24178213616523722 9.332448033627958 3.3678357708108355 0.2821885297145383 10.51385936485412 2.189677399717729 0.20091529415238948 8.741886182900476 1.0383171729153233 0.3394968093808977 8.178541161080227 6.147462898496326 0.2260404303937423 8.896060533824 -0.06797671531956291 14.787160626939375
384 7.910998633101221 4.590660985096863 0.230688279778328 10.205419810599182 3.355644623021868 0.29246538363940194 11.098450179407509 2.1378917766031966 0.21770964330006748 9.470232248330127 1.1090838385776407 0.35722268841594235 8.111691027216162 6.049433277319565 0.19020350920733337 9.359358379730839 -0.07398776339809796 14.762710277948846
385 8.043304758323362 4.530052134483598 0.22326848778557992 10.041256167582011 3.4185871362526394 0.2764525200933819 11.244324815278137 2.1943135672108514 0.23791791873697066 8.637429444025747 1.1043370848884966 0.3264273987105329 7.6168225467516475 6.09752688569483 0.20173469219669402 9.11662754639218 -0.05356730181584175 14.505011201488438
386 8.211121714522724 4.578229276650196 0.22162665341977741 10.64749295180592 3.4089334635511306 0.24952132061065793 10.375009752778215 2.227222995702131 0.22473704291731111 8.33771402307101 1.085494021562428 0.31049824261398706 8.029764933577693 6.051763175570933 0.20852318330885194 9.120220675151113 -0.05220207691456098 13.921802335947241
387 7.4017344036170885 4.613006363486617 0.23955727451631664 9.696358157218953 3.298439030513254 0.1444856489319461 11.22475970771998 2.2016591826088936 0.24607485823913453 9.457254600938644 1.1147296174223074 0.3778956617542651 8.118533699905539 6.1881439659447866 0.2180813187148612 9.17972811388004 -0.039335031526753064 14.050011030933057
388 7.796112004972886 4.544899000410764 0.25286747481943267 9.673792713761658 3.3518931702994808 0.20426541598575343 10.641391468893351 2.190962232139476 0.2480793824945197 8.83092011938544 1.0965499182403096 0.36121292669423327 8.100149396460695 6.079005790126978 0.17865938674885135 9.008473140694806 -0.06986864127852321 14.267618391430428
389 8.053680648058881 4.581006758053417 0.26024620644072033 9.550931217229087 3.4069190629886577 0.21835141214213596 10.6773325810534 2.194185861298993 0.21748075800744193 8.550823083171611 1.0949096599630173 0.3435681974348353 8.537107232280933 6.066762843757823 0.2051146334594796 9.073974952358782 -0.053773826309543124 14.263912738095302
390 8.289907059032275 4.527963886384884 0.2567406846942025 9.904326925420811 3.422689703354382 0.256153204403657 10.41437900361157 2.222953544715534 0.28480061932581885 8.73506940182421 1.034606907498902 0.3033191513236863 8.565990602574221 6.066989068418943 0.1930479942636564 9.181934598492617 -0.06749004144739575 14.828854240910019
391 7.481537328961094 4.526807060681397 0.24621404459078144 9.424276168192423 3.332602639334478 0.23506121584355186 10.81257232046212 2.1892129259066326 0.2545251145636261 8.872846708688414 1.112539385925621 0.3102236417984421 7.951215490670224 6.070670898161182 0.22682576715245598 8.908489603394855 -0.07616408152006282 14.585784114881642
392 7.26057626734353 4.600786749792542 0.2509714664750666 9.704985996556262 3.3334436283306683 0.2472164044135927 10.498907824051097 2.1704787969322417 0.25086680191740146 9.216237135746642 1.1008201451396513 0.32366378274834745 8.3972327855449 6.117330791319045 0.19341301516085643 9.015588001848485 -0.05795864121909511 14.50879791613529
393 7.760090505137234 4.538860489292732 0.284868921005297 9.507401068632694 3.387194934615044 0.21914108349994835 10.869136344666515 2.201945290018745 0.28529152807671804 9.047018027407356 1.0965402769080763 0.2858524381687302 8.265619904609464 6.074691683388112 0.2077313506527485 9.089853170090652 -0.06268412867738289 14.700782903140276
394 7.680101884077396 4.553079244820138 0.25664888953708415 9.534846931764514 3.338780930174523 0.2682801349355356 10.609559842332553 2.1927583421817625 0.28326450089063415 8.918218906816335 1.1432000637787834 0.3325028865024922 8.240264265608575 6.085368939999227 0.18449440674837633 8.996598366119875 -0.05989315933103807 15.185568191215165
395 7.957227374519157 4.544092966402727 0.2963141875197272 9.680026149083748 3.384140209780204 0.2429548450975552 11.030034977410756 2.1541651509385433 0.2543119724690082 9.340082090480077 1.1107297002642893 0.31354446208530606 8.403753001745379 6.08103105700468 0.20322643982597507 9.282224718647823 -0.06769884664383605 15.015526789575963
396 8.177625662956073 4.603587267558397 0.23950476650792743 9.333461969886374 3.4357149845227255 0.2877155771422966 9.941315913929271 2.120468962503376 0.21712301249883542 9.175916534721061 1.0504131379164625 0.2937036631333514 8.545820110207577 6.086479712694488 0.17717415065882006 9.034828038340072 -0.063197850482835 13.925408842516543
397 8.003012582327143 4.646684766962444 0.2681503596038122 8.99004640588579 3.438608378256361 0.33174386900553277 10.652700500576826 2.182549472456024 0.29686218654689106 9.627253844391726 1.0796942978123216 0.35008445379333225 8.484253735496367 6.124984965519263 0.18869120667430167 9.15145341373557 -0.028026287320642006 16.449985857780533
398 6.829175814308564 4.446498999240881 0.32996831340339583 9.154054498263461 3.2962219798653427 0.29589523438173554 11.01943045122032 2.1218796700231124 0.20209847704511394 9.558415090149593 1.1400193891122319 0.34910228413098066 8.658053656855447 6.1829090836205545 0.18942542561041661 9.043825902159478 -0.08502483914950024 15.658818907781445
399 7.719588096269251 4.691786062891747 0.29815761088166803 8.90159354680012 3.3571669153073906 0.24047346843192194 9.942124375457887 2.119486306614 0.26597508985187357 9.798310907999948 1.0087044629144915 0.31074142032849067 8.743361588256413 6.058769663633037 0.16781141976231587 9.020995702956723 -0.07534798124979139 14.703919134914482
400 6.989283507301405 4.596555383758662 0.3113149957321333 9.080058158615271 3.285838135870387 0.2427905241169581 10.934393256764933 2.1286506913370475 0.2494947682132939 9.62477301171328 1.0945445172022292 0.31610401266362864 7.6949825664355815 6.176170634377 0.1959842574979587 8.864698100166095 -0.06617879101285973 15.07668030797718
401 7.01288645167226 4.6702009811176435 0.30854712597303097 9.116527359189197 3.2990009926294595 0.2566709608694297 10.855824086859162 2.1517559839130436 0.23886270301171408 9.399252000196952 1.0817937293412234 0.28124967428539094 8.290572299824928 6.128705640125076 0.1785214834058164 8.935012439548501 -0.05623919809663565 14.48267650474798
402 8.019494887929191 4.67416732455426 0.3042779361564476 9.07659045406123 3.3639988295537666 0.1892835587704615 10.48224908308848 2.1691953117265728 0.2731729825283798 9.466590982828126 1.101721035039398 0.36524073305619914 8.838655184248122 6.147435924763863 0.20323707108708078 9.176716118431031 -0.031226978394352845 15.300405697926236
403 7.900965084951844 4.585741567922175 0.25625552062921325 9.446322142455244 3.36267012243426 0.22369422422441695 10.595348702930258 2.1557861056968406 0.24395083125727626 8.991033838419117 1.0756935005851325 0.3073664862320037 7.981204855768325 6.120526930369266 0.2058245364043206 8.982974924904957 -0.06244701812039 14.176025495861566
404 7.68188489322128 4.6876532716776085 0.2727712623146814 8.796582716560197 3.387631309223334 0.25534101875112136 10.647279683163326 2.144478938032379 0.2450522011883329 9.704805022066559 1.0611065041035685 0.2635753454720782 8.607597723890912 6.145076589880009 0.2073642830968172 9.087630007780454 -0.03734134093854489 14.256382965007145
405 7.529580734176035 4.698169785857928 0.3182376119167318 8.694945715228585 3.3702654744507896 0.2040196206751883 10.065543364702023 2.111412951357597 0.22172641675272176 9.366934636217367 1.0283214109999619 0.24728337909531556 9.105836832167725 6.090835678133069 0.1435541351427555 8.952568256498347 -0.0627296033620556 13.004092635082928
406 7.455958022759801 4.55626005108854 0.32012667167707565 9.829893389427987 3.3328712120180812 0.14392945380285063 10.258002992722597 2.1814251871472354 0.2614676104953818 9.32410054190729 1.0571025500337066 0.32266771308301967 8.384817493850036 6.141329659927977 0.15135283572952388 9.050554488133542 -0.0687329314788168 13.745764971476556
407 7.430541441508708 4.67685255890828 0.3097056123212803 9.103362782139797 3.3149264447773756 0.183759637645046 10.468577387425801 2.1520319554869443 0.22662822473341754 9.411846038177458 1.0184316579368036 0.29279494612633344 8.85730802814117 6.1375223379278125 0.1918288051911984 9.054327135478587 -0.06257767251448158 13.8050425114996
408 8.297667385191634 4.690062855204049 0.2656154334095192 8.902748863181184 3.503794332008349 0.24049699257167614 10.45355070968121 2.161664636562336 0.2166296777258113 9.588706736944742 1.0759913668108076 0.3635247096861263 8.172664568099352 6.136476465948034 0.2070997945220379 9.083067652619624 -0.008932732215209604 14.820889599338166
409 8.603352948893445 4.640420936281605 0.27004748247994226 9.32694019494125 3.4793674897759823 0.20874419341646785 9.372782947418672 2.196135236100243 0.24277019328233462 9.28561779461254 0.9894328188174544 0.3446076709557392 9.020303306852407 6.08785203298479 0.15204032929187783 9.121799438543663 -0.04388896072990991 13.959656815862727
410 7.787348576943068 4.5952163568036966 0.31841834229126825 8.976641482545611 3.437302363229819 0.1959557895103926 10.215377553912482 2.1318125982487 0.20780243400704607 9.065483207726297 1.0132098311933564 0.33591683344756224 8.76782752352132 6.084188498776806 0.16164389623378997 8.962535668929757 -0.07018473387144923 13.977159829256355
411 8.187331862859727 4.626084689978812 0.3328538609508748 9.142504581123326 3.4160003112213135 0.18738772661159048 10.25095006539219 2.247463964197447 0.25681813389930525 8.564777004257934 1.0961770692802209 0.3258806544615316 8.365513840444434 6.0602412734628786 0.1578544962544241 8.902215470815523 -0.0333372018937903 14.447645001503963
412 7.312338782227183 4.736221576543608 0.3489156092877898 8.339252676001593 3.402166766456376 0.2419802132497163 10.007960913011617 2.119764072121274 0.21068709723714538 9.64108477468826 1.0593600227711202 0.2944673698514617 9.52964643589653 6.133098606171266 0.16675826144067177 8.966056716365037 -0.032408454709196066 14.470720061831495
413 7.763403192935991 4.5450440231074 0.32857457410413715 9.726944854609696 3.4257450325654557 0.2328645508203672 10.887075080013323 2.208401401214358 0.19254123689673236 8.937620567149539 1.135308158088483 0.3212900668375701 8.388007939966153 6.081227399970363 0.1623025319093096 9.14061032693494 -0.04338546053271282 14.181541496012667
414 8.436452125176066 4.606362732396331 0.3165671142098372 9.529877493088375 3.5075051495077156 0.23005004159286202 9.601814005590183 2.181755798033214 0.22752733291336372 8.42077224218369 0.9921070925582001 0.2715926216938807 8.65288938158012 6.024008524847455 0.19101613806434053 8.928361049523687 -0.060182804053341685 14.17214828733418
415 7.878389403366772 4.627902115104051 0.281803193487918 9.289913044913717 3.453689298909212 0.23538320393100048 10.616132773794476 2.1559432641928193 0.21610271397026473 9.095605243195633 1.0831119011553945 0.31386683671738513 8.865196522476149 6.113633154000617 0.15164390891782004 9.14904739754935 -0.035674716849506 13.737234457676795
416 7.945906892453582 4.581159304314731 0.2880615393114994 9.181819973838802 3.4567328121124024 0.20543307421723978 9.920723950015615 2.1873274261662887 0.22402366972320675 9.040334591034613 1.0747829549184726 0.3174023745049928 8.67675347268515 6.080390739300348 0.20441375162217906 8.953107776005552 -0.04645201615947627 14.201726212552408
417 8.114856168710219 4.571220935379997 0.31768261284546334 9.664841440505997 3.3890433171753767 0.17571706988531216 9.998957485228894 2.174981588125167 0.2283331867989364 9.051570308977407 1.0343575054383551 0.2935349932080924 8.179864867243941 6.081139495564545 0.16960973256868872 9.002018054133291 -0.07238209518523657 13.577697090134404
418 7.780321092854061 4.5998781487073455 0.2959406096029714 9.006267865274156 3.40772110294305 0.183177119565767 10.076645126766197 2.1412108487428076 0.24984262669886353 8.933703848328017 1.0373501405356667 0.3101929858960448 8.72881935747778 6.068617847631938 0.18584278722249162 8.905151458140043 -0.07157504580976326 14.037421622153829
419 7.615963414479334 4.549347141484294 0.33039666661958517 9.191624643250663 3.396599054670434 0.2482189233885555 10.34993594684735 2.153363549194506 0.22164102423091517 9.689900509077667 1.0728846210156 0.35286004571779567 8.42837816382595 6.051324575058359 0.1542952873532099 9.055160535496194 -0.07782687523728615 14.981837333169377
420 7.996388624331984 4.628627501373229 0.2931880900018544 9.301274000509771 3.431818671414216 0.2325484505826867 10.11931281430111 2.1749073660442577 0.25870925569748404 9.329555619835023 1.0292598008021279 0.34799128188913786 8.614842609320979 6.095224225246113 0.1819989791912019 9.072274733659775 -0.050563150545935985 15.062327705335857
421 7.908072234080448 4.627131331289129 0.3014527452383973 9.133246962610055 3.387773541762645 0.1948672701208621 9.788747457564364 2.1609391600340726 0.24509912242638685 9.570292859947669 1.04601541467716 0.3325788425613302 8.989654236761455 6.1224556501487 0.2101691771381381 9.078002750192798 -0.053667643939583475 14.715471662641756
422 7.670884358939743 4.634622997584983 0.3022533149868339 8.690303100136745 3.3887357227947312 0.24691638327116125 10.31824379663349 2.1427172497923186 0.23256215786598966 9.668955867277008 1.033860834791239 0.34479323279838475 8.55130405356613 6.105408162945 0.17049025133114862 8.979938235310623 -0.06146166994027036 14.862700992050204
423 8.499987200598781 4.64885052623052 0.2693853530867978 8.78064088599221 3.410296909107961 0.22751808429463122 10.204576337400198 2.1680193970750032 0.22605266372977859 9.222647247137502 1.0502721422280756 0.32618566778506525 8.618993109885952 6.0558141882202 0.16264484632748127 9.065368956202928 -0.055880030949572744 13.886051744552907
424 7.91687111266876 4.578010219221249 0.33477634578096566 8.797491354580426 3.4913476828950114 0.2822707141615814 10.269322897870419 2.177873978296268 0.21276865611475285 9.372892690898972 1.0302947007873837 0.27557328467016073 8.386132823572803 6.1319310881511395 0.1865867971308411 8.948542175918275 -0.040639129651714435 14.804952090065573
425 8.424324239332325 4.638601539748545 0.30865074388480485 9.094714270163228 3.364391572825006 0.24220298439002572 10.03409065974414 2.2388442418951184 0.2685635383670916 8.543181964936789 0.9801297480649931 0.32854779019119984 8.913121609363229 6.008530797120036 0.1436311923118588 9.00188654870794 -0.07643108359118504 14.80060278218699
426 7.451857078074248 4.529742244740479 0.3485187595640702 9.43703251851137 3.361999014860587 0.23862401405112563 10.791819921432543 2.176508174302204 0.2307857551506112 9.150377487992916 1.1147554405726339 0.333307609974096 7.872138026234813 6.116312418256581 0.16726847811431575 8.940645006449177 -0.06266720497542777 15.10894996285208
427 7.0725773259557085 4.629842572241822 0.3320352791895147 8.69258944518698 3.3724396895573086 0.22693493951455898 10.197410023786647 2.1386768168061665 0.23788301529528355 9.247456248674549 1.020301660307849 0.34681444465139155 9.190546913144008 6.063255534661932 0.16613912293272043 8.880115991349578 -0.0776274088069091 15.009280341652403
428 7.656657531146866 4.595779412117914 0.2970066196173729 8.736030664167384 3.379578669997727 0.29604666317396994 10.311456226397436 2.135288038646043 0.24905746254385414 8.880671455691973 1.0422631900322186 0.3455880176341498 8.304916516148811 6.168976151128017 0.16056967253436327 8.777946478710493 -0.058153571137540896 15.450018201013808
429 7.287667970384749 4.6291083436099205 0.3681828328804602 8.86314955405329 3.3627519702915674 0.18278764514293747 10.453148692514938 2.1369349267723807 0.25994815362424956 9.483519069244677 1.0430370595586465 0.3537480868687339 8.609297128145164 6.125974950473806 0.1592922432867133 8.939356482868565 -0.06296921338066061 15.171452151967896
430 7.664196748476794 4.579167504189148 0.2905338611290776 9.51394659910889 3.417108697775742 0.2674721467931888 9.903520144925357 2.242205385737301 0.2928579248852141 8.872205846952735 1.0362550918174431 0.35650932194100604 8.720876439476946 6.096522387552621 0.16311165905110356 8.934949155788145 -0.04827885010747366 15.704600289413388
431 7.832045756471375 4.687834071378703 0.3025563249043326 9.59263836425231 3.437606693867807 0.25515074344245664 9.659548847738945 2.204058082628845 0.23841638860314876 9.154588422656168 1.001243989270968 0.2980599991352844 8.513753185158192 6.094823669760802 0.13401891805044258 8.950514915255399 -0.037417362140499844 14.07416248518426
432 8.089063352446132 4.565033647872391 0.32575961501059225 9.406915783175911 3.464605409015885 0.2756917687573425 10.465115894282809 2.240633626298785 0.27040339282607695 8.83276544348168 1.0690632648956941 0.3127265610479071 8.502596062467466 6.034201519549904 0.14982358134137144 9.059291307170799 -0.047823169995392954 15.291154003847815
433 7.917546626429214 4.563594313119103 0.31680616846921905 9.912031441246683 3.4958736327375894 0.25303681212024826 9.926801832400942 2.2402513859071402 0.2672264412777316 9.064226191993171 1.1079302305131866 0.3382894528091137 8.267180908843008 6.07917180423489 0.17022973589896015 9.017557400182604 -0.025166390219542877 15.419309669367125
434 8.224019160178155 4.692549982286053 0.30794673505466424 8.938892528440498 3.4436507439765083 0.2864960271821832 10.314288940708266 2.139933160447744 0.26144916344495334 9.149611647073543 1.0362091126282347 0.27974488219188665 9.374118778842886 6.0818550582190944 0.1933450908962109 9.20018621104867 -0.04369105201039787 15.229010769759515
435 7.088986409673263 4.511430310487382 0.33780851383139776 9.347431228819064 3.3102645798911445 0.30210550586281054 11.260879627144021 2.1511560845311415 0.2791413163227249 10.170564670114128 1.1088440513946614 0.31511026159396327 8.249617820189659 6.140165654020032 0.18596919601533077 9.223495951188028 -0.07815852745705251 16.273546002892996
436 8.25670725911917 4.592295151781739 0.32436583979146355 8.603957100576467 3.409555887994444 0.27235544846187676 10.74094797595215 2.160339358643423 0.20250074094947076 9.093730569696941 1.064003433313529 0.3184773581431342 8.571016514083343 6.140747444025185 0.16544242687964758 9.053271883885614 -0.04914240837026078 14.703722094377202
437 6.569831139883242 4.611048258759471 0.33220565738280705 9.157187654890759 3.2912520117933255 0.26291313371483327 10.793335318984063 2.168114571242612 0.22264525373332467 9.932834434236046 1.1400730974333106 0.24120341726037955 8.714081207755243 6.251263292777901 0.24585332195947793 9.03345395114987 -0.03018041712060069 14.952144789412625
438 7.303046825331321 4.605635052667596 0.3426834263307752 9.332727705687827 3.3741741934234706 0.2618404295280166 10.447351758862357 2.2009209975111057 0.2578574982071057 9.171777576555023 1.1027919540944868 0.2581763537670487 8.925756252635502 6.104645789146399 0.2254919209614144 9.036132023814407 -0.044897066153313056 15.4245925490136
439 7.503138305475659 4.581449731607471 0.3114348401472726 9.373372372740555 3.3847849456061767 0.2307609991951111 10.931157545472082 2.2168242571006402 0.26517139073406476 9.069781319583178 1.13851011422639 0.33724370262519343 7.826254650624232 6.138669067851298 0.19339316758380104 8.94074083877914 -0.030483040243529613 15.332397583510964
440 7.862671273317346 4.573925207290305 0.3036269116512624 9.838593207761642 3.4466817187330796 0.24814103264388068 9.8695535173342 2.182323721781087 0.25895959364496085 8.810247667171755 1.0556418448831875 0.33244919594107986 8.605673484281766 6.041720912735087 0.18587342980784688 8.997347829973341 -0.062471982437375485 15.229793028110533
441 7.210736355535267 4.471495023572446 0.353402427063758 9.5822332177738 3.30991989474908 0.17441631594979118 11.383265746852848 2.1709377674729797 0.220000355412759 8.932921815131774 1.1340160247838926 0.3560937423671727 7.859744055175508 6.071054746472869 0.1423672651700493 8.993780238093839 -0.09104597211167134 14.28131803256546
442 7.507091848409668 4.554495539693343 0.32579071697838785 9.106800752073898 3.4113913635964197 0.21241158037846183 10.965152162719205 2.0667905343490847 0.17780375864715156 9.445373367012936 1.0292464785169062 0.3618926743377786 8.805660120568273 6.094975759024121 0.19093826389440358 9.166015650156798 -0.09115072848594999 14.539800931959693
443 7.973187402605726 4.547659213014924 0.33778621220566846 9.252984177524336 3.437223899173201 0.3666042022382012 10.716071426515443 2.158230490624869 0.19691471959158152 9.116511792899042 1.075493708315537 0.3517685546839899 8.634344522807186 6.079260774767969 0.1751936065950868 9.138619864470346 -0.06295704634262482 16.366737607617527
444 7.463222198460582 4.649319292865085 0.2888008124975627 8.954213227375883 3.4543204959900846 0.2656424525138961 10.657279761831623 2.118417668968627 0.1963286110779947 9.91757765741869 1.0379215329600222 0.31460521774314965 8.871597641830379 6.118118717585281 0.16424888160594267 9.172778097383432 -0.04691112184810473 14.090475754457142
445 7.534716307321354 4.5781222471514695 0.2604293688226608 9.251757418158455 3.398473792055317 0.22876805543244097 11.45878977191939 2.0926905597107472 0.20133449535218517 10.299430988839049 1.1315969217863744 0.3257875510407167 8.715617297333596 6.142113259778221 0.1078064785068502 9.452062356714368 -0.05393130742549888 12.881534505542179
446 8.24094711771179 4.533649438351614 0.2719252559371048 9.568297312089225 3.375923808022528 0.21995528480401594 11.367433154859777 2.158482860041061 0.22376890810270933 9.000017310111469 1.1381718351071195 0.32920127122539083 8.407298250263135 6.0701966142821755 0.11372492810069368 9.316798629007078 -0.06724575236102522 13.276298977353973
447 7.6848939216702945 4.532101699447244 0.3194089801288261 9.771864098267887 3.362359024195165 0.25807291392394016 11.288309026312433 2.216782983059643 0.2503668951819716 8.461795369727048 1.136203188337573 0.3996426428757859 7.81597058129748 6.060337269567337 0.12142056929672239 9.004566599455028 -0.06097383060053239 15.457392923036034
448 7.353704380250928 4.5929614852393 0.3256906962561967 9.337375829931164 3.345774171829962 0.25598258847873745 11.541148426713034 2.187989598797523 0.23615839530975544 9.560566326508923 1.1991406731443295 0.37363447526317684 7.530973286367258 6.1824055481424125 0.1445497999385346 9.06475364995426 -0.020876368091219354 15.30961511955157
449 8.307884055750062 4.599911664084818 0.29752410406669794 9.845898084342494 3.4712579428564507 0.24107962116170312 10.96536776395649 2.204976159983556 0.27246975928650946 9.807397970914812 1.1771407225220165 0.333721826873568 8.043538624615078 6.16874962001971 0.14762972200979665 9.394017299915788 0.0018765583713855171 14.810099950155125
450 7.427421595740278 4.672168729067014 0.3391925809239599 9.328542319286369 3.3678536261300893 0.2636345926482619 11.315727164594545 2.2016780401140807 0.2474756803276914 9.874898811841627 1.1889338601332908 0.3401668348464711 7.8515539824619855 6.127278548045673 0.17393616838947099 9.159628774784961 -0.010948102823895134 15.63493943136281
451 7.985529243785445 4.515696472960217 0.322226257635287 10.10996659614118 3.408859438899063 0.2265759603867754 11.600095523879826 2.2236295693954555 0.17985516500121132 8.730115255250064 1.18268147068405 0.3086140497260709 7.084909778226415 6.0443083307379055 0.16507503271850574 9.102123279456588 -0.04749560698658657 13.77787559675596
452 7.981741966343598 4.591035121394344 0.2931381757099143 9.8922854224608 3.3789055745747167 0.2457962538805234 11.156945910597372 2.2400016270557277 0.2543922765014016 9.378226478779311 1.1688759650406573 0.32597354610832213 7.588632982318597 6.106456355042042 0.13001336463111463 9.199566552099935 -0.02547573490042727 14.31607950653124
453 8.064186399308019 4.709344323888466 0.3383571555836593 8.97435879147544 3.4037223120714706 0.21030084504366953 10.014408929343833 2.155500352321863 0.2121153581209594 9.263737235168763 1.0734175390536491 0.30195261591203204 8.569155402233095 6.046763979130264 0.15133188232363548 8.97716935150583 -0.04478096222878212 13.912078257975592
454 7.943766610223396 4.590479980265359 0.32640602178077366 10.037965343755493 3.430273226608482 0.18433480754814832 10.57142386169247 2.235451723352373 0.25312631839654454 8.843863810076959 1.117363532929011 0.32808844181680497 8.746333076843163 6.1193422206972565 0.1606196210094962 9.228670540518298 -0.02394852675142851 14.35345461746535
455 7.605951944415423 4.546702607336761 0.36353560553696523 9.751524562668362 3.368488404613657 0.24271638289729813 11.167127354133324 2.209211064172723 0.22110950772114304 9.427479916965654 1.1877602736661643 0.3758403292221704 7.716993036687014 6.072034064292754 0.16203267185960735 9.133815362973955 -0.04569138070551295 15.644434947471103
456 7.897122763240847 4.668301029443375 0.37522391597285853 9.979831553327866 3.368388379672892 0.22039522254432092 11.297272024682457 2.1928891786287172 0.3120205797314002 9.57451852845986 1.2070404031792141 0.3526706187878888 7.977915697206807 6.108580676767698 0.1617194303758174 9.345332113383568 -0.013490729983545436 16.29526080293881
457 7.784334643868853 4.583274572207013 0.29685566609748626 10.193121011324816 3.372997154105594 0.22194584914087212 10.83653548414438 2.274156345395192 0.26564744734855766 8.907766176143522 1.1760337337033335 0.33489968467985276 7.931786869095903 6.060696869536719 0.13978440849253837 9.130708836915494 -0.029098928532354497 14.428601988083768
458 7.864313944959078 4.623561814388421 0.36864558682840864 9.70394593961929 3.391760870232665 0.20613170368223493 10.736881612202152 2.2034214191574972 0.2452275580689227 8.46884558710791 1.1372108231492668 0.3641392510471735 7.9707913095196385 6.035158565089274 0.1581722984721691 8.948955678681614 -0.04430796511849988 15.381812876453983
459 7.529063451121526 4.529019248453571 0.352441381919372 9.625175083841942 3.3123156171653774 0.2036624621438746 10.881436921331918 2.2159183283184394 0.20695306700210125 9.167222014315133 1.1780007740725837 0.3419159363142504 7.473458347757559 6.148082411307715 0.20899858741960534 8.935271163673615 -0.04586338765838747 15.05700352294872
460 7.558913597027954 4.597418875229604 0.3334988485449756 9.58543932391354 3.4101139073214117 0.20711834564457285 11.034235942036025 2.170033758438799 0.20231631960287114 9.748513794274402 1.102064015986521 0.3805647903878878 8.033547514292694 6.11779241143775 0.15660058757417933 9.192130034308923 -0.04304606983910766 14.668852771381221
461 8.147412293865171 4.579765740868606 0.39483744185480707 9.772941820821199 3.374759524889094 0.22948658291471835 10.56403452009661 2.2373594123696865 0.21768618586237118 8.994711528574348 1.1117011121657272 0.3495162526011232 7.783215546589072 6.050505656673746 0.21898529401375666 9.05246314198928 -0.05171237412855292 16.16327412876432
462 8.504622242733273 4.58531529996665 0.3629061517434939 10.168943542588535 3.397047896231483 0.20233530308458658 10.977561193025318 2.2421259351682403 0.1831080632001071 8.674102967812345 1.1627291297587559 0.3300663487428989 7.620403022669026 6.022002908698885 0.20684426006176668 9.189126593765698 -0.04068642955712196 14.727996168794272
463 8.060815875075209 4.607965557266736 0.3507614181131447 9.622615705365474 3.4003430850997396 0.2667018024612853 10.372954757815391 2.175722656209286 0.21001570004777304 9.198665143157807 1.1462450249360032 0.3915954108903821 7.523389221724398 6.060030843006075 0.19284998973531256 8.955688140627657 -0.044469230218356824 16.17946091987559
464 7.212211676245272 4.557308040103706 0.39354217532098584 9.389956029851435 3.304933295995072 0.29339322945647767 10.578759432618414 2.2514547705246573 0.24504507625146277 9.60050169777071 1.0920581125952378 0.3875209511228805 7.910938997563261 6.13931247693185 0.1807234027528168 8.938473566809819 -0.05351732429182014 17.19131027214913
465 7.994067531782166 4.52381490199208 0.3272478105380926 9.961831196695421 3.2838451041861156 0.2641893752570174 10.688407405426073 2.1722914821433763 0.17205454049229288 9.322636865274648 1.1716979431018502 0.4296933057821678 7.631227816313127 5.986529930034692 0.12307803231227675 9.119634163098286 -0.09489479123030198 15.083263663607282
466 8.155945837956969 4.547801349089099 0.3855802207572786 10.171859170311304 3.3659488661549553 0.31332466189944036 10.340462607232315 2.308016932226292 0.20895462926001382 8.980081359927325 1.110218027206909 0.4086990940418628 8.015023219898307 6.10003362274666 0.18900680617276516 9.132674439065244 -0.036126904037141694 17.252508779200273
467 8.299956020971564 4.538980117731579 0.3473389090626419 9.961362898237626 3.4121396253069234 0.23505225844113242 10.560420228346574 2.2556945097610237 0.21280280725794426 8.982092671526367 1.1078681228970453 0.3652919612873044 7.612153364923047 6.043914830188951 0.194305010133364 9.083197036801035 -0.05081122234482027 15.524760667757246
468 8.21244110332984 4.489148492304026 0.3309949136913629 10.7063081738315 3.361599269984969 0.24819830044381258 10.822929128750006 2.262588862205919 0.21931018918544604 8.823626453184781 1.2251026368315177 0.4174778322686324 7.239037664179611 6.001207267542753 0.1311381187858105 9.160868504655147 -0.05460135774808772 15.436850701215898
469 7.89364607388689 4.556763703919709 0.2922207163450584 10.100538275113717 3.369092094741141 0.2652023199727867 10.200822838286241 2.2504366977281434 0.2558535525295465 9.32199295317733 1.097102746409508 0.39936604400679 8.207215471037815 6.077931193264521 0.10728449922582375 9.144843122300397 -0.0522653763093202 15.125250786598217
470 8.235193692059338 4.511174515635695 0.30701344884958104 10.176482512126498 3.4724277557985683 0.2496238834348282 9.563233211298904 2.2086122914054505 0.21913422886106979 8.648087942264178 1.0694055694589546 0.36720319474672974 7.721941399066585 5.999659672392183 0.1389653621270372 8.868987751363102 -0.07027470258375454 14.68995167020109
471 8.120042909606445 4.521962072034753 0.28867898432668254 10.264342418105334 3.4176156945432856 0.22136374985452162 10.493845594322782 2.224566019574955 0.21740090991790448 9.084155566771129 1.127813936203993 0.38256035659680576 7.9914626859116815 6.043877753018199 0.12141121899261875 9.190769834943476 -0.055363568446887744 14.110978983265607
472 7.923785105629689 4.624846851017194 0.3221786351226491 8.915882021166281 3.3816169333567925 0.254354851749547 9.467792035361168 2.228381564297661 0.18793756524891395 8.879866072673051 1.0726247424537527 0.39162679999879946 8.724509323068629 6.044478126700963 0.14539272480754376 8.782366911579764 -0.05214101995665197 14.913983426797932
473 7.314340338742973 4.539293589870398 0.28198360921257126 9.775679846297693 3.3200261439356837 0.2360342980976135 10.345745774447929 2.207349959827581 0.21840010959136638 9.145017825485233 1.083826740785225 0.3588439729735611 8.453215000024901 6.175477643370012 0.17267452328791294 9.006799756999746 -0.057335847964144815 14.52948217895502
474 7.578906490703594 4.522700775858581 0.3069730146925793 9.778912213005603 3.3395182071017797 0.22167355853040419 10.728874044414322 2.213457596240635 0.21482056330828256 9.760295191312844 1.1009078152512812 0.3931764237636522 8.39477635778844 6.093490253864598 0.14987987559489882 9.24835285944496 -0.06851573385854973 14.742472624231214
475 7.95080328271389 4.582332708692215 0.31607889409493933 9.44004917708133 3.365307361580208 0.21143735236479932 9.85314138741768 2.2269280957046553 0.2580381135339205 9.398692265142664 1.0694899333639936 0.396783625126209 8.634349466038593 6.083677313594744 0.1404787194051923 9.05540711567883 -0.056983580934761593 15.158362847738006
476 7.719011211922179 4.489781485040541 0.32269816272676344 9.962423428802186 3.314721667569228 0.24498143418970034 10.909411029476264 2.1950763583954016 0.1598635273385794 8.931258729059934 1.077560680089645 0.375242781822837 7.921995479372657 6.044850930186869 0.15734369970729797 9.088819975726643 -0.09813243926558787 14.44002161019498
477 7.622665687378112 4.529002818255625 0.31299013261590697 9.420748931129003 3.3585643968862224 0.22778561652656615 10.775247246189691 2.200990794658291 0.23894028322922584 9.546377134624382 1.1119502216864923 0.37803618132960826 8.407558317299035 6.056885546902245 0.16086838851985355 9.154519463324045 -0.07105190784414961 15.110279057254292
478 7.378346165940262 4.561566061646133 0.28629474016859363 9.595619668743302 3.3579148066895095 0.2645604986429787 10.833895046101853 2.141095201363324 0.19126838574338637 9.851774153219031 1.0461165086309103 0.37137984333216023 8.342626407574274 6.160198569066398 0.16236706993303018 9.200452288315745 -0.06915243404266987 14.620399404436204
479 7.390103783289494 4.4561776750131 0.30360876956119476 9.960017283883566 3.32516004948465 0.2295816783587677 11.529379520946181 2.1718535923952538 0.20798292426563617 9.476331714923365 1.1219381678779194 0.40979990211759465 7.929153338860279 6.089697719013674 0.16176680649691125 9.256997128380577 -0.0895652227650054 15.042893245501734
480 7.789678433486338 4.566910631024252 0.3081142353962807 9.126712430133834 3.3749373426468727 0.24671413678189336 10.29546427431533 2.1746350546209183 0.23290174177156306 9.718857543489685 1.030881259786913 0.37458030943745374 8.343251821134496 6.109501609831103 0.1782843520082049 9.054792900511936 -0.0711574839399129 15.362084533488941
481 6.782487843681898 4.523016945873207 0.3297800731053108 9.84456525472866 3.3082432937191877 0.1932153800408782 10.922378405656797 2.170298754803592 0.25693426489961974 9.736981315379746 1.1138175891222644 0.3911224113933583 8.533367098422726 6.137602510491277 0.12925072340054972 9.163955983573965 -0.07193484472001925 14.900373111307267
482 7.5832104039633155 4.582943399467295 0.34880104705016235 9.567669491792174 3.3494033147161892 0.19718203000607626 10.19567470911205 2.1503102974382093 0.20642998733293494 9.284991011947483 1.06145602292012 0.3784056559079342 8.19217799228494 6.068504859909521 0.17070652046986104 8.964744721819992 -0.0800070846316578 14.914380645139127
483 7.06243450442993 4.521965040626435 0.3268635651094049 9.31468237998521 3.2466716656008248 0.22566993070164182 11.294869877069411 2.1898783853657107 0.25809206385928507 9.888215699729198 1.139459214178766 0.4284411034946857 7.514738019832187 6.10680513856613 0.17629100076939003 9.014988096209187 -0.08157477465435145 16.21880412898742
484 8.154206545364314 4.589732628841742 0.2919145503352802 9.914887169345073 3.4278168383220216 0.24010304107013464 10.022612700714648 2.2248439443798 0.23855339588421495 9.121150225091245 1.0508329680547728 0.3733727818004316 7.855610409424863 5.976397804652998 0.14711257952056533 9.01369340998803 -0.0686058266716579 14.794415977791925
485 7.716142090474455 4.6068338955642005 0.3107396658964467 9.863167532960672 3.3869736895579052 0.2016796520692022 10.384467608353157 2.150656607707468 0.24391455328646694 9.285920809873186 1.1069566729118294 0.40613825167798134 8.142942514701854 5.98443452528403 0.14071138336827474 9.078528111272666 -0.07535958531683815 14.933382968391408
486 8.052243845121172 4.531999404168488 0.2678160802124555 9.394585785784257 3.402353552690921 0.3152385150503329 10.65278468039738 2.217734687275065 0.24677685299927474 9.305265157317693 1.097289699980335 0.3962096326089645 8.089407409533518 6.111669221228874 0.15060066333550645 9.098857375630804 -0.050321350453188085 15.77515236891253
487 8.142693185297961 4.475188052573692 0.3041736719197953 10.296584080019525 3.36629135391063 0.22716742121079658 10.3793787093478 2.210950819849219 0.2533820499672869 9.545437451832706 1.0580271974996647 0.42155718133342146 8.185569232951146 6.115039873142589 0.17823863645087124 9.309932531889826 -0.07743120412676578 15.865418622877346
488 7.320109486470315 4.562752187255406 0.28438197643381696 8.974886430883672 3.2953704870491176 0.2800717430321558 10.695246679344146 2.2029929417264187 0.2576145355993342 9.505550713829651 1.0436147547765546 0.39771724819224374 8.719016130517744 6.113291899569322 0.16015869026361515 9.042961888209105 -0.07892620944656081 15.812995650469386
489 6.796072185385517 4.5108855243904316 0.3063771469645583 9.400835504971754 3.281100546236278 0.214318928973008 10.980272254513904 2.188370193150677 0.27978611087408556 9.794290622968735 1.0215243102198275 0.33951739218492333 8.872732452617619 6.169651058663031 0.1769203320502048 9.168840604091507 -0.08822433698987578 15.090790571944858
490 8.16689976166623 4.505095309440279 0.27737127060147815 9.52598590484121 3.369807652015244 0.22068730893497843 10.6010575742596 2.201038468736415 0.2967500969807914 9.556183501336408 1.0221769385000068 0.40977431970240485 8.62919100406412 6.116013501827921 0.17962211090400587 9.295863549233513 -0.07970428941795168 15.861822123727931
491 7.1202754508195945 4.584486637130317 0.3139841950358647 8.92042433170227 3.3521549922198286 0.29646989715787003 10.4371064222082 2.199248760814891 0.265270988485107 9.817521711900692 1.0169185891845074 0.3707529095156932 9.121263982000931 6.126829748132146 0.15324379045729988 9.083318379726338 -0.0666029180255868 16.0396301047773
492 7.160484918438618 4.480942750366129 0.33594720991798377 9.342271055148618 3.334131996028723 0.2593814888288161 10.126820564687936 2.2119070298732018 0.26572031610015934 10.015813446552952 1.014823767188262 0.382654870642223 8.530158645969914 6.11145306622618 0.14438460548341642 9.035109726159607 -0.09187894158542562 15.906322424682633
493 7.1802682179655735 4.577488409465239 0.33207843012442567 9.050326752141526 3.3192123082387215 0.25337491669814644 10.625566819412896 2.186584149009925 0.2535855031855686 9.64096785604403 1.0627486422756025 0.36877524382003196 8.9101241876214 6.092209749048255 0.17495886073608816 9.081450766637085 -0.07488201191437609 15.845410864273457
494 7.708408575055035 4.5233315858615635 0.26493339066106397 10.028508393566575 3.390111881741303 0.22153037246017018 11.35084272189295 2.1960888784733066 0.2290772043514047 9.766367755303683 1.1705138049796107 0.3927785828062419 7.720103176833895 6.167988004244804 0.17344676168916706 9.314846124530428 -0.03292383246180721 14.687959999563592
495 7.327858600757364 4.552457145051596 0.3063188425444479 9.266214676299432 3.36590464258451 0.1646948297784302 11.288142829097458 2.187280825309714 0.2526970728629445 10.39093617108661 1.1399648037951724 0.39144514737987884 8.469449897186145 6.24442798308907 0.18557808543461973 9.348520434885401 -0.024523583555912377 14.905313441736176
496 7.970069318467342 4.617440664295299 0.3216071998006763 9.498802595607902 3.432630435433191 0.2430318872477477 10.471587843366935 2.1867824210470923 0.2463621970060782 8.832606308253002 1.035845341990078 0.3674747185200185 8.28369392482843 6.033233303587685 0.12054790366683606 9.01135199810472 -0.06134423025125577 14.88571746284554
497 7.437737054685303 4.553331359334141 0.3253871000434309 9.805071364419343 3.330330107799645 0.23050051265908345 10.749283317964682 2.2388027588970356 0.24051851268057262 9.666674041960446 1.1130880200896007 0.36036785713877256 7.917420725043529 6.138133462660035 0.18495909973717356 9.115237300814659 -0.0477935217658334 15.37512856930438
498 7.391731449043949 4.500649340655507 0.2688161303822353 10.15076197164539 3.349987029860224 0.21213828956909309 11.049487421994924 2.1911952512978687 0.2208846333268762 9.894528069228313 1.1189826463674284 0.37831755554975716 7.690736802156599 6.161681646048805 0.16191144064270008 9.235449142813836 -0.05803148067595813 14.233051420543053
499 7.523806133725247 4.581648512701307 0.3053545690112618 9.105940517006612 3.3520757503294867 0.1624290025232213 10.655437307437643 2.137685506082449 0.24125107213048705 10.194725463160669 1.0756624589542796 0.3982533736299055 7.864192707373245 6.169275124352881 0.15927044706987606 9.068820425740686 -0.059261193037844204 14.513690902934187
500 6.806654727140106 4.504859071389237 0.2678593230910367 10.145053315677071 3.331347859548734 0.2568683463290632 10.61430109007738 2.2218385374938765 0.2518739856250263 9.941800700099746 1.1039224877200935 0.3715824685415151 7.871162041052027 6.157191101298353 0.15023233552300064 9.075794374809266 -0.05869885203186591 14.878756631460623
501 7.005355532853397 4.510779221062273 0.25575272834076646 9.947192549970806 3.3070895497708306 0.2291317946866319 11.48960106192677 2.165942385419131 0.2586041596535925 10.428275156597355 1.1247664233436114 0.4012125297221226 7.565008996639485 6.179878707512637 0.17169662809926026 9.287086659597561 -0.06483940610022812 15.084808084184344
502 7.714135787123277 4.544822854698051 0.24542413583979625 9.292140860000378 3.370146576527738 0.27219497993418446 10.812035201030303 2.124346215194323 0.23617469901567775 9.600635085543228 1.089058711721781 0.37054524302435743 8.059969696239184 6.111936252378848 0.12241450504093984 9.095783325987274 -0.07446854141777667 14.286743448897472
503 7.0319434363114794 4.557969027736019 0.28484580203423726 9.491447803460115 3.2379658322290417 0.1316694503574512 11.257245662419546 2.1380153409978506 0.25141653376672224 10.697643760186315 1.0502480566837504 0.3723652146377103 8.503703495439995 6.223637727867322 0.1600091187294353 9.39639683156349 -0.08096346641912806 13.754494954507942
504 7.706752742219329 4.538347090535524 0.23364717203411384 9.841685584562521 3.388392839518021 0.261903743382522 10.821536519467791 2.195456244946988 0.33049935507044076 9.746870866972262 1.0384792331299937 0.37119699609326784 8.506006204871062 6.163093872073698 0.13223844529820508 9.324570383618594 -0.05777680748107992 15.234784042717331
505 7.608089322049244 4.541336277623511 0.23950351019719088 8.87753565265187 3.409356888050811 0.24901997876034762 10.90753928249827 2.123767133367963 0.25800260773602185 9.822516821664783 1.0697331026405352 0.41736197611530357 8.318179611019735 6.1611001592034755 0.11961946757793905 9.10677213797678 -0.06147195134466563 14.707913007476174
506 7.476956809165366 4.516027321298297 0.2689393112339161 9.528373440512926 3.3488105835950273 0.27229273486386874 10.767544148671556 2.1198541312272345 0.2627534646443898 9.702675334186086 1.0539776727218868 0.3401094844371722 8.429325063381324 6.123780612855428 0.11963395150307829 9.180974959183454 -0.09004059918235016 14.481267018683198
507 6.668376258012402 4.596289284889634 0.2833525643631451 8.830597899881951 3.3034989975632594 0.3005174428934384 10.585225215046618 2.1058634126865488 0.30039922367991106 10.8920533557565 1.0572490860294628 0.3607187781396691 8.552266181698633 6.177435338753193 0.117138435316611 9.105703782079221 -0.07446343953750523 15.608819285373439
508 7.454513676338673 4.604428155643824 0.2978514809894263 9.154899201405335 3.3503973457131146 0.2386779726886905 10.111567568258716 2.1610500489809303 0.2663874860124766 9.806543240758913 1.0510357996585127 0.3863837226231155 8.53399252121044 6.134038969479881 0.11831777733454082 9.012303241594415 -0.06234059962667238 14.984203561065375
509 7.1920076844817995 4.58208114853193 0.2840295291817994 8.92959502585759 3.3149913907797823 0.28025927750783525 10.975798943576885 2.0986190858646525 0.2230115304262838 9.90034782705978 1.0479797193848568 0.3945781217024504 8.356853389207062 6.154705873906565 0.15481180756869956 9.070920574036624 -0.08285521982836741 15.317342156039349
510 7.9545061463019175 4.543464959771671 0.25687515007871325 9.332399489889573 3.325194417063777 0.2539663108824562 10.703992860971946 2.1608249150780354 0.24903787493326862 9.447380017341105 1.0373922830190527 0.39149919855838977 8.205237364490634 6.123657999113043 0.1339176193490941 9.128703175799036 -0.08442374871280896 14.728409007449534
511 7.52359150421808 4.477222294472583 0.2746392234440261 10.012643905315525 3.3482322230983237 0.18514245235235086 11.104015757049465 2.1878299894910036 0.286697387536182 9.54699634231114 1.0687710608805931 0.3545364880950274 7.823997101462654 6.101976170219505 0.12584174833152922 9.202248922071373 -0.0857243158895232 14.058749068202767
512 7.548235236654303 4.506050968702985 0.24009852937437326 9.828939315839401 3.3435473340987945 0.19646423147310377 11.149422157655653 2.2271691461435634 0.2892905516297534 9.778872921655468 1.0173145070951188 0.3301228028965762 8.238639018239597 6.125943000917653 0.13091503246362848 9.308821730008884 -0.0785256721303019 13.600770702504576
513 7.124412080040236 4.534906964750881 0.29120226865713217 9.585604408767116 3.304039552708997 0.25879078706599434 10.465204297273955 2.2009604431923235 0.322485333097461 10.133807929296333 1.040414939475645 0.40224133573995663 8.307214862171552 6.118480080945679 0.09430230999778351 9.123248715509837 -0.08277026730721948 15.687836928121062
514 7.68967433332382 4.51767360919397 0.2614496246367138 9.910774353041598 3.3550014113472373 0.24651319329372068 10.09980293997343 2.2155037134311524 0.3080143749157037 10.309010677670189 1.0368745979202356 0.3819547482903317 8.738510939809155 6.1043504009764264 0.12498019526587265 9.349554648763638 -0.07664991694812037 15.159456416497862
515 8.057252919407832 4.4531198508611975 0.2816561207970612 9.835786564514276 3.376015627656444 0.24548815595335988 10.456686298000747 2.2354530738936202 0.30820227533758726 8.99955688679157 1.0497314940651832 0.34699151232518943 8.159130903495548 6.07515878896469 0.1716442908302802 9.101682714441996 -0.08463489643369777 15.515494898126843
516 7.728126101776508 4.4889048110841365 0.22538179490487392 10.166810205431355 3.3784950690525313 0.24765640738704178 10.43996998364298 2.1831446190365082 0.26441138050360685 9.135413012901603 1.0665207934367493 0.36477485857377806 8.111455250374846 6.057906036075205 0.14570341668454823 9.116354910825459 -0.08753639778489868 14.300199880657281
517 7.231764086287977 4.49514072377422 0.3202175757370187 10.073698855102304 3.305371991889559 0.2445352391102339 10.545609775369787 2.2039856452891704 0.2900313648364285 10.27582501001983 1.0452808818507269 0.3445028531544358 8.237974720505694 6.071992867526033 0.1342787336086213 9.272974489457118 -0.09817624145598285 15.281538024105389
518 7.468661539824249 4.4842583897597255 0.33462102167224 9.986733511099963 3.3760266446709863 0.2194537050009671 10.568733652681276 2.2055695185463953 0.2685637629962692 9.317092834606518 1.0049358056628481 0.3181080497001104 8.527569368126954 6.106780484505326 0.15096532503772575 9.173758181267793 -0.08701649489286849 14.801927635502777
519 7.27051010553365 4.568939667666452 0.3517569642775147 9.754504710533258 3.3236504344467908 0.20461742998650026 10.41606609508873 2.21649234844378 0.31488940126504417 9.69744101441383 0.9966654095361178 0.35893391428157456 8.359375590070437 6.106825809394587 0.1490019313089309 9.09957950312798 -0.08001592962437924 15.804463708421768
520 7.984734859048541 4.632493964945184 0.25925805976647326 9.439803030682382 3.4035126383163528 0.25530491015954004 10.001392873514863 2.202881708239195 0.2992347604529098 10.168830739737322 0.994961673285911 0.3342965406109258 8.589091001997833 6.140090921294679 0.13120055181924556 9.23677050099619 -0.04774248230566043 14.659638819979518
521 6.801447418928981 4.534613624248281 0.33682084910259436 9.314216993637178 3.3036416150283383 0.25278812677450185 10.598915981033743 2.159199706957419 0.30992457272091734 10.42959886363361 1.0388824916856139 0.3905826514082541 8.56591915827584 6.174788614996391 0.16683867915661402 9.14201968310187 -0.08030545293871616 16.695473103405195
522 7.203073253804522 4.484376066147872 0.30755634501814716 9.298871946912783 3.237061616785136 0.20127338443032808 10.784209211820581 2.1097651072030077 0.28474291107920724 9.686443951432913 1.0445101420650769 0.3481233979072603 8.27192137437739 6.059302195274 0.1007979378745574 9.04890394766964 -0.13552763802690615 14.237932182592411
523 7.576329338391222 4.528315105162054 0.30264593063732054 9.221557972147647 3.315536179475428 0.22305033509571207 10.077999026074224 2.164532770125241 0.29275178259189477 9.664137244701603 1.0434920381000192 0.3927268790278614 8.274849091028743 6.0754819758866505 0.13409562236076317 8.962974534468689 -0.09705904977204619 15.415664960366149
524 7.070797503646109 4.530237191422669 0.30571005578472416 9.314217981170385 3.345371529689158 0.19615956705820892 10.519764749256737 2.16745924966344 0.2602362458358456 10.258065113331655 1.0055210999793482 0.3842863699755856 8.607021193220072 6.155678743804059 0.16648333043873986 9.153973308124991 -0.08167710061018978 15.044445826974197
525 7.42246181070216 4.478581852572757 0.31115695077124245 9.634026664154597 3.311520641870769 0.20236525781854697 10.607370661869028 2.194652327379927 0.3126263823848707 9.752657118659446 1.0165445700607774 0.30890748485003044 8.134457102510114 6.08677399208785 0.11349884949268334 9.11019467157907 -0.1049159867275085 14.307385542191446
526 6.771236633422269 4.497682020169991 0.32202141377077015 9.251710497927045 3.2490939789877675 0.22476672963594393 11.176927494513071 2.147485645179871 0.2874169436884262 9.571290217611777 1.1148269750251023 0.3927605183640807 7.98548798010829 6.158882378347376 0.10019313705181501 8.95133056471649 -0.08893646397990321 15.208118937954382
527 7.393027337620716 4.510171077026684 0.30837474732264636 9.567922079748238 3.2776865632863927 0.2538642788640192 11.340228099938379 2.184096197882347 0.3098078776473651 10.332542753696973 1.0965295569140414 0.38355372035156626 8.447789648829428 6.176071216477288 0.14060977284971463 9.416301983966747 -0.07361974120457404 15.999392612481667
528 6.84554108251952 4.431997344171288 0.3707872904859667 9.883807826802014 3.266297651456778 0.17956705448392174 10.922538771724598 2.2068984052552225 0.25924015662131206 9.259892299323434 1.070522527302654 0.38481641031596997 8.173825147147706 6.1475149680383225 0.16757930121458328 9.017121025503453 -0.09788448427707178 15.607258190000001
529 7.6455307073438465 4.497814678002695 0.2937625415871893 10.081387971715184 3.3391903750985907 0.2689983018689968 10.591362176667385 2.2231235667411733 0.29023075690028866 9.319285870946928 1.0635178497461906 0.3646443452646367 8.691510196907084 6.066457824288709 0.14631261480023838 9.265815384716085 -0.08450980474645306 15.629699197017542
530 7.553683778983276 4.531370206560727 0.26333502083427784 9.183571471483978 3.340504100847096 0.27248482001638824 10.661374354338419 2.1540670799145856 0.25740061794327607 9.475408369386173 1.0280801696836026 0.35793843694531974 8.87808555866049 6.150570253700965 0.13092964271618504 9.150424706570467 -0.08161230138052952 14.691652443118649
531 7.532835835011901 4.521758587034601 0.26028257106741065 9.1645333536296 3.3555071659177678 0.3259175163267299 10.071734020936944 2.127619146242161 0.24883659133160232 9.710382222317152 1.0322900212350408 0.3381827540890376 8.59762449080162 6.088294627874036 0.11826525147559812 9.015421984539444 -0.09743675386120354 14.799324343124855
532 7.347537381571684 4.586019071399949 0.36031257884411205 8.772747951104334 3.36784736651605 0.29152824105298514 10.18807057637243 2.143888247967614 0.25700837421757294 10.178734922829323 1.009127876815932 0.3420055206007889 8.82681256757954 6.096314675287921 0.11460812516001863 9.062780679891462 -0.08189121592443142 15.647051561362522
533 7.9407683193002025 4.5572490307819935 0.2865692075393655 9.533771245127268 3.332531910888183 0.2619067360309282 10.946221266694176 2.208514887370472 0.2999759230029994 9.680027431816569 1.0821719965787284 0.3648583904142395 8.327023595782855 6.119910403966667 0.14543509329895282 9.285562371744215 -0.062455017604715966 15.570074800888056
534 7.4314985650718635 4.510785859346018 0.2925431060894283 9.69842878766539 3.305757865773065 0.255935031537062 10.410722411502014 2.161883071693363 0.22983167597450294 9.37234738587699 1.1004269692060278 0.36365175267706606 8.004246287329236 6.054246799698914 0.11219674960532433 8.9834486874891 -0.09591055037844724 14.371595668270603
535 7.798755501271318 4.5632443972462715 0.3272589362257292 9.741510770599886 3.3715498768003562 0.2711447812882249 9.888051609708493 2.159504294586769 0.21589775085041937 9.771407801769513 1.090937374060312 0.3529000578839407 8.030824064108343 6.083685970988776 0.10315750827121785 9.04610994949151 -0.06874628078542791 14.557242228856648
536 7.5978357920543775 4.501375331482556 0.30699313379582355 9.892339442890375 3.3422553667647543 0.3134920870018229 10.129758560537718 2.2322642493243885 0.2834378304807487 9.660785750541413 1.0391893279074826 0.37651463116493333 8.93393763415074 6.101825431013443 0.14790420414214694 9.242931436034924 -0.0791487222233997 16.36759236062029
537 7.925446218074828 4.540255691038833 0.2769595736637822 9.72654686316699 3.439339068291341 0.2823622881399632 10.412898726947692 2.171239793278515 0.23463370210601098 9.29331624949128 1.0577129308348217 0.37757987655577274 8.663241556015485 6.093173902965026 0.16606089371320773 9.204289922739255 -0.06218638624021748 15.327724928122418
538 8.233639784930514 4.578359245165413 0.2640521565877359 9.057545467152684 3.4160130323351354 0.3046121840139798 10.185322493223225 2.1539372563838475 0.20886064890387177 9.583547232896615 1.058174713660231 0.36034943194161456 8.796088967196189 6.095259683853046 0.15295965042420978 9.171228789079844 -0.062181877242390195 14.791868873983734
539 7.633535792087788 4.52473149377693 0.26515092091846315 9.021050984932028 3.3631768497472385 0.30751263241112176 10.765734433429827 2.182800956804197 0.2529806168195661 10.164283649305405 1.0318388570504964 0.36022787067528983 8.473481037145286 6.122134369763742 0.09303221901746736 9.211617179380067 -0.077594158093404 14.655163298048743
540 7.387057962669692 4.531061968672317 0.31054232858952013 9.382547114711793 3.3008495856406905 0.30847959920682283 10.348590617742563 2.1532240476489957 0.28535166932059314 9.780765771959633 1.0743572273943227 0.386747665173521 8.27351080032486 6.1278071840628785 0.14443347952279909 9.034494453481708 -0.08507066083808393 16.450245593178426
541 7.743750410716693 4.541513105832689 0.2560572025007403 9.489840180521654 3.336350277976138 0.26360828759241495 9.757700752644157 2.1803977766879896 0.2492907051821527 9.23036535341849 1.0077984927936072 0.35533606329911566 8.286306938006291 6.034767674571126 0.11990881525764098 8.901592727061457 -0.10236519794961478 14.257494079244447
542 7.385315355608063 4.575809920967078 0.315404189219119 9.406551452833257 3.3946419506336682 0.3011327836386976 9.848771547487486 2.258749183087273 0.25136285968058414 9.315916051272021 1.003233618996849 0.35059832515051575 8.949195792368098 6.072156137237165 0.15041740684085345 8.981150039913786 -0.061612501337518076 15.686616871464862
543 7.572674081934531 4.6619341230656115 0.3340232112009001 8.440512688669134 3.4473271399121987 0.29733943211139313 10.134690880977447 2.118380526654547 0.23234119288096952 9.566111738132939 0.9855847159934368 0.35648985200895117 8.941851392720821 6.0768341101437215 0.15375369611955012 8.931168156486974 -0.0645185403680217 15.744277278935193
544 7.62093872022921 4.606456837253653 0.283557800269888 8.749178381999554 3.426006569425166 0.26092450415705326 9.458100109492896 2.123801840260835 0.2716252809513299 9.965398158672865 1.0070819328985332 0.3986266890027777 9.227936478267594 6.163183735799073 0.15788217289552556 9.004310369732424 -0.05722448039447277 15.7290258638378
545 7.785034758549823 4.652065532324913 0.3237430482787811 8.57921039205944 3.4177213284903027 0.3361821766621692 9.920405914468844 2.157527957516805 0.2153062611638329 9.949790566230387 1.0320497003982925 0.3456254940299567 8.9899795440434 6.1237211107269705 0.18231583666942325 9.04488423507038 -0.045913537630467974 16.0791760660724
546 7.468701939199403 4.683448209149505 0.344875928620368 8.44373712182362 3.3757914707299275 0.2893480044348263 9.794528403430192 2.1056945333099844 0.22311661105292424 10.211056168065964 1.0335554748482279 0.37089025070742215 9.240752473798644 6.124753361370301 0.15889983451421905 9.031755221263564 -0.05788205364033563 15.895346138784207
547 7.867805752801584 4.6395215291223595 0.2723332897888555 9.635712538888335 3.3714680416704033 0.29936433973655446 9.938860429977963 2.159507355194452 0.22279663717057516 9.66804903924783 1.0244713139965824 0.38765957078477054 8.905131223938836 6.088632346269368 0.13712795587721147 9.20311179697091 -0.06581054627129164 15.117855749572383
548 7.847357421211977 4.530760464844424 0.2728548817750447 9.806779623130536 3.367189537056818 0.33637455098072544 10.25701484977106 2.226644359686867 0.26301219102901385 9.312621224712002 1.064836220572482 0.38456498191692134 8.493980293893966 6.1238480698094095 0.1253411630705178 9.143550682543909 -0.05987493312792469 15.838246762814396
549 7.416225160552003 4.680902543146901 0.301586216266515 8.684812651920119 3.3933533354299747 0.28955870909522663 10.083782984570643 2.234517134481892 0.2812374333993793 9.369291003252762 1.0835568861066498 0.42954977729006133 8.406589977113734 6.1295469137136935 0.13310132710442113 8.792140355481852 -0.01815530094610245 16.44427217977168
550 8.211368554729944 4.59995147311736 0.29472417930318007 9.33323507857495 3.394372539790423 0.331864633819787 10.18995616127427 2.2171364155816926 0.2684401892556364 9.840181263757051 1.0793338219278055 0.4061279921826344 8.75747003488999 6.138867860675722 0.15933657818848573 9.266442218645242 -0.03659824130332403 16.736023544908406
551 7.580074018549744 4.643772005174438 0.34923556471442374 9.423754081762016 3.4083397424970987 0.32844636168245916 9.94693900040215 2.21073230178435 0.24249010251979702 9.238482343343435 1.081030610213897 0.38998715628185093 8.503300617126486 6.1097678812060074 0.15810303448564372 8.938510012236765 -0.03180215534676654 16.825045681282663
552 7.124768618259766 4.603530234918743 0.3320171761301017 10.035497653106752 3.345261962466832 0.284790648493274 9.805005722647914 2.2026548512075945 0.22985339089986595 9.720482228584393 1.0658380901037694 0.33808321128526536 8.56036982284706 6.205320579117192 0.13523613500613943 9.049224809089177 -0.038009519959098584 15.125863046257304
553 7.2874842221777465 4.685949066931727 0.2950482168331422 8.069224160956255 3.334357791285139 0.3690920919425166 10.048965103598622 2.1400468677318596 0.2311187949189239 9.986077377148366 1.0272581135821124 0.3647676739822066 9.219221763541128 6.10504499961044 0.13953263924269452 8.922194525484423 -0.0639992956936692 16.037769553455362
554 8.660267382391476 4.653266132460551 0.2765195537150627 9.487271153209083 3.397382399459815 0.32348119464581193 10.164195076445035 2.1307483507730307 0.24030698315717441 9.698450540146277 0.9818647222421316 0.3370512648042304 8.761809214387807 6.0698511288409565 0.10389577621300705 9.354398673315936 -0.07590811676662776 14.682098189453248
555 8.195303717593582 4.661700385171073 0.3095432503217602 9.885619809642542 3.3922498473852 0.2418530740028248 9.913227959806001 2.209221781032072 0.28348066728376653 9.216347864126936 1.0308628698565914 0.3764776684815716 8.391978616308643 6.139243324242133 0.16459664202684232 9.12049559349554 -0.03587502198451085 15.767240485364143
556 7.420760065770751 4.499983272212537 0.316308532565688 9.324404825400828 3.3148003702118154 0.37207463554445147 10.74808632718144 2.2103884260416926 0.22853427976252538 9.226296162043612 1.0703094606655912 0.3610222970892305 7.763648671313002 6.155991654333149 0.16085796879755393 8.896639210341927 -0.07223602682896772 16.48740731429767
557 7.296333866864427 4.509597298381637 0.2965461924298174 9.870094759471971 3.339285729741202 0.2652123257371275 10.274749169413504 2.16665146238335 0.30437719378466827 9.422018669340508 1.0528197642138768 0.34414069611892 8.251633196094705 6.092811647889638 0.17134217040746044 9.022965932237023 -0.09029748299998394 15.832182688730668
558 7.448209180485061 4.537834313891376 0.29233552585427625 9.405468463568324 3.351957618100926 0.2751117966913839 10.289594566213882 2.20011063895348 0.2897632152691945 9.388309798217943 1.093785617250065 0.37933323598819546 7.984635959626104 6.129548199520891 0.13559860915035218 8.903243593622262 -0.0598833859785771 15.723593486850703
559 7.517349852434284 4.5697623319558645 0.266466042467585 10.054448304768949 3.345235808046957 0.2629500551694192 10.595672476101113 2.1876325213611794 0.26941401855213526 9.551946519563087 1.0874261863842192 0.4012538885677422 8.001652505921976 6.163873952115788 0.18231649416604467 9.144213931757882 -0.05174450354912321 15.841142837012594
560 7.195403477723236 4.619878918007147 0.33796656300804 9.103024585818925 3.368150669289368 0.293217374711641 9.51186017897959 2.10788979310691 0.26599277677568267 9.827422301619444 1.0506440136436654 0.3732063963265122 8.891392279315637 6.131240756533264 0.1286081909684891 8.905820564691366 -0.06696983340585402 16.031259433620153
561 7.6319643962249275 4.5216751728291085 0.2830086885439769 9.411708515747154 3.3117356156290523 0.3220686821077553 10.9460631924426 2.2097668855421433 0.26241546112461256 9.709966140482951 1.147215899990581 0.369174195394111 7.921382921286796 6.122028541936298 0.1594942812324098 9.124217033236885 -0.06004624033648818 15.998830098189424
562 7.266671396156352 4.482189563143446 0.2891622351448176 9.699732338260254 3.2929055849232047 0.3243001894508997 10.951348309130205 2.1919300131648565 0.23579688254130768 9.700774806487743 1.1179544021639214 0.38786670291062336 7.813276563248306 6.166596553984003 0.2002199960719645 9.086360682656572 -0.07221544004603855 16.470771970127764
563 7.412245587151918 4.585427288313366 0.30245388684431507 9.010099730598114 3.280652395040705 0.2862784877296158 11.079208021108919 2.173677270860066 0.2567453792358056 9.958040892773562 1.1209948942953503 0.3842326280843877 8.025264540942326 6.152264951934388 0.1565080739115373 9.096971754514968 -0.05992730343314969 15.884893400161326
564 7.024622848515365 4.4987323041503515 0.36831198313400826 9.194576576465568 3.2712994882516875 0.3157978564211512 10.969427722152359 2.1777219289464256 0.27964599558381986 10.080013841305664 1.1238671166536611 0.33070041784734533 7.8976308936783495 6.119437058083188 0.18501904923922094 9.03325437642346 -0.0843190843048621 16.95353814227314
565 7.052693943424464 4.437714734290687 0.3589927887056684 9.268183430109037 3.298031899061138 0.2774300358604072 10.895839936808818 2.185774304749849 0.2582225733735206 9.58586277641601 1.1199744993389291 0.3917126784001686 7.875216846632533 6.121172332649043 0.16719757759069467 8.935559386678172 -0.08999710950399567 16.65652085151876
566 6.427333536739483 4.586239085032619 0.30883787727497575 9.019567731753074 3.2998555867394384 0.27644924442916546 10.876064039023657 2.0703210492886304 0.21189016047422823 10.288623923703035 1.088105429442134 0.38486785209926894 8.730773630628567 6.156832377439721 0.11037570998987722 9.068472572369563 -0.08225995793341623 14.810051946252656
567 7.254108239929372 4.485351656974863 0.3073739724418967 9.777397684854094 3.31174932227822 0.2781718295546181 11.114332124418377 2.2061874359061218 0.25575673378125857 9.821590506009652 1.101577508542507 0.4007657191990572 8.06760573768206 6.166340733681495 0.15467800190423378 9.207006858578712 -0.0682893320452835 16.0055331139961
568 7.24237257695356 4.461294718299762 0.360769775581164 9.196238759217517 3.3138912381563 0.32170052765906965 11.571313699236537 2.150890775973194 0.229509377911588 10.156788677425654 1.1067518166120454 0.3994272025184999 7.782111279068223 6.148961008045671 0.18401519859785984 9.1897649983803 -0.08617275210453026 17.136274780926435
569 7.084913653202769 4.622180505554993 0.3050296436413509 8.571948881904538 3.3025962346851188 0.28169343202387254 10.143278998293603 2.1504658296676777 0.26074237530894095 9.878591087000705 1.0121010895782796 0.4227709916729288 8.729227225992325 6.1580609128742 0.1444032458259686 8.881591969278789 -0.07344974904987098 16.210576736241602
570 7.349990258771549 4.583029173761793 0.36402844225081105 9.382475944200332 3.341163238222212 0.32867504120688684 10.758455321168018 2.1494189048705765 0.25385953221222857 9.540737112030074 1.1244075058463845 0.4227249372151988 8.19084202812626 6.1054985979543845 0.1407271073520747 9.044500132859246 -0.0618271793908546 17.303497990556867
571 6.9145198165730735 4.466303299584793 0.34582653317346246 9.438584669794166 3.2879366222973325 0.26826619321044787 11.366856164761199 2.1403130519408893 0.26435275960837107 10.04808879623844 1.170013066453833 0.4281354123573212 7.872757468354149 6.153324580400688 0.1812128721056566 9.128161383144207 -0.07895253938641753 17.048860766588387
572 7.555435638395284 4.516422361022809 0.3213431005765219 9.418171540524085 3.3212868627218803 0.28708601410776696 10.732596508887513 2.152036344266242 0.26461155387828644 9.481816200778487 1.0744760009029515 0.3755082716264977 8.34082039308817 6.1085958902245645 0.1458117574091081 9.105768056334709 -0.08796717169423522 15.978196618258606
573 7.622777190047394 4.570024024015337 0.340968945333407 8.159739671958956 3.3193289841078295 0.30593811726457387 11.208890582647507 2.110082803735926 0.2575391927463209 10.485885492578639 1.127982068767329 0.41755324012818323 7.9362115672953895 6.183746693760478 0.14601672944191912 9.082700900905577 -0.060297748644544846 16.822226788864633
574 7.714134172365408 4.651973942129775 0.3270291167444299 9.783568415780666 3.35474348219496 0.2807830799334423 10.555177105655751 2.1427785119271117 0.236810700627354 9.867096782900111 1.0991134326864798 0.37087660099965547 8.681129406729276 6.139928558822061 0.1876732279954562 9.320221176686243 -0.0448230779698473 16.079175028974955
575 7.237690626411771 4.5141512604884255 0.3041891943624176 9.237605378468214 3.2889227866284854 0.3421792924923584 10.887035322984053 2.1065424636588688 0.24525480839815222 9.86290152718618 1.1065296208669937 0.40418377385600857 7.940106624637821 6.133318845625094 0.17338492826384702 9.03306789593761 -0.0926376680683512 16.83570014877121
576 7.370039457410759 4.590710464107118 0.3062777265254211 8.651599418253172 3.293306649791438 0.29512322941750707 10.330715804912643 2.120783220989375 0.21435423791569352 10.176485633703619 1.0836976358707768 0.39645497604387003 8.122460396260601 6.138861495727918 0.18223297332553226 8.930260142108159 -0.07705877022459973 15.979141375584469
577 7.373909831363649 4.594815974470219 0.32785140866929147 8.895907054830566 3.4068625760228373 0.3170305179791054 9.790277316672128 2.133469140238156 0.26579225768782694 9.555345320909035 1.0933680617605 0.38751416874841527 8.34302617367353 6.13270545718577 0.1661625485459597 8.791693139489782 -0.0502864215864284 16.780225277922018
578 7.61016832369869 4.534455491839783 0.262382602516231 9.096986209507069 3.3695641273974943 0.363603488040881 10.394579042476883 2.0787323543424385 0.22724283483683325 9.85551386795225 1.1286070288197099 0.4281608226602475 8.133970361263417 6.167411192838924 0.17952967333687136 9.018243560979663 -0.06677662447425492 16.740903410880446
579 7.395607919250861 4.665276770942207 0.261333379162042 8.849125413827492 3.3217347953893555 0.2966214490460022 10.057817985995817 2.1505300279429322 0.2198492647638565 9.654257377585052 1.1163528466555515 0.3859073546414124 8.659582984271688 6.168985999745342 0.17316297720097293 8.923278336186183 -0.0379545753868471 15.319452456167614
580 7.432299207729962 4.632582752928849 0.37824008855240127 8.940841285866604 3.3737859807951627 0.2563721359180213 9.852251400982222 2.1542521465305926 0.21431808821408482 9.639624424093101 1.0356372433528462 0.4341670980488128 8.62413951218479 6.125283877908833 0.14775609524282055 8.897831166171336 -0.05822226321866797 16.396373398785958
581 7.157355152766859 4.589970478615863 0.3006336042161087 9.49012917625154 3.354285048964919 0.27462295915229146 11.187151115074037 2.111706803480618 0.268649108815785 9.662424039229574 1.113515733088757 0.4154186368152852 8.179565218829506 6.184918920038149 0.1612397125483035 9.135324940430303 -0.05165126668426354 16.278464592563754
582 6.994194361975226 4.476876877636906 0.320936922204825 9.488899471644011 3.236852036020955 0.2838880480308122 10.982480119431637 2.1408400907812855 0.214390381615504 10.136330890984686 1.193484854661103 0.3905782678529994 7.53573615623508 6.152757887734813 0.16898853963704338 9.027528200054128 -0.08236831415491226 15.799679719636803
583 8.093303027001351 4.517378072809197 0.29400349444090035 9.690782226793157 3.3963567252580567 0.30778878716285507 10.674208940146503 2.1650838142797424 0.23911625842192458 9.803941149277437 1.0749403674049185 0.41466698069211444 8.061397014487419 6.111971480056216 0.11778741206712522 9.264726471541174 -0.06938457156029876 15.737579957656969
584 7.633544101649737 4.568678995212084 0.3005629462754724 9.291284654000927 3.358280284341214 0.2989179616326052 10.391942033624982 2.1851661457325937 0.23616119758781795 8.941395666157437 1.1034045330004651 0.4006622717751742 8.356915466093518 6.0285171578811845 0.08418930971853618 8.92301638430532 -0.0737212402884166 15.131743027634723
585 7.745804827529093 4.578643283730825 0.2984492467281407 9.756922751364604 3.358362339330508 0.29859941851019783 10.10076498644585 2.1418632407021376 0.24169897601907173 9.694998388002784 1.0622510644044563 0.3980172304897232 8.804454199685168 6.057647681034957 0.15398975757789368 9.220589030605499 -0.082777141681348 15.93687411972106
586 7.518380575421861 4.604047825323543 0.3097564557646738 9.439945326830175 3.3581412480690953 0.29125893984605294 10.58924567368868 2.2026775359169632 0.2483642069402407 9.711330092335679 1.1167846654996976 0.3944787219289333 8.357821996568093 6.174823957262989 0.19531340908131387 9.123344732968897 -0.03123561710746712 16.491693265516762
587 7.872450455503273 4.5319918721428705 0.28404122756036493 9.52742569303008 3.3779080087317075 0.2998120913590399 10.943894798192684 2.1121431061067164 0.18394547572191208 9.427839291735374 1.0971835542609185 0.38313555893389867 8.089613338962298 6.073748819712028 0.12094229260325257 9.17224471548474 -0.08393559133107656 14.574632777456028
588 7.034774362302495 4.595786587981061 0.35134414170885847 8.75811193173744 3.341640731523892 0.31535883899389183 11.07437583302689 2.0769349561049846 0.20428833416767178 10.240033861248039 1.0751322693004202 0.3863660072952579 8.548714690834009 6.188088599796269 0.10400951071077247 9.131202135829774 -0.06701403458059944 15.600114778582483
589 8.159855324687843 4.538304037071554 0.2490843023752335 9.360188555755037 3.398221232213205 0.28785564814873416 10.385020123991062 2.1511841238982017 0.2617688092861592 9.341095524201366 1.0821152866446782 0.39951593558088183 8.126831988795695 6.097935307403582 0.13120146303163302 9.074598303486201 -0.06897866607568055 15.234101610381542
590 7.901634049140873 4.545313163909013 0.29153964678381483 9.165827784530551 3.4365332519672833 0.2938481625237965 10.506690033220092 2.122383235352448 0.25034572373421654 9.33450557573751 1.0470622407476247 0.38651672111945756 8.252621574534077 6.087205315462138 0.11334717833824583 9.03225580343262 -0.0748312220342234 15.304819202146398
591 7.772922786915839 4.539189777852905 0.27957926026885904 9.825725529463874 3.375967587421713 0.26395804963054975 11.11523272885792 2.1650726236103592 0.25152624320691147 9.487628082851286 1.0836070062259389 0.34095272481919664 8.069029442464458 6.096323773342958 0.17724346515444245 9.254107714110678 -0.07049850983114996 15.048848136583295
592 7.188462067304366 4.591310163634839 0.2993704029569683 9.115240713580517 3.310087816436379 0.313306290138159 10.645635395965405 2.1194754957964275 0.2934008550716357 10.534640264861947 1.0423836631500343 0.36898386056746646 8.101947467660978 6.218229084842797 0.19073212273691323 9.117185181874643 -0.06623341874982942 16.79675659817458
593 7.257256629808835 4.573935201954756 0.3373260150152464 9.01903406764673 3.319772629513475 0.3059115977440693 10.905087061545945 2.088586511846707 0.22831975685794906 10.172029905949902 1.0519123734758424 0.39145702049968417 8.37126352404843 6.11963015405018 0.19005495948874807 9.14493423779997 -0.09176328935373279 16.65094821444519
594 6.751929022934069 4.466626344819646 0.34748614108469045 9.10704127677831 3.2818979791510787 0.3123908305230962 11.214097460239419 2.1311606661597873 0.19415523512518218 9.628373107712584 1.1015405238306604 0.3700903585134977 8.602145927541303 6.168331462432716 0.19104407719741634 9.060717359041137 -0.09261926824314695 16.216615183946743
595 8.33089532531603 4.606210890330795 0.24710579639384764 9.489613073717264 3.418570667137745 0.30357846394671745 9.89515825202962 2.157743316071534 0.2441595119903382 9.619777065612775 1.0482141617839786 0.4155230429513473 8.458894415539877 6.0447163108380195 0.10723327591049805 9.158867626443115 -0.06743959428951043 15.098584862279376
596 7.9032487859752125 4.55015765936504 0.23819039756742064 8.866340003220515 3.366849525118368 0.250276663760378 11.099863768325756 2.073412145759212 0.2229878131926193 10.049885576346757 1.0624738911193667 0.40794673809605797 8.281205066468253 6.076903379091512 0.11701086494937032 9.240108640067298 -0.09657134343122498 14.168243340367313
597 6.968323753509951 4.587349517838712 0.2932765541519292 9.040346172593777 3.327223364651526 0.30378496256684 11.575090482478279 2.097113928739905 0.23953139877473745 9.910165786168953 1.1581627507446002 0.436362001048064 8.321545549837793 6.195318673949992 0.1507376629156011 9.16309434891775 -0.04949701633697767 16.314315225397905
598 7.178789069625238 4.661851278565887 0.28413288408379106 8.745855204167247 3.3158913033869637 0.2555035635624233 10.85064814553797 2.106749566168932 0.26748612890889234 10.413854688145543 1.0905332782224784 0.41518270903196425 8.90492988085086 6.175615483737164 0.12493380551576427 9.21881539766537 -0.052402481505639774 15.438222783046694
599 7.979949207568866 4.537945406321022 0.30565836270374974 9.88562028073492 3.352519088971328 0.2686226095254737 10.459157167537086 2.1420199416848096 0.28254855625730846 9.221128541189724 1.0628554350504527 0.3865586200836709 7.93891991929106 6.096151380166329 0.17892181672063326 9.09695502326433 -0.08423241308313645 16.298471634112705
600 7.438453904141369 4.726794084256176 0.31077904084270447 8.510733182100626 3.3159679951917496 0.27423673603030935 10.63774548740536 2.0993538500678355 0.251085684518819 9.909865593571144 1.1028183919056513 0.4086128466534188 8.479373211870957 6.16307857571052 0.17224660978618195 8.995234275817891 -0.040928084095538296 16.237176065344915
601 7.4184656246745435 4.669236820505661 0.3342118751144947 9.887859815903386 3.3557841026301167 0.28009330493780704 11.199740083246796 2.0722957056521683 0.24265536711580518 10.387890803158655 1.1508467337615138 0.41601092859255945 8.435505806924512 6.204577904035727 0.14688795026865997 9.465892426781577 -0.03198241020488739 16.27039052266958
602 7.179983250523571 4.610090744914495 0.2579343858220329 9.418375256389263 3.278935063434642 0.285603112528983 11.889916425439202 2.047613203087884 0.27238270121889546 10.986173238340823 1.1505207400993287 0.44550238773606976 7.548636340197501 6.227672332798229 0.1306558876653852 9.404616902178073 -0.05956424665500899 15.952044273373458
603 7.3467912531494015 4.558060855492608 0.3167654133396902 9.931273234874098 3.3164289647668124 0.2938652426483988 11.314483482334454 2.133829350794465 0.25196413522500594 10.162474053393678 1.1801066160438247 0.4267085855954283 7.0544223843694125 6.140836765198323 0.18853893562596058 9.16188888162421 -0.056678153062718284 16.934825457669977
604 7.06773250638636 4.603989879002624 0.31355393121572256 9.150199357482963 3.2633988270020406 0.27266614949794876 11.113807014979825 2.058496473653344 0.25271805147922216 10.181264386210266 1.1024960354894473 0.4078164590236846 7.697658674761343 6.226036727753656 0.15638757192458794 9.042132387964152 -0.07164707494170237 16.078824800969127
605 7.407917154072599 4.564339546877917 0.3185875562433615 9.280127692014284 3.3324915583372388 0.2552581739771483 11.042357999474596 2.1591641009434794 0.2732204787363307 10.292401454555119 1.097972883131073 0.39543359164385977 7.985420575264103 6.220219212052902 0.19329545096193618 9.201644975076139 -0.04769320325340285 16.45300163189268
606 7.448390391552605 4.565788649289623 0.2927321607600109 9.188543793387703 3.3332986709998997 0.1943942033329008 10.365632272416988 2.1756110982656987 0.2872796097829598 9.577057026848873 1.115589982479705 0.40953682501603333 8.092704449846318 6.164822943331422 0.1680289651695959 8.934465586810497 -0.05150839464865502 15.492455220316142
607 7.646860073355626 4.57060345189902 0.2862803874116519 9.328379124182511 3.3389199474467475 0.21089021282947587 11.07646405705337 2.147102198287624 0.2854590035056971 10.253681079286187 1.1268056181379886 0.41245661239418757 7.750916248910385 6.145891326460622 0.16712163086556397 9.211260116557616 -0.05666615507552444 15.609752090615878
608 7.667971441568681 4.54547245262706 0.3542657989651993 9.582125109786501 3.3269829863742224 0.19481339470786468 9.92373692387823 2.165028807660029 0.24850916497352843 9.48866663234143 1.0558088785395268 0.3842286528087245 8.004423743656975 6.122054194618564 0.16105582924317421 8.933384770246363 -0.07946119955804436 15.388189238953453
609 7.156648119870056 4.604367544600878 0.36752963066253214 9.350427518157511 3.336200764548919 0.20824169446094468 10.061605096442035 2.097278961945791 0.245127369188855 9.93738589700821 1.0361500231127385 0.3886282794190027 8.48876643152769 6.183924568065013 0.1940912757863851 8.9989666126011 -0.07094629106725678 16.084280348981167
610 7.202962077501188 4.620174276758628 0.36260330022260373 9.245377905715799 3.284993230822235 0.12459372851208891 11.147719227904709 2.087763286026913 0.23726682516405898 10.020011757974327 1.0370216517151782 0.39143999183992956 8.714660410798219 6.138663879461493 0.18112289207708152 9.266146275978848 -0.08880739856503524 14.862831598492875
611 6.983021498861105 4.544390396874177 0.3829571027554917 8.665829756149058 3.3127678140573757 0.1847379305768663 10.562337883627343 2.0324292948305 0.22874676500654598 10.026678723467626 1.0423436335014051 0.39831131298660943 9.014354253038924 6.185337526998483 0.19357234313382252 9.05044442302881 -0.09907693026953664 15.909037826220386
612 7.722070977089544 4.557805602209034 0.3291253021265991 9.020126075334733 3.4099913698692736 0.20893365254757773 10.496250680632631 2.120991485581876 0.25581139013237575 9.560268674542783 1.0830381784263272 0.4234106176511328 8.686803133796264 6.111377506691962 0.1388543004025185 9.097103908279191 -0.06588983496623016 15.540165402150832
613 7.62503470859525 4.556220895175077 0.3258383886881781 8.773162197430137 3.3423416971034445 0.16121149347122943 10.915573492776323 2.139865130366653 0.27967428322115884 9.710768719608694 1.0552516210380742 0.4235626238569076 8.53934223014115 6.12495846650573 0.1499501141674852 9.112776269710311 -0.07880310148412897 15.357983622557352
614 7.153501710189731 4.5742453239858 0.35720990385082135 8.809248687969161 3.305767286909695 1.5707024082463854 10.887823365219752 2.11239172167135 0.17981950942160146 9.924655402351382 1.10363739758552 0.3952043683611281 9.060379443189767 6.165171614550209 0.2076804795544566 9.167121721783959 -0.07028799458140993 31.0613790072797
615 7.809519419816219 4.456239652173126 0.28203458521692454 9.242286308903706 3.3158251819048568 0.1726030459452515 11.124500101076043 2.1643952356030436 0.3009838378983636 9.669376334184156 1.069570133413596 0.4085921447237225 8.586660942528262 6.109865945202683 0.13322164230867153 9.286468621301678 -0.09935143386246356 14.867512873120049
616 7.89678033901795 4.557295954429577 0.3319657875201775 9.175666446656413 3.3632029353199737 0.20175819130597974 10.43972311952442 2.1279263162600026 0.21969205486384427 9.08907341604437 1.0599337554627009 0.3998602700747032 8.597794574273163 6.0980323918794745 0.17172802287965258 9.039807579103263 -0.08125239285157901 15.183431150659041
617 7.443969626358794 4.574000439164438 0.33525947565528924 9.829909359412174 3.2887214648018306 0.17403636463390032 10.457858157646285 2.1596153324210485 0.2528488909763033 9.713501816298933 1.0763260958607286 0.36604840593893595 9.420162162393359 6.14124574718134 0.1894741680979982 9.373080224421908 -0.07454884763604755 15.099355079241038
618 7.484947849050449 4.529145435376878 0.2760935005825393 9.696154383415704 3.2941413849499903 0.20893422727967786 10.551865122582893 2.1443696348779557 0.3017569355528116 9.894308594359718 1.061021380240411 0.4194644390192306 8.678063551516995 6.181400009435864 0.15654516234568996 9.26106790018515 -0.08051509454570498 15.61647194330502
619 7.674694659786627 4.595627334429455 0.25924248177338505 9.098218127028542 3.3660913170521845 0.18729043652099747 10.648090745113128 2.1488306206878156 0.28742241048638684 9.629792457161942 1.1281840755268944 0.3937878503051474 8.244732308672786 6.126085014646746 0.1579966196934001 9.059105659552605 -0.049566991053305684 14.733492804410917
620 7.412278212663918 4.633639921519525 0.2866598669258273 8.635053209529314 3.3267465473883453 0.22398315242438058 10.56319920573824 2.095564059993894 0.2478719919426932 10.069984064628262 1.0808459846609275 0.4168403955727166 9.055268916493635 6.185259079806899 0.1803443067148938 9.147156721810674 -0.05811954484800656 15.535174375051566
621 8.12066569135855 4.557609865163804 0.2730666944025947 9.161537757012782 3.3640501574377604 0.1633145114446235 10.619598106266963 2.1313609725345204 0.27970580661833666 9.981433077009331 1.1198306351762892 0.4621815351191604 8.029272502684057 6.152715347162239 0.15981484280159577 9.182501426866336 -0.05741726802700216 15.333306181138346
622 7.844294016481812 4.604105261038205 0.326550800856503 9.003437322742315 3.3472827655582287 0.2821900280769864 10.963632511532388 2.095546993254435 0.2444520120161474 9.724868419631001 1.118304506321984 0.42478985031340705 8.871282136897989 6.121589464650537 0.15591807500887694 9.2815028814571 -0.06516486535724689 16.431292429591153
623 7.454969996494173 4.544135262596626 0.30595671918155487 9.07700265315503 3.318187277653031 0.2415397979916897 11.118632829078699 2.1519445106630206 0.3028240656545565 10.109467291251827 1.0972895238210254 0.4175172282271243 7.840379172930202 6.178065251293092 0.1374237031051518 9.120090388581986 -0.06460629831656575 16.103110774707197
624 7.346508066114879 4.526144706992661 0.2992863156719703 9.437290581227545 3.3549596890033744 0.28404803367400255 11.006142298852192 2.1271626005400437 0.25778619938704744 9.971601523135545 1.120931464890455 0.45842507858442727 8.088372535665213 6.166145229904621 0.1860752235927789 9.169983000999075 -0.06346192525569375 17.023960942758016
625 7.3662417786380745 4.597299623793235 0.29587561057250766 9.171638540679414 3.316746137813789 0.22373022598850537 11.24409619084856 2.087925981850609 0.25578995301137586 10.163585332713547 1.110444263522328 0.45196578715963576 8.17992353928819 6.09977558005448 0.13088535039596635 9.225097076433556 -0.08009234611503646 15.564363292209393
626 6.697009660861729 4.52908759242669 0.3623720095176608 9.078039766048722 3.2919627459636893 0.2395695833729175 10.93168332324133 2.090015006176962 0.2612752374736561 10.220363584740602 1.059263389515527 0.3763776249378708 8.41251289688091 6.198469877044469 0.19444418323572946 9.06792184635466 -0.08877094129645738 16.43287232938091
627 7.1849520360456856 4.564067310987943 0.3149846512116609 8.929950841503604 3.2812918244927425 0.2527814537559075 11.59439672849418 2.099505531611414 0.2510537757745443 10.07393775577212 1.1642786521736959 0.4311353973183407 7.722946788440282 6.157060978793262 0.16421570614145095 9.101236830051175 -0.06928980391011334 16.205205780926185
628 6.694274514849265 4.56870558747931 0.2754234111350512 9.267072875437195 3.2377710741902233 0.2586649852909739 10.802357591835417 2.098927035983368 0.2595840576714528 10.073212666214705 1.0535811554990344 0.4319231709148106 8.650699206799738 6.184523599484096 0.13964145203642309 9.097523371027263 -0.09382897299471846 15.644464509933592
629 7.003995062395017 4.525232967982168 0.29217974667141916 9.439514754569842 3.296014740974048 0.23794775972515828 11.380469410511616 2.1012005441768475 0.2538535987753718 9.926593118659078 1.167123557091938 0.42739228892068803 7.748449391008553 6.16825074386643 0.17426855905214253 9.09980434742882 -0.0709661527036384 15.87828716629201
630 7.407902018465532 4.546479755688537 0.30141620633829397 9.254293456417386 3.2802504734049394 0.2929749684874538 10.904339912010876 2.1114486597271926 0.25958986298605136 9.685120588094229 1.130403389320616 0.40723370435245276 8.299066342209303 6.119512730590442 0.1422441271287795 9.110144463439465 -0.08491166177557936 16.08245398613867
631 7.55296047041763 4.473103782688016 0.2264103341425695 9.476352972718658 3.3021510790799735 0.17146238316263324 11.444131660824956 2.1410094788907124 0.28338283669306485 10.047890862749167 1.1399958107778847 0.42549406504239523 8.052248590523725 6.1297069248759986 0.14359662579617882 9.314716911446826 -0.08533724825940778 14.327912551836429
632 7.573393425036727 4.556816558835703 0.30027048058602507 9.212221776490631 3.339019106830759 0.2097739711201815 11.311016547456866 2.116578501833437 0.2517725594687828 9.56301139251596 1.1268882633220374 0.39089063589683226 8.662928483811129 6.139131848199046 0.19154879790886997 9.264514325062262 -0.06684380771772838 15.404044176130716
633 6.6283815692358035 4.505797586929906 0.35269080826505067 9.213292836689924 3.251200739191689 0.21119921686679552 11.45529774309462 2.1336247620309776 0.24335564845304758 9.827008523725278 1.0992703566289117 0.39211778367510053 8.177896529539801 6.141441217989316 0.1633526330086743 9.060375440457085 -0.09626373096776475 15.615576129392645
634 7.029494513424469 4.542598088549801 0.3157059151989364 8.889555784445927 3.275874967543301 0.23897302071201595 11.070091864539458 2.1248996354518668 0.23945953524868194 10.103290177828155 1.1405813867489334 0.3639341791944083 7.985437764353699 6.16167535468838 0.20607956951955497 9.015574020918342 -0.07340477692546835 15.632032962431888
635 7.284979966566566 4.519533649099826 0.27156195849673875 9.682783027921825 3.267504561243772 0.13116227521546933 10.793417106953717 2.127798195501014 0.2464125391737964 9.804489657937458 1.0713660697578682 0.32536994588223256 8.639697616764463 6.129497239989359 0.16777108969105453 9.241073475228806 -0.0993907204035569 13.089539491234088
636 6.990986716170842 4.532199048417257 0.2755231165590561 9.606866260288212 3.255576256365675 0.1770455942315835 11.016601472219584 2.119132963694243 0.22787771557452285 10.068744137324675 1.1588907878488905 0.4183126310118704 8.772037968870084 6.168851889929594 0.15936813117576318 9.29104731097468 -0.07560047427079279 14.417075598947028
637 7.742954573106832 4.507877979127217 0.24650879662474032 9.93414230732982 3.3652501583507757 0.22496160345877053 11.10718226814778 2.168582357432819 0.24810705410235942 10.020518418769196 1.0935257808752723 0.38388249492746707 7.785967465464741 6.173313135492345 0.1925097739452922 9.318153006563675 -0.06082078126623895 14.850719101599516
638 7.8299937827171915 4.644523894132206 0.281302282715559 8.994664090968815 3.330677058130258 0.23588004291904416 10.790320440374394 2.14984000497113 0.24870344367412223 9.962499011415224 1.0806156972078935 0.3665855777959308 8.338994352377718 6.239389690984537 0.19073998275983287 9.183294335570668 -0.03352139443671982 15.162884921025645
639 7.135456189073338 4.641830547980057 0.32784381940014806 9.371956128445646 3.2896140423794265 0.2058096620084218 10.749265028464253 2.1122204528438355 0.26750913019236033 10.145186810732213 1.092181384577651 0.34030829518753 8.135974389240594 6.132380266944447 0.12589777413301406 9.107567709191208 -0.0688853245768414 14.522975300772552
640 6.866835604548881 4.482598453545412 0.36154840359093954 9.68650122650144 3.2736835468562737 0.17688036510950095 11.58587903264747 2.1231779534158486 0.2240682036067234 10.279282387096163 1.175956742156396 0.39726964568873635 7.964269600204172 6.140384062223515 0.13252654279058443 9.276553570199628 -0.08337051188243563 14.808588801337333
641 7.2823954014562196 4.3703260279042295 0.29554263088753235 10.395016494411504 3.2755375513174236 0.20542723028905713 10.964460441111784 2.177342461666691 0.2707298744816957 9.83204356816364 1.1374202329887568 0.3922796523420448 7.363051024413918 6.142166547886224 0.16127943374182954 9.167393385911414 -0.10197209916925978 15.18634744966121
642 7.179062360651433 4.585961825912491 0.3260491064542035 9.197622072729972 3.2699137925659603 0.19915147057380111 11.097743441844855 2.1466364817902206 0.23305173774144178 10.146021977149548 1.1277393428859577 0.36207832253662764 7.962609042842692 6.16484561296351 0.17822586091261355 9.116611779043701 -0.06351125229829697 14.88036136144364
643 7.5917525193751105 4.632108288499394 0.28592599004995745 9.065008334576136 3.3458185962401705 0.23412347671688613 10.681062043639534 2.1126863446927007 0.27112475171802325 10.155941480146431 1.1187310577532468 0.3908175730134276 7.746413831945179 6.1503031801343475 0.10826860076248127 9.048035641936478 -0.05060117005795291 14.785294989887305
644 7.774981337162384 4.6499737741422305 0.2732938059087234 9.758992125730742 3.351170583682323 0.2159661858825528 10.5215933481477 2.178163225529209 0.2693510849924203 9.480058300541906 1.128391133938422 0.40316694648658863 7.607304884175044 6.123822105224608 0.14464618023071263 9.028585999151556 -0.03622649901856616 14.97051862286947
645 7.546663574142438 4.583601353001794 0.3433747412685296 9.156469219878282 3.306258494500786 0.23299030507360738 11.042647165165617 2.128357825724489 0.27225283902677155 10.101293613343483 1.1397369622145426 0.4394615059381884 7.909708909150871 6.160294513592878 0.2055834989623431 9.151356496336138 -0.05888083371502693 17.116115925550222
646 7.839029527216172 4.711556168855621 0.30549827830022924 8.67419790204571 3.3280165963367185 0.2447281797850583 10.894872808102084 2.142329211258763 0.23397209859438045 10.400512118431408 1.1452934673701312 0.4587125552287136 8.35551139877778 6.099298628187235 0.12732941207965448 9.23282475091463 -0.03723184912023107 15.70179978846178
647 7.374813173057747 4.616019458915569 0.3107542858706304 9.044304261451353 3.276125998959381 0.2185593334361704 10.967741234120505 2.115335516116401 0.25045637330743187 10.367183888585776 1.0948362751471152 0.39940727715961527 8.088137465467529 6.145867489743594 0.1619742851230416 9.168436004536582 -0.07289371574551265 15.368464756599943
648 7.070611769538764 4.5930806370137 0.348532023958801 9.325481805958443 3.300491063333356 0.24207446798036714 10.712544902887096 2.157151473837956 0.25184743688602207 9.928701138502023 1.1334752766478167 0.4091553943882114 7.871445662151856 6.162595719031097 0.1833115583504415 8.981757055807638 -0.05317182954913959 16.442982089759933
649 7.314628677724895 4.493709043012688 0.3621784304393248 10.041844028073676 3.377725445668304 0.2224086662516631 10.410034928577133 2.1628817532044238 0.261948629601157 9.760772929304634 1.0437116767513492 0.40478353986816795 8.642162818278111 6.140362449274802 0.18959881654722802 9.23388867639169 -0.07885258993961149 16.51170495264492
650 7.322884146435559 4.6236596678317365 0.3185837503598943 9.583047385055457 3.293643697951797 0.20220000742004737 10.376904597411599 2.1887327530250813 0.2550446861804395 9.463229221421306 1.1232554018132228 0.4140456190191999 8.625553680900056 6.166359237658449 0.1372996447617132 9.074323806244795 -0.04340051186586735 15.208290426861032
651 7.459000757746481 4.611237859396334 0.34305645249038635 8.994112629258634 3.3819705352559084 0.28743986151109374 10.285584947940656 2.1474060576118217 0.2524287299945603 9.893830722848474 1.0271405453981235 0.37629929116602806 8.73337093169933 6.139410376156361 0.13862371625322376 9.073179997898714 -0.06109758875821512 16.018158749336468
652 7.208322449037492 4.4478534162238 0.34517093941299215 9.874353604598584 3.296086170448349 0.21533276332877516 10.874595769841305 2.1347130212958243 0.2841873114662117 10.566380350209624 1.082590209349693 0.3798873670648489 7.95466850245635 6.229063502949595 0.1775390186383488 9.295664135228673 -0.08446939946847257 16.06708187935341
653 7.1057492966787725 4.537107176598763 0.34453814876225547 8.55119306321693 3.289688862308208 0.2475630194970524 10.494072351028603 2.104262838366324 0.31036321601424965 10.046427298645071 1.0884683543355957 0.4226698690718085 8.160301573364542 6.164397110382867 0.17705067057846124 8.871548716586783 -0.08574579512357312 17.213771237803186
654 7.258854603919393 4.592723966887394 0.33930560044263536 8.931704440497432 3.2879079768681385 0.19881646979279685 10.456904074045013 2.1198792086032094 0.28047489887958693 9.80894192873646 1.1085027258560036 0.42750832011613593 7.958262111601706 6.138983173612296 0.12692651856802706 8.882933431760001 -0.07293125315651658 15.733785544822153
655 7.246056459384359 4.6002781605095695 0.32232731532639414 9.304860890339478 3.3274884422461186 0.19579071715780072 11.359919504158166 2.1763459690654416 0.2922376819498781 10.055627152388755 1.1219447121174286 0.43198652756977857 8.740115526176883 6.183451470284819 0.15707568177622938 9.341315906489527 -0.04062891267724931 16.03614816151179
656 7.067599123045003 4.56250111667119 0.3591049129965057 8.940440573602151 3.344870205480383 0.24561247013382037 11.150146058175904 2.146326871913845 0.26295670507952756 9.946920175585232 1.1581254748990824 0.4398391962710809 8.025947152093769 6.137316443434839 0.15070550889943632 9.026210616500412 -0.0527026410420568 16.709956493470937
657 6.797481256494905 4.649254556855134 0.3263580581913352 9.599144512532021 3.2613329165244385 0.2136652394178857 11.450402827514308 2.1139962652038955 0.2669662811461518 10.067540089237655 1.1139850731112533 0.43211335709239646 8.329220077295941 6.215443049976774 0.1702730066736264 9.248757752614967 -0.051728291187625744 16.150258650749695
658 7.67606303258079 4.652235373688062 0.2765145322009052 8.83957348477388 3.2717563760435673 0.22878592737338102 10.782591421242754 2.162390673723924 0.2859614912692074 10.107622123037741 1.1512458152508172 0.4473025800627799 8.17947691652176 6.131765313216829 0.15663421546935422 9.117065395631384 -0.048651953137284876 15.987799949853368
659 7.70326087486634 4.646603247614266 0.3235462554009993 9.705899418595038 3.3971982464980455 0.22467632023348927 11.014291333501356 2.165555676561234 0.2739755811895268 9.334929032090567 1.1203791191340888 0.4186584864503608 7.621486561306116 6.142072852615443 0.17051343601740976 9.075973444071883 -0.02816883503730936 16.173109774892733
660 7.559273589162102 4.63520622091191 0.32028800924822676 9.19507946416676 3.3557347778767506 0.2510120245046924 10.989271850131688 2.139196276360928 0.28178818949369633 9.76925737171359 1.0908117515189328 0.44195604492980695 8.15027240872693 6.114160862672372 0.14873428702828045 9.132630936780213 -0.05550868565374607 16.544483552945042
661 8.226766309835964 4.592872842892942 0.30179403605216715 9.06037080927926 3.4141062187214954 0.24108461414589405 10.407436087947934 2.1188804029975277 0.2574921510317089 10.01059160680239 1.0505460821710282 0.4363921799835759 8.12175789780291 6.060436225685987 0.1477488073960845 9.165384542333692 -0.07516230902812863 15.865336434685833
662 7.944806283930392 4.611374072866407 0.29380926563050286 9.542939696546943 3.416701978146352 0.23710041537752227 10.052522109928871 2.1887190621460055 0.26150035087836815 9.574768168046758 1.027558663938801 0.4078075920074809 8.414701261216017 6.0426919758983875 0.12687612628869144 9.105947503933796 -0.06512151292273419 15.20737418072997
663 7.475710912589362 4.6770218264674694 0.32019958628642425 9.224280030335288 3.340670070895081 0.26250183941149613 10.516658068862391 2.18702021644188 0.2910396687417392 9.345845873701306 1.1188549902010483 0.41210660128702914 8.17906152870124 6.138749118558781 0.1428034906523771 8.948311282837917 -0.030067419009072748 16.371136675175688
664 7.666209129416379 4.53445679771044 0.28980326535382384 9.45566602357314 3.338640085112922 0.2553834930534519 10.376556078737911 2.1770512534309168 0.30868586428452743 9.495329054561012 1.0910471948752862 0.39800400501298455 8.445423527933173 6.050769704020302 0.14421922312631164 9.087836762844322 -0.08413765649195123 15.998080009669545
665 7.65664761503284 4.606330897165329 0.2620397600349434 8.511606082241292 3.3698942160761898 0.2578740928716904 10.171770310121792 2.0847743751896397 0.27901365496106745 10.400621925862508 1.0365011734485643 0.3761518258491741 8.94569937480632 6.1383301828205985 0.12945357701477786 9.137269061612951 -0.07536449458186043 14.948846004168063
666 7.545219932655506 4.554986241999878 0.2967702761347974 8.782470217349388 3.373594381186063 0.25491140386836797 10.508313330947454 2.113823567965562 0.2818100521977241 9.932677044581053 1.0680451817385028 0.4019629244224812 8.339165562148246 6.1300127745010915 0.18330142159830318 9.02156921753633 -0.07443823404370523 16.25774708812688
667 7.409818227371114 4.632077802343649 0.33165253537411266 8.69166985489268 3.319407702041012 0.21382512452902955 9.898627950804059 2.132730826203481 0.3133217611642854 9.821305706815561 1.0326860537345963 0.4001226214264617 9.194650612660876 6.104431587033256 0.16839708656772023 9.00321447050886 -0.0782638692507259 16.355872422703737
668 7.593239957170276 4.593845172384153 0.32038378997086897 9.338185563467652 3.3410069383227903 0.2789415769022561 10.726468343297084 2.15728682539444 0.28360999195136827 9.650342542634435 1.1096649278550903 0.3905795203021201 9.114249440427212 6.1484806492350055 0.14083882487531504 9.284497169399334 -0.05247376088362894 16.20729959560116
669 7.428286263002347 4.5203484725585215 0.3055188877795518 9.251560882773147 3.345099062242983 0.2606554273616123 10.881836091057284 2.12250831955353 0.33052910877026076 10.169838447781846 1.1071272878059502 0.42589892983770294 8.713859762574973 6.176327316819607 0.12444543443324088 9.289076289437919 -0.06824857172580648 16.581946203318086
670 7.694677532696177 4.569339406572272 0.3196736736578609 9.070311375211244 3.382536465895359 0.2602079834865826 10.82913441136978 2.134938495234713 0.2578516547667779 9.862310640663361 1.1317680523131504 0.44420981417507227 8.116695148853355 6.0924291682858795 0.18468243508264806 9.114625821758782 -0.060328345861649965 16.806290956197266
671 7.740380149583229 4.516363004529034 0.29163854739965633 9.276645220849165 3.3989306092802765 0.2906122934051429 11.22615038890737 2.1888479110379055 0.2694025975124372 9.407123659184466 1.1465421644832419 0.4070858979638507 7.775345803319476 6.0979919195722685 0.14774759272026683 9.08512904436874 -0.05279554174137946 16.117152994418774
672 7.247001397263394 4.5585792394224915 0.3284995738441981 8.804448563701861 3.3517123530983115 0.2656315543745144 10.805866458756238 2.122510333478832 0.26627923574922163 10.135007694993533 1.0922163441113875 0.42729780302915454 8.341494355505812 6.114931212716103 0.14803842705553227 9.066763694044166 -0.07454076695649973 16.452444057899577
673 6.467265057290454 4.500057902772056 0.35062973487457305 9.260438310248151 3.2833588974061896 0.22144951890921974 11.137689026297512 2.120543144826107 0.2804953540613756 9.992029041155318 1.1353350107416182 0.4008993841506067 7.909067390736512 6.206929900196638 0.13254368255829097 8.953297765145589 -0.07328569233340296 15.882592616496973
674 7.597182009675883 4.494260997623823 0.3046495435985365 9.71596506762179 3.359458602456238 0.23770184135564715 10.502579193141653 2.1726672560119047 0.2999613995655265 9.6704544978891 1.118125032654052 0.4196812787409064 8.516559153807854 6.0898717279660675 0.11347569057435092 9.200547984427256 -0.07565394017950773 15.761722348528384
675 7.040143760398073 4.529750369562343 0.30309197655772174 9.299028762905467 3.2978993412650075 0.23888159657475339 11.117216145837038 2.1468680045804867 0.3026721274550483 9.88284270635055 1.1375475171246945 0.4105583123697747 8.007095274680157 6.119077302790169 0.13151591117829617 9.069265330034256 -0.07630215645738461 15.890639803934251
676 7.301389601635533 4.517245662359629 0.2817073688917139 9.476589011757282 3.3420127271664515 0.21596924548699956 10.92829655482526 2.162060826557333 0.24710384691902937 9.967351871722698 1.1777084750262152 0.4491896650680829 7.801352565820601 6.159312250959849 0.11293644159989737 9.094995921152275 -0.05086267510802909 14.976046112472643
677 7.1915128935771735 4.490562478206176 0.3520070282317689 9.632289126630326 3.279514902173181 0.25594303677574337 11.44569330286376 2.1761787088787985 0.2507303857712982 10.776902941430116 1.2137763753684598 0.41733271323795984 7.100064147189095 6.139512255291393 0.14514031654884044 9.229292482338094 -0.06262171953832314 16.28521929534735
678 7.3373668658635465 4.551009822420059 0.3305237826802636 8.914559149861438 3.38677833266843 0.2726128034621509 10.89802217814928 2.158170620288483 0.28257314070606016 9.54255848046068 1.1088975962589318 0.45459827201619835 8.123651552528974 6.11819853879693 0.14839119666796577 8.963231645372783 -0.05791968143535797 17.059236173708218
679 7.273942764604446 4.568771421877159 0.30404588110656966 8.77904827196645 3.2867740610426863 0.31687637786640277 10.39711433076088 2.1991288476768225 0.24990746599917046 9.389515183455277 1.087316760015275 0.43975911820478886 8.340035878453419 6.0907156398311555 0.1338823477453028 8.835931285848096 -0.0759893174333051 16.552420573615958
680 8.167366599202742 4.635431908489548 0.26190558501626426 8.757345265976747 3.3894474298051733 0.2946420896038656 10.037378449199945 2.1076725324391474 0.2816861417025522 9.601071507743242 1.055731449957323 0.450946181745887 8.739141957175308 6.078788129946869 0.14823751740727284 9.060460755859598 -0.06911637339431267 16.471591406989287
681 7.810218053532543 4.58090335432674 0.3114873552934666 8.856673083133357 3.3463466216336815 0.26632566633190774 10.836996189130055 2.1213432975792132 0.2946566621463078 9.8356156533277 1.104563024509063 0.44623990611196424 7.876198867432383 6.0812640087250935 0.12435079912239601 9.043140369311207 -0.0756466021671666 16.5362539745106
682 7.754517880394717 4.565774045122395 0.34525847966084405 9.213576678084745 3.3850460865967213 0.2766090527585604 10.494156398747611 2.163556369202456 0.2811070465151688 9.586117090676275 1.0949293112007212 0.4344033848901334 8.43141756078107 6.084849291500933 0.16275634029227937 9.095957121736884 -0.0636996427972795 17.190272865739605
683 7.3624587348274435 4.529099800600456 0.3592405708386402 9.267142653552686 3.2939684100657303 0.2692516162339577 10.371182075228177 2.141331620677883 0.28810811257012675 9.803272406716042 1.0837806598157749 0.41687484323853924 8.300964246999984 6.074593948493424 0.09502182289493737 9.021004023464865 -0.09797577559127113 16.369369437244064
684 6.968286833578111 4.636935954651474 0.36880798194576125 8.78180838648594 3.319242965424595 0.29580732622354494 10.782098568273549 2.1557477488154206 0.28907902973970073 9.942248778293862 1.062140810463837 0.39831653789451454 8.819979077144877 6.138717503668957 0.1533117189712317 9.05888432875527 -0.05997366691706811 17.249726297255048
685 7.1638212467025 4.629510993649754 0.35630005223734645 8.692173361724985 3.322538112249043 0.27556123637269714 10.917608206523868 2.1164852912999823 0.25363776676950106 10.05178617589198 1.069229113223527 0.4442493414238283 8.723238803959646 6.139283816752952 0.1673346966595291 9.109725558960596 -0.06712119808687297 17.155308567162734
686 7.671739977822532 4.536590106884795 0.29848877272429 9.275032270339157 3.3165728849569143 0.29567664375015085 11.188976825016534 2.167343995040995 0.25886647228782295 10.018587763806632 1.1317739871927925 0.42842747374239576 8.302895345487281 6.07005091302087 0.13547112465420658 9.291446436494427 -0.07806428610265148 16.236827355523744
687 7.193009188104075 4.531674753433357 0.315806492576068 9.28365641269968 3.288651817142578 0.29745333985771405 10.346683660669264 2.1288680507573217 0.2610453155330081 9.946352949183192 1.094350470954461 0.4082080794064653 8.386095751515787 6.215132448642054 0.15485007190049865 9.0311595924344 -0.07079515533597047 16.470970135077117
688 7.048623013364598 4.5410657818892926 0.35940549867188565 8.947660991333931 3.351499305368314 0.28141734369264915 11.158312466718245 2.141330980644185 0.2731455857052348 9.572785661383552 1.191777824762333 0.43959836094401544 7.782685832020714 6.1563104418754335 0.16505363079438054 8.90201359296421 -0.04613379661401314 17.402108147478636
689 7.213276425400274 4.590381237898514 0.3183844509942079 9.066530812678797 3.326589771056849 0.27640359957250626 10.540171791880498 2.147260237578907 0.2982484978943357 9.98073682794886 1.0975186620704334 0.43507235318365717 8.734266903013955 6.122105268390515 0.13829377121931524 9.106996552184476 -0.0657596281228812 16.803736844362323
690 7.206178315491174 4.508283207906777 0.29497441589723694 9.408079918567456 3.315541133840283 0.2664386521502298 11.097220395082408 2.1734144103324007 0.2878808412969546 9.482846911564994 1.1264186638771334 0.42550475061231763 8.078306450813674 6.142026836795418 0.12381478191358783 9.05452639830394 -0.06939381297152236 16.026929477887087
691 7.2000330988472285 4.5487585883901644 0.34234569998517256 9.504458007953199 3.3786522556092367 0.2617443941532519 10.404070618663734 2.1710626894334157 0.2909709058309484 9.649776315236375 1.1189489791861458 0.4274042241000039 8.295547326209748 6.1773015443126225 0.1774357147526114 9.010777073382057 -0.04358585213560775 17.18759869644196
692 6.661324148530814 4.604767849197121 0.3246215855490554 8.846674544657821 3.241287895143576 0.1963176107764873 10.9140679894633 2.1096098333375624 0.26252733407630946 10.215987031708163 1.111446798516396 0.3893650468414481 8.508055237073927 6.210578005080487 0.14953339285015957 9.029221790286805 -0.0669925872668962 15.153186352459715
693 7.724140655918376 4.646134105258344 0.2874991452502082 8.802845075736814 3.3300514350570354 0.251223829975765 10.32289411034949 2.162975170801774 0.2540483819541507 9.941174115992814 1.11616155779865 0.43207663563344345 8.85530131267242 6.17391017171051 0.1301636146744894 9.129271054133984 -0.036684175396662064 15.527289260060588
694 7.4004820941878515 4.56710813399032 0.3098199987131714 9.31390407406107 3.276676593467324 0.26761441534920716 10.597422764890275 2.152553244830432 0.2572219079489908 9.791814276415648 1.126027204780172 0.4351713358244188 8.088345518607818 6.108836608342405 0.12336318249112278 9.038393745632533 -0.07629030643979409 15.964791041403316
695 7.471133328171269 4.546874777817421 0.32497310563621096 9.810253585568859 3.31926478065213 0.25026896253752984 10.96785268781564 2.1573742193984455 0.2645267604402285 10.015637334640452 1.114279997496652 0.4166433740900026 7.995303462715604 6.158010552378944 0.17097612562134576 9.252036079782364 -0.06336979797320619 16.356665387854914
696 7.31504012048844 4.574542449760461 0.27702387249802213 8.945525337613379 3.338477492963972 0.31929696712934974 10.830370375142431 2.06992622201867 0.23380132944641105 10.252888405955968 1.1265219162092266 0.4380529599985863 8.023085977300685 6.139702728678661 0.12412087800004927 9.07338204330018 -0.07269650159572665 15.954537007633236
697 6.841772586889954 4.648800690594637 0.3058892325370083 8.662190535126106 3.305276705759923 0.2684990622140937 11.024741463088262 2.092989411197834 0.31165534623141505 10.44026441752127 1.0855051755872376 0.43460317151223093 8.290864853383072 6.202679577211923 0.15432514812713455 9.051966771201732 -0.055480351451613695 16.901933648754024
698 7.940134300758531 4.56752574116375 0.2715484033985524 9.618862367455437 3.3872270769056723 0.244809839341477 9.770033401813638 2.16861178517638 0.27662171132086966 9.792198828245507 1.0258357454173772 0.4076941081882708 8.717845541429735 6.067987668223143 0.10573478830711337 9.16781488794057 -0.07909306014466026 14.970342691082424
699 7.322556222385316 4.5409112638733795 0.27787864630209325 9.28051121041741 3.338347216851658 0.2644907379908863 10.361934911166419 2.1388156816348163 0.25079476018709584 9.744965868824885 1.0719259494688531 0.42384155535977625 8.39555159082048 6.06503802284273 0.10040386266468644 9.0211039607229 -0.09152303658763739 15.096401564337253
700 6.631173132073959 4.607707373210549 0.28780924515720085 9.501904074084857 3.2448822215196946 0.28291859928627805 10.858389908643838 2.1679249822341857 0.2825419287887915 10.296281182184712 1.138631890455118 0.354345686596077 8.04726684800901 6.223908591924629 0.08695242446829374 9.067003028999276 -0.04591965165308944 14.834655212675566
701 7.3121975960500825 4.622005743902915 0.2904281426455452 9.014500695302322 3.306256802656347 0.2201428826398568 10.700071665621113 2.170898337510051 0.26358289506316435 10.001227979006208 1.1414843007205968 0.4317034195720289 8.26865175716904 6.146679854268249 0.11627899864212916 9.059329938629753 -0.045065655710293084 15.150566428104764
702 7.215770091865663 4.5123738997612595 0.34460608303561757 10.084989550030178 3.333449333875241 0.23616221658993214 11.385641143684577 2.2316054794168654 0.30358145476274184 9.004065519549133 1.1834365964603302 0.441872143891042 7.313274754693993 6.051343844517454 0.09715033222727737 9.000748211964709 -0.06008883271569467 16.31064429683019
703 7.544046281829508 4.596469266707285 0.2957936266223914 9.785895965703979 3.28179154005 0.2575721871445866 11.377907646741821 2.190576812361461 0.2643046216773668 9.30163570153546 1.1219435112887859 0.37935963298193454 7.69465205306487 6.119343483048842 0.08329786667856147 9.140827529775128 -0.06050574083065019 14.671477414841386
704 7.41311729781336 4.589562789963042 0.2987335181360809 9.974143412377767 3.3633567909312965 0.25586320888188263 10.69400542324139 2.184106631322089 0.2965924906989639 9.63252502359899 1.1271270515502239 0.4223071808053547 8.431818835006215 6.122772386037749 0.1501574467247157 9.229121998407544 -0.0451455335610448 16.31387136404476
705 7.560571906319665 4.465688443910726 0.2769098683276079 9.828364523534425 3.282769711647468 0.2880334239815529 11.624298450475147 2.148972256590024 0.2412044153627747 9.940527683503255 1.1802593265800312 0.4426122455185889 7.671954087144432 6.0924444746695565 0.10422572389757029 9.325143330195385 -0.08850382084236359 15.504073807759577
706 7.336325467150052 4.737243448880816 0.287345445484153 8.830185904575954 3.2942648200238174 0.28975090713131396 10.546075937514832 2.1114451609179365 0.29794712860230865 9.929556362521147 1.1224564346631878 0.4443954943903997 8.467593037621729 6.146576006782007 0.12320031993713162 9.021947341876743 -0.04013348926837166 16.53142859889446
707 7.363826595488308 4.744024112429672 0.28603163583786384 8.428638891264832 3.3050573030114285 0.3014575632344517 11.134145211588448 2.0881772329065766 0.26257027907882413 10.231333766068818 1.1029516272110216 0.4100954119220483 8.60858726414607 6.187034445438872 0.13515918936674742 9.153306345711295 -0.037081719322410535 15.989121569417994
708 7.260297148327182 4.691268945627274 0.34364233084934 8.887949256319116 3.3188096063083217 0.295951645797911 10.942709204906878 2.1166440058939395 0.2781470834945268 10.399233689394945 1.1180106143104838 0.3739212879283161 8.035236871774243 6.102505628447642 0.1065247854469984 9.105085234144473 -0.05308290340439248 16.02204434400478
709 6.961909916088988 4.710906010981347 0.31071354321888106 8.337984476161083 3.343378598309891 0.24571687582599874 10.705945468583142 2.1079380888876917 0.24679637237079172 9.66388413319896 1.1314216567064468 0.39386225447510825 8.356514106039427 6.155693063656179 0.12286130579845668 8.80524762001432 -0.03266317981361362 15.12551686372039
710 7.950946253779394 4.669485306347708 0.32503918480589156 8.759294610393955 3.3944759500858512 0.23086860348340413 9.984736102574983 2.1583947334223743 0.22084164499809317 10.195272119578199 1.1072963716629902 0.426640173114076 8.328796769287202 6.211710462725801 0.18805142345696538 9.043809171122748 -0.014258098672979846 15.944739690444962
711 7.043524309539443 4.654605837400214 0.3366279983250437 9.127198168478925 3.3447022812764593 0.20928108129818898 10.22017995171623 2.1635907409469324 0.21721927926925935 9.560288331505108 1.0544075434960074 0.396403726745373 8.640285431544898 6.139172920796583 0.12636117249872025 8.91829523855692 -0.05123479873868546 14.735251319110565
712 7.382970847711818 4.573938279684987 0.35008219456760153 8.749952968125035 3.3494447217504493 0.2222878463964149 10.736640648082263 2.1635693052155536 0.28045228883076634 10.028265427349037 1.1360322462282189 0.43454880861728323 8.290732299794355 6.20776049161807 0.21844632101726413 9.037712438212504 -0.03638165462246894 17.255397028482534
713 6.802328955755049 4.525144400017091 0.35004656646719395 9.091025093048236 3.26510291208269 0.21475009069370302 11.52595831051448 2.157900515431935 0.2793227572503589 9.931267394553565 1.1485526041302183 0.41475958421136455 8.078442209423951 6.154068119274082 0.16837859273051226 9.085804392659057 -0.0723769533347216 16.35516725250841
714 7.1415363247658865 4.5276330327316305 0.30744134038787885 9.00218219148866 3.242886763243286 0.16738013977280367 11.212395331906738 2.147062487142892 0.2664567617588458 9.618761332412726 1.1699320890664637 0.41119269309701656 7.833085335492718 6.184702189231917 0.17292169233752486 8.961592103213345 -0.06808735123868699 15.18788074902873
715 7.613705696862853 4.499095628559733 0.30207966211015647 9.730772348096423 3.3619305990092094 0.1699173707126974 11.00167531223499 2.186045059304095 0.2519928234351377 9.585855011154996 1.1639567577162446 0.39754685519407723 7.870361210396268 6.154313058341683 0.15772628684129428 9.160473915749105 -0.049462442935731855 14.659274137892229
716 7.358941135175096 4.58213500093866 0.26428545537870035 9.139766160901718 3.284353303701023 0.1822878908951694 11.088796472235963 2.110072874316968 0.2887413699415699 10.11447928014325 1.1747927633785653 0.4104570482934839 8.12433762928344 6.231711056018837 0.1822770402175099 9.165264135547893 -0.04591766385111411 15.218318299643649
717 7.3240671584121415 4.521458265503754 0.30953542356521113 9.769904331387963 3.2838336648491904 0.20334423900673196 10.736930098420059 2.1852209847680757 0.30753035446340443 9.709504303374503 1.1545275033390818 0.42512655912244135 7.642917113511202 6.163252219538029 0.14713331612881314 9.036664601021174 -0.060872135922298655 15.958821416592249
718 7.772199599734751 4.48934428160361 0.25152001641415167 9.914204531349066 3.3138939392628917 0.22505857752981176 11.359780578271982 2.1752935631268766 0.24910316110314978 9.468204095297267 1.1629820307164185 0.41013906334143657 7.207841333982551 6.172480604631672 0.11731883876145764 9.144446027727124 -0.05973177965363106 14.359922699033278
719 8.1533976953136 4.495967997808304 0.27714719838085744 10.15314198925105 3.320637875713938 0.21588884716278925 10.735206055254638 2.2289699486673316 0.3221434315070593 8.918421465194529 1.1598573381254709 0.39991768291458846 7.766589781872184 6.0802351406059945 0.1483351482680619 9.145351397377201 -0.06539700333771706 15.623783382710256
720 7.782847441721179 4.493177174370573 0.2913041860705858 9.887891970233209 3.2876775025555447 0.1879420315607889 10.841990161829914 2.194837548127569 0.323964630076036 9.6570280483678 1.0860506552923892 0.42464939658998063 7.547562166677682 6.120792568046266 0.14109251713354368 9.143463957765956 -0.08602357384345641 15.68704311655441
721 7.18490594453378 4.3867310887774815 0.3115221661691942 9.3497987095545 3.2690340779393376 0.1375772072217346 11.090502562188737 2.1407130422022127 0.2940510039170343 9.787798914043686 1.1017835728472074 0.44545175908646867 7.621455114406022 6.190043837820686 0.17639191102240906 9.006892248945345 -0.10486953960453974 15.641679595493027
722 7.494078406868675 4.573640175391141 0.30028236990653684 9.575680244597148 3.2943966080647797 0.15289352356305436 11.142857433465393 2.205392949393132 0.28961506663984815 9.416964475145368 1.1794128510748172 0.4066762305394314 7.993869448137675 6.106338540625522 0.15801934768011255 9.12469000164285 -0.05069443861204639 14.982692083284137
723 6.981726726395158 4.521680823058232 0.3039323783403393 9.242545563771019 3.2463726983630408 0.17310415793519446 11.437772356718757 2.143276373258843 0.2921046211059082 9.917508028024386 1.1557945991455971 0.4589413397279979 7.905390875362031 6.18617320903262 0.16176754663967424 9.096988710054271 -0.07187112295025817 15.926508332579411
724 7.880255424492794 4.569727514693337 0.29483865736477854 9.125158736275488 3.301854801156314 0.19061732994192762 10.411206305620588 2.155874860538597 0.2741541879932324 9.8031349455364 1.171973276373847 0.3775367072602059 8.02150172660441 6.1275103527032435 0.15641741908875598 9.048251427705935 -0.05714250242885703 14.82315500265394
725 7.993430912443154 4.609415355693029 0.28088802731843887 8.212067878849696 3.3545916775891205 0.2963350078231379 10.45150350574974 2.139343332376151 0.2649210981829241 9.18017536772812 1.074063243426226 0.3787739814931493 8.634781293536635 6.028481121720942 0.15544909655304598 8.894391791661468 -0.08135171736083109 15.772006454346277
726 6.824544942810269 4.5953222319571925 0.3393347897777146 8.587054383109542 3.3246977161212956 0.24761725676843185 10.635125323693543 2.142346903859889 0.3130853606360668 9.886611237185683 1.0653223094907223 0.4018312704775597 8.506805707093026 6.160485957307513 0.1562076038980855 8.888028318778414 -0.06489563977460233 16.7083234282788
727 8.186792808042178 4.612468397680317 0.2643844666492046 8.953324663556685 3.25250194987868 0.22508902372214143 10.774426391954213 2.1831674724279657 0.2855478896780025 9.03263670388679 1.0672129337078777 0.3789001722916804 8.446496086267125 6.019339827679962 0.11624662745218405 9.078735330741399 -0.09559254724696427 14.555055194793008
728 8.143906042543415 4.591741328461107 0.29361985479722824 9.216077999430873 3.403653143908444 0.2209515481453694 10.543678418736894 2.161345392735899 0.26972533987378733 9.119658421151291 1.0132141912801313 0.3942553347505751 8.176818738392013 6.08635392882188 0.12291187691604656 9.040027924050898 -0.07126906648043248 14.913678356056513
729 7.699151219624274 4.5437187476075405 0.29796560485597773 9.681093328398214 3.3738812796593516 0.18090172386861422 9.830292129514168 2.174611431870626 0.29592507650367744 9.581455368505747 1.037324634247274 0.39895701980662956 8.459722138825228 6.041917309284002 0.10566134277511072 9.050342836973527 -0.08823998298816602 14.660967451821133
730 7.650909928235543 4.488946980734592 0.2852171815377388 9.36991436814639 3.3608889952278074 0.2221009484659356 10.357680015515147 2.2048360221351295 0.21676579444892718 9.043246510710532 1.113433566231227 0.4000897216371551 7.576440337392546 6.099376350228924 0.10681366351617802 8.799638232000031 -0.06903428061038878 14.106075494916809
731 7.859278304673753 4.564862794124167 0.2823036670070105 9.701333542323201 3.3174914500924064 0.2025336347382231 10.813391337256563 2.16501674980011 0.23305354434392145 9.736468583503797 1.0716340602007854 0.47922928545221594 8.229799386180051 6.10502271373144 0.15897666115981698 9.268054230787474 -0.07772510993214295 15.539724566601075
732 7.048018777272951 4.590726714414626 0.27029827493315656 8.38656086668464 3.326561586280566 0.2709321716457091 10.369284539368744 2.0996910722903346 0.26845434688093966 10.04104374535773 1.0702694284052656 0.41150663181661357 8.425412005662043 6.142863664777901 0.13836120571222152 8.854063986869221 -0.07650817028818598 15.57932555631122
733 6.84929671934902 4.615740217395961 0.29166072817915495 8.514776742655311 3.307681694153655 0.23320731324934912 10.566122535163945 2.1362252114414186 0.30426898352551307 10.288807069367492 1.066449880552898 0.44990825216095826 8.671127942855005 6.172417581709614 0.14812568797805772 8.978026201878155 -0.06282774647121533 16.354174588688668
734 7.198023171872446 4.521864038263482 0.3362450486492589 9.847082170187997 3.3188488759499317 0.20706297728746606 10.654124928104185 2.18206581978553 0.2506203353079892 9.19083939073816 1.0734542505901583 0.4055841903370527 8.241467113767536 6.10810151544748 0.1411908176347207 9.026307354934065 -0.08166376351460843 15.363328927014896
735 7.6922704995592115 4.526223927331322 0.29024033770084146 9.41529258536268 3.3502697038976104 0.19702649766845515 9.66538451039291 2.118590976659538 0.23631069003301994 9.574457000176636 1.0550178579334264 0.38021851323604 8.47578309635792 6.091571447872478 0.11303265970977422 8.964637538369873 -0.0941958807830499 13.943829761149091
736 7.727836510784299 4.557354593585087 0.2897905416912163 9.155660199242815 3.337406325592071 0.15656504121741202 10.31139727963154 2.192400327535537 0.27458603132845233 9.307239444200512 1.0455543205137634 0.41094313994739745 8.844323586089608 6.039206359720047 0.14759081632738397 9.069291403989755 -0.0881462781326237 14.661710036084573
737 7.628835725917975 4.564763292322194 0.2992426459268342 9.974318938410175 3.3292440585459926 0.17466961963184577 10.046362154342047 2.1845417831391556 0.29501603362880996 9.796616128465326 1.064522364455103 0.3869141923969738 8.77706100699569 6.095287227854746 0.13237263719651463 9.244638790826242 -0.07485891825848659 14.761857996810376
738 7.178949457933282 4.581670381117879 0.27283696542290425 9.149750876998176 3.3195863832602615 0.17306470334203453 11.256757735488081 2.148407614257371 0.2924908110103841 9.917896124685827 1.0700424840911904 0.4115084199941437 8.368230655787796 6.146372453529086 0.15983918690784465 9.174316970178634 -0.06931480027076717 15.00851584514171
739 7.16463225402615 4.5517667298113205 0.31650603074636074 9.675587272742254 3.2990032442929937 0.16465628891245143 11.101685782374965 2.198723532416168 0.26793363087415495 9.570586061266344 1.0840767103557494 0.4203402226700779 7.300345023430327 6.167643955414119 0.14567139161410428 8.962567278768008 -0.06228782906385462 15.07002261395
740 7.032972707310957 4.465992444099739 0.29758814379779996 9.663209692455327 3.2988735830491955 0.20721020753817324 11.441061740467537 2.144015937202017 0.28393613804125684 10.10010381637619 1.1764072642206909 0.40948937036783806 7.730481349419307 6.15209126442512 0.1298426881148732 9.193565861205865 -0.07505456492257219 15.218521620976718
741 7.44802521788668 4.568222358808894 0.2812610556965524 9.494694819018953 3.353891800118457 0.2139736643840954 9.920631628061782 2.1452801612692154 0.2685466906562102 9.295367024053318 1.1121637044239367 0.39735144153328295 8.331626654856052 6.099026345907696 0.12543362576594327 8.898069068775358 -0.06681378941628502 14.74296585089567
742 7.510958562915264 4.495785793734393 0.3099898408657834 9.13864948472784 3.284448068288924 0.18275321140987374 10.333642688771487 2.1878021024814545 0.2810937252656078 9.708310705898956 1.0986293440385222 0.409922407540109 7.48010243641139 6.058625988658825 0.1616590799243299 8.834332775744986 -0.09747240408150107 15.417357652928114
743 7.155691131005823 4.490431653908105 0.2820692780404372 9.845422677096142 3.3023847925758694 0.18174457224683763 10.896872879469267 2.157237280320644 0.2655534382632389 9.773523922647287 1.1345607731583458 0.38195538793605205 7.5262267831714 6.091754027697734 0.126881307721419 9.039547478677985 -0.08725695798978528 14.188772494280153
744 6.698218616726008 4.508207892653395 0.28913087905662405 9.583436631833212 3.3059636341642187 0.16069414234213855 11.012497247985749 2.1716856027040645 0.29796276242776465 9.759583350538293 1.151880326053019 0.42029508650147074 7.778746789019494 6.136536258255116 0.1494457468557588 8.966496527220551 -0.06767592075596199 15.097765830467356
745 7.019453071052144 4.537966757822585 0.28258425646903057 9.560390262334682 3.2451410488079637 0.15307110193375917 10.775062125764073 2.1942079622879045 0.32792507131263776 9.841021508189874 1.073579076117792 0.4226551927823351 8.343088244182653 6.2097806088569945 0.14591960833626763 9.107803042304685 -0.07039557274327683 15.265374476613179
746 7.203089232992335 4.559061807333733 0.26806440875361387 9.64294941415367 3.281244369415966 0.17475157367731514 10.550496361237542 2.207419001274374 0.2962864249063139 9.524037570391773 1.0513007310215579 0.3954407093250822 8.277815343432927 6.099835218653491 0.11922874189036575 9.03967758444165 -0.0827584379821003 14.367167193468482
747 7.6477574703836035 4.513799730254842 0.254825821488296 9.059675238318489 3.302656915969286 0.1776216864121591 10.929604467338041 2.096342062779915 0.28729117941902876 9.64724909936361 1.1363984818344923 0.4036537353959271 7.639095084758984 6.083585587794826 0.13541815486871905 8.984676272032546 -0.09597410779525242 14.424906660399227
748 6.637742077512596 4.546765589330804 0.2577929794485798 8.974807445263627 3.2467643442538985 0.18573953332860216 10.56960751622063 2.125337598285548 0.3232514122719904 9.730626774330268 1.0937808614982196 0.4079452356778008 8.47432349227967 6.140382995681997 0.12676632463621787 8.877421461121358 -0.0919243857118313 14.914039673328292
749 6.967336037244532 4.566307335635906 0.3160069791270495 9.127837301261216 3.312523627532836 0.17074932081210636 10.364945280570026 2.1915511785584094 0.28086566468345076 9.713932999235308 1.1199446507684474 0.39667348698210775 8.056867567292878 6.163101181657382 0.1410471573332403 8.846183837120792 -0.051845068691328676 14.958124462148138
750 7.067987316939374 4.636486521962896 0.3180236162968915 8.677156902310806 3.306289917663889 0.18907119558435148 10.299987014801738 2.126057976698287 0.283185156984837 9.795249764303477 1.0988088316857518 0.43394401665613735 8.410030103573499 6.1450173564238355 0.13610911748549373 8.850082220385778 -0.05999854263499298 15.588269106855385
751 7.0265438914218 4.634938099110398 0.3069002202098168 8.496014252968385 3.308894061646804 0.14597821651134857 10.18821937057908 2.1158190890427484 0.24588662608488618 10.146382487450479 1.0478869884017505 0.40621006129341347 8.606826811363135 6.122691993536156 0.13023110211224273 8.892797362756577 -0.07648461717435331 14.154420718042498
752 7.344970949928299 4.589403842136127 0.2785911012758792 9.106844195448724 3.3463898856499834 0.14868480491348468 10.381572924319773 2.0895858931131572 0.2589435325473312 9.924501771502651 1.1028152914895528 0.4351316038965761 8.516648764951961 6.124293741999176 0.14379766221719167 9.05490772123028 -0.07203293264432556 14.49753624887476
753 6.957802636345737 4.57287837840605 0.31271125529229676 9.443781908775362 3.3156117512598677 0.19520803772933562 10.305530309203148 2.0950786819731357 0.26350899149476353 10.07957341446759 1.1156598251294159 0.43485253633909643 8.439463306488213 6.127635508176926 0.14411301388804934 9.04523031505601 -0.07715783453284572 15.47437348225834
754 7.504753469181176 4.654900836601994 0.2534590767567435 8.534180681226776 3.328183187691491 0.18881001453173135 10.547776472398992 2.011533460805877 0.28539930768073873 10.708209904892756 1.048765434636986 0.42212827280466 8.648272315280842 6.161335008673506 0.10847800807051208 9.188638568596108 -0.08158707783995398 14.418765724651637
755 6.68459665844158 4.64583531506776 0.3023249911986858 8.810182322495741 3.2864691920791036 0.18010722045353647 10.409372997166585 2.06010719180885 0.28129240594473603 10.684685244413187 1.0941063431652442 0.38696426364870823 8.9167587416597 6.172081294855819 0.10309207999280483 9.101119192835359 -0.07081079612656929 14.367271502563975
756 7.278891985407816 4.57784802740315 0.26577591931145556 8.99169526440679 3.285644542451608 0.22804809473741064 10.539339205577352 2.086231128389051 0.291242126435298 10.352020727327153 1.1528577199337606 0.45486683228007857 7.938611440480344 6.141651322000253 0.07166301630331391 9.020111724639891 -0.0736841154863602 15.029782919971572
757 7.601748851993633 4.616802234408158 0.2704270444367401 9.032241646375565 3.3065445448026796 0.21358961122723832 10.091163689310745 2.1226476218513524 0.30603863373981066 9.621488156458637 1.0211234834371368 0.40364174695341054 8.733247304097985 6.144971847618628 0.11439945052045974 9.015977929647313 -0.08011271709833397 14.989681578795993
758 7.2491040288452595 4.709843232797484 0.309973231970824 8.762972078572886 3.290278004517966 0.18276928128360437 11.14590408409574 2.106380078374661 0.31975654846292145 10.244371564858103 1.1387658460299745 0.4474022013123948 8.086852203174656 6.138104868352754 0.13028066256815865 9.097840791909329 -0.04585625750735685 15.930311418425937
759 7.3651772689337776 4.7265764856548795 0.3047345797186136 8.990416778002242 3.3341396848496543 0.2049594766412532 10.56324285369307 2.0362615303823675 0.2822154990539343 10.344491473592457 1.0704555519913195 0.40372277620559166 8.31196932307985 6.168883589123837 0.12101094462345095 9.11505953946028 -0.055267295121513224 15.087620570598462
760 7.352131347195701 4.581054239838136 0.30080082424201593 9.50074772495127 3.3805954431111127 0.22416421695091301 11.10065751677759 2.1208631563534865 0.3166412033124143 10.060753707059385 1.1637354608237482 0.42253500356042634 7.518374574431589 6.173884548712749 0.14918009603594348 9.106532974083105 -0.03850409375407824 16.19546962255698
761 7.689904744553814 4.66384380935425 0.25198875946638777 8.961843297440005 3.309036148539834 0.23026454765978716 11.404572528545534 2.0820644554979717 0.28217375972744757 10.270052324866144 1.1399408001498796 0.3995255893487831 7.782877834453703 6.223250479338213 0.12493045713891303 9.221850145971839 -0.038903524945895065 14.769512536027857
762 7.831458286673833 4.686506958515914 0.2778551786237989 8.876844468828399 3.3606493482937734 0.26682457951993765 11.388184772101495 2.1061790502937554 0.27011137460182155 10.062567927674683 1.172711877484484 0.43555038584913947 7.960786901077544 6.150074032731189 0.09843962033920683 9.223968471271192 -0.02730641005810148 15.455893349552209
763 7.735114923029143 4.670839880323122 0.27401148784729895 8.728197209875091 3.4059922781982843 0.2596980508319577 10.38368419545004 2.0942529835103763 0.28275500097019524 9.429935434552835 1.0609746116530434 0.3779208620273278 8.6257191090663 6.038720580406534 0.08542285684523715 8.980530174394682 -0.06837459670365278 14.665522359859866
764 7.166789776305118 4.7238421668562225 0.2869961173178461 8.968748381571544 3.360444383191636 0.20366806130927378 10.978967026340507 2.079006694324344 0.24699392090024674 10.382683602830513 1.1300365008296036 0.43814513094091606 8.154697374267464 6.165373764510959 0.11663039377629038 9.130377232263028 -0.03078996157937173 14.810198394002189
765 7.244952086547579 4.642924357266244 0.29547161085209533 9.390224150774008 3.2816652841862983 0.1922971880725248 11.593820304292912 2.1265969648079928 0.3142191702224332 10.0428874126161 1.1400357794932874 0.42552222242035764 7.684981108331271 6.185629819252812 0.08091850468607521 9.191373012512376 -0.04716022252059791 14.9934884178259
766 7.548091401950685 4.651386819350631 0.3057546119908787 9.074184625237683 3.356587603332732 0.22052360215037053 10.93794648670559 2.164521560060355 0.2686574173900195 9.67702161582234 1.1224999376834892 0.41528628461143746 7.91852058898786 6.0891090975496525 0.16449293639178672 9.031152943740832 -0.04570965992655274 15.753071816835158
767 7.828918927612227 4.640068350337358 0.3344819695184972 8.672261827842997 3.370570852467244 0.1751169891320456 10.918455810408727 2.0707991176723146 0.2338882724103643 10.231920494513478 1.0934986499145378 0.4436445620939534 8.140527730453487 6.148870878062368 0.12610456996563738 9.158416958166182 -0.057769093831160266 15.04858022198283
768 7.5164949351939985 4.630294669752678 0.2871531556773447 8.666515856641626 3.340014033803648 0.21754925517141224 11.16509891964332 2.065677502120941 0.2619532328909976 10.447179397692123 1.1047404234140878 0.41403272946153 7.891826319337361 6.2251692076135665 0.14523754323532104 9.137423085701686 -0.04935149618094048 15.193991791766674
769 6.874260148947115 4.501118079015081 0.30671312678377993 9.26967148455526 3.222778292973235 0.1517243794262883 11.098962168070715 2.1308363803432933 0.25244304866127415 10.300196892552181 1.1363073521726992 0.3927203377285896 7.891430441651525 6.2026195527855785 0.1579735095827263 9.086904227155358 -0.08379873206394746 14.456577757361247
770 7.618856850802366 4.646121301496433 0.2581495053319719 9.133442686029403 3.394575002698325 0.18942067730322226 10.625283392247626 2.1271023923721555 0.30685937695860205 9.937080047299913 1.1107621642171566 0.3936010821890565 8.036971037265769 6.200998664719892 0.13358507426636185 9.070326802729017 -0.026618758421132416 14.686234297451383
771 7.1317975252588415 4.550137419635513 0.3066594255611684 9.107344178873072 3.283192318328204 0.16713023032419574 10.908890386619294 2.1086683478910677 0.32525991475997174 10.278052440246848 1.0591900644262153 0.41520738616416736 8.432583457965878 6.172932204905318 0.14687288140071242 9.171733597792786 -0.08770659248466113 15.597399019753984
772 7.85765075483348 4.677313486047619 0.262083013140505 9.056392572830376 3.29444466662553 0.2228546271910055 10.708302116981617 2.1199569265663927 0.3247647033698341 9.978559348038463 1.1154806068716951 0.40538896637599003 8.601706723900515 6.214761031521109 0.1607600651555892 9.24052230331689 -0.038139319995455744 15.76609540762334
773 7.463800590510108 4.632740040544228 0.2576376956868131 8.753828061162455 3.2946222757886314 0.17721472825332163 11.11655002680155 2.0935532545742315 0.286345602393837 10.498075185237004 1.1108211652896858 0.4167118556242007 8.018090467148536 6.211603663928826 0.12845194419385925 9.170068866171931 -0.053862583496804325 14.511437594998217
774 7.593246281127576 4.594777555839541 0.24560094853236766 8.850041976726521 3.315570669127165 0.231072473605315 10.7290600995933 2.0734740556335876 0.29183314340835453 10.670161425320188 1.0997898859341058 0.41394278834612164 7.887028104285276 6.188892349252018 0.14964217903579988 9.145907577410572 -0.06802976036464137 15.264644552376833
775 7.171332378488462 4.6450659463842605 0.28661580573043655 9.050081174590643 3.301738396397048 0.22593376004073812 10.922877803970017 2.117320346992221 0.3381017204735358 10.067859636421074 1.1494394972300406 0.40327236835228425 7.557705358188712 6.1177705885507185 0.09041559758928258 8.953971270331781 -0.05626370841106705 15.404993076809385
776 7.388782521677795 4.535239910867288 0.2934189908966303 9.245943993731203 3.344982186315374 0.26516524995139795 10.513265327115615 2.097119872438873 0.2664857346336889 10.132939919619348 1.1050666206398714 0.4118478919924121 8.027518080288049 6.2129971334796394 0.13305146338662316 9.061689968486402 -0.06344951877371559 15.698692144136519
777 7.129169476672869 4.60030574548867 0.27661690986367826 9.129653496988245 3.3067062112463788 0.22598510631352767 10.879556584798104 2.120337814864062 0.27671379628683507 10.088100932776698 1.1231475401878548 0.4154948394862426 7.836032336597541 6.18838975441935 0.15868271313418802 9.012502565566692 -0.05475325028066154 15.50989148365994
778 7.692074269075603 4.586356146895244 0.2587085567486095 8.985179610104455 3.3078770338773844 0.20491349285501972 10.86187696859283 2.107556432543053 0.2892834476035162 10.420809785884288 1.1392105567477677 0.41376107186007693 8.056025923558208 6.145134508505453 0.11553838149079516 9.203193311443076 -0.06530372780814427 14.692986427550958
779 8.10558355410773 4.641900248523951 0.26104000375298664 8.64891657241643 3.3107653293531696 0.2632395181658565 10.817566798830295 2.097234029289403 0.25307418951847216 9.76812647949193 1.1178100413022736 0.3737967615772118 7.945797844711209 6.102146469700615 0.17849295009553945 9.057198249911519 -0.06855943988804229 15.236591280306882
780 7.734159487335802 4.528691373954792 0.28443274651704525 9.490865877343998 3.3513561681380035 0.28311966063628713 10.788860908422892 2.1714768092527392 0.29642766136760496 9.688985747337282 1.1240584618232303 0.38374114670857934 7.562467793780246 6.114696715328725 0.14905411854169712 9.053067962844043 -0.06447475782242687 16.005866310613488
781 7.425454574863137 4.560630294350219 0.25312631839654454 9.137449637694743 3.3163763399673893 0.21840038468784384 11.553829131661939 2.137352613753525 0.31099123158513586 9.823630215007059 1.1549423282238467 0.38274281901425083 7.411508360497218 6.160183856948776 0.14156813461418644 9.07037438394482 -0.0566335768731737 14.975155969049297
782 7.666716171736178 4.585013200104724 0.2863641723029721 9.777771426539333 3.3946305683159617 0.2557828854434737 10.770476796871854 2.134229544089731 0.329436262814502 10.493753095306856 1.1219977812093613 0.3716635547803298 7.173130391245556 6.171601389988864 0.2153380633764291 9.176369576339955 -0.04103616678019635 16.714152209974483
783 7.232072693979411 4.601150962235784 0.3083908504166525 9.071071206003042 3.3052987924404578 0.25021962107352563 11.290171795494148 2.069527983029221 0.25314821415269834 10.358391074007276 1.1528391261821078 0.4011696404612739 7.643242573363436 6.202235886566473 0.17680447106897332 9.118989868569463 -0.05632011343111611 15.925164785786091
784 7.7382807887516325 4.579584249542214 0.26075763452552775 9.454606351224085 3.3461400427591226 0.23865704622653391 10.94522599096221 2.0776401192837186 0.2596606776091704 10.193183816511043 1.1246344262383061 0.38237701268630225 8.17714739201663 6.176137388432835 0.1683729019142623 9.30168886789312 -0.061703418270685484 15.009492008056393
785 7.896277757000898 4.582297487438482 0.28316446429194225 9.389282929879593 3.355594729609707 0.2556000046025801 10.764171198729647 2.1070913555436768 0.2784553878969301 9.616503564227987 1.0780728941389246 0.3809511687843467 7.852591340689282 6.087056838828362 0.18394873438217949 9.10376535810548 -0.08050800241009433 15.837925805445323
786 7.7037913150308475 4.668977092151577 0.2669423303666596 8.505307057019044 3.3013862254779323 0.2494223385166349 10.976919372371814 2.0826433741703987 0.3037584602199997 10.210999153008725 1.106246934760683 0.3966282818555803 7.964418483465644 6.120881175396048 0.17382764409988866 9.072287076179215 -0.06650370313059706 15.934862186831452
787 7.156630625558865 4.564600935187668 0.28285560561586154 9.336050847638777 3.2726357358434157 0.20360115608727278 11.38754779737706 2.125719337497541 0.24939529281640135 10.219194027657055 1.1925407361712317 0.4128996375000826 7.218426591518252 6.1742526363858525 0.21648237724841016 9.063569977950001 -0.05658078730478291 15.644430043305823
788 7.529977130544999 4.54280332645048 0.2786329296362839 9.712536923720586 3.219279616820225 0.18698191430824573 11.59840947304599 2.134496883014732 0.28287973700780045 10.062159038310902 1.1619491197943688 0.35938600943268095 7.5797568059191285 6.196640056036246 0.1542914089099908 9.29656787430832 -0.07149686309871436 14.46342571583854
789 7.55450799517695 4.6036103331448786 0.29122510449094263 9.527954824393204 3.306508824054964 0.207266985351646 10.476249005034237 2.126195863487803 0.29066824444685485 9.71433653847224 1.1185352095590917 0.3704000409294284 7.698067939219823 6.083619768175909 0.15814429370698896 8.994223260459291 -0.07483666383739548 15.099783234827052
790 7.042442397274243 4.686762824875482 0.2850514755558317 9.083930517705285 3.2797166153369988 0.2510890431030964 11.445312424407751 2.112275223595159 0.3141811767234585 9.858719719214305 1.1112181482783305 0.41777821158947437 8.044415913695316 6.105415261500958 0.11739875986765547 9.094964194459381 -0.06345304880453924 15.87664522618129
791 6.778485464353276 4.523511534838654 0.27270133902907717 9.51001059748024 3.248330145119372 0.22386988041762057 11.464803507081813 2.1382981731374135 0.3143626183148444 10.006656339267542 1.1527880076635497 0.40387902518614643 7.644179147857825 6.158319043794683 0.10847800807051208 9.08082701120814 -0.07828128261119027 15.163796395506697
792 7.818775668385618 4.656056816367 0.23632189186087751 9.357841452232016 3.33171843645143 0.2689657800764913 11.509999903629506 2.111930257750841 0.2890807024394003 9.796804031493462 1.0683550736838843 0.37357421304232674 7.629444151315226 6.164009628268243 0.1492402391126309 9.222573041411167 -0.05611662101764505 15.093803361476075
793 7.295544217720453 4.6611654376140175 0.235446834260382 8.478483664593847 3.272164422843956 0.24465732094546064 11.025206120095108 2.0748208243039072 0.3044501748754205 10.52995864902072 1.09200567507557 0.3918208597708788 8.492940952132784 6.19753070145343 0.11770217045712296 9.164426720712582 -0.06299325126374863 14.829034221830248
794 7.051391938046179 4.636304217563456 0.2529932380141973 9.458249207491805 3.3661872736710516 0.27064784420196575 10.571840397754933 2.0768021995744763 0.23534588672861997 10.407646023746235 1.0524106986781376 0.39305210056646556 8.78606841375667 6.178086736207062 0.1355739155787011 9.255039196159164 -0.06057243838308803 14.754957938379102
795 7.244407733198022 4.583212378219438 0.2280188279616018 9.233954276451538 3.3297881919942585 0.20374496080147858 11.100538900887598 2.105020110519815 0.3143097966762499 10.356868561948056 1.1412977890761833 0.42243571785770356 8.329135664787989 6.18353143145592 0.135942971458703 9.252981027454641 -0.05396068326880181 14.947921983948676
796 7.256807281473512 4.5594813031966765 0.24604060021139862 9.485232860039902 3.33553160419744 0.23828157679427328 11.78236824963436 2.176809914721068 0.3216522643937834 10.04984513087816 1.2120536700272448 0.4278242008190601 7.661536069062109 6.136453547857552 0.07363302757423021 9.247157918217608 -0.03846465552192848 14.982063336173242
797 6.500468544645798 4.605142706941938 0.2944877008243042 8.948997282121091 3.2580559999346943 0.19305855715631745 11.422769230763166 2.080662953511448 0.32615757860993616 10.556446128060855 1.1266245615733896 0.3948324832701135 8.458462234913922 6.232022081237984 0.09909787627055051 9.177428684100967 -0.06202900288203406 14.984384117060227
798 6.709349014753711 4.656434536609976 0.28639244696092003 9.12822157968577 3.2563400483197946 0.24147275800454127 11.596594310205711 2.1505325121868912 0.29008325709485294 9.859308458047668 1.1399805066751239 0.40573145617603956 8.10353352505314 6.151267288098843 0.09163783921223193 9.0794013775492 -0.05161968514379898 15.072431244083214
799 7.725192494374989 4.64296040779742 0.2698329114979604 8.73866483024767 3.3461440072393858 0.2517866754092542 10.673407128021939 2.114694927960746 0.28053324613982306 9.832754224709545 1.087066697487914 0.40517959124215924 8.597514412478706 6.128445297607903 0.12204492624995313 9.11350661796657 -0.05866839590325097 15.23354231323534
800 7.431778095557003 4.606665402324804 0.268725897438338 9.40218308418822 3.270447466713792 0.22850533730242226 11.98785291878407 2.155870150137555 0.28925858217627104 9.746515866913565 1.1700385129956954 0.3969990358144208 7.69444057693908 6.106530433166002 0.1044826481416684 9.252554108476387 -0.06062027045435507 14.759066226632005
801 6.851086170574677 4.452551596582382 0.2615418470167181 9.112245210654525 3.27590852540511 0.18675637181132215 11.161916622197875 2.1210590176890984 0.2978750402797669 10.268680538996945 1.1300636774307729 0.44836648020582004 7.7700264943146635 6.227714277982539 0.15859178148420752 9.032791007347736 -0.08107124450394428 15.505745053566901
802 7.197584385999665 4.575522082620272 0.3362578745909151 8.782525625650388 3.3180680887112 0.20103950336963772 10.79673872466334 2.1275206421683484 0.2913380125025166 10.255714952223915 1.0853938683678166 0.42873196588626517 8.783774351545128 6.158762531200737 0.13995542292657484 9.163267608016486 -0.06947722090825001 16.012139573999985
803 6.905004814074985 4.496537044807923 0.2740273469964098 8.95072047038573 3.2624129550992347 0.1691252826549403 11.337026081837339 2.1135054903825203 0.26593631065402196 10.153991809387389 1.0892668039542162 0.42704905463452836 8.117037330011657 6.1166833822892315 0.13881295257258236 9.09275610113942 -0.1068495282152997 14.60986167573412
804 7.419774350453632 4.472276279845058 0.2555167703073466 9.114215767645247 3.281987605335303 0.24111906297365704 11.302172276840789 2.1005581513034874 0.31553443998543185 10.030274880799222 1.1279776155165069 0.43770504796902815 8.496339850045306 6.116810474289122 0.10577262116352847 9.272555425156838 -0.10260863826402926 15.534581121011275
805 6.920111668205236 4.5313470182842135 0.2659814391361239 9.408069595765099 3.2558473324449824 0.21696995037597894 11.356307585463687 2.12360234570641 0.2942208253446292 10.220351078740896 1.1568255411719097 0.42639682928952233 7.9447839559801725 6.2277920058481975 0.1252433838567061 9.169924776831019 -0.06344781483078213 15.227068777820243
806 7.0431989342649 4.530000808031976 0.2650292073725491 9.211338798090404 3.276705432686056 0.19474348867674832 11.967343239900847 2.161686876456752 0.33789824558012516 11.059951746445174 1.1402397735638663 0.4133680343478846 8.123785895564613 6.254280889469437 0.15155984299535297 9.481123722853187 -0.049947907480307266 15.614232299328782
807 6.774444328160539 4.611930721034007 0.2900399099653433 8.706935311289653 3.29329316729147 0.18581504331137583 11.36535495198793 2.1043489821249524 0.29355167904274443 10.333121968302663 1.070462291747264 0.4146681642465575 8.273210377642984 6.145987757815283 0.10368809187759852 9.090613387476754 -0.07732607951932953 14.756675704279129
808 7.123202308787991 4.494538335728111 0.23879366606410737 9.653343151469636 3.254969064847389 0.27499328857694044 11.932474040408414 2.117937304819736 0.30305463064512533 10.031830039869446 1.2234501424793698 0.40733030803927156 7.60481947292818 6.177103395757727 0.07411997962982869 9.269133802692732 -0.06893101479545835 14.877328979294406
809 7.452222932466174 4.519624424437618 0.30421088469536306 9.187224785660398 3.3187295004659174 0.25073206739839277 11.810828439849033 2.098276893322782 0.3185839406551107 10.4823387724463 1.1165484239648744 0.41503993874358064 7.914860120748848 6.181572807342774 0.13303798351692267 9.36949501023415 -0.07558025361513158 16.29039120710261
810 7.013994449189233 4.487353373983536 0.2639390872242494 9.360337629934088 3.264682256276612 0.2560414341170644 11.68132377616341 2.1405010039900683 0.30642398035925766 10.091146290746538 1.1532777283372306 0.40472405517104265 7.780518689649153 6.244731605942561 0.12121173917286025 9.185464167136484 -0.06442146981592316 15.496678285764137
811 7.213430817766612 4.47876962190264 0.24878551929891843 9.092750778956564 3.2401764614386064 0.21524571258989403 11.354169614781911 2.0683678198305575 0.2646496111210671 10.482778591608591 1.114104000246875 0.40458401404798877 8.266784184503816 6.078763157590413 0.14555883783639176 9.2819827975235 -0.12649445132010634 14.654240091753355
812 6.69143383838272 4.494839669710607 0.28410928155801735 9.197070368660363 3.252922546954478 0.26644929169088927 11.846403800427678 2.143973800085549 0.3054201878610461 10.44638210360548 1.1051662924712595 0.4439879845981426 7.944185321796955 6.2111422306666935 0.13759502528142392 9.225095086574639 -0.08092175554420744 16.473244453410327
813 7.0713203119114505 4.596552322019866 0.25733551878737254 8.831092946987368 3.295667630463362 0.19096275995849007 11.143228017418181 2.164397556083068 0.3061753085821231 9.856928099248659 1.0735385333361387 0.4304916942071546 8.244942949655515 6.200867364857855 0.14251044292922177 9.029502465044235 -0.05632598216986691 15.211751283575861
814 7.83712611977115 4.5360949445463845 0.21764644052512766 9.274626486714428 3.332669692939967 0.22210879533801797 11.238740958219303 2.1210694494155584 0.3003371757867737 10.512582925614028 1.1244689575911477 0.3968519455860599 7.654878416343266 6.107391238120646 0.11531118043929166 9.303590981332436 -0.07819180699918413 14.349791436135735
815 6.7437782476181924 4.652894595569789 0.2617524559997948 8.483758874405918 3.270209989705523 0.199116518997409 11.122785382289837 2.085805456473884 0.2698932764079042 10.241660575246348 1.096074658861121 0.3969813075476045 8.471884217868771 6.202062822947692 0.12872710953870603 9.012773459485812 -0.061121158810323005 14.398093277307893
816 6.751011377876952 4.586376624807068 0.28102259658003387 9.411980697650772 3.2907397100044684 0.20165703669562546 11.593265175724062 2.0652804058881546 0.25599224007037835 10.23387207813821 1.0848888558981509 0.3592617629499618 7.998763886369247 6.223952814584128 0.14566112568897754 9.19777864315185 -0.07228298128553083 14.250546257263066
817 7.4481141989420845 4.5314484680656495 0.18225073289280047 9.21994436522241 3.280430940119754 0.20686167296312472 11.75142579961151 2.0958389882418427 0.29236241184132783 10.523567975449161 1.1349396183772948 0.385872831879674 7.5985709675800965 6.2464563823593044 0.1297270903070619 9.308324661361052 -0.06470778408915567 13.717466071414684
818 7.126306564112155 4.612808035616746 0.21299914216943308 9.389969074427395 3.280028771179678 0.204635322994651 11.287118010912934 2.1189127588490226 0.30082657334700486 10.273932285555329 1.0853417542356745 0.3599489261114351 8.46807092817965 0.024719180291436396 0.1434632798845205 9.309079372637493 -1.2981685634874132 14.00163600204203
819 7.314370574860168 4.7513116318956135 0.24634655466894081 8.715172612853843 3.3398050526196164 0.2085447764967052 10.10857844855573 2.1106394160169786 0.3026431308474123 9.909048673756859 1.0161235615902096 0.3809383436054238 9.108298789853519 6.181683591430266 0.11406216205895323 9.031093819976025 -0.042618012811387954 14.352993468094406
820 6.499765104655555 4.6947337312515165 0.2785811309193785 8.71034038459415 3.2567234877879114 0.18997227706486783 11.161720278247863 2.0857728967252536 0.32609060162804837 10.383606435694444 1.0452700125690468 0.38985481139570305 8.397670815989926 6.188072301702626 0.1096411483208596 9.030620603836388 -0.06841617751465398 14.829751668346667
821 7.507879974257011 4.667533979097476 0.22847428593132124 9.108662177376699 3.3396734130252987 0.23484512102697547 10.68594820982882 2.134924569075694 0.3378121107352056 9.892389453486624 1.0425982109361445 0.3726264365079679 7.8081240957826346 6.154098612242141 0.12348712480807954 9.000600782146359 -0.05476490664657403 14.865333604272443
822 6.738190941744831 4.685644667593399 0.2546122157177269 9.025014360613856 3.252394949431154 0.23558451442736156 11.518177130533113 2.1164917168855095 0.32610176537954383 10.144141361130112 1.0237929547287352 0.3941136389209967 8.464764743251575 6.165995817489508 0.11298720417732139 9.178057707454698 -0.07366664229626366 15.16503934269991
823 6.286274262908643 4.652984106323345 0.2725574544922258 9.034009377275916 3.2426017907794904 0.1510616020604802 10.91495356429931 2.0529686035479493 0.27813557801699246 10.009797946073858 1.0857583431678028 0.3907768899898489 8.390457126177843 6.224534871965305 0.11694191935096604 8.927098455347114 -0.07076112036514637 13.859544753845022
824 5.828931933930711 4.739990453680308 0.25400047078111365 8.756170939069053 3.2134304753048135 0.13818044227748397 11.829582396837408 2.1033003590522057 0.31342636459480666 10.695366770111692 1.0753631022838448 0.4161449805948118 8.90689446938756 6.27376361464313 0.13226692155653455 9.203389301867285 -0.04136106252906435 14.370001286253865
825 6.825288297190994 4.617102067594326 0.22609600705288796 9.458045445983545 3.3117379755413783 0.2203450500142918 11.04312557342619 2.1074803716888137 0.3163526016515512 10.412633818616758 1.1128206026674785 0.4355379536113517 8.231527350291682 6.25603413220599 0.1357524024110307 9.194124097101835 -0.04149563358232755 15.287476712106901
826 7.09164843763411 4.604715293287038 0.25144073136029405 8.591449010347818 3.2764944867403365 0.2495452154030258 11.26461090108096 2.104521349943842 0.3110551146671502 10.426566579924062 1.1095532701648316 0.3844863288441764 8.124617233549253 6.230674222867851 0.11544165551447391 9.09977843250724 -0.057338938921144986 15.03405783510449
827 7.297189591162125 4.585771359184805 0.2303812547137829 9.1489280343267 3.3390181399767913 0.18854879400599378 11.215462422905901 2.0790141563983386 0.30769728705083776 10.089662149634753 1.124699478254982 0.4185746140740517 8.100939520944367 6.242215695891637 0.14175557522884197 9.17043634379477 -0.0483868975806141 14.74744691986277
828 7.408265269241558 4.576117424093701 0.24763209094599037 9.001596956582297 3.3291640336773787 0.17108153920675848 11.050037432047471 2.051393211488718 0.25827578593341405 10.429607908406808 1.0928555399873419 0.35371436141802454 8.367086509982132 6.240970746128793 0.18297478689265043 9.251318815252052 -0.06443047244673825 13.9077318850871
829 6.305819280560129 4.541973156829844 0.22969061070164332 8.821897915267927 3.242015483280201 0.18439723327149465 10.77803838242015 2.110254139939965 0.32975080651933886 10.282041373702583 1.0776579103967538 0.36985826416310025 8.306562003383931 6.233051675653284 0.1553709253563751 8.898871791066943 -0.08154019030191524 14.542446229693688
830 6.62683834974846 4.668887967828681 0.25312132019238914 8.751066250135784 3.3175267849797487 0.22919896525566616 10.773276280542953 2.082663234038005 0.2718879709214692 9.882928013509256 1.0754798325772552 0.3607895310155687 8.690737333524037 6.2048263793987255 0.1201154227734019 8.944969245492098 -0.05265382375744165 14.153354832587288
831 7.059762375690081 4.660306330946671 0.2548078503453135 8.68525166447831 3.377300640430583 0.22229136108476952 10.717624346992697 2.056786575133036 0.28748905524041735 10.003928952449751 1.1185607647307318 0.44819045032385746 9.006666045100559 6.202112149455608 0.12575623742125022 9.09464667694228 -0.03951737138259861 15.338480723750076
832 6.66597673118469 4.614066353577806 0.2550765787564355 8.85989561362225 3.295851294233327 0.1712285205378752 11.380165763072695 2.11278394694901 0.29894609423775675 10.398039968095905 1.0980532735549795 0.4181018763903159 8.279615627598057 6.2161518346198585 0.16012392724084648 9.11673874071472 -0.05514932293492847 14.93674612596781
833 6.296125622382633 4.671308516452088 0.26343438098193306 8.662121559188227 3.2599862002610633 0.19255992535502853 10.97767779142671 2.072912405686461 0.28607979772086034 10.503591335614775 1.0680250469988026 0.39956435543202556 8.973251140809573 6.209967379269218 0.10773166832483848 9.082553489884384 -0.06609075378839827 14.316727074700344
834 7.073504084727548 4.511335813598167 0.25773078338235345 9.295423057709336 3.2623002842364217 0.16985109171972587 10.790381964216127 2.1524310589449667 0.3078202649827672 9.645008347943886 1.0448078903867097 0.4108915109990299 8.630189910941523 6.158403529930012 0.13280411632958572 9.086901473107684 -0.09667494810266933 14.657380731479515
835 6.487856528829342 4.669094683683046 0.2886938492026269 8.6339517585485 3.266824837579379 0.22913389405973594 10.915215506759553 2.120621005499159 0.2818469149794665 10.232433318525496 1.02734721182918 0.41500032139752346 8.731743496927372 6.257544256107661 0.15944022904040636 9.000240121918052 -0.054244264582239896 15.746200404417717
836 6.614104313856552 4.6047347934779985 0.24064634324336087 9.281197501069009 3.3923711862268364 0.19946425874860813 10.52168875385027 2.0479402390050767 0.2674601937738371 10.040953047737801 1.087567514044587 0.4284679313978118 8.78327352773489 6.1916178406210935 0.1325914818476789 9.048243428849705 -0.05768434884680631 14.537431347829362
837 6.900797077135009 4.575748292319648 0.23409624088574407 8.653119093070881 3.272533172789923 0.21944768138498366 11.792633312994495 2.1483645640567683 0.27003876877522265 10.458017881327205 1.1723824912258314 0.3987536636827182 7.614534271771148 6.253482524472952 0.12016714371737267 9.083820327259748 -0.038028454548900116 14.23804129823956
838 6.959496302944963 4.595632559386191 0.2675657231720954 8.610949480038913 3.362470487072682 0.20423338504766045 10.789556815908414 2.0742984193086613 0.2733421648406023 10.01289310378537 1.049431684694787 0.4292138908354941 8.54251538128214 6.21495378752037 0.1345064963992872 8.98308221679196 -0.0631732759253865 14.998449820279433
839 6.676394659450226 4.570971819729784 0.25219880653414434 9.298031820663322 3.328410056901466 0.19440932204926015 11.434664248905342 2.1681633560003353 0.3005875072718797 10.259765710871017 1.1225340323172925 0.4267437240049671 8.31850564455756 6.2136944389868285 0.14956339688302936 9.197472416889493 -0.04177592273478355 15.166224427063927
840 6.302674419894786 4.590697976182181 0.27402514439031694 8.27657814146667 3.2627444186442416 0.21332259308915658 11.407921567399082 2.119887644013343 0.28953136140815755 10.909708110143699 1.1041573992466587 0.44232088325223046 9.095255396892137 6.196424564277451 0.1339176193490941 9.198427527159275 -0.06774826304914976 15.505585550036399
841 7.064851920574643 4.603224012357174 0.23745491295728208 8.152432890441817 3.291971362156223 0.15644611295892258 10.930010411458756 2.1093483741080554 0.27110160463926186 10.042401153653238 1.1050845853833566 0.44846643100064154 8.424987368448953 6.159741256769884 0.1956221342361834 8.92293674891548 -0.06865674536698618 15.001080103326483
842 6.96991371810466 4.611406961707544 0.2359593500905449 8.98527754732101 3.352560383007069 0.2670281819357346 11.043294870956224 2.151437751592567 0.2806804612446045 10.025807602676649 1.12660406466422 0.4403357400517559 8.518455568966756 6.204287186737103 0.09310533428830303 9.10854986160506 -0.03327139398022409 15.092958146503602
843 7.445028585660959 4.546619456379131 0.21084635846143263 9.106213813110493 3.3315379769321303 0.25006021915766136 11.141647768063724 2.1843268626624983 0.32420702251776273 9.409052009614376 1.1220355810785598 0.45104601005338535 7.8109192330758335 6.059974393250563 0.14366450161817537 8.982572281905076 -0.07363180946134831 15.811619615401948
844 7.108031817042112 4.659377028345413 0.23917061133589643 8.889629433380275 3.25978126159527 0.1980387867340125 10.400460897028928 2.1381316422264707 0.30699214759503357 10.031508230779014 1.079877440068894 0.43559869889269853 8.755910112303281 6.157284879287836 0.12028591855321123 9.037108098106723 -0.06364021321714794 14.897890029921715
845 7.34598949496068 4.603569580974172 0.2501681032345028 8.58829138748156 3.334395694432854 0.23005683773277463 11.192363747686143 2.1134809323492147 0.3118436485791479 10.207018069981393 1.0880561396711435 0.3990167034700706 8.416103600996948 6.162133521983458 0.1387832262597408 9.149953260221345 -0.06220348963975626 15.239170692368104
846 7.368854420169276 4.6533362380275625 0.24520619762838342 8.876859659617073 3.3290959711715256 0.20840740624234408 11.217242198213283 2.1327888691539703 0.30697340919707317 9.885620339393068 1.087470352284033 0.43672021467620314 7.655356771242153 6.115106062719035 0.11491835053035816 9.00078667772697 -0.05897116485069946 15.036997480846958
847 7.231381003544501 4.692472659404286 0.2421753975286405 8.557246661882441 3.285856541695412 0.19312192253079796 11.406560096447654 2.157499456304437 0.3155897520204513 9.535616509413789 1.1093560157825992 0.4344131567538288 8.453158948211419 6.1985515787677805 0.15783743291351476 9.036792643899961 -0.033783413131021775 15.391223864637285
848 7.928170056991575 4.615682689795401 0.2614242579093333 9.591691441362958 3.3510698788558972 0.13426314986271512 10.589930595602752 2.1927146194404434 0.30716429178301247 9.152804266698903 1.1465199070092353 0.406358168475761 7.911137815382193 6.094288481758793 0.11579970731857987 9.034746835207676 -0.04247554814997088 14.037575706126786
849 7.066000471104264 4.620254145387104 0.2236294604414737 8.934663230125075 3.302531747747547 0.2246747150097656 10.647232720774426 2.0939115945350597 0.304680540735384 9.964735855825994 1.0853752378706625 0.40352594251876656 8.182702107714173 6.219290041090756 0.133113902406836 8.959066877108786 -0.05825811019569893 14.778008901628327
850 7.467951448083024 4.639339783409032 0.2571717630257242 9.896967021112111 3.3523457263689016 0.2311684891108501 11.120971114289144 2.160864648863183 0.2995859740980912 9.248102929600394 1.1066880218933564 0.40071682548510446 8.340749582941136 6.096858984864878 0.11924928542663088 9.214948419205161 -0.051311230442054566 14.987342195198021
851 6.637699402054149 4.66640338136062 0.22621721863448352 8.689554483191145 3.21468070065516 0.21549254518346941 11.28758936338396 2.116341671834502 0.30139913999611667 10.374127775901119 1.1294667236012954 0.3970031979944911 7.815906658706585 6.282602774601246 0.07783504237901523 8.960975536647393 -0.04063161311135999 13.956646206391927
852 7.098686932814766 4.646040221842984 0.26120623549537336 9.44550921966471 3.3392576963375498 0.19621032593316487 11.015737427400396 2.143739112105194 0.3210453604991058 9.710908720442003 1.117183483714453 0.4149831724863269 7.891301980626385 6.1752434976608175 0.13070848919643266 9.032428856189652 -0.038237861189725074 15.173682353599903
853 8.087316444697509 4.657520450325024 0.23839872090231018 9.811818643313757 3.3390647900500467 0.18048946538683713 10.47212777261509 2.14509425496102 0.3139569824932142 9.994419652145183 1.118868476873699 0.40781721045737107 8.250501919737243 6.169877463695001 0.1334391027452733 9.323236886501755 -0.036445576340966526 14.600127517820864
854 7.001846065795591 4.612753936974088 0.25395444875502565 9.70442497252455 3.266804847142649 0.17570581785035938 10.857857363831005 2.2112266324628997 0.31173911452564224 9.75355622040514 1.191831477596851 0.4732735049369489 7.740618087024291 6.1452151695540165 0.126049109717702 9.011660541916115 -0.03696425077582388 15.36354237177518
855 7.477774701205622 4.612454415150568 0.26846895319102715 9.56811046954297 3.244819552609029 0.12580945100475582 11.603482120407715 2.225439243298179 0.3035782645579672 9.718104156868032 1.1851508246628537 0.4666356439714924 7.796129570746104 6.125850306523677 0.12293180791807727 9.232720203754088 -0.04378779507306341 14.75279371124071
856 7.811222719371728 4.659747510417918 0.26387602194086 9.530924091794907 3.3331470434601065 0.15551453012914498 10.771953347017428 2.1842973582124863 0.27783735928215636 9.504346480414387 1.1353157002758514 0.4027062175749415 7.869638370935235 6.194731615194253 0.16859896532521268 9.097617001906737 -0.021082818009801763 14.536318494665752
857 7.27657981797804 4.653537051966763 0.2584985555025441 9.98090442650828 3.2568026292635954 0.09628124640679364 10.960474562028555 2.207463009472913 0.32943239367306165 9.911633365829813 1.085909931098748 0.3946264949113501 8.009358873154575 6.22558196108536 0.13843379097197975 9.227790209099853 -0.0366717469444489 13.948915141080601
858 7.486752521843998 4.586430969240392 0.2444660493009899 9.71293743783603 3.307438384129592 0.20723222524503399 10.730046044989919 2.1183352787064402 0.2654264517076475 9.93724184697736 1.1790588299094011 0.42044406237411225 7.569226831170844 6.148428185236781 0.16873389148810744 9.08724093656363 -0.05459233407740358 14.969126067453718
859 6.954595397489477 4.697101994325976 0.2544725557410798 8.990840375327014 3.2873568927950827 0.2032196473442282 11.25150105086747 2.1303495034898017 0.29238205777472825 9.95222743239736 1.1703032286404635 0.4448651265556005 7.951939115687551 6.215602710264949 0.11768694227410306 9.020220674353775 -0.022387797618670203 15.041589753793966
860 7.121355251075411 4.679929631375117 0.23438796501007042 9.651723666569321 3.2996000149019475 0.2558045587131443 10.454180861762715 2.1771367709952485 0.33358951336877674 10.173377845110716 1.1392516388475356 0.4340970954982804 8.133071430214288 6.15748250072835 0.09147616261666051 9.10674181094649 -0.03185055215228498 15.4624726957973
861 6.753199972119701 4.673298769432279 0.28588752555722724 9.561103960046822 3.2791162267370453 0.25185054633941484 10.98528676836509 2.145737515448499 0.31349266684611243 9.70313066871864 1.1581667782440195 0.4283999260538391 7.696489772170605 6.191452677199378 0.1156587883387281 8.939842228284173 -0.03297627010968061 15.98883937275412
862 7.30560121309166 4.555332276142619 0.2902624140277926 9.770987926582652 3.306135674094585 0.21925127713701326 10.952336761903775 2.1585676267978053 0.3053623012472749 9.758844096134409 1.1771892711678433 0.45164236328235263 7.926741383853275 6.181345757471653 0.154361206096766 9.142902276313155 -0.04681654238702371 16.28208041740672
863 6.26323848975879 4.592990147274118 0.2501110363072689 9.544603948679015 3.2560311932190107 0.18069952501161024 10.930899753056476 2.1191538110811177 0.350167861574095 10.431064330074868 1.0664498058815846 0.40406296168884853 8.885047838775826 6.2142847187135954 0.12416708861763935 9.210970872068994 -0.07274872828803955 15.002424003419103
864 7.131922775409887 4.5401411535964264 0.24930230130978895 9.554299397812793 3.2703354961732325 0.2052407228940208 11.043956828304825 2.152616489134809 0.33348501005926434 10.297898099654379 1.1517732005412886 0.4245974567191195 7.580700473987325 6.273036870734289 0.15373073192519415 9.121755515033843 -0.04495002148591554 15.65728897680593
865 6.854536773664965 4.529170942989795 0.2726342759120682 9.624649377838884 3.291483264817522 0.21261589773726108 11.198881287483665 2.1685060487241357 0.32950976818436284 9.964955508929142 1.138906237026937 0.4251190440979014 7.677898300918011 6.194180416631765 0.1461055984590548 9.064184249766933 -0.0580812814838938 15.882213431155527
866 7.358027757378284 4.497236668231953 0.23782559073079892 9.582939932951446 3.349130351032707 0.21301211204864423 10.866506232426705 2.1564564124060372 0.2857530716300544 10.068617981793942 1.135831565519123 0.3957777318697761 7.425376507652148 6.146637051001465 0.13110210381778306 9.060293682440506 -0.06547225388366758 14.478306699476112
867 6.833147679073068 4.564373344786549 0.27036969695183055 9.727277653799556 3.2961070440777887 0.1830494596416583 11.167041377075954 2.1928528648490233 0.3273486701086689 9.52162768056556 1.1709856706032609 0.44086067609479784 8.209909676847346 6.176845210723276 0.16418434739902982 9.091800813472297 -0.04229783651394507 15.880245502245073
868 7.003000497585432 4.565049758356312 0.2652250598132162 8.681849308800523 3.234973359809703 0.23018932306615683 10.543725755124713 2.147578395572165 0.2911372808090817 10.350560184237658 1.1114781846438322 0.4510900373705566 7.649534798939137 6.1800599696765435 0.13598606572615296 8.845734108937492 -0.07470272991021361 15.740614731754087
869 6.7852356958822835 4.564214172687006 0.2604545987765763 9.41437346028574 3.2566671829321465 0.1823326021008677 10.777487118816266 2.143116593344753 0.31850724278707376 10.01620582719452 1.0931226318953462 0.4103417159565014 7.997013464455824 6.198798773024458 0.15589811431497044 8.998063113326927 -0.07134679274518292 15.212422211099256
870 7.070580445154698 4.491258598918602 0.21473890247033758 8.966180982096484 3.3032076536685855 0.2484909891600931 10.392816246721678 2.068871064987266 0.2812309906194619 9.765166105678537 1.0896842246907057 0.39707132855003113 8.354797281492374 6.19739116434341 0.1345340510336781 8.909908212228753 -0.09244812220021101 14.622642236420246
871 7.253939798231467 4.579098881546342 0.2304102266603681 9.094026013770113 3.308010146477582 0.24721835301896689 10.703530660690324 2.1310341136665985 0.29463880555402433 9.765426932593638 1.1267902046229121 0.4706640351124959 8.052975291306746 6.139152892351032 0.12369213247125789 8.973979739318455 -0.06571341578903142 15.660352351918903
872 7.491538811195308 4.607763699344623 0.21910104942679767 9.363848973717667 3.347546424468796 0.22175812573786924 10.475964600982952 2.138044192966925 0.2577501920006176 9.891795961486533 1.097427722349503 0.43652359071271213 8.385708598195304 6.169426378651437 0.14948017099968253 9.121771389115555 -0.0504889799656679 14.720582118357262
873 6.898506440833543 4.6592464537397955 0.2542951504881213 8.535357658936757 3.300045851931159 0.17507832576519536 10.739548836571633 2.1202383895090047 0.30790504285914266 10.232031265932584 1.1207627042799237 0.4560585786382443 8.456162530288612 6.157992914009948 0.14737097003932131 8.972321346512626 -0.05087340082795864 15.363382768701578
874 7.282983321339031 4.51231329348387 0.2627089422906078 9.138412336043103 3.343956425968186 0.23518044534932897 10.821480667671839 2.1626614389508356 0.2824463481432001 9.33835193328906 1.1048030496961694 0.4655151315607717 7.786306482379415 6.127152898027497 0.13600760777103224 8.87350694814449 -0.07235324229661311 15.834931701693959
875 6.715197280174965 4.4659587672769625 0.26206437834911583 9.249494558089623 3.249945591311616 0.21793636231612162 10.90288263177573 2.103698666083708 0.274902837787201 10.001161680665259 1.09312293097556 0.4307811153362933 7.566696869066103 6.206249641106426 0.15119066826492883 8.887086603954335 -0.09873554417107026 15.319463196139727
876 7.175124908736006 4.484899658804875 0.29710273474177895 9.665514456314856 3.261478092360829 0.17959808833751292 11.004461304472386 2.1345027265893455 0.30227513993545513 9.727358045375011 1.0930589532982375 0.43721964767071675 7.897697609100613 6.10953438778688 0.14921618476928813 9.094031264799774 -0.10583589975389134 15.646466635387467
877 7.0811130776154165 4.590474919970114 0.2675278454986665 9.101981821080207 3.31744885322803 0.1897916406383139 10.699036014545388 2.122762304149016 0.2886287313493173 9.749487708406134 1.0952737308298612 0.4993533999472446 7.900133231831123 6.206431856443297 0.1788474499820604 8.906350370695652 -0.05605233059786112 16.319546192081237
878 7.431266023194734 4.568602925270694 0.27379950608001313 9.000645314661778 3.3385091115703704 0.21016060591127086 11.038936076294224 2.1767660187753366 0.31758413668074564 9.555473083768309 1.1088168445273934 0.4704957655891213 7.6291704786380095 6.156370121348568 0.16969587045550916 8.93109819531141 -0.052717659223452173 16.521076273364887
879 6.591480984186975 4.560298208312707 0.2786472322319108 9.050892540342307 3.238127692975318 0.16130801215266552 11.774344672929669 2.152269469636031 0.30695683958558306 10.342017993289309 1.1429288499882948 0.4721743919843062 7.514975848833719 6.204894431303438 0.1474793113606272 9.054742407916397 -0.06282693307876705 15.65969040802546
880 7.076957451391287 4.5735004901485965 0.2850571984238696 9.038255189277201 3.2719093267966013 0.15440927039549 11.223238635635013 2.103545856903635 0.302552124004451 10.433436852224167 1.1304819715563759 0.4619697534513697 7.931587678061168 6.178915374822514 0.13648418245657798 9.140695161317769 -0.07086005947638015 15.360683689911745
881 6.673734580131922 4.505428976509818 0.2902959419318852 9.630116776633432 3.292275790723892 0.16655992501949723 11.304597002762218 2.1349020942406254 0.2706433853397334 10.031095761832733 1.1206562026068754 0.4422903863495139 7.78767892780724 6.269589433364129 0.16786993482777474 9.085444609833509 -0.057960164032856684 15.32844959700189
882 6.688475201527115 4.5744189024643065 0.30027068210373536 8.818029751244335 3.3147946853906576 0.20520620948244728 10.925891043195023 2.1216767877977043 0.2856526138430161 9.991497550486466 1.176732524469237 0.4672435336133247 7.65586600025434 6.224781223804263 0.160016600598178 8.815951909341456 -0.04004983873669103 16.253548011298786
883 7.160513639227221 4.5218006743950365 0.24901199762852153 9.581169959271758 3.3314742395908685 0.20447599159427904 10.677348708930209 2.200935654911775 0.29451234260081166 9.969530338601151 1.0767411105137537 0.4607131208592774 7.821421523286203 6.219077676510544 0.15034658904565373 9.04199683386331 -0.05252479233752925 15.573680899183813
884 7.042992751742691 4.485584938663573 0.28350751699353993 10.005955634032981 3.2719944135035313 0.2021118391791553 10.904681827723524 2.187586622461692 0.32244038088642396 9.898644736881035 1.1206214053430577 0.4407743449808689 7.257410039269056 6.22650282501229 0.18664590862373692 9.021936997929858 -0.06407262252509609 16.449389008102052
885 6.6592080178793625 4.490337676711455 0.27560657911366154 9.407342915510418 3.2042434776252886 0.22499660434955598 11.745917057563297 2.1433512525015184 0.26491995996233036 10.189834737188473 1.1775313246200254 0.44286893575974867 8.113087788728063 6.225996916517791 0.18080230975755412 9.223078103373922 -0.0742385339267091 15.91899508193614
886 7.235805040081641 4.546041465283228 0.26393383234609624 9.34828997119423 3.344190108747842 0.19335160520328828 11.333433584982219 2.127945182425769 0.29320685729065743 10.068665647204417 1.2008453618902615 0.4932529575766758 7.105537684961672 6.21555686282981 0.14591468910473934 9.018346385684836 -0.03561486728654275 15.924329921515257
887 7.070752278200111 4.484277819808776 0.27950559584337104 9.837683814178048 3.298562868401204 0.17193787311778594 11.843246946468316 2.2263825135136477 0.30831425525772455 9.729571209079953 1.1977881826325818 0.4835845543019553 8.034211891104443 6.200577401027336 0.19611001878480167 9.303093227806174 -0.041012906445215734 16.494908289204737
888 7.591484383646141 4.481718133268089 0.25466403653911457 9.58627863253729 3.347202604834222 0.23114143179449567 12.327079587087441 2.1887727379136392 0.2836419414300335 9.866447877389412 1.2212052252702654 0.4811455048622252 7.355612084747137 6.105458259539239 0.12468147043091563 9.345380513081484 -0.053659271356833925 15.75948358724068
889 6.780039788517828 4.653762402717838 0.3165483499692693 8.870174674994093 3.320883004144083 0.17320863499280842 11.97884169244596 2.1747595888805424 0.2823006714484943 10.22512483711266 1.1741790102182277 0.4397208943225121 8.234176513418392 6.214504113146297 0.14603229563652811 9.217671501297787 -0.014913039700527176 15.559366174812997
890 6.64734131130515 4.530281540449253 0.3118626864486377 9.314480127379616 3.294153667632526 0.24792009059707296 11.329478501083619 2.2074539278808185 0.2557395335145773 9.85136126482732 1.1450992826965567 0.4185102327648414 8.017495445652418 6.15453163542667 0.1498399527568505 9.032031330049625 -0.056226652704759995 15.8580106819464
891 7.512454464945569 4.546857468156179 0.27063558215839595 9.787322072279457 3.322167780295827 0.19801788202762152 11.11591830939271 2.212332798031918 0.30202215707876934 10.098720166640987 1.1076201190992987 0.4698371386260031 8.244367260053584 6.166572695292448 0.16255132433754554 9.35175645466246 -0.0514204913467907 16.077930082534294
892 6.799502030769215 4.488594737927851 0.31431037506182957 9.466509061220197 3.2544163377598365 0.1892651843998054 11.657936626115417 2.1521421757931156 0.27344327209167685 10.115014592686812 1.1159722347439596 0.42877368687402706 8.01292233113061 6.213200345508085 0.1333382628769078 9.21037692838445 -0.0776654971753552 15.345308396957956
893 6.887800937533959 4.505792110530429 0.26478675517179073 9.371268680398627 3.3205978409906702 0.24211946876111515 10.749310455159849 2.1870419944239887 0.2793653435487852 9.71910948527182 1.0758788663504326 0.3910454801304983 7.913830657889591 6.105484877208239 0.1143367741878112 8.928264043250769 -0.08357152562117287 14.801262516216593
894 7.087286329743377 4.461379227844911 0.2576564094219798 9.930052317848183 3.353361262568899 0.21379113421312643 11.164935741756995 2.203251604343399 0.2600425190499943 9.467389767690648 1.1266817809517367 0.4650421967586065 7.608347759064522 6.1496511334849275 0.1808341281543918 9.051602383220745 -0.06366566168315009 15.783456170510268
895 6.847204935708904 4.506559077695932 0.2650781268514771 9.930348001595098 3.250767765262105 0.2015600002505699 11.486488003278694 2.1867939354733066 0.3322025503794888 10.101553074085047 1.1211813188219073 0.4399392746955687 7.698813359076605 6.232894236395664 0.11295812422968902 9.212881474748869 -0.06289139679214188 15.489777357048334
896 6.921949737031991 4.520936669977555 0.25745423069730017 9.693772324558555 3.287126594719942 0.1405195802566139 11.493746270154475 2.1770472227788127 0.31575448027953573 10.090248804799325 1.2052298105466028 0.43714235921352734 7.4580998989609695 6.175789162730803 0.14258554360248682 9.131563407101062 -0.04930477137118165 14.82191618081774
897 7.111339816729328 4.543066936952199 0.22659851244632528 9.405500806735525 3.2984943432065554 0.12362351191445528 11.027713613429231 2.147211500887657 0.29027844958186605 9.809193801946403 1.1265951425220635 0.42402282635030214 8.077078501690465 6.132647342363339 0.09865892025518173 9.08616530810619 -0.07292761033556197 13.329086408412635
898 6.617135875585921 4.530313046639946 0.28908990211959273 9.085140168165342 3.227539225907585 0.20757407300700087 11.12174824316677 2.100163463664476 0.23099099883282873 10.439657485194852 1.144387499883329 0.38652763107641236 8.257636949631335 6.221109182498133 0.1505180066920105 9.104263744348843 -0.07782817980323102 14.492401479923792
899 6.98187614189886 4.485291310240622 0.23551938801562003 9.94613749250798 3.203054746035866 0.1491909235657572 11.566728154883132 2.1404768198126685 0.2568948564970699 10.220727465488615 1.1795202402504403 0.4398477352607854 7.95683679324522 6.230518697482693 0.1041466314411991 9.33446120960476 -0.0747583007574669 13.58596990711852
900 7.307740005165989 4.500588181453334 0.24537727550082122 9.779975352053262 3.2773445444527907 0.12538120679076611 11.135216559609644 2.14886277301936 0.2698340294863937 9.418688652759258 1.1199853824706094 0.45983084308756017 7.798095245017737 6.1430832495707 0.12429648357359628 9.087943162921178 -0.08455783732856603 14.034255565701324
901 7.006417391467992 4.58615129503711 0.2516169935617872 9.424733160586154 3.3361635318129643 0.1370865268397292 11.379607690007548 2.159597560364325 0.2968140949647237 10.045245498447173 1.1338092567351674 0.42401051208128737 7.5859438544165485 6.255915649822885 0.10604101670542003 9.088389518985084 -0.02820320476743432 13.929396333258692
902 6.397315078707785 4.5757008996202675 0.2659397125589442 9.384198343113333 3.277504627645247 0.15453323877610686 11.007250968306831 2.183487620981249 0.2933981758233779 10.271160621452008 1.1566206789981182 0.46894308693426123 7.98643260661444 6.25744068240688 0.1405655346103264 9.00927152363888 -0.03237976159157241 15.164814858753266
903 6.904869687724562 4.457548804354861 0.2730574116118039 9.99244262969497 3.229176318476432 0.1343628547918324 12.275075722378602 2.155082072771446 0.26940147777723505 9.990098238393884 1.1465691367086832 0.3998452649003956 7.622564479898034 6.174615471969675 0.10860125974602051 9.35701015161801 -0.08993230266570529 13.582173878916207
904 6.688030317541248 4.497743654730865 0.2881267817762813 9.714591508984412 3.2905588873228253 0.1518816479758033 11.617853502070266 2.180158731402261 0.3035308064254122 9.865580146476386 1.1595814284902397 0.44554982993187503 8.10575258626152 6.244312022451709 0.15481683271300922 9.198361612266766 -0.04805971864234482 15.400027213051574
905 6.472420598377085 4.499981219355042 0.2824968152248002 9.628233165044078 3.326708242629376 0.1640617725830596 11.647830345612988 2.100850226527478 0.25787198938044714 10.460533150427635 1.2191191907321155 0.46911002597297285 7.62858315639543 6.2811720057704825 0.11481954379230608 9.167520083171443 -0.036964486519025994 14.763519782659001
906 6.533666001436921 4.576842171834217 0.2785850324046175 9.333804002857189 3.2440716453233334 0.1046562445171701 11.856054226489508 2.1738428064193336 0.31042898028718524 10.179882757324577 1.1896351578254156 0.4065876188488102 7.843002470789001 6.231066512089971 0.17199708724925206 9.14928189177944 -0.039439004823470694 14.578967972412904
907 6.9629284150226525 4.54000908870991 0.29000551954283127 9.434363544767521 3.3324455092983256 0.17060614356131173 10.953148111646806 2.2007337458053686 0.3530393766825478 9.823302150228415 1.1446060556742281 0.41768080163205357 8.162595372233278 6.199563047390689 0.10793713372199996 9.067267518779733 -0.03905917414622047 15.346891981675164
908 6.746416393794864 4.560987127918578 0.27170680129777947 9.340550096915008 3.229227329905068 0.15921180808189112 11.232792481544502 2.146421007752127 0.326742691063507 10.092681413150878 1.1864289209248624 0.44972304985595923 7.445833152361076 6.20139549066902 0.11523811236197015 8.971654707553267 -0.05763868808799373 15.156136999936148
909 6.932894903265134 4.551969424764376 0.27206880108509335 9.54104882128201 3.285755631733673 0.18863082141857143 11.34472913347855 2.1681598299100946 0.2796198648323678 10.098674706468486 1.1854727480988587 0.43612332122281044 7.898545261102489 6.1976568711202535 0.13538724631521093 9.163178565119335 -0.04472776239647356 15.032465116539695
910 6.177214038149235 4.454603260119213 0.3014694071574116 9.82279783868071 3.1668476905826624 0.09603540338426374 12.507439525040683 2.158009102422885 0.3098348561677777 10.230620507171006 1.1783779890989388 0.4337074954779782 7.401056544653743 6.233267037652208 0.12619552911724233 9.227825690739074 -0.0843096475467433 14.521531566111525
911 6.731960244708914 4.583190858224325 0.27280466885341526 9.106467773265518 3.311249402300252 0.14665319034431573 11.21138562165263 2.1518734991841537 0.28306738098264694 10.34948424127978 1.1501379230651745 0.4115043965843975 8.19165713703655 6.234973991759402 0.10419879332882545 9.118191003588679 -0.036245528615263464 13.959869505442278
912 6.633333281510799 4.5096291029987885 0.2761372278190936 9.782436745302414 3.2603603848655487 0.13887841432156223 11.680878609513705 2.18104987779107 0.31821703779224253 10.13120318069407 1.2142290729274428 0.4504517966691258 7.427215825936458 6.249327321904185 0.1357145210135179 9.13101352859149 -0.03961151142451778 15.119198811432385
913 7.00315339934617 4.55028244979561 0.27961165798999305 10.123781225066145 3.2650144941678354 0.09600867053602728 11.548309512478498 2.221647969649595 0.31926411544356414 9.696092708080611 1.1946433967601373 0.5080753944672697 7.400449079642773 6.2310399037288935 0.1683163390702398 9.15435718492284 -0.03000502070151052 15.713667503597758
914 6.867127152280591 4.562859767693826 0.26910727797748424 9.334740837701784 3.31812179954895 0.14472555300040832 11.155395873827754 2.153525914155775 0.2834135321805686 10.029749667763394 1.1491247087398562 0.44647490998627354 7.623020165254294 6.1851881208428425 0.1340269472899924 9.002006739365564 -0.048766601325674765 14.641916062252287
915 7.242823822658925 4.575747608852854 0.26512203310890886 9.18478712148621 3.3301241082808226 0.19068935860608724 11.759932163748452 2.1815197707761342 0.2687189379485978 9.570965559614713 1.1771177103240948 0.431870770517663 7.296397982647657 6.184852333345992 0.12351760726541094 9.010981330031191 -0.03265835720594521 14.66678801130672
916 7.168998946013554 4.621996928826675 0.28169171667067316 9.280082186207817 3.3438334422821265 0.14027125357321799 11.371556354224335 2.1184758117558253 0.2999684596550324 9.929013743047573 1.150369224367073 0.49720762861171613 7.940055447775881 6.157806261648448 0.12143287123692391 9.137941335453833 -0.044034329745895204 15.361822741648737
917 6.707150769098031 4.592581825350508 0.2946597407629286 8.657254215697614 3.3060200523576917 0.13667548732581017 11.14613440872547 2.0887655968731504 0.274196675741894 9.79783354054989 1.0617220553341624 0.4474947767953227 8.413607997392779 6.170448168957815 0.14598559210875334 8.944396186292757 -0.07862312374725922 14.885584152679169
918 6.78859747808813 4.459008146163946 0.29416738092410116 10.187939073679496 3.270946631410267 0.1247701088850977 11.718803377941056 2.1799696121337835 0.3120726112578307 9.792609455416319 1.1622941567554586 0.45525265492085454 7.831980017330252 6.186502722871162 0.09814929928531174 9.26398588049105 -0.07078640965500141 14.718277984575586
919 7.631903076037459 4.600694931354783 0.2827682460354719 9.377352766967409 3.3696157849580914 0.15230731460858585 11.467600912879863 2.1362242707637 0.22816565198276867 10.211217468688362 1.1372366268281906 0.4162537849948655 7.937287766225432 6.180059271879397 0.15947626585337063 9.325072398159705 -0.03776448636509229 14.197564867022441
920 7.548917333488427 4.440815684015872 0.2848294691837713 10.139539301223058 3.30836605776312 0.1263919110667278 11.854673427325592 2.1968250152768856 0.3105509109955034 9.940847403089064 1.0846749599804104 0.44085774277252066 7.673294810652376 6.145135656265715 0.11614894566607299 9.431454455155706 -0.08736718886152409 14.653727693194599
921 7.031238601007969 4.517882013749113 0.28602445312689756 9.69695429832812 3.2743389337316113 0.12414205999071136 11.407442366898522 2.15336916801869 0.2598235956532659 9.842484156778232 1.1747467845114419 0.3921251143579817 6.902995611492242 6.170437177074826 0.1339211906421767 8.976223006901018 -0.06437584810478833 13.705567730608564
922 6.844155683181075 4.525625554997888 0.2717618751131768 9.726440627454048 3.282289721164897 0.18037288254233833 11.254521973334114 2.1593657309292524 0.2630589554281861 9.630630120410967 1.1620733253252393 0.41203903607561904 7.655081432224677 6.253974137163281 0.14329600681748778 9.022165967320976 -0.0458649696058131 14.559187093495593
923 7.137640383873064 4.5107204603400355 0.2707147185388162 9.965538802199555 3.2714089096698795 0.13794267053366716 12.392880488285668 2.190572727023161 0.29325737880909364 9.131069457646039 1.1611153166876251 0.41979711750172666 7.696518117667261 6.191268091408747 0.14296673438180962 9.264729449934318 -0.05751356249603505 14.492149470594239
924 6.728618184183118 4.497215914931096 0.28759855548142965 9.137088603404033 3.2965802220200677 0.21383607895162757 12.391882565044046 2.1688669092013217 0.2677439936008758 10.120814225360446 1.1391507228066644 0.42406947265241934 7.788105808119967 6.2709943606713345 0.17732559346561216 9.23330187722232 -0.04796903759582789 15.705617637312336
925 7.264041941595721 4.507668081494813 0.3146851453642933 9.112197368170353 3.30690753412955 0.1737121557377261 11.569751465005698 2.193420291979314 0.286248513345774 9.152326240908154 1.106522708353962 0.4277924501893737 7.38548144884249 6.151931122442927 0.15975190561161617 8.896759692904483 -0.06924071584181139 15.60954952989247
926 6.68152306269657 4.491401035703451 0.26240075567095217 9.825706664954867 3.2812483527541887 0.20768337028683553 11.496078633070125 2.238079192036496 0.25065085622421757 9.718307367224268 1.1212053584350308 0.40526153938476095 8.057435684750729 6.256176462248337 0.18093220003811392 9.155810282539312 -0.04490858328642409 14.976299974477554
927 7.088783757538743 4.533857533686636 0.2396009807082366 9.976087296453102 3.2848959114721925 0.11913198958911714 11.447545201954131 2.1751424127647603 0.26095038040827234 9.287910146014346 1.1450030478764688 0.4362601679833968 8.057249886895358 6.19013396400667 0.1318037646505498 9.171515257771135 -0.05672408956057926 13.610581292697335
928 7.180912773462098 4.517937676863001 0.27774628940862267 9.570590349874253 3.3593787240624144 0.16781641573986777 11.485583100770432 2.21979540306271 0.3116621495736801 9.247402708785545 1.105443227630969 0.43963351378409316 7.776463328964809 6.142272545223421 0.1098974153281609 9.052190452371427 -0.05356514815342166 14.974318253604451
929 6.450123150226985 4.5879570560692775 0.31424366113879415 9.711193515373724 3.2798026806045817 0.1704653067427568 11.238310300603226 2.2064192229478987 0.29014597424972427 9.315121682112595 1.0562731210315122 0.44054614802153114 8.038113395449573 6.1534293513507965 0.12043732383300393 8.95057240875322 -0.06575437712111146 15.307580646567311
930 6.754226034652422 4.516365094339838 0.26096655179206035 9.645809937190817 3.299711193296774 0.16871507925292495 11.81749527457788 2.139330847287681 0.2569687424037518 9.441535612338727 1.0773442973334695 0.45530823171124774 7.707253749682226 6.212797403384175 0.13297101336906497 9.073264121688414 -0.0734208963935373 14.609617263587719
931 6.465299746992969 4.475687169602524 0.28076436603996857 9.493896682912867 3.2729588033647516 0.17006147440995467 11.81124222766488 2.1854223267810617 0.2954400865642992 9.95246758262207 1.1293545456508114 0.4501310588010969 7.593247051171119 6.216576876966893 0.14190273767502412 9.063230658272781 -0.0665307190487165 15.335785175904352
932 6.297492928052698 4.50212323517874 0.30614663352196103 9.207856073446465 3.200743515058856 0.16568943759792684 11.661175720619335 2.074949011133101 0.27084529995170337 10.231226900458129 1.1472394037379348 0.43704534340347867 8.260259545032076 6.200841070384076 0.16303529540099954 9.13160223352174 -0.0973514164233833 15.386919211280507
933 6.562248499314359 4.534228907307418 0.30701325162230725 9.455825564182849 3.2505955105594033 0.16989058016086933 11.724401897623494 2.1580353796277256 0.2968169480661764 10.024340962836497 1.1202793275754328 0.3611076705610259 7.961031949129735 6.176595021300869 0.1517590791225516 9.145569774617387 -0.0745838342477549 14.743207083280014
934 6.91347717204907 4.462334350868007 0.29786204227419194 9.802297053294375 3.2191634963884463 0.14615594739590654 11.992844320572797 2.186764523874242 0.2501801410426491 9.756998710249855 1.190144353301258 0.35521046135935574 7.583713953204689 6.214549275425436 0.1875607412160069 9.209866241874156 -0.06793946355044693 14.174624436904004
935 7.256282381482292 4.4291920633466235 0.3171738835905227 9.529825077352063 3.2488065017683896 0.19224104163859465 11.350651731395763 2.1435044282277906 0.2654282694649369 10.008849734745517 1.1548217645047951 0.33399884826826126 7.229227619099212 6.155140642971576 0.17799473616443823 9.07496730881497 -0.09623758335808982 14.7460632732343
936 6.629343143108724 4.377092832433586 0.282532949396536 9.947028198887248 3.2038668422413985 0.15576216062419912 12.015260801735685 2.1844285417887335 0.29036069636119993 10.23742391893912 1.142726599617497 0.3236382938704559 7.186777859923356 6.18124254112668 0.18582536710544764 9.203166784518826 -0.10465919208034583 14.187804002517929
937 7.111654485198304 4.442402469726402 0.3193191828931742 9.666616362701532 3.242418099984059 0.20004789867865141 11.735686390598735 2.1641475284897793 0.23080607914331766 9.816456242953697 1.164397766298728 0.3965682579529898 7.246677413934901 6.161753641309263 0.1736411012592335 9.115418179077434 -0.08750676236027854 15.130469146937282
938 6.920901655440438 4.394057704958977 0.30259753073464074 9.738758185489539 3.252459707076067 0.16552130746699828 11.957097117857828 2.170630064073897 0.24268364459158534 9.680602615928724 1.205861732092384 0.3960268825640203 7.328789286877314 6.126139777661102 0.1613013319347309 9.125229772318768 -0.09270086634943948 14.531707365162475
939 6.2552528308304325 4.441348570553652 0.32129554046147146 9.180197790174441 3.161965345099806 0.14549718418578042 12.278245987495602 2.1173990423366496 0.32925713092462644 10.553564501410055 1.1779339227038674 0.4059007117627163 7.589883846866966 0.025782558155422502 0.18281026953259108 9.171428991355501 -1.3376447757520453 15.868190317498723
940 7.137628383765895 4.479768922775895 0.29976849590537946 9.695609528768964 3.3122864738346705 0.202156076471978 12.130255704004407 2.1359011582881653 0.24813642153764548 10.442578354625093 1.2172763008108505 0.335570028899864 7.31171275002163 6.1831944389741205 0.14563032360229372 9.343556944237196 -0.056845204585184474 14.109215725459702
941 6.871275867994678 4.503411431622368 0.27013795474294006 9.535726653541309 3.319297450171178 0.17312734200786759 12.12190347767086 2.16121915885096 0.2741403175457044 9.710886671585946 1.214223172029831 0.4428163568813098 7.1630067192682345 6.232807943195222 0.1627651682620044 9.080559878012206 -0.03633883234801307 15.160315887997553
942 7.253951979919395 4.530147490660505 0.2768352940198623 9.432687258824748 3.3226362314005073 0.16014747720272401 11.854985156975987 2.1284614102887804 0.26746695969788287 9.717076012085894 1.1740677126570973 0.373050079948628 7.752180595020227 6.172959007535045 0.15739656451460168 9.20217620056525 -0.056876293013537804 14.15087008909779
943 7.008863722955855 4.736332399619748 0.306290773533533 8.85055308111879 3.2993976392235593 0.15915540423769695 12.023015716374687 2.119744651054135 0.23123819940338075 10.040455738658563 1.161466709727877 0.35879644810311917 8.04630083786013 6.200619854053124 0.22504468844819125 9.193837819393604 -0.01901841278623615 14.673741499063373
944 7.334789359432504 4.70491456673859 0.3052119843036238 9.54640252076614 3.3514472562989974 0.17173883532157197 11.206336812916568 2.163967752341287 0.2673598129422854 9.739315211186387 1.122509311384121 0.3337887833764231 8.15153928841959 6.118852095387849 0.13567662910441744 9.195676638544239 -0.03019246709175589 13.90884893106994
945 6.675745791773388 4.595124461471989 0.2659179396332155 9.436297186807785 3.302089466433805 0.125560770367578 12.139534387355924 2.1608099527304243 0.2638341987986276 9.981494261547622 1.164317491437452 0.4181274188326235 7.360121812873632 6.238765725243009 0.1708257736711617 9.11863868807167 -0.030309244058589035 14.258239239174213
946 6.78447775217932 4.716506088513642 0.2915904488646 9.172278955228412 3.3698351613158724 0.14127973795390003 11.90297249653528 2.1468235121513497 0.2593891576666912 10.324357556855125 1.1690725017350485 0.4157825483503348 7.709054807164772 6.195037465994295 0.12191119327141187 9.178628313592583 -0.0030757175798833635 14.094224166603654
947 7.319878980147722 4.605975742416861 0.26288217082665505 9.245051487133502 3.330162656143004 0.17748534855446585 11.083878454749112 2.174707306891931 0.26465280130581326 10.04568661499624 1.1311205668193207 0.4322118358723929 7.542137955757866 6.129892141286254 0.14901518055529575 9.047326698556889 -0.0481589808104506 14.739308765321738
948 7.231323391809907 4.606596223445822 0.2885034806669491 9.763688807519593 3.3735551036315434 0.1536143016927902 11.722519906075417 2.1864690019859903 0.2648013311912298 9.427396288920763 1.169644325036612 0.4042296947497643 7.595138657481144 6.173217346253325 0.15878075576464473 9.148013410361365 -0.020634263451266177 14.552320859966933
949 6.938149861252886 4.543764254551227 0.2824328745143504 9.456052349903802 3.328172054588849 0.14517163389603896 12.071138320591555 2.125739762060944 0.2292102459152306 10.583143254211143 1.1466810059363268 0.4128605694433718 7.680610996294805 6.247441090340117 0.13840398374605273 9.345818956450838 -0.0441710300264321 13.843569127539833
950 6.807348240312536 4.623460121113917 0.29795321979777356 9.299220930534895 3.2931060757635833 0.08265999340718003 11.04506827521379 2.130406237081359 0.2635275264894993 10.313359002899833 1.137707949015418 0.4264628288301826 8.203215653692281 6.208506965152062 0.12086420937053784 9.133642420530668 -0.043893193896656954 13.6532150198448
951 6.862695988558667 4.606574248982017 0.3407080794386513 9.231517956500799 3.3090014394258516 0.10340495108920163 11.438470096643671 2.178731568521421 0.26316345826223925 9.9475104280119 1.1158346916854722 0.4415105859740015 7.744885259191222 6.146544653834226 0.14502116689477543 9.045015945781252 -0.05119334303212706 14.825950349259058
952 7.2379014710897405 4.602259860943517 0.28968706355095936 9.589047241363524 3.3287616649067044 0.13371524019200615 11.537021230384836 2.1788412243077193 0.2720696883060556 9.4992476390135 1.141060918201687 0.4518825285024134 8.187565549135618 6.130660547855579 0.059273027417002896 9.210156626197444 -0.04621382027888341 13.826933188562148
953 6.824937763106259 4.608908466196915 0.2980955163532269 9.346960072015921 3.3253863595320183 0.17696638456323105 11.213664200810467 2.2032448645433096 0.29600457310717515 10.004813409010016 1.1196642028459372 0.41463176849172645 7.8872716362128195 6.2458475679608565 0.13521623944392144 9.055529416231096 -0.021920371306117393 15.136564982795262
954 7.070183899242939 4.590535537837424 0.3078190846207661 9.294557585747613 3.3462603895279175 0.15343305710435703 10.57147950082162 2.2002311278537077 0.28647767651892586 9.521789218425079 1.0631328847270145 0.4179178980667998 8.820747032766711 6.167319796179362 0.14025334696264244 9.055751447400793 -0.04903471629683946 14.964523877443542
955 7.467994606633379 4.604557586437484 0.26120485065799337 9.975459874401148 3.3888868463686146 0.17409865721552817 11.43254865346871 2.12977831636959 0.25993934138412467 9.933122636526402 1.1420357006979005 0.4084913211772239 8.239246733418362 6.1560223598896 0.1455687000143743 9.4096745008896 -0.03827450156928691 14.315956362064153
956 6.730136339843309 4.676492625768724 0.31743942243379664 9.95546572370311 3.2765818738781345 0.18697229494322948 11.628510711063274 2.2052035519915747 0.24667361917091876 9.900545415263064 1.1226941445284924 0.4071655270478787 8.268292472882859 6.250619200677335 0.1541699647082355 9.296590132551122 -0.0162123841530728 15.039234881377247
957 6.715087207075761 4.555468800881135 0.2875529528218954 9.088245820592572 3.3796473663364988 0.22106139754470433 11.392769578284646 2.1858483743114423 0.27178274702125027 9.88853185895533 1.1779500863989758 0.4330142520968616 8.133390535223837 6.243540969413844 0.1487471577456255 9.04360500002643 -0.014039544053545638 15.60918669842775
958 7.193793241659846 4.607132328891412 0.2843537198066421 9.226086886905138 3.379739043528266 0.17818113939173716 11.379451922917239 2.2314356678333107 0.2883280827787994 9.693757956958068 1.1382194239171346 0.44548993856584496 7.946646673767014 6.194668301461103 0.12339563248549767 9.087947336441461 -0.012291710395679445 15.12320396304008
959 6.631242314037669 4.598021811418868 0.3023207871829548 9.527236191699972 3.3515678597120675 0.14561759018350734 10.845793728205788 2.152582388509072 0.2575831843590178 10.223825042540009 1.1405971384842297 0.44320416293004883 8.084634887490077 6.209077358571495 0.14797416068062227 9.062546432794703 -0.03216135218277834 14.859086144971846
960 6.442553547093051 4.6177852463363696 0.2763378493340112 8.600609994622113 3.2848574876340884 0.21860468721216553 11.371435017767844 2.0799488565311552 0.2295017798264311 10.49348529091226 1.135933300524069 0.38491944609119605 8.25008678771294 6.252819821340131 0.16259772379985643 9.03163412762164 -0.04826172104876218 14.575604973219033
961 7.183434256949321 4.639643753586155 0.2381181370768883 9.305754266041795 3.252954647707581 0.1446292252325282 11.768983572065 2.113866878621419 0.22425241703888982 10.001149226025333 1.1032986797924442 0.3879528981954227 8.383779202016727 6.183839611991021 0.13366515688172634 9.328620104619635 -0.06380994918220076 12.933007719154672
962 7.101202320354767 4.697860652392324 0.26573098371922105 9.108808927314751 3.275075447358911 0.17691728403895238 10.910613306050825 2.1359539840925583 0.3172015937196083 9.495239601539867 1.050114299590454 0.4587466104577103 8.245324242415554 6.144109545311561 0.11058924430887013 8.972237679535153 -0.061907877772763256 15.231346345975075
963 6.762481898979383 4.7186299375274725 0.2721712564564433 8.621886547545463 3.311845788974361 0.13167762200819763 11.395862277184959 2.103635222115744 0.3130853606360668 10.370256701609236 1.1011114479368243 0.42987941088855464 8.067323262324473 6.185474527875316 0.11470971701019365 9.043562137528703 -0.0383912786359812 14.45599293724041
964 6.499211193918566 4.5568152662065025 0.29346144095801724 9.874631720769104 3.2359502527753268 0.14106326808028527 11.681444621498466 2.184066353144649 0.24815462278463135 9.754890892170653 1.1425216063035988 0.39795832778326723 7.6229347983901565 6.198532563574673 0.15559455290490004 9.08662264534939 -0.05895345512097468 14.166177655001196
965 6.321699030250109 4.679438909998887 0.31049278021300847 8.769323542492048 3.229034007241751 0.17900920879618878 11.46203409440494 2.1264169184058064 0.24868964074273975 10.391279724217705 1.1631848770087503 0.4177945179550325 7.6323600601969455 6.232283950506103 0.10550071533934824 8.91533929031235 -0.03645893088966519 14.45557463275034
966 6.840663268315781 4.715437336922986 0.276164772513975 9.648870431944989 3.2668925821574226 0.20129216680792966 11.911166883073484 2.116600755651156 0.27427370969554543 10.133960345385837 1.1626044239626632 0.44662700727069804 7.698448934866552 6.234361900794824 0.16207072287302118 9.24662197271733 -0.023351263624114348 15.58936089115166
967 6.514335858428995 4.639800431821759 0.281489018983432 10.06582552055229 3.2650074232781265 0.18330338359358753 11.765352484877365 2.180794270293868 0.31850705244759414 9.268679686941807 1.0703866158909738 0.4568525061527794 8.314888827432288 6.157521984307248 0.11987393086792617 9.18581647564655 -0.05982851840352969 15.584748728542342
968 7.0766838942332795 4.63246867104347 0.2707307659819737 9.532155060983962 3.286381364406728 0.2034041461006166 11.755103612556278 2.1470160013116093 0.2826676111309027 9.869409817593203 1.1165085003957553 0.4382632686955545 7.916886475202751 6.151588340542568 0.19668762031456472 9.230047772113895 -0.05573808798189872 15.948319328668811
969 6.820694591725116 4.603800703519402 0.3386145586287423 9.400649158303464 3.2584067588192593 0.18159446524013145 11.659595312552417 2.163209550985905 0.2905889947176045 10.026947707234255 1.0988442929470734 0.43528104052656524 7.8733476397565525 6.18422717534827 0.18558519206187923 9.156246881914361 -0.06083296719794271 16.405663854416098
970 6.882151818328667 4.571132809574673 0.26352798412758205 9.215411424033235 3.262777777294615 0.1947157657694407 11.672874478916933 2.137350005986046 0.30071551506170263 9.998910317060478 1.12738055230525 0.461906361878765 7.534938288851499 6.243666018475623 0.17967514948298624 9.060857265438163 -0.05406923079468342 16.04901510382783
971 6.67438090517145 4.613466147801259 0.31846936306574963 9.197132252293136 3.295493388825974 0.18437220046509536 11.372075331762 2.1787403650575152 0.2848918260756608 9.645753840230139 1.1196643926038568 0.47085760768279 7.881229905523163 6.191696253420534 0.1783653341919343 8.954114446995977 -0.04271855398009698 16.46630662769524
972 7.266732062827388 4.741079424886598 0.27812971655773505 9.59248093491992 3.3121429551515464 0.1827154909110671 11.547074713749113 2.1791211746015375 0.2670514475886399 9.75506232024414 1.0923604985543423 0.47123573572831057 8.001734160654063 6.161506210750286 0.15419325209845428 9.232616838478924 -0.025288610733062766 15.507969528818785
973 6.735745675916488 4.74477919109759 0.29772187255975935 8.714716795889858 3.2267935896833655 0.2091562446986853 10.860018792006287 2.1267951628229538 0.2517565285631186 10.178046884951618 1.0753873514791328 0.4528462267062282 8.385027198798204 6.203580796616214 0.17684682662853576 8.974711069512491 -0.047063445182073546 15.90906354855316
974 7.152623108430498 4.743636136214778 0.3132846294603221 9.187693874565392 3.3147948894458494 0.14411799418247012 10.913231357347954 2.169771824213622 0.26109865842404845 9.375327077001753 1.0850746615190905 0.4024343499629151 7.9880730634953805 6.139551628537684 0.15703909872800823 8.923389696168195 -0.03196483553572001 14.644511679357516
975 6.557850614586027 4.757223664349581 0.28191955521420314 9.639929810199924 3.187659195117407 0.1702508449545083 11.39802942392441 2.1612568522296343 0.2946164320186776 9.920941508362214 1.1066819863627264 0.43293327756309863 8.229948622315753 6.199226296700202 0.1416863690943014 9.149339995877664 -0.04012106457001461 15.142202851809904
976 6.8116544629403375 4.722919423191593 0.3120419369703531 9.48392401402524 3.285312006225092 0.16943591280569092 11.265971730149491 2.1663641967058362 0.2927592178997134 9.864895157557083 1.1221676312032778 0.45612705492982486 7.870695427609699 6.1545243797137505 0.15835685556168755 9.059428158456369 -0.0322731361140149 15.913570194052781
977 6.882256720710471 4.695131473883748 0.29977414751476844 8.687688583480512 3.3394715157599917 0.21462754836578962 10.479018660871034 2.1455929886731284 0.272219144768381 8.854581309154785 1.0204234917156452 0.4308276455791837 8.523913236433332 6.121055943203874 0.13932634904177413 8.685491702130026 -0.058195580874647226 15.547494362104521
978 6.7254466805213315 4.703314547814297 0.33106881912003805 9.187306317177395 3.250555158312243 0.14453655817583022 11.087570847355353 2.116282661338694 0.23328854353209003 10.682125550931962 1.1168332107737806 0.4359582051523372 8.143008255485558 6.234115942433934 0.15456576413174744 9.165091530294319 -0.03831035938733511 14.89023218544285
979 6.950448292489006 4.63919838433937 0.2847639165005254 10.363488176003516 3.2807265255061093 0.16558785660246436 10.907449427360822 2.20385544071614 0.2924383000941263 9.394534058149864 1.1345227956847543 0.41200658915626065 8.156494693161997 6.078023189039848 0.13314623347726728 9.15448292943304 -0.05526539646468058 14.758738436990667
980 6.455549980123562 4.656414598663066 0.2731648079502939 9.576657663135329 3.2698722404550424 0.11135566401144889 11.118185092550464 2.135388571781157 0.28830250835535787 9.992597766465316 1.110801362152826 0.429656676661531 7.620184644841503 6.185308424563111 0.10064203478282095 8.952635029423234 -0.05097362399888437 13.786759035714157
981 6.533985382658373 4.675777110261445 0.2792330243005193 9.271894657948918 3.2609186298630912 0.1131060900759953 11.33531527042708 2.150245645093067 0.2745275523718394 9.908135356485477 1.099962447305026 0.3580149883919537 8.336059546760652 6.199419639838637 0.11411085559140118 9.077078042856101 -0.045265969049671465 13.051892752387209
982 6.737170536375594 4.626013601993967 0.25294036776258155 9.986138215824498 3.2646561520671056 0.20871571678055637 11.409396902751393 2.203297340587781 0.275114210228484 9.590046169648662 1.154129427041539 0.40084546496338713 7.943080674428038 6.186733810312186 0.0971417289010084 9.133166499805636 -0.035564597121409094 14.1492785642033
983 6.673531050852139 4.662422411497294 0.22730235454144415 9.174816645692818 3.272662968207423 0.18368525036428443 11.870359599455625 2.214838934688921 0.3012483131150729 10.283621522670712 1.1351431452541842 0.42328584142462505 7.928363263819231 6.2402306648544625 0.13921943918268487 9.186138416498105 -0.01747103862146777 14.60745813056771
984 6.480619202989557 4.698418486710927 0.2791207645206829 9.075353800724034 3.2165125641222416 0.16459191300379863 11.661810329507247 2.172490707344439 0.303530208167765 9.879303778983774 1.1138500181639748 0.4025674909344157 8.07281238147954 6.240470221245578 0.13268793013489072 9.033979898736831 -0.03418226400449283 14.696348042022272
985 6.311003999143146 4.6294754655461485 0.27509709561064166 9.782712258845967 3.1976876333474227 0.14151827783764306 11.735049767760296 2.136071476188399 0.25524070477018107 9.78615530815471 1.1402517952814093 0.45632282275061137 7.8635517882799535 6.249617163337657 0.15381323148790577 9.095694624436815 -0.051909956781717434 14.690547711752302
986 7.223983708712562 4.6979127236330696 0.25809953662795204 9.789905167757578 3.309802742480151 0.11097042199272768 11.647567426087184 2.2037581788644243 0.32632682243228744 10.256227997712095 1.1773677724517309 0.4175466259165308 7.887639112186385 6.2240732801175005 0.1669667655796245 9.361064682491161 5.2275987450478566e-5 14.666690208585134
987 6.6865582360493185 4.656355755983473 0.2612701610119284 9.888439901703817 3.2958593615377807 0.10111315884143288 12.120661911992457 2.1356977972573548 0.29804863275828386 9.912516947349445 1.1552603947070932 0.40559370750213636 7.643516896028224 6.211502598510843 0.14724792503850828 9.250338778624652 -0.031595481922615895 13.9030911647865
988 6.491950853338973 4.585430765909965 0.27621438993160397 10.014161424266232 3.233849461803132 0.1523383475490138 12.140463574327601 2.146518850497288 0.2868929233161663 9.445945170323862 1.1492152660750512 0.37057898403828443 7.8454627367840235 6.155912861271957 0.12105833634975041 9.187596751808139 -0.06834522241044612 13.832152068791897
989 7.0914387824638245 4.688452401695396 0.24726316679091603 9.534410736290752 3.283180851549387 0.1678092785839752 11.497657143752981 2.2243377602097514 0.29922586377880556 9.815076668802519 1.121117220954987 0.3211175071584897 8.203198508267107 6.17605177733931 0.17132259298411595 9.228356367915437 -0.0239026611721584 13.828203565801727
990 7.155205091370637 4.567484489631973 0.23013471787285297 10.582531170070816 3.3361372750027645 0.18624590242463115 11.69455389649928 2.2471750831198265 0.2792862187873188 9.711753445320275 1.168447890503528 0.3179340131575639 7.509331250341957 6.160182803767946 0.14912273721910613 9.330674970720592 -0.026645155116717188 13.32383088328884
991 6.412570286271611 4.6149300034150595 0.2536610444284229 10.00442325058051 3.1914184971037916 0.1613877824542095 11.83967860938953 2.1819029975791304 0.3406777544801157 10.050282009650104 1.1604915565846536 0.37188407654887495 7.708319560945642 6.188000129283952 0.1991767765579995 9.20305474336748 -0.0551820267286073 15.203864061219932
992 6.648977151296308 4.456224361390954 0.29828115385173526 10.419026526357086 3.27953239277513 0.20149746770051438 11.20554446849924 2.1602438603185026 0.2998332813728661 9.49566242870626 1.1388903569938527 0.3595166527461704 7.652584370982126 6.10938022279353 0.21584988927839183 9.084358989168205 -0.09367642466753087 15.756092363415506
993 6.577608011142813 4.542051205077761 0.30846997940425214 9.668891097371437 3.259436977430274 0.19388009308821913 11.921268752063778 2.180965924016938 0.300989065274489 9.7296931877726 1.250522357925862 0.3314956192592752 7.228203989541094 6.166632081583459 0.21729449303603246 9.025133007578344 -0.04260895431506597 15.49425987695141
994 6.719224855923834 4.6119643600687645 0.2771358703182297 9.410587373645424 3.231508370337496 0.17358968954227358 11.058169256631134 2.1820236077981154 0.3017449020087128 9.911220105498005 1.1343245491628522 0.34722682553397805 7.848422867874941 6.215627210161653 0.18540485895613296 8.989524891914666 -0.04744104401614853 14.726185845918573
995 7.2126939593107915 4.58234740252899 0.2743282809897952 10.327016062663883 3.278323587523857 0.17309446815818966 11.526079243179312 2.2278114560175934 0.26612448557083346 9.109074587060226 1.1248500021733907 0.3217534960888108 7.536424614246822 6.159583419203149 0.18757864129909774 9.142257693292207 -0.0479474900325287 14.013165375064716
996 6.7180412504248945 4.616933480873444 0.2566812914936686 9.73449129887195 3.2418089928295184 0.15826573826218276 11.560120069182972 2.164912984764532 0.2694628325740019 9.485089571068613 1.1684352612275986 0.3622495835040115 8.041204089092925 6.147620025420613 0.1771396524718243 9.107789255728273 -0.05458851449878366 14.023704660966343
997 7.154324454209095 4.580570527331022 0.2663487654340564 9.8020598928036 3.2640671634288396 0.13366023697913615 10.961994439685725 2.198643995340089 0.3086026677919351 9.78041157495237 1.1547629682813307 0.28690050614474644 7.479615567835079 6.117235519656553 0.194990973984298 9.035681185897172 -0.059474628714357755 13.642161202235327
998 7.028146886016863 4.602150880728236 0.24043442338913124 9.851263399840104 3.3432712685533295 0.14323589134132111 11.356392170561094 2.2150089381123603 0.3134441496200409 9.384292912637433 1.1518615548250546 0.33477072193598345 7.504594309544318 6.172313391463215 0.19548931252900392 9.024937935719962 -0.02560945678548574 14.06467573282234
999 7.381908287005235 4.531755709303868 0.23157060009107633 9.899987258111498 3.3001717628481275 0.09802574466064343 11.758871654567747 2.2751082562166762 0.3331831571144151 9.737257409206364 1.1817589369091155 0.3735057739742524 7.1539972849131725 6.17294002334233 0.21010888553331583 9.186404378760804 -0.030183725797901316 14.282625011292168
1000 6.937913926182745 4.636255090120669 0.296321331901495 9.58086282106049 3.225816505151907 0.17737120404584278 11.619518181447042 2.203272000916188 0.30176094663079633 9.622061906621527 1.1636425892922846 0.3415842426079772 7.6575489700723365 6.170863147942855 0.14040505492040514 9.083581161076827 -0.042560796837143935 14.409232855860044
1001 7.1337729510191625 4.456452796411885 0.28703591107736176 10.135420980155459 3.2376918221053717 0.13037193323634064 11.708268510009376 2.2211303600653296 0.31604092496265856 9.469154964817752 1.1262933532701216 0.36669315474659253 7.126013224486793 6.087481225759302 0.11933893427265731 9.114526126097708 -0.09672075199952265 13.974221275465943
1002 7.686298788578926 4.584453530198722 0.2444108806858618 10.262311690541377 3.2372984276905403 0.13197282527584708 10.986069365845575 2.208945042215322 0.27795816130275686 8.896399608848137 1.1427931381124472 0.42279438030215494 7.1703731278108584 6.05464239457475 0.16127163875849304 9.000290516324975 -0.07690415696356845 14.191109040429208
1003 7.190461140549428 4.50980479548662 0.2720248801203695 10.499546433034569 3.3008559496070826 0.14913878384920395 11.330398392100422 2.260672441413612 0.35775294736364616 9.321418696163322 1.120069465353013 0.3939377323589943 7.34370820179148 6.100019178172097 0.1570947321009391 9.137106572727843 -0.0642462975154399 15.24009380205442
1004 6.889947740721809 4.587100828106727 0.2385004187985326 10.09936006373238 3.284424623944345 0.12164918276022298 11.46289767054986 2.1550923999704614 0.2959878171922432 9.828146567211556 1.116643334857473 0.37393222085803624 7.664286070606836 6.209946502445199 0.19872017847450263 9.188927622564488 -0.05188912565708379 14.080894096966983
1005 7.786722370215808 4.605147531763006 0.23923954158649122 9.892987516849336 3.364478766466541 0.18614544606614924 11.249917112564383 2.2020160805258637 0.2645190091784426 9.011854638014505 1.1104926960177852 0.3661371544009322 7.730885766873887 6.0714074506138935 0.1827154909110671 9.134473480903583 -0.051822158444506924 14.195105487719255
1006 7.159022958720374 4.630261201257125 0.22414678736488847 9.96016742091314 3.2361408158043963 0.12041499726298363 11.17729923515796 2.187937463562041 0.31132316836011187 9.33939834318534 1.125751022939389 0.4222062447254854 7.651782494635389 6.146940609469255 0.18144126260102036 9.057534090522442 -0.0571244409154835 14.433178827149822
1007 7.276210105930116 4.655272312952073 0.2347500697044681 9.516503177657526 3.24909286017104 0.08250970106638982 11.2755228060279 2.1465626723442 0.32951105761123173 9.896912555075101 1.1255659854536175 0.4143832796516512 8.207795134647782 6.150903554855572 0.18912953968707755 9.234588755867685 -0.057051186366624276 14.327195241724862
1008 6.792745841749373 4.638515026028156 0.2595325009099574 9.647898310770458 3.2141931464101194 0.1616875918159766 10.991326787164931 2.200905895086575 0.329001724049516 9.574131350114776 1.1022785479626305 0.40693216771813345 7.743130896232393 6.11488858218483 0.11113392270887186 8.949846637206386 -0.06837442398746267 14.533508858036098
1009 6.380268846789885 4.632499977405413 0.2409475198994748 9.686089191783086 3.2183866808287753 0.08199534136299193 11.570804511267887 2.176229868022189 0.35163602163321944 9.992369954208952 1.1220264788219672 0.39180134863049704 7.658932010149644 6.157146937222951 0.13569645757780263 9.057692902839891 -0.06127267506166576 13.774784187343595
1010 6.830089274002188 4.574008697854775 0.2647134076825193 10.283994863090673 3.216604009742645 0.13856374507961236 11.221085565043547 2.2518360495291514 0.32637962405697607 9.509567330768927 1.2041100085448502 0.38033509619299516 7.077961206793582 6.141689110136689 0.14636738862308085 8.984539647939782 -0.04488108836030271 14.396816648773676
1011 6.525788445287862 4.638969381387321 0.28552651712786503 10.057665640502197 3.301018691327417 0.11782798173579842 12.379610979647149 2.178487261366783 0.3768103703179752 9.290962923075911 1.1685637044830075 0.4393170435704307 7.757478992444884 6.258406592802771 0.13931948178242715 9.2023013961916 -0.013441537248464775 15.570717020663462
1012 6.80955957705542 4.689807143188398 0.2596140117329446 9.61348430281181 3.208514471050708 0.09142525378226955 12.113560268089115 2.1420441190171298 0.30360318716827644 9.418434936499057 1.1585406640134055 0.4609253042838188 8.154392699071526 6.154851685705135 0.1192678216922991 9.221886356705387 -0.05177904692696948 14.15017340995807
1013 6.890288815202237 4.576335588118655 0.23243876374251154 9.821890100207245 3.203617563921633 0.13950263664348458 11.958724819629325 2.209116817733114 0.2837085980676448 10.157929155287272 1.1586570047706504 0.39348854570668235 7.40721277702141 6.247830297545745 0.2448882762480545 9.247209133469497 -0.04341920910396526 14.828455077226677
1014 7.280823460474537 4.6366751582507515 0.2548184913033828 9.720817677566881 3.294070357427577 0.14354955207123457 11.821321086658577 2.1606235273785095 0.29043834153028436 9.9285310375051 1.1824779139719095 0.38251404938472927 7.18174999911202 6.165035234523828 0.1701741363142296 9.186648652263424 -0.034754225211409605 14.226479836801522
1015 7.640656934697273 4.536873894727624 0.2554889410302016 10.41072890855822 3.2913921424804293 0.16576242212889578 11.823186875153903 2.23290948322028 0.3447706600551759 9.575088070548905 1.1232992289960084 0.3593619430640676 7.492651574380183 6.11169412671619 0.1607276657664568 9.388462472667696 -0.06329688829381826 14.737753699769842
1016 7.239035763445703 4.612370327998065 0.29257390012906337 9.497664161255976 3.215194095431558 0.1562796157754919 11.413440453541073 2.178890504704971 0.3146418135480762 9.509884712282052 1.1529562561482696 0.3604503368863992 7.477523894986076 6.118449102705086 0.18363368380685322 9.027509797102176 -0.06695860612433484 14.983755628363605
1017 7.329908080021926 4.628844303240113 0.24932694132751523 10.032324210792085 3.344097443807113 0.19342696928431305 12.05542620291003 2.1968594094613305 0.3078413140359105 9.993313222684645 1.1625739081136646 0.35649634209940395 7.9796230379129165 6.197235809876542 0.14564305591569135 9.478118950864319 -0.01660848862217219 14.355281345698822
1018 6.682142783918743 4.645085481601495 0.25827928638394715 9.082920208481942 3.2741251238528473 0.19273426466378304 11.295863460918387 2.1882085321418843 0.3166276119928935 9.300254264234058 1.122621741411792 0.33234635703223536 7.968246094520725 6.1199934667650515 0.18677659499270824 8.86588536241477 -0.052523794367310826 14.745230604428647
1019 7.526067699877804 4.659393810582337 0.28410928155801735 9.371599774614369 3.2680609233848203 0.1089570272765994 10.920743855402574 2.1905584937059803 0.2936843089708555 9.467664405272096 1.1704942457387653 0.37198838715038196 7.896352822927023 6.081709466684456 0.17644624977726775 9.036485711618774 -0.04848727550265308 14.154180402599877
1020 7.183857680626336 4.554394972820338 0.2773081388470572 9.695443634478506 3.2533639612834007 0.13397831846239902 10.629217855504878 2.188470232017778 0.35244345397652893 9.600783172005094 1.1385573694780702 0.3928836835499275 8.239760756163863 6.111656755699998 0.197416469267467 9.069812619755735 -0.07324200526200779 15.516041601390391
1021 7.465712496150877 4.521544936604592 0.25064340657245576 9.762593757296141 3.283251389209803 0.16679919311380725 10.697544113990293 2.214131531708729 0.28596571731930737 8.958648209083897 1.1589128498601509 0.4216005882601396 7.818671456581088 6.1485900421030575 0.18443786379172158 8.94063400662046 -0.05724451362465834 15.005154672806526
1022 7.735774094183856 4.547327140660451 0.2610882677870059 9.47209123244196 3.32730331278823 0.16207774102462966 10.222575282132402 2.17844049393963 0.2796133857657755 8.988442092076701 1.0450798461700348 0.347600069140459 7.896760671165469 6.040826429721938 0.20077785916785781 8.863128674400077 -0.09473521886586793 14.337206821647802
1023 7.524630379527067 4.497366960012629 0.23237121896927282 10.061111626782248 3.3260476261025174 0.12406260897385003 10.69577105089618 2.216703477484562 0.308872780999415 9.11030714212422 1.1234647997531106 0.35127797765813334 7.948418838376623 6.096949874893665 0.18390571546991624 9.068047807541268 -0.07042411587262806 13.756605531005995
1024 7.440399452518509 4.478037280932309 0.24641205046332415 9.550174265552904 3.2900010075474646 0.20245391006847593 10.772826116308162 2.198043370284392 0.27236010155985835 8.915460707742653 1.0751174560568362 0.3063271441689128 7.609851031378437 6.057422763274575 0.10930453858648458 8.857742314700133 -0.10280628790280946 13.027430137299383
1025 7.0650916872415666 4.612846509272552 0.2573313031790235 9.640487721399799 3.1967379908328417 0.15364156745450236 11.242418831111266 2.1454225041964983 0.23865528126188001 9.890681487759826 1.109525452772132 0.2938965194138013 8.154638831375447 6.138568968139698 0.14473877759314227 9.19866371177758 -0.08191037847918019 12.47058052409111
1026 7.06357447063046 4.530159580454192 0.2482618622536524 9.660247969201976 3.1661980460847357 0.14154278589073618 11.285069007100677 2.187034524393767 0.29309918731904555 9.47995436220247 1.128991156637659 0.3357667204200808 7.907532317181347 6.103600625048283 0.16718898156378806 9.079275625263387 -0.09933387699819755 13.588949318213293
1027 6.561457937581537 4.473507312226818 0.2637576205274603 10.06171978918167 3.209538344801133 0.1355673004700785 10.724504211716694 2.2100368735808154 0.27998461647243633 9.880793301468632 1.1496171571071647 0.30642852500321677 7.585191184522695 6.114846512485159 0.1641774185042174 8.962733284894245 -0.09102142348170661 13.177060771352334
1028 6.657464880961576 4.449597571500361 0.2459353498934122 9.627505773077154 3.1971794759642362 0.19532937884810908 11.350133092037028 2.2104020920412504 0.30345082918518695 9.734549778719465 1.1085364610380295 0.35848484127575303 8.052850112281748 6.119861898929944 0.18146570435409978 9.084500727415394 -0.10541516362716061 14.72118916346146
1029 6.330147212272999 4.571288008718722 0.26714268406628916 9.2252628394363 3.2116363586931733 0.14976766555965243 10.901954724319236 2.1559203738086303 0.34060888935205985 9.70289944584261 1.0916104049101167 0.3251457428364177 7.891245970937547 6.142474594913155 0.15433018899096373 8.810302038561739 -0.0879447153131653 14.174920513042567
1030 6.915343169521165 4.530387760471072 0.22961153506035795 9.215246286495727 3.221763852953228 0.13409874312424833 10.890776661979887 2.186390502607013 0.32094806993226394 9.988339843757887 1.1530499702058545 0.35169312398611385 8.3074612885712 6.187050621430028 0.17348026007279835 9.063433450065173 -0.06680212198848565 13.863650434934819
1031 6.560718314765189 4.456890184579477 0.23487944295120203 9.795687557383783 3.2909340316108975 0.11616951704760424 10.91098527065709 2.2564454995079606 0.34888701570034825 9.168558581085307 1.1388374075543495 0.3427550832752175 7.666247182765405 6.159031397781123 0.14630525557141777 8.820439381331354 -0.06210295931516328 13.624894136016609
1032 7.5744702721967485 4.509476671424471 0.2269842091589808 9.855230477657164 3.4235765276791716 0.17242874045047146 10.858798355634887 2.2389790521727346 0.3183077066947231 9.454596106931035 1.1059025022291928 0.3759827164371983 7.7317801398129715 6.167593476191031 0.18502520512778875 9.094975070446562 -0.03342501758260461 14.653150130933769
1033 7.313574473577595 4.50155588820663 0.2140480365487947 9.90209608269688 3.3178391976821073 0.1837668137901649 10.877627588052878 2.2439465084150445 0.32999517015164936 9.21444833715855 1.078175049625024 0.3458748854323875 7.769305971999224 6.110115706730511 0.17277163001687895 9.015410490697025 -0.07220419339006146 14.283339771170294
1034 6.737093754271529 4.470810012735085 0.23511418563212008 9.801829471247482 3.223848222934186 0.13669167254567935 11.823742900440998 2.1447738856085357 0.30504730693040444 9.604723054179274 1.1246662183818203 0.37216201229149937 7.452921084950905 6.178770759114751 0.18977679058259117 9.084062053018036 -0.09395684376704919 14.195510292018174
1035 6.997522867683841 4.42109382522645 0.232221050405358 10.062453403343449 3.227851751446073 0.11486063687168355 11.226547927342677 2.216806587407211 0.35096760928642357 9.156965707767627 1.1377252134330889 0.35787429178185465 7.440704880141243 6.093165965618162 0.18085368046370412 8.976838957255767 -0.10320199489572776 14.172423540094796
1036 7.0813209765538865 4.586875943106479 0.23768538729265581 9.5990570668337 3.3271082366968043 0.154233608644996 11.179122581406778 2.1975036058325816 0.30808711104306796 9.57679508160445 1.1275986497795 0.32111580754808483 7.833562128552205 6.173805732929189 0.18602108931453462 9.053971566990203 -0.0399522298530139 13.832839877793571
1037 6.877258660427596 4.513719596167124 0.23653488203533904 9.940118421266664 3.2570034205563934 0.11799518485812716 11.528579741807285 2.236235480257499 0.3538908697038029 9.732245934432134 1.171181032384727 0.386499485953838 8.309732181840502 6.139272826412077 0.16360935736385598 9.277586987954837 -0.05904819236636087 14.421688956131149
1038 7.00699165648426 4.544723802273591 0.24380889750352072 10.03262547169304 3.296304807090633 0.15867139665748953 11.041677221744472 2.2463713781773413 0.3544276179231476 9.136831081740029 1.1489833258927808 0.36097319016258195 8.080346844836688 6.123202078545769 0.15874192298123782 9.059694455299697 -0.05061358512590171 14.62902227495727
1039 7.530752747425281 4.562920901531725 0.21831013474940383 9.84917295094732 3.318674299856827 0.13743849561854385 11.218738172826964 2.2009361477276297 0.3249114947362854 9.332492654595953 1.14438716523665 0.40620206627810007 7.600830544889975 6.078981919195067 0.2137790537283098 9.106397414137097 -0.06135057681234497 14.90425080109605
1040 7.239254779879882 4.488982400637499 0.2434330608354481 9.917632100469856 3.3434572501361988 0.16029505354896686 11.206593326249354 2.202976302047681 0.2620351582302298 9.550406850110633 1.2040032196319332 0.40582643473706353 7.412767468285644 6.197260196029391 0.21520022037228384 9.065330904999074 -0.03519478982538411 14.745526395705795
1041 7.101105653256505 4.660023559948059 0.29772796822659114 9.299097738037855 3.267175861898836 0.11565982133372744 10.892416778808448 2.1968898556469005 0.3338440855201792 9.522587719440047 1.1345037402825189 0.40036554158926346 7.823773256923967 6.131929838425622 0.1902183263511505 8.927796229293364 -0.04442609228153751 15.330239168251316
1042 6.58836215627824 4.69313161811919 0.2475734787106971 8.85717141472158 3.253744819315554 0.1700008880837812 10.645001590347075 2.1196763633274642 0.33366068137973065 9.85424869629578 1.1089201055657165 0.41963549073671436 8.139319932801103 6.154412273372169 0.18958047236566347 8.816820758088756 -0.056553627581906074 15.589620236090639
1043 7.0865665988471225 4.618624721880646 0.23972728281723965 9.720386928840295 3.2701397976395836 0.12230120751134946 11.088216879579155 2.233610208453283 0.356092203587045 9.005356414078287 1.1160626722826656 0.3983843021467096 7.707371063206802 6.123169398573011 0.16747420753652054 8.921579576910332 -0.05020930375608681 14.713317869756713
1044 6.988243587904858 4.707394788727457 0.21211365939803548 9.55314532748864 3.3469496644290206 0.10814994141187564 11.106863193198013 2.1933249216547956 0.31250775550459786 9.235956081497406 1.052969545777597 0.3557634425620385 8.459833199850785 6.187787107749512 0.17351202581990519 9.068808277987939 -0.0248454578542483 13.316075730337074
1045 7.422453647364899 4.601359114314381 0.21714625315133176 9.528753383202488 3.2805145122712345 0.13941516390981012 11.581563420211932 2.272488481613723 0.33621415606901645 9.145209781609626 1.0818698284145831 0.3578314087728938 7.61045829301212 6.206062471062169 0.23210965695653432 9.057687705080214 -0.034071781986706684 14.698849943572183
1046 7.619066658904435 4.603322989935391 0.24143935581017403 10.354560827040583 3.306143274820773 0.15784842949833444 11.42073845394556 2.230299260733907 0.31985305155546606 9.44973494432178 1.0660602260052747 0.41576587255639186 8.258055703197064 6.128958666121495 0.19571901030803265 9.420431317481883 -0.05557377999855673 15.247847570398966
1047 7.9495728851075365 4.615150355132417 0.24697661110734645 9.627376777970744 3.3965863822473406 0.1383854050019956 11.628667515265992 2.2208641946691667 0.35134344895344727 8.794848896068801 1.0653862530733007 0.45140207909708524 7.422584986865899 6.091032881785666 0.13229855469684534 9.084610212255795 -0.04472665014034662 15.13073934156476
1048 7.403914494621238 4.661615715179827 0.2717532150328615 9.912742088860107 3.3717550766642574 0.11992675186867742 11.487269432478941 2.2209839744962037 0.356233744721063 8.710744593164423 1.1019867152283225 0.5003552304491368 7.64147708126856 6.101210615763209 0.16640742061759597 9.031229538078653 -0.03102024405556083 16.210996991803484
1049 7.140023057240438 4.5764489454681865 0.23935823708922477 9.708044713109661 3.2642016805642027 0.11243606074256117 11.277865511502334 2.2317789669232133 0.32185959613067217 9.271729988405426 1.092539489998601 0.42587339290126414 6.892662007299378 6.148533726118701 0.14651362494219952 8.858065055511448 -0.05983010170734393 14.278577069422429
1050 8.25137014841877 4.545189005986263 0.2212219964201623 10.266211444872795 3.3371214275861107 0.15525378808922435 11.08826972207035 2.2304878865296525 0.3623810889931189 8.720590338275487 1.144341017533687 0.4533953360742357 7.675563734228718 6.1032959987131274 0.13151454760659576 9.200401077573224 -0.050443596252156685 15.169249649264895
1051 8.110201282948967 4.624724045367563 0.2382169213719919 9.527435376626302 3.3204806413312657 0.16326904728104422 11.403205052022738 2.172220935036896 0.29907660402901304 9.428956381497622 1.0530758716534816 0.40757292565701364 7.812181272070055 6.151417330114593 0.1971747278705584 9.256395873033139 -0.05814689882116495 14.957753383415612
1052 6.6107667656682585 4.5312269252806665 0.24387283942372215 9.890865140965504 3.2892979578827775 0.14948017099968253 11.612889281515061 2.2261063131911203 0.3227303010095462 9.646521794027034 1.0734946210367926 0.4871638547954384 7.434581949671231 6.223883845044668 0.21741196327750498 9.039124986369417 -0.053728731034719826 16.279554449483435
1053 7.398094838540875 4.565507300347317 0.24127751535368722 10.205445361625717 3.2224018966556263 0.048312472684465785 12.064738603372328 2.1917238230351628 0.3248894614367492 9.631441532722949 1.1423496029479399 0.42508435775260095 7.406206961044941 6.193308367966442 0.13836163787927358 9.341185459461363 -0.05947246533142714 13.498031317137446
1054 6.987732045880886 4.590362283763736 0.2244817384709406 9.824790724322709 3.3156949781747986 0.12171940164409113 11.758183848388187 2.223415522781857 0.30090340562947115 9.5903769080648 1.101033553814084 0.42739732186576285 7.481309691343136 6.209270717340034 0.1539726581090813 9.128478643599943 -0.0345752523470229 14.077281112610814
1055 7.0403753212650075 4.550397106102744 0.2477942374120824 9.80687769215879 3.285795053469478 0.14535898578528833 11.554171427092683 2.2232939898658657 0.30193818467589034 9.028334894328289 1.0902275270358586 0.4317877435603441 7.262053515062867 6.1290478613298705 0.23352640142164266 8.938362569981528 -0.06677835596116148 15.589099320953427
1056 7.698502287754147 4.612063896263388 0.20182807776508466 9.866831338471792 3.3826274329025727 0.15465091742655115 12.265127419915533 2.2397093651633844 0.2793566970961678 8.617949187797803 1.1205311428820754 0.40379241266354843 7.7115218417380005 6.105355225558706 0.14794181491785355 9.231986415135456 -0.030473250967899414 13.608548857038969
1057 7.929036881717432 4.6121016996802116 0.21318064976091877 9.73666350052807 3.316100431974012 0.13534882162115483 11.708316503787898 2.219198066713289 0.27427525015949106 9.504154533267059 1.1796372523149155 0.38502213826742665 7.354851399242676 6.149136996779025 0.16948503831567913 9.246604563708626 -0.027295774029634103 13.491000586615911
1058 6.766735186133481 4.618536540756025 0.2051412619540128 9.440527798132669 3.2476339163057415 0.15584781747990398 11.836278599346018 2.213313643536524 0.33390865416713955 9.735776867331754 1.1555012627665295 0.3692311784925792 7.2471793571845025 6.192199086199783 0.16018933532627735 9.005299561625684 -0.037093773609004274 14.029653671602938
1059 6.585261763495073 4.541250212601876 0.2652734893284736 10.288735036111795 3.2548259354490385 0.11142805073681375 11.815073147399952 2.1928012644976165 0.2610665615969959 9.538411351191222 1.2048815272630005 0.37712984427032364 7.172605112643033 6.24791591046949 0.18697037101153158 9.080017282168216 -0.03419569346572042 13.77239641827814
1060 6.996674093267223 4.625846252726177 0.25186298377724964 10.231637828005095 3.3138981923361697 0.10946997170289299 12.110040054370558 2.1782801775531597 0.23402710957314302 9.494212364065087 1.131547120298246 0.35596223917908626 7.186833105253214 6.135881076658996 0.1991391176910294 9.203879488992236 -0.04544009960737512 13.183316793766075
1061 7.132242267560491 4.521848433865308 0.23396875639685707 10.427405306672341 3.2292079168738343 0.11440101699073793 12.146964995058946 2.204355241391684 0.26398295004704936 9.33255268257876 1.1223195456892092 0.3963012093184652 7.291179148742028 6.170624787776088 0.15746993754367763 9.266068880122512 -0.07285947840269995 13.362795231493386
1062 7.5567659273526795 4.603593485132691 0.24148173095639477 10.406655705447752 3.2999105340717194 0.09736332964527127 11.917354230056262 2.2342984844126295 0.267934531451183 8.97376895513857 1.1411903770447216 0.393492898513409 7.619820145510704 6.127792904427585 0.12720026715972124 9.294872992701192 -0.04117350650405545 12.91988610673492
1063 7.176351607774802 4.716954898642151 0.23436127269501728 9.508542867059843 3.2749154409695023 0.10473837432130349 12.004673458514656 2.2181861393214692 0.28761494550317995 9.517213009642838 1.1517685360395624 0.3723625933452123 6.875807854918521 6.186343477671578 0.18818273823059825 9.016517759582133 -0.01289696499307218 13.604996567136764
1064 7.019735919428298 4.565565084129077 0.23178709708815048 10.203827478753503 3.2819470313090724 0.14746551947803963 12.107679681224619 2.221291616166913 0.2878325525462337 9.72034744236246 1.193503958719168 0.37926047424890275 7.007327289308357 6.156232140884802 0.13757199174606624 9.211783562215448 -0.038822697280118265 13.566696756552606
1065 6.940969329789677 4.626195002761248 0.23494755995121944 9.90828982191624 3.258885335212074 0.14501539247059467 11.859774085950372 2.2197933011353124 0.29897037931351383 9.826230668251634 1.18103079186571 0.3242126357146974 7.485248891953201 6.188925536587995 0.10652646722608605 9.204102559572224 -0.02756467000945695 12.715909429789544
1066 6.864763255411366 4.496841876429879 0.285294704859337 10.128177785806212 3.286714885661049 0.13528475636005247 11.313396005393875 2.1981060537737775 0.2657144146844453 9.638716834715572 1.2060897951777727 0.3745956223742226 6.696273248507814 6.123254483885896 0.1579318271364997 8.928265425966968 -0.06032924453624999 13.966663585359045
1067 7.034224214958822 4.547789823145973 0.19358752522664696 10.732215311373054 3.2921815257359377 0.15384318508571937 11.615848500303208 2.2098548855942552 0.28130507391569554 9.160819927413078 1.1652313403155876 0.3853991937364389 7.010945524874713 6.13132577493852 0.09803853337124267 9.110810695784576 -0.05325399357587015 12.744569657156664
1068 6.649227850909017 4.464446142432291 0.2585612703375184 10.659676642947137 3.2685325225410886 0.12721952976411735 13.166594582891339 2.268737115120363 0.32886149176257434 9.940227886480537 1.2265985249524542 0.3784666370287467 7.385024393881607 6.222388384241716 0.1364267828368648 9.560150271421929 -0.032390125664342094 14.08944140854652
1069 7.019674552248251 4.591612890885088 0.2200044522903877 10.644235462319385 3.2486169601506214 0.12993288461781732 12.395378406220125 2.271603709524729 0.3571570563350079 9.084093853781287 1.2208446988796324 0.3820591569680659 7.064099801947855 6.130281534859042 0.13694601155824895 9.24149641530338 -0.02993870466210229 14.050066030446745
1070 6.813269264396842 4.496280274620512 0.24614018024199188 10.403621650134562 3.206161994623929 0.1153986978011317 11.41360769687675 2.2726906936225104 0.27023933790533594 9.14356048042182 1.197169563169254 0.3413443055079292 7.203669327605024 6.080497477424743 0.12191903512828796 8.995545683886998 -0.07197066282973523 12.54825191674762
1071 6.9535493819584655 4.490535877613727 0.22295331096926807 10.113851858184402 3.1545505446744233 0.16477624524282916 11.808647692518903 2.2269544123168723 0.28783171267219293 8.999082332406468 1.2466951067822836 0.34748719127647776 6.951099448589396 6.105703942713375 0.1467608349223117 8.965246142731527 -0.07764268670178853 13.405027088686877
1072 7.023220130157368 4.451603737704024 0.2176718342033705 10.293611167122348 3.176162951649219 0.15462111906519713 12.188817983433706 2.206401226565772 0.31048400115947083 9.313205625454954 1.2222178715121124 0.39152934541857676 6.196147887687102 6.131300221756425 0.13510919559584786 9.003000558771095 -0.08499346168441431 13.858880713315315
1073 6.7452373953638425 4.568998859587854 0.22145358941281043 10.617647622701043 3.204063323114174 0.11273581287795571 12.075073796482743 2.231209955124237 0.32729342354038743 9.135049100759781 1.1669375944877785 0.4119305229431262 6.75154879522105 6.1686879384508195 0.12201946454581525 9.064911342105692 -0.05455112936895219 13.698650978938373
1074 7.294276207447919 4.681411728617531 0.19811996117803096 9.712597248189665 3.289002397196117 0.18964277219195633 11.522316687583828 2.1458993015020256 0.3157331739592409 9.628120974547313 1.13179257359399 0.3660086039892383 7.8480384522306945 6.096468218902478 0.11351042718759215 9.201069913999884 -0.05361581955949637 13.556352615465157
1075 7.26726866354772 4.558277267346796 0.21796999183205518 9.921470431754084 3.271866089287161 0.16113572330389708 11.487960177800046 2.175242866821163 0.3246389647184656 10.225258948076982 1.0977571644569875 0.3600624572985763 7.518033863313147 6.076896401206672 0.09480484063059316 9.283998416898397 -0.08652270569816892 13.27671528406093
1076 6.750538113234657 4.568267608088616 0.2335014156246842 9.704782568708602 3.187175245014984 0.17509475017460632 12.071693546344035 2.121760249037191 0.27450842316047075 9.63404140345235 1.1635161101641593 0.3715176202375453 7.227161086196933 6.176542094950197 0.13896880449180254 9.077643343587315 -0.07907840207089527 13.677545509825526
1077 7.3847679380035025 4.481569027054306 0.25467113447842943 10.54491675524644 3.2379875752117173 0.11846916436368062 11.745162188192168 2.247667792757223 0.3107915150662804 9.245187179212547 1.253449766141291 0.4345638156776149 6.834826699552909 6.135437947704949 0.08651549704133743 9.150972152041513 -0.051308241748027596 13.80841036441023
1078 7.140199861398463 4.553594022249685 0.18095571621998774 10.058535037102487 3.2540471976287293 0.15601208650277512 11.454441085909098 2.2340125743867234 0.3399883212373057 9.460438707881679 1.219891401101381 0.43134016567802524 6.714657548790317 6.053265157136451 0.12302850055850557 8.965654448216409 -0.059568593021330773 14.10994273761934
1079 6.3760962473616445 4.5530800001579586 0.24958141536576134 9.945380697105131 3.2423319349733215 0.16061403052770615 11.709903756227888 2.1597729938366923 0.3113811491415572 9.287780530590355 1.139479259395618 0.33696023445714124 7.959702443564258 6.150952660713286 0.07789710866936649 9.055772734969855 -0.07340729370654948 13.022573670417396
1080 6.9017404370158 4.504019296014475 0.22293524911813545 9.574606444868076 3.238040622417275 0.22548578942352723 11.100986820014068 2.1733140978377383 0.3286959065803861 9.410139889227539 1.1451112221131787 0.3826668429660649 8.049906223541166 6.124641726340269 0.08536974607327606 9.00747596293333 -0.08550527057733759 14.268408470649241
1081 7.066493933612342 4.5740907902167836 0.23528913300164395 9.857726231106936 3.2920464641741556 0.14113150650443881 11.532921477917093 2.2370149327455744 0.3027640988780816 9.560233676928966 1.1407167049644722 0.39243553530784586 7.881248571761254 6.165163981819109 0.10797475091384241 9.179724778265317 -0.04072408873790576 13.517163288909169
1082 6.569395594107454 4.440562782795631 0.2594841863902998 9.858603258950325 3.235015119156775 0.15778547325407155 11.946537233628021 2.1934665503265807 0.2772918093901722 9.424743928780718 1.1467098541399776 0.3934462589230838 7.578581329677037 6.195164685694603 0.13676076638900217 9.075572269028712 -0.08034686509921127 14.034813121330858
1083 6.5731971238559055 4.489815034579376 0.2596109932596549 10.205309753004263 3.236432164659386 0.14300814372181528 12.110383236026253 2.2417499532302827 0.2426930696991052 9.518633227078954 1.1450228419810475 0.3590448687525396 7.4537423758761205 6.190643186868779 0.15070471488698303 9.1722531431683 -0.061798027258150603 13.236033132433294
1084 6.6844927266585525 4.478532872760773 0.21887085093876502 9.60549351012705 3.2291435798975243 0.15578405942182133 12.466129406682256 2.1946635833895547 0.3017194294723215 9.537617833283125 1.1196679459071848 0.33496967819740986 7.286697215965779 6.207002421466342 0.12475190718034769 9.116086138543354 -0.07672858283764894 13.01870032731631
1085 6.600443085571568 4.584090560949306 0.2110279823945411 9.190423063895045 3.243616164323695 0.15748666032818126 11.178605390796 2.1995237704412873 0.32048105671466165 9.0667310686827 1.0907911717847987 0.33194237664570725 8.346607655478124 6.192987429027878 0.1510414008213788 8.876562052884687 -0.06032884421653177 13.429895540515215
1086 6.24475426692162 4.479534785903802 0.23693389091353054 8.988856890317424 3.2344347461659693 0.15359170642381575 12.138222112055265 2.2024573907238008 0.32305846095649304 9.607224582442868 1.1471419831078513 0.3871676444760283 7.633323392022919 6.203854588242087 0.10746914633532918 8.922476248752018 -0.0690459646932228 13.845191074688094
1087 6.526635478177415 4.578095409076084 0.23700396702547907 8.992756136568108 3.2067691773951275 0.15905194567931594 11.670031597255695 2.181699156664603 0.3154001540732022 9.094718828591072 1.0500906081041665 0.32137801141546546 8.036616518246875 6.155625400659044 0.13487756860880054 8.864151711767832 -0.0880747131421196 13.380989810008147
1088 6.949089174953269 4.614548284247492 0.22941556354950252 8.983599194601107 3.2674464544984985 0.09601986193353311 11.132533886830354 2.194903723969015 0.30311793632916273 9.044816959734668 1.0221045071949346 0.31444992870411786 8.837714204333063 6.132690451714982 0.1252491096103719 8.989550684090492 -0.07619197919694028 12.241270796395941
1089 6.981996060561789 4.519290532370754 0.2689153076280868 9.085071593022969 3.303612446592415 0.19122636728847786 11.41800580873899 2.199547885644089 0.3216324668922215 9.427328533090636 1.1173240051991662 0.34503227573059314 8.030149753479874 6.134275994634571 0.10831272002454942 8.988510349778853 -0.06772049063372569 14.153422755650253
1090 6.440322803560902 4.522588628423486 0.26378939743070595 9.672347546916448 3.237931165390441 0.1958774049222898 12.09654047208736 2.2579590873418183 0.3582198990713815 9.65525980814892 1.2423654023950244 0.3718593068833949 7.40714655375874 6.166175889094038 0.1892667684666951 9.054323436894474 -0.03712662899296308 15.802322400758658
1091 6.340768890730001 4.599267689734928 0.2387709854225121 9.658438828554447 3.22289437131549 0.1275629508186178 11.332402439805943 2.2473489542386167 0.3375825544387003 9.432307944477145 1.142956830185722 0.3516394826348713 7.965165961084589 6.106482786348321 0.10131431659425734 8.945816812930424 -0.05874053715730913 13.256757011171864
1092 7.034835458409514 4.620029392285664 0.2188524577117851 9.404765933662503 3.2080348266854304 0.14556705636411593 12.20858449411379 2.217883086637375 0.3343926272962692 9.371411529056857 1.1596014228517009 0.3270575048155245 7.589182192654286 6.147353290859145 0.15314027867635271 9.121755921579389 -0.05195025965806175 13.510458539749242
1093 6.438214215318401 4.558463936852415 0.25375508389382156 9.697315611792874 3.172035252383079 0.10627053252865021 12.031295938805632 2.255824195065274 0.3284640999928432 9.76798374106623 1.1541344640344302 0.31610324571298426 8.41902029291801 6.206849356351771 0.08499423526393778 9.27076595998023 -0.05306922258453084 12.485749564412583
1094 6.483601378373355 4.511450628409459 0.21213942192302374 9.819088853636735 3.202646052601638 0.1528308920898001 12.08297695925384 2.273091948111928 0.3238026256409227 9.97827816521331 1.1981643534577588 0.33704369486507885 7.734594104030797 6.153156926828345 0.08765924514235983 9.219707892101606 -0.05482868164009913 12.75949369884053
1095 6.972632137285763 4.582404125231918 0.20488917884369734 9.549821031752563 3.253246564087719 0.15737717011991448 11.574544446518605 2.201322744635733 0.31742013511591927 9.41748412780154 1.1332442539065495 0.31000195504600603 8.102450685715834 6.1327040346934885 0.1233840095829361 9.123386485814862 -0.061946319010843263 12.754870720657465
1096 6.2543424779222 4.566920612459557 0.2542382793923297 9.405621564491318 3.225010638236803 0.1705432904846297 11.319807116957993 2.1745815335359078 0.29514515582968204 10.159501219830783 1.1536692965604978 0.29267907213750116 7.900159102970817 6.210760178308058 0.10039196901223532 9.007886296434624 -0.056342211701760014 12.754014929671204
1097 7.150940238118452 4.710888932861244 0.19674861196998178 9.514548545727667 3.1880616136502233 0.1352250822751979 11.581466695726734 2.2421972638448384 0.305356948181006 9.68261096356343 1.174661132086109 0.3491073374874161 7.5557541978733544 6.1136439886361575 0.13880562928561965 9.097064128201927 -0.03664007730621033 12.894341946236715
1098 6.523174162835676 4.495584598301289 0.21326515104494592 9.581295570611761 3.211899622326076 0.11988987927093807 12.383795596542848 2.185981336272336 0.2952703315069547 9.690502352828162 1.180058474050247 0.32782660408873604 7.906910643353889 6.188404908416133 0.11226912830987876 9.217135665234467 -0.0701448756487085 12.24434980391797
1099 7.236738578251325 4.585532260475386 0.24119119017736 9.769592957336002 3.2632972550203845 0.0861394262585444 12.134548067086655 2.2270570833436616 0.29946335742615254 9.3776818621023 1.2029235105113274 0.33431833954334766 7.839455528426354 6.076879085224889 0.09541615637212959 9.271603398640528 -0.05139282460679504 12.10692445073357
1100 6.582424070772976 4.5785889420829955 0.2520461272043437 10.145210652312713 3.2472272367917645 0.11358617944698118 11.708365397762027 2.2152259970127472 0.28533134126561316 9.754667167502868 1.1706713563317812 0.34362110089202214 7.318584375430454 6.17942459698144 0.1601429917604145 9.101850332756207 -0.04430303768177901 13.232205204260525
1101 6.723323805311235 4.560588852382889 0.23438539857097873 9.708170690968304 3.19365189496189 0.12612305132422694 11.65748197353706 2.1861332389715438 0.31958470712811976 9.48633331051754 1.1593232851902093 0.3317738811847341 7.721039597160587 6.1600142149660115 0.10597341780674562 9.059269875498945 -0.07058836622741609 12.809508059725536
1102 6.973665241639098 4.614222109854466 0.23030528423749452 9.537195182925734 3.2295706040448833 0.10507762027797513 11.551556944112818 2.273073358623177 0.35104544270130933 9.590159329718462 1.1611730413427805 0.3169064083587785 7.375846210246236 6.16706792657076 0.13639566308823983 9.00568458172847 -0.033509255434711435 13.060348554422788
1103 6.859830847794454 4.552152979791144 0.21155433409122193 10.31948855176522 3.22451490466446 0.09130962489818081 11.089843070698432 2.2879813858799958 0.3049029946352181 10.021157277996162 1.1759694420328632 0.37362777991830065 7.460264529481381 6.14639406661027 0.1283909753176001 9.150116855547129 -0.045128107726178215 12.717207456328444
1104 7.726020308365133 4.5813502876527075 0.16140706986728487 9.629809711939561 3.2189117095730353 0.129870766151809 11.508373750189248 2.2150963377891264 0.3611103698026739 9.42736221932184 1.106150353206393 0.37316781356646533 8.003376142820928 6.08450438295307 0.11417836400250556 9.258988426527342 -0.08132804928705832 13.06039398684692
1105 6.921547420873224 4.659441392562606 0.25658994528583884 9.43917498870632 3.2544799234910307 0.08775178930401273 11.13691718249286 2.1888807401340804 0.34004962285049256 9.441662542209365 1.0947655883088643 0.3358475724453025 7.6846813750659715 6.0759452772285325 0.10315982355870386 8.924796701869548 -0.06782807917690206 12.873201456523809
1106 6.55945745949277 4.623967921047482 0.23039822070229013 9.438194470352196 3.186019652634814 0.1384182401715486 11.48126488231833 2.1919883670928817 0.303152878773065 9.94982520005182 1.1017043133420543 0.3161226106661865 7.670418780390709 6.169457682276076 0.11419667338520031 9.019832158521165 -0.06790307624326308 12.631297188639245
1107 6.587721216785999 4.663035448609131 0.236580661789908 9.514425896197391 3.155886403716342 0.11008909004848814 11.622531185308505 2.2559895145298974 0.3235646276224096 10.073111512990966 1.1472288529734904 0.3838309276608465 7.813723276460259 6.121290624559886 0.16326721378546868 9.122302617548623 -0.05384449464417549 13.949603142399816
1108 7.101064528225341 4.65734204829098 0.20872060698020672 9.95429737523146 3.2735463110702807 0.11870645432316144 11.933873561414337 2.229947471178061 0.33426710988178654 9.792422323940201 1.1620338861083026 0.41573532322924667 7.49093575164863 6.156149244720635 0.19858275533195932 9.254518708091995 -0.026726871248272888 14.622023303491922
1109 6.802535807976706 4.685121691798994 0.21432285247170998 9.714755637977344 3.261999219026075 0.12806143124976851 11.286960715323886 2.2644449627810053 0.3517367234362503 9.230436241952706 1.0945139763555825 0.37789323856678025 7.72895925771474 6.138939086855691 0.1330002326564343 8.952729532189078 -0.033526876158455246 13.808448772677286
1110 6.629583365027251 4.743436606523553 0.22796925058615408 9.756000136154347 3.2642287833743273 0.1635804454824506 11.428904142519661 2.227312752497891 0.3460035587474193 9.016378770331235 1.0992911124804474 0.3265758846484067 8.18347315889786 6.183049319459602 0.12717677225153814 9.002867914586073 -0.019066948654760506 13.651360170061933
1111 7.02236394101432 4.653275676007489 0.2275664372750357 9.635021377622973 3.2306744025302017 0.1057607645547896 11.963807404513645 2.2365466156113114 0.325766319868521 9.424248618924777 1.0934175547095037 0.3712899911339958 7.3390278216403395 6.134819396820468 0.14919493356405517 9.07689383274321 -0.05278393438612996 13.516973316622435
1112 6.2598745695814335 4.691799736153804 0.2708252487777372 9.461935357388379 3.1891142485587154 0.12706158474165277 12.411093685136676 2.2260350778407654 0.3544896125935373 9.489625145810697 1.1671638717874893 0.39601513934025395 7.389611781424154 6.213077782531445 0.18662567144587294 9.002428107868269 -0.02509252014748089 15.29817087948964
1113 7.114755372758987 4.6469862418277685 0.21570652031472448 9.69850705106422 3.3105445734074026 0.12982335218584093 11.889638831776187 2.1623185475572253 0.2923940515037035 9.615879395325637 1.0966457707796782 0.3782425096246596 7.859881017794153 6.185145691066344 0.14515226738084375 9.235732333743837 -0.042202498594241036 13.307732047495016
1114 7.623294416668119 4.5756855329361565 0.21024516029056428 10.017660149520955 3.328604196825948 0.10128366723995412 12.014164531925424 2.2687921362477717 0.3597441111277563 9.121368423529724 1.1729632720627396 0.42205377952087225 7.158793903922655 6.1145292096223445 0.20633545561217306 9.187056285113375 -0.030415793982932725 14.89303147020815
1115 7.483179432415742 4.504696227630973 0.22920080167927637 10.481742273689806 3.3010186580097134 0.15874946406444643 11.653116747188248 2.2826828364043728 0.34699098650998783 8.817349852292612 1.1024162871604946 0.35664541225386037 7.427435518493241 6.073974819958794 0.16148419668338812 9.172564764815931 -0.06957289768905528 14.35913435541308
1116 7.5234519523842165 4.6268880383183815 0.18841041206809933 9.55795647993811 3.3332923229196676 0.1288333934180218 10.963216941962832 2.2572202814976547 0.33688036063235366 9.463883429821367 1.1649502818861464 0.3980152313164407 7.9147477505301955 6.126323855369444 0.16281959692544387 9.084651310927345 -0.02079570752366595 13.922404531661476
1117 7.845219351756107 4.5583084312695625 0.23033844276421137 9.693887861142919 3.2596991919942204 0.06955167980251156 10.9686246848191 2.2526015111832716 0.2835897554700185 8.803846986049278 1.1355614835018562 0.4217232119789983 7.617615894897675 6.11188240791757 0.16736618610147044 8.985838955733016 -0.05892005834862855 13.43665414164524
1118 7.046825211579434 4.551508684069599 0.2549737998181528 10.310671541191288 3.326918509689712 0.14368073712444276 10.51000931710697 2.284963387439895 0.3767070082862753 9.33046004684803 1.128723288823037 0.41782551308869265 7.604528002899371 6.134482010222007 0.20396989689929185 8.960498823925018 -0.03721148747307481 16.01023937025488
1119 7.516271951289387 4.457135677742032 0.279487878997329 10.524320639611602 3.334401047334328 0.1617072139887548 11.620272292362277 2.2802996885186104 0.33179346089234096 9.049448651393954 1.1917875488569516 0.4116313396375911 6.947013773148345 6.10998880539048 0.17087800866059077 9.131465461561111 -0.04780810995344424 15.532861786711297
1120 6.919897045208002 4.4807232934831145 0.2541389620936728 10.47216377117336 3.2800979623482274 0.10620757738824758 11.507783146846933 2.2942428682279057 0.3331230101193021 8.994388598511685 1.1407202026092182 0.41467556138972994 7.729449752696856 6.1269829489577665 0.16879989535321888 9.124736462887368 -0.057977208396678304 14.632711906765428
1121 7.777858393721817 4.672017862957404 0.2611589161525757 9.802451449729846 3.3474845736179035 0.14656791605491562 11.12000723056695 2.2615467611287574 0.3529047141898746 8.798415919758428 1.0904666348100278 0.378121115029127 7.595769693456361 6.065321076343015 0.1698613172776469 9.01890053744668 -0.035163281750503206 14.99561159831396
1122 7.81342677305323 4.534994245532234 0.20678678723277094 10.940439917903786 3.357166006616965 0.15433018899096373 11.87158112853685 2.2597449084657706 0.3055604989696972 8.484541818264988 1.1766762964180015 0.410330061506721 7.52763581148715 6.026374464086952 0.12150813210861769 9.327525089849201 -0.05153947929794023 13.733977900608343
1123 7.845140542473693 4.551213761814694 0.24501608303527983 10.135013335376286 3.2937094367009063 0.13836639162832814 11.434265951889657 2.2804441882687114 0.35383599945729116 8.471536423510235 1.0406499517723544 0.4358401889237103 7.6621377670990185 6.031554453441251 0.16028609072868416 9.109618804069779 -0.08301630512234145 15.279005405423932
1124 8.287298748193605 4.575381689380618 0.19172123007045175 10.346490871134732 3.333022943451492 0.14914119069591236 11.309039516483207 2.248270061808661 0.3274513529357959 8.445390233464483 1.1846720694844879 0.4624544188675014 6.933343808508583 5.96762979536302 0.14915081769723715 9.064312635556922 -0.06073535162426893 14.666791481370952
1125 7.357033866442401 4.532701839473598 0.2521362165640582 10.017364816495885 3.277482553145177 0.16176532620131465 12.297030567469767 2.298510434909554 0.3581466202544396 8.479152296990243 1.1900288904083771 0.41031736078925546 6.409307689928558 5.933152038052155 0.14494897017450303 8.911977847465371 -0.07615551232415267 15.20990371836022
1126 7.308037961841302 4.460658920836232 0.231780350780316 10.653776341113888 3.2746039461116228 0.1214845258492506 12.08267084553444 2.3258065251421334 0.3275113913256072 8.281585795771912 1.168405555273833 0.4597115647782597 6.860894041145232 6.066534633539143 0.16351235446371706 9.037392997081353 -0.06332874734133202 14.942741442133205
1127 7.340829236334103 4.551562368956542 0.25557524929651665 10.395241851247654 3.305699645845575 0.1305428374819361 11.497849367236467 2.335059224689584 0.37992754984201565 9.388194752299999 1.0417996967133925 0.46708855231068674 7.761512842027426 6.067123782237859 0.1341811942954662 9.276725609829132 -0.06228171983333421 15.668280144439631
1128 7.48191222591521 4.51372283772896 0.2675857872000156 10.475583157591064 3.2544932949464394 0.14045828455127532 12.056525556399464 2.2884105836902577 0.3713236676044829 8.310380970033107 1.1865575135148196 0.49245225081211025 6.926979270433687 5.99954432979257 0.17295875485064274 9.050276236074506 -0.07398495158731526 16.55594488395386
1129 7.490811029840694 4.511152960030694 0.24236297715060626 10.211663502860999 3.29016811390347 0.16592092734010014 11.538438335500246 2.2640883059112173 0.3539448719574745 9.205456534806737 1.1364014829315818 0.37621704832310576 7.435880882706763 6.043155929885214 0.13080586082605922 9.176450057143088 -0.07353730498948932 14.544552944918724
1130 7.146430407026145 4.5793784164637055 0.2687954826649505 9.926463683299191 3.287145284486443 0.11343989025914653 10.860661898274904 2.2721769061961083 0.36759896471821163 9.198874108849276 1.1422059156705584 0.39340707761701804 7.006247854916687 6.07301127430079 0.16691690597113296 8.82773559047324 -0.05174710409840366 15.0133084600901
1131 7.437374574621139 4.586803664461764 0.2563888245880985 10.615548877357856 3.284297987455152 0.11946352997568903 11.669982586592667 2.2740909035828922 0.29320190778929656 9.238322562815167 1.2754702639224431 0.42107607357453103 7.162320867851719 6.064585776549865 0.1405195802566139 9.22470989384771 -0.02548094432750152 14.102209251096966
1132 7.19410460403491 4.516784162922422 0.23494320718895534 10.440447037209035 3.280071882244934 0.13048604682635578 11.246522897497544 2.307466600440601 0.39588161423154467 8.963042736687544 1.2519584437649887 0.42311443541033783 6.5152147143039 6.132348492855809 0.19714460373976994 8.871866397946587 -0.024804747076173906 15.831624959225199
1133 7.509254902636291 4.610880120347441 0.2248260915121166 10.28094799000156 3.305777910008903 0.1407317817134081 10.993398348569917 2.2781595025975196 0.3504132827343778 9.441902712238816 1.1099870397300562 0.3738857130039362 7.5636868236380845 6.07776576494704 0.1507975861881697 9.157838155416934 -0.04601659599573273 14.216852822862549
1134 7.245398413297109 4.548647265046842 0.20144772576656908 10.763466375750847 3.2845398775281627 0.13862199082429671 11.801188353375608 2.2699858921810945 0.34938324882342936 9.1169437415858 1.1416854656326247 0.36095395065603125 6.985831439134053 6.06988100500621 0.13436418962664978 9.182565664628683 -0.05958276244293792 13.576476809096942
1135 6.7866230706612285 4.48547969013123 0.22873809057114272 10.631442010041715 3.2283584120899422 0.07829819973568573 11.446441687404047 2.3371242229911644 0.3480468603619953 9.172349062908797 1.1675794290177925 0.40002927116654463 6.965397649254808 6.060614074745252 0.14391241495199902 9.00045069605412 -0.06669949772684851 13.739812535855702
1136 7.059828714391656 4.551166911503028 0.23956631781835316 10.163669770699785 3.3241172400715855 0.12789003368125398 11.152809398332225 2.2659806191649428 0.32958951929763236 8.96589631988736 1.111563034072101 0.4073036764722976 7.678684709540296 6.059190586434489 0.17863087523176108 9.004177782570265 -0.060126985272695596 14.701872681447119
1137 6.927092194173181 4.558803830315334 0.23741310014537895 9.838127149422279 3.206758968374326 0.1613677507987537 11.158110823976443 2.262948637542338 0.3365485901363137 9.250866327978256 1.1647192958999912 0.39946827644439226 7.694737236889032 6.122021120921238 0.1845226718031845 8.97378674648784 -0.05948029291127939 15.118298026810468
1138 7.550894970542044 4.611639784321936 0.2215859763442053 10.38139639617479 3.301687685925761 0.11206890892662734 10.987234327367501 2.3117751505610653 0.37674459760397144 8.617288372394347 1.132422932630852 0.45218137437251094 7.3987797985399535 6.133892609811586 0.1465144414978274 8.987118773003727 -0.024247030871684894 15.001127119702865
1139 7.369861050850102 4.544681275853032 0.21027000605236326 10.045058355833023 3.318827657485842 0.17693523269060815 11.568085959800792 2.247868454106929 0.3943263972887879 9.826222465629888 1.1699783077510955 0.45661085318296646 7.358660391694011 6.088435060512105 0.14877812337990348 9.233577644761564 -0.048572512380124125 15.892939524274189
1140 6.9032250966157 4.596493482162329 0.22104345552047439 9.730471571090552 3.2453843661281865 0.16574074687992654 11.215218517612438 2.254531839243529 0.35423023053359276 9.479113747707423 1.1615013217735057 0.4157040338042823 7.432904532806447 6.113603321536096 0.1377661357508736 8.952186693166514 -0.04822779735319549 14.833700873459664
1141 7.457740717116774 4.569627148293684 0.19329793325762903 10.036529569071087 3.316161060809726 0.1667342004617892 11.9284668509407 2.2452067394683937 0.3650484408139278 9.290384783449966 1.1184750416123865 0.3950502954590895 7.256300593147307 6.078913399928454 0.14422834685855906 9.193884502745167 -0.05685398549939604 14.488489382805605
1142 7.041169890577122 4.598380021293554 0.17878645982760913 10.178074659132408 3.295057488061078 0.1547093366435859 11.147239785257208 2.1737013354509815 0.29210855376351347 9.191399370560363 1.1338289035567206 0.3788585966005984 7.808813453427352 6.089428898294837 0.15693654492603115 9.07333943179089 -0.06445133419049057 13.308657841312698
1143 7.539417463116282 4.655587881077889 0.22308536138795915 9.57762944274209 3.3112556837978975 0.18262854043124166 11.600022100451856 2.227845637313794 0.3808248228658344 9.231014635152222 1.1003729367353658 0.34721053550740394 7.693433952440979 6.059692087397499 0.14961938843274816 9.128303518780687 -0.05157981825743576 14.706321425126232
1144 6.639770588807949 4.627264890368561 0.2575361505014958 9.80549835320161 3.2524741979544323 0.13020906922218092 12.24295048047283 2.2756820788653447 0.3742553390519101 9.882645490685345 1.059702353766382 0.345915672111435 7.959536740842023 6.092845674316573 0.1542371005459522 9.306080330801953 -0.06093682446766611 14.4632117978972
1145 6.809472206977387 4.5884316539977945 0.2507937994938343 9.924220338764576 3.255314668192463 0.09995091227665504 11.586499280044567 2.244917449654814 0.36652071777581696 10.030215600529221 1.1016495224531273 0.36399847482036135 8.029300433930125 6.140848267789866 0.1653530079479193 9.275941572049176 -0.05629835110431185 14.28517754905121
1146 6.96248662886136 4.584073427234021 0.24954980101603388 9.77172204205688 3.2988064300299085 0.1327235172679911 11.51749163347805 2.268741838443959 0.368177202270599 8.465049064610872 1.079405012476374 0.3679434594396451 8.009683583724799 6.009249440782419 0.09667045824671644 8.945286590546392 -0.07447543372858849 13.923612829528548
1147 7.896360066991316 4.519213072221146 0.23197980438574686 10.628557475442584 3.3609587580131293 0.1633592300766334 11.197558530126896 2.327029375595437 0.3420176056436785 8.004148595568576 1.127328756753503 0.40284383478323965 7.445555942681364 5.920165569420664 0.14369322473575413 9.034436122162148 -0.07159155712114881 14.71233806639051
1148 7.789631656316482 4.5429813107441825 0.20849410100028196 10.40196034508161 3.29725507370046 0.12309842197666435 11.624828824954854 2.2734741557090583 0.3108285450638954 7.913599702234751 1.0793475843341105 0.3600318360139297 7.240893028249 6.023206159125989 0.11651816465267688 8.994182711367339 -0.07927780679916477 12.82246392683601
1149 7.71436274807625 4.6502788516388245 0.2550921692628941 9.497094103456272 3.3321700032155133 0.19568467990170896 11.162794457549735 2.2721143093440705 0.3277497724525654 9.122989523142106 1.0929612777661315 0.4076741139097179 7.616178361973787 6.048726934848557 0.1442718840510488 9.02268383883963 -0.04328038815930539 15.246093171906088
1150 7.010776898377082 4.478970227207675 0.24654592163734146 10.20560044273239 3.2960435370930004 0.16146973818711777 11.158628752589445 2.236619454986898 0.3000390516887625 8.68165848314837 1.183312421700087 0.40460400109604505 7.105771115470391 6.057085636849738 0.1257101325507431 8.832487138463534 -0.07212440795444501 14.19066166163166
1151 6.683454266873164 4.564977226060229 0.24935230356125823 10.166649967666736 3.206103800512332 0.12391802274122467 11.35081834250575 2.2404560107887357 0.32108672397982774 9.321130849092658 1.1226151295996665 0.3560675822391569 7.407028045591785 6.091524424277434 0.1401142802495478 8.98581629434602 -0.07739534527424526 13.64257100957457
1152 7.560810941835227 4.650827198388524 0.26316689516682745 10.201813720096117 3.3227260675750676 0.1344353617292797 11.033088120798595 2.3138947494647812 0.346168551975378 9.061509309572758 1.1311911274153008 0.383610419238265 8.127679781316486 6.074877752106528 0.15611064229333607 9.196980374723838 -0.02382728453188445 14.707733442689772
1153 7.463838956367148 4.619569902281013 0.21821103765742836 9.514259964127746 3.251875913633631 0.18559488248373815 11.36220452713118 2.2407654413343923 0.3617104721913082 9.315593144182467 1.0999496826613673 0.3555266982361097 8.067513537461387 6.087309530683486 0.14547744953816344 9.144682025853985 -0.06263656940314691 14.513256322949232
1154 7.942956234538314 4.59496164954368 0.22021547655129295 10.309667525475342 3.2934805952101893 0.09170620535004652 11.109807353578965 2.249191587902484 0.35400987057262384 8.96486792872933 1.142660198755152 0.3879781072737043 7.313476638595497 6.015885539142665 0.16181564872103177 9.12815513618349 -0.06329474941109078 13.93118584449932
1155 7.067491903035556 4.625600411688401 0.21168657162819687 9.981904979781469 3.2919226811278945 0.15847171780832947 11.814217124991034 2.259100507746893 0.34803864646981114 9.054612728981997 1.178233117888048 0.3763732464410785 7.607699255946984 6.0569367990933065 0.13340370537872248 9.105185198547408 -0.04017196001301611 14.071544223795867
1156 8.141099036712387 4.659794877968103 0.16286775860663313 9.672389482801481 3.2663542886843078 0.1619765027219554 11.12585216278018 2.275356841844648 0.35061429065122945 8.945358560751306 1.109200243658227 0.42359887730880585 7.639466095108741 6.020930960780577 0.15003308131379328 9.104833067630818 -0.056203220934752184 14.313522897471902
1157 8.404969388299351 4.673127785198011 0.21758625690455646 9.875245678244807 3.3264232196071646 0.13948677553667796 11.29262590821764 2.265878078624109 0.32752491702920944 9.4509308423418 1.1749170540622342 0.39627403181333043 7.581212249021808 6.021768531053566 0.17003470634399845 9.320996813225083 -0.03010772981290786 14.334334753152202
1158 7.3619637026884845 4.590061095800932 0.22272028348527453 10.082714521913758 3.2497759783749203 0.1197462675433726 12.268492258528516 2.29564092725942 0.3628082511447323 9.038817045424084 1.244362214602565 0.4113346344983667 6.9395171295924545 5.9536507630834965 0.16287216965795914 9.138300931629459 -0.055832467697658 14.66177920146224
1159 7.706233806887997 4.582843848455069 0.21817469095896497 9.937923744113812 3.3572990283372848 0.12268803996553347 10.827734102977734 2.2523251664541544 0.3490050369179426 8.846164148094912 1.1202673579471514 0.4451750049183749 7.808018250155838 6.057570071508951 0.16269600312572247 9.02521481044606 -0.04846956898140262 14.870990953754491
1160 7.8553940237495725 4.570291318989381 0.19374082946839707 10.32965206362494 3.3825687628927867 0.16886019911515232 11.852040921758528 2.2525067423934346 0.35907845400494515 8.731596555645188 1.074355593423753 0.3767311501118199 7.284809037821561 6.080903708731427 0.11141196884544351 9.210698520519959 -0.050405438235768416 13.863545805621877
1161 7.690031323717957 4.6600239468121245 0.20768221399864267 9.657058365336907 3.2837925186764445 0.13848216014389783 11.280115060389043 2.3089349271306205 0.40112140394055973 9.074879458757483 1.080666497133286 0.3997135639806957 7.680481187852714 6.112251583484638 0.1323075913559055 9.07651307921082 -0.03339676887450205 14.659777597354541
1162 7.508268517011247 4.695197294277557 0.24232447903918086 9.522041015769318 3.309712899967642 0.07220208312616412 11.13897049049664 2.2650744795396274 0.35300644840441003 9.335473513216145 1.0882007125201996 0.37336935020100004 7.78725175816141 6.085347922683924 0.11541474411065088 9.05840105893095 -0.03382400172413465 13.250417977698143
1163 7.764081995460781 4.658710218810877 0.24351835963687507 9.638767916855134 3.363433155336577 0.17099013777886113 11.262341398385074 2.237504818318345 0.3738579688517434 9.753683835733215 1.099425193716519 0.3875622738531012 7.555622629825849 6.115862702510955 0.1497329074542256 9.194899555252011 -0.027543445783270126 15.190963493679112
1164 7.967866693272309 4.605997784866548 0.20174718573017053 9.998210146724807 3.3439951037121016 0.15769213081297923 11.585954907657726 2.2264838776181577 0.32974988614585893 9.061382872457855 1.1513358200701551 0.3558217923524935 7.199201413519438 6.023959205586628 0.1508574858387779 9.162523206726426 -0.052176305151206616 13.703643361432247
1165 7.333093346338977 4.587281410858419 0.21407356980102715 10.435527509431543 3.3210759539908272 0.1641103026298468 11.102483224476316 2.345332532375215 0.38727466289349644 8.829458359189273 1.1081989174072209 0.37626360603898884 7.440891307055521 6.0659564888477995 0.1539920891776918 9.028290749298327 -0.03696160282602841 14.847791373008635
1166 7.055232810003976 4.50101272558963 0.22734890150318673 10.147036639153407 3.220419690940911 0.08301656853140714 12.202328206263564 2.241669718343359 0.3479253806533027 8.963904844343574 1.1983733209873877 0.37668432334924673 6.581750313190155 6.163867510122067 0.18313261225117666 8.990050562590936 -0.057462070325253786 13.958487029268879
1167 7.560523942770605 4.603327759538134 0.2034073918008546 9.823705622665711 3.3094745803686196 0.1438554657179442 11.928091857452891 2.267501935408196 0.356421357579668 9.005653002590728 1.186731853935171 0.38604098391790526 7.393328116224145 6.076008120472139 0.12431715510485764 9.142260508340815 -0.033921813577472905 13.911900608254678
1168 7.5109839261196845 4.599673174570356 0.2596000800315487 10.462225356488933 3.372259921399174 0.12469968236353851 11.237232106106271 2.2629581442484787 0.3293404426172345 8.779397360713142 1.1405483740607525 0.3766848094686798 7.719721565088404 6.120484451296925 0.15484891251310312 9.141912062903288 -0.023345850406787515 14.268642155298616
[truncated: 463,583 more chars]
