# Supplementary material for: Lipid nanodisc scaffold and size alter the structure of a pentameric ligand-gated ion channel
Source: Nat Commun. 2024 Jan 2;15:25. doi: 10.1038/s41467-023-44366-w (PMC10762164; doi:10.1038/s41467-023-44366-w)
Supplement: Supplementary file 4 — Source Data [file 41467_2023_44366_MOESM4_ESM.zip › rawData/Figure4/9nm_nanodisc/m4Helix.901.txt]

0 35.477347078295324 4.571095967395425 0.32042391122610775 35.7754213868792 3.3201636750803867 0.31510679978193756 35.69693131792132 2.0991104574296267 0.3128555655912786 34.51249868901495 0.8512029231593984 0.3167973673208838 34.63784188655264 5.8561276016885735 0.32193401562206625 35.22000807173269 0.0 18.187028696490678
1 35.47734708668905 4.571095965732091 0.32042391122610775 35.7754213868792 3.3201636750803867 0.31510679978193756 35.69693131792132 2.0991104574296267 0.3128555655912786 34.51249868901495 0.8512029231593984 0.3167973673208838 34.63784188655264 5.8561276016885735 0.32193401562206625 35.220008073411435 -3.326666941916301e-10 18.187028696490678
2 36.42905633063948 4.579348403140832 0.20658696113901454 35.442890161947275 3.459768622174157 0.16209103774903003 35.98220705126403 2.18115221538151 0.37175233635400584 32.05378520425124 0.9067552032217714 0.4472586188808899 34.55453579205527 5.815068689418426 0.34788674332648256 34.89249490803146 0.04887850171665724 17.596401317341947
3 36.30422371836092 4.553024247285204 0.15224640895549563 35.69360221503415 3.4179206329521548 0.1744839678571452 35.43074041718645 2.1485729996033927 0.42954204865778317 32.16127923588844 0.8559369185512183 0.479087718272338 34.18240419036227 5.857645399163633 0.32814522384033373 34.75444995536644 0.02707991456043839 17.91645176171236
4 35.69007618142969 4.549315362578569 0.15905533265192545 34.91776927492552 3.438904526879972 0.16539247402953117 37.30508124995448 2.2001334963777888 0.3495846505648222 31.421267907450385 0.9019979546601796 0.4708573449050378 34.892943421627315 5.899834938611959 0.34769297011198064 34.845427607077475 0.058497130871011695 17.103738684924608
5 36.03968939564702 4.546238768761473 0.12395225663903778 35.459937884772714 3.4685966974694247 0.08863153885289247 35.48604296022508 2.1717852429054614 0.3647626613964043 31.912802840214187 0.876324447515985 0.4252113835376049 35.87198021987601 5.858295501927371 0.3626442992634304 34.954090660147 0.04470800676526097 15.64406415728607
6 36.37762896544404 4.562592667635446 0.13518307370631702 34.642455946449395 3.480195592143023 0.17471283027259024 37.04359328946716 2.1743488094683565 0.3445125597926864 31.783181611708773 0.9001774290011328 0.4585608261234693 34.45695394620585 5.84883773963065 0.36828350756220285 34.86076275185505 0.05369032262503966 16.973906737249578
7 35.518592374602676 4.552467841455311 0.20509209899397401 34.656682139860095 3.4568141756395443 0.12591723492040752 36.48146780072233 2.1641108982727126 0.36028671190254236 32.51642682607345 0.8455468529090437 0.40713888530499903 35.28844600629873 5.838275078128065 0.3152427444399978 34.89232302951145 0.031902844330253345 16.19955288031251
8 36.17642246308098 4.527162079004389 0.06512981573662538 35.15521194430653 3.4480066213523757 0.14083797564457745 36.459701824831654 2.142571167596899 0.4003077306708611 31.980910990703716 0.8223430764512831 0.4009064099418115 34.75789392075275 5.854735548929124 0.3482210559456525 34.906028228735124 0.019423573716132236 15.531774149671234
9 35.42454614751916 4.512130138482751 0.08189339419192015 34.532832438058286 3.438907731887684 0.15197419924719774 35.59316042666787 2.16031956155949 0.3807707769682873 30.44813631310347 0.8939735874371094 0.4622479657372964 35.36948832317752 5.811370130722369 0.369074083020345 34.27363272970526 0.02380010506719863 16.56948587222492
10 35.733272860002295 4.507681385716814 0.12221274333172813 35.51308084967966 3.433617636334025 0.1252615145168136 38.21672422434326 2.137524045724609 0.4005580347864979 31.87293297158758 0.8514269110969126 0.4595551699444421 34.692395751348435 5.867282176163096 0.37670555000801953 35.20568133139225 0.019966306056409276 17.00874503640444
11 35.34433129319954 4.5160526306919735 0.056177772978435035 36.157408258995744 3.453595138525393 0.10185681320225363 37.140899690385154 2.144312084574569 0.3900453181007498 31.278172366798497 0.8641490482662059 0.4485814793182471 35.826136453803926 5.888136961072157 0.33611730548613133 35.14938961263657 0.033709047675377676 15.272518781919171
12 35.643250163152224 4.539492815183979 0.11324278708831115 35.61628591208094 3.4234507952398636 0.1364973240319785 36.20374395067619 2.1476472128890194 0.3642103726478494 30.721667203316777 0.8934908288634984 0.464969490016551 34.61128893122753 5.826832410975809 0.3799558360920305 34.55924723209073 0.026642687679751975 16.7174853479332
13 35.35301881557011 4.539100976197696 0.11179890117052521 35.78757919286428 3.4467232559188417 0.0942877499459822 37.281482928180814 2.1261482726340413 0.38700927513773 30.691239273491245 0.8622259293259533 0.48395016523966516 34.56207887594008 5.861288210830685 0.3933752012069185 34.735079817209304 0.027557204030761607 16.849786835585547
14 35.50116554561111 4.545534635392186 0.07979876666671651 36.36362119366165 3.4466162605357136 0.06561704065224705 36.75936100464739 2.1600527054686083 0.39903419271163904 30.863795326051132 0.8804728598450412 0.4532478058979049 35.18034184411833 5.868099704435404 0.32356612735114976 34.93365698281792 0.040615108184708634 15.14056939995583
15 35.156179310706236 4.5484060220096865 0.08192253487165735 35.57232662194368 3.4162132818993314 0.09243876412975296 37.38172565118998 2.1584764378773453 0.37777302989997624 31.712093072623507 0.8743052412502483 0.49431134458213644 35.455513882523945 5.898893887288564 0.3654320946775192 35.055567707797465 0.03971884911435304 16.178927460795567
16 35.145839269150905 4.546484056668873 0.08126801906386322 34.906797721926345 3.398119448509101 0.1515337850079566 37.343031767747604 2.1529722337275814 0.3818746246088187 32.11937888182709 0.8760483127636518 0.4757607016354432 34.5415666507314 5.900141449975527 0.3896132191027657 34.81132285827667 0.03521297537826469 16.960127697712547
17 35.30285734976118 4.54197157900116 0.11882567663606958 35.55721703826818 3.3897004975812273 0.17999538688591885 36.54021565519211 2.17010480975842 0.3773698064524553 31.749935503151427 0.8159053762386673 0.492836124264315 34.582488493041936 5.850164566101365 0.4200709449254364 34.74654280788296 0.014029240785486018 18.209721029409046
18 35.45260774493919 4.5247885160557715 0.10239003112749195 35.16265269091723 3.385296085187577 0.17700091616701522 37.22504300927767 2.1591174972775304 0.337770024654959 31.01643567103014 0.8545779419868932 0.4526437454704558 35.3669255846608 5.83023607713173 0.36474327877882423 34.844732940165 0.011263098577218323 16.438709138227487
19 35.538700598892355 4.540758951040079 0.12102081942272197 35.27499584063433 3.4339352303228603 0.1894510644374423 36.530163013720276 2.1627013795329253 0.3816016682961424 31.233551169593486 0.8383194421841385 0.4754958048636199 35.1270842313931 5.830877888211855 0.4308513370831426 34.740898970846715 0.02177845330768966 18.316551931695493
20 34.785705382829086 4.546550417777952 0.05240929162627028 35.459926510212995 3.4387935891301478 0.1660327655319797 36.421653953772726 2.1998813424782657 0.40448891137242565 32.088500904282185 0.8508691115473891 0.47062972842221756 34.373421180529064 5.856931323595031 0.4145261149843423 34.625841586325215 0.03906503195507507 17.281401892668615
21 35.35843386114436 4.533940130622931 0.12813188556631053 33.930970627156974 3.4607870989328537 0.12270752017562166 36.59262287974975 2.114600135367076 0.4167547064207202 31.326444527759833 0.8700083040967747 0.41737785666745064 34.334462331835454 5.84335347579339 0.3388020177208841 34.30858684552927 0.024997704011923184 16.315248081977522
22 35.788123201711336 4.549555049615165 0.13192027185860314 34.99545881391081 3.448275120265262 0.1351069830573111 37.12487553652361 2.11459465368166 0.37247693087910844 32.80504182331583 0.8236635009857254 0.4453279314338422 35.01599410179729 5.847056746903252 0.3433906748249558 35.14589869545178 0.01708888933953101 16.366227637814905
23 35.17850622922769 4.524578652432811 0.1584350766540216 34.50808110277544 3.4022430424159182 0.05112257401827613 36.26400307552039 2.1347688856060025 0.33825317169074365 31.291170182337616 0.8406705839693823 0.42335157088314956 36.21080550097665 5.896879088201746 0.33644172158070845 34.69051321816756 0.02028792557448993 14.984039410704241
24 35.043842593904685 4.5262812010131706 0.17479339329749244 34.54108003782909 3.4219103825564057 0.0013372133747892698 35.985918810536745 2.157103427841017 0.3860561806736275 31.468661851115456 0.7951138310685149 0.426069283577988 36.40797097957312 5.888513160110241 0.3703292311016943 34.689494854591814 0.018244275567187863 15.56824078291453
25 35.57954948953315 4.529455547677393 0.11107532665911955 34.00176901420319 3.416564818292234 0.07659408148146814 36.02310296474791 2.1400140592570756 0.382478596813444 31.289842326957697 0.80135909924614 0.4353628780808127 35.71505441773552 5.849305811949911 0.39902023205968 34.521863642635495 0.007799742333868709 16.094741017943903
26 35.51138487401844 4.533256142113498 0.10653879946461395 33.90571772542092 3.4205372208575624 0.099168338893816 34.56693094882137 2.1821477089708856 0.39851442194533543 31.886163100697367 0.7956538511417985 0.45231804530320663 34.935437718690046 5.850534764264145 0.3975266866775876 34.161126873529625 0.016885812518895826 16.662372336028252
27 35.54871189962283 4.518874678227441 0.13989730132158032 34.79591252506894 3.4443033033445443 0.07393623483461355 34.842862532838 2.1684090884115594 0.37202495486208886 31.48993701325964 0.8276325651887086 0.49659996154682995 35.465493469544995 5.8639956799007145 0.4013361364304894 34.428583488066884 0.025102938063911506 17.003033522759328
28 35.45327785084041 4.553676685004698 0.09504443606650297 34.20546188551614 3.424075244721373 0.1321909713154782 35.33753447747879 2.1249659478437097 0.3698904161997737 31.19460264011172 0.8299544993023265 0.5141292224641335 36.116144213778526 5.867747364220954 0.3445496190873443 34.46140421354512 0.02054382326793027 16.68229262151807
29 35.586938918928176 4.539903410706357 0.14958539604409357 33.7103753338764 3.437795327190457 0.142937029437901 34.61476827358145 2.1766549423547703 0.35755067586084915 31.71475913491593 0.8360808965969028 0.49308034469902595 35.31989899438476 5.862729906831818 0.316268673673585 34.18934813113734 0.031092771785379014 16.72374559754639
30 35.40206688667084 4.524538596170759 0.1312064745872964 34.06358326171587 3.4096677085647915 0.11866366621909752 35.8528338960314 2.1442583595755997 0.3723155709227166 31.624714922467252 0.8594341520319051 0.4759573010447906 35.58167003222288 5.890477253315978 0.3461718897174617 34.504973799821656 0.026135088981124554 16.550629640120825
31 35.43552386324639 4.5324280619678055 0.07766544924935548 33.893170993072715 3.418388063577369 0.10542597451781809 35.741913332235114 2.1149264146959696 0.4015986430992962 32.298122827323375 0.8488847349294357 0.5176509430702663 35.11697621988806 5.88220838286563 0.34567915062326526 34.497141447153126 0.019827006656559988 16.59308876998878
32 35.814304274332166 4.546435525746293 0.052608032314748254 33.86166250709227 3.3861450755106905 0.11361457357876131 35.32803499580317 2.137233242420664 0.4441881768170314 31.441004309815423 0.8545974170137831 0.4641208197308527 35.28461108645393 5.860007602118519 0.3679736170779069 34.345923434699394 0.017343647611308043 16.529892200809652
33 35.216767928492764 4.544173092130071 0.12526628530928968 34.475912245762146 3.4164344561678575 0.08779666537483058 35.05303156220672 2.146341883541919 0.41217311454285466 31.592722149311054 0.8095628929782327 0.47388330820436586 35.041396564166696 5.8655015962748065 0.35840668666988895 34.275966089987875 0.016862659267895364 16.70201835482633
34 35.236893322411944 4.5187240072596495 0.11140285474742498 35.077620084386226 3.426479068244201 0.1143702058209182 36.05908462254872 2.144996188453099 0.36711336383780085 31.705870131266156 0.8450444385403411 0.4898832101785948 35.68971843001931 5.858935798318634 0.3537532486557215 34.753837318126465 0.0192957752125029 16.461339676728542
35 35.54804201944181 4.545224629277229 0.0897690062166618 34.15033939424241 3.42945764055149 0.051652881861066625 35.26493262058387 2.151140851989177 0.39431212369186147 31.363151844704458 0.8320889730284134 0.4961308669284935 35.85181076568914 5.828905126250029 0.3800448604170488 34.43565532893233 0.017823319268585536 16.17929382094284
36 36.4773589970711 4.504347587460626 0.08182924824959582 33.961734500273835 3.4393056610604242 0.1524836082920855 35.60111940066877 2.1413280813170097 0.3205434892135733 31.25821047095497 0.8227688618682611 0.47865877336078816 36.13398104172709 5.829138799611258 0.35325101286413274 34.68648088213915 0.007837673312833738 15.891169306829232
37 35.64803648856519 4.532100287005636 0.09550995486655421 34.209584240963416 3.442414725067417 0.07003885106305444 34.855249105476915 2.17100145277173 0.3908508988048507 31.395502536014618 0.8406950776161146 0.46316932868363164 36.35932173689727 5.8422684167177374 0.323953582546401 34.493538821583485 0.02615586688504499 15.395635115028222
38 35.99115955087385 4.526705584531346 0.10008760842972698 34.740717038266936 3.461116978786817 0.10277942177177406 36.18468944448377 2.1135075172048374 0.41229108744091975 31.485855923156688 0.8409348888000465 0.5067473068428673 36.01415703209267 5.850158740961428 0.31920789920591214 34.883315797774785 0.01894461710621289 16.513942249515253
39 35.58777794449155 4.533395065753866 0.046503847208103306 34.24908867876323 3.4212124642046824 0.12043037823040144 34.61065234229314 2.226890495945259 0.3512364025103449 31.643745309373955 0.8113996586158466 0.477319467093982 35.76114326046594 5.807174579083627 0.38714759512971303 34.37048150707756 0.020474327769974245 15.843860848520709
40 35.209344414211586 4.548109496382353 0.15758240237145196 33.83653860167082 3.408915100346446 0.09322258397328388 34.62554693859374 2.219135413981994 0.38123882583308505 31.9170346579387 0.8438920254182609 0.4667795063392748 36.507291239828646 5.871637764366614 0.3608914998864272 34.4191511704487 0.03879783514845172 16.72709967744545
41 35.2511832651631 4.530864537113085 0.11730967236894416 34.49393244053537 3.421248848617484 0.10139561050114304 35.602102105563425 2.2099414956586263 0.3390262994089198 31.443298355074067 0.8168909788897755 0.45058950349115734 35.81862673117471 5.866454878648108 0.3948622338932932 34.52182857950213 0.02954002283473378 16.079296419974472
42 35.59742200377973 4.539381016058969 0.10244716410800274 34.79791037483242 3.4231897213825366 0.08507073240875718 34.51134832008668 2.1963785040653208 0.40896972433125695 32.459669132433895 0.7856827601051667 0.47718659158043636 35.98394377943305 5.847006056621385 0.36982215177356204 34.670058722113154 0.01878748669599366 16.54124988225093
43 36.32038936651037 4.543771423118188 0.08078935590540673 35.453065126638776 3.4475709292803165 0.05619475535465438 33.84618991451179 2.1940474865460597 0.4006596738042073 30.918256416785482 0.84368560664096 0.4632921820326425 35.76206028353294 5.829421086788945 0.363394438191485 34.45999222159587 0.03215918152421184 15.634074816879636
44 36.81796928804397 4.550489345872796 0.06720589538022846 35.07167456025433 3.4708985454535104 0.06327925990003423 34.94381515901365 2.156857493358796 0.3606067959908525 30.743695167949614 0.8722966122012353 0.4193654946480658 36.47408227862234 5.816941703871803 0.35482893959921463 34.810247290776786 0.03395661520094624 14.499113953113373
45 36.50475091365563 4.5795849227181105 0.16841380042057538 34.5647600256737 3.434305493816993 0.07236219704049092 34.572573553313134 2.176840829490561 0.42320573428527036 31.48978981608211 0.8350068543728492 0.4154766760909324 36.07036096978698 5.878762632465561 0.3592587113596336 34.6404470557023 0.041360021622132856 16.486483768640543
46 35.56906519506789 4.521514043688417 0.13023615079420497 34.20805298887329 3.404776157555784 0.09444462725318431 34.86846646274175 2.1273423625641916 0.410743902019384 32.53071416565148 0.8529010160858459 0.3572717770771104 36.054841365465656 5.8734739138171035 0.32924957288570833 34.646228035560014 0.01646137379158643 15.148385652954003
47 36.70862780154631 4.563442900909104 0.14514567393918634 35.41995223522088 3.4496538892817044 0.08896893538788057 33.242378269954656 2.1986081213836233 0.39830777845329823 31.723291542356094 0.8276081537095228 0.418542204602468 36.51920714857732 5.831484897917262 0.29273897690956996 34.72269139953105 0.03461946768956128 15.397708687423854
48 36.74211989408036 4.569273996571268 0.11154644951424862 34.410533860308995 3.451070654619544 0.09678771937459467 34.11140754276342 2.1810701967358117 0.42116108109799993 31.51664824235415 0.8476818719920624 0.412603346305504 37.04365215466935 5.89399544942272 0.27171146522824835 34.764872338835254 0.04907830891759919 15.055154321390633
49 35.537968259901064 4.542686233527474 0.0867896074014223 34.39041705006352 3.4534711104878317 0.08947665323784981 35.19384081377764 2.143920198755427 0.35764552554217754 32.07548350563199 0.8603594416366137 0.4066720113485381 36.52744856445408 5.8808000519923525 0.28144459956457235 34.74503163876567 0.036707282329257664 14.003413919731068
50 36.186624475906925 4.550291763386509 0.1252996757971028 33.8564655970214 3.4404883884103215 0.09976915826196053 35.714915798190674 2.1119139250483157 0.42341206833429657 31.2031166398755 0.837997436301798 0.4110149029775 35.867675192159815 5.869833037443273 0.3246654989233851 34.565759540630864 0.02256478516736151 15.861320180276701
51 35.631519133833926 4.544878099864593 0.08012709396919518 33.94722764164325 3.434417171490744 0.15530851443032317 35.3988752949505 2.1207450729642288 0.35413398960756826 31.85885420519177 0.8184448443715171 0.3929034550811181 36.72948450643332 5.851251064942113 0.3492301647502172 34.71319215641056 0.014407125775957064 15.260194789226492
52 36.107392867839835 4.551820131356122 0.056324077778053046 34.02429814048475 3.4562764676830877 0.13799424395622245 35.01378920786133 2.1317832093875793 0.3438598653378127 32.27954432662945 0.8312871477486115 0.42900258275570735 36.66245910515153 5.875734637931924 0.33722478785814586 34.81749672959338 0.029840193870782784 14.947386645762577
53 35.67448460777657 4.53154618612208 0.07535647683922388 34.345241400740434 3.4596689457509444 0.11615254591965969 34.310774765702114 2.097366269318471 0.32185714659928505 31.99993964504868 0.793974873367755 0.3900227441401019 36.71611846140626 5.888507502224088 0.2961878063883088 34.60931177613482 0.014672630405985676 13.746136650329591
54 35.923948468957576 4.552832597920302 0.1292331494274916 34.369524858927704 3.4620428887875985 0.15049534772761305 35.64846176606386 2.105930604174719 0.38271744205522384 31.497101779505595 0.8083195999967842 0.44214832009809885 36.586022708316975 5.861198912020483 0.32085793268130375 34.80501191635434 0.018524795629295366 16.334478899736702
55 36.03124221303433 4.542236705689492 0.0929282196969047 34.162542550184405 3.4754110438265333 0.05320204579329452 35.21289501310757 2.117258072446948 0.39831039093730347 32.186875391663456 0.8090265308155903 0.5283805348477493 35.84833540845093 5.866576269953533 0.32172314865888096 34.68837811528814 0.022561599595737204 15.9803010044166
56 36.1446447230242 4.5433582859726025 0.07469566709698924 34.03899572578924 3.4632029663958077 0.10061592862805159 35.30262783028889 2.111387410256319 0.3929707023636731 31.465285394198972 0.7901710180034147 0.4320111560089476 36.51341885367118 5.873249670663598 0.3298649136556195 34.692994505394495 0.016733745307666338 15.242492111254693
57 36.543126690018994 4.564516432641094 0.11474928753086212 35.089400668454374 3.449657767841253 0.05236489815955629 35.181161563144705 2.128818219576031 0.4158395069322067 32.1191132849438 0.8198642356379402 0.4585344336923633 36.25701040785868 5.8656599105719405 0.3482420166790945 35.037962522884115 0.02616318830296971 15.925134371134668
58 36.481768605788325 4.530914700174327 0.10382218481283559 34.37207118388076 3.4188907984356374 0.10995609335049482 35.7629061494896 2.149616779747431 0.47893421327060126 32.143582226051336 0.8273419697200901 0.4130546869922781 35.76827284873189 5.891520095623543 0.3015292221131966 34.90572020278838 0.024116743789523575 16.126428854972044
59 35.97361486278833 4.546437095276498 0.1205910173148979 35.411474135093954 3.435033430978483 0.10056132120558257 36.5314667463551 2.0998254083047305 0.3909250507540893 32.7463812560419 0.8077508820888613 0.4025671866596631 35.82565214111334 5.884817038152001 0.33100793540417994 35.29771782827853 0.015232646009432638 15.42004191817424
60 35.71203253361767 4.527910560849725 0.11180798311848482 34.66320294403786 3.4349898524313947 0.09259683092226649 35.54770629431014 2.1364088061439643 0.3928240518811629 32.540999543323984 0.8437571766336657 0.4507579562430851 35.61086586226281 5.891039876671004 0.4077521314551635 34.81496143551049 0.02728112959526885 16.681539623045204
61 35.5855564138297 4.556847568906659 0.13197735476876682 33.69654941299927 3.4662578061661886 0.07456296372883212 34.67142776334726 2.173693523314349 0.4718744615998176 32.9132154878931 0.811935314565354 0.46282354970983786 36.11017958534871 5.902196804328718 0.38801686319861006 34.5953857326836 0.04264607850557174 17.523973671540034
62 36.351188344118064 4.576893243417364 0.0892723071477458 32.80374227798233 3.4181304899625617 0.13437219835877035 35.68271788130248 2.1296881441189974 0.44950115221097614 33.56947040992664 0.8447432634233248 0.4535594177247423 36.84331366629503 5.912927357265472 0.33153737288687707 35.05008651592491 0.03693637468686197 16.710227559216428
63 34.781890130664536 4.562797663289906 0.12858681119607787 33.188797479661346 3.4526730497283573 0.07929470330361735 35.96197062569236 2.1271846837932773 0.39802384307209243 32.99583531136447 0.8131419263567474 0.4060689953337513 36.16070794121262 5.888659679591129 0.3984442206273915 34.61784029771907 0.029351275601201432 16.162206322059774
64 35.00884247160598 4.5764087484608265 0.15942521131792914 33.54758515684619 3.4628509931593388 0.11032104399332991 36.1454687188433 2.113201628284351 0.4477722585063025 32.9176418346317 0.8058388822776805 0.4651047932091673 37.15767045277878 5.887849508894321 0.3673539174182653 34.95544172694119 0.029689827264621438 17.761430660419943
65 36.45485387634728 4.588137500663521 0.060013983862171036 33.99188684889165 3.4597334932115356 0.06907575992750205 36.21933019891219 2.1154632686746115 0.4383846063238063 32.82683987899727 0.8277504031569987 0.35671813274177766 35.63638533276779 5.855654154444411 0.3332436580903071 35.02585922718323 0.029807639079533634 14.40915677667963
66 36.197249111002264 4.590283586557124 0.11898696538444288 33.41425944741541 3.44668342309248 0.13110894285937416 36.39056056364514 2.1107598857312784 0.4484203764740206 33.692166755087996 0.8239070722843761 0.3776356501488828 35.989677082218485 5.923452917159427 0.3551958935803574 35.13678259187386 0.039477252014255046 16.402037917046588
67 36.19578207698333 4.5731064052915205 0.145817910732492 33.283547087286784 3.419297848991518 0.11346621511486889 35.308542798798996 2.1305232680639916 0.43369458826981555 32.56284907050401 0.7767786050155695 0.39655668423178064 36.58933727471242 5.938355866418599 0.3538433962353958 34.78801166165711 0.028072273805557612 16.539902633672725
68 35.24443102903416 4.5704064571210985 0.1569819207884579 33.58778172018447 3.4477454886620444 0.11433468438758222 36.97822388063174 2.152949899887371 0.4838530526218537 31.953940153096486 0.8314815577257142 0.44135851798352316 36.50196870532942 5.900556606676064 0.3397812827462971 34.85326909765526 0.04108787706377639 17.60480959993336
69 35.11765296692811 4.585339533935121 0.1790868552224258 33.562336213707866 3.4635534500847647 0.08583126792485771 38.61692300148892 2.132262921582881 0.3927759354803547 33.03502889229113 0.8178402647191028 0.43576888472483455 35.811287861732986 5.868551369535845 0.3637772455990329 35.2286457872298 0.033969383020860874 16.69874251275358
70 34.897122600394894 4.588343909254333 0.11286660593616378 33.50469240596029 3.479820169737405 0.1022844264034611 37.35274548279417 2.136662550309236 0.4004097356160541 32.122599114496424 0.8586960748362898 0.4108107725470798 35.48823142220076 5.8679881563434115 0.3645216454596069 34.67307820516931 0.04676204714545311 15.938461861829664
71 35.20823174065037 4.582973349006991 0.12602065914742852 34.350795916602294 3.4703991320325134 0.15436973471697144 35.124667276194025 2.2045786478548113 0.4726898135065555 32.259513394636606 0.8526099176393053 0.3902100391381584 35.52208850741284 5.899615479686059 0.3979263353876879 34.49305936709923 0.06249518029325398 17.661041091653107
72 35.497073549659824 4.607732141995261 0.15390812950821542 32.9033292001839 3.4613215521253182 0.15017935951704733 35.35213454034353 2.1352023739751336 0.3989505753067045 33.02044139242899 0.7982708674347928 0.3098919336596958 37.09923834805018 5.852501170754651 0.3890325024907971 34.77444340613329 0.031465496306349296 16.06530686265052
73 36.345899322182284 4.610949093288601 0.15903651523235987 33.910925931113894 3.4760113670967048 0.15008132491276768 34.76702534791611 2.1339346565042128 0.39032159193955207 31.832782900988942 0.7998234305964743 0.3066535020745589 36.60311354125565 5.9040014960762255 0.35947887082703295 34.69194940869137 0.04540388376176159 15.648300209555051
74 35.28309048192182 4.5824296968859635 0.11008529236362333 34.08575803673719 3.468427937286358 0.15008331811877673 36.240165633011266 2.0751419840047047 0.4417141967480649 32.746741441206815 0.8440150172844991 0.4178515120769732 36.29462906275306 5.899554848130649 0.3407498166102641 34.93007693112603 0.03437377176775278 16.735915406779043
75 36.38257313290545 4.5772745574069615 0.0817044573325439 34.45361559549863 3.4312408839717703 0.08154582260530975 35.99932551786835 2.1290795567234246 0.44281941718744205 31.336137470416553 0.8409778091241341 0.37530327655801765 36.87518389926488 5.8618764081188885 0.39352181242818357 35.00936712319077 0.02854971811835383 15.75513370374616
76 36.52243035966235 4.580055183688491 0.08160872847334806 34.23732555017842 3.470342304402063 0.15387779956954103 36.205592254601015 2.139847544242647 0.41902223920756926 31.80236598913108 0.8088668382232356 0.4129232549016113 35.92029921323904 5.856439205339456 0.3447930564543271 34.937602673362385 0.03157009022849644 16.18290734533549
77 34.89303769490121 4.580636473010521 0.1398229048576166 33.69122308785342 3.434284526514997 0.10959483698716718 36.7733665833747 2.107408923617955 0.3757328147544533 31.917325544637663 0.8479741907989515 0.37868693003915677 35.98589594380493 5.871814340951269 0.3705600565132666 34.652169770914384 0.02888356602805653 15.749435719147918
78 35.04387694877628 4.568724854183216 0.11052387618363227 34.7057026415798 3.438977248383837 0.11134439964211179 37.16254794612521 2.108241280836494 0.43344389013888573 32.42194714594967 0.8399459485475544 0.3840021565520266 36.92100705752509 5.814352526917645 0.44401629131402204 35.25101634799121 0.01450824682306735 16.99771675900952
79 36.879997224107306 4.588906387928832 0.11112854820644086 34.141734718123516 3.4535264666023537 0.07711808387865128 36.98025427901876 2.1261592328329493 0.42366702590841326 32.40380247435571 0.8708489438396921 0.4531438002135867 35.81257800663625 5.849123601562342 0.41614896171564947 35.243673340448304 0.038172801602551765 16.973375289851088
80 34.967364524803564 4.5818732606796635 0.1660100431691276 33.08577656904055 3.423785417806151 0.16610091414189032 35.574828782253405 2.127675200102157 0.4269589595076523 32.964936287344194 0.8672875174883179 0.4019577443666368 35.995825885907635 5.875553422778072 0.3671591951671468 34.51774640986987 0.03569483882019033 17.511731435272118
81 35.274465212306595 4.571621452638208 0.14289266979858306 33.49750274012069 3.4669472922344173 0.11602029226531625 35.1398085541959 2.1437909206053254 0.3950149822937706 32.611045088466604 0.8437798399703079 0.4627951133767914 36.17714342704446 5.887637988911994 0.3423071685584484 34.53999300442685 0.04321537392136854 16.71925482972023
82 34.911630032862384 4.584515947345371 0.10480790633966842 32.72833142955211 3.426997107626959 0.1263999491579066 37.44856401904945 2.1215501608090515 0.4151225619707743 32.940043336415805 0.8312977492849499 0.3831178603769036 36.503375448704126 5.848634982513639 0.3674353959498469 34.90638885331678 0.023059064565312017 16.00710779583769
83 34.92593417389371 4.586606587490675 0.15672894649091665 33.19387740078304 3.4659427082027747 0.1008678087443347 35.04782390158198 2.1333588288950107 0.4168034423193965 33.04771301587988 0.8350012156345609 0.4161808093914409 36.61921990526872 5.874059837153419 0.36251507004688394 34.566913679481466 0.03945371052460622 16.651254487742854
84 34.84345448159403 4.58562240550401 0.13414153488473304 33.07990217535627 3.472598517617353 0.10404509907515651 34.845574785451504 2.150991043601563 0.47844818122929395 32.964049326422895 0.8446971104642302 0.4088154632934473 36.02303453748188 5.924177884527477 0.3929650988401396 34.35120306126131 0.0560772673922447 17.399758533671832
85 34.804340581922474 4.6075897426674 0.18272729989512568 33.563153028797835 3.4733755173300356 0.12173216438367003 35.9816706943117 2.143221454267041 0.4475205349520215 33.63693751860627 0.8310384503857505 0.41884479664832 35.96055344621643 5.887760165345482 0.39739302652722985 34.78933105397094 0.049056941048459944 17.97045251621626
86 35.941068577782794 4.603709783063172 0.16836649951823893 34.28042999790702 3.4414251223039254 0.11138837788885765 35.9027039236716 2.0876637748094797 0.3823779711470138 32.90393885075619 0.842081390707732 0.41025579440915966 36.18463717785492 5.859108060320906 0.3790048980075207 35.0425557055945 0.02725750129036093 16.631744862034846
87 35.26242368052532 4.599493178971792 0.20236377501381725 33.967956257069496 3.4398051110620176 0.1631454239809933 36.9899355540901 2.1188970460192884 0.40356844320688406 32.34482054835721 0.8582477073623522 0.38700185253272634 36.690370050017165 5.892641896036633 0.36403229264361514 35.05110121801185 0.04227686293973456 17.41919796096989
88 35.20803238498407 4.568851918794433 0.1793944361298028 33.3443390057751 3.4478436190253268 0.11148485491724915 36.218697132631405 2.097022792417275 0.3420366209835183 32.93706553022987 0.8624755296949379 0.41754104050544943 36.392464484011775 5.856423459696764 0.37496425609243167 34.820119707526445 0.02698333897506524 16.334123856569416
89 34.77437914433779 4.575231074074022 0.14575308277560853 33.64902263579907 3.474752685508912 0.14419060406550976 36.042825988618894 2.109565903694093 0.3657948684389514 32.97667540732244 0.8632692955347115 0.46683367590409497 35.69964911992244 5.874537639625523 0.4043456117125192 34.62851045920012 0.039931194736770335 17.497189612239936
90 34.504688971692744 4.5849048613757954 0.14410014733630666 34.34652860898927 3.4653992538717393 0.11950103346571705 36.059877369003445 2.0804665007480843 0.3520865426274508 32.568848767424875 0.86243658297771 0.4755137726864257 36.133266866984386 5.90242823617853 0.4295922824369735 34.72264211681894 0.03958696207968972 17.42701300416656
91 34.789574360436106 4.585174917620485 0.18735988882346472 34.05686305188312 3.429167531485678 0.13376798637263987 35.19325252019585 2.102069131932452 0.3742031622954366 32.77596270795056 0.8455932011110194 0.43114752054609407 36.852980218400376 5.870815809544942 0.4194885863092339 34.733726571773204 0.02702399338823318 17.715478527393547
92 34.80466760271161 4.573706216668926 0.13670873058086488 34.339526816163655 3.480043998561955 0.16613587912833488 37.51265673904562 2.0970693843855446 0.3944613516699758 32.09586490475603 0.8717398024646154 0.41502899998162984 36.5831169732335 5.879582592026753 0.3574459215725842 35.067166607182074 0.04088827387087681 16.842448280218992
93 34.75949179557286 4.576133581560297 0.09966557838849752 34.46978113297777 3.476554290780749 0.09213153774385341 38.382297542651614 2.086298192904625 0.3256944219538377 32.10431741406294 0.8774623738521672 0.3807667673379747 37.46933208215478 5.913176016294701 0.3667335506714211 35.437043993484 0.046384766127825806 14.495738894539475
94 35.203756154707314 4.6009248824817695 0.1808560000904762 33.72791892235357 3.483176534563284 0.13704683051240685 36.46233306242324 2.100366656083177 0.35447312748978105 32.61972663631287 0.844749853045727 0.39696943689774633 36.20691690203363 5.891772982211774 0.3709011043499677 34.84413033556613 0.04465805672646424 16.504009174138993
95 35.871295136342674 4.57787928248516 0.10516907517906603 34.44841820569789 3.441688599152175 0.15354494711823383 36.23187339063375 2.10717972320139 0.3585295179980537 31.887017191859645 0.8206888382566531 0.39713682826253555 36.790615988632496 5.896987195224092 0.3189029114064977 35.045843982633286 0.02934460271321202 15.278300967463743
96 35.53474618058211 4.591173530084038 0.12674227817677353 33.32472785537774 3.461040765796801 0.12641744206964609 35.617056880436294 2.079960626342115 0.4086951945307234 32.657148253043715 0.7910420485189356 0.44331478737040503 36.532407797552544 5.923587107118247 0.3729717347666381 34.733217393398476 0.029820690621345423 16.93825317171718
97 35.400023689236576 4.603735762566971 0.13278610958582304 33.27750826284139 3.4501612115945646 0.1155171810924004 37.530742275207665 2.102123527129036 0.426542217321497 33.099773690622214 0.8161696855086114 0.4241686886641631 35.73089591740053 5.91389260992772 0.3684652515755252 35.007788767061676 0.0376764343946985 16.816075781260974
98 34.73936278403459 4.5640049917709575 0.11890710191165872 33.700669269810305 3.475945893812138 0.09935779839572184 37.490610949078444 2.10798509876411 0.39897742673981446 33.203911551882754 0.8140119132242433 0.4269824204998243 36.542727329813665 5.924902062147338 0.3588835158652158 35.135456376923955 0.0378298669930754 16.07843633869025
99 35.29909932393131 4.581746554793948 0.062413734526456814 33.57023340934786 3.444727666314381 0.0948161736852268 37.14436434850729 2.0912576925364266 0.4062797473984619 32.22055952178578 0.7952809633591055 0.4381891024554608 36.40431320443997 5.884557923480513 0.36063973536859917 34.92771396160244 0.019974035146192958 15.611249188398196
100 35.65273627496725 4.568285129507904 0.08259571902375998 33.348231418852315 3.4434899636817615 0.10433738313092304 36.40065330905095 2.101319729792686 0.41857930665252713 32.01662366084893 0.8336372701345871 0.4462642126858936 36.26542773735183 5.858757218642031 0.39211715978119527 34.73673448021426 0.021557737401112064 16.54580394644059
101 33.63072457497776 4.5545357122636805 0.11301204841031215 34.09902087591293 3.472473642315643 0.12771279172247968 37.314341313460204 2.0975125478507888 0.4009112973800518 32.90351799675574 0.8340106562847892 0.4643838629922692 36.92341196316809 5.880874607900557 0.40166817026304374 34.97420334485494 0.028341308372409647 17.276833801362944
102 34.76337550016018 4.561499216700898 0.14759081632738397 34.878724344217986 3.4529452572868364 0.10430704650979916 36.581417029767806 2.120766009424645 0.3439311100958144 32.25789839030371 0.8316813835715305 0.46475569507260395 36.7664900811304 5.8980617189924915 0.4057116726251127 35.049581069116016 0.03345059224459827 16.80251836672337
103 36.041748854939186 4.564238827570041 0.09286203627839817 33.68479636455469 3.464327989003153 0.10562912368968984 37.65025997667962 2.1339379018144777 0.38374082830088585 32.561826798243246 0.9031770923415793 0.5050295910342308 36.0575248967036 5.8745371947033505 0.415356749378446 35.19923137822407 0.04850367613583839 17.218737690492027
104 35.047212597969484 4.554196675230223 0.07224338348349559 33.038942967567095 3.485551700758368 0.1154235427568573 37.44771788243863 2.0830514310751527 0.4186822376423327 33.5309763054127 0.8765701030659726 0.43084305946754164 36.231558621980156 5.909072301258415 0.3578293666021789 35.05928167507362 0.04214831732694417 15.985769886780522
105 34.96201350810025 4.552274429179302 0.09459809011767428 33.88508402192679 3.475011296583622 0.11236963633438744 37.68283952422496 2.1182082096915167 0.37694949380816345 32.88507615135032 0.8526477697591666 0.4193773515664681 36.42035097167878 5.877708515456757 0.39481512775901506 35.16707283545622 0.03562991918339085 16.021157016512902
106 35.86221614523974 4.567284845560689 0.12266563391867871 33.75943378498744 3.4517093809724657 0.10347595292354687 35.69482322837516 2.13946330462655 0.4008897616823724 33.13051180676719 0.8929045553538482 0.4669091592309816 35.0543034874709 5.90182443986485 0.34228212977594913 34.70025769056809 0.051097180324998506 16.4578991143408
107 36.001945144680185 4.538821955644362 0.10612770577643235 34.15586146443056 3.44893779560618 0.13365486960735717 37.753006089080806 2.1402418850864557 0.38182455918440594 33.3630560219781 0.8187029905363452 0.41149530652210703 36.00637286939108 5.894012584321121 0.41893770272773595 35.45604831791214 0.028603317288210906 16.639154384868533
108 34.823922632173 4.5458427372301395 0.12917671165470543 34.77136223240565 3.4458359195972816 0.08187954874405506 38.31197220153121 2.117046195142668 0.32075907484382343 33.14357618613692 0.8357672344118913 0.4348441886048832 34.71729308461312 5.869366811967739 0.35552087615638417 35.15362526737198 0.023231654719261828 15.151071335027929
109 35.42167343276316 4.566508484942263 0.1919053848766706 33.84397657164477 3.427322128514154 0.13399571978310623 38.154654119216424 2.1047047002865824 0.3735439967887433 31.44864729880312 0.894298870894224 0.43931536188473025 35.46910095566397 5.882220003798472 0.34199734519208047 34.867610475618285 0.03547071273645712 16.968234581908465
110 35.10258853281032 4.5595583294827335 0.12700418730999957 32.943257141261675 3.4328258319327487 0.10139502164849795 37.59948101400733 2.087565648576589 0.3711790846028953 31.939928188934054 0.8665143581933071 0.42238032347744237 35.078606676507725 5.861166124255048 0.4260583228575843 34.532772310704225 0.021985933537403256 16.593051863902687
111 35.36186456713675 4.559743257516951 0.15614552468834475 32.451885687685724 3.451289291464866 0.1250389947622073 36.90040610344338 2.135939265332496 0.3831175414768567 31.905924727649136 0.8499176607459561 0.40486556374107224 34.69019967215225 5.854037127401442 0.4382361600484394 34.26205615161344 0.030645195541660276 17.273574977265298
112 36.18070934466685 4.566828615625065 0.1085495550350935 32.78742012659106 3.42678944380322 0.09485708736550702 35.5224522545666 2.14653493059953 0.39254056731558856 32.82909005925044 0.840980694171975 0.4227901675332508 36.47174520719273 5.886198769002559 0.4089856120477754 34.758283398453536 0.033926365689787644 16.36050032010641
113 35.41628705652478 4.571702079433073 0.14229877481641334 33.041329738894774 3.4419026402373136 0.14452703991473093 36.950663750615135 2.139930868377304 0.3945297428736052 32.251840880940264 0.8283051129212147 0.4113185342251629 36.413983729006084 5.871295043441681 0.35337883189728286 34.81482103119621 0.031087023931435254 16.570545896424285
114 36.13826026340797 4.576565018532783 0.1132000539491548 32.92422248170508 3.430558951598345 0.08159117821538056 37.32140757513742 2.133530630347353 0.4172722697235677 33.01134667469474 0.8143297989251486 0.3729861292121438 36.31266598472639 5.887397990723305 0.36299999843124353 35.141580595934315 0.0289363530747049 15.447510869265718
115 35.53506975524877 4.584009650785833 0.12741058925963425 33.07317020003653 3.4156327630052066 0.07965207700046069 38.17979065363746 2.129721014773485 0.37693508165421163 31.154265710446886 0.9108773470052851 0.3827324449790211 34.73450766804915 5.900533234415978 0.3940774700396872 34.53536079748376 0.048614677046475686 15.593707163024574
116 35.85078962268204 4.598040514011589 0.14885329901414074 33.6860211857633 3.4547851599484347 0.1216982911135756 37.57293680327056 2.1248391756017195 0.38705570283374474 30.87637896374959 0.8819271925200111 0.4774002916489772 36.069953251831386 5.887310594750967 0.3819984017734512 34.811215965459375 0.04984040241586225 17.38360810317546
117 35.98081150193005 4.601349910461225 0.2090008856348285 32.507055192274834 3.4024806325522343 0.12075589699416533 38.216301943631656 2.1198003333423148 0.37087594317031236 31.610846632982142 0.841893289126636 0.3389868677238295 36.67011233638628 5.869675168118087 0.318947964713766 34.99702552144099 0.027499741769417586 15.568037454073629
118 36.03714565708962 4.592825362368781 0.09959306853976907 32.775367032056764 3.445291223701711 0.08432741671995325 36.808479413145086 2.0970080422536412 0.41209797018990385 31.819672022176622 0.8243407143962774 0.4214434002862807 37.60479091924332 5.920320606920038 0.2969630320511201 35.00909100874229 0.03641706497740769 15.062199711430695
119 34.462051318396924 4.576523710649787 0.15404570630996958 33.09816228148385 3.4358454229517887 0.11741707809469068 37.55188423940921 2.1034929511750597 0.3224674657879665 32.13318503559676 0.8245869373406757 0.3717736671761564 35.75589446288719 5.891463803380047 0.35410562812764884 34.60023546755479 0.02684244014878958 15.123903343604992
120 35.02319629438959 4.578898316133374 0.1329071582505938 32.45791091941704 3.419256834139005 0.07226072260678594 37.88886601534862 2.1177998565725935 0.3845187452957682 32.36207193624628 0.8533798515897393 0.3819838511394934 36.41637591440531 5.9057021274835275 0.41969590650585803 34.829684215961365 0.035467272232965884 15.9438843096067
121 35.599982905981726 4.561962487365879 0.06543407217649447 33.203749630878335 3.4167374219868694 0.08717862657528422 37.79929257870303 2.1038080810471795 0.399560371729837 31.199314613052508 0.8469358017981669 0.41896466237738694 36.87700755293072 5.903739130588669 0.33747402064708015 34.93586945630926 0.0270964596066706 14.995586099422512
122 34.50013823832074 4.545900570855266 0.13735494065396606 32.69131130549202 3.468077157752144 0.12100946333439808 38.990590540036855 2.1417883225100858 0.33890422611505866 31.910157047921427 0.848407886955295 0.40607291864911715 35.7035275856755 5.89379176568886 0.3522120020854893 34.75914494348931 0.040053015801648106 15.53349947339831
123 35.13540715348612 4.563883831516504 0.12795544388771 33.5841726380779 3.4680890736906256 0.07756859251365907 37.4926046796781 2.0998509253548647 0.36319685004369684 32.37738353991248 0.8586419427520164 0.3538212054567078 36.50024295954384 5.892661948001946 0.34223169170890966 35.017962194139685 0.037085419312509346 14.493239967936923
124 36.083434306503854 4.577305558351506 0.0979209363694952 33.261275411459096 3.4627613534813095 0.09975479520371862 38.586208034750776 2.1173967538314 0.3239524590484498 31.910041502079043 0.8664408930657098 0.46076392982312053 36.400201591395415 5.9022132452653535 0.35734829478916735 35.24823216923764 0.045683435848373796 15.352294287201968
125 35.43761784958088 4.56579784620948 0.12024468362152547 34.51848150251621 3.4849395286110627 0.1165361080374361 37.47364796400679 2.149200301155945 0.38889136059691376 31.058006740102446 0.8732918658386365 0.4063547001532822 36.15710208290549 5.8679293892419455 0.36090483483726127 34.92897122782236 0.04869166126073199 15.96182136585131
126 36.59573438286122 4.581250830470976 0.10540671454259165 33.2412627841671 3.4769008752945063 0.08841444513698184 37.268708018947386 2.1150388743227477 0.37984685873249674 31.05161522648923 0.8671502623614263 0.3620402914245147 36.82988122860284 5.913338928848822 0.31508218139161476 34.99744032821355 0.051195829309013785 14.333003240494168
127 35.19062572503702 4.565855888814708 0.10469047307040955 33.22926958555197 3.487866004268969 0.11662885711728908 37.87157566157175 2.0959300056235364 0.34951938561275947 32.92305559321549 0.8351987305094338 0.3100146549043388 36.91825793145383 5.909066458952899 0.364758484191304 35.22655689936601 0.03924329268322726 14.2736604394017
128 34.56661976571756 4.556039445003473 0.1508677973041101 34.04351127677066 3.4497643770339392 0.1035117240702106 38.01019629175724 2.0979053842750384 0.3816850468582378 31.334131267377998 0.8419736834565793 0.36870529398558916 36.2048978723706 5.8947993294045595 0.3133728103098719 34.83187129479881 0.02855631888403596 15.104802386390094
129 35.742514777022855 4.5561214884306525 0.09942327359563606 33.50799166745913 3.487042021446987 0.10897785427826508 37.014200460246094 2.1306040356302027 0.39421281555082777 31.161847846353822 0.8385439771116399 0.35171059899092083 36.43629038999064 5.928634092401415 0.3019800735011181 34.772569028214505 0.04864899805349745 14.396190454966941
130 35.18657418714706 4.530082272143083 0.14632855853539256 33.93223620630632 3.45206399164763 0.12440316964246169 37.71405055509345 2.107584172061488 0.3499186242365273 31.95492733416739 0.8208395098188814 0.39827673475483405 36.80355487828496 5.936442216236501 0.2789091033818451 35.118268632199836 0.02986230743083478 14.872107243582455
131 34.64897817378134 4.566711638276102 0.16801470844546298 33.910762616448956 3.43386062032239 0.1532933734085695 37.96497057550738 2.0882177132976265 0.4054190414864935 32.675857457676145 0.8035577581410132 0.44022651455916884 37.67091657134283 5.953946632615314 0.2691043635392079 35.37429707895133 0.029718747579807147 16.456012523688205
132 35.51061676552077 4.545767701101584 0.17724414126130697 33.19288956831812 3.42635817913451 0.06976918965763 35.64912689608036 2.1269035676764094 0.4144250249284836 31.615047837278432 0.8303412017199723 0.5004657967446506 37.83379113084223 5.911417845194289 0.23256164062441897 34.76029443960799 0.02861757401467082 15.979400925333492
133 36.05847661646654 4.542305685902091 0.17231927635432423 34.648483072260866 3.4220328159171856 0.08032864736525766 37.332848973568694 2.0940653356438688 0.31800684139471713 31.6405661225106 0.791552533733911 0.38814870035688787 37.063834984686885 5.936058183814057 0.21134900595340428 35.34884195389871 0.017662786051540813 13.408959599886348
134 35.27135080328569 4.564738429537822 0.16235342687072646 34.64936682920483 3.4570586931307683 0.07309714980523664 36.41401235565433 2.0953113182146645 0.41438150316900896 31.37841839179987 0.8263393096338724 0.42116166428429413 37.54869595789151 5.922581733996028 0.2332722996972414 35.052368867567246 0.033665771951949044 14.945787934696751
135 35.607208868247426 4.542936013733351 0.12444591463289605 35.342272077050026 3.439994996777063 0.07883360422102798 36.42235004624972 2.1513847280312253 0.41183478871228874 32.26325805287627 0.8039634990329201 0.4602888841900212 36.51658015288205 5.894186336028387 0.24738100852587191 35.230333839461096 0.026952989769907343 15.157990376550492
136 34.98470189544978 4.5241726255205155 0.14708573960150234 34.597328354211236 3.43692031935451 0.10924387192749611 36.94019463400288 2.097526183814554 0.37862566019011645 32.23089996819902 0.8283934715246782 0.4397148734278988 37.76840964774714 5.899668512938102 0.23835227396196912 35.30430689992201 0.017796097679789957 15.046128604200451
137 35.45315952064069 4.5522861524233775 0.1980342424178804 34.75209978908308 3.455576667083951 0.1219263864133202 35.647690172079116 2.1227855533362012 0.335206210158998 31.702717885681796 0.821636077701554 0.381221524170706 36.63464662693791 5.880793142228418 0.2930166555908579 34.838062798884515 0.02707539360401836 15.233859367597208
138 35.04833270554756 4.547636885218189 0.1840138956060762 34.89398726087412 3.4146863059050543 0.08641196407485628 37.085377129139026 2.0931553159913285 0.4050430266191756 31.987404018251393 0.8093617951362784 0.4087857741096392 36.89495138629434 5.897666704930918 0.25079043703904846 35.18201050002129 0.012961276485671714 15.29848990868954
139 35.02262985663277 4.560153049014609 0.17996109080532938 34.01362535638326 3.462162091721489 0.11500824315602974 34.61954901260453 2.1645290003994875 0.3831489519199099 32.83707320879742 0.7997228458971033 0.3994115688548514 36.519277445076895 5.913827379245998 0.30904978998955634 34.60243097589897 0.04053874830505524 15.889032320306079
140 35.908947605842535 4.545992499589472 0.1313157702835075 33.87922624352193 3.4404341424496003 0.12322117441660356 35.38574299570026 2.1082855698220344 0.3889506209643343 32.320847483908544 0.7675645716896012 0.4428167741969453 37.391373626494484 5.893349017834599 0.21281748212412838 34.97722759109355 0.011585035326379467 14.886839494623217
141 35.50405992557753 4.561800214702872 0.19661379544135418 33.120800468536295 3.4784618632731608 0.09900264228776144 35.45913087701347 2.14096311441517 0.3573931074589967 32.27950597516262 0.7828769989834475 0.4070118251985479 36.550178995615205 5.918757034527571 0.2524659568749092 34.58273524838102 0.03703172022976235 15.039996903298722
142 34.656184964488155 4.56069017092374 0.19028420154839512 33.86502907439458 3.424399753794998 0.10866723015098567 34.97994987080891 2.125707498409016 0.43044641550312973 30.97652646204372 0.7837750522191921 0.4669405410770075 37.965764633598916 5.886491522221869 0.2666217302403392 34.488691001066854 0.01667267456308106 16.764288077429306
143 35.11196627492098 4.556380446856055 0.20676181938164367 34.19977464887646 3.4673230200880196 0.09252783078832898 35.64272415909638 2.157124470342858 0.4232531907778873 32.19774495146592 0.8255254148501476 0.4204709311684287 37.023479159123916 5.915342767492584 0.2699337358812669 34.83513783869673 0.044799098975250896 16.191185776357415
144 34.95231203997254 4.539074103405229 0.15335425668285016 33.144326091565276 3.468298397168321 0.09593589472775002 37.40492722893551 2.1598948750669242 0.4658010675977532 31.136312432236487 0.8330894133931469 0.4435474870782039 37.04464113376958 5.854637269446061 0.3539790922301963 34.73650378529588 0.031458686745254386 17.33332317198415
145 35.12748056418161 4.554539888976585 0.1771616373788958 34.05542913007509 3.4241297859903868 0.13406173513775785 37.0106887535157 2.1070536892435943 0.40763291977104665 31.64224313355046 0.8390875640615663 0.4053071937366556 37.859894434946014 5.882242027291986 0.25118138694374326 35.13914720325378 0.021870466162141677 15.760291319205686
146 35.2914017280856 4.5510720600878525 0.21432593517107693 34.516504625243655 3.46533644006882 0.10387048502894067 37.207681425162654 2.092918215758476 0.414578796934502 31.268802488301233 0.832951575405627 0.4778405183582432 37.28194524188344 5.88954355187648 0.3655276562298518 35.11326710173532 0.026824243688769123 18.061272850628136
147 34.609597319099514 4.595607175397124 0.20210708829799323 33.880273827924675 3.4529007904528135 0.15814505065719425 37.89389169905927 2.1271161443850852 0.405034556062839 32.94162570785724 0.7864900125079782 0.4052080178325506 36.73050018652026 5.941295533598282 0.2949198736876467 35.21117774809219 0.04114180631757458 16.79241420910975
148 35.35116235301761 4.551664440541913 0.1651142020007129 33.79228450810818 3.4590332234978334 0.09718105219460503 36.06894837699198 2.1132795367667376 0.4612236553058677 31.87101142605824 0.7972865614137375 0.39484518952527287 37.72325486691431 5.914293087167052 0.32216432821869645 34.96133230621807 0.0275712449267727 16.50723982995313
149 35.12438176107782 4.562069639478349 0.2034286351231235 33.8890568221906 3.4651574233491136 0.07196870609039227 37.250202701781944 2.123669973949644 0.37642854167200834 32.014851897139714 0.8369849462538246 0.3878250957544588 37.31492351256918 5.900471253314265 0.28298734290193633 35.118683338951854 0.03813052231835721 15.156318729323816
150 35.3020274188902 4.56797510683354 0.2161344008121547 33.44200116796523 3.4551040991067286 0.1341495568293233 35.56194367227855 2.1340899861821514 0.5017896141820753 31.579389646029338 0.8094107267240503 0.47178187755723927 37.34308921247938 5.920003401125307 0.24550728522637372 34.64569022352854 0.037776539043673375 17.983572243620028
151 35.46332360363375 4.573796430866179 0.18776585172853275 33.27825767442323 3.4582582898110346 0.12446704159309484 35.931805266679326 2.1225060567901926 0.37684114689728115 32.145340280814004 0.7725810266113294 0.39701383448917554 36.960160548584 5.894214422886371 0.2718591159987679 34.75577747482686 0.024731120442339317 15.56092627399869
152 35.479191835401444 4.5700480820194445 0.17285135585413422 33.88832902269127 3.46818566943766 0.10215241363507475 36.11036895903643 2.119012287733136 0.4159386504620739 32.28650512429857 0.7933972575588002 0.4471895682639432 37.56967261571301 5.88518957229623 0.23751470539674963 35.06681351142815 0.027626448858372243 15.763749929018495
153 35.24444251848373 4.560723136839952 0.1793092350122266 34.81687235979402 3.404013202836758 0.09437823916127763 36.458188670078215 2.1193033748628016 0.3457964635875839 31.82747171162394 0.8103025706361702 0.5088557780626448 36.5351382083941 5.883488454594337 0.32352300747407226 34.9764226936748 0.01602602300332181 16.63712129546686
154 35.13937380527251 4.568116288848456 0.20589335314896892 32.97751173860275 3.443579121318312 0.15688505234845623 36.68949598538649 2.1215321057315775 0.3418138822925872 31.11961866976361 0.8030513664394694 0.4629851921576817 37.29766741019537 5.911516192713267 0.31859688047225826 34.644733521844145 0.030018890059534464 17.030303694523546
155 35.68211465509076 4.549667376774898 0.14803276949298436 33.98908912410508 3.4486303880706144 0.1328032160500426 37.449833336910295 2.096288888393766 0.3510880793848689 31.636661052198633 0.7867940698527341 0.4061982949928792 36.584433666810476 5.889936343867929 0.37352031215067166 35.068426367023044 0.014723288441306348 16.176233458052796
156 35.456657471122334 4.542493683916536 0.18617990348165983 33.401530317453194 3.476162015555096 0.14266982772636197 37.481085061970695 2.1340933966531965 0.338043494107115 31.351761204583926 0.8120424782458472 0.45946983061822333 36.604156076942786 5.862978882543702 0.402226566850697 34.85903802641459 0.02601396643219358 17.516346798604204
157 35.7672800658568 4.545218741214294 0.12761541503902799 34.772192847436834 3.482836036972854 0.09560116395513245 37.87234034976618 2.123011723735719 0.3433232179090401 31.582058004073755 0.8257771209428196 0.4497714478403512 37.828226479692105 5.876927117614011 0.373480780118263 35.56441954936514 0.031214023145257473 15.925843485104552
158 36.16451092880901 4.558998989051307 0.22432316692076296 34.37003410707601 3.4962580834408055 0.13986780397936008 37.43451725877238 2.1162408265069352 0.3150896825043745 30.772411880685848 0.8316257343354989 0.41388543571523567 36.558355488959165 5.8342735769703475 0.32824082559055684 35.05996593286048 0.027939317110296912 16.288123436722277
159 36.391354106731114 4.545364078435197 0.15753985747609617 34.14597379618028 3.4361358193083915 0.11697920606758298 35.79302817489209 2.1447162507766206 0.3672071793657625 31.121246997798327 0.8080508922099273 0.40223783388475104 37.12412346795605 5.903406298150992 0.2698689084557566 34.91514530871157 0.02799454282554379 15.055417007979166
160 36.25034451453442 4.541363119951072 0.1406816305149045 34.3424507806369 3.4770363783293563 0.10945687717136732 38.07890641388898 2.1100584593355993 0.30478225346540494 31.539942661760126 0.8023336020982945 0.3951345393545274 37.16308440370209 5.868652906957739 0.29732539411961745 35.47494575490451 0.02034876838373021 14.293929849631311
161 35.891666120795044 4.555750532348986 0.1155176982213735 33.235867485844196 3.4723818078035746 0.13993192075408847 38.297474059352396 2.1848989552987783 0.3024987076330163 32.21225444088997 0.8152022398937812 0.3637596556264421 37.429215575122626 5.867409968515414 0.33147437424145837 35.413295536400845 0.03958857582142481 14.360411997271104
162 36.06482722941981 4.576982587668848 0.17775792080182257 33.81726642954621 3.4514741271624536 0.13429698656776448 37.07205041347799 2.1295736688589053 0.3363485459936932 31.660041357024063 0.8299932919492647 0.3922610983584844 36.57976531940426 5.871572677525838 0.2880099225541803 35.03879014977447 0.03237914568237985 15.225487944555026
163 36.763412253956325 4.574069967095237 0.19957823528334234 34.159001817293834 3.4588249148948287 0.10809912661085429 37.37778961737793 2.1192867194740286 0.3416578999916954 31.569270912587513 0.7891481935341552 0.4247603456322788 36.34636557308087 5.834660235552682 0.30486467227632685 35.243168034859295 0.01565788115950433 15.80172082968077
164 36.33032332173044 4.5401696182609275 0.14668622599793646 34.69105072571675 3.4630632046213767 0.10180521512240256 37.453304611492484 2.1212585378028717 0.3322074850187468 31.942420385045125 0.8178048060815993 0.4191467437970256 35.97994600192766 5.824863468292132 0.3168824989542267 35.27940900918249 0.013891802061099412 15.088593368681087
165 35.10701873094587 4.553069420999935 0.1440183557984641 35.247822576169796 3.4227196669816253 0.08076497904231252 37.96090800751811 2.1138744475182065 0.3381579608633798 30.884105261088088 0.8136281631600719 0.38772011341197693 36.75871501227363 5.862635068503636 0.37677230123740313 35.191713917599095 0.013645228482012928 15.211269837329803
166 35.76582783612234 4.5589863581562255 0.21142229911609345 34.5186475229931 3.410949927021822 0.08634218211323601 37.2678646100262 2.157994985780084 0.3508042613319513 32.15554253757324 0.7733292980824219 0.44621628888286763 36.90237900867848 5.82611979196043 0.34046183713956757 35.32205230307868 0.005935947249514717 16.446717625842883
167 35.78982578524225 4.5775988427581815 0.17318822881620044 34.29532914381889 3.438185048963533 0.122346148332714 36.3881611672029 2.116406755771192 0.38742866961870037 31.16378586350939 0.7809077172329213 0.42283331023109044 37.151330109858854 5.8886993256824605 0.28976947344953324 34.95768641392645 0.02081941313097564 15.99200642347078
168 35.748668500325465 4.546426408796242 0.15322075044218358 34.43842290762518 3.4489603731072864 0.048556232218958044 37.309314386362836 2.104599963171302 0.34536712675147624 32.6192673251528 0.755174999072367 0.4073306089515402 36.3043192987304 5.8820391091977235 0.3008668020457506 35.28399848363934 0.00790004571830214 14.385154193404734
169 36.23976220493041 4.567388197901323 0.15201789551198408 33.65127886470636 3.441384787650895 0.13350986949101196 37.83875475562437 2.107258744687453 0.3298189072899244 32.13587012889964 0.7602679683586054 0.38204316964966806 35.9333564888221 5.834118663709757 0.3633030370848724 35.15980448859657 0.002543547510924604 15.592391836355718
170 35.982802064494 4.553719145214713 0.17938241016365092 33.98136470996118 3.438699517984171 0.18222639527366322 37.51179734316892 2.1180708392270082 0.3554792627519397 32.311473191388465 0.8000409221171199 0.41412176340494233 36.88002636288316 5.880032493285951 0.42057882816366937 35.33349273437915 0.018572458615110567 17.782188180077636
171 35.66258597393109 4.572155550032681 0.180712790808647 33.80555197303139 3.4548104825759336 0.13240740561801354 37.88227818324285 2.123897244955508 0.2575307679822603 31.30421671030564 0.8045441345272054 0.402519260671979 36.99819514491985 5.900727919919783 0.3701837834386832 35.13056559708616 0.03168694145154016 15.393703016030669
172 35.96539201599069 4.560578696445589 0.13302809741614705 33.348650315144965 3.4405400186979476 0.12015521008143731 37.56319587928721 2.108853608633601 0.3557961264179379 32.42982898969171 0.8113180597375692 0.3573179622494656 37.677545557295765 5.889637758173844 0.3759690806612249 35.396922551482064 0.022645503387028178 15.381240820807301
173 35.88000528929931 4.577539348220105 0.15821353978153138 32.47867163499128 3.447040173825 0.1536111853000093 35.63809699911579 2.147754459115143 0.3860401924046435 32.0976184861452 0.7873619595993591 0.37390513274318843 37.3313796657493 5.876162353557112 0.29249039757436973 34.685154415060175 0.027631533912661932 15.633273163156435
174 35.73306674530232 4.581204029478631 0.16902822765128134 33.23690237338533 3.4179987322363443 0.09045783598877787 36.92439726869993 2.152058290852525 0.34376154904664225 32.23421596180952 0.7967945988961513 0.38458118731742386 37.19988849704201 5.856460990709068 0.24829533496749664 35.06569416924782 0.021363203483861847 14.164939177626733
175 35.45644653292476 4.593543245092069 0.2386358658055571 32.73564593970922 3.4508273443547535 0.13243990814041942 34.83473870236982 2.1505059321353825 0.4393632875691973 32.92224729894926 0.810090413531517 0.3459972316254356 36.13415010855113 5.840406889540872 0.3471565805052931 34.41664571650084 0.029534639980236733 17.229905153171497
176 34.68169329778487 4.585480750779491 0.23437692912625263 32.35896041278603 3.4546781369717556 0.15100891477524653 36.95742413671271 2.1110279229165663 0.37883248871478287 32.95535772288934 0.7525263255950569 0.3649965119978899 36.361728257884174 5.855546867684275 0.2762622504877651 34.663032765611426 0.012311875838746888 16.105581150329602
177 35.839573358390346 4.5796477315291675 0.25487878185678914 33.244082564351096 3.438151061754207 0.14615553812439147 37.465103013829435 2.1242583058335116 0.3739253674153304 33.26513576323743 0.7565475948198921 0.42283548904549273 36.32037518491722 5.882397823628005 0.2926497351122684 35.22685397694511 0.016660378562274647 17.079240605761814
178 35.59582884139563 4.578597759438445 0.2482844204377202 33.813756069305974 3.477979641279099 0.08893740063505991 37.63779638608042 2.1522788912605413 0.4308142293667024 32.77555471611668 0.7847187792192556 0.38752032020907995 37.11174785321436 5.8530149645720275 0.34020345563523574 35.386936773222615 0.029777882203191663 17.140145042256567
179 35.77722798739164 4.532835315817673 0.14404700884393845 33.002675615827386 3.428814443293951 0.14708492619471725 36.680834281237416 2.1343074044764436 0.4168663051779961 32.61286668895641 0.7690020994102071 0.3426910538681747 37.47281832577492 5.917731519463927 0.3860925872564112 35.109284579837556 0.016998031541758274 16.46430757634383
180 36.788851069895294 4.551228676714595 0.2102343072110081 33.67011024441865 3.4668269614313507 0.15992866672344194 37.71600196001588 2.1572755205834877 0.3954405545941722 32.23377220120552 0.8017042170635345 0.3629615559911681 36.689254293415345 5.843398284352259 0.32155100193576497 35.41959795379014 0.024546607078363248 16.617106311586266
181 35.736190526171264 4.552439817141677 0.16119663935840048 33.25035934522047 3.467819993292643 0.10769230293856906 36.80379118588088 2.1631293944675147 0.35637471949864696 32.80131392643796 0.8073676019985824 0.3509017239786667 38.18493459686341 5.872230586434831 0.36728785902221134 35.3553179161148 0.0330573537163676 15.394840179998992
182 35.77142348747925 4.568846017184418 1.5707945776753771 33.422805045601116 3.4518528343507437 0.1170634407029237 36.44672796490178 2.1362185648200507 0.39532247818781663 32.88362222595919 0.7471592918863926 0.31502524424093986 37.0117419995431 5.854386098351104 0.3036641893525635 35.107264144696885 0.012152436367859832 30.961148758290552
183 36.23778070837688 4.540172223967445 0.13750721655012227 33.41124333397086 3.4297668955975658 0.15704595869332758 36.468564158166444 2.1439958799878225 0.3354407709575942 32.89628496388395 0.7730449117139161 0.3430094910803467 37.35700770667966 5.864508049890187 0.3594927641715806 35.27417617421556 0.010757467280705191 15.269281712093832
184 36.244001324799356 4.527703423256457 0.12778296949010123 33.73468766838341 3.4078512007048753 0.12598603566918856 37.48174444836587 2.182109966860769 0.2943708304711079 32.253600438373034 0.7823068042084508 0.36927081396055733 36.966541357300024 5.875843756816197 0.30255492461065403 35.336115047444345 0.015622905418667843 13.979775710601254
185 35.8168694220007 4.547417791515563 0.18806098827092924 33.639674089122416 3.418551410616058 0.20087018985245433 37.263358780344625 2.1447902029750416 0.349694269389194 32.23599330292075 0.7765441011932361 0.3834229321450645 37.05728748082649 5.86896456790542 0.3692417483476296 35.202636615043 0.011713489890381613 17.088926072845272
186 35.77524247706935 4.558720184051797 0.17592186870174906 34.67884735409699 3.445681739000073 0.1492883362583619 37.84132515213952 2.188843772612085 0.3933190616732783 32.568701652060604 0.8247152880086004 0.39407312335293443 35.63135951700883 5.868587380497418 0.40279259467421913 35.29909523047506 0.03776954788331273 17.365147383268248
187 36.90531791272275 4.536658812114737 0.16049882365311482 33.9259996776152 3.42423885079633 0.1753897876390497 36.11784129216218 2.1358532427754304 0.41819523129684477 31.054479211938503 0.7909675379836625 0.39595688189291534 36.65641231862112 5.889205357373754 0.40321738209933033 34.93201008261195 0.015844635258100915 17.799026800317463
188 36.66011751438802 4.533955858381809 0.1849970159787802 34.70295881483863 3.4090616202711623 0.11027718344524247 37.75281334615777 2.1758630271950548 0.3786983767806782 32.451444728136636 0.7700503647051293 0.42679469867354364 34.71189366075448 5.83857346406198 0.3624338801539009 35.25584561285511 0.0059607419723451075 16.767050152401836
189 35.96133425725961 4.5470151034867445 0.15758582066323318 34.984599620619214 3.464541437563888 0.12821954971494268 36.96223774435843 2.1623472335714116 0.43482225740189184 32.32942538130627 0.8037638988245213 0.37157934950307103 36.51533748385497 5.8680839589854354 0.35051362692473315 35.3505868974797 0.02961020153571814 16.532360327535027
190 35.77856704828086 4.542897291659773 0.1935236905476733 34.84733306690436 3.401694385595271 0.1549868192085087 36.899372415928404 2.185078395202125 0.3766520760926293 32.46598864073297 0.8378315413217154 0.31586079916397997 35.549164646250034 5.868220256470012 0.31002032083255815 35.10808516361933 0.02760424909909729 15.48182045653056
191 35.759477522226945 4.564267502563391 0.12346244304890001 34.104414334460415 3.465712543912988 0.13929158008235337 37.33462500133946 2.177602413301937 0.38316840284519965 32.64933230851906 0.824463910416654 0.3271079666328024 35.232004215667985 5.828453590002861 0.3454838373921919 35.01597067644277 0.03255986708888423 15.10906012140489
192 36.43088588175156 4.574516284119631 0.19010448880341885 33.997956530509555 3.4016505064702782 0.0961720601877053 38.09451601985963 2.168880787084098 0.3468365390175981 31.999424099604976 0.816833854334382 0.3780584660729247 35.21754620110838 5.874864795563159 0.3719641161041525 35.148065746566814 0.027809120563627655 15.849567279128983
193 36.10666856837721 4.559035465945818 0.2128863278064804 33.30919085761288 3.451033482016806 0.12854125119286094 39.07164501751457 2.1640179269163244 0.3002561724933511 32.30478999055362 0.8519583415776428 1.5707097595465707 35.72113837534678 5.870706131759552 0.33973871576999615 35.30268656188101 0.03981014469254653 29.245281071099026
194 36.480290792378966 4.560522965509937 0.17717212153770034 34.11390378872023 3.421125840468219 0.17805902334462437 36.78659891446817 2.1573014020498418 0.3791424496420394 32.200818282583086 0.8491988689868251 0.31659832173980473 35.45944369614358 5.865303345671585 0.3727968326611584 35.00821109485881 0.031150359586599417 16.315188063208524
195 36.601733777914035 4.56747458400881 0.20903248356925053 33.36239028294719 3.4704906211874116 0.11729999595886628 36.92170270506756 2.1400269415925357 0.3491125650237009 32.44010399871437 0.8327841965420435 0.3120724171259418 35.36987702517534 5.842245166477752 0.36035061523822903 34.9391615579637 0.031064177011028503 15.445430429540151
196 35.74735600024881 4.564604415901147 0.17768711879486176 34.285822299284916 3.4337460805494024 0.13345433418219918 38.02002380904312 2.1843236355598714 0.40353580912698905 32.159837661595674 0.8629141160653772 0.36629645048354303 35.89125934680379 5.894802648010883 0.34921884198464337 35.22085982339526 0.04853805426665421 16.388799453604566
197 36.16851575467619 4.562132595903659 0.19528177285239226 33.721089366321394 3.4823948070188697 0.1613877824542095 38.95204261117079 2.182916099072133 0.36795124762712783 32.3260055788997 0.8380951544859426 0.3623255999134083 36.91577236440967 5.867692686037438 0.3567381027863521 35.61668513509555 0.047106143552926485 16.543405824245937
198 35.84411366533768 4.5399738453731295 0.1794769261223953 33.68970329313876 3.4666758582609 0.13543890382090235 38.96476829635498 2.1806212426801745 0.4384886451811967 32.34945908887782 0.8391145500487451 0.37655742574489864 35.52579951753206 5.845602241177513 0.2985039736785216 35.274768772248265 0.034857422557410464 16.369013158011924
199 36.070346774723376 4.529184667405978 0.1838167129559014 34.32192051215366 3.4700152688372694 0.08435218127787053 37.12026866103317 2.1677054857880327 0.4417698258102504 31.93055592961643 0.8336249994104459 0.33025020431309426 36.58360522313613 5.871784609666028 0.3615999630889034 35.20533942013255 0.03492288127086882 16.063317403799225
200 35.84251579120888 4.552674959993891 0.1527725436209462 34.099936219665544 3.4240507466448187 0.13835429085697115 37.85933196256902 2.173614080036124 0.4120275757416504 32.156116260474036 0.7894073897482549 0.3605135366093315 36.51665339970294 5.870154168756671 0.325611701791756 35.29491072672408 0.022440144085269998 15.919972085876308
201 36.929949818105406 4.540850234938576 0.10612489230426349 34.489671864413594 3.468887611389756 0.097796483715025 37.529530264698785 2.1836491508787974 0.4439768834654075 32.560886538589415 0.8409459817710373 0.39366293317833073 36.08038636172759 5.8599064946863555 0.3467021984387186 35.51808496950696 0.03930776978222248 15.908326632529917
202 35.61110154497551 4.539118708909054 0.1767831200609545 34.148005274934626 3.405746515469983 0.065803127004779 37.802501089568445 2.1909010281603845 0.42321357148192174 32.64987902255953 0.7998492103360654 0.3960092676046828 36.36416594644929 5.85556752002314 0.36493806276692486 35.31513057569748 0.018696471629043376 16.349318013079383
203 36.53792024659586 4.552712966481584 0.15472171406508853 33.33302124718756 3.4164336558079658 0.1591621737454572 38.00721781439339 2.2016908625898477 0.4057692085159006 31.71605775016972 0.7870007619907953 0.3270690078019772 35.94851696234172 5.886446892127339 0.31680865570744976 35.108546804137646 0.029316902848824468 15.624911554972359
204 35.98227061481693 4.57058606990147 0.15845623133522874 33.633718382760016 3.4654313522939413 0.12442478410394281 37.092688902688415 2.1642574510680572 0.49097506580725725 32.627728318147774 0.8343119204714795 0.4298124732488045 36.05199659745495 5.900183909341597 0.3033219450655491 35.077680563173615 0.047414015664626975 17.268839078228876
205 36.239845086641196 4.561860791218593 0.2509176991965249 33.328398221544504 3.4364949540944427 0.11487883798822879 37.475734718419986 2.1558395844870573 0.4074016183789175 32.67513217632763 0.7990596430116004 0.37858421707412826 35.50646946503992 5.846805411407345 0.3231577659360148 35.045115933594644 0.020471951893125763 16.90156899494407
206 36.506112338317365 4.53379913185116 0.1683134926434777 34.33019132865868 3.457826864467241 0.0624194679399535 37.48628779002739 2.1749521314242197 0.4271155351267076 32.36129267733226 0.8072041953016218 0.3931733122484851 36.46650821627476 5.904006740641262 0.3493752391928206 35.43007847012209 0.036017687786419006 16.047368088872144
207 35.76101608113526 4.543210501279486 0.19844916864282713 35.14067481263905 3.425412640690695 0.10468762111685735 36.60883380232689 2.163074989952351 0.4639827199496281 32.298938989768615 0.7948319756474177 0.3656735375367264 35.99237874845269 5.856428093664628 0.36479758104336407 35.160368486864506 0.01705151529623352 17.161124487865614
208 36.64025891884063 4.542980538774525 0.18725778194292533 35.16234466211005 3.4375529481077756 0.07396850371752424 36.29352745835741 2.184666674644427 0.524698776014247 32.48066463332832 0.7974042031017752 0.30949609121365645 35.19907528246408 5.857495968373579 0.3056738120978864 35.1551741910201 0.024479941649734216 16.055365638148274
209 35.9047431930141 4.541186348497346 0.2642058094306662 34.54212382287638 3.436003827355874 0.13139768273809976 36.98762966975196 2.174483085178819 0.4512681567573292 32.31466678654262 0.8018021182171206 0.3742587629091931 35.654079283264075 5.849346264612395 0.3119456240480668 35.08064855108982 0.02102420382162893 17.567757305752597
210 36.047951594147456 4.558390915161658 0.22885845235028954 34.80933139155805 3.4225155796439157 0.10690196291137358 36.78744433585551 2.1787813914708347 0.4777862072378099 32.478641474269544 0.7948640004645864 0.3536512039469082 35.22344183934277 5.85617273523592 0.34850287655965245 35.069362127034665 0.02260479944470093 17.368650657451518
211 35.91262203438276 4.529305418403413 0.2161077174598836 35.05858998960188 3.4209087512907645 0.111658839294534 35.29009903344845 2.1925850637317037 0.5058485842877638 32.19092993441073 0.7760454729271425 0.3675415742607358 35.3928416899273 5.884955131900279 0.3365065325908933 34.76901653635423 0.021219842699978564 17.620322883338766
212 35.912678155699 4.524021314289709 0.21896965418832354 35.71017183951089 3.3817119418773194 0.10844111550439023 36.10643711973983 2.198320252584038 0.5374994467488741 32.40455904508807 0.7925636792570063 0.36384006029667193 35.51785835211528 5.859052181878467 0.31844575742028525 35.13034090243061 0.011593749026625999 17.729560567332676
213 35.1221969263353 4.565318737860877 0.18831268893093092 34.59336161566421 3.435484992955583 0.17800887458269746 37.66699935069128 2.165611433608828 0.4855162234158227 32.113324235671946 0.8186597386933829 0.4264651343176777 36.71478493730999 5.848616630346254 0.33223654312946566 35.24213341313454 0.027198181742302974 18.45542280960781
214 35.27898312050583 4.546535546933522 0.1847823799908037 34.65154252921916 3.405365805997227 0.16904523397504723 37.38122926440656 2.1899900965984864 0.5245973939013023 32.48593332971076 0.8376606682100143 0.4380321628271472 35.558508965210564 5.862709407030565 0.3536097240892707 35.07123944181057 0.028912180003281017 19.13755691512351
215 35.58922355512901 4.567074230397424 0.17563658509424773 35.519263691855016 3.4239148648596163 0.0772317294506748 37.64862804803049 2.1920080702053863 0.5211003744791813 32.42291743157565 0.8357327228275688 0.41028090019889474 37.586870760593676 5.89452950772631 0.3262143126210374 35.75338069743677 0.04311175425257907 17.308641336505183
216 35.69972844439112 4.526416586848565 0.19303214885439166 35.61248585381353 3.4179710864318533 0.09387788270967416 36.20073567117588 2.179581234917182 0.5062654324608018 31.221973761198992 0.8605809387412996 0.31917047972059165 34.823232685200246 5.830300464801941 0.3369070473674196 34.71163128315595 0.023429937397486132 16.607215967495712
217 35.26706826506668 4.528138087938613 0.17110534466648117 34.4736033834353 3.456253763779559 0.10998487764183418 37.35584490653372 2.15446207085443 0.5206313288912918 31.071751731071206 0.8387774345506157 0.47709586885686256 35.86557179316719 5.877282755831489 0.2934985283634946 34.806768015854814 0.03144269764025935 18.01741358111464
218 34.21152791175889 4.537795989369695 0.15840182792329652 34.47072422123898 3.396720214264796 0.14333899072131678 37.57905462474996 2.1542850080480416 0.47031455067836603 32.14662909188016 0.8009435111250399 0.3967540109923074 35.24521744511831 5.8553405476288685 0.362357549163372 34.73063065894926 0.009476929136606093 17.5458805578265
219 36.21054318719249 4.550269929249829 0.15976127282175767 34.43733347460794 3.432693927264144 0.13334140125979996 37.67181483111597 2.184565284301033 0.5087318271144988 31.480383640652015 0.8274210224206694 0.39718259493171076 35.3129951770217 5.85237944127424 0.30843208633637464 35.02261406211802 0.029925795951301203 17.274095197128332
220 35.75330086976893 4.571395272395364 0.18599498329443473 34.6540436219016 3.4602925344829076 0.14652832225227877 37.563146026634065 2.171154222732909 0.439075099260389 31.79488590739016 0.8221690891743942 0.3562166532398776 35.841381983574955 5.861495956237666 0.35637711133724126 35.12135168185394 0.03776129005396609 17.007589458416337
221 35.503546421733226 4.542797272489388 0.1790396689082622 35.05116838346861 3.40002064274399 0.1061215160395717 37.86726827005628 2.161083708448179 0.41906633245941655 30.150013998767303 0.8483704953222154 0.37738905538193884 35.621184869234924 5.9145396809993835 0.2962435512049989 34.83863638865206 0.03382223504994912 15.789113972847858
222 35.3020804207852 4.556796344873377 0.17589394000385514 34.850992546414005 3.433210653094669 0.105596329303969 37.46939949949386 2.1805945218172 0.43062479060319514 32.12853028978273 0.826031812825496 0.36831496301426314 36.04862579165342 5.873912233392263 0.3071138216121048 35.159925709625846 0.03456898824991892 15.900081236269743
223 35.40911113259881 4.53779356251791 0.16320999846911055 35.499627462939024 3.411445329553171 0.08378288565431234 37.69324303569179 2.156455132111904 0.4731272847608067 32.283875245634384 0.7842626116464849 0.3652797806033869 36.55615123305245 5.901009533319673 0.2898362192018696 35.48840162198329 0.018653108879146618 15.759045659929775
224 35.14640788858227 4.524267347936593 0.18435074109915559 34.867977333450845 3.4183516000045726 0.09446927384013479 36.961926056854956 2.1693146785970683 0.4560435558808094 32.03696581405001 0.8224219525509038 0.37061864655662574 35.46762264833711 5.847312308401501 0.3666319709342934 34.89617994825504 0.016793452547445863 16.869185990309656
225 35.85399783437469 4.549225865897676 0.15304686319576774 34.678859223680064 3.4197166952500258 0.11703179597870397 36.69822921696533 2.1611990244910535 0.4827843971244962 31.396462676275053 0.8405161694352521 0.41463413578679764 35.29050581775799 5.836746095927292 0.4071110376562305 34.78361095381062 0.02194064524957782 18.043681190156455
226 34.80001487465669 4.5331700523589 0.2121651813668157 34.98003905761126 3.409376680367826 0.16517330117407517 36.261123004608564 2.174779367391718 0.5340285856584787 31.223983864687 0.8065703675395256 0.4116653040536669 36.76754800056602 5.866042434712304 0.3364991313837515 34.80654176042591 0.018447655523372575 19.016830225477477
227 35.41073653227663 4.569990502480058 0.19986814986263987 35.854483914442596 3.4229125133966867 0.07495400294462147 38.21691548231172 2.1770917861287646 0.4940332416764654 31.1361755194563 0.816068914138197 0.465656925196607 34.955485180715996 5.872509716726792 0.346073852632748 35.114759325840645 0.032174561623417655 18.112183366055415
228 35.4015588909878 4.53823573650095 0.21065032780141424 34.41101160636721 3.452633275559038 0.17628386353714573 36.66795754938185 2.1354839571296376 0.5339538709566153 32.01428977610262 0.8037793129954012 0.4376929542548368 36.12308092875556 5.8749622581458025 0.3185264665085868 34.92357975031901 0.02147878311548388 19.218236113813184
229 35.64415225065219 4.557428356079219 0.18055818446900668 35.50526750323153 3.43296163182086 0.08534947143047286 37.65775209841596 2.1627388669073238 0.5394094791965149 31.39791427536789 0.8421827364492107 0.38254247306381284 36.0748791523222 5.871607988650664 0.3319239028802207 35.255993055997955 0.03384379103077342 17.415436191233514
230 34.71233687696081 4.544959607796031 0.23027290445794757 34.43982157317332 3.4391794114274044 0.0632670054467596 37.38570212763101 2.1294351563923524 0.5104153539304375 32.660103485756956 0.8199471519424801 0.43297845457869283 36.455853316403044 5.838377672277319 0.2958506701585637 35.130763475985034 0.014839675016435261 17.564415273747798
231 35.3328965461874 4.526107308731399 0.19453578012849848 35.27280892142299 3.4383276566671146 0.08541377444357143 37.262329378335316 2.1399818039729577 0.4983572081025304 32.42939798083851 0.8042101596185649 0.35657626341484966 35.16715449165157 5.851515681416195 0.3608386618416566 35.09291746368716 0.0124883971305642 17.1397080089272
232 34.976625766375356 4.584468378553437 0.19027285623070064 34.57426386025984 3.43088325130423 0.09248653514681916 38.09115971689914 2.1658906718173716 0.5102462284398137 32.116252265610804 0.8255772919083002 0.40973631731009913 36.32314141301825 5.867206915491062 0.3554100680006093 35.21628860443268 0.035265176864198125 17.855106746736684
233 34.82211341992096 4.557910013792048 0.21196525254101298 34.269233483594846 3.4563153374796753 0.10230368840079476 37.73140337614098 2.154698873170922 0.459260384497688 30.400320713910936 0.8728833944160667 0.39351574999999556 35.64561230368693 5.879266873007194 0.33049421219411607 34.57373665945093 0.04467477342249922 17.160536167286708
234 35.3514406712462 4.552366612590319 0.195793168215711 33.81359412566262 3.466554977549219 0.11563089400100994 35.47932782892982 2.1916327993404345 0.46409432137703494 31.712758907922304 0.8259509706510836 0.4459166217225623 35.78147077666248 5.9123783690477945 0.36623437116379387 34.427718462084684 0.05023662088508809 18.19335090689548
235 35.61800610015306 4.561806185623242 0.14782895409352007 34.72961592024985 3.434359885234449 0.09773053306030247 37.50456725884751 2.1718800966270004 0.5144085254665639 32.85822261042162 0.8248002202120212 0.39149560578056664 35.73883025135162 5.919843278924901 0.34888004131367917 35.289848428204735 0.042997808373640735 17.19267190417212
236 35.65843846984614 4.578650650615446 0.2066822508207382 34.25234713078948 3.443879111498349 0.1581136342037466 37.83748660858901 2.172874348952815 0.45163130107643124 31.299805653753886 0.840782914296278 0.4186863426581349 35.85738666439294 5.914388498738567 0.35290264472783794 34.98109290547429 0.05057497986960886 18.197324907862694
237 35.10232891931891 4.562436792661358 0.2852572166316163 34.13128303880013 3.45118555848646 0.14304452391947248 37.70971801647916 2.1374458210130234 0.4328456101888688 32.16628803404148 0.8074671006909738 0.39854621606516416 35.23739507079496 5.878557947316815 0.28934006616198427 34.869402615886926 0.027878519083043996 17.75061789856644
238 35.00467102856779 4.564848183871027 0.19609686500706996 33.70839887185063 3.439594531148046 0.13545126339726077 37.338018656087044 2.137278720451559 0.4862287017113522 32.32975275193955 0.8306489572415018 0.42422878703245026 35.446611888173855 5.893640203100585 0.35677633304888595 34.76549063932377 0.0336619942118618 18.320691621596836
239 35.694585848729815 4.542407900442419 0.20675165719596428 35.152521015878825 3.4218330021817276 0.10894441953322953 37.28585940661651 2.1414616683743946 0.44490944679295397 33.156532778268215 0.8111784898769206 0.38452478336749024 35.355558223215276 5.890564119584448 0.3167855045297068 35.32901145454173 0.02194891114129991 16.752321199554324
240 34.7723267990009 4.580781761548403 0.20509414768262038 34.48068645918503 3.4273412789822277 0.15616238812952288 37.81876952678398 2.1457267692334394 0.47747812037637094 32.80463651819754 0.7669905631528949 0.408734338030589 35.55729107061471 5.900327792325964 0.2950553909682849 35.08674207475643 0.02469350809790378 17.67602741344989
241 36.150647794856724 4.5604802332986765 0.15310823454931705 34.39615455831382 3.4386130295790966 0.08427361725314696 36.84252004197637 2.158234984064912 0.40735001734957993 32.50285697060896 0.8109849607930478 0.397478801815233 36.26198699875022 5.892236543486322 0.3493351883980866 35.230833272901215 0.032569825293729024 15.945940948108106
242 36.215424973587595 4.5372804193228 0.17230259006581497 35.031354699092525 3.4180176785566916 0.11730407033363553 37.87390849856504 2.116863412584129 0.5026135551921534 31.32893198433738 0.7774030772008974 0.41320686135627593 35.721750189907446 5.881968394529301 0.3573840772015523 35.23427406909799 0.006766471488081782 17.908496661746316
243 36.23211294037171 4.55843976233222 0.23141576335045372 34.530290624968146 3.435894387813522 0.1545208463779498 37.55012712522544 2.0920439585965163 0.4658717964017618 31.147234013854565 0.7704015602519356 0.44240776776972945 35.8231788047259 5.830488090421513 0.39968568712652897 35.05658870182915 -0.002086573067540587 19.41068550923396
244 37.15538604261141 4.581213140107188 0.13095885835934834 34.89931826960992 3.4288459429916176 0.13622240310291278 37.71699213329185 2.1428109656441845 0.4496533921143725 31.601846548929565 0.7829327783474634 0.445082533257274 34.73008383281701 5.849625295286132 0.4222242810781135 35.22072536545195 0.017545499524635133 18.15292405260355
245 36.08389845513091 4.547120055118291 0.21027114831669003 35.57468007411065 3.4105738076553425 0.14451669327267344 38.60925514203205 2.1482876002224014 0.4324550965014707 30.662730687006146 0.7978703082601579 0.4331145272105405 35.18879397075806 5.828361033862227 0.39498400337023426 35.223871665807565 0.006902436073001917 18.510449725469417
246 35.718092368511364 4.550408469231671 0.1748848820291336 34.66883234051012 3.4271745504221025 0.13501180980864916 38.49597715704928 2.16098079383545 0.36588117664517156 32.50939839775466 0.770248328636248 0.438350904577541 34.89486662739917 5.818610482526023 0.3841780838913579 35.257433378244926 0.005944399979617043 17.169331863770548
247 36.446747604460995 4.537466150112004 0.19728271141471546 33.85347970035869 3.4145646393112754 0.14396560277973242 38.494434698525595 2.1453557394741316 0.3556147032633171 32.264953551970045 0.7609104375639404 0.4185228457825969 35.69882469601079 5.841251208790261 0.3256495245605059 35.351688050265224 0.00036951009964052427 16.51304916999752
248 36.57674927113499 4.532784231378288 0.1714808968952583 34.99175978285754 3.4037702623577224 0.1399246556528154 36.67816677929087 2.1392621400841723 0.46030122879455954 32.75520043158907 0.7308738019411039 0.4276374006483138 34.47125174523176 5.874310433750327 0.4543009058715942 35.09462560202085 -0.0033399510483594465 18.949376869412763
249 35.94260150131326 4.525139540717763 0.16829214292271194 33.95954184985302 3.431648235224251 0.1700008880837812 38.32184657406057 2.1444868424067156 0.3879316268259835 33.37073388810982 0.7938365716940148 0.42633413525633646 35.081808590908075 5.861859476635934 0.42327104009132666 35.33530648084895 0.011854008385053816 18.057679734405315
250 35.92017099284624 4.5292754003615725 0.12510493220368707 34.357324925566516 3.421902417437158 0.17902996239617472 36.96438653720691 2.132347875552547 0.45615005865382086 32.77986692016963 0.780808056548357 0.42414348841423866 35.66629610735598 5.855926235120719 0.33478850023211587 35.137609096629056 0.004511872053388655 17.40894378712875
251 36.024088473961626 4.526974865262936 0.15922233460521026 33.626124915864146 3.453586342905045 0.19714977689339397 36.42466475864869 2.1237980227209112 0.45083689401599625 32.80078894173972 0.7812003539690919 0.3989969121375578 35.07261882360648 5.842091435013031 0.4663704639464807 34.78965718276414 0.005990079023520977 19.16631351577293
252 35.26677872706217 4.532805561831763 0.15185249258321398 34.50498964769508 3.444573122860768 0.17349165497040758 38.54759940729324 2.1451833665864104 0.30950274478720785 32.28743162515621 0.7560652806496291 0.4104537620437933 35.5662894180965 5.851545899056009 0.35988004624221176 35.234617765060634 0.006494521246233886 16.10218471983073
253 35.89727728501997 4.527819225258347 0.1602633079904225 34.55424142149794 3.443456383223153 0.15675567481078895 36.931053422455584 2.1180465020996744 0.3903981886363754 33.67439010226962 0.7557799686633816 0.39592829105117616 36.089360467266445 5.845242244200447 0.36930020764452853 35.42926453970191 -0.0014712602616813175 16.875276323370485
254 35.810785271799176 4.517036324369698 0.15749198084486896 34.32041745085066 3.4543310769227444 0.13155453987044924 37.93962667974318 2.1588541248677635 0.38109013532745556 33.06421609973623 0.7812791680839054 0.3937640816560198 35.6905950412213 5.887832422686005 0.30676385817698487 35.36512810867011 0.02032649843534129 15.706659294337339
255 36.228067065531846 4.491969738273431 0.18136725689870672 33.98348798271378 3.4390921270618695 0.17528147062046243 36.48579665480529 2.1723462373665123 0.37462608357090404 33.26869370559067 0.7973496908989055 0.43785689592206095 35.46745459727061 5.886717941032464 0.3439931504370531 35.086700001182436 0.017955021975954534 17.339133641634547
256 35.769233563783985 4.525192723269269 0.21681982968986033 34.00530156563637 3.426263187583974 0.16970645819008207 35.62726047247554 2.1605539489901657 0.38561492687132526 32.65892403374827 0.757807204085576 0.468468077864677 36.0235982884544 5.871953488131441 0.37171935332393946 34.816863584819714 0.008813985461403107 18.475925320079632
257 36.500497990581145 4.499182674092053 0.16609190136542837 34.924368594755244 3.4278491070498482 0.14541205952316785 36.38519142944298 2.1317985754217834 0.3785484144860883 33.055752029991986 0.7874971080198649 0.41891543048164426 34.937907073941375 5.813886536754404 0.44680168012096494 35.160743423742545 -0.007497324683091411 17.827805088347286
258 36.443353207662014 4.506986256796992 0.18380660374936375 33.74630302578063 3.4311042357613646 0.1413707178662821 36.61045035686616 2.140110155487295 0.3992610268911336 31.857166475224194 0.7872035858545043 0.3736885237383558 35.80644355921042 5.843419697180686 0.42288342029351417 34.89274332494868 0.002224661265486483 17.42949407168466
259 36.722218060543334 4.483882806369678 0.1280852313889376 33.887894706946255 3.4389028272998865 0.15544486167464064 36.81370841423447 2.171893388459858 0.36312973392777864 32.89099887798899 0.8283274334479886 0.40938755740128385 36.06064123032483 5.86561758645851 0.3700166901971278 35.275092258007575 0.01818468345650215 16.341490557844633
260 36.396971844707 4.4806363994771745 0.13192978738216699 33.89612261140312 3.420182394538185 0.19392680164124154 37.87980288481493 2.1748898796006246 0.3472058060074952 32.27690274462859 0.8179026326230586 0.3348204263198849 35.80669027782402 5.940358340952583 0.3473851334097198 35.251298072675525 0.027253804487643186 15.530226783420824
261 35.67817223913901 4.5313340549129935 0.20076052381973278 33.31126066102633 3.442343397561915 0.2012647379928235 36.67419056752888 2.1441226311010118 0.39988767610978415 32.5902874365445 0.8258798723929482 0.35364672916580553 35.54353546985402 5.880611279740292 0.38843380837244373 34.75948927481855 0.02531812219115017 17.692861947925522
262 36.54033705045888 4.52199298264688 0.2352638195749022 33.441236559455845 3.46167179564445 0.21972541995260922 36.3974815846056 2.1388740898471372 0.40757021895910356 32.65833883844344 0.8414714864233455 0.36026557746201 35.7366752330894 5.892886208507456 0.33173160717996947 34.95481385321064 0.03183918766317169 17.81390693305867
263 35.35829957827165 4.513449750828309 0.2576498597658468 33.770406046727174 3.451401072779907 0.18406600816425062 37.68858361571859 2.1223981834031687 0.44030721240471316 33.629671381175235 0.8309807021900438 0.3412737887335541 34.83418089721681 5.880174486482066 0.30022553886045394 35.05622830382189 0.020140714186017084 17.45828079358597
264 35.50143162857524 4.520452587642854 0.20456696926001042 33.98896831761702 3.4356001096103714 0.21827407954281133 37.80693420050172 2.133630685687753 0.43111229098769666 33.47403695376411 0.7845338428537847 0.3678363973399428 34.9020259872139 5.832217416480189 0.3990513744180034 35.1346794175344 0.0017468035043084252 18.573470990604022
265 35.58634652463749 4.530777079708936 0.23142459905524942 33.98967694232854 3.4565536246290733 0.16015682147418445 35.87388491174757 2.157427172422534 0.4627656072992022 33.45186272698995 0.8059644668843124 0.37910057712400125 35.028343630080506 5.866836342715937 0.2806238655037558 34.78602294715681 0.023971612321476442 17.349981027663567
266 35.26645319057854 4.535267248082651 0.17528591394596996 34.35955121005253 3.390597100737893 0.17923903930251778 38.46918866731916 2.1146088885783096 0.42742306091538895 31.92688281372019 0.7954347654184817 0.41998821499356015 36.02474350272297 5.840499917669461 0.3451617790407501 35.209363876878676 -0.004258540853322823 17.72843727257043
267 34.88670515314543 4.518882487531339 0.21479567677081637 34.37893046730173 3.409758229882965 0.18153570865568788 38.18880095458606 2.1482724771888333 0.4278450314791068 33.02965196509201 0.82137818976656 0.35611254916548085 35.59551936487736 5.869352332550389 0.3622961705901114 35.215921581000515 0.013988618433335386 17.676723574059654
268 35.38238798964831 4.521343028459409 0.13532894252455469 34.75121116732841 3.4288074204662067 0.15201946991950357 36.872809634911754 2.125330079097203 0.4140734710251317 33.353481960034536 0.8046712764513847 0.30391883491705163 35.99051412653469 5.8571669265648465 0.3544631673837631 35.27008097569154 0.007923621257127955 15.582204724022152
269 35.88819452099308 4.5224615500406005 0.1598489235211062 34.311809493323956 3.396140275790596 0.1966455251852992 37.7397870033634 2.1219787241089514 0.41061416182421556 32.963902747092945 0.8141722681348336 0.3286218564280881 35.60223871453888 5.859358597565725 0.3883930458498631 35.30118649586245 0.003282158177459338 17.006802712012234
270 35.33087305515464 4.50205232031708 0.1336624733208111 34.863717565871355 3.4118964401646537 0.15907866318694863 36.85919798471158 2.1575839414717013 0.3891311786429651 32.9527017100348 0.8322754475103772 0.3734678741698534 35.49584661797127 5.874719180826124 0.3093874618287649 35.100467386748726 0.01616534110730523 15.638626919131898
271 35.15129035194383 4.5121602430674805 0.1513832723421297 34.31181424083125 3.3957351795296304 0.17824166210355163 36.88934745424206 2.147190259469306 0.43237558856683955 33.63671127345728 0.823755477816179 0.38939833355567927 35.17120937153233 5.835101916596954 0.4020029915456759 35.032074538401346 0.0032484903452279835 17.80067395694945
272 34.86889522519099 4.5156802519933175 0.16418143000495528 35.64295269771699 3.407029884159302 0.14592616705551537 37.546191355957745 2.1230529355099 0.4177488292385915 32.84708158759098 0.7997192714081627 0.3292980520372993 34.86761430652434 5.831907932391414 0.39939915347415916 35.154547034596206 -0.004062069858262763 16.690875147438973
273 35.33423550460751 4.529950684511686 0.13524586066674732 34.97882310989861 3.4049180350761286 0.14209310701667063 37.9003896065728 2.127664105143115 0.44328907921534955 32.86067478038238 0.791587623979212 0.35138743632432845 35.05214516043077 5.86521416676913 0.3971306640197762 35.22525363237842 0.004326798145172272 16.835174744984396
274 35.25531857112261 4.521748994404073 0.16908242940183663 35.051694105397964 3.410755362030857 0.1506538894515957 37.21071373965038 2.141066854382292 0.41674336829738223 32.83424675267799 0.7882337505297375 0.32405786423889926 35.54995103927517 5.863739758851153 0.3829192962611794 35.18038484162482 0.005568819088940602 16.540797055930888
275 35.246422450227456 4.517427180324674 0.20311389200884852 33.90896626595291 3.423872753729247 0.22004077465610536 37.4243491255868 2.1048863624238776 0.3961694746097218 32.93324665741514 0.8166705743244101 0.33663250961296587 34.7566512037317 5.874392507349664 0.38987566952097796 34.853927140582805 0.007909750679692485 17.713933558865737
276 35.4354346299698 4.532719399749037 0.18826524171902492 34.05101909251695 3.4561843439914597 0.18004132684508264 37.47874648149216 2.1069765539094845 0.4009621539401014 33.41988420213824 0.801045541956387 0.37784557953989056 35.77363268808883 5.8663567511753865 0.3397997029998727 35.23174341884119 0.013116393205668864 17.038779397582722
277 35.448529254276835 4.530672055995538 0.14487054471219138 34.535489644678535 3.4580573225281555 0.19006158516765445 37.55707474818474 2.112732148432289 0.3833791141898558 32.281002254033005 0.827022839647368 0.4268288225891105 35.06932816769076 5.860139705171232 0.3959884068245688 34.97828481377278 0.018184689404234455 17.660031443607387
278 35.2375622348477 4.524544911517224 0.15403715989176972 34.34795796154179 3.441497136529984 0.15483654517837325 37.089744524951804 2.1411078249870803 0.4418030049425327 31.71099644388439 0.8000941920426708 0.388320481659046 34.65995196466889 5.848683208832317 0.3658895065241936 34.60924262597892 0.011645329831173213 17.244731290400725
279 35.605221771144095 4.551076345923904 0.15117879557518563 34.63723451559237 3.4501517243447215 0.12791339828804313 36.38417043195883 2.1507550053567495 0.43790989050989026 32.23500358456221 0.833323626620571 0.40431424904510743 34.92014891920929 5.877559451865407 0.43308626489654045 34.756355844493356 0.033033105871588586 17.812141709521033
280 35.34689213298929 4.516650022690422 0.13914940981722382 34.18708317690251 3.421359568612254 0.1530511638949462 37.03382943292755 2.115147348013574 0.4436205382213752 32.57360510957023 0.7952277318245191 0.42143145232957335 34.0426691880463 5.840014468080905 0.46718980509572433 34.63681580808718 -0.0018602971063472085 18.614738365298663
281 34.79121951527954 4.529717631860167 0.11439005125027768 34.27947508986711 3.4222020968833 0.15920316077860702 36.74399163173294 2.1230270929669435 0.470614743164922 32.82980709134626 0.8067074684133061 0.4412539951777677 34.971883640802496 5.845335983871441 0.4341543453350616 34.72327539380567 0.005857929848349386 18.55943563492051
282 36.206654964828815 4.4952100059007565 0.07778520035275302 34.19070772111732 3.4023043695605826 0.17683937277798684 36.90058681626863 2.0992028325013017 0.3663112614909017 32.96135486744173 0.7851349252039838 0.4263558989932429 36.29022784079024 5.896971607074573 0.40331975413366167 35.30990644208934 -0.003775376902442584 16.622783192237
283 34.99223516243727 4.539249732446375 0.18914443994909633 34.58553119758543 3.451274346256157 0.19552091560523094 36.366581965591045 2.116613647068352 0.35419122160559635 32.620541497117046 0.8068156880012477 0.40183157527915925 35.629289053063395 5.862687014385543 0.43281321025641695 34.83883577515884 0.01578796068085291 18.030997428107185
284 35.3184000834854 4.519908260486393 0.16567498143682832 34.59876303185475 3.4366067111783325 0.13850288465110214 38.17572832487718 2.09967602542757 0.36602026189203873 32.35599220288331 0.7849258309491874 0.424264118243886 35.79210336259895 5.8751622725117585 0.41504688619462393 35.24819740113992 0.003715695159966348 17.297700484806672
285 35.35403175289695 4.521124409718404 0.19455273784341398 34.659852730913535 3.430008119719334 0.13166400231015674 37.61466910818694 2.1023103224890374 0.4176227568770796 32.176250041100744 0.8022914958070444 0.4222465346120736 34.37765178432549 5.8333377602742225 0.37843372774434336 34.83649108348473 -0.0017257033490736483 17.69889271748807
286 34.860017332859776 4.535489303052734 0.17774241417763273 34.825446017315116 3.404622793984504 0.1265487983736469 36.467411359786254 2.1232344646979358 0.42013904676183406 32.89510300513789 0.8032266654269519 0.36322973261414815 35.439484930260996 5.866171777936641 0.3535851093560353 34.89749252907201 0.007008876069071368 16.515452309487564
287 34.91902187506769 4.521382608788253 0.1937875711665458 34.31927167180831 3.3864121496911874 0.22812506719583955 37.58493326983056 2.1165941910704458 0.4129037966317104 32.205164860894996 0.8020133673737861 0.4296061637350322 34.913979122869044 5.83582906193649 0.3711036501070921 34.788474160094125 -0.007093849178649569 18.741750268235737
288 35.928609534750755 4.507472805144269 0.1830039390506693 33.72423828356118 3.3661194316867284 0.19402173115305174 37.057601346060366 2.1315173069771607 0.4503204869497678 32.78913096038781 0.7834600601622395 0.41503579978450844 35.50783778734005 5.85792949245068 0.3283842703238498 35.00148358242003 -0.010240305666466453 17.99965508475819
289 34.97389591100035 4.516882087167607 0.16582093127874356 34.5728662451333 3.429337517931092 0.15257462070621558 37.12751017559052 2.1196912528608003 0.428283116871371 32.72448606160963 0.7960340283372142 0.4323801403745707 34.998100780537285 5.82591460654717 0.39905643675153124 34.87937183477421 -0.0019682263819052804 18.08386863600862
290 35.56942438907864 4.514186601243274 0.17483794429189797 34.380029798691 3.3885142664997914 0.18067564414919376 37.17044080634874 2.1133435736406496 0.49708739957480763 32.82435584756386 0.8060236332547719 0.4171360577746189 34.65629295829917 5.8292428073214095 0.37586225078208335 34.92010875999628 -0.009277948558702653 18.857178892661427
291 35.45589315242689 4.508226693503116 0.16902858196697862 33.639051245472466 3.428083488927726 0.19539048201542816 37.44475013416018 2.137271440564816 0.4208769790946405 33.203227202327284 0.8227839284614822 0.4068716242097779 35.44685378187254 5.851810234217502 0.3701821359276109 35.03795510325187 0.010095032184246322 17.903209969456377
292 34.93451401080313 4.49969140193041 0.14463832328181664 34.42935063622761 3.417984067387257 0.17095300307504094 38.42506094234382 2.1535998707788133 0.4490957678009354 32.087225013187705 0.8269698347094694 0.4714175417800693 35.75384750807192 5.852597930770189 0.39981035284121585 35.125999622126834 0.010628496164545776 18.746204899846518
293 34.65913665674665 4.508724581979083 0.14395646251069946 34.17798205669229 3.437850869806692 0.16349807375042968 38.049373245969846 2.116230067737672 0.451368328688773 32.96271207825169 0.8466883014197379 0.4154861270566102 35.03550566630427 5.867815831795454 0.35254151799944067 34.97694194079295 0.015921805597045792 17.496418034147677
294 35.240167155012756 4.5107372225470845 0.23611559282547911 34.57133840271496 3.434540964422887 0.15774487981758586 37.26961817911358 2.1339892459660286 0.4750973569981936 32.52269005834884 0.7942004029756675 0.4290385478356877 34.789155986130034 5.854152992960027 0.4241850535905472 34.878593956264034 0.0059840408236569555 19.734745511193537
295 34.423740547730546 4.51913989325216 0.1642423199530215 34.38917047020585 3.426262265924624 0.2011684097875102 37.41134941492344 2.131551875126315 0.45215136163434116 32.54306115454843 0.8256654243461109 0.35844678541739217 34.81549161716748 5.838882475462265 0.3624792679508297 34.71656264091515 0.008760261871613028 17.629775504938287
296 35.5626156481198 4.499242800710034 0.1668444218097713 34.092426895054416 3.432555679275357 0.16374981900475297 37.141277963842185 2.144795790194926 0.40744102958629913 32.842161488177915 0.7728464454732762 0.34349210182167017 35.87132187344614 5.8309041034256754 0.3994644450904605 35.101960773728095 -0.003471161134828216 16.970916125088422
297 35.22959480208703 4.5172942392617035 0.1486683072423686 34.30884825057188 3.435506783744366 0.16263895675159074 36.917461488691565 2.16991216865795 0.47707834546625894 31.87903636261675 0.8042869655571122 0.3149053744117116 35.298931382699976 5.831438493292166 0.36715471190854965 34.726774457333434 0.012147605151977459 16.850066474279856
298 34.99844540159095 4.539450005527591 0.1225345256322258 34.64319820372772 3.458166606404756 0.17803580182996528 37.98050327883345 2.147727692494118 0.4302245281520595 31.67439394619385 0.8119757725495584 0.30648364831258035 35.6568277528354 5.86394492502722 0.3847503520247991 34.99067371663627 0.02471287544996683 16.29525035836906
299 35.40418017618533 4.522879132079877 0.14923983823844267 34.2061858744089 3.4384078799453737 0.1950955386961149 36.45052725204917 2.131276331396938 0.43771081346694257 32.12859952859964 0.7981389289180132 0.3016373816984888 35.40927922706602 5.838949745849335 0.3974209015683858 34.71975441166181 0.006390278687225392 16.97220707182861
300 35.66176800544787 4.514195892563941 0.05435636478818474 34.66026685661705 3.466428498918552 0.1769311690027396 36.42579955902197 2.1451102503266553 0.42760419968354235 32.30695210244176 0.8026851467521731 0.36492653886331294 35.3267235422098 5.884216382293252 0.38685495189758473 34.87630201314769 0.02298710922023255 16.165124404159677
301 34.861609561347734 4.511689599587022 0.17093408232429289 34.39162382112498 3.430904833157868 0.2128256657512588 37.53759784564018 2.1669365992218186 0.4835562226086632 32.39660895033363 0.8558256501272065 0.4041267826569592 34.70634659952847 5.847827782966436 0.42235822197679984 34.778757355595005 0.023096768061388318 19.409529444172485
302 35.704724012720455 4.508171290010708 0.06508492539627887 34.34529459742869 3.456938382515588 0.2320534221876154 37.08840521341357 2.122730205991018 0.45538670624030814 32.50521548690331 0.8480484782160992 0.38355515384853955 34.81309465338272 5.873101883480069 0.3878868745520912 34.89134679276975 0.022257923092014353 17.463376385669886
303 34.576601573090194 4.5088059558754265 0.13937526853408908 35.878036777918396 3.445115114432623 0.13561139513646975 37.39113511275841 2.12096364812967 0.437330560319094 32.6158263858212 0.8236078531225624 0.3793436984204197 34.38782771092308 5.847359539371528 0.39269604056974144 34.96988551210226 0.00963029723567994 17.009477853919986
304 35.276526329520365 4.508245101860439 0.13856849193948562 34.76857939977688 3.4810022457751697 0.18647269816493284 37.59883168156286 2.1217723034357414 0.35860900561170783 32.59568970376433 0.8201984685175875 0.3450916592304005 34.13116518656849 5.842636365256308 0.4381638158266946 34.87415846023858 0.015230772018367 16.809500775822524
305 35.297309675587236 4.501259325850565 0.12280341535082454 34.50888570407152 3.429933692908339 0.1972255330318617 37.85359819226425 2.105387310304191 0.40215530356076107 32.39990786831839 0.8609565900584994 0.3539914726537539 34.02755247056071 5.879105544596944 0.4542128833619473 34.81745078216043 0.01578836779302566 17.536961650192072
306 35.287865685371806 4.523306561703309 0.092608433384207 34.47967611314837 3.4469361347125305 0.23002442360037362 38.014413743106644 2.118153245602694 0.343027744739368 32.87014641227686 0.857872489248653 0.37160151055056306 35.41252947011228 5.835140651356863 0.4444567709949705 35.21292628480319 0.01674169157412777 16.979247687235762
307 35.61450099808408 4.507708847355694 0.08213131669909114 33.40720068211845 3.4664332017255073 0.2004003318041695 37.41463116158142 2.154578082836306 0.3706510647783621 32.706018467361865 0.8172602856213514 0.34342802737944617 35.15616161179261 5.848832711436135 0.41635873080363484 34.85970258418769 0.019422500844316737 16.191437459151626
308 35.34508424194731 4.521984962539623 0.07686933618627309 33.06906991825011 3.4749704360518163 0.20482530439371188 36.83741255265635 2.1274484585741202 0.4541760667728717 32.28272612803762 0.8615388661063973 0.35027400518060614 34.93391067788128 5.876306200564085 0.3531488291302469 34.49364070375454 0.03290965981652634 16.493089083553457
309 34.813876531476666 4.51281509100172 0.11473210726331776 34.187894994231975 3.4710776017958134 0.1946381208883106 37.973045405225385 2.115794993927434 0.4238418452196409 32.81272646496526 0.828436699886031 0.34657816089725213 35.00288970446368 5.932981300603073 0.3217331391116976 34.95808662007259 0.03268101249213218 16.060274836724876
310 35.71352241416435 4.546055927321628 0.07262060369912511 34.73262945163659 3.47969430571447 0.2153026343019734 38.64147715311711 2.1205692682159247 0.36710306764289485 32.66559975112707 0.8658004021796528 0.34272209448936675 35.049413385238054 5.894460202408699 0.3957110913414281 35.360528431056636 0.04177589621739301 15.967869556790257
311 34.6088380702791 4.522641895987515 0.11467377936863965 35.15769020051241 3.4544435658488606 0.17344261711404943 37.97206177259586 2.1095475464751994 0.4304257029356622 32.92571245309145 0.849135243669134 0.36923861045204276 34.73197717365737 5.870184797473951 0.40396607507769644 35.079255934027245 0.02165048494025006 17.094158975947046
312 34.847089481929586 4.537282180162309 0.15814656454682643 34.92800135104944 3.4664119993859472 0.18763744397613608 38.11456394153868 2.12747966630571 0.4088524969485614 32.71797386706644 0.855798332465311 0.35380813119553955 35.511076354900695 5.8798614840194725 0.3180785100012339 35.223740999296965 0.03382660751706799 16.346751136363036
313 34.80249988213297 4.545121534043863 0.1378438040300465 34.307962868982585 3.4625003757097352 0.16583898552783297 38.65917715883292 2.130327597497028 0.46553690771626255 31.645638965808903 0.8469305969269758 0.34277867016079444 35.03463203741366 5.85482241964061 0.3529141990754384 34.889982182634206 0.028400379812960463 16.7866614833444
314 35.454688594541516 4.553665251885839 0.12541123123418546 34.45365748351277 3.466312848034404 0.1997032649257334 37.624778165003946 2.128087283585982 0.45142872249662314 32.42472692648622 0.8331403725774802 0.3805811576854998 35.09124492423141 5.868869548115659 0.3586023822877668 35.00981921875517 0.030474935889190768 17.368949232906495
315 34.896951465768375 4.543271751805824 0.14405365222002625 33.01857345270674 3.4616917812167083 0.16456717438109822 38.51860867028244 2.1481982747367576 0.4281036833826637 32.56002346084892 0.8521468643379827 0.3960707622183233 35.09834593087314 5.8905887614250005 0.45745976321712456 34.81850059609592 0.03963936175377256 18.222980375789895
316 34.110191384878824 4.527656948945381 0.12032813252284699 33.53741676667611 3.4722406109127286 0.13532761714825475 38.77691774253098 2.179063294116508 0.4001986637035924 33.090226178788825 0.8668719155708433 0.37537595552784064 34.948339122613824 5.904713004402701 0.42535296300895975 34.89261823909771 0.05056902983895049 16.69121548552636
317 35.39552016796709 4.519078618336175 0.13812850504358906 35.05149442229479 3.427835063076051 0.18564655628917384 36.37595042715343 2.104631295937417 0.40631986458140407 32.54084529752667 0.8295606267560371 0.3680390609806081 34.981025381275025 5.883451905679998 0.3694081855013262 34.8689671392434 0.013371377006453522 16.816794547151375
318 34.90182587891219 4.529280206682278 0.1414125913918038 35.77164421651254 3.4719352613554344 0.10127069742260593 37.752410441817304 2.108729439162817 0.4285681992888743 31.537851717591778 0.8348157091966707 0.3960848212743802 34.94644925593958 5.883123859718522 0.32173747449805284 34.982036302154675 0.02603677027246243 15.917613049669209
319 34.74355805426501 4.518458030402342 0.16991349339175432 35.428996662794816 3.428910265525935 0.15450109395530665 37.056413823935024 2.103683761957071 0.426209009568611 31.856230591049936 0.8797007340936088 0.37652808602070464 35.644918033574086 5.904180471256785 0.3145487750914675 34.94602343312378 0.027446527696466338 16.52067031341463
320 34.62798733002849 4.522971659245379 0.17266793194381366 33.568456051161675 3.439042783234171 0.22242379797036207 36.5128976586527 2.0963993974371875 0.4481185070665441 31.907443804713537 0.8860913982517545 0.3655650071391036 34.907570694698386 5.859774195238146 0.39776387488019804 34.30487110785096 0.021315761730645734 18.409582228273354
321 34.746007161166006 4.505713360732712 0.1455428103819469 34.39375253483322 3.464863919360203 0.1713054609213323 37.030217239666165 2.1249992967430984 0.43793083366680496 32.34085069340625 0.8841646051299572 0.33512647787030025 35.050293310830064 5.912356473960329 0.37560106145889877 34.71222418798034 0.03887940623457788 16.79346911334578
322 34.798852948606516 4.513692184214103 0.1350653806281592 34.08907969787936 3.453547903735538 0.21246557514199113 38.25333824320448 2.1000841651584743 0.42982291501977826 33.06492879644215 0.8325046395244027 0.3264251681374624 36.43666990188504 5.916453118744883 0.3305551870519803 35.328573917603514 0.02371627732479824 16.43625951195633
323 34.754593757675316 4.512026734355647 0.1589992502269438 34.63651982315311 3.454073046943514 0.16468901286195373 37.79044422440861 2.119088179610795 0.38545103722140367 33.285627393845814 0.8312268088160473 0.35215325230010575 35.388215020618084 5.887504553630009 0.4245227917432496 35.17108004394019 0.021243739720520582 17.02618967344832
324 35.086773936258474 4.510471310984787 0.08859584251431014 35.34660060731299 3.451971122966392 0.1885204895467992 36.60578309620338 2.1107607982219054 0.39663800214095174 32.327557383750246 0.8409051796848375 0.3476357627267066 34.86478089240602 5.871629870900599 0.41653333962777106 34.846299183186225 0.017607531601022262 16.477388835527414
325 35.70470508914421 4.526653366189299 0.15245495961483543 34.36957174786037 3.4633798747312157 0.1428596004154892 38.44130682809611 2.136498211416683 0.40369683030904024 32.34351322081381 0.8503313502450436 0.39659803952496714 35.13353972891299 5.888298071704811 0.40269572338916937 35.198527322965504 0.03349204990672836 17.169312340825527
326 35.28742013498339 4.508953689197901 0.15402317382900008 35.3056634472433 3.4791480250838953 0.17915844783996437 37.655692441591675 2.129334515862257 0.44330797831889923 31.883478210499074 0.8302764229821977 0.3708402542605702 36.09771467623317 5.888535836286956 0.3713450219060007 35.24599378211012 0.027709572931959525 17.40273217124042
327 35.06769751003183 4.515013018870238 0.10629076022040596 35.71859670079721 3.4409149932004572 0.19107326771023173 38.33102559461276 2.1833916101136945 0.4941281370223137 32.09770293918764 0.8219779908892291 0.34914601947844076 35.52214731593432 5.9288947203869125 0.37636546232700446 35.34743401211275 0.038498341741424344 17.383581293042184
328 34.788545881266366 4.51190601974837 0.12358386869357395 33.67281349775271 3.4534313974078064 0.1563986696069239 37.53718172985077 2.135037285133497 0.482182416311678 32.60635422265606 0.8500959404477726 0.349398919330569 35.38980461846392 5.900507079803738 0.39424493812136874 34.79893998999797 0.03065541955755473 17.25529793697637
329 34.720386124028536 4.516179506602986 0.13623293654036822 34.27762272433737 3.455951412874928 0.18247816715973986 37.27204161325084 2.1333140315953427 0.5210267371788737 32.514048839731096 0.8150174380821097 0.37969346851245034 34.99057245693027 5.877987675638274 0.41740491111317274 34.75493435165562 0.02014988800804618 18.756761437811768
330 35.28409955678131 4.526402864626946 0.14185889997038775 34.93930780301542 3.4578743115886748 0.15208597386094827 38.39464518510863 2.1401843370846727 0.4998493218557326 32.79460178546443 0.8492899899064275 0.37898588830818297 34.96400550468789 5.897045812797008 0.3943433077645449 35.27533196701153 0.03461933825006376 17.95791126481261
331 34.88378993414947 4.5321448807619875 0.13128162509674868 34.100194826067195 3.4720678759404877 0.1702367725388262 37.18001529175036 2.1027690992217374 0.49774795548728157 32.51522186071586 0.8916948126671471 0.3266854883164443 35.33789453523273 5.883731394374363 0.4519251150423094 34.803423289583115 0.036941487642462634 18.081138039468744
332 35.01688094700103 4.51945121791871 0.11262714508067631 34.453209493726305 3.4778344837797737 0.13538945430160862 37.78837291218011 2.1513529468071324 0.4842529184534651 32.53593421522274 0.8905262492760079 0.3384618268081237 34.66685821480861 5.877045708278491 0.4093742301126316 34.89225115658776 0.04370199626134093 16.960760533466544
333 34.945036147454495 4.541698566713257 0.1392430608276057 34.36003502262212 3.4570808026417703 0.18017042928108123 36.341124568991674 2.1602643550292537 0.49879410724814205 32.053351984746286 0.8564436154233417 0.40707249956496366 34.95391914749803 5.885315446489225 0.3995341702905149 34.530693374262526 0.040620432308687636 18.61900000078136
334 35.718189515069504 4.538307997988442 0.18404027941200873 34.472364220146304 3.4258404139654997 0.16127163875849304 36.9031877023151 2.1203205762523036 0.4801084655756511 33.74645950759402 0.8643463326635675 0.3765596950251279 34.39493131891159 5.842471276948327 0.4395640458765773 35.0470264528073 0.018717194612945943 18.810710045363884
335 35.315305167115135 4.557658935885106 0.17866978394667204 34.501908268175725 3.4716419730524355 0.17408386042370058 37.314865254350046 2.1421813918255603 0.5256932119614002 33.31604239348521 0.8402663663294363 0.3891203379976936 35.78828662254062 5.935810294225424 0.3520020147908892 35.24728154113335 0.0499716673129104 18.5588960623874
336 35.16979396613886 4.5311945552549755 0.1435291348051612 34.11524448809404 3.4622417067786464 0.21943864565597218 36.51524023904059 2.12022967813747 0.5024622081557609 32.09813860118014 0.8597676185364764 0.3731405090617333 34.529538800745186 5.906973600286713 0.3825624323125466 34.48559121903976 0.03654130684817416 18.57681498363429
337 35.23433428851014 4.544372757867821 0.14223908167552776 34.641551963658486 3.459249741849097 0.16123897000373613 37.86501780319568 2.123304027396951 0.4474803130531875 32.4168424789737 0.8757618688693694 0.4006329290590641 34.93925623017108 5.892226010688018 0.40482621845519906 35.019400552901814 0.03944275638356938 17.83523092239757
338 35.12296016199047 4.536858627223618 0.15606386475109302 33.62343721686255 3.4615223775700503 0.24971024552551768 37.893185143300954 2.13492847842411 0.46849025487169554 32.27774851545861 0.8613017554944037 0.3891101255334468 35.460661478396865 5.903881784801308 0.40405917154551063 34.87559850320189 0.04015847975201603 19.107382292732936
339 35.26926351620837 4.527479612909634 0.11360195483703052 33.749866981668504 3.487549558511139 0.22411433797048286 37.32216263182497 2.119267705497639 0.4754652060411456 33.066749741460065 0.8374979937604924 0.3746725038509248 35.38916880880171 5.900706312280931 0.3769329764642102 34.959442335992726 0.034960111641285166 17.93113794862218
340 35.51545112322749 4.518791191336926 0.08902124507090181 34.6578467129018 3.4578784878871778 0.23033713739906672 37.871285187565555 2.14015171575364 0.46393583459950105 32.39190864125177 0.8396996156975048 0.4001446552031893 35.114697846716595 5.906404583214093 0.3869386759543962 35.11023790233264 0.033044993827186356 17.995201151102428
341 34.970576223329765 4.5414512585196745 0.21121314853779694 34.0614617816843 3.429628581068604 0.21540890431490392 37.36252833977955 2.1219834436560174 0.47335875897069746 33.19047241105105 0.8455774795608872 0.35717990101821256 34.68425306209906 5.9181365928525125 0.44497910433982457 34.85385836358874 0.03181534618085713 19.50508553313316
342 35.65338757916087 4.528827295338125 0.1056664291044271 33.228768837285415 3.4564973798000547 0.19704446160146538 36.54183950645911 2.109637560258594 0.46491232740934135 32.39118092578558 0.7962918398859217 0.4170312961336475 35.21941875973813 5.890557781050757 0.48120796562334733 34.60691912168583 0.01682224631600846 19.089377869175152
343 36.38334732074135 4.517940858348692 0.07500094999155023 33.45867901701036 3.46486672245862 0.2068047854682746 38.58058334373262 2.108389182276846 0.4241113343292428 32.86244664511453 0.8286725184171123 0.3837279325782739 35.41682478376128 5.9477163430137665 0.35774103204359975 35.34037622207203 0.0339769999523253 16.585822219584777
344 35.288221694716384 4.5220727540459675 0.09889041424910347 33.93667302105679 3.457862357379868 0.21980553050877857 37.36444173545323 2.154736526300875 0.4938705609538274 32.49903660584779 0.8025048071498391 0.35034278227818355 36.022180086280336 5.907394054939607 0.3688152567082233 35.02211062867091 0.029373975012549257 17.552270357559934
345 35.633281137235514 4.539988140333152 0.16094019198505125 34.83345807643432 3.462611736706366 0.23626969708408949 37.06732117870325 2.1306266003647156 0.5079336229798744 32.86879097416488 0.8249233458697875 0.3511468266833565 34.774871116785334 5.91293825669346 0.3725042817474003 35.035544496664656 0.03467749104281428 18.664611489420725
346 34.9624590788933 4.527211879815932 0.14112642154113328 34.27666037827799 3.4658972913480555 0.17695859710382214 38.54757750040735 2.1571172982793043 0.4446551034077419 32.07569833989029 0.8318996578585407 0.3665413411242615 35.08373801803182 5.89772892664902 0.39938459175985813 34.989226663100155 0.0364308858394885 17.51722264655865
347 35.096129535085545 4.534951471220427 0.13446693235542445 34.90721686860666 3.47826061377876 0.19879081672959018 37.730906598876764 2.163329253471389 0.4478091521845243 32.55184589787803 0.8299500245672067 0.38375993231807004 36.07771147620496 5.910918439737386 0.4096999575781424 35.27276207533039 0.04394183560435157 18.04274797281478
348 34.74335098736384 4.522956432727479 0.17646764111848748 35.55610681135193 3.442548347368111 0.1232580249109806 38.31946985864227 2.1607070903060874 0.42243702630383695 32.326542363176756 0.8251764198865744 0.3710063360871491 36.08651583371652 5.86949727385465 0.400637513992456 35.40639717085027 0.024636987877898475 17.117762057857995
349 35.62696902658614 4.536639283914602 0.18737012848511517 34.97663632537477 3.493491465159431 0.11283273072772515 38.07256978577344 2.178587048047713 0.47366539926899426 32.145427542396526 0.8375332551289815 0.406635242363944 35.875206986356574 5.885851361679379 0.31411096384772935 35.33936193329749 0.0468803578353393 17.127020165228558
350 36.13950434311753 4.554977907035937 0.1663537953781512 34.23986241126284 3.4819743512895784 0.2095305346326447 38.05311915312025 2.17819391615327 0.42051721764168115 32.071063214045225 0.8318690942764232 0.3263303551924798 35.779971044670326 5.895150117770842 0.340280972026355 35.25670403324324 0.04889295235452815 16.764892620685476
351 35.480935786603645 4.560789770525198 0.17888530714390988 33.845944816539486 3.488367514567176 0.2086351560646923 38.59749585451454 2.177458955315885 0.4060579796800114 31.830580314114055 0.8563173152939823 0.3722010222340471 35.56280101757424 5.879993488846871 0.4220402471879872 35.06355155786919 0.053045283959140585 18.19507362861534
352 36.12265128039929 4.564614083046277 0.14765484318776192 34.92295801079928 3.458178068628265 0.20625077712204962 38.57132852841099 2.1424997447310323 0.4401418858505539 32.21463290083453 0.8943982976661269 0.3834130536034866 35.81457700592735 5.855975521196659 0.38058051584330566 35.529229545274276 0.0435930181029901 17.85383558806267
353 35.38500892671041 4.563769719530073 0.20379738925411248 35.01415385312332 3.4826757619232285 0.19737756711953627 38.22536532200346 2.1713461091439084 0.45830061052900734 33.48397813369157 0.8445973424401569 0.3200416159357456 35.632831692023416 5.874701983779771 0.4295761109098539 35.54826758551044 0.04787805841274555 18.43885091491589
354 36.00008607031622 4.543609550774093 0.1863958433595776 34.4639809100419 3.445911551034593 0.20444428677326024 37.09209708516946 2.1453573772500096 0.42530168167970483 32.3409879587171 0.8992626792182027 0.3260466872959486 35.38265461329398 5.862865941819172 0.3588475370960984 35.05596132750774 0.03986129506853207 17.200605954313843
355 35.54280054141322 4.5354741361358215 0.15576792376174603 35.06341117328572 3.436646753903045 0.19019972592403978 37.850016575779144 2.1495664267580374 0.42497840341443555 32.66156795733196 0.852778243765351 0.37699434625582784 36.613462054941785 5.888678278137366 0.31526754293936576 35.54625166055037 0.033088642789242215 16.7671279287098
356 36.04474328710905 4.551151092106186 0.14581832094488403 35.27721118921306 3.4313858249724576 0.19355746973945237 38.45977611741646 2.1857097675107386 0.4433895415564461 32.87988146254901 0.8279412567484987 0.3686536916652528 36.15465091348744 5.825702839166053 0.3759012194376461 35.763252593955 0.0248380311501047 17.501800781697362
357 35.76817277439593 4.55773594984788 0.14455973047011322 35.643294136746775 3.431297491441087 0.2172455516958741 37.65939853806585 2.1356137758658194 0.4105061897037105 33.04339892676647 0.8998617097753345 0.348165678852356 34.89437127639942 5.867565925881017 0.4090962103889733 35.401727130474896 0.03887484561154573 17.527619609460327
358 35.94184384967658 4.556941484351791 0.14265263945784012 35.534269318713534 3.473508174667395 0.16292178582895658 38.129856981819266 2.157436051017298 0.42006904493992514 32.58762221430325 0.8879038397188699 0.3177617922439666 35.00355718761484 5.874234501428258 0.3472728890600301 35.43942991042549 0.050464685286040444 15.935997748752987
359 35.61787584161702 4.5421739678825785 0.1539528359125528 35.224260563845256 3.4285047973664833 0.18799657590809885 37.862692342634176 2.1178469251780974 0.45589790601795893 32.637860189040204 0.8469867028266408 0.3189205912852212 35.491705557734456 5.819400766937355 0.4029098144540295 35.36687889897422 0.01144250708754906 17.414223956212
360 35.61815603172997 4.505684703992041 0.1603357534401815 35.253091481451015 3.432786036120847 0.2546294904712295 38.99152862093268 2.16650821061448 0.4641993744466008 31.837728568020594 0.8720849201792339 0.3840524293210787 35.37571147785835 5.826648429670201 0.41869660503197226 35.41524323599852 0.02120233516467862 19.273310761155194
361 35.34904052410956 4.521394490846115 0.16917343546146918 35.92334947761103 3.4386802791693083 0.1844567133478855 37.56040660527785 2.148915955876056 0.5369022741254611 31.865232784788528 0.8764256059290243 0.33571570346445095 34.97995242370744 5.841447683119804 0.3858758408609339 35.135596363098884 0.025832678037379497 18.4735798751792
362 35.356634557612345 4.535533799961861 0.22494209682256575 35.25075084958433 3.4364702618529774 0.19433587740546784 37.38476865109563 2.1029948019835674 0.5080843382165879 32.93900844071745 0.8702126863123137 0.3329992202206545 33.90941276080701 5.855877556227205 0.3811124103711376 34.96811505196335 0.020677696316902992 18.80990582333684
363 35.43455833624745 4.49845954660286 0.15710082772097778 34.29345507643326 3.4255396428860623 0.22648599551331222 37.545119448256386 2.118389802689028 0.4529571060182417 33.109468741135586 0.8360459392549126 0.3218580887288711 34.89517815875249 5.847494311267023 0.31421994161802713 35.05555595216503 0.005645723589295271 16.875004620666434
364 35.62572936276077 4.532312189152599 0.18319773330118483 35.41484712646802 3.460314745736144 0.15379533436916448 37.51658576343607 2.170575927850317 0.50564804115077 32.50627180558735 0.8495406177167647 0.32848386973004456 35.405334836157934 5.865833986469077 0.34479570160609946 35.29375377888202 0.03617536843429829 17.37117140992247
365 35.088104249889376 4.494808992041 0.13607484989347465 35.670482635071515 3.4138931128629024 0.2278505382850555 38.698669537482516 2.1510934933596073 0.43453068623728935 31.890388610949845 0.8170584504060209 0.3798192078279728 35.29942868973614 5.88192965550151 0.3510577489203703 35.32941474462588 0.012216615883526271 17.524865631131142
366 35.21432312040751 4.488248654346526 0.10369327464113441 35.01378477077681 3.432999320472761 0.17948427159019276 37.672623632792444 2.1154882974951987 0.47571892598403887 32.54205656445088 0.8819543412855225 0.3305057835574371 35.16470165468068 5.835129002622542 0.40610777422536815 35.121497948621666 0.01122379829382809 17.13728258767567
367 35.79357850554182 4.509084532763253 0.15159694821325703 34.850939174547534 3.45337399399455 0.16814261969140926 37.552949015920824 2.114508886878979 0.43141586127096265 31.907205271522734 0.8504808161250212 0.33475765975165167 34.95680000894163 5.843797581415106 0.4614424482904732 35.01229439529491 0.014709037284699699 17.731388337755096
368 35.69328132955807 4.499261390669664 0.07838273953851904 35.086905564127356 3.4734412172336775 0.17602230762710075 36.89936954278526 2.153606324454105 0.45661369207885594 32.59844970182357 0.8520112015096676 0.33561961937003093 35.14791166909054 5.865376004871376 0.39435215058374296 35.08518356147696 0.029199102797015986 16.512534899093424
369 35.73783225448207 4.5158429779649 0.15622446069276932 34.40976898649006 3.4665587819540025 0.18292564364620023 37.84343225302092 2.1387983930138468 0.40909845803018824 32.35127509618126 0.8268683022561396 0.4041458816175753 35.56371322197106 5.825765316765793 0.4115835168355722 35.18120436242908 0.01522662944025439 17.92186728131898
370 36.00979546365685 4.4985836542646735 0.1356598828170821 35.54315372687072 3.441568946568192 0.16637143241382585 36.538109296318915 2.1103130854736762 0.427918721280625 32.41638717738013 0.8545859676192656 0.334056116626038 36.198797940769815 5.842407505916718 0.4151799013665211 35.34124872099929 0.009951707017823086 16.95022360753853
371 35.765355495753205 4.5098833514586785 0.1442776880243104 34.511088108524916 3.454176091831439 0.18491047792764084 37.113371026616704 2.1296138400415554 0.4657016588923131 32.24415124316353 0.8199781284882135 0.4014822816127866 34.75475675291128 5.850617766389676 0.3915373113196197 34.87774452539392 0.013313710691230418 18.19610157753581
372 36.07318042376144 4.503514802587027 0.22556975059022957 35.06773545004015 3.4594587272540522 0.13444069812723558 36.95756762836297 2.1192648868244897 0.4666949954876716 32.23992745435772 0.8169765913607894 0.3685837198176713 35.983930567112104 5.858575953132356 0.3736996264301438 35.264468304726876 0.012018067281060918 17.97928715925801
373 35.946239779126515 4.485924285375668 0.18652541724622476 35.11853400977885 3.4558859456455973 0.21109541163198284 36.52654167186315 2.139692344453386 0.5046179747977069 31.843845849291107 0.840164732117327 0.402360838305329 34.49292609500468 5.846645755911638 0.40173280811848033 34.78561748101286 0.014122487750041168 19.553129567386264
374 36.452305479163236 4.499266063513717 0.15259658115050845 33.92593333277451 3.4818832215201767 0.2453892980993572 37.83413593802303 2.1453866382528735 0.43092169079814874 31.748359045052652 0.8146440448130015 0.42351084887328505 35.61029740686456 5.867604370281889 0.3453673028141333 35.114206240375594 0.022216742725649552 18.309275684340893
375 35.61942754091615 4.506145338830483 0.14704058876892306 34.91174146421718 3.446779422450979 0.1801285142985672 37.71366806373631 2.135762076449372 0.43391892391178677 32.01529107472734 0.8179985802971373 0.41907409593557143 35.40208081873992 5.880053994543268 0.4502596807974613 35.132441792467375 0.017807757563565875 18.683257635764498
376 35.652887772759144 4.52135724431597 0.19275231233521586 34.60692920986881 3.485123254088378 0.1876425563917838 36.622731980702795 2.1223262284563194 0.44242920797151714 32.49067768675394 0.8136205989896417 0.3901294892345122 35.611279717748765 5.8292899510954435 0.46560488573876685 34.99690127356669 0.014803330438468553 19.234862989361616
377 36.45320958824999 4.489769484077981 0.20819498349811863 34.73427441567362 3.4153893343475175 0.20989472683544214 36.94036031848516 2.1463894589708157 0.4660356419926206 31.98500188036407 0.7781586200243849 0.3992300533493403 35.8335236810318 5.8318324927092515 0.42401587245144146 35.18927397676093 -0.007232246924691865 19.565033659706405
378 35.71985554979228 4.490122375686161 0.20220356897621317 34.671103416641195 3.462079260116049 0.19280520107090662 37.448766151682285 2.133573251570626 0.36521152822455943 32.65351301456688 0.7915894497171464 0.3685843815493571 35.42287999544008 5.854519119475807 0.4181592714303871 35.183223625624535 0.0068365663624757374 17.726901093117636
379 36.097219290998794 4.515820628595909 0.1973951955928664 35.25854667127981 3.4356775041748886 0.19715068978894926 38.87611997793901 2.150350122904676 0.3853002446610567 32.91861856561669 0.8126114710166018 0.4018096290051601 35.673445529595 5.833867121916596 0.4250041353976641 35.764790007085864 0.0101252447710523 18.41096621293455
380 35.77394935017249 4.509129660727071 0.2242205188171152 34.428469643237264 3.4930521315957024 0.1899274495939395 38.26337395375167 2.1646168489996493 0.4172655042432053 31.973948071534945 0.8053398671833986 0.4096561123711985 35.73880097663428 5.82771880602653 0.3871883242649609 35.23570839906613 0.02043133795578824 18.658461232227253
381 36.64435595525072 4.5045333742317295 0.09431623490685136 34.66348890856584 3.4131756879999595 0.1911071608431349 37.868577805854954 2.15773434953414 0.3986947104290394 32.63354701215753 0.8102084343794306 0.373349413647776 36.87407580176918 5.837877969744757 0.3772952282433046 35.73680909671965 0.005165838227321329 16.44117001340178
382 35.254256549044364 4.498113096310565 0.1785500122048432 34.22459188283935 3.437356126946046 0.1739912661767213 37.93475101454376 2.151962659962046 0.38932453389505606 32.660159908049074 0.8302220673768061 0.44066703769081644 36.07142696619356 5.814062059175981 0.4516483722761288 35.22903726413402 0.006803077003606872 18.726337398817346
383 35.841035667139074 4.478223690418303 0.16118698345737262 34.522808441544036 3.4595000936520623 0.16131803196539368 37.33501274151665 2.135424469321226 0.42957968873051794 32.93919476082659 0.8116785867494914 0.38630573776937815 35.90863871445065 5.812134269204552 0.43104325034365487 35.3093380650954 -0.00014790308155503417 17.98438535849872
384 35.63560481757389 4.487159936785391 0.18442161264559856 33.965494560137984 3.4450517771536435 0.19621124314298552 37.97558601619683 2.146055617726584 0.3853094428683742 31.559034668720667 0.8005870451797864 0.4545222504056654 35.74821407895719 5.819510693362105 0.4611482471585357 34.976786828317316 0.00013288909081992094 19.269863199733077
385 35.72161371894648 4.4833674447026395 0.20339381853277236 34.1305049989216 3.4232876771856655 0.24934868053966286 37.4070652805661 2.151323297071733 0.38528501958363076 32.97087642610494 0.7726192512711603 0.39401537020216665 35.6681615325716 5.851740214788808 0.4354935904192502 35.179644391422144 -0.0030725479466808146 19.108560489340842
386 35.63215458292562 4.465349238073405 0.18745490443982674 35.00936466427806 3.440676426135558 0.18825855357801172 37.29311940122745 2.120136933703106 0.3339944845773186 32.017157549185825 0.8007776639608833 0.4149688319360336 36.50321153183673 5.8849600042217425 0.3859793995803278 35.29100154589074 0.0028399282682569638 17.310844614394014
387 36.063520000976375 4.4754122550542865 0.12410258156814202 34.98065436886519 3.4276508902462015 0.20672291006160218 37.74682896963935 2.1403446125520595 0.41517487707846235 31.787106752140165 0.808221201641521 0.4242781630807625 36.05324965771461 5.86099176880755 0.3833215859378416 35.32627194986714 0.002984020709641788 17.802945959354815
388 35.96678681532884 4.485693709913426 0.22362166604602746 34.067659816778324 3.4035411779948004 0.22006343900822262 38.18612066905936 2.1672456801069093 0.43994417309313877 32.244387447197866 0.8265576429149656 0.4481842606006984 36.330717129858314 5.921260221330838 0.4146961247946757 35.359134375644544 0.021319561501505956 20.01352651996275
389 36.53165341295225 4.477108746908176 0.2536762450367416 34.268186227229165 3.433489656678005 0.17425687065801915 37.463319225653514 2.131720444346506 0.39459347150234353 32.32435110630191 0.8309972178033314 0.40608076517245467 35.68796818530566 5.847612391880291 0.3851152847027878 35.2550956314885 0.004645566572579729 18.491899281793387
390 36.21847074892277 4.475717495483533 0.2026355423981475 35.3565603613179 3.4395412243407355 0.1612686691427863 36.16492643335907 2.111972382000862 0.4050117149786622 31.98078756489187 0.8043638397367449 0.4303701315003057 35.21609185288756 5.8508703035373095 0.4059084104761815 34.98736739227583 -0.0030470759308451 18.39417366851419
391 35.212017312396455 4.491229303969853 0.18312541153346346 34.572060940384034 3.4119146617579257 0.1686753182595789 36.61687832962319 2.1043326160096214 0.4339767627703916 32.10101805117435 0.7869862909805919 0.4200709449254364 35.73636619505312 5.847535110040084 0.4087863739112684 34.847668165726226 -0.011140528399066651 18.50235202962592
392 36.320014957700046 4.501656541586439 0.16843051263057493 34.33900666872417 3.427654085759254 0.1843598453741846 37.33657928688131 2.1417875289853696 0.4232582699228071 33.05741720887118 0.8095053406141786 0.43300487682433264 35.92709480747643 5.823607533180176 0.3814297353401275 35.39602258593063 0.001302081074401573 18.225595408713108
393 35.419702820966116 4.497359157867006 0.2174904262326534 34.02795019208417 3.4045893254470476 0.23158670143067053 36.123968739713916 2.114145962483561 0.4028452031289836 33.66505219041558 0.8065900479217475 0.3508913199512798 36.82760623949734 5.850999733981318 0.3761028207853513 35.21285603653543 -0.004803279410545924 18.093050004459197
394 35.89053145239847 4.500489839054274 0.16185707915101985 34.466269629682635 3.4116583223589267 0.2446272982888235 37.38061291769158 2.1437064161395134 0.4085634904196869 32.73944508202891 0.7746896662125144 0.3361856096200661 35.76006410132447 5.857649757852568 0.41607700110840107 35.24738463662521 -0.0019013246271227357 17.96005512194429
395 35.81571862064046 4.501487948642713 0.16555603206207184 34.51840254246987 3.4308174507747524 0.19928037750593958 37.4836613189952 2.1221721966587532 0.36054648413469625 32.781348579041804 0.7878342717177107 0.431713106220155 36.18599070537148 5.855437855497689 0.39396832340022925 35.35702435330376 9.819707641622876e-6 17.77388789594562
396 36.97712354721561 4.556093280170687 0.1254474416846054 34.998013646140826 3.416581881995805 0.21079252490726325 37.82439979416203 2.1613547520512943 0.3696618315096937 32.926441252997144 0.7945531717025962 0.42387633721405715 35.37880240997668 5.84217795192368 0.447707825436193 35.620956130098456 0.014612082618130563 18.07665755844374
397 36.16373069015031 4.5169698738004795 0.1111769094135663 34.56477929585371 3.411479590387548 0.1822941379653047 37.68616983767947 2.126649596278506 0.40413875750184397 31.835782505864415 0.805251324850132 0.4306502059155696 35.70447615675357 5.824222791076531 0.44977981073977025 35.1909876972603 -0.0026254896720426133 18.083004335518712
398 36.20714736987732 4.5206788462083045 0.20213321678141724 34.29860994811076 3.4252985435144208 0.17013647321188705 37.562264226316785 2.1479829505054493 0.3891498741549386 31.515116614159126 0.7812960931436694 0.4692082384969023 36.734587340699484 5.886188102959732 0.40839707793872243 35.26354509983269 0.01274878231563321 18.78184163487787
399 37.16574123293656 4.52043681210061 0.1836222588980889 34.66349509606782 3.3980132725419248 0.21796944056968265 37.91023030620731 2.134476826496387 0.45551733369742986 32.1352392232453 0.7919633173237438 0.49832553330686685 36.04532171170037 5.832298464969426 0.3961722549031161 35.58400551403147 -0.004102386264263602 20.071935646224706
400 35.996188614379356 4.519052309000006 0.17852551127440802 34.69514868582786 3.4225955930447842 0.14180324042158832 38.30111420997623 2.1384809529143647 0.40511380972649547 31.888783582388115 0.8040692617585207 0.5037310949854806 35.25633329934775 5.820154113319891 0.4196212998901797 35.22751367838386 0.0013303210568313517 18.89379845566822
401 37.0087723047941 4.52324316941268 0.15697505804765846 34.301280126110036 3.439973495763648 0.19347595589154148 38.0346043356423 2.1480330796738873 0.35575676854168065 31.870162519758384 0.7948442068619507 0.4462669747184343 35.25392866771448 5.816102917196352 0.4329740507242447 35.29374959080386 0.004899248831021596 18.167905065613496
402 35.59937811443722 4.522894004156866 0.17070301177386107 34.75674138429958 3.426694605372207 0.19769100057483613 37.99096116949197 2.1487173220022004 0.38336859717225347 31.28320924383827 0.8381990390411788 0.3740581723481869 35.08607305532009 5.865940519114411 0.3847894166431573 34.94327259347743 0.02094897298669065 17.310317772834793
403 36.154032417584624 4.532879834412412 0.2195421239162377 34.068598504905374 3.4480925659892603 0.21696690466257645 36.76030730157123 2.148719038744101 0.43574600858926227 32.40521899899882 0.812681993448537 0.40522842938170534 36.92518000299745 5.86534573815978 0.3220588900141521 35.2626674452115 0.022003709200136147 18.329405236704652
404 36.6152248903206 4.521173690844142 0.20489240134607384 34.09918099777499 3.4482565021559513 0.21531630446739608 37.08419831073783 2.1402144426931815 0.36471771226978295 32.59127494128365 0.7717115822968277 0.4280468241353651 35.674666852753774 5.839447022043685 0.368552948042107 35.21290919857417 0.004620523056075476 18.122955178268718
405 36.977379246502295 4.541026352972043 0.19592578656735363 35.01363497715742 3.4553751040611322 0.23443518256701154 36.77398839564387 2.1213027560343507 0.4359909507680531 32.35992230801932 0.7707461611913045 0.448265133369319 36.51830627881007 5.8479771494109425 0.2800333588403679 35.5286462412266 0.00774537978327261 18.273347682564207
406 37.172549791481686 4.553695162515326 0.20938577266353833 34.39786559644237 3.4549703080586567 0.22910003936368029 36.61329164454667 2.145032681659353 0.42690944276749704 32.619013807387 0.7890770128345741 0.49903814450570155 35.74247465247417 5.8426548907121285 0.34512443049224506 35.309039098466386 0.017545886205325645 19.59008969613278
407 36.00507718098488 4.523980216443514 0.21835801581240752 34.0301075601884 3.4445716608677195 0.23109485470439003 37.647463244894205 2.1226866044168498 0.43417517458611155 32.35704568580446 0.804107411736623 0.4632888476501156 35.8211102070264 5.8438436755126295 0.3195957106814961 35.172160775779666 0.008297788844785093 19.09682773643142
408 36.30943412904505 4.540630393002189 0.16213018293823506 34.4335865064157 3.4342859743677865 0.2292540516773347 35.81931367179799 2.123819831758933 0.4505481681852362 32.366692493782104 0.8357816880517164 0.4235991673246681 36.482157391519706 5.845461317029299 0.2935372592396873 35.08223683851211 0.016455715891302812 17.86561277860513
409 36.060509219115175 4.520747607348363 0.16132545365115852 34.592699933037885 3.4348090038878833 0.22969218146993792 36.99809927171228 2.135382436325127 0.41608894620063736 32.72344073124181 0.7765983164712364 0.4409700340982608 35.61024376853856 5.845044158297826 0.26302021490999183 35.196998584729144 0.002976179515405142 17.315894162700893
410 36.4061969675236 4.524254911241365 0.16004091427660813 34.6367138196606 3.441154644443882 0.18428244486227355 37.07128022313141 2.1240398015380566 0.42450296583067354 32.20391474586362 0.7512390971895629 0.4275373592364043 36.132683969495645 5.883124460823911 0.26312794101379017 35.29015794513497 0.005222458096673499 16.72454207195619
411 35.956292842410086 4.5144030445934895 0.14611665214030584 35.67417532813233 3.4558759982592324 0.21177194362492316 35.76595469526569 2.1094049877153163 0.4408450314985839 32.12833408143179 0.7662097696734447 0.4909901094204005 36.009377059022974 5.832297670585676 0.282315007055439 35.10682680125257 -0.003901830785250149 18.01423704946601
412 36.33501984729456 4.5113385941874355 0.17245340380999527 34.61091697761916 3.430589817236385 0.18412201290007 36.31450138231787 2.1191765009862955 0.4236294729540854 32.90701199316671 0.7819382558863066 0.4114094631544264 35.77081560160808 5.83940869344433 0.2804029712336213 35.18765316040128 -0.003049752602531419 16.868076007666442
413 36.38632753112017 4.512463086141574 0.10802894097326549 33.48912385282055 3.4593738451427396 0.24761628400506658 35.96379060799272 2.112593355816694 0.44452732636842707 32.50486049275132 0.7616373210778479 0.4372865080647445 36.222594016091485 5.853820860134256 0.30577282871702066 34.91333930015524 0.0004375687119403171 17.68413479995393
414 35.59331748064224 4.506518252926812 0.15632862631245348 34.763880656588306 3.4411065544473667 0.20518309984716798 37.92158901248268 2.131424792410852 0.4209360603208226 32.41427137981492 0.8147856702594265 0.3693264619130552 35.05020169097278 5.837356944207161 0.3867288594347587 35.14865204410019 0.006698317899641615 17.62994696926396
415 35.82643125925964 4.507049138133098 0.15675720200683055 35.06552783014239 3.439869599577675 0.2135291459375989 37.5984909519046 2.141558622038262 0.4480779224682563 32.981629099224605 0.8181358500118304 0.38749003519968445 36.03445985148603 5.833791768204155 0.26774669719065514 35.50130779840346 0.00854087064232214 16.886223629371827
416 36.056408604882286 4.51538658770288 0.16706500681672135 34.511924029566266 3.45711700663918 0.20755324804594902 37.687164452911816 2.129879163675026 0.4584384125855425 33.0673985561632 0.804691619239271 0.3876630396151981 35.64469775497246 5.819702076167419 0.3410876355435951 35.393518679699206 0.005815165734073191 17.896993828784808
417 36.23799876666325 4.4840915500189675 0.11479352794623161 33.47364358148264 3.4434973211807267 0.23621850975356867 38.161021937291366 2.134204854160274 0.44990386625106404 32.94388440421479 0.7707860125793772 0.37629393860243115 36.16063812640842 5.861641211154676 0.35731830307820767 35.395437363212096 -0.0006959351318777784 17.58439725774434
418 35.83966267658581 4.509989413057839 0.1116208534547035 32.928106258447905 3.473885516162012 0.21361407378708103 38.451177312626385 2.1202480710074014 0.4435256806630228 33.101815052141994 0.7314486441574054 0.4385609392952119 35.017701480442106 5.833455037395312 0.33250781684982245 35.06769255604884 -0.005734788594688211 17.645144746073896
419 36.12174224054883 4.520463447469109 0.18380921262948344 33.9699311670946 3.4648477361962557 0.2308795435331111 36.003849600430684 2.127410705425825 0.4531722542375005 33.28469156378304 0.771184498699054 0.34482567863139063 35.38287563649643 5.864745492182492 0.35249179866340596 34.95261804167072 0.010190251043865261 17.935624305917226
420 36.3098914595981 4.50000091945312 0.12835046862149785 34.726177233783446 3.474258264337001 0.19728392779834633 36.69382268077351 2.128842851026658 0.46609798216589243 32.173818848594166 0.7693246734335385 0.4021342877470059 34.58105427820758 5.823468382921305 0.34253261594076306 34.89695290019136 -0.00036110671635740664 17.60583890424014
421 36.07616171372838 4.515419813986574 0.1367192267820418 33.77815854019948 3.4446241323607296 0.19646942230903683 35.42238322259028 2.100166313905258 0.5329353805866008 32.866368007342054 0.7630687256185129 0.43839640136263613 34.857478586332554 5.845933912169473 0.34389822966097544 34.60011001403855 -0.005697545342572563 18.889486425758324
422 36.81159207401194 4.512438236727656 0.1152448510651986 33.76240437619885 3.449527691017714 0.2518170579413943 36.58911849773382 2.0998955762313223 0.4457991352142058 32.5424356614214 0.7733920405419802 0.4115243642532052 35.345983457355096 5.843274593356882 0.3286041263249731 35.01030681334422 -0.0038344973755711997 17.795949194393295
423 36.34708041183154 4.494568636458102 0.18049577401407707 32.72964379407084 3.469856317382468 0.24251616507976878 36.54172859690338 2.1009839470342246 0.4925643157901635 32.368003295975754 0.7152909948276966 0.4276961791091497 35.4480322672099 5.81772983679552 0.3474896417121394 34.68689767319828 -0.01985417845107971 19.374706219738435
424 35.57346687450644 4.505236224110437 0.20565969222260705 34.35380815570846 3.423887775715314 0.16579637437391678 35.995757937778464 2.1054175233885237 0.5073216429776092 32.72025074434094 0.771027475987603 0.35612502951583574 35.320210045076294 5.830286962320388 0.2909443105017604 34.79269875148212 -0.012368932646228913 17.48491922481898
425 36.58548369439207 4.492117319557963 0.1526103048359356 34.18669421951896 3.4022885964697807 0.22691586457158233 36.513024293582234 2.1210078831776213 0.45841807472234886 32.708455478943286 0.7810676150398244 0.38191109006256835 34.869394462469415 5.806206744193706 0.3748302918326544 34.9726104297812 -0.01900249326290295 18.273751204283037
426 35.75017161503735 4.502009592391132 0.1688988532479242 34.245356119793016 3.4101813822372464 0.2468441884407309 36.745511939345114 2.11072571106334 0.4553758642216501 32.578065735260616 0.7996038987432778 0.39356362522721616 35.10827349280228 5.803822070872747 0.37223330902805385 34.88547578044768 -0.01427159388913335 18.75767381191974
427 36.08566964241314 4.466619755060654 0.1808540118407589 34.741143122946205 3.4180107388567507 0.21733789520355992 37.586789207753455 2.1014001913947675 0.45150673141616526 32.31927514764648 0.7794153214075051 0.359430409531818 35.492205559252305 5.829324845455627 0.344623020488085 35.24501653600232 -0.020585954515621195 17.804687186729566
428 35.973225001739905 4.496902698181593 0.18297478689265043 34.76124731238913 3.424303103154978 0.19143386232929505 36.94446588406236 2.120644339707322 0.45980022031709344 32.914134043815224 0.7774474292956505 0.3710096241202599 35.905118171994914 5.790017606776624 0.43946318710109816 35.2996380828003 -0.01767708952744851 18.84666379001067
429 36.08322633657142 4.483125758984091 0.16372605134240492 33.234265791903915 3.458429435903822 0.19414936532841398 36.09846373011493 2.0970419826793156 0.480458458426517 32.83283071612724 0.7914974989606531 0.3501956599349829 35.05669101563686 5.818614939031766 0.4036074490441614 34.66109551807087 -0.009798201838752374 18.244545918853976
430 36.11983196194499 4.494518943654339 0.16415115900943503 34.35200013192425 3.455425340777139 0.1484669697220472 36.77956638062294 2.1308294781531947 0.4637914214273454 32.07279433115756 0.781234389760685 0.41015445988562427 35.467715772916016 5.7977809760391725 0.39514537832599833 34.95838171571315 -0.0075822992737759835 18.125054473969122
431 36.27685878667803 4.472995134082296 0.14705442021585535 34.52951072354459 3.4201090723807352 0.1903944684374669 35.84891088674289 2.1282530713746484 0.5201838449570063 32.188550382663024 0.7849946719556861 0.3665348548679759 34.55471346097249 5.801995591518872 0.4244297326584787 34.67970884812021 -0.0178706166882344 18.891533723542256
432 37.86666264178672 4.49070651206904 0.10322115982127039 34.95042153359241 3.481348231206718 0.15031713819555806 36.48454169370805 2.121111665555284 0.5257318137418553 31.467239003262513 0.8048882134731297 0.3963702260715359 34.57302044651616 5.826793853873568 0.36349939658186936 35.06837706377317 0.005429570284865881 17.637242172539825
433 36.98254946091043 4.507878220943803 0.15685262249475598 34.81463062667001 3.460914217406084 0.16556579705424396 35.720666776854564 2.1156157568836926 0.46616164075333033 31.99445849870041 0.7948376818054874 0.3591223816931486 34.97307976485565 5.776465535988585 0.3979958542212836 34.89707702559821 -0.00839784234515164 17.712397754756527
434 36.76612155475616 4.482623012097316 0.15649430691369676 34.658307381833836 3.432393222511151 0.1855076506734566 36.44416765938449 2.1088056803085147 0.47112360059635094 31.922528192329043 0.8114269012471942 0.36496194453302017 35.39248094854005 5.8254351854265565 0.3003168262059965 35.036721147368716 -0.007403324632535457 16.94126569222624
435 37.293419030524056 4.501878304935073 0.17031767320421395 34.115357509160866 3.4805747582390913 0.1420080617804937 35.67619248943666 2.1026554413693317 0.46864348727480076 31.98675027128662 0.768853610396927 0.38916762624710627 35.41147723589576 5.817841365061168 0.30805801858738013 34.8966393072608 -0.005179428950363829 16.938865436477506
436 36.614491944147396 4.496949562276715 0.1858063321691012 35.512228113360365 3.420043540639694 0.1438696011930254 35.671152557088284 2.1003515194730777 0.43992877795769236 32.157268815777385 0.8038326172431088 0.3473853084907244 35.220953398242074 5.828936348090903 0.35207098681727095 35.035218965723104 -0.009517407405982236 16.834199105402803
437 36.37226499150943 4.510745639293452 0.1847252751606278 34.48858259275017 3.4599777513983927 0.18052067436069685 35.58517044383766 2.113556278097612 0.4598528688218227 32.14670155233261 0.7953846358402441 0.4180526957135311 36.149213879880335 5.816504555874697 0.38370500583209977 34.948386692062044 -0.00030635284980251587 18.642402492593572
438 36.57368869760012 4.479600566021793 0.1791116147502182 33.156290550359 3.475706976539811 0.19663667797637724 36.46827260850687 2.1066907741243437 0.4637594423933909 32.667522309205474 0.7558839237274045 0.40501443782079394 34.69840060443679 5.7820730625004115 0.41138993739212587 34.71283495402165 -0.019549064367929338 18.975355033335408
439 36.71981286933937 4.4989542160889915 0.16986942676942463 34.22286879588867 3.4627946130059537 0.15952467761031894 35.546966272014416 2.099929330728286 0.4166940367179391 31.984431683918487 0.8308913660489011 0.42069633181484395 34.561137100267025 5.806984221144792 0.37507279392695647 34.60704334428559 0.00037062445270290566 17.668382800295753
440 36.24714568135173 4.502664363163348 0.1930647703559913 34.926688192575085 3.444348572366326 0.1463604408324597 37.184100255251245 2.126722785803449 0.45607373626955267 32.19706592240708 0.8037888389193928 0.3767868813180268 34.92213669380417 5.845891295757803 0.404392727148423 35.09542734907786 0.005143046251381711 18.067405380650502
441 36.2405382089527 4.508272422767355 0.20918552331740403 34.4031887386256 3.4487663320670836 0.18070715296260045 36.73763355591245 2.1017652551964305 0.43774948265374614 32.51629002901525 0.7860313404378644 0.3798640592010748 35.31397434709267 5.773549192357434 0.3912882651465638 35.04232497591973 -0.015863216385448454 18.320835240164566
442 36.6008583908794 4.508793209735202 0.2004407505683142 34.484134656255684 3.453706246926649 0.1811463837744596 37.26262336368888 2.138452945760049 0.40990715233742153 32.022450892278165 0.7045209963835742 0.4816309567465211 35.33303475168897 5.806677900259313 0.4023360271575383 35.14062041095822 -0.01710986513772452 19.199371908420844
443 36.90160075045052 4.51662157263667 0.18840563848581227 34.572655177924396 3.473645835714415 0.15779268035163474 35.59960128462004 2.1174111413915133 0.43947117254282225 31.88110393589072 0.7090825269521912 0.45430212829474587 34.89662257489474 5.8002323696979365 0.4125037450624237 34.77031674475608 -0.01614143567213675 18.935972829759315
444 36.53182737728081 4.510780403009915 0.18952289820006923 34.38775971273907 3.3990407628521453 0.18335569581020486 34.82759756676435 2.13203654886902 0.4787087230570373 31.761231102578762 0.6997935975235328 0.4975833913361342 35.297174208274676 5.822385576936538 0.36790534476359843 34.56111799352753 -0.026732747112451816 19.676242189890516
445 36.579878192302296 4.5183065883934 0.11967339886339122 33.98090734158396 3.4033064508050312 0.16365253277190095 35.794845006121925 2.1027070052148824 0.4707919090220263 31.96647136962167 0.7283806285872088 0.4299862334156908 35.02037359503186 5.837363468890503 0.367819158556558 34.66849510093234 -0.02152729657247694 17.78373027159473
446 36.82690653869112 4.5014526563881105 0.14983196692231465 34.8574569138151 3.4107155427244584 0.1296722491642786 36.452569058623375 2.1042994998148945 0.44328338154390756 32.22374479440565 0.728787515106936 0.46739568925314295 36.03743552464974 5.801247574892353 0.3979687863075947 35.279622566037 -0.03023956716533145 18.198882203761958
447 36.385555203399015 4.5113188684619345 0.19304830494511668 34.55132028705467 3.434079550063755 0.16586389719396027 35.438599848472315 2.117482815051967 0.4226165380846595 31.864313226356796 0.7235016981830201 0.4520861457466321 35.00747342008453 5.811793787928454 0.3607969601420644 34.64945239707346 -0.019904781012855866 18.2706139175809
448 36.28696997730725 4.519995877112338 0.21072300546773642 35.198188303585624 3.490933030085924 0.13349553999701372 35.19902411931601 2.1347733200235313 0.4508148693464534 31.54106382458209 0.720277866004406 0.47788121556000424 34.82855895587502 5.806642377304463 0.35873414745484594 34.6107610361332 -0.0050156308445494565 18.697317723422366
449 36.36668958713808 4.522520295564636 0.1947000543919619 34.530232339051814 3.44461285529524 0.18773743062721607 35.45991545926542 2.1300822655071725 0.48446028834944427 32.864358117209946 0.7234559025675955 0.47151281638205295 35.615648373541546 5.806897678940662 0.37794541460101955 34.967368775241354 -0.01402632537562074 19.667991038257934
450 36.250502673330786 4.53048159114417 0.22362085971401055 34.63226920138573 3.473504417603638 0.16662175058447926 36.569457213569514 2.1080192500763415 0.4561714376185996 32.06555364672367 0.7445327947752342 0.4805483375566713 35.41929045495603 5.8176705290336725 0.35701074900969415 34.98741463799314 -0.004698408424070743 19.29691068386363
451 36.42043616869621 4.5123250067132945 0.15901393141430634 34.980685017521886 3.439726573130673 0.19265458602706206 36.24335971499231 2.113973748985585 0.4340355865580299 31.661805390175356 0.7505347218640235 0.4968494875233104 35.79261522774565 5.798430095329406 0.3443123734241682 35.01978030382628 -0.016542095746085495 18.642510724986835
452 36.11197612664278 4.514209704856085 0.2225075445344754 34.784155152908625 3.4541510005971134 0.20602654826618946 36.440153879600125 2.118032126066424 0.4827406143382384 31.985974450111506 0.7545522588229464 0.43698971567375483 34.97913455993769 5.848432241801423 0.35452721648876273 34.860278833840155 -0.0016646585218836663 19.512554864426843
453 36.577806496274064 4.521895387712739 0.17314014383522852 35.313270045253304 3.4349698660362624 0.25138226990832097 35.91788098400451 2.1487540016161057 0.5074354822604314 32.05745609263326 0.7292124644500905 0.49690075432729075 34.994058756776816 5.847302015954826 0.3730613642880113 34.972094474988396 -0.003113377796677286 20.648482371567304
454 35.56050381380538 4.503424233148959 0.22858663015521039 34.31697986811871 3.4603883396817126 0.22836188740442495 36.135628653300415 2.1258828709841855 0.5016194464681494 32.77983774855497 0.731520155160276 0.39879372876400665 35.273174193195736 5.852332124673775 0.3322279538798324 34.81322485539504 -0.00483058022090046 19.361271172656803
455 35.89974082056334 4.534111557356038 0.22606542825625706 34.242096512087606 3.438511274874467 0.192879221239356 36.100264718927065 2.1198719053697714 0.4381206849275452 32.298820384569375 0.7224425400862435 0.4830393174891911 35.44379196638852 5.829449404975061 0.34827258224620233 34.79694288050718 -0.010662788418365854 19.34737794865123
456 35.8344097095918 4.538552040315085 0.2371897226762682 34.42704883478276 3.4617360198328293 0.21497848471731135 36.904430171890894 2.1278907878507853 0.4818486263859797 32.48415716738958 0.7427950520248398 0.45848541543329674 34.88575670652309 5.849015730755296 0.43571013880518816 34.907160518035624 0.0044578012050850106 20.94977077739351
457 35.84742609890901 4.507533997887842 0.20399814382404344 34.66127338441021 3.4530528389623494 0.1919919304691347 36.5774851180315 2.1126422797033317 0.4624264959048371 32.94240155768249 0.7473421812197232 0.4657029862408517 35.747972593394024 5.889857443367368 0.3517398374844893 35.15531175048544 0.002545623277440856 19.20393406583208
458 35.930936696760725 4.518376000966521 0.17212032723877851 34.05890555380359 3.410461126948715 0.26231848218695586 36.411669161711906 2.0964331513199115 0.4673309956355669 31.889739834681425 0.7186771678587307 0.51398557908197 35.74385167127409 5.865421213722811 0.3417215817591108 34.80702058364635 -0.017666392787344276 20.139202547532754
459 36.29434099659175 4.510846253112964 0.1717220931898263 35.12102094221405 3.42828753822834 0.20654598487835787 37.366033893179846 2.1204491746783702 0.48848221657638363 32.54497416413594 0.7713024479988949 0.3957607248565253 34.3589516470857 5.821921620853766 0.37896462214543336 35.13706432864145 -0.008978717976214811 18.80992528797494
460 36.283753992984046 4.511118235216699 0.15775967675580335 35.01098525411532 3.41196078058186 0.18797999097780135 36.33814705828045 2.108457560138916 0.4706276252548384 32.122692649174994 0.7363508042014244 0.5044242611702765 34.929291019008375 5.853774825897932 0.40074127304740886 34.93697399471263 -0.015207683743315648 19.727313058427118
461 36.18347179453486 4.482176624766945 0.15212098504964947 34.30504894967457 3.3943694308826036 0.19475242078353214 36.08616807018799 2.096784746372059 0.4597455512777108 32.7155923478701 0.7875435431450508 0.4379155129258761 34.51528820252679 5.842926951406612 0.3936441302088505 34.761113872958866 -0.01877986563602809 18.772143976544562
462 36.25754738334173 4.474945291474499 0.15047944467807234 34.35794276823109 3.3959631840224844 0.17842109330015535 35.573545553347934 2.099570310326855 0.4776884587932128 32.43196962202435 0.7259276122841254 0.47888079271608164 33.9568426478213 5.8151067355861885 0.39619882121917566 34.515569594953284 -0.03723749821185163 19.270502786624487
463 36.38554664539613 4.504119779448827 0.17492153275922684 34.72679975322531 3.406637419260582 0.1865360235742959 35.90047652530834 2.09239704150633 0.44695505273098407 31.996131159009515 0.7195452479762515 0.5216191599434805 35.6280830912869 5.822002192005385 0.352123355421173 34.927407434845236 -0.030599788911206894 19.276077823218944
464 36.23833622612307 4.471917146044751 0.17465246961947775 35.062629904764144 3.4152784321409673 0.13623864181438738 35.78336134403595 2.1040704474066443 0.4562312396490363 32.19248419685703 0.7302810213244837 0.48823194538273873 35.48097307225 5.799187102535944 0.35968840247595896 34.951556948806044 -0.03539329506012397 18.50702607655425
465 36.20756215493905 4.479691892109486 0.1749681058976213 34.93536754356666 3.448715737054212 0.2012856080788728 36.60515707278758 2.1083171130541176 0.4883946985843386 31.539687541483687 0.7033165663347698 0.5093176902201567 35.393826311563025 5.799672442824805 0.38799906113659294 34.936320124868004 -0.03159737467520392 20.190633508310746
466 36.35210323906678 4.504922244911704 0.1360686983921881 34.46581078645305 3.4569523410687313 0.19518498986371144 35.98543724619819 2.111654533160741 0.4859033427008974 33.12260115230211 0.7483006534465481 0.4549962422155372 35.462298238834364 5.834357280641392 0.3898984083760558 35.077650132570895 -0.008302714304858804 19.045709337068857
467 36.32863754368984 4.495426012730207 0.17006534838962306 34.68156519563361 3.4410471531342335 0.19329638182651 36.45257496123153 2.113905723314702 0.44719632215610783 32.06422752112359 0.6798564494107848 0.5584181933978274 36.306695152979756 5.822716005568214 0.2993419047852696 35.16674007493167 -0.028949856119053697 19.117517782378386
468 36.791124933180754 4.513854976492584 0.18197526699123126 35.139581524332144 3.4118765273994858 0.21776537923382647 36.75341328413782 2.10526557547354 0.4790504777562065 32.07075642051663 0.7592055480189461 0.5233822820238828 35.84356310710017 5.805918595318688 0.39018324315878317 35.31968785385351 -0.02031588041003325 20.53889427586072
469 36.23460986963063 4.487543585800127 0.15852496471603866 34.56351467718826 3.4172676297216427 0.20061431014991615 35.77097040356539 2.1163093131400195 0.5268387703898312 32.279870385989476 0.7572104327814362 0.47273301457210976 35.58223255909731 5.786626931452037 0.4071959297380156 34.886239579094216 -0.026548546371629445 20.235803502955886
470 36.860615579036406 4.48637977095604 0.11053846579634906 35.356460872491375 3.417039041862636 0.21710253656192421 34.9750649710656 2.1194047987728863 0.4964799730729565 32.19637551677322 0.7776163561930828 0.4601110609459301 36.851893577335154 5.848514836771305 0.3439631037503815 35.24808210334035 -0.009749164039491953 18.657741950603956
471 36.96211152010651 4.491079751493459 0.16259072789586307 34.41716746686985 3.4522439645250538 0.23203553828167936 35.839805802143324 2.1027176432228987 0.4803557941452203 31.82204603407363 0.7635545947492474 0.47149195197946664 36.57614719890065 5.813388332141479 0.3189223021909881 35.123455604418794 -0.014943267724254427 19.08403600742066
472 36.69096860318134 4.5010446057672295 0.1999945008176174 34.26702147397236 3.4552089581245213 0.19032485011703004 35.44209908363405 2.114406488528042 0.49010079768838744 31.999348250298453 0.7035140845629734 0.520855838288754 37.289899986650084 5.891004253571001 0.2974482555930942 35.13786747954726 -0.006504446839928546 19.46594593041751
473 36.763579687287034 4.497662973979638 0.18839131702182182 35.415194132510926 3.4043234680759804 0.21231882483250333 35.36319818336585 2.1015645472991364 0.435900612451015 32.13794151051383 0.7553029244631245 0.5044479395559247 36.251166267656856 5.835150547173355 0.3310007826934304 35.1862159562669 -0.020739232752435034 19.160390220287532
474 36.3362579438225 4.509840040381647 0.20470805245998683 34.37503630013063 3.4137415067862515 0.26215684940196954 35.18727115858901 2.136218433115375 0.4794179817193174 32.037358529853975 0.755608770974338 0.46251466835332183 36.439472326656514 5.835940056968468 0.3145919266689529 34.87507925181053 -0.009270363305466068 19.748588716246967
475 36.85958773254315 4.495025689068804 0.1707668588670181 33.823594744943186 3.4160149410031218 0.2503854187610758 35.59028643059366 2.1247099560802676 0.4583103104666393 32.439043839370925 0.767506108210791 0.44970755599143764 36.37490618438442 5.8511638726155155 0.3259711264093156 35.017483786367066 -0.008656011554982057 18.966521859462468
476 36.2394395521184 4.50923258206114 0.20360410391039024 34.331460646079705 3.4302092170430605 0.2218445575044204 35.46159254413477 2.0899946011647184 0.4275636653565696 31.360300503438793 0.7431096335920403 0.4635099357153111 36.26934676633708 5.835141044506311 0.30528536696701786 34.73242800242175 -0.01800270927722809 18.584546469962888
477 36.93129562363559 4.493611651964576 0.1668559065286658 34.880847434754784 3.453365626713556 0.19822138309937462 35.50894509159347 2.1295120889991974 0.446158276704261 31.63616930860164 0.7468832442095588 0.4754734093081314 35.83949254981139 5.82127794448642 0.35819303750461107 34.95935000167937 -0.010610013676020347 18.849188613156734
478 36.24609321178513 4.517386425338794 0.19748878284303464 34.79386360629098 3.4220791752013286 0.22812032305635654 35.521360444101454 2.1252317880025355 0.4583328081989409 31.467294017142827 0.7071804717753822 0.4815021390541873 35.97846327988905 5.789969687431146 0.25670336010154204 34.80141491184189 -0.0271706154008448 18.588440105504308
479 36.780099485512345 4.51393070441315 0.21496702877726254 34.65273361633954 3.4707567791734966 0.20736457260628027 35.481700221520455 2.1024976764260694 0.4395400938762658 31.295493163525894 0.7297285205327051 0.4590238107457657 36.17668281524334 5.838396223669639 0.29505580091374967 34.87734186042832 -0.008478144107669982 18.51743795702536
480 36.05910769777039 4.502395439104548 0.19544542804941223 34.610257357440155 3.4371213476742297 0.26445927142497716 35.57045541455352 2.11489950872402 0.4827343226695745 31.387888138102642 0.7296595572127703 0.4785758151846085 34.313211399370225 5.774926222873228 0.34287087460403076 34.388184001447385 -0.02773970983292271 20.214933198613856
481 36.983551797624386 4.517305329845112 0.1375063468781765 34.361928781419266 3.4646250065281325 0.22009565666471223 35.921704436500924 2.137515636208951 0.47979658933131747 32.62806406026382 0.6981879376912807 0.4790146571016643 34.749410682646115 5.769747286047471 0.36267840574536564 34.9289319516909 -0.02206388568649269 19.240973057692052
482 36.504234635655024 4.497148176141141 0.1083441440809973 34.97774644678743 3.4462556860613045 0.18969778162231665 36.322868140791755 2.130391219288554 0.4279376804733717 31.881491279843605 0.7213938845619786 0.4785490224250515 35.47148410172955 5.797214545981687 0.2786944690581309 35.03156492096147 -0.02105942254374904 16.99648471444615
483 36.25032101398255 4.509149619197447 0.17255445238006598 34.55541122251777 3.442637115855659 0.2340088596743629 33.528791653413975 2.1506422174334623 0.445393238958553 32.25970673046817 0.742134930199863 0.47096796234870314 35.615204983311834 5.820195275655561 0.27560526493362314 34.441887120738855 -0.006588293282283675 18.317801944460868
484 35.86854769464214 4.490202953176491 0.18437512655095023 34.87460552037753 3.494386253569495 0.18734548836348144 35.73437292339865 2.116943726338919 0.4247253424850797 32.78861618816791 0.732770411853551 0.44868193510584253 35.48710303805887 5.803405734273156 0.2695550630440396 34.950649072929025 -0.011998309108359728 17.35698813067638
485 36.3932732223436 4.506509862777719 0.20985753450413874 34.58754613616453 3.4211969055136717 0.2554106257960791 35.96654614305486 2.1270952391358886 0.43721317226142786 32.4590288479598 0.7601995490579828 0.43595707595212085 36.264122616356154 5.812481630714754 0.26963786514535965 35.1341033931758 -0.014043487510678743 18.427196723158463
486 36.273558013954776 4.521179358528862 0.19887349843104077 34.26100277490366 3.453552938899208 0.19132356031317202 36.1486899943406 2.106527543491027 0.4233910329713564 32.88312874789523 0.7369484044626011 0.48752457748916245 35.77959211267801 5.832491019205459 0.2727232472552956 35.069194328754456 -0.00940027203325069 18.034831131852712
487 36.43657342775635 4.491249265606095 0.1983236614011031 34.228898915921484 3.4172607412707117 0.2428842227357968 35.65601920335294 2.125530666638253 0.47481895074783986 32.294617347030574 0.735598320834152 0.45855597863986647 35.440322943769424 5.801438944203853 0.3137320539402488 34.811286367566154 -0.025324537240069046 19.34666327898503
488 36.80075753061401 4.47700300686234 0.20385068769735928 34.033137643380215 3.3584952024938883 0.26640084446935713 35.741955768351374 2.1169831291661723 0.47322472592415193 31.918555177476993 0.6912997350520076 0.5366006065072509 36.10925109081762 5.850190570982367 0.30543981138964715 34.920731442128044 -0.04074579603932704 20.460513956865345
489 36.516458124543725 4.516302453191643 0.18706814610343983 35.201963490657334 3.446502182418253 0.19344371292037948 35.62681764040074 2.1129084486982714 0.47830795478558974 32.16517392156142 0.6839073551863599 0.5468251421009205 34.77385077962012 5.8366971289911325 0.34237162201100846 34.85685279135667 -0.020276611253550025 20.030794486758733
490 36.784354929492686 4.514270314777563 0.18838049564661613 35.04226862499622 3.4009180445411165 0.2175429035048503 36.901300350914845 2.1181655873968457 0.4473641740646331 32.046822880241045 0.7683263918260256 0.46184042072869486 34.95931206204673 5.822662971201991 0.30161771911624374 35.1468117695383 -0.014671463001973662 18.526541180853258
491 36.279004755813574 4.509810711077116 0.19206813366837813 34.75071032942015 3.4199202483637423 0.19997469803560278 35.23632396088211 2.115939724850974 0.4646055320680986 31.865288185615956 0.7106726370398334 0.5244680226204381 35.81346688046647 5.82848410991751 0.25348997612915003 34.78895882243965 -0.022574638700846795 18.731209147544593
492 36.039964822483626 4.52425832614454 0.19102241687283858 34.23531481726801 3.430290946594532 0.20899858741960534 35.794092539770844 2.1134451689031084 0.4259909663036462 32.162304131565534 0.7734386232830351 0.48067726190469545 35.58567323488492 5.8329403411207235 0.28162373761425896 34.76346990919458 -0.004665443741494135 18.2007259466961
493 36.353998004913464 4.507312639482009 0.14991060898941355 34.2191307619982 3.424850315424852 0.2053851491667939 35.77815197646128 2.1113547715464236 0.45629157548882787 32.451482861316066 0.7509952657946773 0.39245189961352983 35.446008565846014 5.796434571553749 0.3110490774800312 34.849754434107 -0.021350612190339735 17.361633158985395
494 36.49781332090027 4.5165151151543235 0.14274484511331573 34.321918291496004 3.415653736877863 0.24642060275950023 36.16497087337304 2.1127112584150156 0.4105602537811777 31.897211357537333 0.6985539426588656 0.4625767804892544 35.454002685982225 5.791567328772937 0.308699205098571 34.86718330585778 -0.032539848574881146 18.002353257377518
495 36.18228008525965 4.4931989557717795 0.1915365872812276 34.59890225156952 3.4292540544102073 0.224672842234504 35.89519434201274 2.124368668193701 0.45732965157733746 32.30842182666036 0.6845990709925143 0.45071841411351926 35.580950915308435 5.7995895841006035 0.34565786486590444 34.913149884162145 -0.03333805825692091 19.135820455244605
496 36.94284079304768 4.489284750237386 0.1728198165066368 34.28442497068089 3.345603068780328 0.22287323479663063 35.7362261070299 2.110463287953063 0.4813874504318964 30.76866434106863 0.6496354300079864 0.4547239532431672 35.404643470339025 5.800741655976802 0.3307147356346647 34.62735993643322 -0.06039448635956894 19.051066596326056
497 36.5601682384601 4.500600386208157 0.16171831983297624 34.52203372199177 3.417501151942771 0.1903752550339011 35.807818292040444 2.0996018823632197 0.4585901793129335 32.289285566944784 0.7192363130680536 0.4745763954629759 35.62969490643279 5.827991819189741 0.32116509272450183 34.96180014517398 -0.026553814396293517 18.408277298185197
498 36.14076997932895 4.524146074228105 0.1446714023079629 34.34656421603524 3.4304310375886082 0.1900177252390174 35.81816818679185 2.099284973231552 0.4591456758325997 32.11368321334096 0.7024978968550702 0.5038008582642548 35.55933277878055 5.811534387616387 0.37999890448868834 34.79570367485551 -0.02596125104673739 19.224276040930917
499 36.79883269257492 4.497113125748681 0.16180454949885803 33.86647331591911 3.4138578380978046 0.15643999203796674 34.745823784859056 2.1223746548696525 0.5046010845885839 32.22608159643985 0.7388926955586838 0.5336911234410616 36.05936333237392 5.7923408879515526 0.3673733344383746 34.73931494443337 -0.026624284505407037 19.754554414704163
500 36.46604438588868 4.509138654750652 0.15894201840755626 34.96688109497415 3.432001399344987 0.15468535259356053 35.233961715042774 2.1214610735801456 0.44668165112229535 32.314839048921854 0.7075926003969475 0.4348938483407925 36.205580559731075 5.827992482128742 0.32919942751526854 35.0374613609117 -0.01990288291038713 17.46836359085358
501 35.70197002832634 4.520639011802089 0.18017575112839032 34.24701061684451 3.436018218749191 0.20268085137046063 36.74880054554444 2.131232130772224 0.4391777235356667 32.89157369057221 0.7149208553969483 0.44305083040789345 37.065297239977035 5.842915752669896 0.26370686117013736 35.33093042425291 -0.010394931072612357 17.51866607249777
502 35.8310678651469 4.527176764707278 0.24871312949382846 34.666030401888825 3.457826527320886 0.16776073794708532 36.64504588332705 2.1143107428429193 0.4615301259187038 32.4396719270076 0.7410415474837475 0.46627753175210923 36.53868422374878 5.847612593925687 0.3150452503192888 35.22410006022383 -0.0019464896945784681 19.01448421304987
503 36.304957910446184 4.515349846098765 0.156184997636731 33.41669964158495 3.423000556163879 0.20695277692524314 35.98352891010483 2.1148435801601178 0.49058125293879123 32.93299310711826 0.7185193671239181 0.4294262466816762 35.993228484380765 5.852940412397828 0.31025058533019967 34.926281610726996 -0.014609372561780432 18.258971568738918
504 35.842358212045305 4.515628402002613 0.1735962462372615 33.58258811444311 3.425765433773664 0.23548924510529035 36.55814603204525 2.1074149744983854 0.44280995799557904 32.93147550918377 0.7029557440458439 0.4426546889963068 35.91558030928666 5.826131193431038 0.3546988752502667 34.96602963540082 -0.02396097540037325 18.899001568903547
505 35.50684375091834 4.533176569934264 0.22667092943994813 33.839959447895346 3.441107214891934 0.2118292174560295 36.83592211409655 2.1117533144156533 0.4786605850918329 32.63515796619684 0.7168025909691205 0.45907075791857604 35.54030267344902 5.819301927273175 0.32851952626324393 34.87163719051122 -0.015111801453852557 19.53500766943164
506 35.65599741154554 4.514666305884305 0.1447982734182187 33.58804482602678 3.4407108730043716 0.23312760321052042 36.579618202595405 2.087967104690087 0.4362091020353574 33.4168531158161 0.668632976090464 0.4575374898616813 35.368143049804765 5.8117423934902455 0.3399130647901194 34.92173132115772 -0.03479619431878742 18.467409876668167
507 35.99495714628681 4.4948094905404155 0.18756042155632327 33.05014289768789 3.4434423318506004 0.25252870541720485 36.439785905075766 2.1064260096253324 0.4538178091637243 32.00754766390378 0.6992333915984449 0.5174673441568862 34.96833118439353 5.806351352518232 0.32121210511124726 34.49215295946955 -0.029487609724077 19.85397750511105
508 36.242809712279644 4.5206164208967055 0.1956282670370041 33.55861967323808 3.4307363829853754 0.24226237267320255 36.62364375858079 2.096188528827321 0.45293517734762007 32.41886943759675 0.7213087403891573 0.44724690440653514 35.77926963226218 5.832809158529378 0.2793290266962482 34.924642442791495 -0.01920827862509449 18.534058789336843
509 35.65043756136739 4.521909962789736 0.1646479250913677 34.33054507532038 3.41768493404955 0.2328549938702662 36.73261500629923 2.101465426799453 0.44003023662062535 32.662386398173176 0.758104286684934 0.4454325298593385 35.55083466496956 5.821909934897326 0.3275867948888821 34.985363741225946 -0.015325215906482148 18.455571961452605
510 36.46800259675476 4.512746047500443 0.18848836366856406 34.155104875073 3.4739240473174386 0.22191010434402178 36.92397792700293 2.099093349113154 0.40657556142713625 32.16064540117892 0.7937713038017662 0.4361214869211943 36.24362969985461 5.813331260900177 0.3802988081733047 35.190272099972844 -0.00096692322408638 18.717320215286552
511 35.45022574511869 4.542623573576228 0.2594693186151355 33.551663848528676 3.438144065458009 0.23762842228932315 37.13302588814809 2.104541059159892 0.4110926204985834 32.46808128385855 0.731104859110083 0.43182363354893766 35.452119111616746 5.822825227212554 0.34478035945461716 34.81102317545416 -0.011692368047328849 19.306321170993254
512 36.44220529103451 4.510101065845509 0.21031426432452976 34.242365653086566 3.4482297795684844 0.22654650672815757 34.81436521312409 2.1097450428540663 0.4364748095050903 32.367453253800505 0.7328576958963259 0.49349812114965685 36.132924011772786 5.823707402321317 0.33517576907544755 34.79986268456369 -0.01461192765354138 19.50359187343079
513 36.209684872922224 4.511898103741857 0.20987126781345727 33.71291839513913 3.4348489811803766 0.2442445621295408 36.55750489743404 2.0982794319803437 0.4876066413526519 32.294383448869084 0.7527263446961184 0.47099567863153496 36.274125727233745 5.825237577023293 0.37190080748574783 35.00972346831965 -0.014942037226284243 20.45022685975965
514 36.350293761791754 4.514916075384203 0.19291653169664394 34.188788335091964 3.474580804294442 0.19553134658162882 35.63136776270118 2.1080245175127663 0.4499978804705383 33.1473560012745 0.7579403219139899 0.4306302164620863 35.95782069121274 5.838433312877293 0.3603399654349196 35.055125310414425 -0.0007611185541430476 18.671731294068874
515 36.123175149014486 4.513309862254984 0.2453770301356575 33.89873461500913 3.430936689236963 0.19792423857005986 35.65111936050487 2.118670530086333 0.46852813834395834 32.86044462296343 0.7514075891607475 0.4356145196180297 35.8717803654561 5.81193411272627 0.32188842387885347 34.8810508225896 -0.014288368257622452 19.12913965819422
516 35.756137318942315 4.513788333165359 0.12271969374453728 33.58334695368141 3.4640311991574104 0.21866596881838246 36.576759495966485 2.140647677425367 0.4320616900163985 32.44100262110008 0.7601853570409715 0.5034370043441375 35.73732491483471 5.859325772405796 0.3161341140559657 34.818914260905004 0.00805554288829886 18.25464701470089
517 36.04833010178426 4.502554376523619 0.16218039323808137 34.75869620181813 3.4195823677458668 0.22763696696071917 35.76267285110363 2.1129978834914946 0.447328486333567 32.51809440732942 0.767949575473407 0.4766760527283326 35.73311670954458 5.828108010115795 0.316195650320937 34.964182054316005 -0.013301682280645499 18.678625224656844
518 35.78906841961792 4.507096938545322 0.14568001443610426 34.91901262351158 3.442410245094484 0.2125206867471441 35.7303976325826 2.097575725483713 0.45133102287175647 33.355429605249554 0.7214041422703444 0.49833526040878773 35.74335841829538 5.841108143127407 0.3562127220881549 35.1074533398514 -0.01762108604642787 19.06894879175902
519 35.44672106224572 4.5076649929090955 0.16586173110929173 34.40442524964789 3.4742851248585254 0.20799302715596465 35.285476101760366 2.097673001985503 0.5092548525168364 33.14842624298185 0.7010620232406862 0.4693430684606625 35.915343708280346 5.80975802581575 0.27446312352428054 34.84007847298324 -0.021451491188769944 18.643081824337884
520 36.30195374953696 4.510459219605915 0.21129558275921903 35.09550590277814 3.4622963801191693 0.21138792830802455 35.28613295605982 2.1045134951859525 0.4766385084697215 32.74688250279154 0.7008451036282395 0.4719891848077725 35.82242988155757 5.832122235385979 0.33865385257733954 35.05058099854481 -0.017492838165630943 19.594756175296517
521 36.11687479004205 4.525717654291298 0.20375320885553982 34.810683406164216 3.4559463166697055 0.17385727960836408 34.81751112335995 2.1219753390693894 0.5106771170485929 33.24978522826393 0.7533449120054074 0.45321472796465395 35.74051844616439 5.85023013216592 0.3069507243910986 34.947074598798906 0.0019027458896619942 18.88988058825711
522 35.565671764745375 4.50960176199473 0.20720991781613352 35.20655613289921 3.4330761557934952 0.20378119087136337 35.13844188055702 2.104729973953826 0.49525153380688464 32.66438375854021 0.6944301432737919 0.5055237417680709 35.350638472258225 5.8290508678940665 0.31415899572369416 34.785138401800005 -0.025362344368700017 19.777648005543817
523 35.47700564252526 4.498246474030808 0.15449179783070616 34.29683300110336 3.457392363784887 0.2081944067550233 34.99266259681626 2.114382404689711 0.4653047571544263 32.532401110529044 0.732277282358025 0.4637084049493959 35.696013058233156 5.823999820671627 0.3705784902884755 34.59898308184141 -0.014280455843670237 19.048301116578404
524 35.225440635243224 4.511024595918619 0.20778769918336332 34.608047568825036 3.4637263793501782 0.20208927151249875 35.87327395378311 2.0990493224074434 0.47681295572333865 32.41919896973579 0.7763478972454922 0.44203505439873203 36.18020602942157 5.8394169966915035 0.34538948601963315 34.86123343140175 -0.0016270866280346796 19.18393867431731
525 35.83947319241864 4.502158421330887 0.16107404111338847 33.18924810104644 3.4467805850348743 0.22641989273955285 36.324742955609395 2.1151805929995566 0.48405481666847716 32.43589520904404 0.7669684771226408 0.4629096498503001 35.81061127134216 5.840575606601672 0.3211815194941968 34.71999414589214 -0.005207388332755758 18.972235960338953
526 36.28103349631676 4.521619518247111 0.1903188636571386 34.42347510274389 3.475669086019719 0.23054538179289533 35.644555877941904 2.1254199404423013 0.46649293324571717 32.10492900333834 0.6908655401895624 0.48370786269396115 36.17860610210871 5.82967424081873 0.27335452925574283 34.92651991648992 -0.010890459807197227 18.8436602293399
527 35.996935525244396 4.4964352431266 0.14935885093028586 33.64325675899182 3.442078504258009 0.22865448398770732 35.8972798223699 2.1275035400504385 0.48460360743171793 32.80468352291118 0.7344111949885179 0.4446326548260171 36.341857231410756 5.836156978797714 0.31971615669865505 34.93680257218561 -0.012223032706426173 18.643654221864484
528 36.45731947783488 4.52583927114572 0.1622822432762309 34.773779573045 3.4265329039731904 0.22295600664453855 34.78580193046976 2.1236463264354937 0.50498339191147 32.43744150176161 0.6994343687322004 0.472575509448131 36.72331755296652 5.82540568726243 0.34261636793632994 35.03553200721556 -0.019368413440875164 19.54259939513397
529 36.00926069206438 4.5169905503183205 0.16085275868547783 33.44331071718298 3.4733361229721993 0.21915314715200615 35.68800953211705 2.079679177407465 0.4738257045950974 32.64622283566274 0.7295358609649727 0.45448396361681953 36.644424638046154 5.820107968962879 0.3757246931361679 34.886245683014664 -0.015610188825514659 19.29767996796332
530 35.963120927814956 4.51029492503557 0.127366018565681 33.26892641706332 3.476361395949336 0.20397048541623475 35.36785313032905 2.102752837465816 0.4860702577623058 32.15832810775672 0.7633346747755276 0.47240472587341004 36.77330054992189 5.831998366017049 0.34887637970714747 34.706305826577186 -0.002591685102022301 18.777979747400728
531 36.06613478754921 4.530548983411978 0.16215787434773002 33.48737508795073 3.4565767531256566 0.2072325149363344 35.862902102050434 2.0860381556640153 0.45482138146389217 32.31594182760187 0.7239883820618018 0.4575422124394446 36.33338135798398 5.829799314400076 0.39127341762262596 34.81314703262725 -0.014149807217976406 19.171481815231303
532 36.32868699843773 4.527388944643114 0.14435643331973758 34.60622133988053 3.437141633343798 0.2502817175617901 36.9298011384909 2.119459371756185 0.4512564026223747 32.070568586205866 0.7607807348087803 0.44602053865954655 36.44056125649333 5.797494356043924 0.39618584718258537 35.27516786390167 -0.011087116831521837 19.34421184331951
533 36.19553227658934 4.513558429027676 0.15196868712120531 34.06309245756456 3.4362119790135957 0.23308451253414875 35.360543376886596 2.121786602114562 0.5186385184939903 31.780496880132965 0.7559010913688283 0.5145744666400166 36.48023043097324 5.798788233570966 0.40885849400379837 34.775979084429345 -0.014290857931556333 20.937306547808845
534 36.208701174165384 4.515082898748277 0.1802568900427582 34.35911987502888 3.4525347262901462 0.1627155047572843 35.46838890584926 2.07727916544839 0.4643741477583062 32.18712767188863 0.7915557896342076 0.5164074809364783 36.220437089947545 5.825413021937605 0.34608544980679695 34.88875494337594 -0.007167004538956845 19.134950856906272
535 35.770551884857625 4.509984921349762 0.2118490612648247 34.12363776835889 3.4306279328526785 0.23950853540135714 35.713803000779514 2.1120999734978634 0.5411004351809321 31.932133641794245 0.7702590316041338 0.45625816171371275 35.96604661862433 5.820208118998197 0.38335218370287566 34.70123458288292 -0.010904129290155029 20.99395715931832
536 35.70881797549945 4.51915641527344 0.20445691056985635 34.32350516036625 3.430677671825423 0.2284603377795328 36.04044351876606 2.079452941524961 0.5340002467104802 32.4673267331632 0.8117177788215254 0.4724429737802585 36.19237628086658 5.816459763675574 0.37315784028549126 34.94649393373231 -0.00804721072649719 20.76992988061725
537 35.86164842351692 4.523537734028917 0.2888052074256253 34.731129201161394 3.4646660481638336 0.1781596153031226 36.10655265297326 2.095726362150751 0.4971453927895752 32.48374814539862 0.7714073047813741 0.42706286956213857 36.76361316694777 5.836251084262569 0.3773837175371779 35.18933831799959 -0.0012224182731930045 20.266168123828425
538 35.49170626374684 4.510376738292413 0.2517275746941918 34.51614397789234 3.4293473741357303 0.2486404768394601 35.439780040843736 2.1086259528893097 0.5227229076028842 32.12874135041229 0.7687609619961436 0.42515661797325827 36.493019627763644 5.825478815158383 0.3271107492352597 34.81387825213177 -0.011022156456286103 20.344107844596213
539 35.46605317034276 4.521968090859839 0.2191005009648629 34.10431442052817 3.4396863231821944 0.2142135285384271 35.55796824940135 2.121041483170834 0.5325593763079265 32.35190930407995 0.7661376743762658 0.42494746527286503 36.35562685458878 5.801937884040759 0.39688910847268766 34.7671743997882 -0.009385833824703505 20.48564736440431
540 35.52403484273076 4.516712201954904 0.24436727899539937 34.40845421689915 3.4403984616424523 0.2340062891538303 34.57389925178076 2.1240776563041104 0.4991357786286582 32.17406278781551 0.7760228057823111 0.4300694433635312 35.59932498114621 5.834775863525698 0.37130099791062154 34.455955216074486 -0.001142727108786823 20.38446082330167
541 35.833426588837725 4.5415641986192 0.1589254474878354 34.14296163174618 3.4556007518595315 0.19428494380986924 36.08586046062005 2.1259463881494316 0.5111316794528877 31.83265835678974 0.7703320167095665 0.4639466239470608 35.685658610358665 5.827353759044107 0.41508457790281605 34.716113129670475 0.004619297925685428 19.977586127183454
542 35.36673726327705 4.516232757138831 0.15991968354469951 34.510024273542484 3.423739462303644 0.2020978831522647 36.48910776469959 2.1083580059239835 0.47975772079345247 32.749127269472915 0.7959243394626448 0.46649293324571717 36.377489284177756 5.816388086637448 0.36313107636627223 35.09849717103396 -0.007411594657371623 19.152825121020047
543 35.815393342742695 4.539544984580836 0.18289385739496697 34.251884900750234 3.4485610284733825 0.267434707293421 36.558536222525504 2.120748372104333 0.5160842321895779 32.65745120159697 0.7956412545013934 0.45300204989521603 36.070776597083764 5.812569150274888 0.38260362507176826 35.07080845293983 0.0038728330362846285 20.64961060826596
544 35.57961710399383 4.552182270868998 0.20363122190857302 34.448086725160366 3.4751796258172454 0.2611859238280581 36.31798008475152 2.129849290198444 0.452024742032021 32.624030969532924 0.7612526205849273 0.524306357120918 36.527894317953205 5.820477456653834 0.33088778679065267 35.09952184027837 0.008248127874007704 20.306037152077483
545 35.77038257000576 4.532410206595661 0.2119553362227923 34.27072496408618 3.443691339320071 0.2888774005104392 37.18767780377799 2.126700136646499 0.4583356371824856 32.65013880022754 0.7509881249499473 0.4748343348029536 37.175712667918106 5.824817609039108 0.31496829714049246 35.410927361203115 -0.003818641640424647 20.04173142529608
546 36.186877679505116 4.529140677174275 0.23005631495978296 34.6283066474622 3.462661965154654 0.232539139522692 35.8410461042664 2.1182900840327927 0.4620473102202596 32.17722559557783 0.7770141901226414 0.45478243964339327 35.53879730254686 5.809636161095849 0.36651639338481795 34.874450665871684 -0.0001915094346395918 20.00701696526219
547 35.77027089269112 4.542443954876688 0.17657150543898137 34.693456449271636 3.444878237062138 0.2114859131974685 35.19564278899986 2.1111553952855164 0.45712469647198345 32.241796959295854 0.7830170596715637 0.38562094863467966 35.61140026694024 5.82217298671445 0.3558170015125995 34.70251347143974 0.0011934017713892686 18.181326685984715
548 36.667250355030966 4.5293733062368675 0.20268440459287662 34.31828861936481 3.4476394358004696 0.2554431813660755 35.260766655640175 2.091109320439816 0.4191123254200563 32.44608966729551 0.7563074323852756 0.35467158682717426 36.57684806589061 5.8412300534873856 0.3960557756710711 35.05384867264441 -0.006408215280719154 18.655130795716968
549 36.287212425758746 4.523776173080389 0.19316539669458313 34.49312005931367 3.4350853322224455 0.23293298799355605 35.61261280168303 2.0935068818709497 0.4324560920417382 32.74029744062675 0.7650880150493542 0.424101919411517 36.10586124872635 5.78429567732358 0.394045955531234 35.04782079522171 -0.01918970904133841 19.213593650100307
550 36.34616718953783 4.519662361797641 0.2402528823949402 33.94477847596739 3.4476475073236674 0.19668945033585208 35.9781123523315 2.0780714599334527 0.47673138980749674 32.45357835100736 0.7811226636549925 0.44994196751329957 37.02458937729108 5.826774786742415 0.3750400892738869 35.149445149227034 -0.008884369060248342 19.92352763627575
551 36.47662027990915 4.525576099717043 0.23065621352865043 34.230066368451936 3.41908551763443 0.28079641553031853 35.14546967436517 2.077062871620139 0.4742458926025239 31.38056294096457 0.7252662243495227 0.47157435483570587 36.72797910246143 5.83473515400929 0.3410074438051891 34.79213967323045 -0.02319495148459716 20.606774546952135
552 36.42318816402275 4.535243069224974 0.21295458752888857 34.349471413658975 3.4262078721765477 0.240124094551124 34.696736753541934 2.085379381191114 0.41050006600082845 31.61088341123686 0.7220418104840722 0.44521126885066675 37.084320834467455 5.804462447234409 0.3818819819406743 34.8329201153856 -0.024873208888458787 19.373674015264545
553 36.565825555064684 4.5342513124598804 0.18160106592862607 32.721869221777425 3.4456916774122486 0.2313754787327874 35.17749094712324 2.0977038940687596 0.47786657012008293 31.484872733033093 0.7008521297474002 0.46594556669152826 36.482005062663646 5.771371942036551 0.4234503646810501 34.48641270393241 -0.029565933805713995 20.400036773804768
554 36.72209542053232 4.521769029584366 0.20177960586444119 33.911529658940246 3.4490070007303237 0.2511634004904149 35.32135111533713 2.0925744721695203 0.4563464935944683 31.394908164032216 0.7431312689707162 0.4436499777125131 36.91232367429854 5.807933423774854 0.3718028721014972 34.85244160662809 -0.01665708590472601 19.764091477783108
555 36.719420789575345 4.5270795906539645 0.14661851535392628 35.21729571787817 3.444629935530198 0.18281912180099025 35.92814216942691 2.098172971100778 0.44464471067731404 31.50913186178914 0.6923667736578469 0.4891316096697465 36.082960034626545 5.795772545739721 0.40094840952553074 35.09139011465923 -0.02793576161418023 19.069896011035453
556 36.33691744013274 4.5039374575326345 0.18003067513363125 34.28331205570906 3.4539835544366646 0.16972092703610198 35.63301239965136 2.1071689683041686 0.5137978784792132 31.97243564320556 0.7049185219665893 0.45515056696249045 36.22561512045866 5.811408995546654 0.43168133895103283 34.89025853183148 -0.02325662539333977 20.057893197657314
557 35.97768038228198 4.511901537450327 0.08328926957465846 34.85756885609977 3.443489179529728 0.1711865386232663 36.01759678903818 2.063846958990491 0.42712416824441446 32.58744435051918 0.6956289930794497 0.4528744256835553 36.18481589813548 5.812535826143253 0.46860244507270005 35.12502125521492 -0.034059625912032335 18.36990751592357
558 36.101188838234386 4.495600445389659 0.15063919455347533 34.45734286016677 3.4458551865009044 0.18680965362865087 35.59133211492867 2.1029533082163727 0.49393204344941377 32.9648307868382 0.7376908916828583 0.428642059266873 36.00592691516935 5.798757853809522 0.3800207583167495 35.024124303067474 -0.023368587830818743 18.79351655100193
559 35.94078377440032 4.490667074651602 0.26351860239172764 34.02518932565543 3.418296511625991 0.2212624677172349 35.01251141085242 2.0959638428203835 0.5440508661251219 32.61268329939268 0.7268017971010753 0.44495127023858505 35.63474505191603 5.815750613462168 0.3965522089738199 34.645182572443375 -0.03004415701843799 21.432465115786254
560 35.910028770103956 4.522533563828222 0.2083777317671025 34.51276602543049 3.4290995316020694 0.18555062548318288 33.54418308610316 2.1047142534967476 0.5281528949710917 33.37712581311891 0.7133700466271222 0.43813009819865745 35.96601941912025 5.812579115995019 0.39145155265798953 34.66202462277535 -0.023080822640845988 20.072578295200834
561 36.08339042338048 4.540463831733589 0.14873710259216555 34.382310203702175 3.424801282692174 0.16936096039059734 34.272177725471664 2.1032034078347586 0.5780283759548842 32.749033487659005 0.7305792878077492 0.450093383470363 35.261513416206554 5.854911878896335 0.39980621832740687 34.54968505128398 -0.008748187157760956 20.007984610815313
562 36.02378885447687 4.514551339061168 0.16419054669087163 34.32564004425487 3.4424910851293458 0.19439512900196054 33.79769456720616 2.1119161004633775 0.5474512685894515 32.06893455816402 0.7230825896421452 0.47646647148526494 35.66655441702161 5.827971901082648 0.3338195280909489 34.3765224882247 -0.015537521874945125 19.66761219291217
563 35.82342731455284 4.497264308086213 0.1742613398415237 33.987302875573995 3.404094837283845 0.20930603981406878 34.25853576333425 2.1055832813132183 0.562431265534064 32.02420450365295 0.7594751980428435 0.4944649747847636 35.868485267132314 5.872552569137986 0.3513240512703467 34.39239114484927 -0.011746086177860793 20.532374269179876
564 36.15984447772226 4.501596219423757 0.17419772923753227 34.234403419905256 3.427486587030744 0.17724549346738014 33.913690767818906 2.116927428760402 0.5361503849968299 32.55634350365632 0.752407224941102 0.4455625541507666 35.888079679754 5.844760981943464 0.37407481058480346 34.550472369771356 -0.010904436530788231 19.563425874934676
565 36.0259583973895 4.527031212485693 0.16636567358545734 34.84845815324245 3.4367623015906252 0.18784151416067926 33.82405001618098 2.125995630575012 0.5687353224578728 31.29896179444678 0.7261389033745966 0.5032615374186322 36.5894987129762 5.830339131623948 0.3454843654086264 34.517385414847176 -0.010286689020707108 20.30205373578445
566 35.80426840557137 4.537360464350364 0.18274435598437005 34.164795392095776 3.4153998387414326 0.20124625127651416 35.184003096173505 2.108762711957744 0.5316760432007903 32.66909453594084 0.7531624736606466 0.4231444833472893 35.809269403873266 5.825846122693898 0.3886856905033032 34.72628616673095 -0.01143380266986498 19.795655431069115
567 35.76722614929444 4.54076890531916 0.2003955408990244 34.52424472802139 3.4160581842705073 0.1802951192208842 35.285762815344846 2.0960760555924756 0.5167318728822644 32.665412245972504 0.7214737279758477 0.4867470759880267 35.81341960741282 5.838422321551786 0.39346647005559743 34.81121310920919 -0.016980286008726742 20.370208967901632
568 35.56851146001605 4.513929618391501 0.17822350742516058 34.38764113528989 3.402844335707179 0.2151117206550081 35.503646612303555 2.112636952532714 0.4903748721683955 33.21902607077538 0.7559883348215899 0.41892217088420053 35.8965210265948 5.841771297714345 0.3317830307193113 34.915069260995935 -0.014106017117216197 18.729019753544886
569 35.832650362652316 4.518949322450572 0.20634272879866306 34.58300827768764 3.438402895680771 0.18927658938905334 35.90598567665793 2.1242168383472553 0.4952887812729238 32.00519929318716 0.7463633226462132 0.4747379813099455 35.852442766522586 5.857340997670254 0.32102156000038173 34.835857275341525 -0.0024854495916689645 19.327787451492817
570 35.94939538380958 4.520920363208004 0.1582173228540307 34.10360714250304 3.442190239702377 0.1713142019816626 34.184872843336365 2.118663111390614 0.49208563858831433 32.193220048810446 0.7330019622075037 0.47503167922077155 36.48927747073414 5.853080612171416 0.318331322228911 34.58407457783871 -0.005968867214698981 18.50630948892086
571 36.04655915394828 4.516171521958206 0.1798271742951229 34.35244797998237 3.443120762362857 0.1884940894687955 34.71973574715393 2.1236876980286743 0.5017090606646585 32.44651048202963 0.7494128776675828 0.47367167132420573 36.12114769037373 5.846756609609999 0.37590138179899485 34.73728021069759 -0.003710231025218147 19.70520319403166
572 35.640422806969816 4.521542398845223 0.20011387661004437 34.307445375378784 3.464002250954514 0.17613221473060536 35.775349396121655 2.094361331613472 0.5378936230921046 32.83255986175385 0.7048135913668593 0.49080247642967184 36.091739766359225 5.833123288880371 0.35779379700665687 34.92950344131667 -0.015971552618594266 20.19946650014447
573 35.98496502990183 4.517615406255292 0.19640987223541398 34.63650655580546 3.4015626414245275 0.18941877794741582 35.81274599307199 2.097815237567681 0.5107683272703196 32.12791239888961 0.7247702974975838 0.45305910902087626 36.24526598055686 5.833190451809847 0.3537078224537285 34.961479191645154 -0.024549318039695733 19.51911259129333
574 35.75695324122549 4.536760327002214 0.15670641482407643 35.1972474599487 3.4265502971559236 0.16372093170602092 35.58555459329806 2.1033416344491815 0.5000676533838445 32.42351304149914 0.7441742951479222 0.42615205731373834 35.96294712050702 5.842679942951957 0.34239683203591004 34.985243091295686 -0.008838825609242363 18.209101663171495
575 36.602462314061306 4.511715799469146 0.17714878499180467 34.36132281209061 3.4508168448003236 0.16648404979905143 35.71356146512796 2.12217199190746 0.445610128661594 32.07953398050621 0.7385665850741808 0.4337647934657013 36.6815575271066 5.834031022476936 0.34961875773082396 35.08768761977854 -0.008079676205072727 18.02097240795096
576 36.15215526294462 4.518049609009482 0.19063526098711397 34.92902357991209 3.426006316260676 0.18662695641053736 36.49872171021723 2.1095541287524187 0.4836642850728081 31.510516162015758 0.7487170237955562 0.49267093857697136 36.50394653853391 5.823039455782 0.3424500867900372 35.118872650724725 -0.01446681823065532 19.435273039736785
577 36.19132360853821 4.522049224799935 0.1801028948369665 34.547259051556146 3.443985283842662 0.21176939146552587 34.22508524864704 2.0968789985419 0.5178660302703129 32.54415444897164 0.7037840002161885 0.45350799509127127 36.20560320783003 5.835314099383328 0.3702742210668048 34.742685113108614 -0.019137803593879354 19.86468204494992
578 36.57479649057337 4.515801360345228 0.17082542304733048 34.23845741114936 3.4543213703882185 0.13844156572134092 35.65311375656796 2.115520183110619 0.4425586638979534 31.860127748051635 0.7253649863340749 0.44303470189603356 35.37276790772967 5.788032648376279 0.389263914031168 34.7398526628144 -0.01973201523979804 18.152726962934935
579 37.39892496766577 4.512905463817345 0.15080472778341847 34.34128116052181 3.4362913335629055 0.17543999420353792 34.77035987390372 2.121680548008785 0.504490977354393 32.13384223793664 0.7252512008854696 0.46990138114380836 36.33882971171854 5.8326338440249055 0.32446419779305347 34.9966475903493 -0.01378764689079981 18.622288905331324
580 36.06402947042731 4.5130868610018195 0.11642789333455635 33.82045036917983 3.444005499181216 0.1798641610987933 35.811425964871354 2.1243814257543523 0.49039828540242475 32.22062147036243 0.7477318401106522 0.43476678806037805 36.56000459339832 5.815502568981226 0.4532976227432147 34.89530637364785 -0.010598485944828751 19.19127578622407
581 35.73378877746743 4.516555697846594 0.0622204017049254 33.47626803944414 3.470402852582995 0.1724919550239769 35.96887509007572 2.1161288084369927 0.5068311805005302 32.12187968919023 0.7391433324815773 0.3857402562125218 36.92029418091248 5.832998281952179 0.39501405295955605 34.844221155418 -0.004494330290614435 17.444248352132202
582 35.56405172907904 4.521995148423955 0.16132953543406284 34.13312676895434 3.432715958051742 0.17271406612261275 35.2188272193633 2.1132219240805754 0.49074695781637784 32.74365970478254 0.7517151910748342 0.43198453445935453 36.20851641816259 5.84109833513555 0.4101445942016105 34.77363636806836 -0.0073908135973506095 19.101492582322614
583 36.2952158910957 4.537514819920084 0.1598848690005219 33.41307467272769 3.4846595032149135 0.16229294123244498 35.0364366427619 2.0860968048614708 0.4974154045756649 31.788511217671104 0.7726500095189577 0.5115207330172085 36.130511866567865 5.824002224836708 0.41114735753762216 34.53275005816486 0.0014445475197446323 19.964843921255984
584 36.1874065149103 4.519654381463078 0.17463806232081205 34.00379549552497 3.431864132665733 0.17863691334053777 34.999807549480614 2.1005410799489708 0.46811945430904406 32.01566871288924 0.7138607228365819 0.4495244713473837 36.73413742906511 5.836825810254587 0.4342250476297878 34.78816314037404 -0.018990899516891813 19.539510347393243
585 35.98643660628071 4.512511837367712 0.20043596061630653 33.723024201426405 3.452640824929558 0.16089703930689053 35.51088013915119 2.1053362098922763 0.5005275302201865 32.615305022378344 0.7000846823056907 0.4550068213882898 36.174384283550665 5.830507319817846 0.4358084210747824 34.802006050557466 -0.0193239500880654 20.08418492503614
586 35.9217664378426 4.5374531488858265 0.21256222311540324 33.656055499863236 3.4133566452650914 0.1559203780027669 34.67849024461964 2.1066402640291573 0.49165792282974274 33.0697715441758 0.7031601436849444 0.484626765157199 36.16313740332698 5.831517334570243 0.431497815157391 34.69784422596565 -0.02111461766362941 20.35449875412131
587 35.664504154154784 4.5187505940459225 0.18242692033137706 34.7507548300791 3.4029595286973273 0.1686007413638315 35.47700330658309 2.125984842318659 0.49891134348182603 32.52736557781263 0.7167854383721244 0.4815166825016368 36.832978773365454 5.828549349204818 0.4132969533774702 35.050521328399014 -0.02093417442291179 19.99339252536415
588 36.72808470071751 4.539716321472768 0.10706774707380419 34.174034650487116 3.4548504166973673 0.17766890805215466 35.867916883476155 2.0957287586762816 0.4354417338107929 32.44594171983043 0.7296064140496442 0.4343913468040895 36.36521065356208 5.829839880549017 0.43611556066663165 35.11623772161466 -0.009591766661666501 18.22791080353291
589 35.72582683813989 4.519483756952455 0.19876697154155454 33.93199304041619 3.43258323951652 0.1998540392835884 35.077905791712276 2.1183058154566776 0.4681429675447858 32.527368665178244 0.7155162003265326 0.43214182132792517 36.319844086094456 5.826988646396207 0.4890386158674505 34.71658768430821 -0.016964593221003632 20.4883338031753
590 36.20423781789384 4.496453967538752 0.1845074027075018 34.31796076808846 3.4378341167091135 0.1985567703012849 35.828598212984126 2.1048034257625163 0.47396206185327 33.18798174022458 0.7122636801061958 0.4180976191738338 36.170688059336 5.821537718381123 0.5184531926638022 35.1418933197054 -0.024961543251141905 20.552879001486193
591 36.741516496094995 4.517016496019279 0.16608613293418592 34.70277257921421 3.4370657401055404 0.22053041429977452 35.86013575822664 2.0997220147462548 0.427989383357778 32.14263036248146 0.6907996360248566 0.43095750569375596 36.46200622861096 5.829208917594288 0.4159390930172233 35.181812284925655 -0.024777564052638246 19.039416515871423
592 36.570831410172815 4.518390048986646 0.11402916435494805 34.64114260453436 3.4442155499559592 0.17640006289163368 35.24984579425987 2.0845322742164663 0.48192476363811854 32.97698518045738 0.7051378088211413 0.49825793761636217 36.395722208074446 5.807646931552715 0.42151595542910025 35.16690543949977 -0.027555602244096433 19.39035722912023
593 36.01878870904282 4.534265666972179 0.1300970113295082 34.04558622138301 3.436023406095899 0.22356575358556685 35.829884432056836 2.0896985452438486 0.48105508450142165 31.846000083416023 0.7498169055328441 0.40269511502264577 37.005170853156 5.836671205834861 0.3633704580088037 34.94908605981094 -0.010244979014755563 18.34362680415497
594 36.144578281621655 4.524633733090823 0.16977067642865834 33.74097972849007 3.434574663956324 0.1876281773718971 36.19387363375558 2.0958155832519014 0.4811968906519393 32.54575631913165 0.7163079526912265 0.39665343070214476 36.04569976813883 5.8164250359282885 0.4138849910919484 34.93417754622756 -0.02198873116696922 18.89768551535107
595 36.51502671945434 4.522189149520776 0.1735931404649322 34.4416905493809 3.4396013972724186 0.1912536489653756 35.19793333136836 2.0884176065359594 0.4395136191932149 31.82478524444 0.7377202857137662 0.5089442276937347 36.249066941293336 5.829613866501315 0.3995330976823351 34.845700557187385 -0.016031663841834833 19.62767462978564
596 35.31281303548497 4.5276121490839785 0.14927591263593482 34.22103845990651 3.462115542769808 0.15374163061120566 36.633197867162046 2.1015269802832153 0.4494321483990827 32.63273444670426 0.7411991965995592 0.4415542441627385 36.7109696329249 5.817364976287544 0.39265974792815383 35.10215068843654 -0.00957635594586106 18.18182651696335
597 35.83245160313024 4.526724136555924 0.16582382008947824 34.146566837110846 3.442043067522311 0.1641548064104253 36.081022117058986 2.0999147802025755 0.4519514567688365 32.273221265235904 0.7754095095068477 0.4176101182782929 36.13909610838141 5.837302876337016 0.35986481311900925 34.89447158618348 -0.003261250925747339 17.86946517838009
598 36.417656130603355 4.525774537463106 0.14462550313946498 34.44929928879125 3.4462533918787344 0.19645140647448034 35.30127696418535 2.0843477008961324 0.4606021005920861 33.17097343026734 0.7293485586773533 0.4588903434193463 36.61226557863123 5.844895403925741 0.35491436600023746 35.1902942784957 -0.013416206382468543 18.512079801328667
599 36.10611041681488 4.5107181082342445 0.1285417161719511 34.75360640886043 3.459355123314257 0.19554208377765797 35.78538768939455 2.0964678736289644 0.46158058374432204 32.73758119190856 0.7852367112739688 0.38804758174780957 36.22393767007804 5.833383511320473 0.41559022195474626 35.12132467541129 -0.0025078593963005604 18.21206154174571
600 35.73365941654234 4.524735028317739 0.1500334800843178 33.785634428096685 3.4667344081454923 0.18961399661287884 35.20455383561096 2.112988072324858 0.4585612300782876 32.21231110502674 0.797253194096111 0.4095992416851549 36.15054245994309 5.825106921756582 0.42520386992081277 34.61734024904396 0.005823399977474497 18.712937017648258
601 36.248699935075145 4.525688553437756 0.11923074629288813 33.68160166599613 3.4299431158320006 0.24636757383475083 35.353485704183434 2.1140234302100733 0.4235362295102009 31.796840736543366 0.7805470107829982 0.4574132023185549 36.94549745071336 5.848968068268017 0.37742011050766316 34.80522509850229 0.0002939107554870146 18.609300916814455
602 36.22994734661093 4.497592113638439 0.1808526863289365 34.85931373306845 3.472433857214106 0.16679021772159294 33.87061072731682 2.139437283902965 0.46005065362992537 31.837623284397527 0.7712912148283698 0.45863003222635745 36.10872624401516 5.8298315042891025 0.4690500344657637 34.58124426708177 0.002577069823914524 19.88591691097393
603 36.79246745241729 4.524628700287861 0.1061035074869184 33.83177326083717 3.4767096179961046 0.22029513901124184 35.386617856467836 2.1103657339064084 0.4607663427843903 32.248718538744896 0.746286700463016 0.47738718932842616 36.090666320449564 5.865020907584641 0.39732325380545175 34.87004868578335 0.005062207096924199 19.04368967078801
604 36.223807098831976 4.500816998779332 0.18217343339995326 33.94049019803837 3.4162346515253486 0.21369587679438196 36.160278362855905 2.1230366561624 0.5347572032161088 32.27570722432571 0.7369356574592469 0.44022581521066256 36.45494041462037 5.843418688884737 0.3746145183677213 35.011044659734466 -0.01545159438846928 20.001576722493375
605 36.76241444204595 4.506001075932389 0.1378169070913853 34.93025581150431 3.4330268897290144 0.18400281980759078 35.56943687258278 2.1181995908977718 0.4331314269649458 32.51921809915523 0.8126234256410059 0.43580489118001275 35.61202541733798 5.837148219686973 0.3833399130030062 35.078670128525246 0.001859715426748676 18.037810988938322
606 36.432541466399925 4.5164103342367845 0.1470393682851208 34.58630682403377 3.453044869339002 0.2265605706562395 35.24597949873591 2.1361548016533574 0.47406391431317435 32.12616175635661 0.7898420072647298 0.40957649132475354 35.756347068542055 5.840204671522523 0.42322735881174117 34.829467322813656 0.00759121185259728 19.256741402469647
607 35.88552055345463 4.503172529906305 0.13234328016208602 34.40490275830203 3.4448704617863704 0.2128335668902933 35.12766422045754 2.131652086278444 0.519040952969503 32.560538292428184 0.7474547580862256 0.4120013795640361 36.66752559511471 5.849666702739527 0.35852527139043733 34.92923028395142 -0.004176817191307669 18.73279152467522
608 35.8967199154328 4.50650448325913 0.15077496892186013 33.937522153786205 3.4748664812441117 0.18807150901108916 34.30189801094253 2.1043127964484247 0.4962381637304617 32.51897826577625 0.7396376057008083 0.4799182123113275 36.612145156113485 5.845561228002231 0.36778351824180455 34.653452700410256 -0.005363606019740774 19.283311390027748
609 35.61132165252099 4.5237706510615325 0.2062807531514894 34.14706651957471 3.448424884453537 0.18117086487244774 33.95839000339216 2.098007698550128 0.5111955251526136 32.32436862846201 0.7041644028764111 0.4805324776597744 36.883948969632364 5.873867788823177 0.3603465582057943 34.58501915471645 -0.009893039797724889 19.93350168232637
610 36.10694855810569 4.5246630530584255 0.14200342915180095 33.89503040584335 3.454058596393938 0.23953491602682017 35.019785952630734 2.117503052371664 0.47840597485763475 33.20649006194606 0.8064686015312216 0.4553919916373731 35.73975903090314 5.832738523822197 0.4180236251712408 34.7936028018858 0.007546240484807276 19.86284175165479
611 36.03370239795931 4.5236365091737545 0.13835212989428217 34.446896126348776 3.4313977399323723 0.17800079562260412 35.00813279905945 2.0722309012120026 0.42138292869605715 32.040759916115725 0.7685229643462553 0.5337220547605692 36.69163385664899 5.856415253899176 0.37764583404523694 34.84422501922645 -0.009099451237969935 18.89733689084021
612 36.13633131958737 4.517427130391651 0.17297053007793917 34.47260643843971 3.4477717033525725 0.15892996699948195 35.86505847624213 2.0353210193191806 0.39139202660891964 32.483090750096906 0.7277429224311742 0.48844284161472235 37.027122084252326 5.833935096119887 0.3883075730142442 35.19684181372369 -0.027100550627789023 18.33514148103565
613 36.169164561118194 4.517013279701557 0.16602266708444371 34.710849307404345 3.4280770937665044 0.16364667914087838 36.894758000998614 2.0721054736109954 0.4264440963105913 32.6033941585012 0.7251925407646823 0.4694806292472823 36.51655295801241 5.861554935509126 0.395182848028809 35.37894379720696 -0.018751460280108878 18.572735407488263
614 36.73956976022802 4.516740035274789 0.09758871105891237 34.05927886217238 3.4777279166073685 0.18797233590687562 33.448463945973536 2.0497629517206715 0.4481965024205692 32.04817188604777 0.7503548492738061 0.4751230263897624 37.30719056681596 5.852667951757958 0.38883256332784594 34.72053500424753 -0.010089384023763404 18.30844394865109
615 36.23747570716572 4.50944496478268 0.17443726677813354 33.526738844101615 3.4470608069606343 0.21587521269051171 36.576337656749615 2.063821486910019 0.41224586577893874 32.39482529421349 0.7809262051883519 0.46740799200875727 35.680355233759435 5.826072943749443 0.37945426149825584 34.883146547197974 -0.01407484343245644 18.900967790115924
616 35.64572292654485 4.517790207756677 0.18447686076780634 33.8100350877086 3.421090862785908 0.23937935481424183 36.28713779075743 2.0751290029109555 0.3933097302667481 32.80654053419513 0.7394233493838787 0.3887668387455152 36.55444572254776 5.825895628086472 0.39391428287925834 35.020776412350756 -0.023674314765903738 18.3328969665234
617 35.980718927818195 4.524705370390583 0.16380246134522583 33.80623859441858 3.4227099422541167 0.2184688731009379 33.674346675082084 2.0943891140825404 0.4790374170816926 33.49403395091897 0.7330332326885487 0.47532234406823687 36.07450906435598 5.827747470668866 0.3586013633044644 34.60596944251877 -0.019023098933751002 19.42593303771735
618 36.40420174348629 4.495282129676923 0.15008889895584004 34.14270679656605 3.4445532687280416 0.20607286977386724 36.07637086467841 2.0735671243078038 0.38991456003983654 31.89792644812058 0.7184522532469287 0.4815744661831352 36.540513350166115 5.851205400893381 0.3755891998780736 35.01234384060349 -0.022928089580066403 18.371777050075607
619 35.6485790589004 4.504071943447844 0.15178115664882938 33.92275269229393 3.4409179765962956 0.25561768552834224 36.314585980890136 2.05297310774763 0.45872615068079675 33.6378157709071 0.6858577029261179 0.4815002084776327 36.26176362851807 5.834813332365164 0.35507401597755894 35.15709942630193 -0.03581331233407161 19.51149578645453
620 36.10212741121816 4.529706203311104 0.15643004503476984 34.30052613990466 3.450097945690186 0.17032787102139582 36.4950835855251 2.086257703112485 0.4104778108428342 32.00495109447909 0.6772423288274276 0.47814761252701304 36.61234290345901 5.840601853453628 0.3462591870556534 35.1030062269172 -0.022758918071715838 17.895105175109276
621 35.95307967742633 4.506750782020142 0.13045580951798788 34.237034520799625 3.4355646618973306 0.21518654294666328 36.500126962966114 2.077575097156757 0.4043475812719266 32.886160730344585 0.7003763189661162 0.4722092500839153 36.02386512230343 5.819365117198071 0.31579401805680435 35.120053402768015 -0.03161372950299861 17.624103877476227
622 35.92907732408173 4.505677410121145 0.14650954209628436 33.47836348389329 3.4709245587788145 0.1944414069072397 36.705156976603256 2.0701693136199992 0.4358400477380648 32.5530851174749 0.7196766858361461 0.4992272947417555 35.654652685236215 5.821264065208449 0.33952651982713905 34.86406711745788 -0.021997718237771236 18.51277986046993
623 35.44852201010005 4.507426334200704 0.16530701275553503 34.198751250498 3.409500581438204 0.21767928614254303 36.62565980421513 2.0760495999983988 0.48673509766373135 32.73216704054558 0.7357721051602221 0.4663850451872264 36.47176602655042 5.85948026749459 0.2877506536152559 35.09537322638184 -0.02189434729225832 18.60803161934935
624 36.076342186329875 4.503828863774139 0.16230585162811711 34.41814898824987 3.4463515885404985 0.1937030565182309 36.084999881852205 2.0742110942193763 0.41972442926834713 32.968430313535464 0.789191247303934 0.44142451313124464 35.91802941244108 5.853431394554094 0.3954068218865586 35.0931901564817 -0.006137287272273695 18.47862998445565
625 36.02657779188487 4.500931295569112 0.16904913101891894 33.226157414019696 3.4323206447478425 0.20032396329786453 36.23397446291057 2.075602949743381 0.4631188980398456 32.23624200506301 0.732242690613966 0.5274458764412472 36.27654763074028 5.82490838901486 0.3170175163995246 34.79989986092369 -0.026338931012849676 19.216493200709262
626 36.124120939153684 4.520256032790222 0.18720174381718066 34.354673163173395 3.42840388961371 0.25224585844699055 34.61101182318341 2.1039447523195185 0.45155918569926135 32.16492385170352 0.7655725440375227 0.43462737794021694 36.09547662540845 5.838722664148634 0.337899504179148 34.670041280524494 -0.008160148368760622 19.06269167473052
627 36.25119951880777 4.495817979726542 0.20759663105799536 33.90116552290861 3.4591912895225736 0.21777089687930762 36.50581770322785 2.0834962410572055 0.43379585055115566 32.59409578058408 0.8008407970940916 0.4066231862757382 36.78324404850775 5.8479383884409835 0.3284611436718935 35.20710451480721 -0.002083185782402697 18.268733038358196
628 36.48219569529469 4.523103147069711 0.23298023685931116 34.549155056221984 3.4434859736120007 0.20739381101025936 35.754001212100036 2.085961479732281 0.44948098710779494 32.32155199325631 0.7962268305309014 0.4029008454673304 36.14180339059032 5.829497295285927 0.2964305180786292 35.049741469492666 -0.003885179704517716 18.21073469899636
629 36.95616926607241 4.520386715379658 0.21021802655659902 32.9333031253226 3.447538747959735 0.2424838967436186 35.1372149083958 2.0647437155226998 0.391920274235025 32.14278715240384 0.7050862046444919 0.45209719759074163 35.61529543355593 5.812611260758301 0.3095461853060859 34.556953977150116 -0.029466796097704973 18.40644770717782
630 36.4312723040841 4.521713091079111 0.1759746487697605 33.83175220116178 3.4387187005562083 0.258977515749251 36.354813217287514 2.0972451951070905 0.49093638028675857 32.13662759765213 0.7419386572601019 0.47043146667412344 36.078114325453285 5.814968148667593 0.29247075870980244 34.966515929127766 -0.016623366416661088 19.35211672250346
631 36.56472336612885 4.5448176758539205 0.13714931967721972 33.52676125249375 3.481061458910082 0.23676216925322763 35.60932919699013 2.1088278714274837 0.49816750589362996 31.948541191684306 0.7109009423393964 0.47357705967196195 35.98436876178942 5.847152530645161 0.2962429386799208 34.72674475381729 -0.000988029115473288 18.814776539152334
632 36.548824703308554 4.520163523142758 0.15337181470968567 33.46898105855092 3.4793823676362283 0.24287852250951114 35.033426308507195 2.0895221493618497 0.4202403034742112 32.70073630142268 0.743116420370281 0.4315126365634442 36.64839058977804 5.830080939094328 0.3561831516591951 34.88007179231348 -0.007087045029593009 18.382622385810553
633 36.52758965786903 4.512028191645205 0.15976764221362336 33.420788736576526 3.458621298159657 0.2721909892098398 34.84008204204543 2.106656592118628 0.5174820438881784 32.133941161695084 0.7836174095960123 0.4579446795237546 35.75336782622471 5.852023704273259 0.33954817466208675 34.535153884882156 0.0030493142078703793 20.018383666019698
634 36.32403248579613 4.529162823297411 0.17959141483825727 33.37212568562998 3.4809051731616862 0.21310992500062695 36.24142685389863 2.125360758906268 0.4876497675017941 31.676382819490996 0.7534832569249855 0.4656640934751128 36.90898524857475 5.830166090158995 0.29350141274872293 34.90459061867809 0.004275495539187224 18.78747647976556
635 36.3417117347296 4.5137350197425485 0.15552222640158803 33.70491767588693 3.474489601520956 0.2551231112952795 35.284604678948234 2.1186327152087467 0.48584654382136944 31.847234500605616 0.7562364075592897 0.47853426640135416 37.09442892679799 5.84182148217518 0.31779002510557647 34.85457950339368 0.0014429202906621973 19.398244441165964
636 36.34995787751597 4.517900204945443 0.19246926960044664 33.417797826679305 3.4804300767301806 0.23639087345281878 35.19521775767518 2.125027795781742 0.4748460680948349 31.73552468732387 0.7582400654970055 0.4970626505830745 36.181440639674435 5.8052079802377605 0.3491240653392904 34.57598775777375 -0.0021789003122556936 20.052295864186323
637 36.14916927439118 4.51533082767882 0.12169239915236477 34.323490708851544 3.4640124974777566 0.1992249696580522 36.25269412921405 2.103947913887281 0.45145208550360766 32.4447716367491 0.7437380573568818 0.4611439607389466 36.762763365847405 5.850206112594268 0.34039507242333683 35.18657782301066 -0.004093043151680398 18.03566273444229
638 36.954410375387646 4.514747295452344 0.18778405177387006 34.20768908928918 3.4481104368263664 0.2491575534483855 34.924135547138356 2.1003277395168074 0.5082559568694078 32.059507817755204 0.7640345995350168 0.45922865064804375 35.887470567772205 5.843903054998837 0.38828521805607297 34.80664267946852 -0.005315499684807689 20.54295977389147
639 36.179800104631134 4.525950913061067 0.12600595718258742 34.2849835252353 3.4128805207555715 0.22225242610147075 36.49144251547232 2.0969311671621176 0.47759821307493966 32.02653505394626 0.7528585563050467 0.4856097096134198 36.3675795781313 5.850542770318391 0.35739157403444577 35.07006815548326 -0.011707339430243269 19.12370262630865
640 37.128042976647784 4.519847371991095 0.14086217672754192 34.232887928173625 3.447894166338564 0.20142389300256405 34.12236717649542 2.125090543576316 0.5059194337051802 31.32926126640086 0.7406986564600702 0.46706234239563055 36.5809368640296 5.833783176147199 0.2986298087403686 34.67869924234946 -0.006077342048033008 18.493904834599412
641 35.85120912543816 4.499845592612889 0.19813086270730348 34.24409905905689 3.433791318202486 0.24572545182623695 32.8738534708213 2.1524389494053118 0.44086388876017757 31.82709390701001 0.736046233070049 0.45221438624282934 36.04677918644381 5.841158302440124 0.33208080692579867 34.168606949754036 -0.0068840458045100975 19.125507631929253
642 36.5330864095781 4.5062139858323045 0.13714757581750645 34.36919946739484 3.4332080730936907 0.243977234346692 34.31335244165599 2.1098269742041786 0.4307504256346916 31.658801463036184 0.7581615120770022 0.4968689944882847 35.49088992309624 5.847184661845969 0.28135402288973665 34.47306594095227 -0.008621083540053065 18.221183783632334
643 36.00331515114084 4.4847759577219986 0.17017800775401157 32.97757592639005 3.465432640932237 0.17504957937852916 34.09248384694926 2.1010818702451894 0.5273744641501281 31.669049313100487 0.7610057717252152 0.5137437877799469 36.499516080919484 5.818401602371775 0.30984169818472784 34.24838806370002 -0.013400556351398918 19.436877429392382
644 36.384830469908565 4.496055969899709 0.14620505171943923 34.35468229892964 3.485712499140231 0.22231028539038597 33.53764619914112 2.0833485587769847 0.4406052690385478 31.29774842480806 0.7428246490564862 0.47116115679698795 35.89251307350908 5.847705699046924 0.2806916499615074 34.293484093259295 -0.008410649766615074 17.88743769833911
645 36.69108625583464 4.517956874960069 0.21067284626821445 34.62551240715031 3.43900669430671 0.2258941118070387 35.7454930714527 2.0780484133008685 0.4601797820942895 31.39975725659187 0.6856758019438408 0.4939331749632932 35.47616904604937 5.825551257780499 0.301999112014231 34.787603607415775 -0.030292316492284588 19.396672865167407
646 36.6423820870086 4.493112466180688 0.1448234691924246 34.264825828328725 3.424288647987316 0.21656588736593885 35.4982851840961 2.0607660186220915 0.4382122806664537 31.54916991516455 0.7120794220267623 0.504205558066501 35.703306984866295 5.841726103426407 0.2873122139603841 34.73159399989285 -0.03314559330202897 18.232885370294266
647 36.27593483293626 4.49181442609553 0.18868389789605725 34.45919027789586 3.4097743738619917 0.25792620735372773 35.73127490156525 2.0533813926984683 0.45885145351461226 31.62327671565044 0.7768821658550507 0.48323805912996914 36.582367555956665 5.852582792282858 0.2580420842801203 34.93440885680089 -0.02265309479190225 18.870269896557453
648 36.0153869620552 4.51574986595965 0.18537543334754997 34.35048960521772 3.441532575532215 0.21261815742855808 34.1608075563046 2.1115008006128106 0.4555220757402695 31.420263978888496 0.7955938855602234 0.47764009630599835 36.03992035129903 5.82017197651093 0.29010513666861126 34.397373690753014 -0.0026303041155161687 18.57828140608342
649 36.31556221459511 4.514818706538571 0.1793075640017343 34.8099358855585 3.429191879786797 0.18325040243043975 33.85452704685167 2.1092712754442813 0.4716029565355963 32.166578144075885 0.7980432343830909 0.45326100921925383 36.05608648411856 5.852025368496706 0.2211543469191161 34.640537955039946 0.0011299679792072582 17.28701077326631
650 36.23437470967661 4.506451417791983 0.16034658012665048 33.92862821751533 3.4308922278993914 0.24177441888921594 33.83198116658969 2.1035777821668877 0.4414183744365751 32.41794648746174 0.7663248309735435 0.47270971263254263 36.828767158500874 5.853679006735125 0.27231489675491954 34.64833954794885 -0.007355071837295779 18.2036023406438
651 36.3944371911321 4.506209463281605 0.15130143545220687 34.699540112098134 3.4446635200912885 0.1682031568599278 34.09656626338082 2.09165137720189 0.4461534420384542 32.99219319359393 0.7528818389925805 0.36472305965509094 36.07531192491505 5.823920558883351 0.3776590888838168 34.851609737024006 -0.0156747732605389 17.280867563140987
652 35.85505130947427 4.511144564828568 0.26363253408418186 34.14405173001039 3.427211216209045 0.22179714606031434 34.16265047575864 2.1108470648413276 0.4482369394755927 32.40535355951163 0.774480636294513 0.4162440556104319 35.515048956645444 5.83672006295274 0.3071589691359925 34.41643120628007 -0.007459415925443391 18.9886193962891
653 36.34546640970402 4.527522114549129 0.23249671783829257 34.57412380434567 3.4229415386813677 0.2569978219515581 33.3319510860174 2.1189500505366663 0.4666622735299726 33.169411833980455 0.763264382964126 0.40166603582648003 35.9608649297278 5.829989674078399 0.28801139144801124 34.67636361275507 -0.007006572788744503 18.859871152834625
654 36.19328363219221 4.513765427392189 0.19751095782075986 34.53757836829786 3.4243053736109714 0.24574970806772367 33.103794121312376 2.1425216898922788 0.4970376504552415 32.38098915873099 0.7630060034142485 0.43810424637369627 36.42947001767342 5.862706689400902 0.272368964389186 34.529023059641375 0.0017209117914358308 18.91644828871488
655 36.34208728341791 4.521993943053672 0.19291404455453148 34.99457288876182 3.47627562263774 0.16616867470502725 34.97847124618303 2.0911818144042513 0.4851210229119928 32.185076762192544 0.7833300497432041 0.435763236400794 36.225495045677306 5.864401188022917 0.25496198355006544 34.945140645246525 0.007896398621674839 17.58899027640199
656 35.98103404870835 4.547880998771701 0.2029882739307207 34.641792354032965 3.4659373029946576 0.16660665574171138 34.640637620036955 2.142835450715081 0.4941325357388769 32.25859021795213 0.7638667030563062 0.5123718369962431 36.17102369383113 5.8684155217990375 0.3102710843267215 34.7386155869123 0.01824707051667469 19.32438117114366
657 36.49249186271141 4.532564069892519 0.14215748883354348 34.701556706550654 3.4314398761689255 0.23122207423062432 35.237452386087845 2.1256345549020734 0.4149358616841188 32.450716601379064 0.7396608776890633 0.47189321241271215 37.070217873586984 5.861490599738061 0.292169813788911 35.19048708606319 -0.001382129272553545 17.788946689297266
658 35.796486173527775 4.5234156908681005 0.18052598599497244 34.96009629970356 3.4396400564791105 0.20112336148550056 34.33284000668064 2.1337118473416323 0.45393839031113337 32.501603300139976 0.7753867901794036 0.4430205194757251 36.05866926482297 5.83427321674054 0.3283090433120548 34.72993900897499 0.0017453953710753422 18.41391586995079
659 36.34309841643934 4.523431995090854 0.21045925296826848 34.72506197318849 3.4414373965177543 0.20619721701870844 36.19596260514104 2.1219680864028696 0.4670265994068194 32.113126785586 0.7941888043137213 0.42810411410749744 36.46735771537632 5.874122418682871 0.3185125722478944 35.168921499146236 0.011489615250932039 18.681859069127487
660 36.15934056664382 4.522595973848889 0.19745779451119858 34.417398303830126 3.4571525562288934 0.20361736859361587 36.187747441711466 2.121101411333708 0.4436740000969903 32.00651307197527 0.7730186184137414 0.4889367226911257 34.94939189507876 5.841750456328421 0.3979909329120526 34.74407825584789 0.0035836782800483745 19.843554639633222
661 35.67790443886434 4.500596153496868 0.17157832336461665 34.756185181501806 3.408076548722301 0.19006474017264718 35.60649299590061 2.1088059292506776 0.43703773899079607 31.585970188247135 0.7231333542103068 0.5295421853093334 36.33244547246454 5.867021691877219 0.34055214585052196 34.791799655395685 -0.018013389439207515 19.12275442333945
662 35.093587572956714 4.524486450555501 0.2637692801132742 34.30180564313431 3.430630910416394 0.1673722686127109 35.41307399901968 2.10320152734036 0.4579565435373612 32.67354748631512 0.7799469721834966 0.4597904152579024 36.31026261586888 5.867171542668116 0.3382533513094569 34.758455463458944 0.0015473556820915003 19.333221590171195
663 35.58911676780899 4.527345352449046 0.21282764106310031 34.587290067805206 3.4508739285410437 0.2019633220412699 35.87677754668661 2.116847834835474 0.44180858103883125 32.609076404410715 0.7791280446127229 0.4477167749906609 35.67571835251689 5.847461884777128 0.4046724345288006 34.867595827845676 0.004791284092400994 19.58356856403866
664 35.423768774898825 4.5214284762231065 0.18301016195030945 34.669807613787924 3.4383197873770865 0.21883873043180826 36.0248588970822 2.0953274340906987 0.4280126477440848 32.16229529880703 0.810974190609604 0.47537222654553307 35.452538927425834 5.862311035547262 0.2043288755109803 34.74665390240036 0.006132059818869551 17.298313661537378
665 35.91056060420734 4.5265266295347075 0.15772363052438793 34.68925014156046 3.447395730561444 0.1391451123971045 35.86468871217435 2.11844514570981 0.45053667031995864 31.804406713416466 0.800371274871054 0.4412192421523555 36.0160960337513 5.8676454920121595 0.24996819270948734 34.85700044102198 0.012536729587152972 16.485059726804696
666 35.99609590098766 4.496985019765429 0.16820529307158244 34.62006349059232 3.441995293909283 0.1556199362166579 35.63443782848999 2.132746862529128 0.4247113115373794 32.591327431057934 0.8394253226721229 0.4355161963959615 35.253897893060774 5.840132350252791 0.2873467073671043 34.81916450883774 0.010716844875068765 16.86099563056502
667 35.66359254875353 4.519802594225895 0.17356518603828183 34.984910224490655 3.4631848186310505 0.12249745859010888 35.927461361439896 2.119880945490945 0.39107894386644954 32.338065276327725 0.7835117264269638 0.4609344168915111 35.1636313674735 5.864123253867906 0.27287368165193726 34.81553215569706 0.010560542777869863 16.28288399354582
668 36.20245604774222 4.53974626910391 0.18724657564372488 33.7077940708967 3.4575401207861933 0.17687392891931866 34.84192516195061 2.1303192785274008 0.479063796719711 32.956132126972776 0.7983690846097897 0.4910252516740445 36.21423708223721 5.815738778688393 0.3711585428882353 34.7845088979599 0.008802581392455423 19.542078881636424
669 35.601827562660226 4.5238739281298965 0.20236555437820697 34.854243395941296 3.449319122214412 0.14342742218015367 36.26828221248278 2.116151977302681 0.42741558379946537 33.9166339181887 0.80146391488286 0.4657007297462502 35.69145606642047 5.860121566534833 0.2770508954645349 35.26648863113869 0.010645976862254413 17.371624108590105
670 35.96361779801118 4.522645379497794 0.1711294968546544 34.46949633610744 3.416277971693807 0.186857786934351 34.63727603414221 2.1204687027884788 0.46370200824445534 32.45886298907506 0.7690353860034257 0.513819343530542 36.22817551849328 5.865508593214329 0.24153705693734392 34.75148573516584 -0.000752918311115014 18.071612455922676
671 35.753783266382335 4.511120577734448 0.1837668137901649 34.57603284101422 3.4158056086650737 0.16065688595945535 34.823447528182655 2.1315638347659034 0.39945892787971105 32.16357778285246 0.7840167702022846 0.45681372534253284 36.52103214910597 5.839002009872509 0.2778743005814036 34.76757471350753 -0.0032383647026383413 16.943171632100412
672 35.89679513581477 4.524850889411326 0.2033681449091716 34.50497977652962 3.464531259648103 0.19636405235603063 34.99120235053373 2.131517508090428 0.39256798968428097 33.3563316311155 0.7551700366693864 0.40241502204097845 35.72658308811197 5.864726163787475 0.27588986140630467 34.895178396421116 0.008619046570661704 16.85189277285481
673 35.31301102472897 4.533191069211631 0.19573372151964297 34.81288989046689 3.4001263976360665 0.23558936627621282 33.85537688683605 2.194672779827229 0.44284111697353 33.59160756108055 0.8077016671398429 0.43939635624468065 35.36725217743095 5.866726438860085 0.29954820446353 34.58802750810868 0.020943545584288858 18.48486483148496
674 36.30156026420246 4.543440225054571 0.1819900874742643 34.3930511516058 3.399809719652569 0.18468373341116887 34.35773726169664 2.1553457407643744 0.46525427543585074 33.109750454905914 0.8091666472996445 0.4571896486683883 35.8621615270776 5.898491289203755 0.24326336510356453 34.80485213189768 0.02171059944430076 17.559794042782883
675 36.015436682707275 4.516251679955728 0.15399558651172168 35.31199736829897 3.405786330286865 0.1707444098370593 33.376247714232754 2.1966874610420937 0.44540320033797903 32.638405016037765 0.7452848900388745 0.43978837907831264 36.23556489953382 5.857169642359601 0.2813177413313321 34.71553033616211 0.004695875785950365 17.088458414278037
676 36.355601733713996 4.519920463589576 0.18342041175464674 34.90412654345135 3.394501801999416 0.22330778684340827 35.321234079486025 2.130669145406059 0.41355643964506633 31.736061017872665 0.7811360573044358 0.4516270673259317 36.42865406268538 5.796291474089881 0.29343712563309526 34.949135487441886 -0.015036336472808286 17.93757629872388
677 36.19262591346457 4.5167172741072905 0.21749622696475085 34.34735974312933 3.409119144616128 0.1786120887129939 35.12855795638347 2.140732385983167 0.3907368289331872 33.111780894770725 0.7727278622734409 0.44512960191142215 35.791243526152016 5.837393336118393 0.2915705437677583 34.91431360678003 -0.004202124330998069 17.458543006131453
678 36.2975171623021 4.52341607539568 0.2703768381414341 34.409692155978554 3.4271386283677363 0.1944963092490725 33.72126928451449 2.150382458886077 0.48873668630030354 31.90850452494592 0.7088290765614804 0.5071636032570822 35.74385103530001 5.8244715342657045 0.28626012350450847 34.41616683260821 -0.012692570255346314 20.019529936327185
679 36.44350580670182 4.524769129252042 0.22588745874869545 34.298191737258456 3.372528583312768 0.16185153104240096 35.49758147809274 2.1397750582804322 0.46513495898624246 32.43961407106538 0.7108815971944373 0.4483668927001901 35.24990854415502 5.811011830635064 0.26419074480962157 34.78576032745468 -0.02774688521573323 17.938524602144657
680 36.54696827080365 4.506052879669562 0.22284464857024602 33.592616015769146 3.430765748810041 0.1572892952217639 35.88455946470731 2.1180652430901468 0.3978089578130953 32.8036371030315 0.7054738019775249 0.4959230988881246 35.39195103020176 5.802422290224826 0.3541773011240745 34.84394637690268 -0.026984132196261855 18.65600200944313
681 36.74581562757185 4.535778005279096 0.25061144270301416 33.81904268474009 3.4259911675165178 0.17295529139745108 34.87177161308685 2.136599519143946 0.4446384749302463 32.58181741536804 0.7250397161675675 0.5025693805196032 35.493291293012874 5.8359227209390685 0.286366493459271 34.702347726755946 -0.007673899141442874 18.989438022837533
682 37.53911376790189 4.509587837568684 0.1018990104466176 33.69254604738505 3.447498696405172 0.2136964389076686 36.22466742451653 2.0949466905974576 0.36218650521803436 32.85314734394614 0.7471697545089078 0.49641865483402886 35.7275057093034 5.842706161360357 0.3005287186903818 35.207396058610605 -0.011158296862566242 16.899153284821267
683 36.0919649645133 4.526788164136679 0.2566693173235372 32.943384413877624 3.423077689820472 0.20526294884176008 37.27198054658712 2.0938705140463547 0.4526656872804505 33.123454093690064 0.7324085702771946 0.4513158537514356 35.74891337783813 5.817903553249094 0.2687234279621105 35.03593947930125 -0.02073042664472311 18.731562921912282
684 35.932512805305606 4.549381164798905 0.2438548188467615 33.21936214381043 3.443474332792278 0.19719237424119887 35.74126582086145 2.1207303230943584 0.3856710208914654 32.2901742751456 0.6834907533749196 0.5154867576764737 35.588760990573874 5.850139914702447 0.2598426194538722 34.55441520713939 -0.010096827198100566 18.358113109938024
685 36.7837236490765 4.524146905522528 0.15919225699323414 32.98858453829563 3.444637082657207 0.2599685597962656 34.78623392429161 2.1404053195813013 0.409207229938822 32.26641086372147 0.7016861614619619 0.47763140873170545 36.413298893105775 5.812054658214312 0.23632392850087117 34.6476503736982 -0.014954099463219883 17.673724109058927
686 36.34235655172479 4.553604474680799 0.23530089388642436 33.34550904956318 3.4445539561410223 0.21408142558304766 36.8803135395316 2.1342167956977254 0.37946826074933687 33.53111090480334 0.7276670077884634 0.4018641877872262 35.753229014209055 5.8309805330035855 0.2650496863668173 35.1705038119664 -0.001335571488362941 17.140198076250567
687 36.7513886829823 4.544469436827524 0.21709174442488727 33.58881633884742 3.4596001363460416 0.29669077478625644 37.33446641625616 2.126440362257333 0.45575952564901273 33.168937322571935 0.6768286653081186 0.4825700705522058 36.89598027530686 5.818534779641623 0.3066600179037348 35.54791780719294 -0.014365448874553998 20.154044072846506
688 35.875622037163126 4.50746163133238 0.2663213633418802 33.50674698884324 3.419280897558087 0.18795160187592216 36.33645602331916 2.1145912070712876 0.4284986309151747 33.89087004378904 0.7036667030671503 0.4387304709076467 36.147572752497474 5.811012804448792 0.3372105560749994 35.15145356912241 -0.02833747625514258 19.007446545919834
689 36.46611919316013 4.526649528166036 0.24214308467439621 33.393443119388635 3.4262945369885394 0.252616241577061 35.1243582398015 2.117762184637894 0.4032769249061038 33.02751993524798 0.6597307596813263 0.4687495745291868 36.4282061304741 5.819263945132415 0.3179420212392078 34.88792932361447 -0.029599934029439813 19.305559051403893
690 35.88507315687004 4.520053211085136 0.23664982359783104 33.79909467999206 3.4025630884259694 0.1844924572764473 34.01282651176743 2.1352492003651182 0.3879708598229627 32.538802732719155 0.6987757818750256 0.4662191917935767 35.861462050731646 5.824660020336211 0.27927302920453284 34.41945182641607 -0.02327986453319002 17.81446520671048
691 36.18557025226008 4.51667088160068 0.26172458401406923 34.33510003066879 3.4053642516428435 0.20491027067968207 34.59376001534951 2.129354529954793 0.4616017290033435 31.210242632064332 0.7131849924421666 0.4711815095251093 36.125230583126 5.830499116768946 0.30605050365307085 34.48998070269374 -0.02052537046879612 19.543230538610324
692 36.66371585897432 4.495961438402802 0.22289345872229419 32.98093292718879 3.3930559209988904 0.2221485666689825 34.47688039636488 2.1300038101736254 0.41496158756305784 33.40554556464282 0.6947883585486208 0.49108516515499534 36.82629617496096 5.832302777880771 0.2758150183821146 34.87067418442636 -0.030317663749740053 18.64294424255407
693 36.1036905711018 4.48881145526969 0.2154077888873283 33.62183846352169 3.403912277148702 0.23923929005165148 35.26439456345537 2.116451953454928 0.43613757208944265 33.36339708584656 0.6811542580600807 0.42714402379373095 36.642191885095976 5.826449795377932 0.31893636930231223 34.999102513804274 -0.036184177088415634 18.75709173216543
694 36.40535944123761 4.518552983584196 0.2394854186058616 32.4654753139408 3.4161169620995158 0.2146199921324558 34.163225974367094 2.1461583964665683 0.4210956136099797 32.62324968241908 0.6846266528375147 0.47351275559652334 36.072777475188765 5.848195217838538 0.3332974076165561 34.346017577430665 -0.01681008238541548 19.274428428210875
695 36.299893047356655 4.533047459579689 0.25349116449294984 31.865773781966947 3.4049577988355333 0.2028880200472988 34.37137791340422 2.1397662469159213 0.42715121761957914 32.88754339085724 0.7277797805244682 0.44916715335526425 36.54254749905449 5.8455818599486875 0.2912981674711563 34.39342712652791 -0.009313495789822167 18.609620174881762
696 36.36213817523538 4.517882879798322 0.2929941617803112 32.69776438696276 3.437433087625403 0.23108444515568924 37.178452818642846 2.1087064196473504 0.37395147512795474 33.80404733950957 0.7149833322122686 0.4370325284884195 36.49823029939283 5.821070068471 0.31076149814607856 35.30812660394868 -0.01952496739981311 18.85975504986036
697 35.857419677687155 4.546538170950034 0.28033253364541627 32.630192206692826 3.409607075672886 0.2517838044332654 35.25047990436692 2.1240971058679277 0.40242932783137303 33.11188728874071 0.6750976004416805 0.40897002410488387 36.57977608158862 5.822408086381391 0.31676311712528066 34.68595103181525 -0.023990517087898188 19.02539369282987
698 36.24479636749973 4.528736411063088 0.2640128732008656 33.31076606712743 3.435246815013561 0.2339335319268392 35.58686574023361 2.103244981285524 0.39539877514992294 33.18808749205554 0.6498640662012382 0.41221477317347466 36.30968920453738 5.81454264388485 0.32782493804461155 34.92804097429074 -0.03321314146102985 18.717212120627668
699 36.56016592337194 4.517713094877609 0.21766244992280204 33.99165821540192 3.4313882857433313 0.2082771532968028 35.257163528857326 2.131101868166036 0.38674813925655355 32.752333734696386 0.6928885461542242 0.4112192360722894 36.73251407149868 5.834498258664105 0.24425614642395757 35.05876709476525 -0.018022114229620745 16.82391013953137
700 36.13731369088189 4.527838074269883 0.2259853723265302 32.62535316554038 3.4045255749626633 0.22952038159684374 37.416642657202495 2.1233971187140073 0.43440126054470446 33.27749925864699 0.6718037141240585 0.3859857325905263 36.67326037417787 5.838894585307435 0.22533271444398523 35.226013829289926 -0.026248311475072606 17.20277660833553
701 36.576148925980284 4.525608524877249 0.2753911910943766 33.887103006126274 3.4032965977692053 0.2292448715101355 35.32388025737871 2.1313932995511635 0.4905570886205786 33.41667040033844 0.7441177087816232 0.34805070509869923 36.45857407408343 5.853880635910549 0.25643723922477607 35.132475332781425 -0.007880771572723867 18.33099506835932
702 36.494437943651455 4.535791158008024 0.20142806393706347 33.77989023117977 3.431053505368586 0.2408258440126265 36.58287588352464 2.1293644030892986 0.3748174301664185 33.983963659826244 0.6951128318723997 0.341677468228828 36.66341295424766 5.850687414105163 0.27730792112712743 35.50091613448596 -0.011138262461987658 16.455997925103585
703 36.71968597298084 4.528469550819334 0.2619104192446414 34.20716241518157 3.436779709083795 0.21977518483881375 36.89237380145529 2.11455457648636 0.3750379739540242 33.33405582527485 0.7471575008685565 0.4117987526650397 36.12074247758957 5.847072896212735 0.24319307808896562 35.454804098496425 -0.004733278256525852 17.322982549729204
704 36.84086666112316 4.517090143453611 0.2105459707804001 34.05678486571241 3.4233304974991032 0.16131469209636845 36.3845608605077 2.137819279202265 0.44073103377863015 33.57724183803476 0.7426924620393722 0.3664523534308238 36.27087874381081 5.818225757204516 0.27249987993458175 35.42606659383777 -0.01170849707090842 16.633468193604998
705 36.354958551905 4.54233428225235 0.2866318287453908 33.16131351812377 3.435864185885998 0.1745097168365058 36.25034470712468 2.104300016196225 0.39601730259046736 33.11239793286481 0.7795837123257734 0.4755862886143033 36.46326137689569 5.843290740058718 0.31938373305312695 35.06845521738279 0.0015344623931308865 18.932002290707747
706 36.59871907146852 4.5486306432787975 0.3207033007533319 33.63045572339955 3.4428992602995687 0.2275371096229119 36.87474262078884 2.1208281264879254 0.3957650539801237 33.47992795260279 0.7845380434610253 0.36248700014503943 36.338996657821696 5.8325325412330695 0.2769870386738573 35.38456840521628 0.006345598001395292 18.145338495483017
707 36.552145631467596 4.511335464765095 0.25809509969706856 34.479318879270615 3.4255608975437974 0.2404874830847798 35.22808838427924 2.1259040822734154 0.41742799430813055 31.76612657321774 0.7771118395812476 0.44295919648513005 36.180860096667125 5.8385004390604776 0.2536301654485586 34.84130791298046 -0.003857580305875441 18.47903410982201
708 36.07431824041767 4.541142391558397 0.24145680528286648 33.91224025569797 3.4517613443926183 0.1973441295390191 35.95102072027708 2.0982367671958917 0.3720788982786677 33.081410474564386 0.7235230619147309 0.41471653931130337 36.80671465917202 5.821127485975792 0.28104215334307125 35.16514087002583 -0.012381914743196054 17.264805755513947
709 36.755177562983846 4.538740859876386 0.2835767607780211 33.84554834901898 3.4276638074025296 0.18004498822692777 36.12313116760995 2.101028226009832 0.35448944087749085 32.47880046326698 0.7392290984355748 0.40831737536129314 36.20058702015994 5.809924654294381 0.29170757191706875 35.08064891260794 -0.01622279574694132 17.396558677121558
710 36.558472389002134 4.55686801767202 0.2812829582828205 34.95485222009484 3.439357448534997 0.17551749614642284 36.83666752424118 2.1255847356362025 0.35314848444915015 31.953022671647286 0.7782143938192263 0.417031443288156 36.593038792676545 5.806480619122159 0.2977807922675874 35.379210719532395 0.0017609180062390316 17.472476012097353
711 36.78461301859455 4.554816871810189 0.34063226217776504 34.80464786197226 3.4584521139060955 0.1902791592674786 37.07584061287904 2.108000818307797 0.3843677642101003 32.6900438834955 0.7382304186629786 0.40272994260724815 35.708531381528836 5.823890092131324 0.27646169175199625 35.41273535169404 -0.002862061987005049 18.271289708719884
712 36.78187418205498 4.553933338589558 0.2717223474290567 34.467602917510355 3.4633395790830956 0.1478050765092371 36.40533017435611 2.1661549225324865 0.4189104483793919 32.34701306454025 0.7846048381710263 0.42064772845743365 36.53615701001677 5.825046297348094 0.28281823003663203 35.3075954696957 0.019075670194170113 17.66891638411342
713 35.95144568728302 4.529156619491943 0.2835401168864807 32.37346200128888 3.4224894713543867 0.16956735377619642 36.82298591325028 2.11631742440979 0.4072153441960931 33.115180542159436 0.7357268831853967 0.34552009272126194 36.25583782126171 5.801272083294296 0.2966340919708548 34.903782393048665 -0.018547628603519616 17.217118177949022
714 36.44293508612204 4.528913452925081 0.23983896687905545 33.17181047763417 3.464236928253328 0.17371698363879717 35.9722184212141 2.1489026857140345 0.4553829115610822 32.625171716355624 0.7505426758924792 0.41606387588163607 35.99033485383702 5.77637944760337 0.3064065915535538 34.84049411103259 -0.0057450868730235085 18.236207611780692
715 36.37457848708651 4.529282851711157 0.2620344679527127 33.22293907706865 3.4508567447647795 0.15870609798383148 35.55957009157486 2.0903234020968666 0.37602118626622405 33.40425069777688 0.7668679006619431 0.3454722208346472 36.08063070776787 5.818517204483126 0.24842263644715443 34.92839381225495 -0.008370504207107476 15.93575089508771
716 36.441902321703004 4.541263744616341 0.2924217593261896 34.15378506543423 3.423167092233993 0.14510487040377043 36.48647727577253 2.117438945903645 0.38586459665909795 32.90259499225409 0.762592814920971 0.3854136217935616 36.25948234602927 5.797311809797572 0.30507290701758155 35.24884840023863 -0.011185243456177617 17.347761214342146
717 36.257068010481184 4.535641767681275 0.340688636087166 34.12312219871826 3.4459223294568933 0.14760094899588774 33.96772164108126 2.128907335074742 0.4173593293013167 32.36666093817124 0.7896733833404364 0.35602021575686227 36.1904822504404 5.8188989936466315 0.32639412446994287 34.581011007778464 0.004268636889313648 18.197864417805967
718 35.61691372010698 4.541750199520538 0.37355363357665283 33.77030322904776 3.463293965300485 0.19756714368120704 34.974843101164595 2.147005047638984 0.39003387451172755 31.739374858172436 0.7924884874947464 0.35826409745479765 35.65687491117946 5.8584713947183955 0.2595095061533339 34.35166196393425 0.02106169398394784 18.093185037419506
719 36.66659252869291 4.516386842846844 0.29023263142892797 33.65167879593512 3.4585949938201264 0.1886409929044234 34.99784779293569 2.124056898163527 0.43377642238997555 32.65509845144908 0.7351365787705559 0.36080118117149795 35.72376536856718 5.8201301871623485 0.3009898694783875 34.73899658751599 -0.00867902479800169 18.04176599428619
720 35.699410673593015 4.482665502435984 0.3023648264400759 33.10910689555226 3.433988939666761 0.2146432197184936 33.741923501613456 2.154501860607587 0.44771484740840645 33.49144367527421 0.7643364432246244 0.39316755588388985 36.00780849332137 5.8478077958917085 0.3056946081648847 34.40993864787086 -0.00288001658534891 19.063280532482082
721 36.23292114753612 4.511256802529735 0.301563138906292 33.20544444754336 3.4534541152335523 0.18674770407099095 35.02965417682886 2.134198933346596 0.4285468278642846 32.44299028614 0.7411175563545658 0.39694168601527935 35.25563464681406 5.852542620848268 0.35041033101761987 34.43332894097248 -0.0010261192881387382 19.0704382679982
722 35.38645079185859 4.534276007247147 0.34290367236460795 33.64745332344449 3.4407981232577485 0.14727717269863674 34.73776407724181 2.1524441934303544 0.4464275594993221 32.76000299832269 0.7073054256829411 0.44192120411214025 36.060346564726224 5.830079058842394 0.3561749467305975 34.518403551118766 -0.00655956325856506 19.878249945368363
723 36.46809445629119 4.540307632891523 0.35892254553323255 33.40614251239566 3.401508843896319 0.2102959910534712 35.746794902910786 2.130271949928586 0.379251458595297 32.835775970723596 0.7335670569882684 0.3666180036974537 34.76963605947625 5.827163895711296 0.32764643892673095 34.6452887803595 -0.012976249067483648 18.82435002941809
724 35.445989340459526 4.532797365005781 0.32155326512023796 33.223687134301485 3.3887461673420134 0.224144105771841 37.87804171035922 2.0994324518367473 0.3873286349819752 33.515160565296114 0.6956626940270096 0.4184907258818924 35.76044612832493 5.868128895640172 0.2986563470873707 35.16466497574826 -0.022586610180337342 18.909590576766185
725 36.43270994283457 4.527784367218695 0.281680137770614 33.98549734005395 3.387980870449691 0.15305820114406982 35.91170957520504 2.1413133855370248 0.4002612315031002 33.22894272280106 0.7642274096167092 0.346349448206652 35.719663044622614 5.837690073101899 0.36061625579895107 35.05570452510345 -0.007740903765878149 17.66962047603837
726 36.059897527147086 4.52121389543897 0.2459977711037014 33.50964469496152 3.4354854308385314 0.14994173514445983 35.98207329033521 2.1046524836164546 0.40159452600239376 34.214968599270605 0.7837515380326738 0.31788824895228485 35.66328248728219 5.817602891116695 0.33441024333296576 35.08597331979932 -0.006998877142017102 16.613856931339807
727 36.17199818959197 4.5229402608245755 0.31947635950433073 33.06507504962682 3.4175889953225385 0.16477370161296484 37.34341560946533 2.1317686902505013 0.3705700964457195 33.71603596210443 0.7838503865466496 0.34086590572474024 36.23391945714284 5.832039134997965 0.3445100890369534 35.306088853586274 -0.0019026313622360735 17.649347830098854
728 36.72132285455742 4.514644144461188 0.3742101739502623 34.12924482144751 3.446469378676376 0.13687570016208955 36.57038290112418 2.136684702004311 0.36572654120316844 32.44517773569068 0.7431449513332404 0.31767841485120846 35.92034510354647 5.815305013432151 0.3401621899878604 35.15729468327326 -0.008290486969228827 17.585828214372643
729 36.28406307908472 4.532936204536264 0.35548508548424546 33.86093109029076 3.446253483347971 0.13873366834173848 34.94873512638971 2.1425171034130677 0.31743235691411315 32.747187791830356 0.769131808308513 0.3117688460616498 35.42732575026192 5.850876767923967 0.3034621987664964 34.653648567571494 0.008802948555274415 16.350865075317937
730 36.24939960845491 4.5107915367292915 0.3164208012364515 34.28383166417805 3.416537471440718 0.22338932415235224 35.88635876369671 2.1189997609513167 0.30642971055177465 33.24821142695045 0.7333110729004437 0.32043583311708645 35.672932602349356 5.8101488412980045 0.3227936288198792 35.06814681312589 -0.02158238828672714 17.06806089653946
731 35.864519721525255 4.536759483334559 0.2938654484271554 34.794401537549696 3.413544238485202 0.1729500960889163 35.56432170336245 2.0824817995744715 0.34464524968164667 32.901926787687295 0.7289204060930927 0.39242119652724783 35.61767411247147 5.820769810331139 0.29504657700704584 34.94856877251924 -0.02304497738698903 17.17645614452673
732 36.30082603959034 4.5397299014544785 0.2771380488268472 33.99243685776624 3.392230873867172 0.1877767081057163 37.43047105117961 2.0826520278362923 0.3555282393595797 32.52318764033411 0.7425661594461518 0.4268746050865911 35.081966074094446 5.783195451149791 0.3058504360317103 35.065777532592946 -0.031465242199904785 17.797994683647126
733 36.02568110202929 4.525992616408379 0.256853565162167 33.76685472229515 3.3883639123485723 0.192188623684144 35.33912918412924 2.0967315982506136 0.3955060006508329 32.66669203863979 0.7162635681048709 0.3804633623961655 34.98180905103664 5.840306448180707 0.2888516641181021 34.556033219626016 -0.026008496292053485 17.34759460751111
734 36.378026579918966 4.510682550168979 0.24373580089168992 34.04528604917533 3.411159221374888 0.21260290405325694 37.26386963114439 2.0821776770848537 0.3189975732703614 32.166048653760754 0.7081024377241217 0.3907831491780489 35.739735030569655 5.831056309448286 0.3366521781488087 35.11859318891381 -0.030904485790456394 17.220494113932933
735 36.1027194055596 4.516922850051333 0.22243352496922814 33.48190010170541 3.365568119933348 0.2331590776843518 35.45317529394842 2.1015400392738544 0.3481635823926293 33.236462461651385 0.7107280231168095 0.37118927289115883 35.355609825550644 5.832618030998303 0.32198864214827083 34.725973417683086 -0.034064712275952445 17.153601228824215
736 36.07788846708995 4.506651428864651 0.3046489474698045 33.88434628150585 3.3610037296281456 0.21730969858789045 36.7215820890192 2.100016423072616 0.32169581475751735 32.85103116885041 0.7602927839372701 0.35871037881224305 35.33536112371368 5.8020775105137465 0.31814349384125057 34.974041826035815 -0.0335317497473961 17.423742044445444
737 35.93270332135841 4.52976945009772 0.3003585313346184 34.037104713556246 3.3933170952827707 0.2088971538682892 35.88614981251785 2.0914502121494074 0.37663668074649026 32.71840172425128 0.7231673742426653 0.3557069662972502 35.27494629124122 5.796008024713333 0.25989411608380275 34.769861172585 -0.03279769365350269 17.20584751117583
738 36.29071967023798 4.520083471325104 0.28552651712786503 34.315353769696856 3.4016235123174643 0.21652372010637205 35.794413405340315 2.096913646146114 0.33520095563811225 32.92959147616788 0.72521944005208 0.3335332602775292 35.12911704275982 5.808191085844247 0.31630431695089 34.89183907284057 -0.02913389381368008 17.04078205761488
739 36.25105133146124 4.509930898600939 0.26157688319110356 33.85085820919865 3.37325240550238 0.21020860034675978 37.1728357098091 2.0966052596750666 0.2867890610751141 32.98715649580395 0.7401248108592844 0.38214100207416757 35.63285234394428 5.8199036798864965 0.3146510581529633 35.17895081804345 -0.03157671404584865 16.67727282032441
740 36.707823274618896 4.518154996264857 0.28469113370446875 34.846796260779016 3.410078738668913 0.16837539166981447 37.45896978169552 2.1035119336239534 0.3088784671995781 32.32195088842954 0.7376406539526345 0.3960960990765968 35.49391940190656 5.7673095429417405 0.33271610537448354 35.365891921485904 -0.03220095186026226 17.082819133656336
741 36.801679204764106 4.518170844761162 0.3814555139707349 34.83233203690041 3.3753371508033903 0.20644714389989255 37.433076731670305 2.1014365217143163 0.2849512012502176 32.29108874962075 0.6899743820252734 0.3700666279658463 35.352721839888204 5.805214617015828 0.34691596237081984 35.34217971256875 -0.041513421686688014 18.21818373399584
742 36.4463167870256 4.51390617847552 0.3272055295990527 33.730412801101636 3.384479070150944 0.20207501696850227 37.097603877466184 2.1413539163269246 0.3713379586897253 31.65049743896661 0.7721090012073349 0.3739261833076437 35.05311135143688 5.83960898688297 0.30350428257197165 34.795588451199386 -0.009248694341943243 18.083109182221197
743 35.95277684023308 4.492407445324863 0.23748810465216888 34.10151028678235 3.4116902007170338 0.18710628072348864 37.533709211711674 2.1233429921185003 0.3222844118862501 32.865057396408375 0.714458686188749 0.45391134031303043 35.35264120746904 5.816584848138515 0.32574043093193444 35.161138988520904 -0.027843290453149795 17.492751774629994
744 36.105412956315654 4.541055185938112 0.23159890655233067 34.47326351516219 3.3968307905700157 0.21497401417807188 37.10185689264767 2.111540396779997 0.332164898585671 31.48965231210574 0.7469392884280708 0.42733562850164414 35.231551015683436 5.794319676479275 0.3560157694957242 34.88034733838294 -0.02140305731158787 17.900223874990864
745 35.70954007013763 4.522424156564444 0.22898584193044835 33.83632179339322 3.408308715365794 0.16561461345768655 35.157096815516994 2.1527892225276575 0.3356813261319434 31.940879944569716 0.7336253588570869 0.41961691087717623 35.43829043194336 5.820366198528102 0.35150240200667904 34.416425811112184 -0.012037394582065031 17.204789213133655
746 35.903635213570176 4.518249647445309 0.2428222567185818 34.13702758264588 3.4025845920805056 0.16101084832629392 35.31615397284599 2.119939404420256 0.31399384432598243 32.14769331327972 0.6850183438804472 0.4133089741421411 35.89128158855693 5.790762374530537 0.3103337445613622 34.67915833417974 -0.03622925247927102 16.518025655356915
747 36.41236107435754 4.5113674335617455 0.32182605482948684 34.66588463691454 3.3729921846243287 0.2008047559230514 35.7458889499843 2.1303054966446355 0.3642682642011682 32.06091501453674 0.716078271345272 0.349728018392227 34.98832866092268 5.824804134616289 0.2740555388302432 34.77467566734316 -0.028430620792227822 17.311147801481813
748 36.04094437849491 4.509253941101443 0.22442657235347366 34.2006752229121 3.3793810575943484 0.15954193719448234 36.262933530480844 2.105247875742827 0.3201702329822875 31.86382506964996 0.747439920742451 0.4072868240100394 35.34966366681056 5.806856102398155 0.35425067850404596 34.74360837366967 -0.029904345434837155 16.795412594724457
749 36.48723275715719 4.500816297793645 0.2805437947521596 34.47234446618019 3.383930764603737 0.19176877061310507 35.587896739494646 2.1292492855307503 0.3492686595200434 32.43952727637931 0.7354998507159297 0.32999903293536204 35.16147144598652 5.832401006333556 0.3210459271568855 34.82969453703957 -0.023160683955158357 16.875053039933125
750 35.858909892477705 4.514425573245497 0.33190359888692256 34.54794988033642 3.3949035576811544 0.19499035873397486 35.19965676906951 2.13307243676077 0.3731089511838502 32.8518309064421 0.7229214602654142 0.3223527160814666 35.67057989604284 5.812556388921837 0.2888527103563746 34.82578546887372 -0.023964241575747437 17.317171914878312
751 35.33836958508458 4.508468889333035 0.3764718319524915 34.14769173915482 3.388642737824031 0.15437477413647446 35.12641603374128 2.1683095847118663 0.31356050147024167 31.790794345103173 0.7065652172702195 0.3340970168109804 35.06996379112673 5.828545513694289 0.34296411872107746 34.29464709884211 -0.01943373638399375 17.43474179846278
752 35.25923797906505 4.498907700117632 0.34476572207846284 34.963649056075255 3.418833749436156 0.15906737464207246 35.71069173778637 2.1479709925012864 0.3453898381229795 32.53789931087447 0.6816343769543152 0.3603142694320578 35.64017643076818 5.825713858931563 0.3081849836993943 34.82233090291386 -0.024927989362491475 17.391815168865314
753 35.68282233467023 4.517015767042199 0.29545318796352765 34.494131835517464 3.3875808449109193 0.1918431857201168 35.54966617954626 2.120318474085657 0.38784101414422023 32.813009269383954 0.7505632787325738 0.25776024650601315 34.85676107814785 5.837569935872317 0.28387655632409015 34.679278139453146 -0.016930464821948755 16.235036329552916
754 35.74054513076156 4.506742769983486 0.3058221274102564 34.63802064097458 3.399827735058786 0.19242657513981115 36.19924788357795 2.103075933886334 0.314390375152374 32.45711307591858 0.7309578104644592 0.35657438511917844 35.60745720710953 5.820738506728265 0.2993538298723316 34.928476787668444 -0.027271573726415956 16.828541560463375
755 35.63105853626957 4.503943912464352 0.3130648463976993 34.665562555820294 3.3753977141908145 0.21031397881669892 35.101746333467425 2.12711566627288 0.4021708363209474 32.254997030527655 0.7386235806364654 0.3055456384605239 35.64917509300424 5.828875479638036 0.2900742964255831 34.66050790981784 -0.02474885431017253 17.431319559713597
756 35.6717093795584 4.523323451052027 0.26739996968850993 34.56746693986608 3.3963479925107105 0.20901783420309974 36.101465896916366 2.1087915914907214 0.3287920923723211 32.44863818765057 0.746358674694235 0.3458676769616877 34.68503344860299 5.824908071637163 0.3290251519862241 34.69486277051888 -0.019594168673710645 16.96072788009
757 35.80246809311295 4.5105969690722 0.29500865356016864 34.40687491534374 3.415812162762694 0.24085408218627533 34.90963865424237 2.1219952186401567 0.341932468444565 32.594944356015986 0.7511576534642582 0.40607035340850606 34.90173143080679 5.82337417981126 0.3371622717970577 34.52313148990437 -0.014952888200568193 18.57561061953529
758 36.34882653330145 4.481728318478562 0.2611196693665359 34.300464523289286 3.3918741289978147 0.18112057583104127 37.843337485408355 2.1029216149049206 0.32689827825861767 31.761367211115164 0.7981548770539465 0.3552507340066429 34.283189460000884 5.806713547683536 0.37474041417764375 34.90743704262303 -0.023261627526926 17.178760625566508
759 35.955818380922835 4.532408163336695 0.2955221657178462 34.748556620819876 3.3842735516514404 0.23851934051132379 38.09093624127501 2.1144154698467887 0.29981996210515804 32.334582490443296 0.7733533034881253 0.3392185553321883 35.4654133929194 5.820590992613944 0.3080285302760114 35.31906142527608 -0.014531828763283383 16.972253828326256
760 35.45063952299072 4.510030163880213 0.28652365648445716 34.90224859958865 3.3908327873076245 0.2449964247051289 36.65677496929787 2.11248842782314 0.3528065743991475 31.43255683321502 0.7770417245201164 0.3115171100744921 35.79085847982098 5.812680760648526 0.3199978482411323 34.84661568098265 -0.018925352114758077 17.37026537740379
761 35.783578602672456 4.52293854148877 0.2974067648418295 34.013222302966945 3.3659786247440437 0.19174938048183232 35.76204152647681 2.1315446350021565 0.3141580312980512 31.377021073491058 0.7847802517782108 0.3061703647918111 35.228958640986285 5.8130605434190326 0.33360280160061323 34.432964429318716 -0.01587960566423925 16.536562844691563
762 35.911032164649754 4.507502509950083 0.34035989985135184 33.91643181440294 3.3785305306960267 0.2115812989939601 36.38864175368035 2.146682133695596 0.3126945925067378 32.752584980753156 0.7984666766656237 0.26947537056301174 34.80533498817063 5.8205520153486265 0.2573676020383 34.75480514033136 -0.009193351679490846 15.945172091321625
763 36.04295347177455 4.532873112061753 0.35353380904203124 34.75625426076603 3.3639476260725836 0.24653273311537138 37.853028095457915 2.138818250838577 0.2933039748384865 31.81919645526271 0.7523871204781635 0.4227484735208165 34.565417785897495 5.810797298342493 0.3326058613620054 35.00737001383174 -0.01977544339196795 18.892995118196385
764 35.884168905177916 4.5088276172465065 0.3264881761708305 34.44684400380233 3.403571493211591 0.1815954553585323 36.247874471392834 2.1291265671426265 0.30131781102446076 32.06862595839791 0.8035462489093486 0.3461606466735522 35.11170325661385 5.818944331252571 0.27661145356375116 34.75184331907697 -0.006736873398153232 16.411499906446075
765 35.998492503545684 4.501273641711605 0.24748808968178931 34.42164183971799 3.3584989786583463 0.18486443763260715 35.474313737235335 2.1371181870299676 0.3596547023553923 32.49318276916911 0.7565339232027893 0.36309835307675464 35.02181332027575 5.819190186374828 0.30915324481122675 34.68188883398877 -0.02501714155517467 16.779170186766883
766 37.119167420742734 4.50545670458066 0.2495565586111374 33.95563424364495 3.3697883297081526 0.17932427341348345 35.41759786905406 2.1284868971070257 0.35960626372582677 32.55554350662948 0.7471789095403084 0.32716899314216463 34.61877721937403 5.813020377578974 0.32724725424413875 34.733344051889055 -0.026753881247657808 16.534454361410532
767 36.30348919617075 4.498791673380827 0.23672455707716136 34.14345501935416 3.375123183638531 0.19176032676172086 37.73192283697132 2.1075256600488137 0.28813538180143894 32.24418623516151 0.7808450699442102 0.36917171767771845 36.6220855743446 5.83541719170153 0.2291050260228979 35.40902777240047 -0.019999569207899602 15.067609825921942
768 36.75322668592221 4.504809676458891 0.24591600840806532 33.64419168831303 3.3437969516730943 0.19252815390992925 37.20782106439338 2.106946872679985 0.34334570496192907 31.469097609817197 0.8099713116535295 0.40355797021581385 35.01491970591987 5.823214156513025 0.3074015516918981 34.81785135087314 -0.021792331154976984 17.105647974236614
769 36.216217844550755 4.497043548062634 0.2430583881763759 34.422502159009376 3.3394311910488566 0.28297944461724434 36.544502956683075 2.1273596966116246 0.3308408165199532 32.48796087009 0.7773595599018898 0.3207496222671706 35.653292793235295 5.808320909294261 0.28628313137517203 35.0648953247137 -0.029637143966828726 16.775188994089834
770 35.9058939948314 4.510095747998177 0.257669040441965 35.09174772169597 3.3576825482081962 0.21297968589215024 35.86973316844297 2.1347111763937527 0.30062434511805014 31.936537153999815 0.7650572787018398 0.3620441620219765 35.23050451741038 5.809712526126503 0.31693088978284206 34.8068833112761 -0.024088269464988342 16.618619341878716
771 36.699605424779556 4.532937572568525 0.3089570832375408 34.37205066686814 3.34582217322179 0.20620565946712582 35.57247029729232 2.1456242807707127 0.401386179277104 32.12716288550468 0.7678257107951835 0.3247908540987781 35.42768776897186 5.799684045273867 0.29652620246263073 34.83979540868331 -0.021161368424666406 17.62264600545612
772 36.86086002380244 4.4891501421869675 0.27875621186590066 34.11423330188214 3.361825179832307 0.23479209165850576 36.248821307981665 2.109611414114488 0.3256759793486739 32.00067246949607 0.7464609179390055 0.307882031146272 35.02383039497564 5.8045313679255965 0.32498598649118454 34.849683499627595 -0.037224320551009084 16.86893517459157
773 36.104944814156504 4.52480112284348 0.27003117198831617 33.728374356174385 3.3630605030244336 0.20212520044191007 36.14176489713035 2.1135733823643905 0.3201448544829702 31.77496861266516 0.7291924727329833 0.3726305295050785 35.79190324395007 5.833865062525342 0.2547425762904311 34.70839118481529 -0.026641616252556122 16.26826950945206
774 36.4572812759013 4.537140908745682 0.303317953998111 33.79318831662154 3.369989636641404 0.22775367679442593 36.03000310720881 2.1090501835550377 0.3446466610125417 31.909014059314313 0.738195968665412 0.33132928699248193 35.704930683379395 5.807769168688498 0.3295171362724155 34.77888348848507 -0.02711095169147517 17.6077346244463
775 36.5140864591756 4.502457099561801 0.2706487359658135 34.41891794171197 3.3575155565143553 0.15288099930507257 35.46864383555254 2.109587192254099 0.33395302677606287 33.239566059209785 0.7227398613842055 0.38216769404125245 35.61412720134721 5.8143688322546 0.31494828633671795 35.05106829939942 -0.038206416556869696 16.668473765197
776 36.46666735797937 4.5395818349624015 0.31600064985264853 33.49912452689579 3.3776494895862106 0.19543100235498947 35.05075108782004 2.1116725535183782 0.2978455908843293 32.73881052964472 0.7485095174683315 0.35378869097787713 35.762042121512536 5.829655030902819 0.31792543285384334 34.70347912477049 -0.018126439663053873 16.970910964007604
777 36.66137286728183 4.5352592687659765 0.2892982822891809 33.809793648105064 3.3430930459548285 0.19244402802054397 34.41223598392463 2.1703888673945437 0.36490716456073724 32.5312338711237 0.7752219193510829 0.319610318281943 36.270941994435375 5.821698245809668 0.2928711384305612 34.73711567297412 -0.010407855495462037 16.72040882733921
778 37.06098854593771 4.537505092660409 0.31687637786640277 33.64285690417867 3.3576809798220775 0.15623403761335647 34.72541668256638 2.13361064255378 0.3652589223669619 32.716179577671255 0.7592725955550762 0.4018344708834519 34.97421514453529 5.836637220832246 0.32863681548553525 34.623931370977864 -0.014598818665964287 17.977589299245935
779 36.540415629497176 4.530232611288545 0.32758772111855006 33.91396662069541 3.3536129489915467 0.22294010169711925 34.9976678738342 2.120360155589258 0.34477824324435485 32.176808115945406 0.779886881853271 0.3260392436235213 35.57870045969763 5.815180540140176 0.326036266108664 34.64151173993397 -0.01968549737812264 17.731686717839267
780 36.29592808207075 4.527404024867586 0.33260494859917705 34.555287480331536 3.3732287102570595 0.14144641958871196 35.76643255722779 2.1082044771396125 0.3706940106437343 33.180182628615526 0.7884384862873263 0.352786908800025 35.48481791714786 5.825146988635619 0.3878430630008175 35.05652973307869 -0.015055587513241386 18.16706330706267
781 35.84550848587875 4.533391350903165 0.2665325826982615 33.66293589066041 3.370350754198487 0.1759440041863727 36.295148989775385 2.103523066364815 0.33065874601697515 32.039634946040835 0.7700042670284284 0.41676707495136023 35.74446234957011 5.823083642556026 0.3666585737895806 34.7175381323851 -0.019469508740497753 17.836874960571706
782 36.58963611225967 4.516527564041302 0.20981575691103574 34.560083641851854 3.3662177796524837 0.194424131094874 34.732264006538024 2.108066535802701 0.3081238659510588 31.885190159618073 0.7535576458648353 0.4489706803053496 35.37604761608724 5.849622300545623 0.32906794532690087 34.628644307270974 -0.020741759769293065 17.078753225343423
783 35.756082569080476 4.519819478164187 0.2447129271498768 33.806875348897634 3.3150873745947127 0.19649720624691216 35.36407539115477 2.1326468285640554 0.37791924667319193 31.91744854627589 0.7498296135339896 0.4299842316158705 35.29684450523755 5.808988954132545 0.3595593434386228 34.42826527212926 -0.034265675152784024 18.43403418909409
784 36.62440743437798 4.501851665618201 0.29737055753846736 34.47137753071656 3.2908689324815 0.25077146235982933 34.51350045059823 2.1349224755765004 0.3562467337217505 33.1793415104833 0.7683386816220493 0.4136547639842006 35.708379990958974 5.804167283770081 0.31862713482835603 34.899401383427005 -0.039510317137015694 18.754864167462213
785 35.99262984764513 4.50207279674798 0.23577034679374106 33.55391929725596 3.351838178684457 0.19161077846972208 35.3871038191521 2.1172201883742465 0.3904664714208061 32.53904357668502 0.7832183465275889 0.3802758454680551 36.082485895535704 5.821015533615414 0.300303930729985 34.71103648725479 -0.024467116160744772 17.170712874606398
786 36.45626756174092 4.5051856794668375 0.18790438364789064 33.60977351671227 3.3342971727268913 0.18026021463747285 33.34982338016912 2.1330298394429246 0.39462866537234387 32.289203628313324 0.7712767027047188 0.43243632305441565 35.69441937160403 5.80894927963713 0.2765429135041369 34.27989749170793 -0.028992390154981652 16.865270533161745
787 36.73712409140227 4.534558107186222 0.19295259169944287 34.132205730560905 3.3490165808973757 0.2014054206970087 34.36926936937309 2.103032804060927 0.41976040922978763 32.5117019671111 0.7483193701667583 0.42657434338592265 35.6890706817091 5.807872610385515 0.3534499572694194 34.687874368031295 -0.030980230411322317 18.26752998564606
788 36.33460728333126 4.522054230160548 0.24647484198227626 35.030012917555986 3.3171680319857724 0.19297310562737083 35.04527862287043 2.101872680731264 0.4022034228177037 31.840114675369016 0.7942557569924598 0.3666499280637591 36.56516473994923 5.807940271878814 0.22106302856678692 34.96303564781518 -0.030881930600910334 16.37930866539491
789 36.199542471464284 4.504582448320913 0.25203011333009717 34.42490301532907 3.3441398001414164 0.19893262220121863 35.29787037776471 2.0752157433880916 0.3240211727574324 32.76416189762839 0.808042286274015 0.3699204223620888 35.47021896659758 5.822422022200435 0.3191769382083983 34.8313393457568 -0.02865966488570786 16.777135513958505
790 35.62319098293138 4.537578901400543 0.25389157042683175 33.78915670381641 3.3871258721553708 0.14374441267823834 33.77969137235537 2.1384887904460332 0.3619711188603618 32.72597266676617 0.758940392445348 0.42608183039352576 36.09434606956482 5.8218270787723565 0.29245649388931605 34.402471559086834 -0.010747917906751604 16.93829888611843
791 37.11162909361047 4.516028506506309 0.2012065886359312 34.34486321967199 3.352192922517684 0.18714729090153148 34.9114770764156 2.0917864104812454 0.3846312293116834 31.6444455087708 0.7506722492497664 0.41347441169190924 35.36022875249881 5.787698726842535 0.30143327174365986 34.674528730193536 -0.03986436183117392 17.049995473169886
792 36.53255699629952 4.532960632918503 0.22299347321236307 34.47803917277745 3.358151576268673 0.23404150287403747 35.299565677583104 2.1139229060313633 0.40971058151830936 32.12055004091213 0.751973294506147 0.4493879698019463 35.47324554527721 5.839001397485828 0.29330624260335075 34.780791486569875 -0.0203381635085792 18.442821240415856
793 36.610173497623535 4.519309435520411 0.21105131474277466 34.47489529963223 3.3497033487364147 0.233657469463323 35.35922885987741 2.0791577660163734 0.31887553424244197 31.813840044675654 0.7414718411950054 0.48121530588193295 34.983770446029126 5.775055727199243 0.33497131000271196 34.648381629567595 -0.046600501217192544 18.10284142694604
794 36.6680561115615 4.513191807490404 0.216529823762648 34.480622752904324 3.3366042846453334 0.23069036523643216 36.149053790388635 2.0796823150812775 0.3416322817627494 30.995932430033708 0.7280092117421032 0.4857013917386002 36.06969072992619 5.828177500446095 0.3027872873966214 34.872671162962874 -0.04240710106963923 18.07499814828264
795 35.863905491420326 4.517960270924965 0.2314118651400685 33.854637360118325 3.369298998670229 0.1832916113103929 36.04625775652252 2.045851056611212 0.3343405003889827 31.78921833697344 0.7629349279752277 0.43986467279828023 36.24235368649005 5.81847369809906 0.3034845377940279 34.759274526304935 -0.03663633449454329 17.101566202783165
796 36.567418576885146 4.507639299187073 0.19868303817257082 34.41824230848806 3.4035618924333724 0.19452467974292903 35.56113078486771 2.0900775482009104 0.37048071546132405 32.295928713016224 0.7313362800496813 0.46359845019796686 36.322985043991075 5.823237549948821 0.33420115419089963 35.03314108544964 -0.02836961098671038 17.89333486482771
797 36.25542913632208 4.52165518165064 0.28709464444357513 34.82650460661512 3.373405570648718 0.17946657518569947 35.8280601717154 2.117028826440393 0.3515714679687589 32.070337494398856 0.7020340001766702 0.44007375218800404 36.210010527771644 5.824936944642501 0.2718293701058755 35.038068387364625 -0.03172802023889747 17.532918882137476
798 36.30148246313763 4.521208491551747 0.21255600729685797 33.67153761397818 3.4070265807468996 0.1712103296264092 36.15335537670542 2.0803423845162103 0.34524245275831494 31.848081124460105 0.7107265647583533 0.4333698039214124 35.08204323575073 5.79524899856316 0.2820575000783871 34.61129996280641 -0.036629520923407856 16.552018388861274
799 36.4768508700994 4.5246781479389035 0.2633377686117182 34.48912329310339 3.4057876901130135 0.15794546986519573 35.03032642284731 2.0587088194916383 0.3364834258645106 32.94955719664828 0.7647787548955773 0.4289348002369939 35.5120574276171 5.782027707896437 0.3404684415211002 34.89158304206309 -0.03234390088356809 17.50007804377853
800 36.133864001167446 4.499667284644473 0.22206414570348454 34.8051902467878 3.4230368328310137 0.15887610119365925 35.85638077006766 2.0428906001368383 0.411104552863996 32.17551703213533 0.7175297075478726 0.4552714975152234 36.558104976788464 5.8782008194767466 0.24411167393825436 35.10581140538934 -0.027275076023293175 17.09050563967128
801 36.0621169152642 4.497356734442183 0.1775710780095795 34.81819030126483 3.3868679003142477 0.11157536051126077 35.53601882134447 2.080611352450551 0.3709310325223135 31.690335299113706 0.7632843287747713 0.4779815192123229 36.17246778484077 5.798647949077093 0.3384839061266951 34.855825824365596 -0.034186471938912645 16.919935246544178
802 36.41152251356452 4.507383343216375 0.24910533702025286 33.578919277011686 3.4051373713025495 0.21053655903629098 35.39558242065646 2.073433272628617 0.3901735272262207 32.213957924912634 0.746630551202825 0.40301393209757125 35.509704455812575 5.815834751363661 0.25907781060474233 34.62193731839157 -0.02985626700787649 17.32517992530604
803 35.44722696018199 4.50203808398088 0.19982581517616285 34.89776261356153 3.3980727555147276 0.14208721442304026 36.46777127500458 2.0529776489181524 0.36057064382351467 31.976314304485165 0.8098580399777082 0.4524920336976301 35.37688912790545 5.833097548903828 0.26017068185928366 34.83319285622775 -0.020331309491622852 16.216383096342323
804 35.87665073084658 4.523994451726924 0.22461049681255826 35.00154949299175 3.3901207232123407 0.129568033534093 35.08843719310809 2.057158359782666 0.3469736341793948 32.04212163761912 0.7512810076586676 0.41867974529283447 35.57241069280806 5.8293409960906235 0.2786095238463375 34.71623394947472 -0.02916101725643754 16.024958409048217
805 36.48936062327595 4.494481414249815 0.16802183695731493 33.72466671954652 3.384326835672292 0.15919488900922757 35.93039912692669 2.068576194213397 0.3600287906671284 32.38853304213238 0.7374492299016345 0.46725094399429246 35.21967439745274 5.819089443206981 0.3238074962783059 34.75052678186685 -0.038755501501857956 16.94011551364375
806 36.94706198263528 4.505883156994881 0.2443766404529887 33.87080372295141 3.3933201415144167 0.16805818770874373 36.29666071510943 2.043242104820575 0.38022943429523776 31.792632748369115 0.7396980511663959 0.3879760590941317 35.85146658110951 5.8445092813902475 0.26960318079847545 34.951725150034946 -0.03420957777337876 16.618566390180334
807 36.54807735482137 4.486421129519685 0.17471111576618015 34.67610133160816 3.3560332691668595 0.17515564405185136 35.049625220714034 2.0910261051066628 0.3742582737885514 32.49123862076538 0.7440817896026451 0.3624027779710449 36.36456422423684 5.836765951404111 0.328417165369499 35.02592135042916 -0.036674475990689404 16.21407508446119
808 36.881577600808015 4.473658693276633 0.16496908444456376 35.19589427760863 3.3816959268966515 0.16461010081709038 37.09524818199408 2.05850366196474 0.3816708049141102 30.760335103758614 0.7844139162510688 0.3932882672352846 35.482018262266365 5.821496489013123 0.35496204526737374 35.08301468528714 -0.03558638747023875 16.72464150830796
809 37.30748160735853 4.500763500992566 0.22146335832118513 34.32742383249982 3.4159934622984736 0.18009224672757007 35.132564354004586 2.0448044039988087 0.39346647005559743 32.08160812053751 0.7418832555046553 0.3513457004037467 35.84496292415574 5.8094254881031535 0.34869639246474377 34.93880816771124 -0.036966102771150644 17.132173385216376
810 36.464711089082 4.499416978089699 0.20902530263382485 34.08782023216268 3.403235383664204 0.15207574436368765 35.09203489592607 2.091694253400122 0.4030902182289496 31.99130168387225 0.8083551361588636 0.35336832553459585 34.841128403544154 5.799538415005745 0.2549591475660101 34.49539926091744 -0.019092091686955158 15.727906201752322
811 36.88824380161932 4.5236049034008134 0.18519101395339582 35.196916598246695 3.386993804782341 0.12199350775221231 35.71996820296458 2.0663931766571695 0.3805662345881413 31.398817119429214 0.7789350932879259 0.3547186109071082 34.88751028675698 5.789943835362301 0.29146249411607755 34.818291201803355 -0.030365962252571776 15.285733162298127
812 36.20059665086432 4.4975986869926325 0.21274946136709438 34.94688712196546 3.3900598535357305 0.11972381272435263 35.34204950279886 2.072724825835032 0.42019413442845194 32.27381081693642 0.7603242905236598 0.43897455619689035 36.39804319069069 5.787172029947803 0.31893218725073263 35.03227745665115 -0.03796418758371038 17.30990470985849
813 36.97045904951026 4.490153746546613 0.19847728361976982 35.020179999736776 3.366917538905509 0.16699688941692586 36.25452531655603 2.0580055322910056 0.44753306917000996 31.853759820615267 0.7499064557334868 0.42989471363444476 36.530457135861816 5.802764942811934 0.27128316844156347 35.32587626445603 -0.04599048169297224 17.351283404578307
814 36.18550930751695 4.512738550581148 0.21186663568091876 33.98485435898647 3.419538563590867 0.13046451491192462 34.73170449724601 2.095375904087903 0.40754946704468864 32.48274658909729 0.7524859874147172 0.40787416532717435 36.422166545445144 5.831830429945601 0.30187203295282333 34.76139625965837 -0.017146237826634693 16.726091243238635
815 36.49102724622997 4.506652859859121 0.19713790887148003 34.30036290357241 3.406914169252907 0.15043848664606937 35.308847994602196 2.0807122727377134 0.4746493044890317 32.3323139422497 0.7547266397386417 0.46447714626505526 35.748350693808995 5.820255604857826 0.28046951569559697 34.83618055609266 -0.02568781566144036 17.95847242205421
816 36.298009450550374 4.520257725237317 0.2559070112728801 34.01806408844936 3.340535153152198 0.13734188062787808 35.79720154686914 2.0772529626437093 0.34926953039536934 32.39596446444221 0.7641129832125934 0.48718715517446815 34.906495867841635 5.800132642642034 0.3409067329556615 34.683147083630544 -0.039081831573111535 17.997891327743126
817 36.511499418119335 4.5106744073446725 0.20023438087958798 34.44604940011184 3.390944241314829 0.20555955510200424 37.11033537049391 2.07305448021616 0.3659043332607935 31.965896301000246 0.7290962088634589 0.4183914181831864 36.21358109633881 5.801601998646147 0.3343751919887443 35.24947231721283 -0.038465857673628465 17.46908072127206
818 36.85740266146571 4.506713144636573 0.19311446884656594 33.688452567639395 3.343129600136409 0.18303046679922397 36.25495407403402 2.0758837315519685 0.38493262134972095 31.78984812117041 0.7538176013665104 0.4204152934511198 35.69303562117437 5.817581932236751 0.3348113567065146 34.85673860909678 -0.04011492296503967 17.375566305561144
819 36.312804721861916 4.50177889397653 0.1508483635748179 34.74624410941252 3.370820451912789 0.1618086193012832 34.66064572173442 2.0667376873668735 0.35005734216187245 32.17329361565497 0.7897497074989117 0.38969198752760387 36.553210778316455 5.816887409120176 0.3420437292609847 34.88923978939605 -0.03034529497562588 15.979220427700625
820 35.99600840158406 4.497110759903839 0.1508812804727776 35.22687036519874 3.3921845923538974 0.1724495829547404 34.819557178438856 2.045130562869848 0.3974695629496155 31.87753663820137 0.7155692114461327 0.39628221613415165 36.11033717165419 5.801975346776669 0.3460970466078825 34.806061951015444 -0.049146030280604804 16.766804171158437
821 36.158034050007544 4.51330555881484 0.12569682079960753 34.5269859814348 3.4136641409639945 0.06997068043981122 35.034927888092156 2.082158883983167 0.4308380642825582 32.504256227565385 0.7731870297436514 0.38616380809813894 36.18172951796444 5.799813690690397 0.3568142181012999 34.88118673301287 -0.02311426411147217 15.69312598361086
822 36.35842083087729 4.514919319945192 0.15753567834507237 33.73542843075835 3.380854374412969 0.12968607683647232 35.0782941879373 2.056123414178813 0.42793610057074216 32.44990571041079 0.7672568314825052 0.36727408159575126 35.85733820373198 5.80087833252717 0.3591669825419694 34.69587747274314 -0.03553367044135214 16.5195067720631
823 36.36413194878017 4.531282908139142 0.1850287689707367 33.84600498689478 3.341476209097967 0.1710108036359849 36.96172790714654 2.066079448417336 0.4077564904013728 32.7641761010616 0.7613858963393311 0.4247752428441863 35.90225095549447 5.810454167489098 0.29845735503879084 35.16765837987551 -0.03740439905410722 17.04009325680978
824 35.542686737816545 4.5088975591598235 0.18063782639736878 33.847002616579395 3.361307426662402 0.16598010265280358 35.239231276972106 2.062649578130752 0.435787100103083 32.418596594317236 0.7264361876592845 0.36477753187567047 35.86851773733696 5.7997472208882455 0.30334708762021106 34.583206992604445 -0.0477325304505805 16.621845385237943
825 36.27898746948093 4.51634977838194 0.21532774211252723 33.78012260438361 3.3450034749251856 0.13796867633432094 36.38712945216037 2.033167633911942 0.43111286152835543 32.09496080578491 0.7553782017103629 0.34079208386671644 35.72435789948723 5.806215731477191 0.27138546836504973 34.853111646259414 -0.04831716086935769 16.003706241800927
826 35.83163342178551 4.501502427730346 0.24961302579489844 35.10047177166189 3.3348532913073217 0.15656121855188654 36.70479388820853 2.0038765339368556 0.43778885163442366 32.110349742536094 0.7550863642602693 0.4519111929307188 35.95786660441006 5.8064848527247515 0.32790378851910346 35.14102308572042 -0.059179430958773246 18.60712614053301
827 35.818433731448 4.515124176896235 0.2441585257314969 33.962100993746205 3.3401794677166734 0.17889870600989483 36.563677059020975 1.994784844572915 0.41643182440390375 32.85544139242826 0.775813843032051 0.3531078098165019 35.8133861254565 5.806331040567837 0.27928124573718327 35.002607860419985 -0.05309345039353972 16.866480751607348
828 35.713163589471655 4.494238690857761 0.1848294134796276 33.825453837890386 3.324142950473809 0.15608610498867315 36.953875897796955 2.0188501521362885 0.4089968530048332 32.34166111576152 0.7294619617566459 0.4739184419231229 35.68133695329224 5.784301910754853 0.31685055326927364 34.90309827884255 -0.06934099175481041 17.654907976876512
829 36.21127864422232 4.528260590910542 0.26201536957017085 33.93195609055273 3.3732195548887107 0.20463766950424891 36.26530572249597 2.0362566094006898 0.3686634503248064 32.86222603358788 0.8013605851148417 0.39706516334444464 35.341198020205844 5.782143920276944 0.30766146692931784 34.92239290221295 -0.03529187283233633 17.6475942050846
830 36.30779882409364 4.501420432355468 0.12145058385246196 33.080493564311666 3.349328764253698 0.24507332911797328 35.99916383752752 2.0556162756159257 0.37531319550716713 31.584463322189997 0.7639885967996399 0.3465076141849836 36.12993407427314 5.809378551463657 0.35101493536094003 34.620370724479194 -0.043593600853004275 16.493846721228305
831 35.54449038897502 4.5069950796285285 0.16170610336274824 33.28944757408789 3.355223950607307 0.1909608757560699 34.97548039903932 2.0644675318562875 0.39784280530039845 32.26138206196243 0.7602356020990715 0.3569070372717619 36.075501831366175 5.817808647577997 0.30434258647002993 34.429260451086165 -0.03859396259684369 16.177571155102548
832 36.323217643312894 4.499213617562646 0.17100099641891153 33.22415003258247 3.3696509012013625 0.19753798974399384 35.740827010798725 2.062620923460682 0.3863119075012006 32.5796902494654 0.7538132848723169 0.356522813665277 36.05517928454571 5.842193245578523 0.2390853020411469 34.784612844141044 -0.03404173041557603 15.475120328469892
833 35.25670955251907 4.531073446537508 0.24133962080688248 33.45782238065822 3.3694511618366465 0.15539595978779686 36.9319097953108 2.0508262326143503 0.3875220552196848 31.9569295643291 0.7459793508625195 0.36004097190651835 35.32696291499279 5.795828240169316 0.2735582428130781 34.586066841562 -0.0409084385466139 16.247442697861423
834 35.491438986857275 4.508531623064993 0.2156159964566957 32.932598776303344 3.3511868322100136 0.14501209269712093 36.49591230130274 2.059574164449144 0.4129523664245452 32.305954455084006 0.7454357657229365 0.40616857610834456 36.13188501610692 5.804877957158157 0.3211896381728314 34.671557907130854 -0.04561885642963326 17.199490218186227
835 35.564724662941366 4.504468259016446 0.21327416256920292 34.58873428824598 3.3546031252062987 0.13101407648410796 36.113383916872294 2.056848316071709 0.4490398874990983 32.59769846005854 0.7759554487723898 0.42204242984990803 35.90297788502269 5.833551157994883 0.27705154921416697 34.95350384262817 -0.03445486353833682 17.101897580770427
836 35.89005253875158 4.512928534799081 0.1638678753338015 33.46599121665987 3.3473283033007086 0.15589504321398376 36.32156693182384 2.053770990999794 0.4215743698135545 32.09535682764028 0.7323298662285836 0.4151900975397847 35.783704238374206 5.839323094710767 0.3180045538418237 34.711334350649956 -0.042403966942895235 16.89689138090191
837 35.989358404398374 4.509785299787119 0.22120243721012608 34.31827974960215 3.373955556602409 0.10836949722781164 36.30898657536528 2.087479737341178 0.4359651214439383 32.14893477664772 0.7627677606903551 0.41632453771408584 36.36680962561358 5.830516771155725 0.26463160866039415 35.026473826325415 -0.026639099835324774 16.57559111673051
838 35.56630170708853 4.470512877171892 0.17833576815106222 34.006188626360824 3.379757691988367 0.16479550289222708 36.11245016460912 2.0384596884256556 0.41613583862605086 32.60528177560609 0.7681716186471067 0.4118569747172989 36.023980763188234 5.837083665359069 0.3403365090497522 34.86284060737056 -0.04074301663226394 17.320062580848806
839 36.35936363592186 4.493326093823855 0.1783660060910563 33.82466287940292 3.400028295857327 0.17024873416559202 35.518506833638185 2.019729780856281 0.39089282601882974 31.652584526537606 0.7557609564847649 0.4041269342393695 37.33013862565447 5.9024970156086365 0.27583690435455166 34.937051300231005 -0.02527169642450915 16.265944127704458
840 36.10655467341617 4.488921200076718 0.18524279912343358 34.06722785723551 3.4086560745702457 0.13656826682313075 36.90933960839702 2.051292775099771 0.4211377530236338 31.370454541809508 0.7407832020153201 0.4008152183366332 35.83928055252941 5.803266046708922 0.36769216452089015 34.858571446677516 -0.04095626525648659 17.3200122567204
841 35.57108947061092 4.504669311101626 0.327652365712797 33.62512758700035 3.3841914477424733 0.15391279512633657 35.79623918526452 2.0252930218054734 0.36437164401254235 31.948574330593154 0.7588918542941077 0.40176268455824127 35.74529046117682 5.82632645266804 0.30635520995233817 34.53726420692915 -0.03966570742833795 17.808155081185845
842 36.244146221155404 4.4998370044382305 0.21695776726986785 33.87732714285143 3.4182001462081355 0.13870435625240232 35.52021777248884 2.020190363214156 0.4049748036346624 32.01130814083691 0.7517162831818428 0.42561029318120014 35.80836328694581 5.815933389270301 0.3266856740552755 34.69227251285568 -0.038364687688148894 17.336933907050835
843 36.071038571787085 4.474311784959976 0.1847551275893713 33.356707763137905 3.379457112518135 0.15811439129950436 35.878778875654504 2.0356667069068917 0.39721726332674273 31.557363159799717 0.7613901742648876 0.39383258760350276 37.37688148194921 5.844144202747287 0.23414480071556484 34.84815397046568 -0.040546128671246365 15.676860614940642
844 36.5124997975654 4.507946311107031 0.29481199070472525 34.569262861567616 3.428030841679477 0.11152610026456751 36.7480645497776 2.04613952766086 0.3922913456017055 31.151145674920084 0.7419072942964551 0.4070240209802261 36.040724698807665 5.8478450806041 0.2876290233866054 35.00433951652767 -0.02516631388109738 17.11175675571249
845 36.57821872180474 4.4978882832483436 0.28209090541511816 34.30783549154504 3.388332615408012 0.13157998320070127 36.453232489278015 2.058773008987143 0.4391299191150653 32.101378146943944 0.7165578011219866 0.34780840706197963 35.86661924550124 5.822479376096462 0.32244752850425384 35.061456819014595 -0.042733907978292615 17.452944669972982
846 36.49606487285049 4.501203121188947 0.16661204691252213 34.11055951851103 3.392175010198983 0.14988227062955897 35.048108692822915 2.022619935332497 0.3921558394235616 31.31648776636272 0.7612410070499962 0.3791179708581687 36.34644659661328 5.797728821650748 0.3639911081636713 34.66353348943208 -0.044546545866447816 16.63593541824393
847 36.16398621075571 4.508208321959716 0.2079774396369089 33.79587784106168 3.4082681281766742 0.17218713273744035 37.017884558805974 2.0552695552997156 0.35687803376323546 31.129978018950617 0.7771614519285297 0.40493229114047563 36.16089407668266 5.839263894030278 0.30863759726529755 34.853724141251334 -0.021905854671699188 16.622794729255713
848 36.47595994144907 4.5061671580709355 0.21501368701581625 33.67103769500082 3.365647539991813 0.13351703366473294 35.84217150729802 2.060772825001383 0.4495502582564856 31.125358373213682 0.7739276717986053 0.40822444553133164 37.408997407972784 5.876078164835658 0.32380581029644157 34.90470498498688 -0.023021453011003112 17.533783187514917
849 35.99736722553629 4.483097909938491 0.18291384732437588 33.90099395184569 3.391843148023963 0.20291730277994086 35.68556402605707 2.041875102065098 0.43717023521275206 32.86214287472588 0.7622301330636645 0.3547299369830567 36.41521861731534 5.846462035008439 0.3049421064279848 34.97225733909606 -0.03443845933075107 16.990185972462317
850 36.44212037727148 4.4976417939780315 0.2524311164942121 33.95448139704496 3.351359930044036 0.18272729989512568 36.84357893367425 2.0581491245710666 0.4326891316095301 31.394314301222945 0.7550598965391333 0.4551643968570607 36.22452199934608 5.832734734082951 0.3718612753911731 34.97180340171194 -0.04055102910763828 19.421816465981152
851 36.10002703348289 4.482837089621606 0.20225787504310738 33.81743674029922 3.3959714963851035 0.13157135119052488 36.17618523203248 2.062128875099484 0.40508915796176803 31.47377561309564 0.7362292881181213 0.38863724551596895 36.06244660059576 5.806851070807972 0.3454669404572677 34.725974243901206 -0.04273656094422464 16.87959527963521
852 36.15110806185729 4.4985723288631485 0.24534488522035938 33.924667814932356 3.3598686627151393 0.19818051774065362 35.1482567476382 2.0462491403004175 0.42440758669441 32.62237349872151 0.7819870375134278 0.3462577820343756 36.45616611355766 5.795599057946396 0.3882792355361065 34.8605144473414 -0.043084879482976124 18.36295364206858
853 36.330419698773476 4.507031830202177 0.1413216382569286 33.66627571005988 3.3906356538301483 0.1327617966304602 36.82004003552925 2.0498096082417083 0.3435464322030126 32.47415077672858 0.7535327774899541 0.3896036466111344 36.03360987671258 5.848654772256007 0.3054917384724186 35.06489921956075 -0.029607196546683024 15.042723321962859
854 35.569449191245155 4.484045427290622 0.18998932138885233 34.26417654139992 3.381294349462544 0.13225245818708323 36.60590763333859 2.0394171296126284 0.4058321720380536 32.74116452643261 0.7707056372453646 0.36318493779834243 35.964068986851046 5.816577237268284 0.3515205785208547 35.02895337585346 -0.04113216877479355 16.533034856140414
855 36.179612421258064 4.499389482871406 0.14733565072709232 34.025167920369086 3.4044160578024596 0.16698505569433172 35.78982400302681 2.02902950911 0.3935199470750928 32.64093296626185 0.7686518420890959 0.35608160292873153 34.99204650227714 5.8240697408573165 0.40022971929368656 34.72551676263859 -0.03442879840462645 16.77794575488719
856 36.4004823824971 4.487449435783971 0.1650597977324908 33.63211973560477 3.3674159989054715 0.15741139392331172 35.795167023728034 2.045293291897523 0.33356238923185 32.62220271907874 0.7697242006257885 0.38694199296837467 35.33035868911358 5.8233559074979 0.39486393829175565 34.75606611000445 -0.040892358008551066 16.47642713264344
857 36.7722400229603 4.505264458572633 0.16412307133119358 33.51564207089028 3.3881266704630795 0.13339832774670035 35.98885599909157 2.0666637007333564 0.40402187474313206 31.95241093632871 0.7452972252284707 0.41753060441734974 34.881948247519695 5.862239916104738 0.32316489824142186 34.62221945535811 -0.026021730730226622 16.526838988480822
858 36.307914290910446 4.4960463081315085 0.2543114986252926 33.985784546809626 3.3805858707173897 0.20139946153224383 36.041360643832675 2.0316354061607917 0.3717334658077018 32.89919695896703 0.783892030852535 0.36877607057451156 35.551155374545914 5.855459428146119 0.4195576549747316 34.957082363013136 -0.030016316149013168 18.51545374224589
859 36.114180496557616 4.495111518164643 0.15310823454931705 34.05027644720193 3.417748163195882 0.1138241560877904 35.562771537192916 2.0202503284003948 0.42267974986824736 32.70153151694017 0.7622718614638603 0.38304147660760535 35.457481487950844 5.80724234953715 0.41986643086624126 34.7772482971687 -0.03901528079829593 17.103019917574276
860 36.452399509298836 4.479045288781173 0.15911779066112944 33.00115117334389 3.324537312606037 0.16150310201167187 35.34905522343376 2.0182942776600012 0.41467704080344825 33.293893747928585 0.7495491284461205 0.36854616468650825 35.176920177998085 5.811172864814396 0.45442476253387265 34.65468396640063 -0.06302035048913637 17.856445812915226
861 35.38443885995507 4.509780685586788 0.2555313912818701 33.32154816200947 3.371237092308934 0.19910476667647758 36.788541247374965 2.0437104147144183 0.4333585906059667 32.583863623931755 0.7639917796254522 0.37532327680615585 35.09519253738107 5.794376163653442 0.4246574980931935 34.63471688613047 -0.04292089777287509 19.342774683170756
862 35.7049022645613 4.50085885799079 0.20074109451944658 34.60380387336016 3.323409344517615 0.15404920243638426 36.538191154711924 2.0171758005389564 0.3762313244429575 32.245893642929005 0.7695218244249142 0.3983106982872966 34.94655244410333 5.821803032874727 0.4267296113635179 34.80786867593314 -0.052986352881281354 17.831156262023832
863 36.097591327192866 4.487543511016519 0.20494659049145322 35.17879699045858 3.3322856354099373 0.18236941495437672 36.41006957533576 2.0489544454722832 0.384183968021382 32.26765965747291 0.7516306153770257 0.3415475861460803 35.44427115934124 5.816130267068555 0.4421909444494619 35.079677741960275 -0.05223123008181787 17.821720483807105
864 35.95113161513823 4.483221911310849 0.21629443287733716 34.44969472446739 3.336437255961896 0.2284884963953559 36.163593595005516 2.0280554065865326 0.38106753851427433 32.30589286177951 0.7776526734069349 0.3374027264586961 34.586992912910034 5.80646569250564 0.46923644636221223 34.69146114186014 -0.053173536996311443 18.706953301131968
865 36.61241530117132 4.512321669678191 0.22809396496033857 33.43057396461194 3.355121361709298 0.2138753979684833 36.12527499306709 2.0496259003006916 0.41440163621884424 32.143892292961006 0.7486952941344355 0.3131097437945858 35.0453369159689 5.814999433896222 0.5159004888043102 34.671498693556046 -0.04338739300691428 19.313046289927623
866 36.16357709301526 4.507517901745532 0.18786545169562094 34.03193552665535 3.35432016048337 0.24644699086917127 35.57647524109808 2.0461581187296725 0.3946100610539096 32.58671956153164 0.7737169107427078 0.37899764865294616 35.839310697208965 5.803109247927123 0.35757281528341855 34.83960362390185 -0.04257565702500095 17.939227979663205
867 36.388142708786596 4.519011149503287 0.14059190907146646 33.87335392189818 3.359721593159523 0.18610808323962272 35.901081189561424 2.060356936157871 0.401819687854771 31.301565018470928 0.7753896301159792 0.3370346828195278 35.31829463719995 5.835945851319963 0.39227653408365165 34.55648749518342 -0.029455092899357504 16.70551152916534
868 36.20980775314535 4.512299841345969 0.20062657341129608 33.83280268818824 3.3717637088703594 0.22224485463126184 36.06520485752623 2.04333990278049 0.38426220290830126 31.95923233759628 0.7682517738872783 0.2800184781970796 34.7967143092975 5.812789007767456 0.3941409575357019 34.57275238915072 -0.03785127802037132 16.974368188592685
869 36.17931505026327 4.520762858272142 0.19227566718674993 33.79824411387733 3.3962685473274425 0.17563283279415176 35.721455511641 2.0326021304306514 0.40050636530202977 32.849540445697414 0.7646777956621177 0.30685464116860556 35.121491935774095 5.826276678442855 0.3781942468004575 34.73400941145062 -0.03142252292364036 16.655467747316674
870 36.477926961572855 4.49968397281984 0.20136102073973386 33.88481054080123 3.36631894635628 0.16658472986627268 36.404354738267415 2.0414800978664003 0.3644164666773756 32.85313044603843 0.7770292458113895 0.40321981258065875 35.59958437309589 5.856412875543014 0.3623778943876592 35.043961411955166 -0.03135509727129726 17.16535630787178
871 35.890285244482094 4.519713422099809 0.15326526534265839 33.37678158233634 3.366778721184058 0.16655381311849032 36.21360738037983 2.062607466397523 0.3964517345572559 32.93709162872015 0.7928955378828692 0.3038351713964581 35.86187424259363 5.848419991736363 0.3573796471840968 34.85592801570241 -0.021457097090557608 15.784822606106585
872 35.76460782794594 4.541345813120452 0.17111374581045863 32.625127231949506 3.3952379417312577 0.2051602802209677 36.62039264927636 2.0158035860037486 0.3853346575738861 32.53661536560941 0.7555198829186468 0.36885394291747153 35.89538705016138 5.841673459335866 0.37901440251693336 34.688426024988516 -0.02962398832868778 17.29733260718444
873 36.45414904370159 4.532048923190558 0.19884936129482028 32.79353419001784 3.356133339399782 0.16798904332175885 35.6321821751734 2.0858177862488603 0.4208232886498208 32.332396458769 0.7829860852505841 0.35770136831344207 35.5910552352223 5.855323734389086 0.42423400000794137 34.56066342057683 -0.017078151254907924 17.98625743302311
874 36.2276903476061 4.517961803363236 0.15763442841124625 32.80343747524467 3.3892102502200716 0.1476358001032709 36.93848101962134 2.0918897834954593 0.45735772836830135 32.541762632064554 0.7505845176051709 0.3543633798021723 35.727819740989986 5.825222154055502 0.41068687484230637 34.84783824310533 -0.024566423202794074 17.505902794921596
875 37.327541902285475 4.502164962767356 0.1865443796554055 34.333679337019355 3.3880062980307906 0.15564839141068126 34.96592824664243 2.0551339863728604 0.4481889372877768 32.30247316007481 0.7777229595157511 0.3791455093842757 34.816567123490294 5.818719503060036 0.41850568612422734 34.74923795390247 -0.031190583001323158 18.197516623843605
876 36.085344437553616 4.523020529288701 0.2290273270077946 33.98258404494215 3.3887926302078952 0.13550995608465438 36.47843114736773 2.0518594671205967 0.4432533634141128 31.670419022685522 0.7759093751551008 0.3768055106392762 35.301356429466836 5.814871461385838 0.474554742489431 34.70362701640317 -0.02864943231905568 19.012468824886913
877 36.313533147382174 4.4914214191701065 0.21126090739612796 33.023414841908256 3.3623610702461075 0.1811606096755866 36.200822971228845 2.080351807177034 0.412213136659312 32.64092880744336 0.7517204401954598 0.44690430176173424 35.403705554849346 5.829322825712396 0.4269252771950234 34.716481064562394 -0.036504612450461306 19.233783319334837
878 36.07007315684005 4.4990840258955505 0.2003590065308585 34.35998382424089 3.368261166977351 0.1333996721749087 33.95807938689822 2.0445666861958554 0.4253617741458805 32.534747010877304 0.7848512281370477 0.4463810327384328 35.963466002122196 5.821995616120545 0.32515693787181443 34.577269876195736 -0.03578838028541209 17.540053508102986
879 35.84838151915595 4.497498444095881 0.2219352887674928 33.09701868349544 3.388774443256625 0.17336316046735978 35.50181871738883 2.044591488587343 0.4202423488279149 32.56344325141683 0.7356496177094164 0.396629670481588 35.464604427772706 5.819275550160276 0.43536400872337144 34.49505331984595 -0.04238221618877373 18.879354429946606
880 36.4660288679567 4.4968574038565166 0.1750735350251764 33.721463360169125 3.36459385309122 0.14506323081026007 35.15103628311743 2.036640819223715 0.4012465633095699 33.288081370986 0.7143873756049001 0.4084907209667541 35.18889862376787 5.84064456340836 0.41363711764765865 34.763101701199425 -0.048915321913739665 17.687335108784783
881 36.013666502862655 4.534536390648559 0.2724755178967269 32.35143338209795 3.3617612801793175 0.18739924450092427 34.40449905975481 2.066658726732612 0.40800998516699427 32.73822881041247 0.7216423825352483 0.38931259908600824 36.22909387960281 5.819532029864733 0.39582442029283865 34.34738432694614 -0.03871396295858809 18.94223413782402
882 36.214607065502584 4.516878712759071 0.20470013556866287 33.0155876997908 3.4187102816430888 0.17795635485541356 34.31703318801374 2.0473421875339657 0.4293188639259176 33.430091307551486 0.7827747903608 0.4433393825186398 35.01634318282488 5.806298960726151 0.5089077729746369 34.3987324887367 -0.02513913834606678 20.21650078719935
883 36.053413622253316 4.518333626678759 0.19685804520171923 33.62953505048471 3.380052495884699 0.17433180043257326 36.32840685069456 2.049307655937403 0.4514796824591936 33.08364390241914 0.745729681847783 0.3783622535928775 35.3773310772818 5.820897139997083 0.5132998298145739 34.89446610062671 -0.03667600488153668 19.644793204972963
884 35.89205581404123 4.488321693818614 0.21674389947471584 34.336176320210456 3.3768412072218346 0.14678121332536284 34.68279673432387 2.0619096119657625 0.4809839737280308 32.83451683811138 0.7138818805087094 0.3756678371254154 34.89420569644477 5.815034688326101 0.5049110671313497 34.52795028062634 -0.04834230858247772 19.768052232135272
885 35.92280617765046 4.4976072230615705 0.1517598676605123 34.02186638630002 3.3804454722545034 0.1322357329556486 35.191971633520346 2.0605249298115806 0.4968712452467784 33.51000587961493 0.7611242301451214 0.3673225493929312 36.259044931103446 5.828587511438147 0.4883933012280789 34.981139001637835 -0.03388225160849747 18.75385626653402
886 36.198558324107125 4.493548959393062 0.16983275470965933 34.01407084520354 3.3889752862756417 0.19239104122959302 34.38862670090371 2.0622817806631613 0.47700863543037897 32.72773255772817 0.7623406580184726 0.3790838268844016 36.69101011037334 5.796751260495676 0.4855754843480651 34.80399970766317 -0.038760535981479174 19.525161119658286
887 35.54472665639167 4.5211729969173575 0.2375975289961164 33.25669250087485 3.425088051238856 0.19702649766845515 35.769248996527025 2.0448285134664173 0.41219691996064173 34.03362185370383 0.7427164280097308 0.3910389121625292 36.16280910679923 5.827614595217728 0.5210722377642184 34.95341982285932 -0.027256007980664076 20.155877116504957
888 35.57262173140922 4.536313973302927 0.25426837523082546 32.39374121851645 3.3817826312151955 0.19870961079319438 35.795706655036575 2.0355080284684406 0.4508754689729777 33.42933550263893 0.7431631225366302 0.3988600350117567 36.31478672596483 5.8175266938557755 0.4375375362731512 34.701238366713206 -0.036681235074888255 19.941807819852656
889 35.98007069824294 4.5167239049616015 0.1590564616269034 33.70009444477465 3.411574553598317 0.16482965248475637 36.63175165437545 2.059053638409493 0.43431627874999035 33.03701266902563 0.7090109559392491 0.39966271031427736 36.559711628119345 5.815771451517148 0.4748442429336868 35.1817282189076 -0.03711322406552035 18.709470940729055
890 35.645997593838366 4.514265780626271 0.15346776336207968 33.69330377970291 3.4375296330996425 0.07905279110969211 36.29611871480189 2.0516965596949657 0.4663257896978578 32.735003997750646 0.7187787254040567 0.42925370611017133 36.572292105004685 5.826691138895569 0.4703874126219761 34.9885432382197 -0.029747757406580956 18.317317045769315
891 35.78143158981225 4.522036996809914 0.17516043256913777 32.84332899763767 3.4023208798337596 0.1902381858406666 36.84322402457798 2.0490058363364607 0.4218411437929011 33.29356933045917 0.7235230571631969 0.4021828662062227 36.358942583571185 5.860036890481411 0.4292999619541605 35.02409930521165 -0.02815539282573356 18.549194526057796
892 35.406232220773326 4.49744585323382 0.14809539483091638 33.742225022051464 3.3677890651881572 0.11340671227783802 36.47939442196196 2.0537200986899573 0.4162610081872384 32.198073994356044 0.7609227643391161 0.39347704164062625 36.65827639498827 5.858621427253991 0.4080993565794535 34.896840410826215 -0.03184028320967365 16.951982118281474
893 35.78475875377903 4.495991588314592 0.1299591035499431 33.842984155776406 3.4174063785109885 0.1439169865476479 36.17337417787557 2.0355020417245813 0.42106921977805634 32.56063271136267 0.7646521406438163 0.39962318727326035 35.60276375698231 5.805117339943935 0.5242472986592096 34.7929027111552 -0.035806227123099374 18.550262581783358
894 35.35136129088868 4.496893059687052 0.1323450869357605 33.41882441822307 3.4149436225435474 0.1448127305422679 36.376667829071714 2.031343267397596 0.48498474870250313 33.767541707515036 0.7457349252754526 0.42805256781539264 35.26178440054445 5.7974032109275075 0.4282984731013278 34.8352359292486 -0.04227650778445089 18.546570571115485
895 35.05916015741415 4.520440277384761 0.21530765609468627 33.56896409007403 3.3484062421231733 0.12703712341658277 37.577378028049814 2.0963770966797375 0.4410237959832414 32.81628777959739 0.71593655699736 0.4138372655755774 35.759226607022555 5.811167272043075 0.487587303415397 34.95620333243159 -0.04107463590506053 19.306307306318597
896 35.22176489146215 4.525199062827939 0.20794337401367488 33.21805181825316 3.361661676996805 0.13726436574184098 36.66832085290958 2.0946475407720166 0.43105295089464024 31.993268985631474 0.7621047711546634 0.4103490371819472 34.87506586795869 5.813159871524134 0.5090830518825581 34.395294483243006 -0.0281855402955703 19.431207925691382
897 34.94925754621744 4.5155608520581625 0.20554320161716869 34.49113653586131 3.339850952682795 0.1448944895861121 37.144207761181946 2.0717025130830637 0.43384604801258214 33.3769821140735 0.746167642665913 0.4366878020910305 35.59937461009797 5.859284767723521 0.45682588690155035 35.11219171348644 -0.03302677930799096 19.226142302849514
898 35.786684609947 4.518829118458515 0.23176685758611695 33.40162780372987 3.399560908687267 0.15630718607801747 34.86797512621917 2.0516380209967107 0.47030626427256284 32.88727098130861 0.7667256720912266 0.3342949056358416 35.73595388299498 5.819642007024363 0.47682789076182236 34.53590248083992 -0.028260979499065475 19.13109635246961
899 35.28368784700985 4.506148987193631 0.1730761253241683 33.58988572014813 3.3998516291231238 0.16602699506504998 36.311899114931485 2.027384279106188 0.4323272228367787 33.24495823485902 0.7350830775621738 0.42023285246369046 35.500728084027784 5.828416627197667 0.4478141078358667 34.78623180019525 -0.040163204914125214 18.787026019900583
900 36.02745158000424 4.514211737615078 0.17672956186032424 33.767177476005315 3.390704454188455 0.13653893072814635 36.678278055718536 2.061621190949337 0.37250935864401635 32.991118499785 0.7521917928832444 0.3931171453860507 36.13616684256812 5.8151876058146055 0.4341639807511749 35.12003849081624 -0.032756768660538095 17.33837871153297
901 35.719469663080005 4.4938201187377755 0.1689623121333037 34.06867480307255 3.3912679113561452 0.14346828257751598 36.60008060306851 2.0925707365316373 0.4166305602390328 32.94158637895608 0.7646777248637767 0.35363209969520604 36.15542066519701 5.824763668936224 0.4582657161206932 35.09704642267483 -0.02612009286557031 17.658089085540155
902 35.51838838331469 4.490233103777727 0.18138972607211576 34.54483913947704 3.3291416703486605 0.17844695161244206 36.41866201920731 2.0460819802132955 0.41823294933615374 32.94656289219148 0.7417297902705547 0.3728473970587537 35.64358951222772 5.831138124720861 0.41828988723881555 35.014408389283645 -0.05187519108446224 17.98178664025943
903 35.77219690837629 4.494231505129133 0.16061328511555856 33.55464806463373 3.4125649294344567 0.158065929921417 36.314903590900094 2.0317874649105327 0.40890586782240923 33.356363130166244 0.7527658102569204 0.4129832581702641 36.054869417227266 5.823832426347801 0.409980133165459 35.01059622226072 -0.0365036977349132 17.767976700365825
904 36.15901502866968 4.495120993236482 0.27447873732869676 33.67709604722776 3.3813966878289325 0.1194395215914984 35.417572243386665 2.062083130673234 0.4562005277518461 32.825931213145175 0.7747183276901658 0.440447456710155 34.95488714390256 5.82545066806597 0.41850788611742473 34.60690033526637 -0.031786163451725136 19.584546899064676
905 35.85779486718067 4.488033964472571 0.19787906800512403 33.67395380897755 3.3739727991091377 0.12221958813838081 36.63688885595902 2.0468871446191645 0.4237374836320832 33.30677199708558 0.7007637281408482 0.37833804950035016 35.80146738081283 5.800070464625687 0.43851166820554943 35.055375382003135 -0.057594504757200314 17.884142555889028
906 36.32925290018602 4.481773375085426 0.16522440687516196 34.33261521719843 3.430367673536488 0.14501126774210246 36.066488674844244 2.0496355216695283 0.4582942785223904 33.08034014732475 0.7279984778420449 0.41219498581882147 36.24839270072325 5.807848213940881 0.3402920444111235 35.21141792805534 -0.04001547253580835 17.429570742959637
907 35.75595734351256 4.486310009169303 0.19600996701080448 33.359395763073096 3.4017746126878867 0.16498614231503633 37.13362756833949 2.084113204719002 0.4054318869969057 32.27663189417296 0.7469946162758089 0.4150918202539703 36.52775535305765 5.808503307764921 0.3812369034630324 35.01067358443115 -0.03400097482729762 17.907872892797037
908 36.26672515632021 4.4993369256417015 0.22547032655668134 34.32614574889714 3.4101574857594983 0.21198706683281993 36.4879122729068 2.0578941471687715 0.3854813158256351 33.2359902250262 0.7352628919246028 0.45118887916124883 36.418527430600456 5.799616918292563 0.4261615738838631 35.34706016675016 -0.03908645119325453 19.483878589869327
909 35.61738624670555 4.506685914503924 0.2002098062162891 33.71447034276672 3.400418703218836 0.17740194240854243 36.39781358104195 2.067014599771313 0.41629520618988103 32.70597463318284 0.770722243577075 0.40982712853022923 35.779339536846635 5.830242074045523 0.4063081012837961 34.84299686810874 -0.02452341792734778 18.449724403449906
910 36.07353783466708 4.50406761931917 0.18502455714905297 33.67850996570271 3.3894510815487564 0.18176040056230053 36.121581161678876 2.048739546596134 0.47473041829563567 33.03232412599201 0.777435210079262 0.4294979643360037 35.51650486251779 5.797102362237376 0.5117228272297254 34.88449159011169 -0.03618096099454231 20.42865167744877
911 36.14764735317473 4.510723979494605 0.19843919141579527 33.75339507286444 3.4257986289980886 0.15876492217465615 37.00343123024653 2.05591867747796 0.3973320337925525 32.78493218802083 0.7734677406108184 0.495583159098511 35.462555226984165 5.820012498735181 0.4399731425737278 35.030392214258136 -0.022355819887351313 19.3670328635589
912 35.52005726830383 4.511856982460064 0.2178870114039018 34.28825415945039 3.398993631587408 0.14897583088779917 36.1645798284986 2.0452330715088323 0.4139730177272993 33.13059649885665 0.7668333181463193 0.4440114348893382 36.00959188963951 5.837402459056608 0.3841176473283248 35.022615928949804 -0.027476232398835655 18.437380114934218
913 35.38485988871863 4.49370850356035 0.19479584353996188 33.20650827140072 3.40812581929757 0.15339834305609967 36.378894589650464 2.06949370380292 0.4506602580529249 33.830955316354874 0.7689259832784271 0.4477458254719752 36.78238930863865 5.823813097653724 0.3886004360768866 35.11672147495266 -0.026726703432083943 18.73801982438969
914 35.47084709701933 4.525294502565875 0.2540222928077972 33.245262928004074 3.406863809843863 0.21032168739410587 36.772207188072535 2.0557725873750927 0.4354417338107929 33.3756582101113 0.7738159086422538 0.46344407290280987 35.762696409216716 5.8299753248711745 0.34481827277549787 34.92533436648479 -0.021195698291030206 19.572789005160764
915 35.757429878473054 4.508639714537173 0.22820912781315825 32.57079724824283 3.4220025895624233 0.14524413253585652 36.7687155860625 2.051279139491898 0.4552773263723645 33.3568294516988 0.7837918310399473 0.42290999814895974 36.445834947761284 5.844203795474294 0.3424701440182513 34.979921422447696 -0.01755671092953488 18.267163368367925
916 35.84988184226384 4.506302565976335 0.20112306311919734 33.151328360828025 3.4183483426522967 0.17149871012809312 36.806371906902804 2.0675318428058715 0.48019698579789205 33.52081583940882 0.7882450521869804 0.4313103687061519 35.219185168069814 5.82447121902992 0.4014212667785155 34.90951662349465 -0.018560320420401212 19.314984752634242
917 35.711981692237536 4.510955981183064 0.24034980445773005 33.051923296371676 3.4246402329820613 0.15292482975553204 37.091768592990256 2.0658025651106877 0.49686611850550255 31.955290007215865 0.7612134179560407 0.47945997670585044 35.92852592698525 5.811719741437146 0.45488704636064187 34.747897903160116 -0.02467373721688202 20.90708986514121
918 35.32323563363761 4.516491829368158 0.2716146171251177 32.89508414438073 3.424772058830745 0.1462075065057924 37.14761785017529 2.0340754780632246 0.4212956312167908 33.07879963100208 0.7769989428043433 0.46665498697475855 35.76322093533066 5.809191555378771 0.4537895287737732 34.84159163890527 -0.027234152061633553 20.163098379124047
919 35.20345691282993 4.511531370258169 0.3625804463750576 34.230764977857106 3.3859833156345744 0.16752997966194777 37.2829917785991 2.010953048070358 0.4655803244286161 32.5819959345162 0.7452454654854199 0.39017995230410524 35.9751141525948 5.833672567006405 0.4120104590988547 35.05486475127943 -0.04206297165969668 20.6022005282293
920 35.11759466702272 4.502571562554236 0.2764531752216869 33.95553841211742 3.410280785004752 0.1848050872904344 37.2505094721271 2.0171713939056373 0.46539401766582683 32.67056989938554 0.7759074850783659 0.41886956372868117 35.88671126322503 5.822814020898752 0.40262347378888613 34.97618474277557 -0.033791075462333356 20.032269735901902
921 35.551452263969125 4.516559308447789 0.2681031124645954 33.74607050135381 3.394868108169228 0.122916252289507 36.69058742585735 2.075860591462992 0.4544410571254283 31.839056760705667 0.7316051883171502 0.2892755076088228 35.19885597035175 5.841865909075505 0.34496953354074705 34.60520458444754 -0.027388303856149165 16.956175590803745
922 35.41956592032103 4.49898890140257 0.23388878677134747 33.30287505570983 3.378590275645558 0.17814952500086917 36.21809760074737 2.0497939887271635 0.4687892855575613 31.926990336433235 0.7890053627563971 0.3893685012486864 35.62661794047668 5.824890285296794 0.38897639733569045 34.498829370737624 -0.03128636218498546 19.01271630001358
923 35.257459344783165 4.50758597288473 0.2535501004984146 33.283347514542825 3.3918803171334053 0.1364022382708849 36.88427182268274 2.04337538452946 0.45965352710093416 32.1617322059709 0.7937846344473268 0.39183381465911443 35.04720656066416 5.81935216062048 0.4626323409194851 34.526803489728756 -0.028344431027601626 19.527226963068966
924 35.423910207549675 4.51823845314342 0.2536113987329854 33.87366458317782 3.375158195264073 0.14695513060028484 36.55953306104524 2.0341015096264896 0.48189505599518334 32.270457976189235 0.7830030629683897 0.40291361481519417 35.20548244468471 5.822486379046712 0.4373166273072811 34.66660965452934 -0.032942604940865226 19.740594222923452
925 35.635586965937975 4.490889335900366 0.1924321851648224 33.69685907996137 3.3610538657274 0.10659483718060812 36.66574056661344 2.041069429575237 0.47233280681671463 33.0002703258798 0.7846261926410686 0.418341976096558 34.58988402081214 5.82469866202685 0.472572759551183 34.71766819184094 -0.03907262777649763 19.048263391110424
926 35.20617913144976 4.507675357430328 0.24953459577190115 33.52177280577306 3.3686571350417034 0.16566160837498678 37.471174247177295 2.008656570158536 0.42649697766703515 32.61456977732586 0.8080606878678271 0.42766858723039936 34.90922462431319 5.814235198440413 0.455702916549703 34.744584117207836 -0.03808313516292057 19.767785174319993
927 35.66934572573268 4.517951037276273 0.23541157134374605 33.505943662542506 3.3523579309812663 0.1951004580253047 36.51246483735768 2.0240960137400643 0.4353223144609384 31.995223204262125 0.7792157230620912 0.4319542096450142 34.974655678689054 5.83447695951453 0.45775050053232114 34.531526621716814 -0.037920592035837156 20.116995713001756
928 34.91779726494053 4.499526797393732 0.28951925247003296 33.35728969781404 3.3833133355750147 0.17769689787603593 36.876204898903964 2.0061286109806087 0.46834819959599755 32.34345028598286 0.822182945384955 0.41956848256687795 36.14944897007844 5.815581359878439 0.3935989063583953 34.728838223543974 -0.03419351510813218 20.03898962753443
929 35.08722487469375 4.501925946588587 0.2995108342365437 33.51848988347127 3.3446835435351567 0.1832978245530167 36.94751792491863 2.029607530049918 0.3967617232079155 31.711394675359696 0.7755881982897092 0.39896883446729353 36.75240199566401 5.838262593505228 0.3720734878772839 34.803405870821464 -0.04152656255696212 18.914628313894966
930 35.147333486088804 4.506035186223089 0.2791640297580238 33.544716287956675 3.3310061123849866 0.1757262755653561 36.691605201419485 2.047139414727324 0.37204446717146245 32.16333721777428 0.7156733245602976 0.3892868438413191 34.73656341053166 5.814862402539306 0.4254677832444307 34.45671112075418 -0.056596836863681374 18.81237477346682
931 36.02630564587076 4.508963268771359 0.22559613204155624 33.70591117608353 3.385129996953405 0.17192115017782414 36.67369325001911 2.0374186865365385 0.4317679459021237 31.92351004244893 0.748176985544734 0.44089922663574815 35.58360786207478 5.819368926874949 0.37084716204713136 34.78260559529942 -0.03972855201448493 18.804837138084192
932 35.000533873109646 4.513572351403613 0.24005817106393998 33.680269819309764 3.3892177640755494 0.1670861534640297 36.434778041301236 2.0315206156547054 0.4272510561841908 33.61739697185495 0.7693159562425816 0.403197633925179 35.400406891980865 5.812867934493021 0.3616503363329962 34.826677119511295 -0.036241200576787855 18.32597888499186
933 35.86611405704411 4.519130705229322 0.21937648087013556 34.203433639913925 3.399155563663414 0.1330891998012876 36.38427157486135 2.056855340707359 0.4623138529533412 32.7850900451427 0.7854129317874403 0.4607424807629708 36.134222104205826 5.810447220630291 0.41797751950085643 35.07462628423359 -0.025339772547116834 19.406075179837682
934 35.78033912165101 4.507915024282994 0.20866508219419827 34.30089618768035 3.387108259248666 0.13827042089669767 36.64979256363868 2.0385156465084653 0.4244903752011217 32.2897016356828 0.7705202477843526 0.45357111629657004 35.58520253512563 5.836346943552076 0.42745800042647497 34.921186408755695 -0.03145890067537116 18.935739409934918
935 35.474902073263166 4.498753946709703 0.22100403240518154 33.80316421515863 3.3905479222730404 0.1396059043681741 37.06940089842531 2.055596288783593 0.4182828437698866 32.661375044563556 0.7809310803837627 0.39148342134467273 35.86897340990838 5.820435434713127 0.36916841403117956 34.97556312826381 -0.0302871903780368 17.64188177285069
936 36.03571207659535 4.484327212121487 0.21560485247285474 33.642444620673764 3.3592189853925434 0.10118104250682444 37.42840797804593 2.0569485705202526 0.3762472222420073 33.30787580660474 0.7675914765727556 0.391562457567441 35.63715997669667 5.8358841693229255 0.36203827196665755 35.21032009172329 -0.03874604216468917 16.57720278397632
937 35.81003633924525 4.502921993698857 0.23599733686373323 33.36285862983742 3.3875274101218613 0.17629168049088056 37.12614291772219 2.0791296221492512 0.45278955135475724 33.20753355308738 0.7480262714421773 0.4153447844569297 35.39964670050768 5.802420673314364 0.40114445435477314 34.98124362807998 -0.03553493080537982 19.269347667204936
938 35.747249332086724 4.517444391517978 0.21859314349316047 33.618489610339964 3.39981582328398 0.14585482525996266 36.462303171624164 2.040614496227375 0.4197854179818867 33.80977577107794 0.7596140192435049 0.39050045197947414 35.604179249563806 5.809167326445415 0.394032293327258 35.048399426938516 -0.03420891360703138 17.976735681810926
939 35.88472532982425 4.50346225430488 0.23832955211594284 34.01444415017349 3.371518509672829 0.1428746709505739 36.03962467614669 2.036440850858014 0.42714057071693856 31.934808103378025 0.7517822568118601 0.44042746431014973 36.55424853660238 5.8253434476343395 0.43978683907770405 34.88557015922497 -0.04183066109429747 19.349461945267336
940 35.64407996889959 4.497360526889128 0.2566615690399833 33.11477177520099 3.343118359796322 0.1428587631172423 37.37841342457244 2.057460255480205 0.4125086513260582 32.99284008175466 0.7914979641949114 0.42729622090671476 36.20711345616695 5.833871562358255 0.3541219577302922 35.067443741318925 -0.0348783912069176 18.259559453318186
941 35.462989436638935 4.511017059657307 0.297379304638451 34.06319396144934 3.353550057337323 0.16217744011756918 36.895706978017394 2.0550723418412584 0.42572836777817846 32.71852787383325 0.7894244614674534 0.4470092455232355 37.176844618833016 5.847478173548371 0.39067093880000875 35.263452573754385 -0.028231706180339343 19.743727951487298
942 35.581422444439276 4.500602994202675 0.2836212811672506 33.21484674912578 3.322033649877318 0.14652587280224139 36.95058440361178 2.061981310282102 0.37083762269055215 33.53097609886789 0.7327786979001104 0.4546046518634986 36.1411855976636 5.806916855349322 0.3729208592444481 35.08380305874166 -0.05467742342837654 18.66135327654821
943 35.67153319805685 4.488590379580861 0.2619108796427973 33.48881494733062 3.3456211719243916 0.11131167289322398 37.084155076135694 2.0378506354774384 0.41859411727868806 32.24492107718739 0.7684727184696895 0.4397528177786117 36.15807572824909 5.809378584766751 0.39665173358823264 34.92950000539193 -0.04955742690685563 18.658040817467988
944 35.25672920483883 4.496977047528203 0.23022615479004999 33.891793800154865 3.3701812862667726 0.1578370537073837 37.09846435881061 2.075762245446356 0.4278040875546589 33.30029209584409 0.7460099244012836 0.5150886960601316 36.011389941469986 5.831859653963428 0.3974854228771938 35.111733880223674 -0.035382093429473425 19.806479642902744
945 35.52011137266137 4.484950226180544 0.2709940789886779 33.334326994984664 3.359601519276458 0.1640519188814006 37.0745759783321 2.0149227950292277 0.38347996802548756 33.57341965098024 0.7581171649266875 0.43751910773116465 36.21175760907526 5.825548640996499 0.4513142138180995 35.142838321206725 -0.05091205566879879 19.564896256610467
946 36.01260881667792 4.492555311346277 0.2236060764536832 34.01642959197048 3.368779501505178 0.1446081321139449 37.55266445568977 2.024461175278425 0.3685400430194194 33.79102899550288 0.7762248049192834 0.42303299106435277 36.22621735482611 5.84102737066651 0.45089352427979196 35.519789842933434 -0.038930492207547254 18.457042017610387
947 35.971665843148514 4.479873666576626 0.2585731588337689 33.56275045490758 3.309083479883284 0.16714456178122963 37.92286158923843 2.0470972346558054 0.4144774229667701 31.84857223301954 0.7754867617860203 0.45917943225937186 36.27307835407142 5.794938056367867 0.4174379917521827 35.1157856948771 -0.058244285096761404 19.673222867623156
948 35.71678580856328 4.511679710633906 0.2475562086136201 33.37873897376891 3.319434569306372 0.18880366303993035 36.40178926140497 2.0577363422765185 0.43237715325581094 33.17996314412467 0.7543897553099 0.4413212608376112 35.76748770476671 5.806458565524787 0.4259528845130313 34.88895297852571 -0.04960033634038519 19.89322264869304
949 35.84215539424123 4.4807987388384 0.21388634985563929 33.671381148888756 3.3728180795261693 0.1619373207094386 37.59548016329193 2.0722287233160834 0.43093538925503083 32.420826202202925 0.77222112538558 0.4635821881700687 35.877396677309044 5.796622511290542 0.3948389914004237 35.08144791718678 -0.040602289279327075 19.081559969133107
950 34.82560042648896 4.490518436563017 0.260648720092561 33.42159475799114 3.384485430669745 0.1753843221205758 37.27210557817733 2.0272443003212652 0.434608409267403 33.41491464990881 0.7247404089695392 0.3653880582860458 35.39058114333887 5.8267353215310616 0.41160169309714667 34.86495931118102 -0.04879534533975649 18.880462823631007
951 35.39048783762136 4.508236139188623 0.26406585875202354 32.782252798629074 3.3617484945011964 0.12392766704456652 38.05152313554751 2.0351021874799153 0.42183823226942024 32.55507850547529 0.7025050826240234 0.4225828215001643 37.35646871264469 5.822739135892545 0.3599905525494033 35.22716219798359 -0.05347391701342134 18.247618669038978
952 35.1682478689885 4.506870450692061 0.2605626670566372 33.06522057993687 3.3518715215357564 0.12976486658998257 37.58897192857391 2.061505918392978 0.41212103567209424 34.097339137095915 0.7452263822191774 0.3652045187330397 35.39486905598903 5.80263225694481 0.39676974376156043 35.06292971411685 -0.04591881899372543 17.926965127361502
953 35.71280627661121 4.484327854463688 0.20333125192263932 33.94111486723559 3.3909398163881166 0.13727046399426215 37.614207044668696 2.0200467847709325 0.4041425469398785 32.1610859849311 0.7007014443393164 0.4054160189575824 35.993172220178764 5.847874048857715 0.46194327440896954 35.084477278725075 -0.05076213518672832 18.473345981925586
954 35.71967057344167 4.495982776323409 0.2618740452913101 33.37238516903248 3.393155987916479 0.1550435689508749 37.167092117751196 2.0369754087984404 0.4174406380967091 31.792999220352087 0.7364648755393395 0.44327726689361546 36.71381650933701 5.820889949202957 0.40776671120620406 34.95319271798288 -0.042846325394556996 19.313286917214736
955 36.3275466353311 4.493618110402036 0.2671293618238917 33.83396102370951 3.330516566654044 0.21785833319520798 37.92733541663145 2.069847255366161 0.45494564890588923 31.64288223653184 0.7557672919776253 0.380453571307941 36.06765867031136 5.802270258928331 0.37566458796295316 35.159876796503056 -0.049136228285042605 19.435318593988633
956 35.49113879325078 4.492253496402838 0.2230864390342702 33.45860369098815 3.389046536423854 0.1924088089948511 37.21177247483379 2.045714763184698 0.4807418410197009 32.09664419929841 0.7703223653432036 0.3494346107477475 35.960917632809995 5.803781227535543 0.40827849438810837 34.84381535823623 -0.03931644717265474 18.952873130325003
957 35.97440427433773 4.505085654468581 0.2973677095915731 33.098203967311086 3.345251130722608 0.1799770742491796 37.10897394199317 2.0752948488481904 0.47020642219367526 32.26984187591978 0.6976392967743319 0.3532894321359151 35.42019512494778 5.82601686661145 0.42137433086783577 34.77432383690191 -0.04968256546564971 19.735129828028278
958 35.42601451968757 4.507259721502292 0.25845588226036387 33.54414242516386 3.3869890326538377 0.17958307261920317 36.90244515400059 2.071913044188772 0.43833882752877684 32.469446928737966 0.7253864447396302 0.37393581070882526 35.952916542566996 5.801149527271324 0.4319566300086123 34.8589931140314 -0.04100057087951079 19.277396757127715
959 35.82089107329529 4.494013045119852 0.2694285740945337 33.79566178571959 3.3752922735648334 0.17548335849602462 36.68286150839441 2.0782446641333134 0.4407761611702151 32.525125624643735 0.7361710348745973 0.4415316484151557 36.44623513195474 5.8314098832671935 0.3921672242743354 35.054155024801545 -0.03651394475872414 19.702723305480365
960 36.05035091003096 4.496076698302697 0.18314832193633435 33.251437988465135 3.3640450460865243 0.19478321805019064 36.53153992426567 2.0617057102286998 0.4092517196756207 32.73787328408988 0.7310300041175369 0.3801089649261468 35.35494652677566 5.8010540697359305 0.4420754597874996 34.78522972672546 -0.0487578192564043 18.44199519989505
961 36.22415900921707 4.503537899051551 0.20327309517184067 32.711586794153945 3.3618271539620865 0.20121106225193547 37.53529795292179 2.042778849084752 0.3756957788177094 31.81027716062673 0.7511535401339751 0.39159181894971556 35.77757060544173 5.826582978052496 0.5006786670872724 34.81177830447225 -0.04236404089370984 19.16487012828577
962 35.795935469528985 4.509214142859817 0.2590750186862293 33.91467014899946 3.3577767486282624 0.19535302402012975 37.829326332027236 2.0789893463550535 0.3820497245271519 30.821949712737542 0.7111665635750841 0.4060062174184601 35.413608892361154 5.827151980976292 0.4240087735691886 34.75509811113087 -0.04268036847178014 19.096600327037596
963 35.856974126384976 4.525761674241168 0.322868591946352 32.92746112185604 3.3829930687987226 0.16258925503595117 37.484431126265015 2.06474840589982 0.4152468371527145 31.330883205971674 0.7296498711578359 0.39815176838572014 36.39698594187611 5.85341341549504 0.40942603952160783 34.799347104470755 -0.028226837832164776 19.575475402023407
964 35.58525580726772 4.524712565366799 0.3407482114252773 34.25383346426699 3.348622011454978 0.1689417526219942 38.17074275779218 2.047931415893718 0.4059914270560808 31.245369064121505 0.6943126256761384 0.44931099058997687 36.34590886641721 5.814791470468793 0.4297632649893898 35.12022199197312 -0.05346610717859672 20.56638476243851
965 36.383539583984266 4.520030869670959 0.3088463094233669 33.50562050901879 3.380355479677549 0.080379884839844 37.54850612536064 2.0392700438310856 0.45304249583673606 32.364887766475036 0.6867895091550082 0.43520512650020454 37.33450629935022 5.827020363543972 0.3924741851988952 35.42741205683778 -0.04884687177496734 19.13619450187812
966 35.511251053807435 4.540548771401711 0.27528486081189624 34.27498108529679 3.4033412301402297 0.10587081074549247 37.293341935169174 2.051712999709178 0.47267960181230817 31.347900304729134 0.6861605334096695 0.39451532117360016 36.72046121849228 5.8452755696019 0.41359618727906233 35.02958711949896 -0.03413230409814445 19.044507274754128
967 36.05697986653997 4.526813032621638 0.2851610384686431 33.23349027981947 3.385667799739758 0.13277710530357784 36.955010913212945 2.051487035288224 0.45694491916525887 31.553509772480602 0.6854088529085628 0.4277348336720325 37.052778672405275 5.8424733963182325 0.41297241660371303 34.97035390089165 -0.04117010157539895 19.65921686412896
968 36.12847085632246 4.524442421009431 0.2806593736361602 34.514852304013935 3.344761627961734 0.12303530020918975 37.508224319866166 2.02586729944697 0.44339023624276686 32.24195203730367 0.6880395513973848 0.3849188111281557 35.39456170099924 5.835224091809173 0.41426201824079073 35.157612243701095 -0.055873126625743376 18.864815765574665
969 35.618641916587656 4.488597789844237 0.17779567046527117 33.565267786096065 3.3932640698169725 0.16465265252023273 37.77574288400832 2.0676372739679723 0.3858981699728751 31.342458498532455 0.7343648035245863 0.46059123857991685 35.826220423414796 5.823967032019107 0.4350750401336528 34.82566630172786 -0.03797393111610705 18.609815538429135
970 35.642614300448315 4.510562822101509 0.2697083392804824 33.93908931465593 3.4227506910548144 0.16647865452164914 37.63800806402668 2.0572182235309335 0.4094970053775427 31.732488791072765 0.7317551589688637 0.39601513934025395 35.723384981698835 5.852789145805978 0.36824095584422434 34.9351170903805 -0.02452491665826222 18.44855453519189
971 35.62960804936772 4.490284952374696 0.19073369476709473 34.477487363891754 3.3487055851030667 0.14187407608303165 38.250045733284836 2.047417749848081 0.3807892207504631 32.047516716516164 0.7643108855603703 0.45046001089920773 35.792863782324694 5.84036391248034 0.4241776677237478 35.239504329077036 -0.041323507877371136 18.19753686485173
972 35.97429982679946 4.509528108270727 0.28737320566452396 34.2597992200753 3.3447801404355233 0.24065059477907497 37.53777950448736 2.0808720390183995 0.40052807336827445 31.35410222070095 0.7469172018973872 0.43043541653192324 36.15394981367024 5.8681964383616165 0.4427075640784248 35.05598611714666 -0.029481339353951298 20.64590222576611
973 35.69882262006325 4.512477645906726 0.27670921456557745 33.81013280460955 3.3901643926167204 0.14515144321690054 37.74897056619686 2.056665716868565 0.45190204779699344 32.37770092526739 0.6836978858226154 0.3482722329399714 35.435630223126296 5.852951231054132 0.44773825324095556 35.01425142785266 -0.040348750496930166 19.134191326391903
974 36.24947551698408 4.508217671807961 0.24243747259891754 34.365018434129404 3.3736451472079056 0.19269505190102926 37.2380239830535 2.0420015787165635 0.454130551653526 31.026640854969045 0.7549698425311907 0.4332572326148188 35.13890421459115 5.833285225290704 0.48147382321646204 34.80361260074543 -0.03711623183981687 20.672250005818555
975 36.11905250954146 4.530859376935356 0.35102984267432935 36.028847570823814 3.315705384056447 0.09884633305611282 37.15908855571768 2.0519408091110516 0.4481497342385516 31.542715018303216 0.7506371698060944 0.4385840991301796 35.37864624668902 5.834788291045734 0.4668727432477138 35.24566998021504 -0.04275391875974539 20.66639002682282
976 35.98820289049797 4.517718128616467 0.29116593533532015 34.00808175507639 3.3638446528493766 0.14654097709657074 37.7768169164558 2.0290959287681583 0.4231514506985012 31.259900985081632 0.8032088502440229 0.4309987393097644 35.35069688202784 5.855008632765213 0.4127541915982902 34.87673988582793 -0.02576488630203435 19.533406571747356
977 36.02096790919368 4.519997967773692 0.27268474074537036 33.85792990674533 3.3226510254997823 0.15135085911609528 36.82709783943016 2.0653942341711855 0.42044654488476435 32.15693833168561 0.7651212135345556 0.4551135497335596 35.71183619627153 5.826718051808085 0.44260932304092543 34.914954036665264 -0.03956362639322175 19.964198910090523
978 35.93701221636539 4.498371018177472 0.2346760008466346 33.05727860958404 3.3610003036738494 0.11444069378360608 37.26055963708366 2.0457037082062137 0.41696065632595325 31.197286887133853 0.7544917883400064 0.4564388665984732 35.21530549893346 5.807319449094332 0.45010968697403575 34.53348856982008 -0.04616287145230735 19.16688100674929
979 35.750872852704816 4.500890974992449 0.2532167454114646 34.77541661374412 3.426066381282969 0.11811360431218337 37.40115987770562 2.089140164545237 0.39911196502691904 31.273995738711147 0.7456075133215295 0.42214733062468507 35.0559051745562 5.815978246320646 0.4920575049021565 34.85147005148438 -0.024003468858116016 19.30463433592737
980 35.83730590801505 4.507952559229455 0.31577060305773463 34.646525446093634 3.370644011474841 0.11894025926626137 37.99489976194844 2.0642978061155715 0.4343713770548591 31.43578188616397 0.7740480469899699 0.43411070006025576 34.47106885197281 5.823703917336658 0.4738941489765582 34.87711637083878 -0.03141085672138284 20.363917998681924
981 35.64823680522788 4.511109124171503 0.2961886232356868 34.57763751216981 3.402999541197417 0.08575823114598288 37.8706929453163 2.0612354102113843 0.4405988401618928 31.386687730588417 0.7567915551214008 0.45907842508480906 36.02145980802336 5.84469609135273 0.39559123533312973 35.10094296026516 -0.024173780539795086 19.219472234766055
982 36.50508061000241 4.514904831450573 0.2832126738537468 33.56064498371023 3.390192643815884 0.16610091414189032 37.70591295336254 2.059825557462709 0.37961578619779507 31.862888050974387 0.7792214588218296 0.3958669300481654 35.16080040026929 5.85556612683713 0.44099544957070147 34.95906539966377 -0.019598001273056977 19.08856740822804
983 35.99770533736633 4.515450244119572 0.24344122111827485 33.80878207869555 3.378821866247881 0.12280390193830179 37.8855530048251 2.071550598366562 0.4274408904657688 31.682330297707264 0.7550126555548486 0.43223730600740207 35.48684279297475 5.852010152525681 0.4523269098542338 34.9722427023138 -0.024971021587773135 19.231331022112883
984 36.24734200310401 4.522317361918692 0.2365430212937996 34.369117402447884 3.4327616573791286 0.1278175764063705 37.128482766609885 2.0851746965133233 0.4064801451697257 30.985838078264596 0.7919817555696145 0.44832082864308154 35.357347011609285 5.838621744017992 0.4672014511715007 34.817625452407135 -0.005368681870932002 19.324296785348977
985 36.26538140582909 4.5090607927562845 0.30023017440743105 33.33487454787723 3.382070926318871 0.14454069635608147 37.688252792981785 2.055371329951302 0.4248643266097028 31.422681457412835 0.7879451529991892 0.3529479977726492 35.16387684640511 5.829501380473627 0.502320228278863 34.77501341010121 -0.026750208450827206 19.765937245980815
986 37.061681914919475 4.510893757205208 0.2701254467590761 35.013043868070355 3.369461705810555 0.10100504152535006 36.969621145949056 2.084585263585855 0.4083223290567146 30.55936363308616 0.7505788550728641 0.4401905667009741 35.59229114426924 5.842159164819901 0.3935459058190609 35.039200341258855 -0.028004375651805226 18.485787572950358
987 36.767974956699554 4.507549271376633 0.2457964988356394 33.63662657021278 3.3740710979072626 0.1392327536903717 37.22941092099276 2.046264721468803 0.37701248009903976 31.151581199565673 0.773475081783196 0.4492193130370354 35.29818181800549 5.81152112630438 0.4644304402639913 34.81675509309525 -0.036963865182627044 19.202009981913967
988 35.3041222924307 4.497581052105792 0.26691769954718864 33.68291746061531 3.3492032088800574 0.12107610348803731 38.02039839928823 2.0512833388099843 0.410835846348491 32.76583792593926 0.7627588015805198 0.39333336942239716 34.95196444388742 5.849661950320048 0.4126901444285673 34.94504810443218 -0.03744245461140176 18.390262598313406
989 36.41504024971332 4.505747230380655 0.23270642417009102 33.712000454928535 3.3774102076409886 0.1379149256422695 36.673499255970206 2.0574670906848214 0.3957417071036511 31.891407227519217 0.7256201260062491 0.4274016357744207 35.72545279680173 5.879999530629375 0.41470056281360224 34.8834799969866 -0.030291287882264116 18.43165412676256
990 36.67630278142619 4.49252055057943 0.236987719302965 34.15408460987563 3.3843612961295158 0.1175599643916763 36.884084892908234 2.0402198411096775 0.40627220615691984 31.510877309301616 0.7593040145523257 0.4544296509684063 35.617435699678495 5.84825463579748 0.47496677508272167 34.968557058638034 -0.03460805731699619 19.368452273074958
991 35.5620004033864 4.4973226467639895 0.2520454101864945 33.1817459638681 3.3844859396826967 0.16406797646470228 36.93011136646151 2.056685760181236 0.3903374136936344 31.895355771864804 0.7609545773945726 0.4219190200366108 35.83201017312172 5.827016647574 0.4564356209895596 34.68024473574051 -0.03424701063138298 19.30644821824685
992 36.07259236763906 4.501439643454669 0.20923172939239362 33.51887470983354 3.399317188726687 0.1740177758317865 36.929465776474515 2.0758540938748196 0.44442599504343655 31.359228117590906 0.7858268729976785 0.43521092298023123 35.82906803665326 5.822742905973157 0.4937932263731147 34.74184580163826 -0.02250398394527988 20.130065975960274
993 35.81390240145186 4.518677802877413 0.21508407459553772 33.79727924672481 3.416510015984163 0.18552897774880864 37.01367715142142 2.0762964626475755 0.3563701066236739 31.908983099450506 0.7627637692909077 0.4947931922434381 36.23676568021159 5.860698210615137 0.4894911259145759 34.95412151585204 -0.012550872667642765 19.95345548854288
994 36.789968513423645 4.504542999563859 0.22483277544280122 33.99936437286511 3.431393640681968 0.1926131776364038 37.12938167135436 2.039864619580335 0.4099638331828645 32.97313725043276 0.7619676180299868 0.5035247168471226 35.91115102446796 5.840072264125602 0.3512689701097061 35.360600566508765 -0.02397189655433174 19.276631859538256
995 36.950174058196424 4.49113843759776 0.2611540683321842 33.76079515573314 3.366803971341859 0.15420450641973263 37.54291448240663 2.0641096298939985 0.3886216726956018 32.74199535293198 0.756480572419718 0.49238063798474346 35.58209452953066 5.8370301107046565 0.3720041297244232 35.315594715759765 -0.03642758055908359 19.118054811151538
996 36.03187803210809 4.5130911887835525 0.2638796783012658 33.43048239612239 3.369173917225724 0.1808891344035376 37.56706094623307 2.0713126039110996 0.36187819567485796 31.69312560223202 0.772588945506973 0.46317599902234835 35.9786380972818 5.8180054303399755 0.4438346272690713 34.94023701479548 -0.030705707797217107 19.637069999404886
997 36.42416281683364 4.501053628239005 0.2539943033541616 33.427962526315525 3.3500377780533324 0.1986528377551412 37.298896692723496 2.0411299731429633 0.4189552852930627 32.05044669472883 0.7346005770029973 0.49875448292285557 36.35236766524247 5.833662500156888 0.398020767465322 35.1107672791688 -0.04744323363164493 20.26411549304954
998 36.025208669048986 4.497109777419795 0.2543629056320544 34.15635965694073 3.3349620479064495 0.16198204658757942 37.37613224696642 2.0474670582894157 0.4138260004114993 32.10514659160619 0.758809500266308 0.4859075545093473 35.899915442898866 5.820339085173529 0.4055264785642106 35.11255252149224 -0.047802631139582476 19.72813993391184
999 36.31549952206621 4.523331909431768 0.35206441861075904 33.67330073809721 3.361616359087302 0.14918972054540633 36.58619683905986 2.0617269780665923 0.4548212457834902 31.3736819030875 0.7482390631442787 0.4475661248784593 36.16902620323008 5.8159605275381745 0.45156096139601903 34.82354104110817 -0.03736515749705895 21.259054348562092
1000 36.466101654034226 4.5302167500397506 0.3168618398248815 34.08900485675874 3.386626578606221 0.1629816728110817 37.39136915041511 2.060739106833431 0.44028987122614827 31.64494757799689 0.7601827080727596 0.4521624119945465 36.274246492482966 5.874704410222863 0.406846771799971 35.173133946337586 -0.017046214195677 20.387472055758675
1001 36.19106435180269 4.503609360022363 0.35270081631327044 34.61650840540145 3.357970605948325 0.20591900782680148 36.82785000393543 2.0615713592020386 0.44930165894133606 31.20790806133715 0.7358294170111243 0.4255690031191462 35.58825170660606 5.83040151980563 0.43367714169142 34.88631650581655 -0.04166367255278582 21.396164944332696
1002 36.45033792841917 4.498696869223677 0.29548859986104486 33.762653571112445 3.3786476975446833 0.1983838541699701 37.052140849586806 2.0590536168543 0.4188752790131065 31.643087589551644 0.7622560169282611 0.43955508152809203 36.30174758314765 5.825715453719692 0.42621737157670286 35.041993504363546 -0.034666194096559376 20.380340089030888
1003 36.16419713662941 4.503922776404913 0.27443475256514727 33.959569243518054 3.3994004300005543 0.1603226857842898 36.15654003531596 2.0591784516510954 0.4245877625448604 30.78242182524906 0.7641082548678699 0.49779539264871303 35.59210117101024 5.821374915419388 0.46277375168501933 34.530965882344546 -0.02994315928191791 20.854682211376158
1004 36.182011826928154 4.483899037164532 0.17969315906243488 33.953859866898284 3.394756586359344 0.17980917799372736 36.87034167605118 2.0412342476274334 0.3643236377797289 31.706395837296302 0.7528765153132159 0.4093284050751839 35.74888040953884 5.809761324854253 0.45108607234136766 34.892297923342554 -0.04303458268692641 18.154058329592356
1005 36.56372299911722 4.506559363661134 0.24865040726198265 33.82054839555836 3.358312240110215 0.13833181520547266 36.61629918807445 2.051494234796242 0.3868740677733712 31.435966186685818 0.758035134873326 0.45252257068977836 35.26266480487276 5.82920955046931 0.4377752134695577 34.73984031486172 -0.0388180201686366 19.06980098452586
1006 36.393563015427475 4.51509903203951 0.27769628641741784 33.58918250707908 3.3370613101198066 0.13205478519438962 37.086599883705645 2.0448531126700766 0.383390268302807 31.451858094544882 0.7388068854392302 0.43055767599679173 35.52284863429397 5.835491040192099 0.48126166302620943 34.808810427010215 -0.045277848858537584 19.537410227776952
1007 36.00718988813833 4.478900637293885 0.2583831119929806 34.0333095766272 3.376886941490875 0.15850457437902044 37.757676074677796 2.0640549132645694 0.3788592412180937 31.017053082762764 0.7252436270652245 0.4035613094582518 35.13250371984342 5.8188439477656075 0.4751004843022358 34.7895464684099 -0.046754111574649815 19.187310582657013
1008 36.32748173807711 4.484385424971792 0.24318070155304986 33.98536932243592 3.3674433661976138 0.11460968879062368 36.934836956873625 2.086470829955057 0.4557704945986979 30.9224386107537 0.7318456049824996 0.47959278775161035 35.203300358801044 5.8109261399814525 0.5094891742775014 34.674685397388274 -0.04332585173299912 20.656765420182623
1009 36.11339727720036 4.469987167021614 0.20526792011060901 33.86113998294098 3.420980517092893 0.1532742448640642 36.854143138477845 2.068819407827766 0.3903906705732731 32.08990369647762 0.7498055205143371 0.49008408281989907 35.64292023750215 5.820508812892915 0.5020127476301681 34.91230086651979 -0.03351983988077691 19.950730373751508
1010 36.15001635177725 4.481238406136178 0.2106286622279069 34.531424906270885 3.3739713103559485 0.15198207336878336 36.97490051095125 2.0976432828572937 0.42572836777817846 31.9060107265544 0.755925235852809 0.4765597735813312 35.71239498781617 5.849024001076881 0.4851810950983162 35.05494949667399 -0.027979677694859918 20.054439241819367
1011 36.210915372241566 4.486509562800874 0.2930678279214109 34.261690164986405 3.3882570541811554 0.15080909192640365 36.97950044444067 2.07164585049778 0.3999856496362453 31.38438982109809 0.7367262109020377 0.5042841432687322 35.48556371414661 5.817001565183493 0.47425163548674476 34.86441190338267 -0.0395120762376139 20.88314678914758
1012 36.19777502342919 4.473889889069504 0.25178619691548115 34.78956866115811 3.37468547702013 0.11760518416104342 36.867096995497 2.046448287742345 0.3940832138060642 30.472651311300517 0.6951830288778891 0.46060491663050174 36.681380765549825 5.844954443414395 0.41925422918504246 35.00169455138693 -0.052507899725829324 18.831217534689806
1013 35.93219736167121 4.521968145686833 0.330337133654997 34.38738068308711 3.361840717564618 0.179987729098402 37.19387489367916 2.071889766401177 0.45586609011494506 31.74354320601878 0.7433095982322585 0.5117942732625442 35.43598526048818 5.849706482547049 0.47000483664136616 34.93859628098888 -0.029797182864295068 22.322321826054896
1014 36.555660195585354 4.494009160425831 0.1872833938526473 34.61607651259231 3.3645861285806493 0.1400489654421086 37.3743425784313 2.0658744108295664 0.39467222723343914 31.355730504001855 0.6913363569247406 0.44590335410458704 36.09650247405647 5.8501309591486015 0.48274729112849946 35.19966245293346 -0.04635272176880425 18.915115642222034
1015 36.132160213222264 4.480704907217218 0.2698865698461732 34.78412172268874 3.381634966792448 0.148364183156629 37.19110441161339 2.0909898252808223 0.3895527988160134 32.578073508167506 0.665785480709992 0.4395924785388521 35.86435907065748 5.833135178961826 0.5305353469639826 35.30996378526988 -0.0490900531582207 20.373592836882413
1016 36.176061529079085 4.484569470994481 0.2624331525566409 34.700360868362516 3.347668621546024 0.15354299850724268 36.51600125702545 2.055936586241425 0.40764464696975033 31.59788649463585 0.6453269780291591 0.47142134785629863 36.26703438341874 5.835981479575049 0.47645711435573485 35.051468906504326 -0.06564349767345423 20.299886204524842
1017 36.53322425723668 4.483364403904121 0.2582354107177539 34.33793883340155 3.3636120403453997 0.1685602430768506 35.89650671759558 2.1079618297107245 0.40165444869797673 31.43091684890298 0.6806818502883932 0.47517019218648543 36.442922489070256 5.835784095756009 0.480616155737827 34.92830182924141 -0.0452592809497526 20.445843652458198
1018 36.937192266418876 4.4519867752932205 0.1796708135767907 35.548100505065385 3.3963522960347343 0.14939970226779942 36.06979676795288 2.0403361587245517 0.41664661431538363 31.056385477206604 0.7129846847334376 0.5082640403841242 36.60073695168684 5.816907846007789 0.5134045718153679 35.24244239366611 -0.05582657279193544 20.252748761758653
1019 37.0837742295373 4.4990089933541135 0.24120216962669067 34.322802919099374 3.406139772796075 0.17125650281943788 36.28253775597601 2.056397410771684 0.4135153534188415 30.15633529232235 0.7106511873427914 0.4458218054480031 35.65062001656684 5.83715262243213 0.49946616036443064 34.699214042700376 -0.037670127611323136 20.297167307010316
1020 36.300151482709126 4.510926271462818 0.2528546092242421 34.6492642759414 3.4095976489219866 0.13905741622486506 36.249858216690164 2.0569379376890313 0.4247617919850382 30.5551438472021 0.6949596915018497 0.4223202688379074 36.6711794436386 5.853589425400746 0.43979201905971493 34.88511945323628 -0.03433792995539566 19.23747170814303
1021 36.038534514507994 4.51698159623174 0.3388454150809165 33.71795880294351 3.35569919935375 0.20127189369138232 36.28973397065728 2.0756602854463626 0.41588450787005105 30.93402849445826 0.7523617920227359 0.523686538052427 36.757524795014184 5.831059420518399 0.4922742097150218 34.74755611551625 -0.03318766623608445 22.597026459695247
1022 36.470278841366934 4.500475137296371 0.23962936042697808 33.93283799067514 3.3946692272429297 0.15895293921354797 35.91987037326683 2.063399045225273 0.40933559363643374 31.896815326342377 0.7795560307210062 0.5006448915581352 36.698436375570274 5.82743518049595 0.4374566422332862 34.98364778144431 -0.02643320075437594 20.007908823773654
1023 37.03224862521626 4.501607275992441 0.2935325211542504 33.841536560750164 3.3786312679407233 0.15156102734369148 36.68646599989698 2.0748735167534256 0.4670111099914637 30.826612221463552 0.7097411541791082 0.4770116213415966 35.97788541445664 5.824386070518809 0.4714172792910059 34.87294976435672 -0.04169226787378051 21.320144116028978
1024 36.66130191706861 4.487059566197045 0.282220207728982 34.66292606218549 3.3856269635798593 0.1998098998494944 36.149724096545185 2.0668165566326815 0.45391528236590406 30.640652348029164 0.7590618500326585 0.5189439763317323 35.83896340855801 5.841412977737957 0.47017603158064836 34.790713566477294 -0.03154454211464166 22.059624516773013
1025 36.1428687625632 4.4794653998405165 0.26573143765118307 34.497066500391036 3.4062170141020265 0.14918490836771264 35.61231684526533 2.0834482478492933 0.428097940346031 31.64277317122762 0.7096971505705792 0.4742247477932016 36.067383973656035 5.8654630685835745 0.4805028196471744 34.79248185062064 -0.030681948761484 20.6006041754137
1026 36.50112762408099 4.489774600886698 0.2865660444991745 34.54027906953097 3.4103908408449506 0.13652754488474886 34.85945725652318 2.072652065476059 0.4728026522434577 30.68470254558294 0.7692817336615431 0.5360366092708048 35.77872148944111 5.867982635471449 0.4402625995331836 34.47285759703184 -0.017523749682541955 21.453779546662318
1027 35.76939411597075 4.498550343911182 0.3151443007875459 34.685481079230364 3.4151233746292498 0.1258512459762243 36.53005321771637 2.0897471175678106 0.4836135254031978 31.129316490202243 0.7009025515369678 0.4736297254953553 36.29929652595499 5.881390327724872 0.43654628774393933 34.88270828581494 -0.022397381876665602 21.02508834146583
1028 36.970299539289236 4.486809194232283 0.25732872694067743 35.01501466877569 3.376853618529746 0.10663012587801893 36.312183096189 2.0704385517814723 0.4350043257480965 30.86178781209791 0.7220014193131217 0.5345790521177982 36.65737698926029 5.784753521761717 0.5181237629999081 35.163332421122426 -0.05136886382701407 21.218529301203912
1029 36.316334258339474 4.477350002991614 0.19433217358842114 34.92930804509884 3.3917844839794813 0.14376271941658378 35.175446155743636 2.075118368975037 0.4648840095654894 31.250264167296805 0.7117336896341431 0.45802206010618207 36.01805703126243 5.828265311559234 0.4104695955640403 34.737881931548245 -0.04268975352278013 19.153641713513746
1030 36.410881384640724 4.489293152101071 0.2510912021697668 34.70569168065898 3.407946457548115 0.09746996060306674 36.43745298810098 2.0842338075211604 0.43454710967421784 31.840626461801484 0.6759373149338064 0.4765194920153129 36.89043448061243 5.872337888433428 0.4565873302715679 35.25701739916292 -0.0335904008431658 19.666376332979812
1031 36.98140709286307 4.504921242027713 0.22473945009217058 33.976045447945054 3.414441540011947 0.15337142455297764 35.601107702596835 2.0773970950206513 0.43986425286670355 31.404631087125207 0.722886858373301 0.46172028640283685 36.239541897671074 5.877564328771246 0.4129771691042636 34.84054664564025 -0.020097912109710257 19.396599020898684
1032 35.869784681602475 4.488186187302805 0.21631692803984184 35.23629363286741 3.4045425344464237 0.13394484806821266 35.869401107146096 2.065781666992858 0.450398811532565 31.943315188523044 0.7529394602997357 0.4670598272311381 36.30444892955542 5.858184787690943 0.44863919929600965 35.04464870793888 -0.025613197604128835 19.668032403703087
1033 36.00603880195195 4.499653458564569 0.2538645161943293 34.264327360628606 3.376102588623592 0.17229007429940643 35.007245569931314 2.0632980790934896 0.44933198613918035 30.82453142992914 0.7281692988704294 0.5033025670885966 36.241969931581686 5.830304476762481 0.4142318087308111 34.46882261880454 -0.04003454456776982 20.54650663080904
1034 35.90562722681426 4.50606188355453 0.2233976646031295 34.25069463520638 3.393918363387985 0.14341532862122905 35.42523084164052 2.060696397332051 0.4878600049681281 31.572308426500133 0.7065505882604252 0.4510375322843789 35.88937282760853 5.8369990166864945 0.45102823391548014 34.608646791553966 -0.03869487510638496 20.1307433813417
1035 35.91179923105975 4.497224412196126 0.2635183735648263 34.529290344166725 3.3902847880370808 0.15728206524915408 35.422988388311644 2.018030238599116 0.44386835624524296 30.57553440606728 0.7467001640600931 0.4347571651533226 37.159766784407125 5.902690584624356 0.4064413998304755 34.71987583080251 -0.028554087447327615 19.547800027917752
1036 35.29908019699287 4.501946175114231 0.3092286594980595 35.12257138169791 3.428678500680857 0.1335792563516219 36.51095181831535 2.083460233917825 0.4471280896884609 31.92457674993757 0.7109895574510995 0.4780808965713637 36.55083464440876 5.851317998180985 0.43409256055556755 35.081602958270494 -0.02426163188168253 20.650653286259463
1037 36.38734506898253 4.478593338583989 0.23106987101375723 34.727676531525425 3.396828163105429 0.16162056244143078 36.27268679980356 2.090552215622826 0.4198329453736519 30.966159058989017 0.7177061839729701 0.4690936773430536 35.54620628137677 5.8629522406753924 0.4253642296780938 34.78001474813546 -0.030213696558560633 19.560564677403722
1038 36.60046572971939 4.506377604016123 0.2683143116575206 34.23901413073359 3.4322034352450093 0.10997944721775739 36.23955225970487 2.0757743064361094 0.5302159126883127 30.48010408321708 0.7436314689117639 0.5069796168703012 36.21753451373995 5.857783765173511 0.46333672724850594 34.75533414342298 -0.016386008994178747 21.529760227596324
1039 36.69914779138849 4.518221899427976 0.3276695898482275 33.96948106177059 3.397986295082349 0.17832703180175713 36.8596675211617 2.102346417027271 0.43862409978827105 30.98481174703043 0.6970904221992014 0.49394750726662756 36.29678621040131 5.85252267973444 0.4830825620731644 34.9619788663505 -0.02590658225643445 22.020496001911862
1040 36.284125737348226 4.491704569608298 0.26571305280110735 34.424326793156965 3.378801983459984 0.18416628379387637 36.92219093900082 2.1139588762042383 0.4054876471680278 30.74985883332154 0.7149922528762571 0.4782961704115973 36.670019560409 5.8448789942478525 0.4192570111601532 35.01010437264731 -0.030672789671356095 20.086985459411267
1041 36.01615498705356 4.496379029585583 0.3022172704425623 34.717511732846354 3.4331589625681644 0.096717379704857 36.38538199809094 2.0969691859226587 0.45775886259330506 31.07988322141503 0.7039790244028754 0.4790229335734392 36.241167932058936 5.839473809987381 0.4313107964275297 34.888019974292966 -0.025548122457349477 20.24864065874757
1042 36.625042248886416 4.505195280452636 0.3248565955319924 33.74016316757747 3.3943207636046924 0.15747753902768108 36.04546493558446 2.063689713079965 0.5277463516572165 32.630112394507734 0.6621264193171684 0.44682554437224864 37.29950520039694 5.866882084354155 0.45215395371671163 35.26805758939061 -0.04109727278895865 21.87621598760728
1043 36.64880376472747 4.490490396671477 0.30860620015981033 34.5250166507498 3.396919506530427 0.12601022567073253 35.20855359562562 2.0847177751461046 0.45058115459149556 31.451868692024014 0.6863336475579223 0.5010083656945469 36.146895920950364 5.877931672497078 0.39031626566762906 34.79622772481545 -0.032261525270080214 20.357444989296337
1044 35.96435149864259 4.516116630220109 0.30529091955416326 33.56031035420345 3.363421764546763 0.13486072370615712 36.45938629734875 2.0596857560468718 0.4846756361298971 32.10893765328427 0.6995881710026672 0.4474636447716648 36.31221997393266 5.884482582118005 0.4198734493410338 34.88104115548234 -0.03488114416379882 20.53669095908488
1045 36.18660527279622 4.512962134293726 0.27630398529098793 34.47030251491306 3.412676958528418 0.15438950381168437 36.33512381843104 2.1268624596028776 0.47848973690813895 31.14590507581359 0.6720720285559904 0.48035592313313774 37.27358394819022 5.8712139573885604 0.4711406719398889 35.08230412602883 -0.02038261727676751 21.321820154652208
1046 36.592626547429816 4.522571943949185 0.295500061789251 34.194365364035576 3.439099896541671 0.09663092782329862 35.841848266304275 2.0780131978349106 0.49303891439455816 32.25066010502038 0.7109713788440217 0.5250994899305154 35.68357650582828 5.871745122776043 0.47731297982455245 34.912615357723666 -0.01505981696151577 21.63010069997163
1047 36.3814225080602 4.52087307721165 0.3415239175872601 33.47896922103974 3.4577835455554053 0.11489131709469344 36.896759290902224 2.1014786622538413 0.4663032522221203 32.01874068938289 0.6989003002485001 0.46386589800146794 36.900882473514955 5.879490359272532 0.4478384723780546 35.13535483658001 -0.007834936042296126 21.020937512935884
1048 36.69457829610448 4.503573000276896 0.23938664503310073 33.77359491236189 3.4256082723694172 0.14458662225863875 35.411401323556326 2.066157471301035 0.5108241679128553 31.35859307963051 0.7147087059698565 0.508398993259413 35.8021919978583 5.8608369100903435 0.49882214158629723 34.6080719219023 -0.02536325294917232 21.79552732387808
1049 36.36794874472484 4.511897246699326 0.302642730875376 34.09243415789751 3.4323775041696236 0.1534194064420738 36.34060614963759 2.0697210304491103 0.49734432241113335 32.623779983321356 0.6922353506653626 0.49030905649706213 35.865418192218996 5.839060436391903 0.5212312220162828 35.05803744556006 -0.030481811275616888 22.516631013851963
1050 36.859824282368386 4.50323535359974 0.2632706690376342 34.22471171232718 3.4380220969175266 0.12327886967824106 36.071702432574135 2.056926677541342 0.4348528193105087 32.28849002452813 0.6723403028853618 0.46602224447870355 36.78029611246353 5.879687230102892 0.4394829403149853 35.24500491285227 -0.02949779274130957 19.788902762579532
1051 36.146578442912144 4.505260278322449 0.28471086960387754 34.30804128132092 3.441041356287168 0.1453762677191958 36.315608536100235 2.0934183686905152 0.47735475641446096 32.24651054798485 0.6492771583937286 0.429573964204043 37.03648636683931 5.851186859981652 0.4319329953261237 35.21064503503149 -0.0315033206155793 20.270660693349203
1052 36.25893903567843 4.497997119417397 0.2798720029481025 33.8364657828758 3.4239490354797995 0.1494761685965369 35.936177226119916 2.084797665263568 0.44359651313423015 31.429435026546606 0.7097017067588861 0.5075505245780808 36.27085736873604 5.844356059810034 0.513400324256479 34.74637488799136 -0.027379807604745253 21.70244418179937
1053 35.611367088818305 4.500471026020926 0.28484155982300224 35.576575241594746 3.418053495492205 0.11615974609358122 36.0028866234988 2.061045598126224 0.43375103692221395 32.29001145527125 0.6945773685278734 0.46848391868314554 36.82459518122124 5.847184506523005 0.4270683378551253 35.261087118080866 -0.03527372601263523 19.82783016327615
1054 36.30504811934577 4.506709585044812 0.28272145834608337 33.408696678617076 3.4299677358579497 0.1442718840510488 35.76449826402947 2.06533022805644 0.4565825985153748 32.063766467959496 0.717831918258793 0.5031198874068151 36.22410175305224 5.863904686532688 0.4341710654882234 34.753222256600814 -0.02279129420054553 20.86559761405364
1055 36.12314971573197 4.485428054787741 0.2544398786871614 34.175205573343895 3.432977635754032 0.13761979292143917 35.99749047492333 2.089009080142296 0.49178403918824504 31.471739449770872 0.7080634292620749 0.4257510265008335 35.65193692779821 5.878296326417491 0.4280853054110093 34.68390442831365 -0.020785219677955057 19.912346518264094
1056 36.44170482372867 4.50089532078598 0.21493712873624884 34.78210800625384 3.4379284945003863 0.11304217135508958 36.50943575595075 2.1162881544218966 0.5184948090250948 30.851675322397647 0.6777196172956984 0.45460383741954413 36.22193950932402 5.863802281355362 0.4192676996398415 34.96137268353098 -0.020213351278817404 19.71370896591617
1057 36.37061853306879 4.513868214718516 0.2947001703632683 34.36465438678969 3.440319607806978 0.15808259018182536 36.663574198561264 2.0949705656066175 0.4897017771679463 32.09573136637512 0.6900058762510483 0.4219786917529351 37.41858336727948 5.87876405910453 0.3627887687685808 35.382632370414875 -0.01595446025314402 19.792849930875594
1058 36.22271253408739 4.510073792164838 0.23860661362077318 33.7413939915947 3.3852335917749166 0.10610632152398826 36.30124881315274 2.095286471806044 0.40091206103718624 31.84703016487728 0.7145025220826319 0.4561672430850363 37.76515764362388 5.860882266148026 0.4251978011393123 35.175508629467195 -0.026344396155390592 18.64393252502001
1059 36.07845209963746 4.513634686895046 0.21577612861110423 33.676139138223775 3.3976035555410227 0.15649124741771472 35.7852098926512 2.093943413921536 0.4564153354477748 31.558296389623898 0.7227455620834176 0.43942662045109027 36.57392794200949 5.848606713167147 0.47584372231471767 34.734405092429164 -0.024233338629048105 19.984229935407825
1060 36.49175297175933 4.51603460346715 0.29443286568748783 34.35978539517229 3.4193852445691633 0.1406871565174403 36.133162801865055 2.0670344611550076 0.42700516067503297 30.857510600549 0.7246547215574851 0.518391003021251 36.130268728988185 5.820090291650537 0.5112073431205242 34.79449609966677 -0.030100260470813333 21.677554843707878
1061 36.34013753788853 4.5256292402976355 0.2911003165759776 34.06959052798692 3.3809168196735535 0.07795453348465643 36.336245760424355 2.1063099479985263 0.4971836349233428 33.12262307055679 0.6654866460691556 0.49582313140571216 36.095926612356706 5.876826504637886 0.467536160949012 35.19290470184266 -0.028506293215330693 20.965646169604742
1062 36.225201527224435 4.489651858720702 0.31639589854035305 34.18112621714868 3.3595571384686007 0.13378898968821065 36.22334142171647 2.09742194254075 0.44954957245227434 31.064683077118165 0.6918810966862708 0.5018331081639884 36.15774262683966 5.840817616953338 0.5148781218788127 34.77041897400948 -0.04367419427674975 21.960849948899675
1063 36.4551251225887 4.506633995741257 0.33045563816402507 34.19546720799178 3.407386322082424 0.12390162571152197 35.26773116291974 2.0650880762275197 0.46481699759473283 31.23462003672542 0.7158542416200567 0.508399605493804 36.04187724146436 5.837586801787611 0.5449246027716516 34.638964154338005 -0.033030237458908165 22.6031674823742
1064 36.73427975339912 4.540267062758086 0.3391803991635055 34.03959196173377 3.4090741405860183 0.10205124462084864 36.17103141629273 2.1023340145974734 0.4808231658145859 31.69292628627158 0.7586035797750341 0.5158855064430036 37.244417986425404 5.856054652231288 0.48150741592704316 35.17644948082452 -0.006273434961102065 21.9952508075562
1065 35.95201623021574 4.515078786648467 0.3853841309315275 34.310618764063236 3.424117151036986 0.1382885825972906 36.34040562324958 2.0825343485302135 0.4850935407999163 31.940329783268936 0.721517598749374 0.43322102794948913 36.7221795815294 5.8971630420620045 0.5339639427679214 35.05310999646538 -0.011457939545272989 22.642733143769767
1066 36.1609743717588 4.529366564765288 0.3399489968254193 34.87254482771084 3.431155147836441 0.12256329367163339 36.07432957064503 2.072529656247355 0.41719578436568033 31.87225170637498 0.7204118017579141 0.4596555424120946 36.366617827788914 5.850385402290025 0.5657342444606552 35.069343660855715 -0.018770410371277448 21.830813407368165
1067 36.561603672213565 4.507503870792949 0.22251726793307314 34.33057373769484 3.4548364039055923 0.09189930923922486 36.63973964511044 2.0729774549811717 0.4475858194893144 31.98563941428286 0.6877012347928877 0.4712940257428603 36.57567139749123 5.843646107857321 0.47256320027051474 35.218645573358586 -0.026207110484697725 19.547711364211175
1068 35.885330137272284 4.509912575975237 0.28781848434175106 33.92698895235165 3.445121500386297 0.14399675845759832 35.11933148456454 2.022618399044137 0.4524376349282917 31.516960652281856 0.7415307776806601 0.5088294729082434 36.866148673691576 5.862135807614208 0.4932232484415549 34.66295198003239 -0.023276312810574164 21.615469939806726
1069 36.28668602288304 4.493176996363306 0.24473826569341267 33.74891458315181 3.4358680436668747 0.14698972675345362 36.43940045680371 2.1065241702575257 0.4156792368356668 31.949795953524816 0.7476933916420354 0.5328261481240812 36.42747000124598 5.864094530114602 0.5632812062497284 34.97045340352187 -0.010068698541813359 21.8126703770221
1070 35.713229656691695 4.497602529818141 0.2832847599807029 34.78727214945954 3.4372682279570927 0.0925794245107689 36.26847803252947 2.0986981142922776 0.46604917179302896 31.53516551352799 0.7308188328875781 0.44323890956356804 36.983437950675686 5.893316681259131 0.4963301691396667 35.05751666057688 -0.007999247707837841 20.41428496029726
1071 36.03527822112318 4.5028520415794295 0.34573860334717627 34.572839015227366 3.467559877915147 0.10221902538193484 35.93458340365638 2.0602298953156755 0.48185068429529315 32.450402241295905 0.7272037090457635 0.39506949960929943 36.672969489421114 5.872464982708773 0.5241951412114894 35.13321447414479 -0.013478023637724346 21.188815253423606
1072 36.225546990723615 4.509202420032322 0.3303828867599727 35.131448273507424 3.4148017660517125 0.10793879357934627 36.5915280436503 2.0744232662597275 0.4588140409593508 30.636633937270123 0.7121726426879937 0.5105128280270134 36.774738976116055 5.853464672219323 0.5243675524702738 35.071979244253505 -0.02672717150046633 22.139273716845192
1073 36.21906540101111 4.504091429463891 0.31175174590547966 34.42292643104614 3.4654393268560217 0.0703651522229521 36.22456459760002 2.051981989186993 0.4273175071844448 31.685131700964497 0.7780882729205317 0.4490227239434602 35.52095462202939 5.841419980494762 0.5684046576025122 34.81452855053023 -0.011335925166242156 20.934294028148038
1074 36.655781913176654 4.503001757663826 0.311881140453107 34.35103910316272 3.441050353536014 0.10710009259559924 36.76051647981882 2.038415536934484 0.46227041915460987 31.0515066611253 0.7301697047508291 0.4495236483382278 35.87056868750064 5.860613264868797 0.5189371260581713 34.93788256895682 -0.024890001399891948 21.19614307141315
1075 36.27242596131175 4.497421837425785 0.320569972181534 34.58468732696147 3.4328718735547783 0.16210359477383304 36.47676749560762 2.057979965454832 0.4627259515865605 30.94274487161409 0.728087455360437 0.48817908115527364 36.55513638452649 5.843254429023669 0.5042853768561611 34.96635240800428 -0.027617012786781768 22.206285425389275
1076 36.81960203901511 4.512967563348085 0.34351280851024324 34.701894839406364 3.444471755258328 0.1336146074874116 36.300816524483935 2.0624889660143593 0.4906046571262956 30.728682855249176 0.7825187959236475 0.49560484243563385 36.26722560256062 5.833006729594691 0.5562412315961339 34.96364437214304 -0.012449362922859896 23.142660845774675
1077 37.24402214787377 4.5093048063916825 0.3669153628612417 34.362413114598596 3.439918699326918 0.12258620577746222 36.6038496978125 2.0900477126039583 0.502950131301154 31.587760070390928 0.7408918862299329 0.4769574827937555 36.50801617896515 5.840035564444098 0.5552791323935639 35.261212241928185 -0.015500391151364035 23.201219057248178
1078 36.70304227026161 4.527860308953164 0.36572554120189343 35.168667779448 3.4542083284906795 0.1346419933888647 36.72145782859234 2.071239209708054 0.5126774089425159 32.90172645156797 0.750118238452319 0.461824101286329 35.645387948488626 5.812969299304702 0.5266637721469346 35.42805645567171 -0.0162610479688984 22.93587659382266
1079 36.75935233383438 4.5382112685138125 0.39642039889251196 35.09340350656494 3.443622560814218 0.154710110261209 36.54588812360874 2.0923257319537676 0.4509810556166865 31.666415025225028 0.7275799463775883 0.4437900680396712 36.520592443803096 5.821114558570673 0.5823374480536585 35.31713028660723 -0.014969311704670108 23.241907835397086
1080 36.37703449273662 4.502793607435828 0.29838802208362697 34.31766405755828 3.421497546690853 0.17158181433592415 35.98011710539667 2.089999836208605 0.48407223520228515 31.577351240635195 0.7081801016640781 0.42770753153263097 35.924893085018326 5.835177653728701 0.5633816624214247 34.83541199626902 -0.02801037580506882 22.28956242328782
1081 36.80276735965699 4.511606925003972 0.32250827708322616 35.88851106737661 3.436935195173062 0.13810902357749147 36.27007015441992 2.0665198418199218 0.47453295815530544 31.120527565261863 0.7484212290401816 0.4750505754724139 36.181257092109085 5.864420555567223 0.5264804180359066 35.2526266477649 -0.013959375629809978 22.192732404059146
1082 36.92319897671366 4.49546931013548 0.29670749217078124 35.103250600714354 3.4508063663812667 0.09131681512898647 36.383080308089525 2.1078114035726983 0.4303044085244764 31.78301792074415 0.6767989170790786 0.4321099412660743 36.17113680229821 5.818689148397963 0.48475814357856406 35.27273692171198 -0.029625095837384662 19.88389066058603
1083 36.095749968492775 4.542528105705393 0.3508275021131717 34.59694710176309 3.4119723468718837 0.104858032063903 36.97494308411105 2.0791453254521404 0.4201256025865969 31.19502729781911 0.7649174208809056 0.4845562652651644 35.94919982941117 5.837975287281148 0.5374007163811757 34.96237345631944 -0.012232427712387839 21.746820735875428
1084 36.08922740790476 4.516943801136185 0.3498518539588978 34.66872435105067 3.4472545018519267 0.13166173222430086 35.42535433584768 2.0864718955007806 0.4961332459679418 31.229168822676165 0.7400772288005796 0.4156423340056425 36.40395067723281 5.84279245755267 0.5192092710962956 34.76328511894242 -0.012832147982253605 21.915617755993377
1085 36.36973457989108 4.515523917043362 0.35495741481609444 34.620784173768094 3.4191566966217732 0.17719342616269496 36.45130544959149 2.063519622803462 0.47873020253623577 31.332535394662976 0.7425333750309774 0.3947213645054442 36.06391917426927 5.83833406419925 0.4720146170900749 34.967655754436585 -0.02372658981091704 21.515906216148664
1086 36.203052967270025 4.51453090932376 0.32916457952258843 34.870025187919836 3.3676008367888377 0.16930118704623406 36.29708272799088 2.0836938347856435 0.44607428470254806 32.34233880684383 0.7286051874481025 0.3978041881752772 36.787341486739365 5.879226567889535 0.4747828355212506 35.299968235352786 -0.02480865770350633 20.822742446922582
1087 36.728797884226466 4.522726702760869 0.3590055125113339 35.35722351737582 3.402017321127179 0.1491652570429028 36.0869546032648 2.05386628434927 0.4389173337951112 32.484239738929965 0.7239767859117079 0.38949079992792407 36.24289225512398 5.8111050342272685 0.5568725197871317 35.38002159978421 -0.036801699275423184 21.697355050926006
1088 36.395696464794646 4.499794745368648 0.38288882515382194 34.54682636483691 3.401122006756223 0.1595899541233857 36.45433774899638 2.0859719938977612 0.45291270284007734 32.8720663596788 0.7056364790904758 0.39779110985835453 35.809836602648794 5.863470667204843 0.5187687277090537 35.215752708191104 -0.028340946487091755 21.909348250480193
1089 36.818314694065705 4.512613683766615 0.3103907332704693 34.46232623076733 3.4301975293268425 0.14629871372613265 36.00556115955964 2.069737838483184 0.4564889003547247 31.300293311183076 0.7149365246138061 0.32999645775106057 36.63192245922894 5.871763585654477 0.4741596110850638 35.04368357096094 -0.019690292581696987 19.67920281202083
1090 36.34750736371497 4.518565549481687 0.3494480158891173 34.16215877605391 3.4470784634807154 0.1521245250617846 36.942252838484855 2.0523804536383805 0.4292232004725547 31.673695206490297 0.7379263913815002 0.40434349063840413 35.92152447886155 5.848978195190816 0.4595937358037836 35.009427732721115 -0.018554314316062047 20.566124882337963
1091 37.05331992990997 4.506225463356597 0.31401429987284973 34.65875246734316 3.4426360817733994 0.11397991200203389 36.21019534681578 2.084198888338389 0.45021270143778896 32.677364033404466 0.7321922140566862 0.37671932242163825 35.634172155353276 5.845996229361041 0.5040003448687971 35.24676078656533 -0.017290349573459495 20.1558139083871
1092 36.937838966417274 4.507291948847516 0.32910206548426824 34.63893545324855 3.436017253634548 0.11417993349270833 35.83720895286208 2.048657933296807 0.4189919134080086 32.11033279093643 0.7436958652586456 0.40569521080806675 36.531074903976915 5.840313437442159 0.4865268353695492 35.21107821348825 -0.024344837254746943 20.105042719679364
1093 37.302703997625564 4.504333993564779 0.23276560482494793 33.94257443991628 3.4366490897533097 0.15661319887409972 36.60480633324059 2.055820134838888 0.4493417288613009 31.54136915658764 0.6912073611183372 0.38828569035655436 35.82673553901726 5.865278625189319 0.552522519442641 35.04363789327746 -0.028882284057755482 20.391897291885023
1094 37.344034838824314 4.4964444450149985 0.22654252621535542 33.94142436123481 3.4576000457826446 0.09965898875687833 36.013313937584286 2.050902361339931 0.41496602290759155 31.37911326690702 0.740181415665862 0.4048778205729202 35.979244681477404 5.87381818324501 0.5333580404990147 34.93142621720557 -0.015750834740992703 19.24454537197222
1095 36.64753667907768 4.501918077546064 0.2790106250174708 34.74486486516977 3.4050387322774105 0.11118765350368381 36.72898999585354 2.0747914814743234 0.4089896588259007 32.28684180652182 0.6996419894301956 0.3793446641695515 35.12631046160114 5.859171424059079 0.5442187379780944 35.10690876164479 -0.03142778399326751 19.74127618071113
1096 37.19755814324277 4.527612846118508 0.26160085266870914 34.04486937915215 3.4569220925663817 0.12054245142316318 37.14314215704172 2.090233848922899 0.4416204909005355 31.516782141486907 0.7169244046757443 0.4694345162821689 35.72015554798784 5.839008648255806 0.5288695716470756 35.12450147378228 -0.013399756842814137 20.879359935549537
1097 37.15033905952614 4.530601221757701 0.36124176580408823 34.273019298883206 3.4478850446949525 0.12990067873000508 36.69278078302372 2.0964681516934 0.44770631087970536 31.534731621069113 0.7614150162582947 0.48087484106927253 35.49003567752028 5.8111847628489635 0.5459160269046601 35.02818128800449 -0.010029285500019714 22.524570892760327
1098 36.62779646083428 4.504110009022625 0.2477867036722591 34.507181278615484 3.4001223732631636 0.13831927913134404 36.65602105482429 2.046645463396775 0.43230403393895384 32.11715628578363 0.7281639853518873 0.4415508967127367 35.69288697427005 5.853188309874614 0.5558934391132644 35.12020841086555 -0.033094096768868944 20.80815812252779
1099 37.28464406778609 4.51146049402624 0.3272010786674923 34.3243516038419 3.392805149575251 0.1289331002915849 36.951279750154384 2.0511215320202822 0.470520089235144 31.494783596511425 0.7282111538110688 0.4033458748144823 35.68451734771242 5.835591178970886 0.5237044164514515 35.147915273201235 -0.0357022232699364 21.241889544244884
1100 37.36459255605454 4.510784010204434 0.31351740590306715 34.91758563751752 3.4518005116262076 0.09369075675514343 36.63298371889143 2.08254845790275 0.4421465091746576 31.56353282947196 0.7262032524577715 0.46152584279064846 34.65997296003659 5.853307167616744 0.4943453907012121 35.02773354039441 -0.014611444989100674 20.686365088558016
1101 37.179858749421655 4.534042458963536 0.3469788925493246 34.87691100095045 3.4475175334047945 0.13887496973068666 36.929661101274995 2.080988295637856 0.41995064528251086 32.12366379077207 0.7071024957389339 0.4670569149197374 35.817187979330484 5.856163994899145 0.56633419311889 35.385456524349934 -0.014377169221828945 22.22154488484388
1102 36.983813241245144 4.529611120619525 0.267072904446717 34.72918541009325 3.4268916495038013 0.11661502627921419 36.165171179623385 2.0691673383852227 0.4971986311028957 32.83730479528142 0.6996432860448197 0.37026664422368644 35.864605065927464 5.866697145043163 0.5255233336040727 35.316015938434134 -0.0211380170313757 20.35921345644596
1103 37.66077978084954 4.51996950030507 0.23838761483289533 35.347521148590694 3.4283425084649592 0.06967935635821126 36.63745239542111 2.0942038115618242 0.4641334692041273 31.016701361320205 0.7557706130107885 0.47534526716466063 35.389447723368704 5.833217909162082 0.5371073394433873 35.21038048191005 -0.013239256449737224 20.450617497690114
1104 37.346976842661945 4.541959944298324 0.2999648287719858 33.56464650842254 3.426139545869268 0.09461828072752544 37.137291480184885 2.092731216714207 0.44578835265244876 31.678188975287032 0.7452694537745462 0.46653613500341645 36.46942197851612 5.863946372323638 0.5010352938951252 35.239305157014506 -0.0055308183546852515 20.717499451574835
1105 36.956581230608876 4.520392457583027 0.18242330623565456 34.85420036230603 3.417266883090258 0.1007748343446016 37.05073452108778 2.105160817500249 0.43968182714576204 31.237911630555836 0.7435793299485002 0.45932451830774196 35.46985226519167 5.892658688972387 0.5377310729227093 35.11385600195003 -0.0037284895317978963 19.709009712535977
1106 37.05911194675734 4.51950088554951 0.20294273692304785 34.663372369014766 3.470698101022544 0.10748192644938119 36.278897462329525 2.0861395150608653 0.47038017950236527 31.13560476092745 0.7426130485478727 0.4497499229903198 35.38802876512846 5.860344835481644 0.5249657115749721 34.905003060831504 -0.00368084781819471 20.11678284122164
1107 37.33769758312958 4.524865480255212 0.2939384910461348 35.27006201228413 3.432873025046032 0.07810669644926864 36.542038911436826 2.1052081291938127 0.4760488743737639 32.78230752694752 0.6859996928681328 0.4221614416192313 36.19925423613511 5.8820467572677595 0.5025980882737272 35.62627205398663 -0.01334150802449221 20.315405700515768
1108 38.07220509056149 4.513967664048999 0.20730840031025968 34.63341663287248 3.4783526919768706 0.1048466419504484 36.4200265306872 2.083521010254355 0.47588795984744525 31.95726919965538 0.7309238118193472 0.4973650608758617 35.400745621361736 5.855018932849288 0.5113477994896084 35.29673261502766 -0.007183302760910104 20.589305547025358
1109 36.63657276572498 4.521278651194077 0.3334385742583743 35.23232133964765 3.4550903404781166 0.11176470371624936 36.21449568109746 2.0644701941216796 0.41690663870566824 31.97942714070984 0.7544759152182948 0.44927064363504365 34.62463341741612 5.845372258771983 0.4789410682949612 34.9374900689192 -0.011402652993851837 20.515574658071607
1110 36.70997984466158 4.526977968644478 0.29357371941246985 34.3866572171532 3.4229188067177234 0.11859819587022805 36.55486612395872 2.0873757014844565 0.46478441909636053 33.117924809269034 0.711354577291072 0.4786506204928071 34.88189625184374 5.854344795291733 0.46275412482448414 35.13026484937726 -0.018945755064789394 20.836883099490475
1111 36.874836890755965 4.511185163433437 0.23452984617668382 35.101271744319625 3.4409692221425305 0.1049126874581881 37.07205282265355 2.07442420548052 0.45173085184972234 32.95511743703162 0.705162445726789 0.44044102568099647 34.502149063763845 5.882765157086498 0.44803045477710374 35.301085591704926 -0.016638886176727173 19.247312379866667
1112 37.07845376813778 4.513296386335941 0.26383191319443045 34.689401736694705 3.4253315433056097 0.11737382215259201 36.80848943706573 2.090103899266296 0.49066385881753594 31.53400488488371 0.7648564592289111 0.49423068061618025 34.51381110095309 5.880705318349674 0.5198891274387918 34.924832185547004 -0.0046814036533955996 21.61184659071603
1113 37.44641447967775 4.495477467236528 0.20440200613564813 34.461734852057106 3.4478417463482818 0.15432553589168985 35.9168810191492 2.070463335224389 0.44387210376158065 31.231448315330706 0.7771059234964507 0.540481480983806 35.187892401068495 5.892556109240052 0.48385843400169404 34.848874213456654 -0.002851208641541847 20.93518525157171
1114 36.98882384827889 4.508171937363727 0.23579560685127587 34.76756111218499 3.437866336007717 0.09724982981828985 35.194411822225234 2.05994780171192 0.5131826850567853 31.989065958318996 0.7372352133801938 0.536176171132857 35.15870246979479 5.878086714508825 0.5447839556593279 34.819713042160586 -0.015278524356205404 22.083950593464266
1115 36.889959312023805 4.527767727784929 0.32431739818732086 35.42596315036164 3.3837677035840708 0.07975463840734438 35.78755775067709 2.055858556986627 0.4881886123543561 32.50096672992968 0.7596405235470608 0.49778902632289135 34.50611840756058 5.861731181984828 0.4724372105802133 35.022113070110564 -0.021786986173178934 21.342527591558145
1116 37.44696008861094 4.52650185968755 0.30668351326521615 34.74917913853746 3.416927478479472 0.11747659269642882 36.72672375230437 2.077298146552181 0.4529685466715805 31.492634215211243 0.7683956864679533 0.4957681288845774 35.75754526138619 5.864378807822737 0.4374072548193168 35.23460849121004 -0.008839729148703346 20.744556183522917
1117 37.18468261375771 4.529989194557541 0.3562426319810406 34.49985762132145 3.418832634787117 0.08310924344867268 35.95135515212716 2.064449589049514 0.4931147206119085 31.714370241173235 0.7564707249090722 0.552372364107351 34.9612297646827 5.835738028564608 0.5577658350930235 34.86229907861245 -0.018444090577111584 23.40652679611002
1118 36.3797157015271 4.535865043001128 0.32291348662881647 34.501459843611755 3.4498688236091084 0.1615557288229537 37.89878925271535 2.02858599350658 0.4755620743772104 31.313847758110033 0.7291215416901125 0.48885486409954565 35.43128542741384 5.850990234100642 0.514753071503286 35.10501959667562 -0.02065379776916767 22.50164802071617
1119 36.125364941192124 4.503146861772892 0.2698820987146905 34.659276321766306 3.409935309798674 0.0734911035238368 36.61455063084756 2.0811127202197497 0.45872480461312576 31.880461218582866 0.7425899048223843 0.5021004398878 35.11816478523379 5.847781361923809 0.5481217078532674 34.87956357952453 -0.02262689324318019 21.226025433036614
1120 36.452681562343045 4.532563119485735 0.3309330996758814 34.30170143889611 3.4055773107960405 0.10166612232760382 36.621102607672675 2.0437212389848414 0.4351229783675242 31.96032894617082 0.7576327104663546 0.49547397717418296 36.35395774211127 5.825692444305412 0.5292618760475232 35.13795445943878 -0.026502760143005323 21.68597187528103
1121 37.09275079160731 4.524243968436394 0.372176436590021 35.19481333764731 3.41454035880445 0.10719261397324871 36.12114522882158 2.0467671211257876 0.47786488521990017 31.578785301524633 0.7572624699964625 0.46700012148521486 35.393731680982995 5.829625409220879 0.5175281889390076 35.076245268116764 -0.025052259433887402 22.250956305105245
1122 36.69597451324946 4.520486420056919 0.30995916258603134 34.1953390271275 3.4322111372112487 0.1045620584323364 36.5899007657911 2.0761120594484543 0.4097464915048363 32.58496659374096 0.7453293706151691 0.48880891623863093 35.568275583235646 5.834074566912113 0.5464501892100722 35.126891296628926 -0.017897414101901155 21.30860771223639
1123 36.75626971032091 4.536613982544094 0.3266256751169188 34.63174906783501 3.3901855334347286 0.13484298997014235 36.9882175445088 2.0796825792143387 0.408039126783551 32.75863810845526 0.7645985473237427 0.4477217315952178 34.89389365994835 5.882377069815762 0.515982763911308 35.20575361821367 -0.00884858248414877 21.007065403646763
1124 36.656415777821316 4.520774370273422 0.32838833617565094 34.58585880380932 3.4497807698699177 0.10549052651575459 36.93082947232346 2.0683060007862637 0.48109192431686576 31.841029528209187 0.759255771895163 0.5160858023893854 36.21115197930376 5.860318276878289 0.4517910640081032 35.24505711229341 -0.00785308701007099 21.575844801252174
1125 36.6578101789894 4.511327650044251 0.3379178432534863 34.55810237731996 3.409155566945947 0.18927468860466454 36.571169985883195 2.0608987777441587 0.4248304884143819 32.84710167685344 0.6965749708061469 0.47063919256783354 35.12541157972489 5.885628331106747 0.47280972019888734 35.15191915975418 -0.026823065621231913 21.720508389730604
1126 36.96613246265611 4.529799113905638 0.3467991882292788 34.803627521643676 3.401661557867472 0.1273988616332591 36.82036169102767 2.069754125019659 0.43919258256976046 33.0857093644959 0.690612726595941 0.5048814937968323 35.01060812411532 5.835624922559745 0.5120518660456532 35.33728783278774 -0.03404963576099085 22.119883570037768
1127 36.498229589928286 4.5082565579700855 0.3203675129841266 34.54104041315474 3.4157201170759173 0.13056389873739718 36.7896450029884 2.080707664010557 0.43834528738426215 32.00351271776088 0.7059266807818925 0.47889838459523165 35.95366288630239 5.830847814039701 0.5339456728440047 35.15721812202695 -0.03124835817505136 21.796698294852185
1128 37.35169673952537 4.508465420266965 0.3438821418968039 34.694718073598175 3.400964703754659 0.14515226738084375 36.676765438886896 2.082698625532246 0.47816199095748935 32.56609268621596 0.702739759388479 0.4680095352423641 35.554449755034106 5.846880193266723 0.49161335208943846 35.36874453865211 -0.031190384508867443 22.079722612397948
1129 36.138546892574794 4.510804841791645 0.363495205508044 34.4760819298536 3.4164453872879164 0.10335412320365951 35.79944230370767 2.0852141224637726 0.5164462294499306 32.94294962791748 0.7173796075168511 0.4540915547280328 36.7232544061801 5.823351263368144 0.5201367147370823 35.216055032046725 -0.02890108046501627 22.431570723861437
1130 36.512673722660764 4.493505257492332 0.375274168691786 34.97183517193773 3.406827149094838 0.10727837598139664 36.598041344237096 2.0534906441211724 0.4596191311921212 32.0462673833807 0.7387412239360461 0.5424993580603192 35.81551816663692 5.843335797279442 0.4973860483950497 35.188867157770645 -0.03236011056591579 22.712701114197703
1131 36.88711233562591 4.511835483830445 0.4366763866881327 34.3623876251535 3.3752059172857556 0.15148284064367523 36.76685636266289 2.056925831102415 0.5143960476280636 32.51132778801141 0.7151266182631204 0.49364909033317844 36.53439774761824 5.803539989898664 0.4990628037536547 35.41241637181439 -0.04701335687460204 24.009993147740037
1132 36.768802744267475 4.504645495876428 0.40524324604601714 34.561240878999065 3.404320021008395 0.14497702799819848 36.21566043640448 2.0419003495093726 0.5042304795464897 31.535663226501665 0.7343120984473979 0.464494044514747 36.60989231561561 5.8498970103670755 0.5327999809537773 35.13825192035766 -0.03252512990894825 23.511263295619084
1133 36.52344678852267 4.512644140974042 0.3320729451356576 35.494745107358916 3.4537548170157764 0.1504989256839226 36.77048674939631 2.056031806778527 0.4911245982136783 33.37938047386062 0.7134500158541259 0.4629930660512012 35.560677291542035 5.839111250963742 0.5250280264040132 35.545747282136105 -0.02454171863343928 22.479627373997012
1134 37.09563924421075 4.538041864175758 0.3943097964285481 35.08491366081455 3.4293517734112227 0.14990182865769552 35.35188123639356 2.0422790566210605 0.499160059910862 32.57082174341578 0.7162740417688661 0.4189489849536323 35.953501443984344 5.846512887458705 0.5522176272281194 35.2113514657638 -0.025048200263559427 23.084908419164027
1135 36.69077595697865 4.540805574715439 0.3636457199322868 34.308790727728116 3.377903223494963 0.18017209237506834 37.16193620691129 2.083176819356235 0.4797996883588611 32.30439544670268 0.7421753218219037 0.5048305993119445 35.83352796693905 5.8510629978949344 0.6076151285150587 35.259885261051956 -0.020515337493986863 24.47748155315006
1136 36.702651018417676 4.5252420700377485 0.3500444808121322 33.886270666773044 3.432542738469079 0.10846424364944848 36.5615872589239 2.061008519165531 0.4309957432200298 31.96101535203143 0.7286884440621638 0.487084269269918 37.1333621904746 5.84192852482985 0.49194154825189235 35.24897729732413 -0.0216580656378075 21.411779846906406
1137 36.85444800701936 4.531615361044372 0.35080322066543157 34.92881863538206 3.410623437443594 0.15868874826122584 36.30903511932894 2.0591394302725075 0.5134875748298909 32.28056281776198 0.7225270024221501 0.42486201296755643 36.196549525807654 5.84567979196729 0.5121302034001713 35.31388282106 -0.025623120320699445 22.45962196398968
1138 37.10091422022032 4.512636483525119 0.3638171131951499 35.29270749544815 3.3864114409749844 0.12057962094562234 36.38342258814459 2.0679207304607665 0.49160072514302894 32.911950949995386 0.6746677465526367 0.45427903756267846 36.38808791063345 5.8657959464218195 0.46617410628364253 35.61541663288838 -0.038053655363616753 21.731723122879092
1139 36.69320412768101 4.515956912813269 0.3440947602639853 35.162567246431216 3.386150659038194 0.13046314041443882 36.36076842298823 2.0758932308621683 0.45884122590322296 31.84672310621396 0.7581218077278905 0.44838916687093283 36.274111880727524 5.852694149796251 0.5253235737830727 35.267474956808385 -0.021776772903127607 21.853892210383336
1140 37.11094609691637 4.522975167650046 0.386180266251225 35.18846830427441 3.363211772847554 0.1444777833140174 36.50255103372421 2.054969792813762 0.4770969072613655 31.104356819096243 0.7388844781017511 0.4668865154198192 36.63527127746658 5.827560910249707 0.5457945556512274 35.308318706295566 -0.03801970061811808 23.152491434942373
1141 36.479603671608 4.522333696721192 0.3517367234362503 34.46950566934487 3.418614862276023 0.12954588850736212 36.57034984176506 2.0213013516011724 0.4757392285928582 32.6907342772541 0.7224380798193913 0.42105405355769643 36.04096952639737 5.846026965771593 0.5562187664680173 35.25023259727388 -0.033397133712807836 22.165384076980665
1142 37.638411960726145 4.516875045016855 0.35858302113127594 34.52152994753716 3.404256185479441 0.12531112192689645 36.60545448957405 2.0563488138399357 0.5038396255442329 31.938989695520927 0.7168679494420372 0.44155243096359686 36.06832268036719 5.832935571714081 0.5852061068380074 35.35454175474509 -0.034083411852211976 23.08438140370496
1143 37.06568217510239 4.509531613236082 0.3346226551137467 34.65707668158199 3.4032036457316504 0.16147307487708779 35.89742467981154 2.061955539912666 0.4843439408604021 31.67664609816888 0.6849899520733403 0.4342963057688582 36.61427647564873 5.819074489645225 0.5722958249186921 35.1822212220627 -0.04378907683088915 22.76970719728982
1144 37.69585002394549 4.525878616934808 0.36786424297657233 34.73259795932225 3.4250760705393484 0.1975625886584103 36.817646861471495 2.0636539823862625 0.47501056672535874 31.759822319804588 0.7347487161731866 0.4581249008617469 35.43164330918669 5.858464836721891 0.5233745304611727 35.287512094746106 -0.01797568039958284 23.169689356582563
1145 36.915636919251604 4.508050938808692 0.3102417996447371 34.1940636865107 3.373442500950125 0.13614249817621127 36.841096668273856 2.078887140039701 0.4733179643326049 31.833379284232116 0.7332155810721114 0.46964607441875866 36.04923347310161 5.84945478570384 0.5793350729710008 35.16668200627397 -0.030929935635787987 22.559450112851362
1146 37.04457142771026 4.525967701676709 0.3481999193138988 34.94885737096401 3.400936804384376 0.1810017461931759 36.62758589713494 2.0623745118647694 0.45483047196506887 32.122186934324304 0.7229291511666694 0.42936969490278193 35.98752111555597 5.82464368329039 0.5662792010305119 35.3461445491379 -0.03216975447409922 22.685473599245782
1147 36.603921335182086 4.491251486803028 0.33228259248126013 35.29451020978093 3.3647820429582986 0.13374966165394245 35.683956764597895 2.054621390212305 0.44133465700366287 31.388338393343773 0.7486158493128131 0.45352744926518496 35.5233244213475 5.830799609730379 0.5520426209388383 34.898810224850436 -0.04152604914731719 21.920643101088682
1148 36.29773409158498 4.510694663460994 0.3757542550233512 34.71154029162677 3.4482382061075203 0.15642048001697376 36.151324089960106 2.0607256750488903 0.5364626603400169 31.983550175651203 0.7127618858878277 0.4681449489472821 36.01046652351513 5.846518793534083 0.5400651283026794 35.03092303446764 -0.023752280142818917 23.798918974825625
1149 37.035105585553694 4.5189734286065955 0.35638257833917975 34.469691034458094 3.3542556787461555 0.18028946845611699 36.32939705424652 2.0731922606608206 0.5079940365066735 31.87987824418403 0.7451392536291146 0.44532350348160643 36.366209572754485 5.865452479890869 0.533168209355327 35.216056298239366 -0.028137504643971023 23.18368060154964
1150 36.28831935008188 4.532332381935852 0.33353653740714345 34.324433085201974 3.4306946907288407 0.13368036271541583 36.24203395323892 2.051582796114092 0.5540856209876307 32.51265699733746 0.7204577938568817 0.4175918945485978 37.162616825376105 5.9079736994098555 0.4337493350533828 35.30601204224727 -0.010931852541577558 21.458916689471202
1151 37.26224947540831 4.5093565281766725 0.268930113837616 34.497643098087615 3.4417803462487995 0.15984442977266933 35.57280573464908 2.091000982943603 0.5276368583419356 32.00754726011165 0.7346703159781097 0.44896820843599416 36.29282662596677 5.872502680603816 0.47626356567192607 35.12661443884468 -0.009677954160481849 21.562042507567558
1152 36.139201009205046 4.492664498533075 0.2787189511336253 34.55211800504089 3.446122320541483 0.18997227706486783 35.45651418482039 2.0597901006411483 0.4871297299864503 31.89594040672508 0.7550137464405761 0.5085814093526555 36.18404770569006 5.843364174219531 0.4972978453839664 34.84556426229629 -0.020149156875519436 22.47942857406413
1153 35.59779492524797 4.500521862259885 0.27778845902775556 34.12663564374533 3.453488222609406 0.16282033232442644 36.016927333494266 2.0768458719537217 0.5816691846164972 32.196201568948545 0.7444460312080564 0.49439275017588447 36.9200423298733 5.835441411065779 0.46529798227131064 34.971520360261884 -0.017391445131312366 22.711688423844894
1154 36.74632648311682 4.530001455812092 0.3473044120487795 34.674576376163586 3.461153473164267 0.14336652707707037 36.14685541233557 2.058628491120325 0.43351129545341643 32.55979221948652 0.7405008487543869 0.44674346291432915 35.64251699494812 5.8471981616803905 0.496708041033511 35.15401349721012 -0.012043638844389836 21.401506178768546
1155 36.41327428608117 4.487127476269849 0.2624407342422766 34.63198813416152 3.4102501229648996 0.19825618777418882 36.14868670867035 2.0876189755247223 0.44541758863020925 33.13592056404451 0.7098430248543391 0.45532558122195893 36.19575244980121 5.859966015939891 0.44311978751752906 35.30512442855175 -0.028579001839941665 20.6787329934928
1156 36.36947157592825 4.481559940739402 0.31371216005013675 34.469132866713196 3.3856864896563312 0.19997619831409624 35.877173221230926 2.0675694560140476 0.4800589083278177 32.380456991898214 0.7186448608560314 0.4944893405569408 35.186418502290884 5.867476222206103 0.4386022051137693 34.85653063161229 -0.03535273105629895 22.07994635007723
1157 36.05844878517192 4.481091303346682 0.29668628947877673 35.71868963687516 3.3815573897259 0.15797426734443185 36.32843321513315 2.0759077965014354 0.45440208498941825 33.725053270033065 0.7058838199123068 0.4644253835126217 36.290723181507786 5.912757152129242 0.45537803264458493 35.62426961774422 -0.02810063262756881 20.957261283279923
1158 36.46201520136409 4.495790181385666 0.2812599819976717 34.41794799527738 3.4489157417053695 0.129769472705671 37.117395068556924 2.0601158563057638 0.44692926418721485 32.431280723981175 0.7567006188229725 0.447749542705332 34.439896900673126 5.815038748463498 0.4804931481912545 34.97370717797053 -0.024227895614028095 20.4683604282242
1159 37.49021300754124 4.512952428972554 0.29922444837517786 34.99293353348388 3.4153755253374145 0.18799338661071566 36.64837362139576 2.0895055666360944 0.4596619913526735 32.32758938391607 0.7408798432512029 0.48150664370507584 35.3167111892433 5.858334530558154 0.4564123601645041 35.35516414711605 -0.016130545999598067 21.598203640424295
1160 36.94681179312372 4.53049655253287 0.35326565745328986 34.841697174503096 3.4253679694315866 0.20689011092866386 36.02278900499782 2.0671521170361764 0.4285856972948782 32.488338726449825 0.72354270480466 0.44893840767953835 35.12172292297238 5.8579838774153 0.479542535420885 35.08427192440937 -0.01863148070656324 21.969750482168443
1161 36.55323656428791 4.506502784677459 0.31473540304547787 35.93059633809443 3.38401058285179 0.19492728540606893 36.404728262444806 2.0786482858801048 0.4225437245364873 32.22001806241373 0.7074468284575821 0.44224470694938045 37.00884263639302 5.862933142807605 0.44034035465589455 35.62348437272678 -0.031631800015773835 20.795978438103955
1162 36.61795850009206 4.506922263772795 0.23830506063554888 34.931344085498544 3.436623416764002 0.14394856817816018 35.587670902190915 2.065438559614622 0.438606415707464 32.194392213817714 0.7023625639513095 0.4903629753209296 36.38700198107016 5.864583297099495 0.44937754196512353 35.14367353653388 -0.02435410471023731 20.17499631998314
1163 36.12351763232073 4.502682550179752 0.3594942890195811 35.28711090719638 3.407474634945861 0.16442376329174835 35.676225546973896 2.065961758861599 0.5005457880820774 33.211906622552895 0.6988420354460411 0.4513083373447453 35.919845779855464 5.843931288184351 0.4855250363464176 35.24372129777987 -0.03576167142716136 22.474810547562424
1164 36.912192345534905 4.507458872780204 0.2629491379275464 34.06110023707084 3.3773748543655335 0.1476933270860969 36.64799446945239 2.050043071677708 0.4854800760879743 33.03209888249104 0.7451778263342059 0.422693698858415 36.20217681022714 5.841101781406387 0.4586319170817816 35.37111254895527 -0.03530884363787432 20.368055540360462
1165 35.96869663479854 4.516212813553604 0.30776793139053427 35.16697503920848 3.3828503300199246 0.1935989884768723 36.92147410948558 2.053903821234708 0.41273650897715947 33.26879831313409 0.7167551200464611 0.44524185575008346 35.856110539086814 5.888616149805196 0.4652773913791068 35.4364109271427 -0.027872478018703274 20.90863570743252
1166 35.52396461363351 4.515785364997365 0.3533769373294066 34.42356212843925 3.424328101383635 0.1597904950181528 35.49358440245121 2.0600561847983867 0.5073431122984224 32.861526438532415 0.7255049866296172 0.42239166461501815 35.45201211107503 5.831551941619995 0.48576854709085165 34.75092993882628 -0.028094809064882355 22.100938881853082
[truncated: 458,021 more chars]
