# Supplementary material for: Lipid nanodisc scaffold and size alter the structure of a pentameric ligand-gated ion channel
Source: Nat Commun. 2024 Jan 2;15:25. doi: 10.1038/s41467-023-44366-w (PMC10762164; doi:10.1038/s41467-023-44366-w)
Supplement: Supplementary file 4 — Source Data [file 41467_2023_44366_MOESM4_ESM.zip › rawData/Figure4/9nm_nanodisc/cAlpha.pore.901.txt]

228 12.100948957763741 0.19731915256504778
229 9.106710665721474 0.18984452347186667
230 7.674755755344707 0.1580732949076871
231 11.098659757888443 0.14675769513582576
232 10.785168433194182 0.14426988557180484
233 7.097080370646766 0.14803248448855943
234 8.25378720607206 0.16056020757264958
235 10.947635350715299 0.1364051452739181
236 8.867820475303255 0.12180897971387741
237 6.3241002339411105 0.1331612038229308
238 9.640086135121058 0.14276378222953387
239 10.326713914150385 0.11538552854629537
240 6.850244881933733 0.11541067766806577
241 7.787369235982051 0.10955805329716246
242 10.771805270405823 0.0997741325771004
243 8.974103500136653 0.11474844156443136
244 6.274941558776494 0.11000761851982285
245 9.573021663004186 0.12180768418283353
246 10.670453013895589 0.12906149798552208
247 7.34813045119327 0.13796528532805644
248 7.717542895564376 0.11773447933228239
249 11.088454925791417 0.14361898502070278
250 10.280919269492685 0.26155178007624347
251 9.445098814761078 0.4267242214640215
252 12.1022345497374 0.4651795318256326
