# Supplementary material for: Lipid nanodisc scaffold and size alter the structure of a pentameric ligand-gated ion channel
Source: Nat Commun. 2024 Jan 2;15:25. doi: 10.1038/s41467-023-44366-w (PMC10762164; doi:10.1038/s41467-023-44366-w)
Supplement: Supplementary file 4 — Source Data [file 41467_2023_44366_MOESM4_ESM.zip › rawData/Figure4/9nm_nanodisc/cAlpha.pore.903.txt]

228 12.472012838656848 0.21243036130258938
229 9.556844364584625 0.21582513128583597
230 8.07944196745489 0.16720143500766343
231 11.418173569588967 0.17033595051482728
232 11.17532694528655 0.19386585081039806
233 7.503983229674694 0.19899011826479457
234 8.401939801616964 0.2333034495772107
235 11.054958741637115 0.24357047492035744
236 8.948891008335226 0.25517437264078996
237 6.371696889092224 0.22650616840243326
238 9.671621215022322 0.1977060311878241
239 10.361252151510971 0.1678867304410663
240 6.875908275536465 0.15060468597140417
241 7.775096282116212 0.1287891458265082
242 10.745319495326374 0.12003725526873575
243 8.947885385049494 0.12638849098900531
244 6.247412443178243 0.1042067167274554
245 9.525938533193026 0.10544244295849114
246 10.632469470529916 0.12565984586979184
247 7.329928914282628 0.14471025573574997
248 7.781695216448141 0.12414392885910243
249 11.137262619886496 0.1275517983942004
250 10.170711937756105 0.20722501962206924
251 8.758541793731688 0.29787201398627045
252 11.408095961789012 0.28676962068127215
