# Supplementary material for: Lipid nanodisc scaffold and size alter the structure of a pentameric ligand-gated ion channel
Source: Nat Commun. 2024 Jan 2;15:25. doi: 10.1038/s41467-023-44366-w (PMC10762164; doi:10.1038/s41467-023-44366-w)
Supplement: Supplementary file 4 — Source Data [file 41467_2023_44366_MOESM4_ESM.zip › rawData/Figure4/9nm_nanodisc/cAlpha.pore.902.txt]

228 12.289082410628042 0.19092837046661257
229 9.285381331474039 0.20876899119263143
230 7.793378063961781 0.16504276380699728
231 11.19678126428834 0.1577508906268082
232 10.883357807562948 0.2040500143639404
233 7.183498190124553 0.21884410361587123
234 8.33231361972888 0.15349919350224342
235 10.991985684150498 0.15457549600908585
236 8.843885243829554 0.17678166014340532
237 6.385898964589245 0.15709812515389984
238 9.718591079832471 0.1379658831932501
239 10.270003977606065 0.11086394450363496
240 6.760151512526707 0.1111929002089758
241 7.821238826700123 0.12685970752171272
242 10.736152546769354 0.11729336207094102
243 9.06102225995459 0.1693637580430824
244 6.894185988403794 0.24722764870833297
245 9.81209358671251 0.22757414786717778
246 10.749571656469259 0.3266688591904601
247 7.700584110297865 0.3542257927147533
248 8.159749436358172 0.3037920849767599
249 11.479813612019276 0.2893998701063845
250 10.763466678505493 0.413281905437456
251 9.944079168911935 0.40123266253795487
252 12.575802857513724 0.36101632334823847
