# Supplementary material for: Lipid nanodisc scaffold and size alter the structure of a pentameric ligand-gated ion channel
Source: Nat Commun. 2024 Jan 2;15:25. doi: 10.1038/s41467-023-44366-w (PMC10762164; doi:10.1038/s41467-023-44366-w)
Supplement: Supplementary file 4 — Source Data [file 41467_2023_44366_MOESM4_ESM.zip › rawData/Figure4/9nm_nanodisc/m2Helix.902.txt]

0 8.566669523018517 4.664979058244728 0.22994101500465164 9.729717620121155 3.450476862787965 0.22891519528088583 9.85509723769722 2.318285914988538 0.22886449507913148 8.788959241143372 1.124001758827588 0.2297534332048673 7.886169361429393 6.054725117950485 0.23133544719292476 8.965322596681933 0.0 13.164388145672282
1 8.56667067228283 4.664979166916513 0.22994101500465164 9.729716840682961 3.450476934166949 0.22891519528088583 9.855095593553711 2.3182859129408806 0.22886449507913148 8.788958500869638 1.1240016207141297 0.2297534332048673 7.886170633071497 6.054725091911252 0.23133544719292476 8.96532244809213 2.7700840288247265e-9 13.164388145672282
2 9.637489813713284 4.793943959862723 0.1672240792513104 8.186384651385298 3.6371993162250726 0.21078483329384579 7.877125799777451 2.1263079767419883 0.304688885596363 9.31287922903244 0.8760783176442034 0.3116911107660405 9.831813028777882 6.016046770154117 0.22648573007824865 8.969138504537272 -0.03257847443424004 13.99019282568897
3 10.344920713933632 4.809530300977183 0.1356453383216233 7.799818285074698 3.7013042087661745 0.2303394870510953 7.5945128210109365 2.1707746631692237 0.33430289877420427 9.150778932118216 0.7893132869418195 0.34411472541665916 9.601556352563769 5.955777703938574 0.2431277230013469 8.89831742094025 -0.037153709801265825 14.754008976744199
4 10.736644000948235 4.839156228475802 0.10141680692709922 8.048808294291742 3.7513000006221215 0.2702587617200964 7.095113324484447 2.152509525583551 0.31455416935163605 8.857584267767693 0.7627649329691973 0.3442728172189209 10.294138546055128 5.875829584049364 0.23295364439299637 9.00645768670945 -0.04618168821985373 14.478141567466881
5 10.223909957557153 4.824877384199745 0.19255961389540227 7.994582179935888 3.721798613063344 0.2575265554991717 7.002433449967879 2.185931140654148 0.2973935435695503 9.136619344932367 0.8204325592683976 0.3795861889562348 10.185991316587266 5.916750258208406 0.20278209414585835 8.908707249796109 -0.028535751481052828 15.238935513704872
6 10.516307926715339 4.906290515533292 0.12331424927875341 7.317002665214725 3.755432122402773 0.20678417445733735 6.8325807336855195 2.1358486018452454 0.32689716452291967 9.402376105027598 0.7436105091394843 0.3180032194286278 10.477167748854798 5.853197771552573 0.21786302123332688 8.909087035899596 -0.04361783846518741 13.669189667885547
7 10.847173594406383 4.869365745510853 0.12291722457367635 7.752292515582631 3.7034341111493694 0.21338142723405532 7.262440422979909 2.107937713861734 0.28710706326460955 9.345353606330645 0.8283115442241824 0.31369883239284485 10.300514053980022 5.86682149293212 0.20661049707022267 9.101554838655918 -0.04731962102420915 13.106009003499182
8 11.633052353095 4.790506539800108 0.11771029135291657 8.84008101598709 3.6989845832373076 0.24199563469171534 6.981412717134967 2.303870176956941 0.41230268961359867 8.120268785416133 0.7607807391541204 0.39413614586444656 9.84719513306225 5.791740376922534 0.2303131173833517 9.08440200093909 -0.05331725934565865 16.00222854582129
9 11.356524193747932 4.777270306778577 0.10608493297716919 8.870497930241925 3.7669608843871116 0.29257369346814976 7.39062239557424 2.3036042932157006 0.33493341388331827 8.451577935437234 0.8315858347197367 0.30899942200774533 9.668958952959917 5.838460074590058 0.1709127063887328 9.14763628159225 -0.018917463821624025 13.905733457896092
10 11.13359596635613 4.8649045011886 0.08499844790217237 8.129333442532518 3.7278392099857753 0.24492416706002693 7.327172091059989 2.2152522948465436 0.36637199728226943 8.685009412004796 0.8366799721514396 0.35834143207414043 9.912559589823541 5.890228091620926 0.21970080684484852 9.037534100355396 -0.015512928601203879 14.602824649931414
11 11.48865712897021 4.803320045782522 0.09744116945425281 8.551961140332756 3.68781401450562 0.2270138718326873 7.374899633816286 2.2259928147654033 0.35715057773747094 8.852583143786457 0.7122256447710036 0.3756249460253463 9.934542839993233 5.847339596294253 0.22941739826978458 9.24052877737979 -0.06715531933610049 14.74389960346258
12 10.87638065285261 4.870046728994348 0.15674460219813932 8.306540141025003 3.701190749497047 0.21655479150225887 7.193871518861533 2.2385623065322435 0.336002170148342 9.553439161689449 0.7929471814503455 0.3117653483762489 10.088523099298255 5.851918054203207 0.16668894213671084 9.20375091474537 -0.03156073842442275 13.610679509376135
13 11.46978665915102 4.841584532682142 0.10294949992305168 8.155335822622437 3.7766511210876086 0.24563134480458443 6.874381133009343 2.2070281427580793 0.32955323760945404 9.434781281704554 0.7551357925200917 0.290748304872975 10.143018999889112 5.8854627056013 0.14081844193345427 9.215460779275293 -0.029321283630016647 12.716234806418344
14 10.98267921641532 4.836032612856535 0.16343800798598443 8.895094739391805 3.67551414319666 0.2182091103305899 7.47191967111305 2.2269620194965736 0.27624782760911243 8.68565833756047 0.813859210748442 0.3025817291417248 9.382955763916327 5.892141353809531 0.21645268328684633 9.083661545679394 -0.033591874538312694 13.486617003747803
15 11.989086306792236 4.875900384687032 0.13900451402836092 7.571124494829717 3.779001293320542 0.2358604033395766 7.236643825576716 2.08609396999723 0.2802282457580313 9.40454445220105 0.7686195096417916 0.27147106004945853 10.546046977322275 5.8638293687316 0.21708787019560974 9.3494892113444 -0.04780483728422173 13.105287636292399
16 10.893022046122802 4.876146815406972 0.2070383322263157 8.195030958493751 3.730711867950614 0.21516923558957066 6.762111146370117 2.1157823755874463 0.312565136034487 9.424151128356346 0.8310297968459429 0.2915062578760382 10.24002448901246 5.901149012933279 0.20250429728880306 9.102867953671096 -0.03152976881501022 14.080818935580492
17 10.358084823823798 4.841953404914531 0.12451840363860672 7.922082677497728 3.7640056023001476 0.26538941225564355 7.0615919529091755 2.1021909773480605 0.34951868939027875 9.895595253025212 0.8160567419920813 0.29295309077188586 10.215648403086007 5.950258161890542 0.20347111520598787 9.090600622068383 -0.027600764870788396 14.161805972715317
18 10.906796047653758 4.876767734282694 0.13143452678371084 8.045901987001026 3.800479761685816 0.2407896044311345 7.076894501792764 2.153119250853782 0.3239925281516849 9.188332842873699 0.7165743519008574 0.28454360283201896 10.780269066570288 5.905610899143426 0.14281019147668333 9.199638889178306 -0.031983342986545836 12.875168996238
19 11.144662547395075 4.9190110607905435 0.10696339429866025 7.957818619017573 3.8001311485864626 0.24863151490522337 7.12632433818775 2.0760635418256816 0.3107761171264727 9.744700710633849 0.7683306888410072 0.28015711870830246 10.58935298774291 5.943178891216869 0.13951721013512755 9.31257184059543 -0.02115067630774814 12.445163042248888
20 11.160566834798056 4.907784838322426 0.16154942932554345 7.725403989472257 3.713774988233478 0.2450620283543813 6.64143594218954 2.237679040522977 0.36724287307029946 9.632017740267866 0.7812888810524932 0.290588786685433 10.33772176587212 5.917551199401515 0.18294366435222081 9.099429254519967 -0.010877953053282985 14.293999603370317
21 11.25241612479473 4.836528073373169 0.10044607379528525 8.415155812431767 3.7442305503765665 0.2297495072927972 6.834380802268029 2.2524501618994055 0.37772535643467764 9.133443630649749 0.8106084548299891 0.34706056274573704 9.997643073624214 5.937996895163193 0.1883222406322262 9.1266078887537 -0.006130915431396144 14.247211401287656
22 11.375802609619056 4.889767256867378 0.17289570925169298 8.171069004599286 3.8147998049293017 0.19852473762225367 6.6580176011140555 2.179022593080063 0.35305971833681726 9.511097231099058 0.7672893781202869 0.32288155379118133 10.847301785686525 5.920936187094372 0.1887649143671204 9.312657646423595 -0.008130698541580527 14.164967807152548
23 10.886013586281981 4.888988302766377 0.1874382721464295 7.619989013222582 3.7250721829562927 0.2246442136164479 6.817987892966033 2.1236694707332813 0.3014581654787093 9.13317048896829 0.7755961328937201 0.32471501138817055 10.775210666631134 5.891015784476009 0.18599981801584775 9.046474329614004 -0.04162536779472494 14.02893441735064
24 11.045254845019786 4.898437659695134 0.16223833744484265 7.771807936064279 3.6048110703578304 0.16057451895663535 7.081330386842348 2.150823466409317 0.30396364548111415 9.240362898753222 0.7757728553958874 0.30431692686143746 10.321714022463121 5.863083296474435 0.1463310112646387 9.09209401782855 -0.06390807289334029 12.34637463134857
25 10.957337054565151 4.911837813174073 0.1634167599780838 7.881415425825207 3.7195833131381764 0.2178053790469378 6.157093844914394 2.1183660029145828 0.32899618965650146 9.265469177961624 0.6801028807931234 0.29692473504697725 10.658228954320647 5.885302903624033 0.1397172284974939 8.983908891517405 -0.0594551598310632 13.142050887137946
26 10.948175344488106 4.921389798613501 0.20572943866123647 7.504125431838411 3.7752988930941385 0.23578744227467532 6.233351105062572 2.155241256515148 0.2758172070555152 9.489097080425898 0.6613370917579852 0.2837260583100614 10.527315720836679 5.908685728570804 0.2043943712125149 8.940412936530333 -0.038103188849545576 13.813491249706273
27 11.046218018457795 4.8832209872525025 0.14783097744163645 7.743376499872196 3.7029030562957637 0.21078169959429235 6.90161085523798 2.190308270519241 0.3090482222344577 9.284297974586886 0.6232022163572428 0.2802827645939848 10.794481428293162 5.930839462025564 0.13560919074158398 9.153996955289603 -0.05639894406979802 12.416601089654755
28 10.825609803713148 4.945950313261734 0.12903226732675777 7.724716340693152 3.7456860127461784 0.22694076765507218 7.211063716879314 2.1810549991774977 0.34231729012008194 9.54358736514319 0.6297766497143377 0.28720744709984974 11.10833301286532 5.9111173232615775 0.1334973312673789 9.282662047858825 -0.03977668292759591 12.822739344917323
29 11.344151600072337 4.870039720627146 0.1928913479197313 7.781575823956404 3.7985196496640588 0.25605861454846784 6.538977189095587 2.180352032172736 0.332314750288989 8.894680310648425 0.6738331890067648 0.27952784838101613 10.804850871799093 5.827260707894142 0.1438982836535564 9.07284715911437 -0.052492682686891355 13.80474020492352
30 11.530169072286077 4.857825234981193 0.09174589949106976 8.705959359396003 3.8074020012962864 0.2397169902574897 6.130237540719606 2.1765947620278707 0.34733418123991233 8.492250382639762 0.7442624869458729 0.28486192187643516 10.242756913344666 5.812946811157019 0.11072256241473524 9.020274653677223 -0.04268748327821252 12.311505740844968
31 11.915856548494533 4.884501321205584 0.11408677320465171 8.80513328697021 3.8090920492314817 0.23466600363789605 6.883558336736854 2.197832761531261 0.3385854890509723 8.271637021396913 0.6217215602318901 0.3076463110468816 10.856586361844988 5.817912372826536 0.14177287151929696 9.346554311088699 -0.056281729554510364 13.026280825360189
32 10.744186729277493 4.797688328359684 0.12194892760451916 8.215132009693452 3.714570590734327 0.22922624777573344 7.040362592237372 2.183916406296803 0.343713795782625 8.829175382868527 0.6809921250296477 0.2456188435581902 9.854806129310942 5.852246288164513 0.1762984775631449 8.936732568677558 -0.076610994842866 12.797657416307846
33 11.345068236757012 4.832465570465526 0.12468003253405076 8.91335681858958 3.7232079789902985 0.2440179439032317 6.309667156460416 2.262772755751559 0.35921971663367824 8.46053902043169 0.6845222026701686 0.3062478745275176 10.941182918089869 5.858098158840642 0.1290883048797863 9.193962830065715 -0.05028040921622197 13.32990747905077
34 11.452689202756467 4.8830880899571945 0.17119108715640122 8.266318575620444 3.740507689766103 0.2667992598532163 6.354425595466823 2.2408195785642455 0.33687386895688914 8.119768083023173 0.7639590614000414 0.3037251796636246 10.655663926441592 5.776785833592881 0.14828714767803222 8.9697730766617 -0.041461691903767785 14.058969583031429
35 11.195744286923723 4.830639454486448 0.11916658876914847 8.368212137284681 3.7386430163434303 0.21967783216304768 6.412237928979763 2.2254007938951563 0.3366575913133186 8.499124245763177 0.777029829380875 0.3141400924592643 10.445505374352585 5.831211892731634 0.16617516098249946 8.984164794660787 -0.041908745192352125 13.244690242446401
36 11.4200966155677 4.86705879409094 0.1327496384927683 8.048464835864596 3.8117275518079445 0.24638663621013054 6.421687640139132 2.1598207218978156 0.32419429892426 8.93794669558137 0.7051056147138258 0.286097961997086 10.782280010351991 5.830376423386886 0.16169795854098007 9.122095159500958 -0.04767592138037859 13.190937960271636
37 11.507059062614644 4.907131819944163 0.16445835344579648 7.588515317624095 3.844551942345247 0.23782356670944976 6.503544683725588 2.2358039697639525 0.34111097684522756 8.641719209899255 0.7190370693109196 0.3822808355133784 10.762051876209911 5.789035348736133 0.2038377324340404 9.000578030014697 -0.023381712539777944 15.235079151153906
38 11.465097037056045 4.901259593558046 0.17592357152919547 7.855111964689753 3.709342274944498 0.20398637474080572 6.306020719697861 2.2340905941119313 0.34875343294845956 8.80485381096599 0.7636090001875246 0.319914465208036 10.700732582379013 5.8540132128997415 0.20216676324487576 9.02636322295773 -0.030030807419512584 14.332477453663122
39 11.579194817218232 4.86137102609261 0.12125018289953589 7.748842622631349 3.7408377267987682 0.19586729840580722 6.835623591789064 2.0931189501902 0.30444977720424066 8.609599086928425 0.7818436551286059 0.3359777645347855 10.456105686819336 5.85449702777137 0.2248084449964209 9.045873161077282 -0.056160065363550025 13.548772722278668
40 12.210746620073321 4.864795311198024 0.04097632668122185 7.570353057894953 3.7637805028419162 0.2633173885959195 6.290874554748419 2.1953921607076534 0.3145489677451564 7.926886094097362 0.7067477442030963 0.34632100257607157 10.639698640689769 5.8058635804975385 0.22368938773249628 8.927711793500766 -0.05517788267021526 13.623252712603113
41 11.658727677771335 4.856320112717757 0.13806052451359094 8.341294598929451 3.7471327526442915 0.2088776086849947 6.705352456544753 2.1102026805437584 0.2620508040441279 8.887294718294182 0.7031628896763027 0.34402902641475525 10.204939632329019 5.8238368062493056 0.19233679276109136 9.159521816773747 -0.07436269419357786 13.124798717603584
42 12.59120800478098 4.864608924332169 0.10866832931976404 8.612636982081899 3.7557352355234417 0.22599867258425826 6.283819115783814 2.383815851757213 0.33881923384205287 8.180857671634959 0.731494997356576 0.34413769280060696 10.62079488431586 5.82170265823165 0.22637714148974852 9.257863331719502 -0.011022209119651082 14.255202204569164
43 11.25162684448266 4.893051295888215 0.10612601770204785 8.593512204515687 3.730802710165246 0.21731854497257888 6.141772092081428 2.269080573576425 0.3815526893171525 8.569707002164717 0.7580801216206406 0.3504698816331365 10.240890881316766 5.8171733732384805 0.18339132505825181 8.959501804912252 -0.028856127662059517 14.196272219325554
44 11.291442920128583 4.8581193620853815 0.14061019815028955 8.505087529040532 3.757047544596476 0.26395896344785186 6.543555667710411 2.2222419277233385 0.3445713234685123 9.437797003236525 0.7798783514010894 0.19499405020716482 9.88605542506213 5.820965963003681 0.21995227977370843 9.132787709035636 -0.03484311279786754 13.339452297809867
45 11.265919788047169 4.850410500418178 0.08470376300304319 8.528436836294846 3.676234128403092 0.18810338649107133 7.196412113359189 2.0837078322134954 0.3243856633003756 8.848511982947343 0.7493043760887158 0.29558089706388024 10.346257849876856 5.8081784285720195 0.19305793582548925 9.23710771410508 -0.0889266894207607 12.442714111885948
46 12.050373718707693 4.910051820403544 0.10057853760389943 8.274401798276307 3.7522493964845305 0.17847247046770398 5.788266084762047 2.2614406517641172 0.3924961579230913 8.34957952781647 0.6696754305583615 0.2915019025271937 10.825515021853343 5.783606519314714 0.1682038689334653 9.05762723028317 -0.04708897885480743 12.963203775593731
47 11.633985068761532 4.83266819404443 0.11294913437397544 8.746277412387746 3.7449038154424166 0.20772730453760915 6.699493418804849 2.230243087877204 0.3373053036508202 8.400604758078167 0.7795275465064855 0.31278041604832774 9.99278171061696 5.751924839705104 0.2151561145829295 9.094628473729852 -0.054640245844732774 13.589622380287876
48 11.555236322430277 4.8678143040791095 0.11073820466238227 8.185742019008291 3.6697988633371494 0.1987980602783885 6.6143544983546345 2.1826093967081563 0.3558217923524935 8.703551596070852 0.6490360202503631 0.2749638732984427 10.719124171689854 5.8055029909308455 0.19138153937197597 9.155601721510783 -0.0875414274987361 12.968366497845873
49 11.356210721965466 4.879026002712477 0.1809030490250555 7.597081846840136 3.757087769188304 0.2027459840229584 5.8577142072252695 2.1834180485017214 0.3833870814448675 8.83507537645907 0.7100227264841051 0.28132289401949634 10.316207360542156 5.83865099530726 0.2041416727661915 8.792457902606419 -0.04885263412108738 14.352600574904463
50 11.750185215796744 4.8579773776347706 0.15553607874004655 8.153495472866783 3.7550400738720233 0.28899977480843575 6.089879080976761 2.120140584420578 0.3471103269558046 8.638627114728793 0.6997473735173273 0.3137212379959725 10.686716063195734 5.782140816814152 0.20879595931285622 9.063780589512962 -0.07948449730809062 15.059203027869556
51 11.346312109485396 4.879431578640955 0.1035180692775106 7.495426503077533 3.672981913691668 0.21974428816502278 6.904244535824788 2.1349422200759247 0.33351814866774165 8.757830839965012 0.793707782836874 0.3764111918018801 10.464414918020159 5.800783735608859 0.2142491349272434 8.993645781274576 -0.06612429638900467 14.294618982796392
52 11.584814778331355 4.900534001241417 0.13153227294246483 7.07940609975309 3.756929466088544 0.20275249615323 6.459122429345195 2.1505606548149787 0.38328476992466726 8.975215750930026 0.7225177724598055 0.358904049370661 10.761856566454314 5.8209699840264 0.1994841115255148 8.972083124962795 -0.05219136683363183 14.621398208487522
53 11.696492166238723 4.919095171867173 0.16455989761423043 7.860149736811049 3.7201420897818496 0.18598015604079016 6.511567408941363 2.252999098185988 0.38778726738937114 8.875008364089403 0.7128824140375748 0.3367808083821548 10.505796471070205 5.85492979760083 0.1984733538055251 9.089802829430148 -0.03048402826517769 14.594168771041828
54 11.282184952236507 4.879943649483578 0.1567755272084549 8.039531952048959 3.693615563450521 0.18767897836967468 6.887421956415752 2.3210679302839448 0.384287641886488 8.381682913464891 0.7268431184828071 0.29727086364442323 10.687222306927632 5.879712732738989 0.1957974574941685 9.055608816218747 -0.022257143671892864 14.000916643173056
55 11.462871425290116 4.844308374668547 0.17622267552622672 8.533752155791593 3.747427585023105 0.22092815742659072 6.237928128123707 2.195629341245901 0.31093454419525435 7.99135875860559 0.6979732118424264 0.3396392536069678 10.83527035090537 5.734404381240315 0.19684341693820825 9.012236163743275 -0.07854516375580194 14.26169928993193
56 12.100349297173793 4.856445776859713 0.1296768585512537 8.416961261378303 3.8250226291272824 0.21450269699411448 6.416291006848992 2.245155424361335 0.3547314814211254 8.488846690645055 0.7425088663537701 0.3157132100196871 10.407081548777676 5.773475538873617 0.24457659609721397 9.165905960964764 -0.033972095444717285 14.429378773598712
57 11.180091120569422 4.8862987127518265 0.12915496269013088 8.304568630596808 3.6852434453032648 0.19468988753946545 6.609499286681601 2.1903337693109344 0.3287112316611049 9.026549563803547 0.7079406838388254 0.26761351372080616 11.03592844723377 5.813511480951516 0.2167159039946616 9.23132740977703 -0.06582812412858749 13.0277481834111
58 12.078338324326374 4.897286621648494 0.18753868343461969 8.448740196023447 3.74949872549556 0.25773592797457856 6.607807276859527 2.228398429668271 0.33622878973688214 7.744854370352809 0.6852622573077477 0.3132755392801646 10.937429962830539 5.763384316538639 0.22889785862943085 9.163434026078539 -0.057727672428118534 15.168218805055316
59 11.453241659425878 4.84181837707774 0.11459144511179967 8.84204873307614 3.717256604489143 0.19207625192099553 6.313479919935856 2.239043572010804 0.3165592639950694 8.349887855967726 0.7567333702485648 0.338513702036013 10.11802004807314 5.8419833645200905 0.2543062862874116 9.01533564329575 -0.04312668489059246 13.934871577517569
60 11.43592257322806 4.857613870984123 0.12988227180025627 8.42350338802501 3.780153437332369 0.17498591003172476 6.47665005706391 2.250071662308767 0.37373048373133366 8.603610404567133 0.7383737768139824 0.3260057450693931 10.398618024577097 5.772116021589339 0.24247942848836115 9.067660889492242 -0.04282798875414491 14.290528136121798
61 11.403636202898491 4.8522254156152025 0.1259836638517311 8.635915167024452 3.7289109315523605 0.22769955397735275 6.710849393758058 2.220596722027212 0.3367532100848177 8.33384876017858 0.8008657455625029 0.2859004180633608 10.194249165499055 5.823673683025355 0.24759828720760033 9.055699737871729 -0.03723924300333439 14.025263505854989
62 10.951409807555862 4.854054721342308 0.13778870308607524 8.262861581951698 3.652505170177001 0.1828466594814328 6.883075481211732 2.1774601529305198 0.3344888689785961 8.86354189295573 0.7529569474475769 0.3407121820279557 10.68607713647929 5.885252438920632 0.19454842147262635 9.129393180030863 -0.05804785639625336 13.64080540891036
63 11.117683243412884 4.863079533320371 0.1725402188423196 8.327802244177672 3.6814643286478206 0.18988166427477132 6.679918164309699 2.2963135346102748 0.3596980547179093 8.742281742534509 0.7600966909493412 0.28148665870288647 10.154611646665304 5.814713600222942 0.22853243807690723 9.004459408220013 -0.03936020500971105 14.119273291350266
64 11.195021671727746 4.894296869834324 0.14500796787542605 8.226489376813452 3.721362836597585 0.15704633979379826 6.536045556758395 2.2171851003634866 0.3909408493397259 8.727449195977828 0.7500607078926538 0.2695855012950661 10.356469520240644 5.805015850943611 0.23812142211132728 9.008295064303613 -0.044909469433528804 13.759032332075355
65 11.59543647790516 4.834327673295813 0.07189738389413755 8.511051436946111 3.7453759449860122 0.21518654294666328 6.938647043461695 2.220973232285976 0.3301684007643484 7.960166833099977 0.7181149585309247 0.3179584181317529 10.573779357448979 5.808593793111287 0.20842757098515077 9.115816229772385 -0.057016622117858316 13.10512976752387
66 11.456529478447024 4.874618826553665 0.1667787285212824 8.367118484381788 3.644892796264468 0.21977354441489189 7.015475731419724 2.220902311121998 0.3313875490719235 8.333513409594975 0.7407231419306428 0.3051183470079027 10.525068623085257 5.854203819796453 0.22936838007597138 9.139541145385754 -0.0554255634264154 14.35175108262084
67 11.162231987483905 4.864068654972206 0.11842629092801253 8.652994907928834 3.623933436973319 0.18566915910883455 6.755233905077113 2.2307228860637394 0.2964556151770022 7.93183331962388 0.68062681661171 0.3263123191355565 10.523412276747974 5.800271054683218 0.19212526647726652 9.005141279372342 -0.08256917269902239 12.822665403081295
68 11.371100450983104 4.837399036914484 0.15241845424558695 9.026421920863628 3.6991399575458113 0.19459466338297765 6.730519791310221 2.2650056553763926 0.3326739466693542 8.382118066376513 0.7132141151891156 0.26477035621328704 10.351452802937349 5.7680985510122476 0.22278935365380473 9.172322606494163 -0.06592227935225062 13.375662761983008
69 11.945741964273187 4.880199338961604 0.15349388540813558 8.41808391076499 3.7548326807129335 0.22691692433197827 6.518097842741294 2.275270327650709 0.3433395078838208 8.01919899495534 0.7209330456149101 0.3009922820775826 10.685849123939029 5.769063782202996 0.1879429886139734 9.117394367334768 -0.04243390753123042 13.896353217363373
70 11.475162792270982 4.8294825355522875 0.14173363545444403 8.799716641689727 3.673156836060244 0.25137867553238663 6.183283167608788 2.261221245049687 0.36854848096766973 8.662037014951942 0.7740611333431637 0.248834897163389 10.213713987764995 5.799633867964279 0.20476639357168186 9.066782720857287 -0.05498261896592864 13.92587766807818
71 10.881433269980024 4.812437471423976 0.15657880204689392 9.108667201206176 3.6634457878040814 0.17739383609930107 7.174995643319556 2.237737041278155 0.34093062094675414 8.507991939047574 0.7922847509060813 0.34160523829632256 9.489262242562065 5.8495048116133965 0.22994781430982728 9.032470059223078 -0.05141176995472274 14.283337201560277
72 11.323116068977015 4.860412524318038 0.1544774652179963 8.25291053007757 3.6773721397361863 0.1862829161026133 6.791006778944791 2.2066990707017977 0.35605475797490166 8.579455402891426 0.6883270650681667 0.32484258920024084 10.428771364712937 5.814579352401444 0.22078395152015648 9.075052029120748 -0.07301571211473432 14.237332911211015
73 11.328732475901415 4.827160141489586 0.1567709461072193 9.68343439397191 3.73739153352152 0.2113955983043099 7.012260678156244 2.2976416536836193 0.3298176190226991 7.940895220274203 0.7954533894320488 0.32860264877476386 9.834435695508793 5.84388293367431 0.20703572257995614 9.159951692762514 -0.022187812199643987 14.136272951127461
74 11.525277210837835 4.864283472009042 0.13326022803325302 8.568530302388949 3.7514971200447507 0.2069986040992164 7.784160019839117 2.2428953205345326 0.3379929875036397 7.97254494003885 0.7641095062226708 0.3803737890810673 9.981819040078623 5.869199913902349 0.20165852462603107 9.166466302636675 -0.024096676017191808 14.441792365573692
75 11.960616833005075 4.84329615411074 0.15162023305569092 8.800208806428772 3.7556821443650423 0.19441641818926464 6.385549284423638 2.27805827680499 0.3160848383579597 8.641361510793796 0.73026344524564 0.32189294565246324 9.808718399920277 5.851317501909688 0.22974976902231878 9.119290966914312 -0.030770238072640854 13.90871324583335
76 10.819547329842878 4.852184165724947 0.1336705238428955 7.9891808863508995 3.6014776210635557 0.23537221385137264 7.32378846284906 2.203863309714052 0.3423446346561042 8.738190682057809 0.7777048686390582 0.3716806234180748 9.772464599877358 5.897923160674433 0.2001999155729062 8.928634392195601 -0.05586311739665169 14.705167060885568
77 11.573766633298932 4.8980356963117435 0.18115134642359965 8.38428137666031 3.668251390054955 0.21051973094553483 7.225558121347459 2.151804792909977 0.29955527399781656 8.298235085210315 0.7524777411845224 0.30182812450500973 10.651368428529452 5.84146661818068 0.1921439948933304 9.226641929009293 -0.06008649483148536 13.581374052042094
78 10.294213710483353 4.9134140393943255 0.1334919573846034 8.313579788392525 3.631482913110315 0.22762693033860212 7.565069454717975 2.2636959295620622 0.3093077768117774 8.447443761226117 0.7857348814208471 0.35509870328390664 10.425313709409044 5.902473967156694 0.21064405641379733 9.009124084845803 -0.023133396431012133 14.16545815432999
79 12.025746805048657 4.817853635908897 0.11074198004766074 8.951603574980211 3.703606753858023 0.23987986311124634 7.448731183265536 2.2379087057180787 0.2655036956763122 8.378515989631575 0.7846610061202535 0.3234513787268334 9.665317354222095 5.8225075641541215 0.2223065006560104 9.293982981429615 -0.04918620940798628 13.314203230025711
80 11.430254179131705 4.864629834547335 0.14448399304771864 8.578396280940376 3.777157881110954 0.2893876926243483 6.607214276201465 2.3466147528719388 0.33304881442319045 8.185405534439642 0.7451352706413478 0.32615720655222863 10.183776333657054 5.816531932458521 0.2087439057928198 8.997009320874048 -0.012479808233841516 14.917776814349015
81 11.32138023144366 4.845197685605598 0.15815564758284595 8.240306344641356 3.6646192513830256 0.2113646325644806 6.652500869580423 2.173860391358234 0.3128454950161971 9.287778307113822 0.810629212841259 0.2717127977654703 9.72532471277933 5.877840147010995 0.23580428140992774 9.045458093111716 -0.048064404920038516 13.635053133719982
82 10.970473744939408 4.871135472507528 0.18131669118984814 8.549032764569615 3.7373713711771086 0.21427997039825855 6.965122085016609 2.0923182783303726 0.3009985145387184 9.33921654005731 0.8239240235633594 0.2969836045265156 10.321841885634424 5.947001906126223 0.2498532335106607 9.229137404043474 -0.028143532218942547 14.248681304609695
83 11.014508794047956 4.885355513066622 0.16797656581688028 8.407551968728267 3.743791240375632 0.2675264926278071 6.438661226863479 2.2097194753717853 0.3632052387248297 9.1776813731574 0.8375424488003764 0.2762152641694636 10.3600491282163 5.895704853302924 0.2084952528509048 9.07969049820268 -0.008071036376393037 14.706896280153051
84 10.146102570121325 4.871587115441575 0.14821451241965267 7.887003610635665 3.644645382765318 0.22734281919357233 7.238822671908755 2.0920156805842227 0.2838408014526248 9.41762170051383 0.8542552186393046 0.3208392218863478 9.414116867565669 5.989545202173771 0.2405442842797642 8.820733484149049 -0.03208402263902266 13.98912712701074
85 10.626772407267207 4.90789419297055 0.19139751973770602 7.542006008502867 3.7276042134075955 0.2466289446092718 6.574185489902468 2.147514567139882 0.3577978817254887 9.60305860653806 0.7813221338930634 0.31630316722833957 10.682596728375591 5.966840664085613 0.20610258005434667 9.005723848117238 -0.016258588260520134 15.105804155277351
86 11.236863993958211 4.908524919639053 0.1562240776038339 8.621375006403158 3.666734765716283 0.18311526459237337 7.390595338191102 2.125220930521304 0.3235591910495025 9.174786859220596 0.8045113479636375 0.337907055678615 10.079824554366747 5.873059487990487 0.23598433535509417 9.300689150427962 -0.04688345219370802 14.172568561103073
87 11.308284363582121 4.924757678918273 0.2018581067400143 7.774260537332152 3.7417913879527234 0.20738483727880563 7.230637373975146 2.143580448891265 0.291790256079616 9.677971034426362 0.8609067788645369 0.30859285545357307 10.617689460725089 5.974381446478058 0.21383888768892484 9.321768554008173 0.006589805661110471 14.019875525983666
88 10.77678053189191 4.874448701119175 0.11696337342790726 7.7100732425838485 3.72258034480799 0.22114211893385105 6.609870303606599 2.2114913019847138 0.3399586495859445 9.089577615193457 0.7254154643568638 0.31385602526448925 10.341702588539485 5.939433652538349 0.26220238313472244 8.90560085636306 -0.02781984959844257 14.371185825412258
89 10.594193969007458 4.90054258743022 0.11213284740816679 8.133512371910667 3.591210914615468 0.1712907749456473 7.48348640727217 2.1640358564198015 0.295267668731058 8.972747295238282 0.7682909242739543 0.30089475791956166 10.522161566458163 5.905267512162101 0.21766051781560908 9.141220321977348 -0.0566241835795519 12.573519472801546
90 11.447197411083163 4.902597824895317 0.07488073875771488 8.377794619733011 3.7764029034397493 0.24216421278821623 7.2024869759800225 2.1333802203443266 0.31043639499739367 8.655757851522925 0.7657408609555365 0.3453077887283089 10.521833877552755 5.913685299186186 0.2384865419398441 9.241014147174374 -0.024132320795637874 13.88019682621366
91 11.408947838645911 4.906481217036252 0.08438966809243688 6.66663258287455 3.694756240421967 0.26351791591044155 7.569983180116027 2.057386303767289 0.31527234863198106 9.458300842485109 0.6748959773315275 0.3012446971915043 10.510714071972718 5.891685404342219 0.2363565123986559 9.122915703218862 -0.0774527139800099 13.759938313678377
92 10.634454885126488 4.885665997603638 0.15258756206181515 8.00827999889778 3.6422391996079115 0.2191221641842025 7.75260251979507 2.123699700442606 0.3156160603595956 9.477005449341991 0.8157339068040161 0.3678223080072498 10.456367451751161 5.916779377847386 0.23649876075971557 9.265742060982499 -0.04567010609874926 14.801182686838677
93 11.52054716214574 4.925162577083789 0.1330730283547494 7.684060019700453 3.691363572748999 0.22219076532183193 7.370969493309067 2.0684142144389446 0.2975369130828577 9.085624347401815 0.8156456513637633 0.34133575876565647 10.322807430384577 5.817899294617877 0.25542006261091577 9.196801690588332 -0.058796680509186273 14.318863065042711
94 11.513228692646695 4.874639485537543 0.12693593547847104 8.40471636083432 3.703087532742332 0.2069725012387363 6.452382555333019 2.158016891388945 0.35134102429919767 8.737678109096812 0.7491890052581288 0.3969140874824135 10.019384144441466 5.863873207530213 0.23680485705203871 9.025477972470462 -0.05273251806842853 15.114264589832732
95 10.62903207951154 4.907584521910344 0.15509721132483636 7.739433355357002 3.6985683265311335 0.20966145215920132 7.340649256843554 2.0506961514008415 0.3473772546768864 9.659232903008306 0.8467212515639015 0.35871733978502535 10.355027681396137 5.916663002887103 0.2544150129607186 9.144675055223308 -0.03844709170119618 15.186455729110463
96 10.784818560970502 4.833526637679033 0.09633951123511197 7.4494541437833615 3.6887504940824782 0.21239716064164957 7.253812633329754 2.1817886465483833 0.4217823273551566 9.254659104199668 0.8081753207166149 0.3465137568594406 9.978556588935549 5.876870514303174 0.2511338999771378 8.944260206243765 -0.044671419893924244 15.219668776545682
97 11.46014334743137 4.887636111387322 0.10875293208581303 7.74492896862173 3.7235062860295787 0.2544403522969729 6.866414707396486 2.1791871671032896 0.3687821885026903 8.668275055344424 0.7675508042632881 0.3488585942368214 10.746129370116593 5.8798217050289106 0.2343271329814926 9.09717828978212 -0.03495332779738307 15.070637229061504
98 11.57423030128044 4.868936209834503 0.15922083085841243 8.02678406862837 3.758538194133525 0.24170047016135768 5.844233568246228 2.248166193358583 0.39989624969996074 8.619501884502133 0.7599415884526232 0.3400299645980696 10.668714607497245 5.835496689079467 0.2005045060493738 8.946692886030883 -0.028277967588120602 15.370761933136182
99 11.614690370691664 4.891994471715133 0.10976473143885004 7.656108168971543 3.720683880622641 0.20699483388651582 6.7449712376347675 2.156219571829988 0.3704650757901245 8.59177093055289 0.7988678548868302 0.3515633330549579 10.742970556330867 5.895258666362627 0.2043488494879641 9.070102252836346 -0.02988885347641692 14.24529867058518
100 11.668764242457044 4.91925951214623 0.15746613666520817 8.120313109215232 3.734872633527304 0.1753433253575176 6.517482140801929 2.1255041033330606 0.3549567288183926 9.063733940799164 0.7315048719120184 0.32293846725379477 11.038820354488168 5.871361159656406 0.20690200730174196 9.281822757552307 -0.04599328644485719 13.952744606845231
101 11.530267212534262 4.911304030962672 0.162817023003079 7.625400003173473 3.7899768352878613 0.26987159127123833 6.460565984418847 2.0991248583645294 0.33795164217711876 9.567049076933099 0.7353586186059117 0.30038552586351935 10.622254899179886 5.88294759838824 0.21341041617627868 9.161107435247914 -0.03875135423801803 14.718554645475075
102 11.549287537379152 4.807948436533803 0.14311015229684632 8.642879147905468 3.735750595451697 0.2466699576198246 7.204555657997132 2.157648965253831 0.36390420434731097 8.335386693563871 0.7649292879163846 0.3731539163020207 10.248851434284438 5.816756586644454 0.23683635987033033 9.196192094226012 -0.0658869681998269 15.626559732246594
103 11.758921344258395 4.844887050943649 0.12245062110528684 8.188565707823704 3.748338332325297 0.263730412869315 7.159134264780828 2.1877813975255966 0.3368266203604229 7.957758673483222 0.7595054789487108 0.350903111159976 10.544401636593467 5.823076863611433 0.19647644498924166 9.121756325387924 -0.04977591788892348 14.55756510162897
104 11.736126677991095 4.890482726157967 0.10180286913590267 7.795036685016965 3.6790546074026915 0.21038049182379104 7.404064268168986 2.132828834071237 0.2866012577650177 8.752495312334908 0.8284319802557598 0.3646750976164614 10.505391536019491 5.85996789552935 0.24613871251836045 9.238622895906289 -0.04434053387645975 13.860976975861323
105 10.79172599623861 4.896795533046209 0.08918200600551143 8.566098331460108 3.706303856547204 0.24448033204322334 6.770163086831448 2.203560242067942 0.37949480970338767 9.002774705730845 0.8015499066028214 0.33371545805447705 10.51529414739802 5.893408297248631 0.21990501352843775 9.129211253531807 -0.0221701754572994 14.516202233905524
106 11.604385923652757 4.865741987238881 0.15733457018741126 8.46241903571241 3.726812990758588 0.19936496560432057 6.624342731150024 2.131531408555819 0.36747936395920894 9.164074618853354 0.7637944535386568 0.34511315469624715 10.523892163283469 5.881292440330492 0.2130524264898463 9.275822894530403 -0.048659086475373606 14.694585327917263
107 11.51614951159183 4.848802626217073 0.14767064304542746 8.296781617684468 3.7340373567306226 0.196901618878591 7.209891535137852 2.175171681901314 0.372799287394541 8.976384858685684 0.8220895927233408 0.3869535233307116 9.874938586063452 5.845094845258074 0.22759523288708924 9.174829221832658 -0.0374545219937761 15.262682431001707
108 11.249778116118032 4.908561372415824 0.10501963884635902 7.83015414613935 3.7182936590538604 0.20944626935793534 7.298299597018165 2.1283321643982895 0.38545991495204734 9.363695374204521 0.8572417267402442 0.3563349102141854 10.853886158030015 5.906412769122674 0.21476239707658232 9.319162678302018 -0.01872540421368234 14.564852207625048
109 11.168173040692478 4.874383141677253 0.14355330186783277 8.376036102864582 3.716827634355794 0.18210959575211322 6.7929578043582834 2.1050670314830473 0.36814192628556336 8.857901710884702 0.8144170089531212 0.38795132257639714 9.798283245065237 5.850951940012056 0.23805065768682426 8.998670380773056 -0.05016439126360661 15.123871930303483
110 11.065664372014615 4.8775960713585675 0.13702414176583633 8.801877381892002 3.720863053237815 0.228136663573146 6.5413765865433575 2.1900730659032477 0.38825310034388966 9.086303248680668 0.7588134064556433 0.3598856315662006 10.354243763235386 5.850230644360014 0.21615996931549902 9.169893070473204 -0.04297849429680336 15.234483751938981
111 11.260520647077463 4.916898736233135 0.12446560123186559 7.84396186917714 3.775916580034396 0.27234747154211914 7.281324177749134 2.1389721053504474 0.32742132976113214 9.28743564332699 0.7076205824491415 0.36525658617363715 10.680065774842893 5.905595155949348 0.20651691884302328 9.270661622434725 -0.03349311055656745 14.851156663659564
112 11.557311957767338 4.847488250210702 0.16154201784035366 8.469505179331819 3.729703923471204 0.2694999970988032 7.129884666257302 2.2110470231510693 0.34423325664926474 8.677372752133733 0.8072468071926141 0.33446889648161915 10.355933420635955 5.768180967138625 0.21487927310408209 9.238001595225231 -0.0497603483270179 15.17906652467458
113 11.744755642261087 4.885318436410017 0.16520084945570956 8.01757836930648 3.738478446075735 0.2593178056738084 6.589215551515945 2.069816669306104 0.3697725123600579 9.147060345295989 0.7505154960236918 0.2944747630901827 10.496876236892195 5.831733274054104 0.20779521118293204 9.19909722905434 -0.06732127818593045 14.857496260733077
114 11.12569218367608 4.8759677485484465 0.13983274112838745 8.074731589509579 3.7370167189176366 0.21807663529500812 6.567724113821976 2.1497297088183847 0.33065030088862896 8.813427334143652 0.7757871683554582 0.3381768254332168 10.438990839440136 5.803086684236293 0.23086078885043965 9.004113212118286 -0.0541761367846171 14.41100342710313
115 11.192758801536929 4.901240275216474 0.14357038304374573 7.374593653976288 3.6362457044798817 0.19322407149335788 6.879707598584931 2.098882730955051 0.3377383668440329 8.959293675567658 0.7295861974792117 0.31153772288573794 10.46678754690285 5.838897414110607 0.21546661993278246 8.97462825531373 -0.08152327811161575 13.768601687351545
116 11.082859814572329 4.924205437344219 0.15614820762936074 7.948834884842829 3.69770910262569 0.2164712771712924 6.973897161885153 2.095859721637347 0.3504030384387237 9.4780684807809 0.7202363072348592 0.3026863248119947 10.187850286553482 5.874141304133968 0.24895031679767865 9.134302125726938 -0.06006336796464429 14.606518092704167
117 11.750571010361243 4.875373920253204 0.12329680306686128 8.628783525087668 3.769324580439987 0.25762810438239986 6.377201016936251 2.236784931787506 0.3971605597513841 9.039252124303458 0.7085806863089164 0.32890559733707775 10.459399218508496 5.81035586166389 0.20289393608682707 9.251041379039423 -0.04240974646916027 15.010176436655586
118 11.997914663138433 4.845840661555687 0.16678662743072414 9.062965644644423 3.7045066664101824 0.24185730473792189 6.538683868205812 2.341603135401979 0.4385403050243784 7.8535328656813705 0.8292052840312369 0.3424724514146096 9.868702254718007 5.8173745538878405 0.22271758500432165 9.06435985927761 -0.01478768230247578 16.184616994164085
119 11.930092003009175 4.853447713777525 0.1313749343720078 9.083324471416448 3.7751251300270137 0.17133343076003138 6.085232325300159 2.2387938870360355 0.35127087557110614 8.700485593374976 0.788765258263954 0.3694926976138585 9.719661064724855 5.843247016785222 0.25474375893694684 9.103759091565122 -0.02261794138191082 14.647272952004629
120 12.224389318083762 4.861211042635643 0.13697526101179341 8.600523404669097 3.7736908288106648 0.20622836505164613 6.123083105083318 2.296268481682649 0.36163972313032783 8.362143659620315 0.7121424685393413 0.3583054012276194 10.421125758441374 5.798432783304414 0.23355035441227467 9.146253049179574 -0.03414462156531839 14.859077201072138
121 12.544720923993017 4.890087331084239 0.12670737916443767 8.110240015838615 3.82908606070968 0.22409154017877722 6.434325442059779 2.2029892757914444 0.3887847646774151 8.804606131296463 0.7492392507715756 0.31133036788422114 10.358195897074241 5.7855475484561545 0.20519684892671244 9.250417682052424 -0.031103849197242073 14.393970643604895
122 11.214747258420212 4.859329473477377 0.07423820597971807 8.827135965785274 3.753800494927394 0.23868427548725676 6.787539255567426 2.253103389053422 0.3861137965449648 9.275022787742076 0.8329653525778326 0.33052341536066454 9.525096009275309 5.910108821394699 0.23873191936284305 9.125908255358059 -0.0006322362737159581 14.533551320316354
123 10.966605640312563 4.86986448564029 0.14547333781865437 7.916955898767118 3.7647117013598708 0.20643551248250883 6.954987862612672 2.1945173412986883 0.328186463477173 8.881864399943167 0.8217652146727732 0.3436881478814998 9.797711752674989 5.856664089589007 0.2200063641409287 8.903625110862103 -0.020989176047735026 14.252781523939138
124 11.745413893397211 4.834374887006666 0.14573338253571383 8.768626822340522 3.7429983864520566 0.24325940580091263 7.193484064918169 2.271839336729374 0.35478484638112073 8.299760781916904 0.8403385142328929 0.34064243155203333 9.777909822497984 5.790630055198026 0.24016469258163392 9.157039077014158 -0.026457506636057837 15.17862325790799
125 11.066585021534772 4.916605875883857 0.13173208680051268 8.285762185306957 3.7996014626291252 0.26125562333831653 6.147590069527981 2.1762129643770773 0.3708542341776676 8.702537098263763 0.7712158194161499 0.3857112643683286 10.34588340070766 5.8823803276432995 0.2162747130011869 8.909671555068226 -0.013290452569959154 15.651235090746646
126 11.966087016133445 4.877342872256987 0.15110833190818898 8.386456448724722 3.7010000817168045 0.19651002829502437 6.890172548513138 2.210207312284883 0.40051217461192545 7.933644533492293 0.7142768844634224 0.3755059962949969 10.228728106293394 5.843418516843314 0.2261085033040217 9.081017730631398 -0.05324460904677877 15.466938778134256
127 11.631663997814838 4.9259903825726665 0.12018454482262882 8.05650668492848 3.7940314678178315 0.25435319356629493 6.348179763085201 2.101128556612192 0.37153403855002265 9.127884132887113 0.7703361146558454 0.3599827690938726 10.400478401214253 5.878560130239407 0.2166504749328893 9.112942595985977 -0.028484412180272402 15.15708304841963
128 12.457670757973489 4.848747614792446 0.11837633650214602 8.998327468123005 3.817244732495279 0.22516832505909745 6.480578435550178 2.294124421119789 0.38354257075683046 8.713088989465327 0.8371610758348751 0.3274869325217051 10.012631073788203 5.830386887834815 0.22891230592855835 9.332459344980041 0.003039203855579942 14.70767156743337
129 12.024315501863331 4.853637661827829 0.10629019839186309 8.384901876594329 3.810036588703486 0.23823258168673853 5.988983626089061 2.1582551069019145 0.4207631710522338 9.739856276998845 0.8065575820415976 0.2915334255298311 10.20122569056759 5.842623429344746 0.2753414291193943 9.26785659442263 -0.028271668795946246 15.265438360788892
130 11.316110382266025 4.872925654815274 0.17555230978134995 8.886670727180789 3.727106262542731 0.20504877913856703 6.727010772943014 2.2673722278086483 0.3098594867445212 8.224676757172524 0.769755946298845 0.3118387917997925 9.57643757709975 5.799799051430936 0.2511909792033589 8.946181243332422 -0.0351019139805739 14.363941304888668
131 11.822952126298192 4.82912352802811 0.12015222648814874 8.98749768935066 3.725946380493398 0.2364188677254013 6.602579621108521 2.2504111198779984 0.3346995996635821 8.077146399689624 0.7767681745276257 0.3219076409932905 10.023689950609738 5.801658627507283 0.21964145074803487 9.102773157411345 -0.04571217647297778 14.127074123232111
132 11.873112524339053 4.878097283353446 0.15908393090274286 8.652034000865546 3.747847798748436 0.21130012993204322 6.639778886801162 2.2557760951283488 0.3536839026240623 8.16746596997263 0.768229215362391 0.3626639570681753 10.120686758321972 5.822590035348006 0.2481398192030078 9.090615628060073 -0.02798565697173532 15.296503375563297
133 11.165803133080308 4.8699895230289 0.10145800956652731 8.864778571799192 3.68884435896074 0.23267359708634283 6.562141249365581 2.2022103570177882 0.3807409443565314 8.560517641976924 0.7891562621834602 0.3737159533470168 10.568005759234156 5.8660355163326034 0.23436999935710295 9.144249271091232 -0.03924653905516262 15.159987746745442
134 12.349687996918759 4.779146569112865 0.15740302878618317 9.601631067220985 3.766145149441123 0.23068723704233193 6.106918368585952 2.449258088630711 0.37416125281781254 7.932534506734474 0.6993897297174864 0.3744688654211379 9.786446050692655 5.778885695476247 0.2920654987110756 9.155443598030566 -0.027928696084174365 16.372680182216794
135 12.118126634138763 4.844222027929423 0.167610030562562 8.765571600481609 3.762384935035493 0.20328697162299772 6.471118325373115 2.2716189383620433 0.3505450439244613 8.585870956045206 0.701449807084448 0.3075518165138797 9.849227717155197 5.802402680043764 0.27881664192588895 9.157983046638778 -0.046078064868826665 14.98640446271554
136 12.148357833394108 4.883782710554525 0.12860679674324726 9.207104776440833 3.755700125018902 0.2399741743627262 6.578303441230849 2.2444786581922633 0.34590969504196195 7.7474239183989075 0.7896749036236976 0.31982556336186907 10.259676588129349 5.769552043378798 0.26041571124562657 9.18817331151881 -0.033856054406223725 14.836535161213666
137 12.481452210463914 4.8421879245712525 0.15729348084474118 9.209442808876053 3.7805698858577017 0.21653925635288507 6.107224215842883 2.254537983602753 0.36554433119329893 7.782734553788749 0.7371075653829101 0.3408924707015947 10.386028186611568 5.717829082146553 0.24692321144137236 9.193376395116633 -0.05604725424762689 15.208508641190233
138 11.900735970299387 4.795628087404249 0.14784554473661 9.110495006908918 3.7094889550691197 0.19958064042835666 6.848538154803801 2.291599968681341 0.36640360936914784 8.258849113791172 0.7795683273041014 0.3041820302535039 9.87376850403847 5.784913749875473 0.2240842980500604 9.198477349968348 -0.05025392489300402 14.233373117632413
139 12.06143589483794 4.828101241176812 0.13689753984126632 9.163392480281958 3.698894642359133 0.2254593952805069 6.559167765694324 2.317485696150041 0.3557860306645853 7.976322329864196 0.7383402260956692 0.3381135802179032 10.099269856858644 5.775347841845345 0.23558451442736156 9.171917665507413 -0.0508598130344607 14.803408112887348
140 12.139335916891753 4.821746890225402 0.09232892655525991 9.868987839066987 3.7589548423594 0.21531267777209 6.045416910717006 2.3632169556567924 0.40131645332816956 7.704262256144986 0.7455571720369516 0.3742797945206024 9.74443382889856 5.761181410712846 0.24722346803649453 9.100487350343858 -0.03236228836158257 15.245963690717298
141 12.236063737965443 4.8582003594161325 0.10057438219046783 9.539529653033174 3.7388566517750266 0.2576615554661684 6.184289908766449 2.3974894320798446 0.3445386781699453 7.67805850014645 0.7361486808826007 0.4088105152374417 10.225962279454922 5.774700958893678 0.2282175585471742 9.172780815873287 -0.021414525950404363 15.35300789899957
142 11.684382406665726 4.8095155535502085 0.10297965519531894 9.25771961990629 3.8043881187066657 0.27646453053862496 5.774654169098178 2.3555481924690493 0.30263893111547646 7.5197407172474025 0.8083371800137376 0.35407348248652365 10.350961333773425 5.784441064674699 0.20244620269718333 8.917491649338205 -0.010047720676988937 14.193342609915204
143 11.582017735398304 4.8295354084971915 0.13053505311940078 9.221862057103754 3.717510769348059 0.24035631464350224 6.726949660279566 2.301426406765523 0.41107636212501814 7.955884874613244 0.831008010679174 0.338209341982986 9.542328395133987 5.74326294206721 0.2620333174862361 9.005808544505772 -0.03794503508842952 15.838964341859707
144 11.923992156037455 4.892833284717004 0.1391837844323304 9.08189157707768 3.6845020645555397 0.21672976358808987 6.533197552721181 2.2555650347116454 0.3862252062761259 8.584423417582528 0.7928698515167325 0.29533525505988484 10.398805523062443 5.803216055409176 0.19927194685755895 9.304462045296258 -0.036696484377841364 14.172064724186587
145 12.07214299130399 4.869113857430737 0.1124833311151771 8.793806727647649 3.7946675630508544 0.238632587718481 5.991537606605339 2.2788219816511197 0.3949572047444237 8.236182244325866 0.7512782165124827 0.33366595924348447 10.504320600238703 5.782998076363225 0.24611498312969807 9.11959803402431 -0.027117803558177167 15.19316844585347
146 11.61967808399181 4.851315987963289 0.13572245054762686 9.686484956947144 3.706418447417251 0.22568191741378488 6.720470366898421 2.2635025506158057 0.34413610279837 7.8988447524901435 0.8355862187779016 0.3929377027457249 9.718640320700622 5.860985756838346 0.20819584860980936 9.128823696205629 -0.018931950237342288 14.973381333318319
147 11.760961905448443 4.849633488822043 0.12753343026164796 9.777947547080956 3.7573236966126955 0.22360500126998964 5.961919468471473 2.3799781265704967 0.4391136560916859 8.446880991797268 0.8026451111504752 0.3124373728995553 9.9761808850445 5.864463739107755 0.23231841192721484 9.184778159568529 0.00831508989283225 15.298063341625937
148 10.76592734140616 4.849906581980331 0.12890018231763084 9.232217127964315 3.66880889078464 0.22611222546038032 6.6719838540067045 2.3473819301310757 0.38793462064122647 8.341118129584025 0.7622362901644224 0.3241581837478189 9.490581697583181 5.840708008953534 0.27406588980963265 8.900365630108876 -0.02868540215706017 15.368688749634806
149 11.437413814070533 4.848703025708747 0.11590644427833213 9.274317279087992 3.7310360885793474 0.27101278209092494 6.3602473469897545 2.344609844949044 0.3737153002833935 8.185720476349111 0.669013665549953 0.38838706490648894 10.882295309533893 5.778514483325437 0.2697193003090543 9.227998845206256 -0.04811832093735533 16.25757306533476
150 11.47366963893978 4.878826963864058 0.13184230949149722 8.577289252947956 3.7006670987460737 0.2707205135558817 6.534429469255852 2.205575509273628 0.3018437638402147 8.277280375763281 0.7498041279641253 0.30759099578333016 10.273421462002846 5.867934564991412 0.2347344377033908 9.027218039781943 -0.041932089592001474 14.28649659025328
151 11.551407969229613 4.833841118964447 0.12910404661587685 8.950792986492003 3.7346957927463884 0.22307754829910603 6.529302891523029 2.2327755317340188 0.38445454548792585 8.485188855790495 0.8088860508534998 0.32147894919266007 10.05035459408689 5.809469747488876 0.2389037631533061 9.113409459424407 -0.03856009420241491 14.862741242282105
152 11.698027215347967 4.858391353847167 0.14797779913972056 9.379705467114333 3.7620801333138942 0.23840048773019384 5.642971648346027 2.3435834537463482 0.3677797053617762 7.548867659689106 0.7311788160917287 0.37941885890037536 10.249816057453474 5.773988593882301 0.26857117565627786 8.90387760959018 -0.02864927238357313 16.067432837513678
153 11.875976968037563 4.8378802934509295 0.14742616500845634 8.886135322849038 3.7339925603408637 0.26167735626117666 6.1071007189301945 2.361177211675845 0.35040651111348825 7.878239517540657 0.8034501843974735 0.3634794466572274 10.191930449508993 5.80720289283261 0.2435910259454737 8.98787659537329 -0.013753114020316603 15.659859060108875
154 11.809338533817712 4.849129417026292 0.12481416523493179 8.991395695224575 3.7130176237695074 0.21051545240608052 6.193642601759122 2.283872684513222 0.3722061030740916 8.40009571584682 0.7898576803872908 0.2969365505914488 10.17208181910058 5.768985774685581 0.24149294668651586 9.113310873149763 -0.041521106483482215 14.277709682220081
155 11.511768400104602 4.8187613215676475 0.12550030932604248 9.455579903213955 3.716103111040332 0.23526714371269455 6.70220923952525 2.3037170344781526 0.3854210734463017 8.108570590175425 0.8689168370405927 0.3636438765745298 9.859884633282944 5.749419250636588 0.23291930213840287 9.127602553260436 -0.03111023160719826 15.386801128367658
156 11.463458531121095 4.8374807332444805 0.12861562658260012 9.677917259130275 3.7409408020996695 0.21470281653921364 6.624242273801164 2.397215731801389 0.38600219795516544 7.335256436317477 0.8474072819984444 0.38161895356730713 9.639596112597097 5.771739070477846 0.27691749909749785 8.948094122593421 -0.0035370186354950484 15.903670807739298
157 11.71358206895873 4.847699640594313 0.09847418327933047 9.089766308162172 3.690263541150209 0.2521591520585243 6.730245686159692 2.253252890385878 0.3768401750419004 7.8107589755393505 0.7895568125453947 0.3623936990149885 10.23383080100429 5.778766495841478 0.2573938277762606 9.115636767964848 -0.05058586645640628 15.438474266463293
158 10.713943274159314 4.839706539511807 0.10786296747759173 9.10828214389557 3.6783494764281084 0.24636561863762596 6.676516880276155 2.2328382603487715 0.33908991851381537 8.673536819128076 0.834759728197953 0.31631600556757117 10.009247469518199 5.828809311678132 0.22680350237144253 9.036305317395463 -0.039601079326906485 14.168535949938503
159 11.669647356337192 4.865877411343145 0.13794917244052451 8.896747856138 3.729989731668142 0.22666323787173354 6.754582682494798 2.204367441031514 0.35252373720318275 8.429655911556043 0.8368872235448304 0.3227214679881548 10.121239704431229 5.79140701189307 0.26193942278435955 9.174374702191454 -0.03678797866372072 14.917495215306053
160 10.627929818708155 4.852017255297294 0.13711094967223664 8.574467668767248 3.6355781401308285 0.24320297887318948 7.02921296670942 2.3036933940854984 0.37072592901731766 8.661600826729963 0.8325420213190118 0.3081694597240554 9.786918188079996 5.894243582704385 0.21789748905358547 8.936025893798956 -0.01887886385245734 14.63456599814708
161 10.14769290793961 4.85550008021457 0.07847251101210986 8.298353123554953 3.6379258883029 0.20672494281672307 7.5809708209856455 2.255405051513012 0.3400560562231442 8.433424615622497 0.7787731518458388 0.31110379751694706 10.240334866314258 5.880519738409875 0.19880681255238217 8.940155266883393 -0.040868960502621586 13.008022627526492
162 10.579469073590618 4.831853607990523 0.08575127202586347 9.137192785901245 3.630748488429857 0.23831516051425525 7.443182010787681 2.3337448914252086 0.37575409260145204 8.443260421658525 0.8633412814258923 0.32254137382844444 10.400100110496899 5.8356701046744295 0.23105113150459197 9.200640880486993 -0.023422067770678724 14.363055326579484
163 11.077087712611476 4.839490990585797 0.12566353528495122 8.63566393902429 3.7095068563488844 0.23109355353598707 6.9335893720379405 2.2707545325287812 0.3901854370472727 8.11135660666637 0.8134624695068486 0.3461304292563274 9.771909758713262 5.817576340033513 0.1988463439495064 8.905921477810669 -0.03233550475909599 14.804304661688464
164 10.603058928988519 4.802723000541238 0.10102868357312522 9.307087916423573 3.6453336385945256 0.21685917009037367 7.3348049575630485 2.3760234067483412 0.38847629779965687 8.196083898855074 0.9273639939016605 0.32073582102225556 9.649215174340938 5.876797546728854 0.1932960715388106 9.018050175234231 0.003154574743062888 13.984708531409945
165 11.087194453211367 4.841933379269675 0.11194519141142961 8.564602222894248 3.727560027033285 0.22330509534407184 6.83620435393957 2.197482679072759 0.345867325325282 8.562605168523296 0.746405282297182 0.3474082433703875 9.926154086129511 5.804281282412299 0.22638457705970624 8.995352056939598 -0.05896121254282083 14.380214289961996
166 11.658015098032779 4.8728522968919314 0.07608294597296417 8.945667183036644 3.7633962201427003 0.16025284926478864 6.374627616541826 2.273287359294838 0.34892171128680677 8.190552597639654 0.7618508676690458 0.2999995221345588 10.137330488901533 5.795217421146993 0.22989053706366191 9.061238596830488 -0.029172909530759194 12.778649810040578
167 10.725233811783248 4.88253448937147 0.11118980219763899 8.687564603322505 3.642254021680076 0.19252503878365534 6.635752073163676 2.280312541528575 0.37925564445983406 8.135442397978606 0.7498977997619721 0.3897541129184059 9.668138578282367 5.864727773003101 0.22602048334157585 8.77042629290608 -0.03854841749082205 14.882522368969378
168 11.320202904338892 4.829036169156049 0.06420655093339718 9.383536586711376 3.691841364439899 0.2657516368570964 6.314960403901801 2.369178421591113 0.3683916042504182 7.76011330133959 0.7700922861374464 0.3385341628265568 10.078073143717345 5.7762472709997486 0.17986482745868623 8.9713772680018 -0.03521464009500983 13.942913990994155
169 11.913791963469487 4.886777412145525 0.037396362651239974 8.96765083067952 3.7367701476517596 0.2516016712119609 6.543924323728385 2.2391878995049233 0.317053269503719 8.020584623567611 0.7275822748968773 0.3622013085320848 10.415760624338125 5.807373754178929 0.18183128150427738 9.172342473156625 -0.042955444884257975 13.178990635596344
170 11.473448994495808 4.821948095626479 0.11042818562468228 8.910170738025704 3.685761317205485 0.2891281613733386 7.1623841163993465 2.183998112637127 0.31201669644511415 8.063452293657877 0.7669567605654095 0.3393707806654183 9.75324868027886 5.759816330437083 0.1607902242860538 9.072540964571518 -0.07879761926554422 13.885449373062407
171 11.09250698413138 4.8104643984756965 0.1188523218802822 9.179459530553633 3.687282014099853 0.2661732084965872 6.596421964081134 2.163607111175155 0.3619293735840067 8.550237774705513 0.7174283682663721 0.3167788076031836 10.406118874022333 5.801210571597084 0.15780823139738345 9.164949025498798 -0.0864952498370288 13.997839565980206
172 11.683124466242184 4.895114863756409 0.09504946048733834 8.681912961080043 3.763294367161349 0.25342722277612506 6.4320356255007365 2.2107254948751165 0.33508533611889413 8.343343551149271 0.7756638979386739 0.3013971321295576 10.193298188547836 5.807743978400288 0.16852186738639216 9.066742958504015 -0.03198522213349357 13.217918826264592
173 11.167752936450945 4.89648426032784 0.08976036248371354 8.926817369382274 3.6970270866422057 0.20955087940474007 6.922875882682457 2.291628158833541 0.343414219780713 8.310226903436975 0.845630160297646 0.33432814861663096 10.362956890951041 5.846428085421853 0.18043832425247666 9.138125996580738 -0.007054192255243641 13.263880533895216
174 11.404915554519699 4.873859406564604 0.13120055181924556 8.917942540857405 3.765751592049466 0.2673898182580611 6.564005092501949 2.1436067422199736 0.3014872725605922 8.378532278772308 0.7281656687291331 0.32785177887321065 10.81202387236679 5.806586425622461 0.1851644685048619 9.21548386780363 -0.05889977552273336 13.901032010204485
175 10.735639171454752 4.835322203959681 0.08984144796218829 8.915317874580948 3.6666360322390275 0.21268367819034653 6.912928004019807 2.235924335997704 0.33960525831904226 8.714838196340159 0.8213269622180985 0.3049677150704771 9.873490208013578 5.880410880673841 0.16760359930039934 9.030442690881848 -0.03456965954219053 12.7735405519471
176 11.120500602649651 4.910172282790623 0.07401123835590047 7.816781290703368 3.750529402145344 0.24718839154855068 7.601921242616147 2.1831445434509815 0.3452410437656972 9.044744034166488 0.9050904968172004 0.3315401196585121 10.174913624889628 5.901268302171075 0.1392391957399764 9.151772159005056 0.007547262915183861 13.0315811503093
177 11.015875528858668 4.82847387830023 0.10601510886974562 8.995298004508028 3.6789474584933037 0.2167405734653855 7.091005997309199 2.292359748463811 0.3519582739381293 7.900792959058285 0.7996512368665347 0.3359596852028178 9.546138288614182 5.85000524372754 0.15782984861922597 8.909822155669671 -0.032606229389577066 13.390063665753544
178 10.772204692755581 4.840633424605236 0.0931950467209903 8.338778500317684 3.622841760961334 0.1988982359959437 6.691463236880351 2.1950154917771596 0.362105413168113 8.967188397585385 0.8776712154292415 0.29636113325416646 9.60141610018805 5.8694918357208365 0.15423399663786422 8.874210185545412 -0.041362996861099365 12.660004689827627
179 11.016716988635526 4.802402031098275 0.09597197850072788 8.63698548065612 3.6106083642438733 0.2533473328750236 8.036331385121114 2.2751248838721425 0.34051913051292554 8.385149411828522 0.8977454310552517 0.3967756048382849 9.440432701705458 5.86585169065018 0.16388723875654485 9.103123193589349 -0.03214726237591643 14.329689186777804
180 10.583202644508246 4.789131711504552 0.07421087782274206 8.723653394648698 3.549634028651453 0.16203562759537812 7.668440702256776 2.2330229416142484 0.37194443576892283 8.554466453164379 0.9169003441132454 0.3485321984870831 9.138115633668027 5.822499769376045 0.20760733082715732 8.933575765649227 -0.06025598350795203 13.342244383640987
181 11.521055468078222 4.859099875819799 0.09178622681440764 9.109710437434973 3.643751083990775 0.24823978724849344 7.226838317208672 2.315095647829713 0.3323876424064527 7.511335995373895 0.7792802039155793 0.35489052406627336 9.735147469021744 5.759794186923586 0.19133609779634742 9.0208175374235 -0.05108954286397029 13.964588938614018
182 11.277651506934875 4.911476583757472 0.13343417455740889 8.69700113846845 3.69014018729788 0.21165422919208532 7.400684763803019 2.2167012624889675 0.2988001410967533 8.794222105275157 0.7669754214731553 0.321266095079388 9.834844479342527 5.835551543231757 0.16151199787770218 9.200880798764807 -0.03832474291001453 12.910648652865163
183 11.025178503996584 4.807471898793855 0.09068124030213634 9.139297991814983 3.653845582041943 0.20225995203877417 7.208589330098051 2.2637585014723873 0.3220119969674798 8.367830516137225 0.8056610756231655 0.3293828279402914 9.691410323449356 5.787235950603883 0.1689683377274106 9.086461333099239 -0.058899140852814204 12.757528170732904
184 11.38043158049779 4.821083409713215 0.08353251236151639 8.979190777016015 3.6378359224665373 0.2289645714009067 7.342141699085242 2.3951245502543936 0.3478542218427004 7.318016310370988 0.7288465552028655 0.3581163524267483 9.92746350023881 5.763933560043691 0.179027954087293 8.989448773441769 -0.05312894302372036 13.722288911972642
185 11.223954063699919 4.862050737327343 0.14433157099343272 9.02773882173017 3.654922507705206 0.20376410756485325 7.333921189221406 2.2660374194525006 0.34574212095233736 8.68251273152582 0.8365288197607006 0.30134191071617 9.642589437169386 5.874837721234863 0.17566967012488793 9.18214324866934 -0.023618301463738202 13.4169455879318
186 11.067706250632506 4.89280728248186 0.14228112168928547 9.109911337652754 3.7260078290349616 0.22054022343126792 6.802705439323759 2.322955488444525 0.34482744190790576 8.17350363110813 0.8748542152886991 0.31727725912392374 9.997103952568144 5.810759304433805 0.13795610747222298 9.03018612225706 0.002983081376909258 13.325647894754745
187 11.444507797484343 4.787924003101408 0.08271195419705053 8.698491641644706 3.664736381832918 0.22055003213358848 7.354339111813061 2.303978759538845 0.366718257240794 8.327917718022047 0.8790814494081357 0.34495384628148734 8.917607071241365 5.773002986506346 0.20760733082715732 8.948572668041104 -0.040749026482330274 14.009292736979232
188 10.499754795486886 4.8307871827110365 0.13182281173710972 8.489923679998599 3.687533477315166 0.2231104153407578 7.088140323697025 2.2019335304958862 0.3343815487126285 9.23887840462896 0.8705518044621142 0.3364440687070912 9.571668069127247 5.920351129050089 0.16280157862187675 8.977673054587743 -0.020262317753002558 13.619899188205729
189 10.86316194631982 4.815296325157405 0.12163149892325671 8.845864178772986 3.6508598738686873 0.23863359636536308 6.775656759686505 2.2896522127244614 0.38101833395184337 8.669826006200475 0.7625883812196275 0.3066621898169982 9.861035476352075 5.863295701622518 0.1477844334774606 9.00310887346637 -0.04615524364132102 13.702057089441443
190 11.098436799889244 4.8033132218256664 0.11774987273651362 9.71522619401837 3.6753211117840783 0.19780477212585504 6.715224099119288 2.3282909319384864 0.3898389710593587 7.887366239110711 0.8354582595175757 0.33894814868780787 9.341364225095727 5.844597865965867 0.14849235317018053 8.95152351144667 -0.02509746435352609 13.668872121597731
191 11.018519585781078 4.84491873936439 0.1369128255568153 8.631634295501621 3.627808300028881 0.2040193264868086 7.476682731483707 2.1971837129860043 0.3436915087455992 8.876453947955012 0.9325178645448002 0.3311216251757663 10.06836506809286 5.923934308428608 0.15045518931564475 9.214331125762856 -0.017221157489324134 13.363673059946203
192 10.591025797489092 4.779567127345224 0.12241206438393519 9.202603426018873 3.6144055255712346 0.187316044018145 7.56574083527477 2.2382562695070845 0.36956514546508334 8.378919107102613 0.8662663176457914 0.3594524381680345 8.8029353824784 5.858145631456828 0.20721020753817324 8.90824490967275 -0.05116556825462841 14.277602900996005
193 10.832456335459167 4.7782219961051355 0.10185798558316433 8.863461988548124 3.5918634858048173 0.16866608670120178 7.263624189202992 2.2233823150697867 0.3225690146209354 8.604764162703983 0.8753450779359816 0.34325627956834703 9.327650268586101 5.833050242707644 0.22165946091062072 8.978391388900073 -0.06212111903518782 13.26980368960242
194 10.586041238636811 4.759369154784466 0.08249957542376293 8.440178675888253 3.610579158467039 0.17375422298352106 7.910781198757263 2.258796947474312 0.30174550369696723 8.57566539188158 0.9319127423116135 0.3790612773726392 8.620244210496152 5.8541940388730485 0.29783543526529876 8.826582143132011 -0.03952333417776514 14.150865956450506
195 11.360309220163467 4.764409578666349 0.10119579382021013 9.046271479040149 3.6205564291843224 0.21756471933558102 7.406828707727613 2.263764970249803 0.3317967545655921 8.259009797030492 0.8526788627500264 0.36236864669379026 8.838567917069016 5.7537174444514685 0.3234296245592558 8.982197424206147 -0.07146828549946704 15.313506462433036
196 10.923675341409192 4.7807649185189085 0.15218390641290852 8.768582440260198 3.5811404172522057 0.22117689901422447 7.151427544874838 2.2697095969844536 0.38136776377806325 7.930162194550481 0.7540307456812738 0.39983393410960744 9.484830816297166 5.792518637269518 0.22828736380645567 8.851735667478374 -0.08686087941858892 15.846292217254973
197 10.292519316044935 4.780450301985546 0.1371902940393226 8.824976033165985 3.5645166344184758 0.20425777602831324 7.964006230987602 2.1315127683773727 0.32097773240323074 9.09756130185427 0.8932563500774319 0.3449534937509392 9.297487608070528 5.843089881029036 0.20693740227822152 9.095310098024664 -0.07992855538228835 13.915044363262325
198 10.603154358121062 4.7327317414215875 0.12187197645579913 8.987657948156201 3.5367426671726125 0.24743674506458455 7.384910753500118 2.2833255355109525 0.35192939866295686 7.9888192385471894 0.8339785810880684 0.3510376427708879 9.074332189078888 5.8046560917983765 0.23811005064884777 8.807774897480693 -0.08420681916154141 15.01591533065457
199 11.102359117672473 4.849342497630788 0.10537781800392151 8.67325116301923 3.6950457734628612 0.21368828812249863 6.525317811194023 2.1919047655307975 0.372612519997203 8.529902591141315 0.7504889437513348 0.3875149574023995 10.23801064045104 5.822258465260279 0.21684448752313576 9.013768264695617 -0.06068565343264878 14.85150231187862
200 10.509872776173008 4.842618316556502 0.17594774991879722 8.938164017340497 3.688745154808082 0.2406751021960038 7.228693732570458 2.2119925267710365 0.3599812462250507 8.346315746494312 0.8077379454322176 0.34382662472069725 9.951669000592734 5.842250148739555 0.21793581097003556 8.994943054634202 -0.04382492409838239 15.336550768300912
201 11.544417541242753 4.833545176356504 0.13022375822741167 8.535733262318983 3.640800115066764 0.23703442855979917 7.395868343333546 2.2850217929789283 0.3502830372550967 8.734910848590381 0.6581668140921838 0.3553132764728044 10.026652678211617 5.8581180101347785 0.1828879583144473 9.247516534739457 -0.06736336083402923 14.389748609262858
202 10.85193593645374 4.81746296002078 0.12322117441660356 8.254767312433287 3.634089848281344 0.25180007287356676 7.762869915882984 2.1860771769056564 0.34251575669913725 8.915224162071382 0.7559919454015979 0.41632365337497 9.581734104612147 5.819005895768697 0.23372902429189893 9.073306286290709 -0.07996817728424574 15.671423372907748
203 10.667885648118116 4.784975221999046 0.11634011975887916 8.639507752399108 3.577543647735999 0.21884724144520099 7.421015016049993 2.1904940901123955 0.3373238538865463 8.774139051103164 0.7704289324719747 0.3737815806950159 10.040078858786556 5.84411660105253 0.18562104412490377 9.108525265291387 -0.08898204388547185 14.116692750125852
204 10.956219110663627 4.798425839515525 0.1366238568691584 8.9746815919383 3.6716284476530188 0.23862704008587315 7.180053402783015 2.2396178541381584 0.32331557961447754 8.38032991662536 0.7655449864303352 0.37867467682415784 9.839846807098592 5.805541785072262 0.21241780035944205 9.06622616582178 -0.06634195999800108 14.778403012262116
205 10.702801114346252 4.8208548824085335 0.12418248835519131 9.112588082381246 3.6444450540069897 0.22182044664405334 7.120282638892256 2.20735906525234 0.36864327112950646 8.891024001541975 0.7909005135100385 0.3869363066421656 9.908578752451756 5.859039961193913 0.20961992250114864 9.147054917922697 -0.05797384728549797 15.02527312567297
206 10.87283643426796 4.823454159904816 0.16326318002336837 8.85296601212463 3.5525985113419747 0.14686514273688622 7.438350807623102 2.2116565295963246 0.3454665884293545 9.022913887145691 0.6891491951607931 0.41014235196947907 10.128587650202622 5.859365559659213 0.23277645731562085 9.263130958272802 -0.09524895142723659 14.879871164606229
207 11.050243602988786 4.80722495175933 0.11952952828581094 8.668284476384617 3.627117073601009 0.22863870579223544 6.631594062854768 2.2876632247279542 0.3549923990155388 8.62197257172984 0.7282832906620701 0.39980560580340213 9.860795444431641 5.875081152893846 0.20839098495995906 8.966578031677932 -0.05741980383101912 15.027046872199065
208 10.806404120584748 4.822231119993619 0.16520701094837892 8.972393707563153 3.6078183485753557 0.2538146720643233 7.52247279954153 2.230489217641437 0.3949900444409996 8.478716906320068 0.7736783238012427 0.41648265859638595 9.931794070479848 5.859312504663984 0.24390813622422253 9.14235632089787 -0.06378783962473336 16.895408365952264
209 11.24641849439 4.810464926475194 0.19058807044839315 8.774415173296205 3.649344398912175 0.2953340263515581 7.370852424859862 2.3097708175144183 0.37266670973572946 8.349646745087462 0.8226271390676146 0.3913428056742222 9.877822844614181 5.818413743068904 0.21668402361838188 9.123831136449542 -0.04036953755219976 16.80617722017129
210 10.784943447810367 4.756188851496714 0.13811292008914736 9.229519559483691 3.653706904841307 0.25835138534877156 7.168546445952485 2.3733681251141685 0.395593400779011 8.896288480166103 0.8122760989078264 0.3805832436655197 9.77132487316154 5.811724031743042 0.18514601396424937 9.170124561314838 -0.041040940139249395 15.559092501259586
211 11.263525615051124 4.825315116806462 0.13064856752281076 9.272742315257076 3.6746088268491377 0.25094602443636704 6.898690123977065 2.219951813355463 0.36551815117560277 8.558133273975034 0.6992617956120811 0.38831040665409433 10.125947852418882 5.812634754839069 0.2117271346452523 9.223807836135837 -0.07613928106741838 15.437205133584778
212 10.389730816135398 4.766038655319864 0.11024359943148536 8.637239154339584 3.621364223570576 0.24329454240492432 7.15335196091529 2.271422308353292 0.37762320280937833 8.713780239579174 0.7566005381306884 0.38062752805966743 10.146338767470342 5.838122507863745 0.17450628385654296 9.008088187687957 -0.07178409591222774 14.739856735824393
213 11.11673224657421 4.751401752904729 0.06663991251541418 9.308477068427592 3.6564324630256855 0.20941329936102063 6.5330943330488465 2.352902293902531 0.34190864771180984 8.548688400592498 0.7176784283799762 0.3675830422116276 10.3449609637577 5.815299516331779 0.172610680845522 9.17039060248017 -0.06375085165092079 13.271485381019183
214 11.624599995443837 4.803436980927485 0.15336049976533134 9.2934281123292 3.635426512819762 0.23658218763201877 6.799699558779323 2.324731088345888 0.36900765754371917 8.29238870008038 0.7558336909158689 0.42054583401079015 9.978839037200324 5.79556936680572 0.1923938467739517 9.197791080766613 -0.05949421459691613 15.72070168603658
215 10.978678287392725 4.837003632402767 0.12465270935853738 8.55816582926584 3.630595621660561 0.238017795759515 6.97919599564104 2.3022324041667535 0.35777116004753357 8.933848811715112 0.7292466769741619 0.3616904279672671 10.178882169349853 5.844046574034482 0.19653414371967226 9.125754218672913 -0.05386876071211595 14.652435755504998
216 10.949992377070252 4.82729618178356 0.17865569727669642 8.245762891268242 3.520330158530303 0.21280591163967488 7.4380510606233265 2.220333592701509 0.3422750262548489 8.693662689768193 0.7545416192611005 0.35910287775567545 9.846599804063741 5.830144186904391 0.2624584240100176 9.034813764558752 -0.09196459472368809 15.530570353854548
217 10.533787867878804 4.781588381154757 0.13634261175790185 8.85216922053248 3.5636502258239755 0.2019190430954753 7.46602581676202 2.300487703650164 0.3748771763723744 8.867324160038354 0.8078271748455942 0.43134315952548236 9.136742006765393 5.8381331568849015 0.30439668358248756 8.97120981439541 -0.06415641408798252 16.60292661316638
218 10.868272665345318 4.778524805947714 0.1315272737292223 7.994597600131431 3.521026546742444 0.2104886382746611 7.324336647271885 2.1608273387946557 0.3659887847406505 9.485084366501898 0.7064243240818696 0.4365427634326228 9.560217719606975 5.865918176412968 0.2391826881159722 9.046501799771502 -0.11594950416393053 15.856379496441566
219 10.807205074589232 4.750329754096112 0.14315277382824473 9.046184903703107 3.5390813341407528 0.1945832580531925 7.5179370369509995 2.2234188124594345 0.3701478661114159 8.596892011628679 0.719871704388204 0.34929513319942346 9.392398909157038 5.840541581474924 0.22131650863265565 9.072123587205812 -0.10784510524797548 14.650479711653697
220 11.207032511110766 4.759750761024267 0.12109288118115513 9.044605972883392 3.6137334889738986 0.21190546438019953 6.808125870509022 2.2835432588328466 0.3693675735108096 8.805086148475139 0.7134671424683668 0.3066724568416753 9.26587479098998 5.80884390668088 0.23295054604772908 9.02614505879366 -0.08662603096380905 14.232144686080167
221 10.891014786188553 4.814366251789021 0.11941750968598135 7.914561547720224 3.583768924309389 0.2484985019875002 7.420208426296507 2.2097143591728607 0.35260106877681885 8.889584351198655 0.7353866662860382 0.24325618882099673 10.119741985656724 5.804299424359381 0.22923569098176266 9.047022219412131 -0.09298661737652285 13.670875668758182
222 11.358021568540899 4.758284382924659 0.1098876326237872 9.203040518948082 3.58092411315815 0.22340358344696526 7.457951798086056 2.339590146415059 0.3540074634203628 8.909700865630166 0.7478474220345657 0.30167670313560474 9.401545098209542 5.76508132101886 0.24907656505673315 9.266051969882948 -0.08414826544960223 14.187030284042653
223 10.220485648885912 4.72490638772157 0.09740624114664703 8.573407584668656 3.550753635100961 0.21604933631686565 7.626323758035314 2.2039271758398193 0.3426697673098034 8.668648348145654 0.7438093966641494 0.3572562671213909 9.624172401693363 5.873890608795465 0.23477441258968837 8.94260754828578 -0.10303630173546792 14.302814475356662
224 10.837443421033166 4.808390130929917 0.10587701508398253 8.340771465281557 3.6267014148934282 0.2902430452626895 7.4142747595487855 2.271188932507517 0.34818367296699215 8.765890863974887 0.7367532012987902 0.28144781859238266 9.936697274535451 5.825464871487253 0.23008480438684342 9.059015556874769 -0.06879403233647981 14.390824594934028
225 10.778844665529887 4.830901936493696 0.14463790974645035 8.651753996429054 3.5490559408469564 0.2422268408132446 7.259085795711171 2.268290694346943 0.3621104608977334 8.30275655213725 0.7264929565019839 0.3313730760801501 9.745328556673973 5.831733693391476 0.23474930094141916 8.947553913296268 -0.08119869824364996 15.069908293535786
226 10.799332932036494 4.841063000323525 0.1548284285823873 8.42936660403574 3.663943792272828 0.25150325122207057 7.161054327285325 2.316182957279257 0.37502332912015346 8.830052628471226 0.7677209073487508 0.31296554684893985 9.734451949205207 5.809780714627947 0.22675578489158515 8.9908516882068 -0.04275546818939926 15.138419746939856
227 11.652142490066444 4.824236564634827 0.1349878953508605 9.087062035611964 3.6039587820344705 0.2457636727184712 7.524306957064963 2.3190279057550773 0.3682795340595449 8.706380033601556 0.7107799122560463 0.2803777707732897 10.295690891228194 5.7655489353627924 0.24702878067949266 9.453116481514623 -0.0777833225512182 14.626898072362176
228 11.399992455938635 4.782835170965561 0.18379518946834242 9.14424162381106 3.6114862056681685 0.2518634621282383 7.879039539949857 2.2908818237087516 0.3531260794864513 8.631062408071967 0.6802511650266104 0.35958288900790325 9.795618494271368 5.813068671647729 0.25055591702092783 9.369990904408578 -0.08678913515649678 16.03048290760451
229 11.006183737891904 4.8389132879838295 0.13805576029967104 8.786701559734345 3.5523324553280413 0.22969715549992348 7.836284109346057 2.1976288991247994 0.34985289733845487 9.183241053911686 0.7941233514645483 0.3874425526143578 10.018412753453418 5.896299132672846 0.1946664709760686 9.366164642867483 -0.06663431724504801 14.893634943015305
230 10.817427326920473 4.8256880282235 0.1643050095770508 7.836332673573401 3.5604406607973083 0.24998023994274185 7.808412050580693 2.2114647575652047 0.35342774282679906 9.144813656723985 0.7452471673084489 0.3276579219808788 8.9287459702613 5.881312079363451 0.220545945226441 8.90714633561197 -0.07766320390827822 15.079296448509728
231 10.408906240042858 4.833183404039974 0.13958962653075715 8.31146284090211 3.6419316995861895 0.27505693801007863 7.989730945615433 2.1952586086091412 0.3271678802949493 8.990647889958463 0.7680313212065171 0.3764407023419753 9.937155471742672 5.855915438029579 0.18742547708202223 9.127580677652308 -0.06362964826558071 14.961997832418438
232 11.564589962675086 4.7999282803119785 0.16143303008527538 8.711300342513857 3.6412345090289335 0.2547901144490986 7.032030805859864 2.2692439910263102 0.3674611136970443 8.084470537944041 0.6857163010979261 0.34961858372276877 10.04461646202179 5.781336992499743 0.23984799976415802 9.087401622202927 -0.08700172776688256 15.735149573059543
233 11.836480833554884 4.754886748491419 0.11672255646311748 9.4371809457944 3.6728327111173584 0.30499451258189253 6.956372533594263 2.315839143072376 0.38414659438863274 8.486684138415928 0.8122782445507288 0.3735098577861422 9.673531002584642 5.754799127522819 0.2608274458726801 9.278049890788822 -0.06036654760892057 16.50348741301156
234 11.696705500761277 4.790361561105096 0.1650180757571663 9.91022165414064 3.654917970673163 0.22763194870401807 7.368735806938507 2.3133932595477984 0.36676529921910883 8.28669375275805 0.7494380369108417 0.3505026910925508 9.40217362326027 5.773140871197567 0.27405311620556183 9.332906067571749 -0.06624340267296776 15.859140954601983
235 11.51566899547796 4.7794518025196195 0.1780001223595532 9.247843368032987 3.6307773662679454 0.2563737813270702 7.2560374248726776 2.2887463741067786 0.378422596046365 9.104006745796887 0.7663163301484909 0.35826885696951694 9.260153063572295 5.762269551920731 0.2533154651449132 9.276741919550561 -0.07698145756714776 16.322201902246537
236 11.740782765437736 4.805286171561233 0.11160319368149685 8.900311139075102 3.655049605214321 0.30193197102106806 6.677311560746725 2.361411692990112 0.38925606106180727 8.417791091845919 0.678584947615377 0.3760398517102245 10.08419804189538 5.780597512880691 0.24681369454640123 9.164078919800172 -0.06630775650751405 16.336685704338723
237 11.391489370212229 4.782521646920647 0.1679918951939756 8.814214691412142 3.605255135639359 0.24978138784620696 6.955792366143513 2.2500471767366683 0.3436304776118084 8.639972902788669 0.6904015133944984 0.3607658919125649 9.449663946668606 5.763252273272725 0.26003208717199117 9.050226655445032 -0.1041981933670814 15.838865224508801
238 11.521816578596821 4.785560399817005 0.14234709963169984 9.25261997318173 3.6140666091680176 0.22936680712930038 7.759703255136202 2.299755177573662 0.35849554378949106 8.463707540760067 0.7373805374162988 0.37598498902073535 9.433742546893265 5.743445917797273 0.2521584353552274 9.286317978913617 -0.0864520142054096 15.565577364549519
239 11.54455657840363 4.80872030436169 0.1287786379461975 9.211272418438794 3.655897054383805 0.22675048234018422 7.285801473593546 2.4162978305667657 0.3878476334900459 8.999716466035588 0.7241255554477022 0.3644676383555298 9.323704199414172 5.803005316202794 0.29987828010884704 9.273010227177146 -0.040884530367309505 16.131313568855237
240 12.431672915629605 4.846457679322774 0.11364926792526847 8.882921853736082 3.7247147121873727 0.2331590776843518 6.110204610727864 2.3558961680911366 0.36760128669541814 7.945661071270538 0.6963875761689352 0.3622645525423531 9.869443811740174 5.811902648540761 0.22999958715664257 9.047980852620853 -0.0354219856976649 14.973378467254145
241 11.506649765924905 4.821573042980413 0.11410405021249595 8.39739282203984 3.5936070208640265 0.21088480271146462 6.881000850291748 2.216506814373725 0.3307382301969525 8.683204673816716 0.8182693603042703 0.3586630068089277 9.333867809997493 5.831075468163898 0.20779434442741054 8.960423184414141 -0.06628740122259429 14.00520197505086
242 11.211353549995668 4.838387880207824 0.15339054107379235 8.398592176098408 3.6905734053113743 0.2440480400228378 6.483705609485517 2.185373523013225 0.30616443214137473 9.433603423613441 0.7714124074449221 0.33068518159734495 10.5032971650333 5.834774012241905 0.2268747951094188 9.206110384845267 -0.05838949691601088 14.451863320387023
243 11.223956654930717 4.82581859759241 0.1408468923136329 8.097066336412333 3.6385266473325806 0.23296758644602816 6.6153573812923 2.2313491023643026 0.3495714244786108 8.850039706648316 0.7533668208698568 0.362287425436528 9.775172345185513 5.872365574821873 0.2763758596362976 8.912318484893836 -0.05820839396365625 15.60793399588908
244 11.529535284017397 4.854263046392518 0.204465423859219 8.549538314789471 3.6435851905013408 0.21821737018481133 6.573697519305751 2.2164376978621547 0.3702388062910345 8.788121815747074 0.7603971555298649 0.3469533010961607 9.957318913119718 5.843298938546497 0.2268877791485021 9.07964236939588 -0.0588973367933858 15.661946638641089
245 12.139305475698878 4.801586752204517 0.14591304932430424 9.195643415462932 3.698602054880025 0.2637900832219332 6.217935317740891 2.350714447842523 0.3890029578761502 8.230104588316886 0.6883660500191339 0.3462598895642405 9.581210982564214 5.751482550745305 0.26520595847519585 9.072839955956761 -0.06434337142156019 16.159380092328913
246 12.011588817174161 4.807908403066532 0.16130281645130604 8.944998920980172 3.6481233057004983 0.27696938290056283 6.833997133450163 2.331271480773015 0.3568375956945389 8.347810088169984 0.7891451465706804 0.2754435741896715 9.686163504761222 5.737688295631972 0.24838796828068202 9.16491169290714 -0.059666416211321384 15.11395441301005
247 11.87964933861187 4.791844628478411 0.14082523657303928 8.889134073197049 3.6405890792357467 0.19989936977838638 6.678813142677695 2.2606872443762844 0.34590565167404985 8.319912604176343 0.7119959908578919 0.2944737362622487 9.921489861970848 5.716129394914457 0.26830509335488834 9.137799804126761 -0.09824447498730268 14.317173521442495
248 12.372868990788904 4.83498901427917 0.19710899663583972 8.787643389050757 3.7336325595957303 0.2731838079539157 6.296825306492439 2.3751201937577457 0.34778444817282483 7.6904320644451385 0.752247600719443 0.35100592134214254 10.214347471943306 5.734346256971275 0.27040093829807044 9.072423444544109 -0.03642661749518812 16.495272863363088
249 11.392695391583585 4.834423883277023 0.14767185834958402 8.705135130740405 3.6258901482132373 0.23313198924802658 7.072886281161921 2.2298016401157907 0.3158734630069304 8.199437670122595 0.7459458230890046 0.3350724669960215 9.447429405826874 5.790301243700737 0.23444621575911848 8.963516775887076 -0.07722119488070227 14.509537291176905
250 12.019446604719372 4.845768115210243 0.14896779907579205 8.161989167924975 3.7115887739745688 0.2284884963953559 6.894493287913268 2.3495695155464045 0.3464990142651795 8.557590050311195 0.7160926470927885 0.267106328620718 9.762521889167765 5.810811392623984 0.22272406130459343 9.079208200007315 -0.03572765367026316 13.908959564789125
251 11.835732528845845 4.817420391245195 0.12185383443116297 8.94351468639184 3.6811420669523516 0.19475580871823175 6.8535781145576795 2.3643291887114106 0.311664287737291 8.527520150305048 0.7006118884661534 0.2639619333327449 9.670890810600604 5.852801980409758 0.26031522551332203 9.166247258140205 -0.039232639402887196 13.20726262297811
252 12.306187966994175 4.848816843096916 0.1562401665369703 8.110002392231031 3.7309609080386523 0.2694339482547137 5.917773183383694 2.2858847866290963 0.3363059225263285 8.226996185729835 0.7021481240048179 0.2658671293699112 10.399071341356104 5.785024157471797 0.2318358723464538 8.992006213938968 -0.051926778711604914 14.434904332176632
253 12.012139401832746 4.83168259390025 0.1925521387151059 8.5259176793141 3.661745772893833 0.21724168016631173 6.438502921080531 2.3191473813435897 0.3681343075741176 8.279307254488973 0.6656340974795811 0.2965386453509801 9.840469720686709 5.80619307489832 0.2468202815400674 9.019267395480611 -0.06561315845674617 15.140834336407208
254 12.07633990932931 4.845383407249494 0.13839275038305845 8.436984378848257 3.6622957887834513 0.2402563892879031 7.0845947621037535 2.2214976274369986 0.3069599957688355 8.776968124888059 0.6813432122346924 0.300648901250566 10.226395713308824 5.773522411617551 0.2319702116448943 9.320256577695641 -0.08568525309542341 13.95986742264508
255 12.240103248026037 4.8547300789528585 0.14547045954633703 8.244285430741304 3.6968165433760007 0.19471484160541397 6.2975495917540325 2.2691870886931995 0.3282397162464119 8.79240339910378 0.6124176014423521 0.3575571475200635 11.223795450886456 5.7878165617786275 0.21586742118287297 9.359627424102323 -0.07830016771125323 14.230548014732229
256 11.948837327664954 4.842670374527716 0.16862205238200906 8.713159210427447 3.64149436711188 0.16461919397700453 7.154657713952523 2.3096159133485177 0.34688668471057066 8.644028934536943 0.698520464845206 0.3825720124002912 9.94652837424488 5.792871016770639 0.2306343121100189 9.28144231216535 -0.06545931523906912 14.820518868884417
257 12.011703067953725 4.89170647654859 0.12011194075990672 8.472360243701692 3.6548287006159184 0.2540244274727878 6.263243363131686 2.2322698137647023 0.3923808270747327 8.410361448381028 0.6252392514663812 0.3249787060684469 10.405494480533235 5.81508883947483 0.25075921213678354 9.112632520740274 -0.07866712618577645 15.381110606825702
258 12.164519596900693 4.871347019671914 0.10951197279705116 8.788703764494175 3.7312688821061784 0.21343911985146088 6.731065247045056 2.2860132688127104 0.2952660300881501 8.325888324636836 0.7186395781184699 0.3379697987673058 10.096951155616475 5.807632607430303 0.2654398573819322 9.221425617738648 -0.039513471331945715 13.998811714064704
259 11.650215350009445 4.86835827395812 0.1385438928238309 8.283199253006265 3.6702155250093993 0.19932222444432432 7.13518304986091 2.25370860979158 0.34463184176138817 8.426537747134946 0.648687686926457 0.3147303968811266 10.750932327497946 5.82779907915425 0.23044310939922755 9.249213545501902 -0.06873990759189967 14.068078718179716
260 11.822741993007728 4.816765120609728 0.09055082313300154 8.718251070946803 3.726099284084414 0.22584194666422544 6.222720595346201 2.216257457360687 0.37720056974111155 8.454793875409852 0.6408130207009535 0.2871478943501463 10.310671299624603 5.782412515174821 0.25227738081155887 9.105835766867036 -0.08602426297374036 14.129352536675981
261 12.193130796602354 4.877771856702914 0.1625295930918736 8.30530282695745 3.6729381659281026 0.24051050541878113 6.351333905893128 2.2546250726016925 0.3513624992502207 8.557013445816711 0.5724984694000117 0.27199936729406043 11.203591352179023 5.788556408599277 0.2527268715248922 9.322074465489733 -0.08921574791346135 14.657736757900668
262 11.933913509240456 4.854782080506102 0.11198146754247477 8.509248371312424 3.7227592620745575 0.22749958594873546 6.52207123639907 2.3197401497065373 0.35520891891571954 8.861310521987305 0.6441721309803988 0.2703888884816868 10.772452117389845 5.788200004844403 0.265735976929164 9.319799151265821 -0.05656301693746111 14.104099113807546
263 11.398294437308406 4.869390536267199 0.1489236164241119 8.330593462009542 3.668045060104939 0.19017418681698603 6.988109460377592 2.1824246474175215 0.3493681000258095 8.738627380695453 0.6798567266191379 0.2653187278837695 10.251750435138256 5.84166519948653 0.22009592967587335 9.14147503510585 -0.07421730858079541 13.451680357562287
264 11.454307804326971 4.832149217475715 0.10312393078196405 8.13173592075126 3.6606917538263493 0.2004308711685557 6.426369569216597 2.2474763710480854 0.31798129615163523 8.80069140513195 0.618758992386263 0.2918486807845885 10.73125992374985 5.8165546529873415 0.24101145678620706 9.108872924635325 -0.08736754501511006 13.228406437969918
265 11.760954230437243 4.836097804661909 0.1514808657136502 8.216943794131577 3.656166238906455 0.25966601696289093 6.424749497417281 2.318730602691468 0.3403620424429582 8.18971830558537 0.6957439796994609 0.2638561396150494 9.963635903365793 5.772311824448699 0.2294100593021667 8.911200346187453 -0.06668365247826258 14.264072210035467
266 11.382491737898798 4.787499100858119 0.125180383371717 8.207933061678279 3.5407013540497614 0.189230965357142 7.556717993979209 2.1987971248615645 0.33633536217116156 8.081052623570818 0.6754144447896065 0.3633771659045514 9.5480824724624 5.768450849496769 0.25351374236951113 8.955255577917901 -0.12832116774869695 14.526057106137374
267 11.89374635490564 4.826714996348747 0.10717701353610841 8.065209131439865 3.651205115298325 0.23870192245475377 6.939185809730914 2.2713658691049092 0.3289663023837835 8.12938169113245 0.7080229703872151 0.33389083078390147 9.859641556881982 5.806371480320249 0.22966128775629263 8.97743290881817 -0.06975765626797192 14.190988382275316
268 11.408103331750235 4.8338701589337525 0.1451555639901514 8.100489711957078 3.657365731920274 0.2760276783673904 6.467585450232538 2.308527841594634 0.36086921765138624 8.797872828665847 0.7484612336068804 0.3166048309112336 9.882006493882088 5.816981007774665 0.24461351618807797 8.931211563297557 -0.04945254779381971 15.392749598086764
269 11.478911669770412 4.849299348106016 0.1600828000254505 7.6118537744234 3.534374070900045 0.19223605006065475 7.830091958048573 2.182226223014081 0.2933777715379133 9.289464052310885 0.7275681063566958 0.30369647981933545 9.649299581923955 5.8097173897310785 0.2653375940003126 9.171924207295445 -0.10185671493827757 13.919788418782694
270 11.127285321431128 4.827949649472324 0.2443034639075745 8.103066472828047 3.6508414841650287 0.23901355872865565 7.197843028414478 2.2287617389405208 0.3109762328018224 8.48646996715428 0.6767723428289802 0.3184769774295598 10.132320582178057 5.786595775832871 0.1873230854733545 9.009397074401198 -0.08830954431191591 14.897972022819117
271 11.377348162045793 4.791038465994143 0.23414428690668662 8.587321111361074 3.600497372576397 0.19589087947689965 7.40970928733561 2.2754330877634223 0.32237886743324334 8.198180256442434 0.703229979662242 0.3106558318606776 9.76825966241793 5.783633674591253 0.18593405515794412 9.06816369592057 -0.09172722644236934 14.312530651832668
272 11.849129899429217 4.888129076656074 0.28898659845804814 7.387691330625692 3.645462360525568 0.24579821351475448 7.111379022855351 2.2067664645430183 0.3499424429675428 9.181550321390294 0.6422943792696144 0.2783805662382581 10.653638595560258 5.854659597455433 0.1801125441482491 9.236677833972163 -0.07503136686991937 15.392171577849847
273 11.923372571225592 4.857366283925668 0.23892214980697912 8.482662615502317 3.7587022437501614 0.19594385010695123 6.351705510461455 2.2416403283729904 0.3047697398062364 8.184264780920174 0.6104284425809599 0.27949868208235024 10.65353368231304 5.779865876130366 0.22104372738001457 9.119107832084515 -0.0728931076078319 14.211394758500967
274 11.105781689667568 4.88174471028598 0.18402985662691537 7.7884103354821255 3.6088323665417197 0.20198204113162094 7.443693885560732 2.236597488064774 0.34968330898957467 8.386019485306923 0.6266456034090175 0.3197372065427625 10.217897999868342 5.813211698079076 0.26359433343511934 8.988360679177138 -0.08908736928374746 15.114933130454153
275 11.78361757287328 4.885571607318726 0.2416887658044013 8.084616237969374 3.697967086281472 0.17936503791547004 6.142898989270459 2.187123303377386 0.3488224975205558 8.448495869188134 0.6761381336640315 0.29904646016286635 10.259046092937695 5.8014302493838485 0.1852483004567376 8.943734952447787 -0.07284766655476815 14.371741726404133
276 12.188816940495782 4.837563523708567 0.1892902111252995 7.6834083924087055 3.6618490898939364 0.22989236806009342 6.7540167163719955 2.2071423850295093 0.32511700721039105 8.523285135058705 0.7551710533009115 0.31363315188073665 10.378855858567277 5.770415526172594 0.15972942208509833 9.105676608580493 -0.07606542693875729 13.953380532300562
277 11.022147565263998 4.860001594856772 0.13797734385222626 8.238167552347717 3.728792435132278 0.2247632530123342 6.5063089387789335 2.279731243315478 0.3532868480055321 8.33943084167311 0.8092672264294135 0.37565337814697636 10.350456170907279 5.905771351465466 0.18725554073610795 8.891302213794209 -0.005780972319979294 14.655531181773053
278 10.9800418816488 4.833363989531571 0.1594942812324098 8.320317310004308 3.6271625736247493 0.23350605236266975 7.0827073565596725 2.2116153936125187 0.3117031609650291 8.397187461484789 0.7494036487367093 0.3048221746699469 9.928299303049517 5.8634580284945494 0.21092523291801385 8.941710662549417 -0.06549301575984141 13.98533715920364
279 11.806139336429213 4.830019121879243 0.09829456665276853 8.095686320492291 3.681101459055105 0.21775268812704773 7.161442812033183 2.2502369231806516 0.3118891044866302 8.698878434858953 0.6244450209279993 0.33746339945150167 10.726348200449584 5.80845261989276 0.20739612674980118 9.297699020852644 -0.08364271357270914 13.439250893522063
280 11.613079080688486 4.837455308142729 0.11371074563593504 7.464304045601633 3.6151558952494955 0.2335652916155201 7.463713235735643 2.0986847123626484 0.2981460452047294 9.473935089051484 0.7159088519349635 0.304328463999095 10.009243542238107 5.861129659803281 0.23068071983746885 9.204854998663071 -0.09682685706123725 13.526745912771574
281 11.627663610176189 4.838465480009885 0.08549059514865011 8.24851257275176 3.678808655935426 0.224383179923821 6.718846071990901 2.180618983897081 0.370780875128964 8.504579191601003 0.6971013499887918 0.3481220001059533 10.45765024996215 5.804210650539998 0.21406346909273277 9.1114503392964 -0.08265271848562439 14.241898690232452
282 11.749433888743576 4.874220090497036 0.10366390223395477 8.152347804951205 3.6612069176150834 0.1701315447184753 7.363535390231726 2.226633269260303 0.33349211145650914 8.630360169783495 0.6643074646789121 0.2915916928893223 10.701349833057318 5.794202027144032 0.18693701975271204 9.319405417353462 -0.07837978872078757 12.442537931570763
283 12.13771734230334 4.843103364274541 0.08440734478716229 8.360156367075291 3.7465647105884248 0.25142060678856143 6.224400384148035 2.2838887693673913 0.3121162879631403 8.650475680717978 0.6241029835537937 0.3327206676964692 10.467160032710094 5.776097208129339 0.2111966578900377 9.167981961390947 -0.06774233537716294 13.65772748910809
284 11.658825358307391 4.856980489057477 0.09256136996983112 8.237569328730686 3.6402008348414157 0.15567837913843013 7.090587222684509 2.256897833471462 0.33151667983605787 8.264924281475636 0.6732922881006194 0.3206582965250935 10.259079280026846 5.8194027744567 0.21497401417807188 9.102197094245012 -0.07313889857432607 12.78141345964341
285 12.109394945887846 4.871296309134177 0.0833322462453556 8.438307929369493 3.6788658729875747 0.19970807221574613 6.8993030314615496 2.286601967422891 0.30982351764631544 9.199901301425436 0.6555119763736558 0.32308737319564673 10.987754282810542 5.787014411532909 0.2085413217347131 9.526932298190975 -0.0666356350696194 12.885735224489672
286 12.389888518522152 4.818381497253856 0.11749235649382928 8.386172687674216 3.7001465077223608 0.22168250463944283 6.2928198631857395 2.2563756077995123 0.33627973180141457 9.030300008528659 0.5874280765828155 0.27100832908553757 10.372032241871151 5.748794044352334 0.24147674602350291 9.294242663956386 -0.10026859581768503 13.612785859015522
287 12.276723278544148 4.860011238671154 0.1543139025345428 8.427311965722492 3.7322641669611403 0.16334017115981567 6.39507456727314 2.3064691345172035 0.3690744134668352 8.486941652081141 0.601279300987519 0.28088157673623276 10.662228839539392 5.738964691696991 0.20378649230003365 9.249656060632063 -0.07469603599305925 13.423215761254724
288 12.729934917484847 4.794071793364854 0.09764130695824134 8.659375047658601 3.669310862090715 0.15819727154752844 7.0842339761100845 2.405349930104488 0.3291767490668378 7.971720024582105 0.6733506170630152 0.32557462018611605 9.683825475092574 5.674061128349182 0.26634921833807873 9.225817888185642 -0.07926487636541016 13.486729392198672
289 12.606009524675004 4.8377446717768 0.08962927493013569 8.194749690255662 3.7906711933617068 0.25001637823232614 6.0575221954330125 2.325047204504981 0.37028608017653164 8.825964884684238 0.5953668969502369 0.3274129895193944 10.416427681503611 5.744239890128774 0.22211637136960538 9.220134795310305 -0.06387977121536118 14.4323610320385
290 12.189362336966841 4.826734554479653 0.14078786202417434 8.262005226685076 3.760180164717528 0.21499273395032498 6.0456537529923455 2.2276209130848907 0.37879686963978554 8.426682122385138 0.6136312810267383 0.35898617215621875 10.549255435095896 5.772407757776491 0.2215537006389028 9.094591774825059 -0.08237880834280065 15.070134611067404
291 12.6999083149938 4.810926750161605 0.17935000289557468 8.352469257790586 3.738459296222029 0.23861745751336755 6.259324970115491 2.3101986983986 0.3666040359525351 8.146044057223566 0.577554810466245 0.3095557727338576 10.511275069890367 5.7622960943654435 0.2180355822610122 9.193804334002762 -0.08260661263707639 15.036278683314135
292 12.378153931046732 4.814240669765173 0.14399509699044163 8.349317968182998 3.645915787051542 0.2159358656773478 6.742690965458174 2.302610641352509 0.3531038455232589 8.346929352757574 0.6423769341615412 0.2505143249616183 10.073808164160587 5.776119291726173 0.2521041990216594 9.178180076321214 -0.08624107774847316 13.930361056920804
293 12.118295423740252 4.819081373882116 0.17657591663666392 8.637484448489312 3.7110371857948823 0.21337607933557012 6.577049347784926 2.2374987050741653 0.3070264655783884 8.481584739521079 0.5710285815132731 0.24577004230097607 10.532368139234908 5.738408664285043 0.2163058196054272 9.269356419754095 -0.10708284044996501 13.28178419209571
294 11.73242625278906 4.815234701249712 0.1433118664472724 8.695854415717717 3.680215925138309 0.2211567924363643 7.096310016643512 2.2417530809007564 0.29121451718431673 8.802895577061754 0.6650495036848104 0.26637186258069784 9.91521658975179 5.7897090507238165 0.21891312214370237 9.248540570392766 -0.08410129022038004 13.07453203444115
295 12.362326416059165 4.8653613817179195 0.1499126044481672 8.262099893661794 3.7451762762978955 0.29323407809785734 6.510949827980927 2.3173438771047983 0.3683634656077423 8.347921175542389 0.6496303018272517 0.29506707419735156 10.391718561137408 5.80318213178567 0.18373027780198653 9.175003174876338 -0.0463549488131539 14.785834806569746
296 11.963485953358264 4.819277730262977 0.13964744714258842 9.059009124245309 3.7204964296426457 0.2260425579771899 6.681622815099423 2.313297890004736 0.34431184368239015 8.25530982207978 0.6620991675226928 0.3141711472415369 10.165249484772717 5.772250887487183 0.18876427907749832 9.224935439911098 -0.06500932157581403 13.899237335708673
297 12.243740176704637 4.824460889101086 0.14690261039696742 8.663513962569068 3.6698874211461123 0.21175464506242203 6.860473408744727 2.257089813557302 0.3823313234092985 8.179346738505926 0.7609314492775564 0.33014174145735226 10.272723549864278 5.770836408416313 0.20174569844477516 9.243959567277727 -0.06585254626018681 14.586084743796533
298 12.067828010741351 4.832100686222149 0.1474241361448974 8.78782337918646 3.6605366613754575 0.20639363402975666 6.805115923417285 2.282523897422995 0.3886221446079515 8.937940852259318 0.7362231536360943 0.2957870833119777 9.71506130201806 5.7156303202109235 0.21474701398948953 9.262753893524495 -0.07709079878633707 14.358024546398237
299 11.755693796536518 4.815561221429121 0.1446337743282109 8.733595497962687 3.7044173738357298 0.234497782759508 6.9091966996202325 2.3009862231495783 0.3342959956200862 8.214399344517718 0.7032354865049714 0.3532344723933898 10.165460790490693 5.768509377723399 0.23032826072336907 9.15566922582557 -0.06395180603130098 14.862413889442767
300 11.806555297883149 4.801349316704556 0.16868561440741833 8.672953407709286 3.708687723056179 0.2369592831582202 6.407560229655389 2.355215932620429 0.357424115359987 7.900706393306473 0.6898094937056102 0.30723347806857015 10.088863755660272 5.744920113628381 0.1344660431428578 8.975327816842913 -0.06249722661682979 13.805630459243202
301 12.091434267183978 4.876652298109149 0.1832229247525072 8.732349204561759 3.6518311843024667 0.18335569581020486 6.550163544823375 2.3579160985584613 0.3504141508818288 7.918943643491888 0.6822443300678647 0.30191573475718153 10.726249185647921 5.745199544682232 0.16992723986154967 9.203827969141784 -0.05972505141582616 13.623054156742393
302 11.88527176294876 4.831282002977074 0.17377180548355614 8.923479809906597 3.634207631532768 0.24115874803187762 7.010379891307288 2.357252090502057 0.32225731213632525 7.3493520765655616 0.7391681462028485 0.30724707701703685 10.372484116142083 5.750080369586076 0.1812178329539776 9.108193531374058 -0.060095694399696156 14.044946238335957
303 11.583745535297643 4.801412678500233 0.16511927882614516 8.700659930037402 3.6545577727483987 0.2308204091071674 7.039688715009576 2.3103693292085796 0.34180072337202055 7.944930774532981 0.8366270850775518 0.2973925265249817 9.74813678676563 5.768423479772057 0.29396955453613466 9.003432348328646 -0.04821567349849689 15.230392670583255
304 12.062999615335503 4.818615316285133 0.18273845213162196 8.751642514181992 3.7228836967942023 0.2765795866774062 6.5147190414292755 2.444931989390218 0.3535981915165313 7.391959370331884 0.7280431929371067 0.28498597254977664 10.26087663085857 5.73169359197225 0.19630049798688584 8.996439434427444 -0.03326018508407898 14.830470518767502
305 12.144102636750446 4.783767076861311 0.1447441497412183 8.589554395034867 3.6608154852144565 0.2254836566762784 6.515886274160727 2.225100369315835 0.3227847974708634 7.567935116661372 0.7120792316541845 0.34304280773596235 9.781838886367014 5.728886052969457 0.21381445045748504 8.919863461794886 -0.10036409935681194 14.322453607577172
306 12.308103187063956 4.739231130947724 0.11042439955467406 9.32755399266114 3.664237451760333 0.20046679395613615 6.37473755174918 2.3949420857216914 0.37353942331496487 7.512001615701208 0.7806926915427491 0.3067166802199327 9.398741226232655 5.714929300884804 0.2635627623508858 8.98422751468163 -0.0636872103884006 14.377918183206733
307 11.682404750392669 4.823039120116968 0.12865558568644475 8.490238668634095 3.6137557126761464 0.2439444151303374 7.577528520023511 2.302680155020491 0.3393595003342319 7.667162161870437 0.8250012966306988 0.3550892742983971 9.643107132849721 5.825015580682195 0.2563907049350324 9.012088246754086 -0.04459536953456107 15.165499333403062
308 11.694829371855537 4.797188262454235 0.1291614414859447 8.858423525982746 3.6268378663215595 0.2205410408395192 7.191773737378674 2.3716421878294947 0.34462796042784244 8.134972781610166 0.7178158231330419 0.2820309443711699 10.027545379460578 5.742665537386766 0.1657028084343943 9.18150895925754 -0.0712638071348416 13.087091667705357
309 11.732078278435587 4.825915122418094 0.164643197527992 8.86513260310093 3.5920273498602127 0.20405109641522035 7.365812987373328 2.35591187140024 0.35117766957563923 8.064805862816632 0.7273177008366207 0.28711758728033493 9.917599605782266 5.812984013429258 0.21101944553459673 9.189085867501749 -0.05966253097097596 13.957354979778229
310 11.835231439742588 4.83745236989249 0.14035010091327607 8.008721858581733 3.671800697180747 0.24309082938256366 6.786136640069534 2.361216785409655 0.364147786339972 8.813952836637268 0.7484296332789805 0.2906547256373096 9.641686808543119 5.799573591952652 0.2570962932971068 9.017145916714849 -0.03879912701695607 14.84349997675323
311 11.777155404733715 4.752514692361512 0.11261070330041476 9.323822582984526 3.6554041585018506 0.26880670444242083 6.55302542656603 2.417872339888718 0.42070873723139113 8.07664703211176 0.7262105838390769 0.3082411780898869 9.435476479628782 5.7826159008284925 0.2191057112987023 9.033225385204963 -0.05557020747593091 15.234638769088082
312 11.607086480000723 4.796885313153499 0.1568949707406305 8.592127500267072 3.5913687423480702 0.21377821087870183 6.929645036456229 2.2619638666714748 0.3361745878987211 8.298308085877487 0.7299440608511865 0.3311315254082249 9.451734953954782 5.755377604089993 0.18676792817998036 8.97578041131126 -0.0953858251370161 14.03456937087121
313 12.02303645843693 4.771485071628779 0.12741152742336365 8.93104609679438 3.604114850987948 0.207679901403222 7.401376405449338 2.3379909925610454 0.34632486569451476 8.138374377423105 0.8469341421687941 0.33941034850141716 9.529205343051048 5.807559340133461 0.21791596159665363 9.20460773623096 -0.04887686306385537 14.194944629544269
314 12.10685639993017 4.817814357408613 0.14169058994178965 8.808788138856725 3.6106019210632008 0.22245919143019202 6.626018464221857 2.353561137001927 0.3926169091730963 7.740548957337239 0.787352844759874 0.397870035163651 9.954434572403754 5.752747256969479 0.18703481207579042 9.04732930654995 -0.058078239119242106 15.374423321575986
315 11.778332735766464 4.785526832363667 0.1099718441753673 8.727608321904185 3.6372459129446115 0.2114012796063076 7.4641283956675455 2.352402826336337 0.3825162850277513 8.557084429421721 0.7867945962804321 0.3428595276501467 9.637508464982025 5.790227568463256 0.23856726892819624 9.232932469548388 -0.052054195282200275 14.728638781697851
316 12.036046973565432 4.819110314929791 0.14983476201245427 8.85275891801309 3.6929595494609484 0.2570032153848999 7.16319474992169 2.341853462891557 0.36874829065524456 7.609987683421771 0.7816091299024569 0.3504087683343915 10.012731295172896 5.785688543013104 0.24043066873040206 9.134943924018975 -0.038249542520289406 15.65808518428283
317 11.89652370194201 4.786553488212553 0.1293186845642441 8.656748982592452 3.66912550110764 0.24205681350069536 7.221917948320543 2.3581859439725434 0.35596548884294527 8.526762764184019 0.7260436245367841 0.307322550441565 10.20367731160924 5.826177852440697 0.19727024305568377 9.301126141729654 -0.049276460505817445 14.116921251362102
318 11.753412489391536 4.802394699047924 0.09390839858140289 8.850481261702347 3.6771685170209287 0.26212349908989774 7.731895511638409 2.3906836879348052 0.3626379144581628 8.008849298777571 0.7745768807136215 0.30500145971251075 9.564840119904588 5.769561745761075 0.21157108111338283 9.181895736282891 -0.03961663646419007 14.154834700030232
319 11.828063146853511 4.848384588322015 0.19294388817020366 8.90366984327475 3.6569236736280155 0.27877440720481517 7.328953275291413 2.277595987734917 0.35296506838487424 8.110061552150821 0.7203475734925189 0.3173410643727675 9.630086748181238 5.802495594820927 0.230079838589294 9.160166913150348 -0.06134425896018216 15.723156707012123
320 11.62932075541572 4.8017607435263265 0.1898273392668709 8.445135329257896 3.651315111004052 0.20171089287846053 7.059579493049624 2.3351750690490345 0.3696959793465659 7.783255773787228 0.8538681416116667 0.3334804578049754 9.99443853958356 5.837406597230963 0.20854017013484888 8.982345978218806 -0.026588610075452344 14.934200385887486
321 11.878006387194432 4.854710743931591 0.15970281252459217 8.544415579256603 3.6559268785562784 0.1650855513005316 7.507547802022481 2.2415228285271436 0.34857094169096 7.918006501848723 0.6921836870704441 0.3811462212006528 10.153629991754846 5.752032285697344 0.1706668680480562 9.200321252415417 -0.08321845780330075 14.039441479191726
322 12.277650525960949 4.796873382175925 0.1548338396932754 8.914100204329687 3.712332649035261 0.2559070112728801 7.286600669692401 2.352393838166266 0.3607204669070374 7.619811571704491 0.7256214972319577 0.3571689902992022 9.302193142214492 5.761859690591828 0.22730764444064694 9.080071222780404 -0.052677531119613395 15.537904393267427
323 12.585689138798044 4.789340935049668 0.1904476890130459 9.843532596291784 3.7412661239848983 0.2160832548709156 6.971318812338845 2.4273598338640596 0.3580995170137446 6.874376046505612 0.7206755014273327 0.3830319076828322 9.598811675365035 5.718680707267288 0.22988164344864356 9.174745653859862 -0.04302912224121149 15.785491596558165
324 11.96723899709437 4.773097747918976 0.15497793813214866 9.13221320136695 3.6303959376847166 0.2585360929341877 6.962916727997194 2.3350421147576714 0.375188458740823 7.6856741148535 0.7413998552590049 0.32807253375348056 9.504276373177529 5.743709371778252 0.15915540423769695 9.05046388289791 -0.07776473708013687 14.621085693033264
325 12.179167265948536 4.8029524051415855 0.1299278242182848 9.057832173918449 3.6585530430417466 0.23843178369524548 6.693412263022583 2.331564883671293 0.40215210556913183 8.1924660355736 0.7179447319770476 0.33137619057282625 9.735623737489792 5.7932635458672594 0.23182342004706255 9.171700295190593 -0.06163802062007444 15.283205991976166
326 12.758019412538399 4.737379659080483 0.14106496384207146 9.28364447414658 3.6621304697736456 0.2672273441808164 6.994506151965395 2.3564054321380246 0.3730875296202717 7.666262540953228 0.7852087124882713 0.3172977010771935 9.583421508888131 5.6457820698469 0.2698228493986916 9.257170817698347 -0.08511247389439587 15.681859300247273
327 11.889638108109652 4.810661080414419 0.11136424562649713 8.221270262963916 3.6727109972954266 0.23259913771102259 6.208959878007512 2.251433228422676 0.37909349057012576 8.275714118577405 0.7640219518123289 0.3694232075567137 10.194977125084254 5.764900527287633 0.13616269832756275 8.958111898548548 -0.06974818551336426 14.079209162259703
328 10.943816067833188 4.844285700535189 0.20448861346097447 8.292698971649074 3.591876235866727 0.25391221518042123 7.5423969311967385 2.27352343712244 0.33989018079509414 8.931430040239059 0.8007646955980376 0.3361968116691578 9.653324232755313 5.815615418600404 0.17071353764762257 9.072733248734675 -0.05728064501530126 14.956505854260566
329 11.704477487902366 4.827537751950876 0.1441814779614981 8.470530043964308 3.638595113596836 0.23106830944500326 7.170834433337508 2.2434947326547827 0.3505110231848354 8.292685363038373 0.7099090541715065 0.27932427057743087 10.146771450598012 5.785602306794607 0.10466423217715942 9.157059755768113 -0.08146595072613913 12.71679039445255
330 12.71625100952375 4.828502686951533 0.2190316582654496 8.515578968957128 3.693973062560852 0.2326490384203043 7.9266440619379175 2.2708501338583207 0.32174294077438975 7.626222558542324 0.733090435436935 0.35962235417258825 10.364568479233656 5.683158338087683 0.15567837913843013 9.429853015638955 -0.08057881118079617 14.76769348016805
331 11.506440529986925 4.77029290262484 0.13102776334891753 9.174766384415221 3.609234179863142 0.20008268971766177 7.018992395757875 2.2512517201424593 0.3603370916268991 8.75312288249958 0.720683932002114 0.2567059424769468 9.818305429210703 5.787567263630835 0.20890692578420184 9.254325524374062 -0.09468774290718288 13.258935660792858
332 11.822101277223643 4.78827034603493 0.11477427244034052 8.802773157367927 3.6587239607882944 0.2075084095422874 6.388804658601597 2.2891690173027763 0.36090449724938195 8.206884323750993 0.7298596728065282 0.3255837512107098 9.865354209248801 5.757306726523107 0.15766442108907455 9.017183525238591 -0.07782779786873359 13.366364543526071
333 11.9700598302776 4.785728503940461 0.14369155978318351 8.875878206000802 3.6810507535122006 0.22990439996599776 6.363198849219254 2.3615659749319207 0.3383108245880153 7.746726006758644 0.6646586296156556 0.30577936272132344 10.339466050651996 5.6832676131857385 0.15877924787114767 9.059065788581659 -0.0872394475226657 13.481300374532308
334 11.27445382725781 4.822404544629598 0.14753406061680086 8.376816675692908 3.6546965693189497 0.22965709846386054 6.679179439753983 2.3053333463325023 0.3771007088250265 7.896715418201119 0.7448737116868621 0.3417436364726381 10.012726985773433 5.813952224733004 0.1990031860431782 8.847978469335851 -0.054241663219677626 14.840050253460277
335 12.104929990899304 4.833807275722914 0.12844077647687135 8.517337424079017 3.6382860514583504 0.2060885992718474 7.233747168514572 2.2453101396702175 0.3373168301263021 7.867548954203021 0.757105611014769 0.36469164269382076 10.352386684116581 5.753572100444463 0.220163080302797 9.2151900443625 -0.07687750689771818 14.40073186690303
336 11.699873770484764 4.82288257364336 0.14483792381913912 8.35234153371487 3.676056735861 0.2846590865593778 6.575137826678803 2.2347331863013884 0.37915581571156376 8.299756841861624 0.7120332047373932 0.37364117049371337 9.985097190547696 5.722922455924246 0.19315670263485332 8.982441432657552 -0.08876811126638322 15.761503998709307
337 12.441066049599156 4.854302086853233 0.12411076714570363 8.108753285696235 3.7054900388863445 0.21823884436603513 7.032810571651073 2.187966189352349 0.38862088617381024 8.274225875813963 0.7181672238770025 0.3790926852719359 10.201953300665773 5.783034659647551 0.21136861006559135 9.21176181668524 -0.07270170283656499 15.142492930925442
338 11.61024703862085 4.7910123197165255 0.16033762016197142 8.445735311711758 3.672889053878988 0.2627874251963372 7.5591759277091155 2.2142159370632037 0.3516342911201499 8.228044840755421 0.7559776437087713 0.3217448256764795 9.725404140577595 5.792140818061979 0.1872408121460359 9.113721451874948 -0.0772465880739674 14.710633799715225
339 11.510154292833096 4.836164911551665 0.15630220846355847 7.880079364845106 3.6022324166827833 0.28528220931585985 7.307970904130073 2.2622392427357436 0.36592882110873637 8.526464109250417 0.7983335410424561 0.3414254893066161 9.402608121544075 5.852097110682518 0.2700010062178725 8.925455358520555 -0.052280298020827634 16.259851633051685
340 12.387775644719763 4.8157176819456 0.12742935122900612 8.947113071748829 3.717187321193469 0.220171540944167 6.202283548687743 2.2747279795006374 0.34257839807038953 7.60365683461539 0.7328363835951088 0.328250439755115 10.318508424635999 5.691098274404939 0.23575299491239107 9.091867504881545 -0.07618021443191006 14.371875375124276
341 11.720837011115758 4.809578054176502 0.1322181013806868 8.56119099085871 3.6905067576103687 0.23341407350393684 7.533814613261465 2.1499899639673035 0.32505840879761705 7.684509319682237 0.7947897125228698 0.38480339006311387 9.440730989781649 5.725858119335707 0.24987830240433945 8.988216584939964 -0.08834922103731073 15.187647541404983
342 11.559420659661612 4.75849676113092 0.12352873391678419 8.900132848510339 3.607068182520466 0.24632846700352426 7.519666421080641 2.2519302688709963 0.34540761889393984 8.56366512342868 0.722139768442896 0.38146271888179867 9.628906832714517 5.784614900809374 0.20185216075823817 9.234358377079158 -0.09764376620493043 14.880627228019485
343 11.068460605132183 4.744863657756151 0.12218829447919395 8.731232718462948 3.5904610933999264 0.19221140226793706 7.6968673291229335 2.2575296259829147 0.3725717499548337 7.881782006072781 0.7675845892505996 0.39719522996749534 8.876143317698357 5.767289774340316 0.19899233167461675 8.85089719529784 -0.09694799441387925 14.70391912446152
344 11.916768039209792 4.794538251148234 0.13480130656314593 8.30210734100529 3.66767957226917 0.2632656301701231 7.653142893455841 2.2430715908311667 0.3729112068714313 8.636644799056132 0.8701795665193998 0.34058283843227644 10.201762106398949 5.702428065210823 0.24740315857942374 9.342085035825201 -0.06691433336410227 15.572581953388537
345 11.099826665631406 4.7213504150040375 0.14496836365755936 8.872956869032874 3.6535526267244633 0.25862863141896153 7.825837625945435 2.2879128429394537 0.3526459412561663 8.002900736340258 0.9112037972873814 0.4105766807618469 8.856736535318598 5.745389389549136 0.30558506680940045 8.931651686453716 -0.05861192825896642 16.8725148245979
346 11.787345180044252 4.711084918183923 0.09520947539599645 8.668230684358448 3.632937837523328 0.22755903965902832 7.508254533803 2.3032057700198014 0.35025663517895117 8.14375365782923 0.6958366986236819 0.33792107946137007 9.074190071486083 5.699200714893546 0.2707929410623668 9.036354825504201 -0.11404055471100469 14.687648984202976
347 11.591322039565313 4.741152620115451 0.1383236020430445 9.03944622203747 3.6380322238293177 0.194424131094874 7.659522780853389 2.2664794282696565 0.35383255904491395 7.754896488893783 0.81175755989589 0.37529286952324137 9.51972102263464 5.72587651770294 0.3218477251570168 9.11298171079692 -0.08583407259720992 15.856273368270875
348 11.30272289811294 4.75481932187672 0.11671999736666841 8.983303362493515 3.6748485381663363 0.21624471317559182 7.535785729201524 2.3106757001410685 0.3519759092169818 8.459023373673723 0.7435892608967217 0.3283829766335565 9.582933545425647 5.732180668209962 0.2769416981841018 9.17275378178147 -0.07927104470169921 14.785351166292058
349 10.637070212633462 4.794430751100971 0.16812944109369662 8.590349845659635 3.6314132702416475 0.20693334086271475 7.56222964465031 2.276639584693 0.3551700129383591 8.92478345345883 0.9270132601500352 0.34071896011497127 9.259892696547132 5.735933531576719 0.22307997307961575 8.994865170589874 -0.049407663007386395 14.828511315108146
350 12.06440042413241 4.7907688447019074 0.11856544720248703 8.332823340568511 3.634776946221802 0.23347797295439018 7.6232476245528575 2.280035571398592 0.3529445490680704 8.34358137797751 0.8025055263057448 0.3763314050250705 9.839384352009628 5.684816302145974 0.23767298272176263 9.240687423848183 -0.08391310440505699 15.114539052899184
351 12.078939687922883 4.744957634792697 0.1243469545501627 9.530038081945124 3.647129906252629 0.23570603647734711 7.998236269212824 2.314922961272134 0.3444311923905305 7.585102792779009 0.8907359317810157 0.3870154342179814 9.142022289104974 5.704297780722335 0.2532269759519867 9.266867824192962 -0.06208489959569872 15.409431682319358
352 11.809564394156622 4.776066639955774 0.08951466630261512 8.57602286451666 3.6042040253092016 0.2004982211864763 7.763471545413528 2.176980729859965 0.27348432270968304 8.524493178445185 0.8739632980546383 0.3734013772934589 8.993126139553521 5.767498754985943 0.24722419874482185 9.133335624417104 -0.0827510529267566 13.569047615331007
353 11.939308919255213 4.7410615307181905 0.04996760915820123 8.324115692852839 3.6449605187509784 0.20827830632979466 7.361499558690246 2.263370006123713 0.32331820608598716 8.72784350125145 0.8912125577221471 0.3695516140937703 9.100666185257413 5.687209938190833 0.29891290153902217 9.090686771461431 -0.0769308322586885 14.324273036487636
354 11.964581268362862 4.734681664214916 0.10216527190377747 8.175468895144732 3.6302942428973175 0.19958996009517777 7.994620935477599 2.2284694575866624 0.3384067122219738 8.746813457438588 0.844215399072558 0.34542152601331577 9.45412678367948 5.705432267351709 0.240872072957766 9.267122268020653 -0.09387513633522833 14.054145277065413
355 12.055834086812226 4.810602043178515 0.1423428981207262 8.573814683133314 3.634080748973764 0.2120139775230825 7.951082478777726 2.2451401772503767 0.3161667047970012 8.437628539614762 0.8558863850520707 0.3448716973133907 9.830047503118772 5.7125568739566495 0.27769237276976527 9.36968145829136 -0.07084049687758569 14.817692983102159
356 11.60641964559339 4.803683121681015 0.10298487348385453 8.143226789278357 3.6472086858600967 0.20386128685439064 7.856062642781454 2.2762764083067477 0.31750395987834973 7.980574373420908 0.8649635796021309 0.35605407400172007 9.46913905342133 5.69365753038535 0.2607969345503137 9.011084500899088 -0.06533587739279287 14.22311724106325
357 11.616000923953719 4.800948400262118 0.06896426897235294 8.216473239269344 3.6215597204027197 0.1927439110406204 8.380037989658742 2.228843467236531 0.30808180383396416 7.952425900324932 0.9153317758341941 0.35988004624221176 9.563924498993748 5.710316199497376 0.30967647147562255 9.145772510440096 -0.06709382991327324 14.201864778793022
358 12.46076961745283 4.822325137207361 0.13555451035031663 8.405283318008475 3.7384147522042657 0.22116738937041222 7.41201180559477 2.265077413433333 0.30290979815292096 8.465891431661298 0.818801341531457 0.37950993377188247 10.35115054410715 5.682691775344255 0.32534085639782995 9.419021343364905 -0.057031658615726545 15.63581755687889
359 12.941037655527266 4.765196830238027 0.05922672489780057 8.47483471224104 3.6956866194928013 0.23914645598115195 7.18758368079267 2.3272159643300396 0.3516654391066485 7.600937798104586 0.8388628898704982 0.40317910019165615 10.32833956849751 5.628951725570572 0.29136727032607423 9.306546683032616 -0.07131093665947316 15.407809030495748
360 11.81319751749321 4.812781873425241 0.11261441616941213 8.07771023675093 3.6691556581277576 0.190084930979533 7.846516790622716 2.2134502286608377 0.30224270230384803 8.583877784343464 0.8282043634561862 0.3584583384973111 10.19102786559637 5.736139384300087 0.27362530569869065 9.302466038961338 -0.07054744096583895 14.175270279063813
361 12.488658816397345 4.828522296608577 0.1376367366497027 8.066798695043747 3.687658079576213 0.2475058510301425 7.218022336587285 2.170706353308063 0.31157738911172767 8.264227436689731 0.7724313964007994 0.37447277627244396 10.430575984401989 5.719254509254569 0.2567305911454828 9.29365665382402 -0.08677921553021668 15.216880628020485
362 12.377946776637788 4.829279832367817 0.16579348508935474 8.117503040293219 3.7316750661395153 0.250140173335303 7.243138299341562 2.224366758668675 0.28245169464794717 7.921622446263282 0.7279242796920938 0.37860292345096247 10.601555115996144 5.713519839944395 0.24153207312402963 9.252353135706398 -0.07714058719736176 15.109130247384183
363 12.045025478647664 4.80451118224227 0.16578915106896663 8.415997731883193 3.67395615161779 0.21126176013622802 7.4620307020474925 2.23282237628256 0.3074078551840714 8.277895835451847 0.8581419848492083 0.37589082817239283 9.847216395021904 5.726511525857978 0.2799675762620298 9.20963322861042 -0.0633050983898997 15.358903419422473
364 12.826262710110596 4.764337636317803 0.125293475375821 8.043056908934869 3.640221113233838 0.20736486211534494 8.130748734766016 2.2941482935805193 0.2779694567183329 7.439473693566639 0.9052816020801698 0.3980036974388081 9.666139778943299 5.682187506439409 0.2567061772370875 9.221136365264282 -0.065258512229513 14.499701617211027
365 12.228442100851316 4.745165356975633 0.057516390701459384 8.23259209336634 3.6075392365737 0.26142679469029845 8.227816379343338 2.2633400890604642 0.29847863833756566 8.571289580405743 0.9280036847938055 0.3164887951067422 9.662318761709438 5.667614750468727 0.22857584535942804 9.384491783135235 -0.08016111898539505 13.321113627897535
366 11.532087997515255 4.764730947849737 0.1447470423543294 8.465585352287428 3.6116105848370714 0.21780455153783773 8.75508692916964 2.1800993827685944 0.295004553444586 9.088394131166467 0.9694673761116239 0.39833912719097325 9.13970649455583 5.733538369903853 0.2585743243438547 9.396172180938922 -0.07060441026568509 15.062712062719173
367 11.438703611326671 4.797193153438457 0.14749594104566813 8.147374968212642 3.5580924316943356 0.2157424409564845 8.78482683588333 2.1432075074745844 0.2595283201932402 8.830743501458501 1.0117616472565913 0.3811774656396271 9.504372108933625 5.755929882968529 0.18390864889361644 9.341204205162953 -0.06925681799336156 13.611790616255549
368 12.532143815755923 4.797350463046191 0.16412270652481709 8.595014921447914 3.6667376290066493 0.20596447883173286 8.048393756223833 2.2898113492811323 0.2960836404298333 7.753000071609668 0.8960372858914576 0.43255620398461864 9.989574220669178 5.657151767613794 0.21975631923634142 9.383625357141302 -0.06107604359201604 15.108706251279022
369 11.586742164278169 4.802231018407925 0.08827054702690362 8.42515445299125 3.5278672682941754 0.21124129343791556 7.806671432040278 2.227207906566277 0.290397127571937 8.306608488502706 0.8576708371979229 0.36433551444867396 9.91928049931963 5.749210127236076 0.2140006096931439 9.208891407426407 -0.08965631101938572 13.387102643740823
370 11.50316754485108 4.785976147096317 0.13526442590703391 8.647831575983995 3.531471855327917 0.16686595501531282 7.8631564068264455 2.248438293290734 0.37833837223127853 8.115209024557453 0.8402709775545462 0.4192261156199976 9.89306848150752 5.761973787558408 0.15464936959998532 9.204486606745299 -0.08886753039427638 14.373726183071888
371 12.07285672583876 4.7766317144421855 0.15197538039124328 9.105486751473311 3.5843730257590263 0.19123859748111297 7.4530163524409705 2.2927499650999055 0.2905517546531573 7.609415385331351 0.8279694150216775 0.39367349976278715 9.772545847488175 5.804101887725805 0.13207334367647944 9.202664212514513 -0.06532854095014093 13.28703537902483
372 11.802204649836684 4.783732344381545 0.1896879822454764 8.286004378256784 3.642060318721597 0.24799464973740842 7.102306255759112 2.255435221052603 0.30422998686684405 7.799518457460123 0.8430319578760692 0.38507514073796717 9.69733367409275 5.781006069495853 0.13334857443069542 8.937473483081089 -0.061440560254327356 14.442390541248848
373 11.893204766597005 4.837753283222463 0.17060824997116064 8.065269470780512 3.662388381683641 0.22978169782665833 7.985851653477884 2.1822199291313082 0.29110509310984695 9.102312977840619 0.8719753513062907 0.3093663188466078 10.057390119452755 5.825532010115341 0.16020017182310706 9.420805797629756 -0.0465199514680521 13.304785102875854
374 11.367517368041183 4.821602555347677 0.18118178106406305 7.992309463345263 3.570391741499297 0.20498026851687942 8.009999035702583 2.2085518012725247 0.34249516959679815 8.978579969501487 0.9030538366496562 0.346344356252355 9.924243244841263 5.827261435120562 0.1462905360110821 9.254529816286356 -0.056321468581917625 13.994976707640095
375 12.341279225498619 4.839975357596699 0.14446163676587773 8.064756126943076 3.6550099932874023 0.19055062440839296 6.808394331660224 2.323169024867875 0.377855434926613 8.065346693727363 0.7584511857379072 0.4205935725512922 10.15730480691263 5.768187864736675 0.17648325857231945 9.087416236948382 -0.053535057314549196 15.010858561244708
376 11.396636078646939 4.795498271891909 0.09407796298471567 8.65956621089013 3.6428508224082887 0.1637925921836001 7.266593898148622 2.2120568579147717 0.31780242390736907 8.570518055674622 0.8668495935340559 0.44145171775004943 9.474266051565555 5.802743037645337 0.19380335558291664 9.073516058985174 -0.05849402588098838 13.876213339402453
377 12.732290911761122 4.799711025987585 0.13459891560612436 8.243196149220807 3.67695974574524 0.2160685204052799 6.573529757864846 2.306123621297223 0.3261586947806032 8.517504693016827 0.8229825426803861 0.37770353785357386 9.597120529967125 5.716880172391809 0.2075428347931132 9.132728408366145 -0.05796232093941236 14.462285577309455
378 12.377047772417882 4.754049654977936 0.0987538800769622 8.363101204202623 3.5475644931962025 0.1962684075365632 7.054032354077916 2.2881447887826303 0.37064398895053763 7.415680964399188 0.8168451623184279 0.3765919498146257 9.702930714349622 5.678810589430882 0.2961296003836944 8.982558601889446 -0.1054108048186451 15.336794765034186
379 11.53716195313902 4.781667759126657 0.1389761192356455 8.374606330897251 3.5594864494296155 0.23810373293947884 7.316009751287729 2.3226729807633584 0.32224959583302504 8.58337899440547 0.8543475358429851 0.33041871324344696 9.629252201690816 5.7733441662742 0.25818102278146104 9.088081846284059 -0.0641899642724976 14.758581311364415
380 11.662989427695221 4.771765630934505 0.1135067435031214 8.785499776086112 3.5977101839056522 0.22046473655631402 7.96572213678138 2.3258270229080504 0.34066276942534984 8.064532639508982 0.9030594769908887 0.3691015091184213 9.056429526314332 5.784431653572229 0.3117783673462597 9.107034701277206 -0.04593494889759586 15.533047697453824
381 11.807421842518972 4.833715576916047 0.17121767618641262 7.787062656776149 3.5736607958735664 0.2407261097879026 7.565910893418182 2.2212537476290053 0.3359036333242126 8.179546496202084 0.8327689779711228 0.41020602686377505 9.973529565536928 5.780528788488486 0.26698367803878337 9.062694290890462 -0.07410816518421529 16.32972257323647
382 13.132791353775522 4.748708576801835 0.0897204575694729 8.368834966701426 3.6476271459489866 0.2745783374225011 7.459464328315097 2.3549836697573485 0.3628488921937597 7.227486931019172 0.7536294570593274 0.3699957572729406 10.337496578103224 5.624461669496367 0.3021029015507348 9.305214831582887 -0.09661163874708793 16.03418202508824
383 12.137198545216979 4.812132849834045 0.12900586108389658 8.433675853795231 3.6398858569783643 0.23576549860012386 6.959963228316851 2.329105743565285 0.35989917140146405 7.906699531279958 0.7376546874894683 0.3910110753272396 9.804778276930337 5.742416452972803 0.24651954390218353 9.048463087107871 -0.0702546243918678 15.609675352182007
384 12.461351389738931 4.749437828889665 0.1425490470663253 9.15043754340194 3.628643719250187 0.22243973922172589 7.654472651758236 2.324228400846267 0.3528372782345076 7.052749769380695 0.6922447502196218 0.42717495643826053 9.915015373712777 5.670367985206424 0.26098249119777733 9.246805345598515 -0.10950920567742806 16.111384262333612
385 12.3661271607789 4.80829915102622 0.09419210431416325 8.979331112395547 3.7026464805353023 0.23509141261750383 7.383412283968863 2.3448942790783027 0.35406299587056 7.495056703558269 0.8222994503191626 0.4280468241353651 9.69249591881009 5.700571673698055 0.265417362738868 9.183284635902334 -0.04675153562845245 15.777088455983012
386 12.359626874826944 4.768124532945642 0.11304111454496461 9.258103969268022 3.761214758628002 0.2365264881371924 6.967648574155781 2.2725458093497486 0.3211284599950107 8.061267100701736 0.6332723226047752 0.34259631893137105 10.069057449581495 5.687079381836944 0.3111750559178334 9.343140793706795 -0.0980463814868386 15.177278854553633
387 12.06695168512915 4.788662574298625 0.10334256793747157 9.214170555245877 3.6970724563892468 0.21834948603461932 7.295212907258561 2.282124481107043 0.3371428120735275 7.494723691582738 0.707574255655589 0.3637487661884931 9.300292862681845 5.719018414214918 0.24883029864987033 9.074270340379632 -0.08360330622677659 14.569330450757981
388 11.981928664319693 4.833438921580279 0.165225856453807 8.91926423905341 3.67425117890242 0.25507398024806605 6.83795771522033 2.3493180470033117 0.38735956313568704 8.114997194793267 0.7149189233292687 0.3555277256524671 10.253931189874242 5.773206236805328 0.24303981305599742 9.221615800652188 -0.053467081035739404 16.11417372325796
389 11.27759030941909 4.7449774490112375 0.10370651830876472 9.022664936297097 3.593356197111512 0.23380904756103552 7.842000171478685 2.3163453436545094 0.2970532555124678 7.900993877156645 0.7905769879050003 0.35160989001686904 9.351967016328668 5.705220112234005 0.2913809644968385 9.079043262136036 -0.09239852457660806 14.639755500988146
390 12.28369043603453 4.7815064360030135 0.1420417491109046 8.591195694436207 3.6255779261333676 0.20258074369065485 8.017910753971204 2.3276335025114667 0.29249556548375144 8.066558845008734 0.7246023875208869 0.3589761622827298 10.621307687116376 5.6747515174004 0.20699019353180872 9.51613268331341 -0.09567938864603387 13.78633186517816
391 12.388575391711901 4.811661230545218 0.1084647942596967 9.220075324326032 3.7234736744339934 0.2020099680220324 6.713717928458416 2.2883687178492735 0.36252330573167985 7.194662365427823 0.5888353105965071 0.36237402719766526 10.578368196888876 5.75040412492806 0.12882736216995416 9.21907984136261 -0.08994513088925034 13.340743083870693
392 11.87740050235698 4.760264474532921 0.08642025126525678 9.101116816360534 3.64016765594296 0.22022120664691125 7.378262894105262 2.296682257882484 0.3162953106828153 7.588673647093615 0.6194729620294013 0.3204303453157066 10.160466591067422 5.723333029571992 0.1488617388441448 9.221184090196763 -0.11450966656790929 12.516020705053574
393 12.264119661190977 4.773029723575574 0.1349613187913935 9.467354874199723 3.649197615705546 0.21654036604279367 7.631291606261315 2.324913231601046 0.3534628720281723 7.236066944475404 0.740354666980352 0.37849502716414646 10.002589566939122 5.697898444079438 0.1349178992209334 9.320284530613307 -0.0854150061714698 13.961577528769888
394 12.384129297611375 4.757388910077104 0.13402382486476133 9.388177407525916 3.6505980095256794 0.23121271072024466 7.616702539954101 2.4651398276035317 0.3337412965378241 7.583876468839249 0.7182014018972126 0.29889569659927334 10.226287214880832 5.694684213062065 0.13610779965973108 9.439834585762295 -0.06529127012674227 12.994468832583559
395 12.586103409980428 4.764808941054426 0.13267891922886793 8.99134680946471 3.667583732447932 0.24437269882947163 6.820606838936167 2.3643365711976996 0.36622088880390974 7.09097479442711 0.6619391906184554 0.32275792618762866 10.62480041111765 5.654989204515397 0.18880842667857345 9.222766452785214 -0.09976221459307888 14.379394126289796
396 11.46258394794884 4.7701447983901595 0.13340191285865877 9.293528778753211 3.5682732767087226 0.2123159962925598 7.756018470596357 2.35058982910281 0.32336660451878957 8.080196238720774 0.7521041396024646 0.28177982978815674 9.972625725378478 5.768674459532666 0.17056471226584666 9.312990632279531 -0.0805364418924964 12.850630383265413
397 11.565271888705764 4.823060148757373 0.13673715594011324 8.669726534046063 3.5584365860614953 0.20310414087833728 7.423630475391535 2.2285892420487476 0.33221534374296285 8.101165980085996 0.6566073299338202 0.32205719519954895 10.965806425930912 5.779613492164107 0.11964294064786814 9.345120260832054 -0.11323238276675215 12.762712538464335
398 12.075958294056406 4.788516204914232 0.12167226614277331 8.746526390575342 3.623130679604832 0.22052550957307013 6.979888854759236 2.22870308755832 0.2962564139477037 8.104748057531177 0.6242244871294131 0.2876573872364579 10.5255848226765 5.773188051542021 0.1544460838111012 9.286541283919732 -0.11494124041009735 12.382278695855113
399 11.523316776917872 4.806148570987805 0.13301731174590278 9.029810690953294 3.634632892559976 0.2480750130169366 6.8978105347601675 2.3327382692584164 0.34177369271112434 7.874216648134052 0.6472741650801606 0.26477901134275816 10.457607755998566 5.7639271096381455 0.18077081734925324 9.15655248135279 -0.08554954105496022 13.389059340303444
400 11.631216852537932 4.827044203065922 0.11059734511480641 7.756639021090015 3.539777632613395 0.27809324255171736 7.952556700143884 2.23886267136138 0.32877677092396107 7.877370471373175 0.7262898903218459 0.3207189940712724 10.599923486792507 5.794115492009327 0.16927996071232548 9.163541306387502 -0.09727576468548686 13.836544732111161
401 11.905868131680803 4.8358038680040725 0.10034259534016862 8.027409762485735 3.572217563104935 0.24063133723441102 7.609212443935743 2.3078611472916175 0.3392038665914097 7.845583319745987 0.717777567653627 0.3428724702404939 10.391129517201838 5.763453085528091 0.2182652712733835 9.155840635010021 -0.08307109624339223 14.224428304991243
402 11.892819666822561 4.797976928798114 0.10791167939136179 8.465438232254709 3.5872631867540035 0.23857836679361724 7.193789667323003 2.2706393392997724 0.37512941048583903 8.008002317276686 0.711313103866572 0.33131242945616685 10.330038272878493 5.782239994660362 0.18690975714440639 9.17801763131109 -0.09260723188409614 14.207538684803062
403 11.699787378566038 4.80598809570375 0.17026386091352058 8.732891725615191 3.6300539257467532 0.2331237331101442 7.731432577120493 2.225744371928747 0.35750247550370146 8.068778945039815 0.7080777221095688 0.3291992431437091 10.438431954889289 5.759094739043335 0.19690527497806407 9.334264516246165 -0.09670197165343006 14.747871625695074
404 11.64568078973728 4.812957123683871 0.11932791959172086 8.377842034848882 3.6519482022818415 0.26088938237599957 7.20415037193706 2.321523655248485 0.2932990269287666 8.957755649039235 0.7507918150451756 0.24310147709768523 10.559145988985136 5.8108914241096885 0.20388071723104254 9.348914966909518 -0.052871298486048615 12.839967266289252
405 11.428636570453948 4.83674712721601 0.16265147184769707 7.978359137583005 3.5864805039633016 0.25809112974832776 7.360768432760654 2.2098392774454814 0.30716586884645897 8.786509550463729 0.7504501247654994 0.25901149459257417 10.19431518164026 5.802790698370298 0.18499215535149635 9.149717774580319 -0.08523219620774272 13.429123691675361
406 10.8134650142218 4.832760912013507 0.1295223552911073 8.362150868728 3.5402411069190642 0.25907897389544254 8.24166082901451 2.2062757298098696 0.303545563085658 8.739270282255307 0.768293819406058 0.2499207210771497 10.164202416644706 5.827961662743357 0.17906744673850458 9.264149882172864 -0.0873870963814897 12.847261441436087
407 11.219860623183456 4.808435208792996 0.12387171968651743 8.571549482324473 3.550050896121607 0.24148073397788816 7.487836883700191 2.26731721793048 0.2880984628564694 8.108864508899854 0.7136615336124101 0.35751490940658326 10.051627286226477 5.812755392530109 0.2008839312933871 9.08794775686689 -0.09204969276234057 13.886775298541583
408 11.5614732503581 4.812600652070209 0.08338235776303239 8.42774223074387 3.6529840653672783 0.24549330628592367 8.131383094059737 2.2531220097808147 0.3470759833738542 8.95386202297844 0.7433063964080076 0.35820595849882836 10.178629272078682 5.884237405632375 0.18034231288537908 9.450617974043766 -0.05324363670812389 13.917143913324656
409 12.410736317626567 4.847633154531511 0.1582653600737297 8.181672051055234 3.6191339315467705 0.21785061150422888 7.540894667523465 2.272962332737233 0.33405320798487886 7.986605568657903 0.7200854160488194 0.2783291556599283 11.06013059589929 5.722800086209709 0.168382860717677 9.436007840152492 -0.08597075834505226 13.25688198508692
410 12.280091840659729 4.800460099489216 0.0782250107025714 8.197714275083618 3.6098758125078723 0.20824515412150085 7.206056426568126 2.314151668311373 0.32656157782434714 8.03325870682197 0.7183308202689564 0.2554120413400466 10.15613832612248 5.78256678460113 0.18912795448456163 9.174651915051184 -0.0774167055241513 12.11887942936355
411 11.542699248008445 4.8220797157451685 0.07915235833917293 8.731922909953958 3.5866806977474064 0.23388570058879116 7.636745772777897 2.291367573061759 0.3256385321728295 8.393572758332855 0.7447780048919647 0.2616248200006058 9.867143672602515 5.788230112413011 0.21151146711924568 9.234416872335135 -0.07586652178799899 12.740437106067107
412 11.968745791536172 4.794703716299743 0.09519568075780349 8.418395948960471 3.6157387585704535 0.21720213136727587 7.771161432399046 2.325809901158157 0.30515326586422437 7.622358708226446 0.6555082012194737 0.30104836972393967 10.114854560632459 5.707441995835266 0.17973750837696637 9.17910328835092 -0.1026532279432422 12.586014413442927
413 11.805749145478888 4.764877070913096 0.09068716391116474 8.44911752170874 3.565657012234193 0.20814739689811565 7.410819426980533 2.320754158686647 0.3028908151283293 7.520094526149242 0.75201580061841 0.33461376183936525 9.70560373370195 5.794127642534837 0.15508602126981796 8.978276870803871 -0.08300740556242421 12.506811053555172
414 11.674703902233622 4.776860321811162 0.1179526464463576 8.953979591458388 3.6225230194732587 0.22369906061352007 7.9199596628311175 2.281652910840383 0.28205835667358664 8.840512571819088 0.7364121727406147 0.2665319037982101 10.449259575054729 5.7616579354048945 0.17541130647964973 9.56768306067939 -0.08667247050579838 12.211487005029424
415 12.189371443781383 4.76762364307109 0.130028995001532 8.92444022102261 3.6102218791769194 0.2125082525378323 8.251497358276648 2.2625254433105084 0.2536185254938561 8.132140920019697 0.6936661608972026 0.2364995239412352 10.262011350039742 5.732632675612134 0.17744381916878987 9.551892258628015 -0.10915978214629 11.574883248980546
416 11.762109714891203 4.7339877314861445 0.10095123531057469 9.059649487356545 3.529255841581012 0.1576959262895358 8.041478507837207 2.3668275488735278 0.319297157013998 7.623282402255798 0.7393952942259149 0.3065990007975293 9.735395516520823 5.728075390659008 0.2110424942757276 9.244383125772314 -0.1029853811947395 12.554488643738434
417 11.835026042913967 4.775938758325003 0.08142939220129122 8.859753277635996 3.6134430336359307 0.17396337508086482 7.759751168745769 2.346062899826088 0.29832313498677054 8.136858777474679 0.7349845183429284 0.27624804614305143 10.266035215417686 5.763150792372706 0.17737728457971572 9.371484896437618 -0.07577774205932974 11.543280235985716
418 11.915616586786134 4.774807991952338 0.09601924022334235 8.748614914120399 3.625051292874239 0.2323619009357965 7.9552564865511926 2.3011104669711084 0.30444898186037106 7.700395785496933 0.7237267216990737 0.2760517347708212 10.18693682342817 5.7465131025091996 0.2026192524173503 9.301364119276565 -0.08825182735866913 12.736864507801105
419 11.472211638676882 4.799252216540973 0.14306041123764518 8.303336249122118 3.6447223780342366 0.2405310235038086 7.57844930045907 2.279449149363896 0.29098711120157367 8.327518930746923 0.6867171345534034 0.30311094737190253 9.960641020214188 5.767908806514079 0.2868668031924924 9.128431427843838 -0.08688380555854336 14.490747749313844
420 11.524429744505666 4.80621541864426 0.10258578362474385 8.29719927200675 3.622777129097406 0.24158539469511534 7.512585430068574 2.197785689062369 0.3062779242113784 7.993228513418258 0.6627178784383143 0.2962427345046216 10.250179385316505 5.764470386808755 0.21377315371233457 9.115524469063152 -0.11170044214964014 13.297949248511925
421 11.411338510614046 4.824167815807787 0.13528696600893553 8.155069352323398 3.6039589445152753 0.25677776928525087 8.029675721902542 2.249365275274978 0.29253463200935204 8.253028159104652 0.7733628565527397 0.2542020175714665 9.665303017507142 5.844414384856607 0.29751780102104536 9.102882952290356 -0.06343988715838363 14.167174296578706
422 11.743272782772204 4.817653836958625 0.12240230127169185 8.19295711448859 3.613243795178178 0.2511231062588361 7.014706933876042 2.263052342686167 0.33408138442041946 8.167594563980627 0.694834053328876 0.3073605759415827 10.183671661833447 5.817664800899566 0.2626428336530426 9.060440611390183 -0.08120397674957844 14.640334482283961
423 10.649441138499832 4.820484742112316 0.16264263776129437 8.39352896553242 3.5868222305493687 0.21908020692350946 7.938102023006651 2.259852091109808 0.2684013082188265 8.090169086838877 0.7021864069436107 0.2746550472592358 9.935771097273355 5.804770053028678 0.30564608187649744 9.001402462230226 -0.08767063781110462 14.099635133409901
424 10.971151402893787 4.7952107775912545 0.11932441470830332 8.568316221965967 3.6192131108441 0.2322264892067355 7.926475411705797 2.3482786289644944 0.31282864546829736 7.719598442255827 0.6713083204653446 0.27168636792012546 10.494872821670965 5.835576495354935 0.25439417128227676 9.136082860098469 -0.06857627591583515 13.641667750946583
425 11.770082221453958 4.776932453470023 0.12603583357988607 8.500215671884053 3.688520697666357 0.25881873489815715 6.842825148558607 2.3441823074065296 0.3545534854367477 7.830086667873252 0.6742784651561954 0.2799127819052838 10.214088474561905 5.84018756434992 0.2154975626192686 9.031459636866355 -0.05767344495005593 14.14997653913561
426 11.044913397002752 4.786417143953799 0.15651380980616206 8.810496070212542 3.6136984465222453 0.23819797609295154 7.6769440410687935 2.350311900274986 0.308921796638403 7.132096221380042 0.7615306314164985 0.2897335914330377 9.802758441997485 5.777491021617131 0.25255351431937134 8.893441634332323 -0.06460391380292893 14.27719940940947
427 11.99183799836145 4.8689227548271 0.13591702040217207 8.147348594477911 3.658875773397443 0.25200119022764184 6.576931544260382 2.2554430101979683 0.32310839871063807 8.19924102413648 0.6277616096284457 0.2588157073588312 10.40789473365261 5.761941239149024 0.21200632956387164 9.064650778977768 -0.08790486511986462 13.542987890825707
428 11.650098492929247 4.788848560699547 0.10032295811560356 8.058272305366666 3.641344535409405 0.25073062600441626 7.1578895184237155 2.2296448005783205 0.2885814020189361 8.459436128691323 0.6840262978880146 0.2312813678172699 9.597993579077082 5.770185517725234 0.22771856440691857 8.984738004897608 -0.0996838000997567 12.589428809581582
429 11.557533573476295 4.812700340309776 0.14167834913996355 8.602538813681699 3.6366102379981293 0.21585489853699558 6.775107416971429 2.284036507686323 0.32244639994318336 8.026646030231987 0.6623676485793519 0.2988424564057363 10.15682812202802 5.775862403615749 0.23796546027140872 9.023730791277888 -0.08817831492199497 13.943358399647575
430 11.274831264216884 4.802175412280078 0.15911553356617547 8.209341891696315 3.5557186081764542 0.25378927160983805 7.706118523023913 2.2506324776960263 0.30995759928290356 8.14202711629729 0.7571486421106516 0.3027946833723699 10.053846765968538 5.775488841020265 0.19504418588602473 9.077233112240588 -0.09426094630316591 13.988206206049169
431 11.295670991233349 4.832398381924277 0.15981222090931882 8.40850172764195 3.5907229497628386 0.24733232026154695 7.480752413274333 2.3128628248175955 0.2591161965023224 7.813346985143803 0.6298544138150854 0.272317112847291 9.712994217225106 5.777598243401407 0.26011761650111975 8.942253266903709 -0.0938063798156203 13.736038236360157
432 11.60109549378399 4.822811430853079 0.12074204186514671 8.688210143544856 3.6431426995094456 0.21218952262566323 7.630692943142782 2.275411757137862 0.2653589588639999 8.359664231934007 0.627633457041902 0.30010942599636353 9.96830579061427 5.822442182023123 0.3101576401022396 9.249593720603979 -0.08420543724677851 13.849049834837006
433 11.955368473736737 4.828134570677231 0.1650151729700106 8.174558428263065 3.6897020460794145 0.2602742331204273 6.80079839377058 2.248384768826736 0.3352772290111891 7.900827941755836 0.5738319332131357 0.2962261958517781 10.615363614966945 5.792977634136276 0.2397709586148836 9.089383370498634 -0.09588755197330208 14.857526602350225
434 11.594374677157454 4.776395782190042 0.12204051979479716 8.811870719952529 3.606678613555399 0.2228106640246512 7.468626510233304 2.327114333001129 0.33435648438364096 7.437183053832775 0.6432772758978381 0.29205328485734505 9.994983844776888 5.738355536716805 0.21882335487225876 9.06140776119059 -0.10412943428761848 13.637361621858151
435 11.682679372390131 4.798557235823628 0.12825916553971078 9.063261647281802 3.544743293688779 0.20024277154655176 7.7233400983073945 2.3186368466085288 0.312444353677631 7.323644547645988 0.5932660429942502 0.29721225290862535 10.254855913281489 5.740899987451701 0.25500192038180997 9.209556315781361 -0.12327306124648359 13.672611774436762
436 11.76984710511373 4.809325583482718 0.10731956201206937 8.163006840490787 3.5752804897593804 0.2621681185704248 7.515886096732511 2.2809734942884496 0.30820581214787657 8.597573554053525 0.6600157717093094 0.28118309478426606 10.424075425789102 5.756306285114042 0.2844798974422284 9.294077804435933 -0.10611341768908092 14.247815803649923
437 11.850114559254786 4.8051603978466035 0.13922459333573145 8.52317054599975 3.6256772797505503 0.29467020782585335 7.229432554966713 2.3586888026301502 0.37036496697762533 7.594808094586005 0.7048786040184294 0.27512123130998417 9.934332331481121 5.736369389180432 0.3130425889139853 9.026371617257677 -0.07633884787462786 15.955998981534325
438 11.513206009205485 4.83445314980589 0.1152484794352261 8.368618076106287 3.636833940114718 0.28545074842368007 7.440144430499954 2.177479219899635 0.32493091272074937 8.528311851314438 0.6175995073954572 0.23444826838978947 10.636650400285864 5.804228470677597 0.29710741754677306 9.297386153482405 -0.10837488498120154 14.406288384609075
439 11.583766834892527 4.76579179994699 0.1296100064858914 9.172145294035964 3.588856684951041 0.2940612863721966 8.221030806609836 2.3305859541555307 0.31340664527377593 8.029674801024058 0.7403175079411785 0.29850316297992024 9.59880154825771 5.798328401121551 0.2858266483810653 9.32108385696402 -0.07771767293660277 15.142217412364124
440 11.392164530160303 4.8106736288868035 0.12698677479266718 8.93669913557298 3.628682171693886 0.269033959287113 7.856321906695981 2.2908686077359937 0.2780489464216088 7.797624296374614 0.6800103855022165 0.2990225857478302 10.42140938847266 5.809487946484037 0.20344663122610593 9.280843851455307 -0.07854919449927358 13.482142651662238
441 11.656257784263824 4.790579321362835 0.10923239067633583 9.204247795754135 3.6910208426735167 0.3049411138029995 8.200158994328534 2.2980234381308593 0.2974106294137001 7.792678570654998 0.7779404824092445 0.26516752433153945 9.513830260641885 5.798348826039872 0.28286500214824273 9.273434681128673 -0.05131116043659538 14.43414368874521
442 11.28698891538128 4.760991550513463 0.1628563628426161 9.431846800832309 3.5844451095891303 0.26467011879635616 7.9665474743688645 2.3928857206827447 0.35212784874905056 7.0568274364112975 0.8003114206162897 0.2915077096449378 9.027725418813256 5.723031482173347 0.28746088547392146 8.9539872091614 -0.0701606858448659 15.568671916252237
443 11.923327742780456 4.761810185381193 0.15154326115418942 9.615421224566978 3.629511518140559 0.26664254222752914 7.944361671485884 2.364967544147949 0.33396139146819964 7.44230208418344 0.7307642434636534 0.2676867613651611 9.20031574273829 5.720533195313044 0.30083703331047723 9.22514569315101 -0.08097640527058139 15.13377476503611
444 11.996455274207658 4.779576200904293 0.12402744176147479 9.530534862945826 3.6506541459106367 0.25428756839432737 7.790061581759942 2.4554075054707254 0.3387241760076312 7.065449408894873 0.7077007808603158 0.2957253238984653 9.737422715166433 5.704272412388454 0.2729356017279326 9.223984768594946 -0.06297153345297601 14.733038025011092
445 12.018320798806197 4.7446071453189544 0.12824844716460834 9.498477468001612 3.5711914247575693 0.2054996834180858 8.511986716295558 2.4037115407248235 0.29330479948222554 7.478630322879457 0.768057390582474 0.3023586212847328 9.180095223338375 5.751906260620037 0.3048370693441963 9.337502105864242 -0.0745989901590893 14.143447367120148
446 12.096865296201512 4.7544233372356945 0.1419099021746016 9.965144292576893 3.7059769680541206 0.2717669822138675 7.640526159751885 2.4390591672954383 0.3301805346586915 6.956657635869374 0.6446542213752456 0.33054692302229427 9.659875390456516 5.705899230301884 0.3160819621151505 9.263813754971235 -0.07249115770738432 15.933799340104375
447 12.394447129502154 4.795123096079191 0.1408197159531838 9.964077811982945 3.6951416853075365 0.23462908724512507 7.259053347863279 2.5120377570987644 0.3736677869867945 7.267633998607408 0.6863114803964827 0.3178604059467517 9.400212386333463 5.760866615270864 0.2437192523925406 9.25708493485785 -0.032597615729293226 15.019472652815587
448 11.384853821142917 4.776747552735159 0.18154099091572137 9.309252686722793 3.660512426363558 0.24683565052230846 7.582000232629543 2.329908896231103 0.30449650012371177 7.6769125671606915 0.7046221869855676 0.34971723296792545 9.632250680328458 5.698256173118387 0.24924020755165985 9.11705399759688 -0.0884842954731059 15.261654275942357
449 10.764306339783818 4.855108040860629 0.1510215930817465 8.345614795434459 3.703337164886941 0.2825318804027667 7.4469418838419905 2.2572478157658393 0.33978020969223094 9.065935332335508 0.7358210099677711 0.29746696527108946 10.288418605249602 5.807514908667362 0.23761652124136332 9.182243391329077 -0.0506879545301524 14.99335633312869
450 11.637986333530515 4.739173582364577 0.11298720417732139 9.22489125883215 3.7064371868095924 0.22271677545376595 7.7254776260302815 2.3355109942756958 0.3536902699243144 7.486050408119367 0.7607259180998829 0.35999698223909515 9.161261950571953 5.728351969262035 0.27594740267440643 9.047133515416855 -0.06845381239750425 15.187262036139979
451 11.651444771801126 4.82425303459918 0.15069637750555293 8.747371277445088 3.640680848780888 0.2524449577567823 7.431700141385021 2.378180070024256 0.3591847874846848 7.530438675602801 0.719189804720901 0.3620944761898478 9.747736679597045 5.82498282383717 0.271492398292169 9.021738309166217 -0.04503642616738179 15.995984661736157
452 11.553688836750446 4.784517679655368 0.11836119465435571 9.561560750625492 3.5692024981363497 0.24083184177239222 8.331255933543716 2.37563418895182 0.35539225340254155 7.784329522544781 0.7653194015624063 0.29691719730608473 10.144857558864942 5.767884066046473 0.25361947571383364 9.475138520465876 -0.06998217568937756 14.497229808113227
453 11.257742940653246 4.761359527790461 0.12798580161073403 8.55640926444634 3.6039033370107094 0.23925513623998482 7.340630442766039 2.236261056627895 0.3627827223105954 7.757583875405485 0.7957877363123234 0.3139145186508441 9.34390458760146 5.758957020931719 0.2917821751726923 8.851254222174514 -0.09124000682523933 15.306227778610454
454 11.463009040926137 4.80753134234557 0.16058905735344475 9.063340426053378 3.59215956359659 0.2111011008921997 7.544357773287298 2.3052578234885726 0.3563232912512939 7.653365631039978 0.7677088228869684 0.34368584832472066 9.887883902207331 5.7514647085632795 0.28860108858609895 9.122391354702824 -0.07766929038366488 15.587894202235919
455 10.867952004841479 4.81149702265648 0.14495598513600233 8.999173152702337 3.6536309750084 0.2626357168236962 7.35501501259649 2.3840549496793626 0.38628691159894074 6.666185914961703 0.8612213458644034 0.3688967577548679 10.035494295782518 5.815935309081085 0.20898221191526242 8.784764076176906 -0.01722582210191468 15.719184006814851
456 11.923236070054918 4.801595518235198 0.15470198708476074 9.756148613268158 3.68308732137511 0.24122936660662606 7.428758318710394 2.3058436140214185 0.317160505449582 7.567221177553771 0.7380795521269076 0.32447896770829865 10.202557219251188 5.716323238467505 0.2988339533174862 9.375584279767686 -0.07350789371463307 15.314070724932714
457 11.696906509537145 4.828158659650136 0.11167542062577498 8.889981633050175 3.6444031561854064 0.22934688222081814 7.078650039630999 2.3178281986510036 0.3647932371463547 7.7614924725434165 0.6976038464186167 0.2997351896796205 11.184303178472708 5.737854361715528 0.2637221814409929 9.322266766646889 -0.07732409803572278 14.544796171418147
458 12.067830202910619 4.732378702795807 0.07239681432874644 9.061370927379626 3.612893593017363 0.23382113877109692 6.705002913396419 2.3697624519857534 0.3433028543966227 7.77253777388238 0.7533825936869036 0.304644575824569 10.11420811434124 5.7478005252025435 0.28925147738688806 9.144189986382056 -0.07925016922218679 14.24850765879403
459 11.9125104286579 4.802330106916954 0.14164879804786798 8.77343443299368 3.6475622734858666 0.25165768911933806 7.76284971919478 2.3444833991954814 0.3255064092092443 7.380720644779234 0.8245505131971084 0.33340943489082425 10.121555070685368 5.742780167174103 0.28019333103955846 9.190214059262193 -0.050152450565958274 15.268358801461973
460 11.848181413862841 4.810464807092632 0.1600098669319179 8.291656462651622 3.611425664996075 0.2691873009041352 7.604856702671117 2.316436073782461 0.33461085786377054 7.820509900205204 0.774855691425625 0.30057240852913586 10.486297540436917 5.789827593140023 0.2179947972189255 9.21030040396554 -0.06189177647249755 14.694937702815187
461 12.01225736245864 4.787051859727041 0.1657580873037696 9.267196744713216 3.68372380316552 0.2399036951848604 7.1104095417641515 2.4083185997492693 0.29958839766026346 7.895740727296854 0.6923785807286619 0.23505046692044346 9.827310878251442 5.783094097179704 0.26250069094623607 9.222583050896862 -0.05158035444982183 13.783088052196133
462 11.377757157600817 4.698996863598653 0.09177061833393992 8.547154513849796 3.627502587162064 0.26887985922785124 7.111675195332566 2.271391627747692 0.34998155794883257 8.139109412920769 0.8304909555784219 0.31008654614868725 9.589213376868061 5.733830855686234 0.27645120983223365 8.952981931314401 -0.09005116460524784 14.8644708728661
463 12.058755933815666 4.74378539736153 0.08793455010944888 9.049917736017983 3.6811195987915895 0.19382656565414036 6.646124804829737 2.3137742046551044 0.3278823193087912 7.410124554611158 0.6767387929826282 0.33060550151587903 10.395107917718923 5.733422127021424 0.2789112683977668 9.112006189398695 -0.0927257183974057 13.970546859200724
464 11.798326644212029 4.829816048034037 0.18072273952436269 8.499472567972004 3.5853843032775186 0.24862836604241648 8.012306478939138 2.277044522767023 0.3225075248463758 8.012993762735329 0.7475242365969144 0.28043678377148556 10.42760936681214 5.819901882788564 0.24941292114332878 9.350141764134127 -0.07055954386704948 14.687295636206223
465 11.600892133502501 4.7891703600697255 0.12623104232845783 8.302227511949097 3.599646182700557 0.2513530341912064 7.231485786812991 2.2012978820586873 0.31016506108940295 8.300882563964647 0.7408544688868262 0.30033616841324284 10.103039033035483 5.78574810357309 0.2896511716128048 9.107705405852943 -0.09915034310208366 14.641781499680794
466 11.757996656604172 4.790635629825717 0.1255217358435769 8.887400706397793 3.68468559792633 0.25914155141022394 7.18393179909997 2.196132530275431 0.3303086497233925 7.906041822968329 0.7390638414502411 0.28716115271516846 9.772545090856617 5.723719577364179 0.2604738089746241 9.101583215185375 -0.0956463071914813 14.468409295544062
467 11.149660998072381 4.733068203440745 0.115254699233558 8.877080251780756 3.499264561876476 0.17272100253789355 8.279859746315065 2.324896016668183 0.3365124895463166 7.704898056118772 0.8483110768846194 0.26962175424821333 9.060958272273055 5.759510199768255 0.32443502997940377 9.014491464912007 -0.0894837308322051 13.963496849124535
468 11.91373371383286 4.774793886601572 0.12239058451411726 9.108072341273568 3.6584157438371823 0.29386503686950227 7.747630272279185 2.359965652491906 0.3333728250854684 7.55038178616174 0.7825633049565709 0.32868095011478554 9.974537401225653 5.796209208562495 0.3012808545337281 9.258871102954602 -0.04810418326991563 15.808939769286397
469 10.859197988137053 4.813087739747245 0.16352260652125658 8.608876261900352 3.5301515012851734 0.23549997437180464 8.154028037153193 2.2574626418840724 0.3550632147641539 8.133377494239927 0.8356725914782953 0.29702474532905604 9.912285484751745 5.900032434430284 0.3043505425120572 9.133553053236454 -0.055212360794846815 15.532439875736777
470 10.92211954579283 4.8311971794408235 0.14003103059273103 8.353550500177853 3.6046999228553815 0.22525560488898724 6.733892226317811 2.2257679552164897 0.35921971663367824 8.109322485700574 0.7553886197309618 0.3274674753973879 10.600956700162875 5.79438854558151 0.2818574157270143 8.943968291630387 -0.08020529799482752 15.284580164065595
471 11.70656394078601 4.765810928922002 0.16572737907625382 8.482685473375355 3.6531040601672626 0.271957876236431 6.957803387684416 2.2020303561446175 0.3738341399548129 7.887793517312059 0.7509892249969343 0.3455158689873667 10.182427329073601 5.78795891999235 0.2752537214829113 9.043454729646289 -0.09051504451522777 16.41282278516958
472 11.266804957963826 4.777074518575818 0.1359200995985411 8.961855898635742 3.6223720219646474 0.2401819822917134 7.878972251354929 2.2816789170639673 0.37756516395292095 7.829522533100391 0.8048008389708927 0.3317605224278626 9.809362282057378 5.793701065710055 0.2704609564329003 9.149303584622453 -0.06656827010278495 15.537340282982246
473 11.744861501087021 4.788365922349038 0.13746242133529937 8.889779320106008 3.631182306321453 0.22056229240805214 7.870148834522565 2.242560755831394 0.34609950648744153 7.675429135318005 0.7283447023754578 0.36327284473579313 10.375505836237357 5.784521779470274 0.26201260824570194 9.311144925454192 -0.0874986492903376 15.233912703786016
474 11.676751961998123 4.8482383761187124 0.15212885163227943 8.794514654142692 3.6600561939107847 0.229292604436534 7.670306374685662 2.372591837158642 0.3603849292237545 7.942867743681844 0.6529022636898758 0.2994229458787425 10.535963184368642 5.773748843391294 0.25419229949167166 9.324080783775392 -0.060986239705999125 14.844438425388756
475 11.880316229314637 4.80705531190607 0.16448820441417916 9.242516565979782 3.660026528531917 0.23457088107305016 7.5797197113599895 2.3370508044638965 0.31316198723734984 7.083503789760395 0.7726413860126735 0.33644117993392164 10.345686656367768 5.814153428423667 0.25487216239946275 9.226348590556515 -0.04430825069221602 14.937404086575164
476 10.992387380277973 4.841003987123647 0.1563198208548396 8.90065955116359 3.685979747930505 0.2411832048154761 7.171877300612635 2.3235065729565845 0.3396730667276001 7.398400785159591 0.7274744470043617 0.276203898866969 9.85947535148525 5.83186368759103 0.24098448544057935 8.864560073739808 -0.0405280540386352 14.373958097271833
477 11.01324904916037 4.790772250367484 0.14774597313708884 8.76425932897679 3.572410425409088 0.2305829400537107 7.408921977559689 2.3204272961505383 0.30271891630251657 7.637546449383292 0.8592529842920809 0.3039771869697664 9.327535785821851 5.84192323509261 0.2635508650420973 8.8303025181804 -0.04553650429750076 14.307625682414637
478 11.501674283581885 4.794914290106101 0.09903399519476885 9.245779612074886 3.630446369421331 0.20318656771107102 7.026227650211453 2.337980498025287 0.34651761791561386 7.774149317559442 0.7101142317081476 0.3140044582139602 10.182186759486662 5.788786933919139 0.27042860626452886 9.146003524582865 -0.07004527792385964 14.131101554515736
479 11.65467519736261 4.827625916685506 0.09958887214504178 8.900353513606031 3.5977629556768727 0.24931148120293917 7.216988391087912 2.233680229502382 0.3485932782376167 7.952510093923629 0.7405309294219464 0.29591363055567055 10.088577843051015 5.851011512925305 0.2702009327917621 9.16262100780624 -0.07237143371745862 14.479883305561373
480 11.081378091301143 4.761373153693243 0.1259048942803696 9.101253523958318 3.537378413778795 0.22702870174123688 8.007193120309097 2.3354881850261844 0.27950386741872907 7.026683670476983 0.7759389248446606 0.37186406409351747 9.103797057155523 5.851924513452334 0.26188993072613886 8.864061092640213 -0.07007310440081742 14.509485322762533
481 12.12798076881009 4.783042075519252 0.12756248229141764 8.851841257271941 3.64712026966375 0.2618526329980699 6.758412400400647 2.3411483533494213 0.39795678974303866 7.861006166051941 0.7645547939363689 0.32278066356780155 9.554817147292702 5.760701416631111 0.27975934528291085 9.030811547965465 -0.06318036073988018 15.927217312092061
482 12.03661882827709 4.739800209705743 0.11443234191283025 9.512054362901685 3.614248051368376 0.21761966359743076 7.189664206636314 2.417272551309624 0.3551650422772138 6.961664048433601 0.7947224401296591 0.31140352148234224 9.797787408409038 5.71893346238535 0.29198806690104884 9.099557770931545 -0.06549839958011039 14.789285571145165
483 11.622209751573612 4.757259173166886 0.15663306918173023 9.67806349185879 3.5407054907194646 0.22456847764039975 7.667577575506142 2.3408304966190463 0.3529452388115691 6.736554194011048 0.8015340414506261 0.3100199300821051 9.532589754408002 5.762567556118508 0.2608309128477113 9.047398953471518 -0.0819143909449547 14.954171278254096
484 11.798734978911325 4.773879378523055 0.12059349464465893 8.646608736571542 3.557881208550539 0.25133434075873406 7.944493438106136 2.3528406487812434 0.307489789196009 7.149384103583288 0.8010394881557701 0.32921288637036766 9.71257430503367 5.795075075219935 0.26346711144713064 9.050359112441193 -0.06635058271375245 14.577164978622994
485 11.407799526782833 4.760344150523623 0.1413474494721997 9.291401005571664 3.5677482153815707 0.24527911024301807 7.507308241092058 2.3927253595612954 0.3278199398632682 7.039350018613356 0.7251943625159499 0.35146518061879756 9.843933483924868 5.759053252091866 0.2631655204102535 9.017958455196956 -0.08148067454499988 15.230102848374823
486 11.66370059871739 4.730460466477048 0.1532949348178553 9.78569570901446 3.6083389681500666 0.23267230458842703 7.494963970896341 2.321685536694357 0.3123004415818306 7.1600342034319855 0.7767901165221015 0.3545349428434431 10.188869815075732 5.833860869518744 0.22640475811116076 9.258652859427183 -0.06826655108739754 14.658636821459439
487 11.55100701535577 4.776250832007558 0.12105882991640775 8.766528102563747 3.613650640379513 0.2710479583249004 7.133559773313474 2.273552024173938 0.3326458380078874 7.643215677237437 0.8022879280849491 0.3479453096109021 9.818832718433663 5.793759475556576 0.22837478835679717 8.982628657380818 -0.07059356251935411 14.909195187443315
488 11.676761011583194 4.817441918751724 0.15208282639604861 8.861311222535818 3.656020336167272 0.2845072924605375 6.765077474852266 2.226884917742385 0.3227162056517438 7.443331504594721 0.7135281107786136 0.31212036415398337 10.15931474964491 5.827148984438746 0.20672291006160218 8.981159192642181 -0.07428888898411282 14.646515518644023
489 11.441076810501192 4.746282891451863 0.141950775094774 9.193636110881895 3.576557131510082 0.27854406415496535 7.178521553129985 2.3218882793154547 0.3339390245574504 7.188504361871923 0.7707159482886827 0.31863683846803575 9.478590077340932 5.800906642785465 0.1900820917753432 8.896065782745186 -0.07922356388955128 14.474664795851055
490 11.569744165150865 4.827051179614408 0.14778038548850203 8.47422022696266 3.5689245681862114 0.20981861865147555 7.616355200957496 2.2509776719558867 0.28018406284108677 7.715817074697453 0.8285979901378333 0.2865048857139679 9.94864198831103 5.8070488002974 0.2523050791015133 9.0649557312159 -0.06597370052151308 13.482762985288787
491 11.320550427313428 4.836375379280196 0.15474453236130084 8.926874186347883 3.609793500313824 0.2536655572020381 7.261491349990743 2.3491848547495926 0.3450604709003174 7.330311671035864 0.7720959000628086 0.36838018351924134 10.2440332868896 5.823297399255463 0.2485154656183034 9.016652184315504 -0.044344335827484135 15.703240039497754
492 12.097089271630391 4.794366696460553 0.17512383132583298 8.655260397338939 3.6560661513122845 0.2243839835623083 6.779990936087412 2.289303892657724 0.3385131635780987 8.049776431857628 0.6927043258417858 0.289096592617369 10.778076675320296 5.85578611705769 0.27109314657192746 9.272038742446933 -0.06484830589385338 14.876399008062396
493 11.59457174975558 4.796062088590917 0.1465099503859592 8.908301757934534 3.5999718873244437 0.22424383980433024 7.0547535433019135 2.3365935370318844 0.3336239160990504 7.951112130155729 0.7899273454322704 0.33651573875197416 9.968449481906962 5.908691470627733 0.23686912860040202 9.095437732610943 -0.03624447675841114 14.642080537888877
494 11.67058191891174 4.803943889024445 0.13091548905856032 8.619169991745263 3.7133571028409422 0.2705938871559131 7.589323697082297 2.3215591950176795 0.33207148245725165 7.437245452412251 0.8470964332295928 0.33895460215576956 9.235685071696322 5.871226109751845 0.25471821257711463 8.910401226369576 -0.011057196586960073 15.209206765863813
495 10.859598092373597 4.870589175978215 0.1445725564042199 8.694983670861369 3.6317198087422615 0.2649716303652081 7.525790730459433 2.284850956426032 0.30555336601266697 7.931035944455862 0.8137223414383828 0.29691597495222516 9.958738007708002 5.873735536834379 0.24191254650192578 8.994029289171653 -0.027570178676006862 14.368934375028969
496 11.08168877692038 4.805840983465849 0.13172800271770316 9.181875692421206 3.622299731659699 0.21565583156282395 7.872440585001991 2.4173244787584687 0.33050945692449857 7.280876978043448 0.8206550218668573 0.3582816053716042 9.300700388040344 5.845759102174374 0.3009985145387184 8.943516484085473 -0.020117878974811276 15.322878586804235
497 10.989815042883677 4.785075868667149 0.12616900610255513 9.587346811062814 3.633683488453769 0.21467427924923452 7.405462553287539 2.447246671387481 0.32579406911534836 7.106851405595204 0.7945489208389669 0.35479239578689714 9.475329400274356 5.837501595033681 0.2362129064992713 8.912961042620719 -0.022882433683651636 14.411523273516906
498 11.506712783092373 4.810544638075905 0.19871655533195656 9.051855335264383 3.7160543960295103 0.258214170410332 7.584468535407623 2.26197040296494 0.30953287982809097 7.256191033204502 0.7311411910907883 0.3813381357458688 9.981341532069026 5.807864157024892 0.23725338472347798 9.076113843807581 -0.056978785522653744 15.87156262300732
499 10.872778528958873 4.837677961818435 0.15824266712634724 8.674362769603903 3.6986701818402943 0.2733388528510963 7.803569750318797 2.2068277407693464 0.2906890414225023 8.321176179952964 0.783445980310106 0.30812936899437793 10.067696799042798 5.875827897113691 0.22615688664008804 9.147916805575466 -0.04200379018948637 14.399080466892837
500 11.212183144204442 4.795479736472428 0.1137569634836136 9.123384320259689 3.594414422323447 0.2672083825906643 7.388407931430111 2.2849635647080433 0.3974601698944682 7.926609855729436 0.7929782999944208 0.33312647341175833 10.066899940092942 5.876626490009668 0.22808210284065342 9.143497038343323 -0.053601239858259396 15.35107591522233
501 10.868318400898241 4.800893732412975 0.16660881223077548 9.180655818948951 3.565564297401859 0.22526734642649301 7.03269942017636 2.3788076008517978 0.4115048436317566 8.24199064647621 0.7967525061237725 0.3093843296233571 10.090305746119139 5.825144623737194 0.19852352874204496 9.08279400652378 -0.04906119045434123 15.0262634876034
502 11.39022157875937 4.807038712607521 0.15061258125196825 9.042087331631528 3.6967681788656495 0.3040986359574506 6.984992808367884 2.251511136794615 0.39292820708589304 7.990632643991716 0.7736708321767117 0.3178079555297156 10.050760121717577 5.773824361402333 0.20906924615084216 9.091738896893613 -0.061931098190494825 15.750800307795853
503 11.301160524180835 4.787848020748096 0.1743823084826637 10.377676515963955 3.696117485030646 0.2398070982026669 7.226425700968784 2.3652444192935445 0.39182054759988555 7.55706716549942 0.8362459306515989 0.30384453485207574 9.835798326953759 5.789172246701515 0.17649581944497675 9.25962564671335 -0.02756812207478083 14.740488731423014
504 11.05634446007279 4.787251283399602 0.1523697669204139 8.882887345733662 3.65929901594227 0.2895649715710701 7.523014379482522 2.3257706319096934 0.3746930247543324 7.794922036384711 0.896493077320359 0.2996053620630615 9.652968955126987 5.779284025084787 0.234200028716629 8.982027435360134 -0.03287413582851859 15.47482404804036
505 11.331876483501736 4.752629992993729 0.1185679666504008 9.444941823738716 3.6363366375071493 0.21404607232824355 7.619810110412567 2.30919288264648 0.3344930449010652 7.319546863172294 0.7898380417855911 0.267182646903107 9.469786177898982 5.7795136972778955 0.22612339156812605 9.037192291744859 -0.06899149211769198 13.297354880461405
506 11.428273561660188 4.815930161003489 0.16720366617820223 9.890469353797931 3.696526536872135 0.24680369174522268 7.4115907194510875 2.319108396713779 0.37696050498794537 7.511788686057074 0.8132923276324319 0.28220458319494635 9.791270821572652 5.834432081881297 0.20636803751790864 9.206678628507786 -0.026635841739234566 14.66245388555927
507 11.493279908832145 4.806901913223978 0.12421424431522136 9.21537522699014 3.6783367187528104 0.2650312553415093 7.185082953215191 2.2970434684483436 0.3377622903395719 7.9501449450302095 0.8010727468848321 0.29148862869315123 10.041139025406892 5.827886083074223 0.22391766552759593 9.177004411894915 -0.04024555648302337 14.237016686649635
508 10.910042726209833 4.791493003635604 0.1429993609176011 9.353567663438504 3.663089362324459 0.2236111835068083 7.1420537496202545 2.3942129327118984 0.37634178470423013 7.269510672183585 0.7882486049650754 0.30063883749704245 9.890975042414844 5.845206980656551 0.2048833196204353 8.913229970773404 -0.02604356570114339 14.306463778333253
509 11.16535983299008 4.8647675160789134 0.15183081943568377 9.189995352334392 3.6698784268833102 0.2453900341580686 7.650942215450114 2.259049878078364 0.336252455236367 7.549961148903074 0.825917576187513 0.3170213404470033 10.36506961736975 5.801372535580022 0.2475097437616112 9.184265633409481 -0.038296555998236406 14.874034702111906
510 11.15238677763066 4.791504107253783 0.10861445701992968 8.998065077508754 3.58201196532011 0.21999352711657766 7.799241156756614 2.2702643602064168 0.30258552959788265 8.04557067378217 0.8179957074554779 0.32774995760990494 9.763545574059282 5.8586617981982005 0.22261123925276696 9.151761851947494 -0.05840615487306315 13.539619636202612
511 10.847561308672088 4.801378344174934 0.17295633044061817 8.65761637667711 3.6640761142253493 0.23955400879718264 7.043102738484987 2.2797354154165115 0.378179556951154 8.475418520509633 0.7390436390624386 0.3639502541183139 10.276475107128853 5.821801519526547 0.23706539384925165 9.060034810294534 -0.06128673607870492 15.94777080102525
512 11.97863371638649 4.8377284474133 0.16841628957723603 9.513804017824226 3.687886088622 0.23672811523681875 7.207932940170357 2.466119972123463 0.35986345903376615 7.314543919308908 0.7897733160620208 0.34835378682483353 10.213607136590426 5.74447203036632 0.2523962714068068 9.245704346056083 -0.017297771642439973 15.650432954342056
513 12.331386808176147 4.843002730729295 0.14531412553116552 8.728521159808542 3.719588218991477 0.19640865050889847 6.586591843148391 2.2887694892870694 0.34454167813210174 8.537675174062622 0.7217935149039064 0.33441859701755755 10.706873479305054 5.825603660771417 0.20035810806195986 9.378209692900151 -0.042742219623227905 13.992101007376574
514 12.004451340115645 4.8164897720153625 0.16558351724928286 9.161030693358448 3.672850181703077 0.22024985492512644 7.2373798795599456 2.3984381859218677 0.351321453288409 7.855351184540066 0.7136019970829882 0.37344108071720944 10.313526763232453 5.790974947005579 0.1940643881128259 9.314347972161311 -0.04402272581408597 14.950305712255288
515 11.461222453200813 4.875582091851166 0.18816362035359593 8.760056868580211 3.7706588680398903 0.19856946108432835 7.710941035277218 2.3355643452548076 0.36499734692213065 7.354161638647853 0.7512515429799607 0.3917488981175093 10.301826923730914 5.840761633624152 0.19969755612053966 9.117641783887402 -0.0077300462098655485 15.391673302482044
516 11.844820462693638 4.851622526980757 0.16263453943094253 8.934012468131677 3.7008169360832652 0.2686284485712599 7.352364303032871 2.2924317627961477 0.31852894076757354 7.574906720330973 0.7250471827815005 0.4119832199284555 10.506553840088822 5.807624316145317 0.21818928542500504 9.242531558855596 -0.04698519760246354 15.813227590684077
517 12.1457762970771 4.788078700363748 0.12142991888437864 9.487537445656256 3.6614338981286108 0.2442337167701456 7.267233269286751 2.3925345615722176 0.29142038361914674 6.9734674775605825 0.7467459276333677 0.3683035400149984 9.831222469043599 5.750454314434628 0.2630037083805379 9.141047391724857 -0.0546442621333465 14.763876399791105
518 11.436118830884064 4.840705937824226 0.1454626468078454 8.641657468599206 3.6749875066991207 0.3146597247315683 7.625107531848057 2.424756223755052 0.33949734633884976 7.690615447887197 0.7913960105900156 0.3712321593742272 9.722425065870885 5.843840316309331 0.2483862711159052 9.023184869017882 -0.007356543524311809 16.263271205094167
519 10.901961430754607 4.827123074242973 0.19345270428244732 9.109449075348886 3.634554294026055 0.2606473323606639 7.70479383046799 2.2829008498409946 0.3383679293595616 8.234058018720532 0.8392966957464989 0.3680299492040749 9.439582710222876 5.860807309096354 0.20611160881285975 9.077969013102978 -0.03355729796928575 15.660191593741162
520 12.235116508108403 4.817592476938986 0.16442594814639022 9.04347413992554 3.6462031874305367 0.262884005763772 7.614140700176161 2.283289875771516 0.3099458742662127 7.889434491177966 0.8162636332037886 0.3735511835682899 9.830639291142802 5.85759605918955 0.1894630913478255 9.322561026106175 -0.038304696052985296 14.89999782684803
521 11.914962344718775 4.800983717680582 0.16640598123749867 8.665753088152943 3.593582867619777 0.2668675271626542 7.313697634827061 2.334889370490909 0.3526804548253581 7.5714262704890976 0.7743593430302732 0.374821011938499 9.857028142183507 5.804075570981215 0.24193692857139235 9.064573496074278 -0.06091556859930958 16.073894391359914
522 11.255510743155105 4.8088324839317025 0.11155608734230775 9.364054223358265 3.7000602818602695 0.2566953780533043 7.920015592784703 2.3187715292355167 0.3465190219258044 8.084621722884222 0.8235673359199481 0.3807136760460373 9.620316013957448 5.8423973956581605 0.22006016237642909 9.248903659227949 -0.023767937238741443 15.075027525501612
523 11.907894829055847 4.800385872816577 0.14406652289546007 8.900117755909456 3.6377077650334093 0.24876348980290108 6.797687041993756 2.330430601586321 0.3551088177472786 7.732107907925281 0.8169885455062107 0.36533450720764044 9.989130953590717 5.7743978128093865 0.27853604322866005 9.065387697695012 -0.05051162300948007 15.948960682250254
524 11.730175801583577 4.7885898309549475 0.15393650984930737 8.947623146583203 3.6333407009661083 0.2817718985622994 7.3417908293088106 2.41088055854965 0.3393824187245835 7.601264446802045 0.7889749671639225 0.3455779880778462 9.11934699259785 5.797225582537176 0.26152478827193315 8.948040243375097 -0.038691414525500026 15.838771989944972
525 11.235331936922414 4.80395622639261 0.17422386394355868 9.141152808058951 3.5759514223073245 0.25682353102277633 7.378671367746933 2.3851955133701273 0.34747861462109936 7.332006189125305 0.7586372845866121 0.4222239901749457 9.937733305115346 5.809213514610629 0.21288717413333488 9.00497912139379 -0.055902950306400266 16.19908876540514
526 11.621545063484 4.813055755416022 0.15601285371232196 8.935021292895858 3.6638367877414613 0.2773318693211283 7.320886625527491 2.387132714986533 0.35307178488923874 7.9524246655181 0.8091639383568549 0.3541195513078484 10.04221119896409 5.831277831493289 0.20672436203155617 9.174417769277907 -0.0216003369610289 15.438467208667065
527 11.432468747918547 4.774377743292543 0.12586359184853776 9.144245843386049 3.6123700710985407 0.2613894323935323 7.911178054352238 2.3743885167025143 0.3316256248553069 6.999491298277046 0.8308477648096945 0.43688773777107737 9.601047702142575 5.80185646611571 0.21784840525733318 9.017686329215291 -0.043725630156060256 15.740466053109504
528 11.268070613025749 4.767629141852833 0.16740732823224122 9.065782784538415 3.5863077893547812 0.29270303547528687 7.380293244032227 2.387885564260774 0.36784136992261696 7.418678067465409 0.7819133032364262 0.3693624554373803 9.78389955464887 5.824597680774982 0.1889468379208644 8.983344852742134 -0.05282704666390166 15.885381229981167
529 10.840777298107168 4.803778259500303 0.17747859646346223 8.946985787825785 3.597476323314135 0.26107302745503 7.226199602073948 2.3874150376511607 0.35455829262414457 8.103690893249139 0.7964022895098606 0.35034208762474484 9.778863049526876 5.830857042232985 0.20268677337369015 8.979303326156582 -0.03930795211817197 15.425614118400683
530 11.45984751660808 4.779618017561987 0.19090716826481896 9.330583928502847 3.6299666873305165 0.27752055416094906 7.213925141232087 2.373279391235464 0.33084430281540467 6.840321123524008 0.850119243597592 0.4252839124281711 9.663204725444166 5.8120902536545485 0.1721443384196944 8.901576487062238 -0.033479023883839346 16.005006212931747
531 11.499245942932049 4.752448215292843 0.1638159847948805 9.008644542176388 3.6038196944342813 0.23871956814259604 7.649248491637479 2.331323217130473 0.363315951968648 7.0574399423382275 0.8949774568993719 0.3857787503806706 9.63597781851471 5.7912392290885215 0.16206776777169388 8.970111347519772 -0.047732179990762694 15.053870455186265
532 11.704514525848335 4.827951045510958 0.1850287689707367 8.905506323011364 3.575971445139216 0.25581256794524326 7.841892337773927 2.367721631453546 0.32947384648151706 7.256065200359657 0.7615938824252371 0.34022685522845897 10.387847207459629 5.823095005797294 0.2304188392517731 9.219165118890583 -0.051227140494610704 15.366279758910334
533 10.757495914709386 4.816014253959201 0.1877805396201623 8.761989331122018 3.6345279620369784 0.2818908441426931 7.389097745690329 2.388629075388273 0.34274071756594143 7.641731843200807 0.7454999779688529 0.34082311231662776 10.141144336795891 5.836969143266682 0.1690416911306736 8.938291834303687 -0.038165660035863434 15.152177198258451
534 11.436714245677047 4.81775943609913 0.11523396527267502 9.330256526761104 3.567437662884667 0.2608205117875122 7.9496103661824815 2.3640281024263747 0.3262435129767397 6.60134373974026 0.7735386058073384 0.3949175458132502 9.776098608868601 5.814072142981994 0.21405869915067813 9.018804697445898 -0.05512655251996015 15.026095889958938
535 11.447088810582608 4.763215687391955 0.14117514495669506 9.775520194729056 3.635107893826907 0.28642936873295144 8.572092764080539 2.4464711130078967 0.37056203160244555 7.346087523506467 0.821569262069202 0.34437452436100596 9.523131290385146 5.863821769884667 0.17417055878368248 9.332784116656764 -0.0164565973237355 15.08840382904507
536 11.348639283366149 4.8041812213864015 0.12662905739034333 10.23248980807509 3.6134497516121638 0.2381714502186088 7.46524465349955 2.3428616518402876 0.3460021527299083 7.668681369041123 0.818926337937119 0.39120026622921245 10.026941222765682 5.810715523373556 0.1631681747017091 9.348399267349517 -0.044466845329955304 14.497792892935395
537 10.856699997261412 4.8177704580997425 0.17521549120826893 9.55716771901935 3.601806270939992 0.2071748585017685 8.116536025040613 2.3713448226239158 0.32041331363012077 7.589439672584271 0.8571309580782136 0.37954532828632187 10.261915299259318 5.9214223974986195 0.21085262392128548 9.276351742632993 -0.008598761111764209 14.818998926077327
538 11.265313657096316 4.764858915306415 0.16218408456376923 9.711590099203987 3.6091868898597683 0.235036390220085 7.825774151622149 2.4221902885333177 0.3805216224401092 7.905681984262603 0.8600542950308062 0.35258536211626335 9.355198257736227 5.816408694579055 0.16509606921849748 9.212711629984257 -0.027953925897988507 14.844460173671953
539 10.628003518597 4.721551551332555 0.17770937386173782 9.144949309966739 3.620329734795809 0.281922554714182 8.55286076585866 2.367189911037507 0.2986695141203554 7.6061787936882075 0.9029159933065707 0.4079105283621335 9.427521791190852 5.873214374949459 0.1694617142925476 9.071902835860291 -0.025453429475480682 15.3056929954589
540 11.360526973553801 4.816648711700702 0.1586397062642432 9.186313708598847 3.5475190004266106 0.23325940697433317 7.650244366625727 2.438169443931176 0.3087325546922163 7.521695458714005 0.8360205900424669 0.3322584721586835 9.791529342470717 5.803242883540622 0.20709370707805386 9.10206196999262 -0.03417361663154543 14.209168221418873
541 11.479679178783922 4.809322830579997 0.20203907923672207 8.797195666955503 3.5914181552149578 0.25889906848725586 7.013151458778487 2.339274267132211 0.31197863776510476 7.660651983846222 0.7634633787126602 0.3750081955527657 10.356469405095503 5.779522722318809 0.16427257430125478 9.061429538691927 -0.0658934717681339 15.036676361708816
542 12.13754747954926 4.791505226641178 0.17829073781718102 9.12827421938685 3.6030170535726773 0.2475768839426751 7.721080227240157 2.415787667643821 0.35431596697665013 7.219027643155711 0.7097995094623586 0.3549570718174022 10.109950946669949 5.733009534927536 0.16036039243311884 9.263176103200385 -0.07186994411034675 14.845348538182142
543 12.071526478165422 4.798382384617346 0.17924706304571691 9.26159924779725 3.6662601572939715 0.22680297223142767 7.337234809360319 2.5219854939210986 0.3722354395347659 7.025001008708542 0.8459858445073201 0.38364927567291757 10.109811619280913 5.838280717361705 0.1348806713891185 9.161034632662489 0.011685176980427415 14.860410096170893
544 11.32356833518757 4.7922528199835925 0.20559517789661036 9.016013608854617 3.5606342754756346 0.1770598076399204 7.630835362089787 2.3438988327045953 0.36605806436634103 7.572324526878707 0.8125239896619402 0.37742399222732353 9.863794172944983 5.7992310164863685 0.223596668423997 9.081307201191134 -0.06078555569743467 15.466809016257496
545 11.991410285650796 4.79545353876917 0.18815023669754535 9.909454172281622 3.6617763131392014 0.214806302830717 7.775615962802898 2.3756325936504297 0.31818503104420287 7.556354130041733 0.8913147388079583 0.34147461785960076 9.635669803448039 5.727835888884471 0.19894257500815704 9.373700870845017 -0.0320911279096149 14.45639855057356
546 11.714766954758694 4.808783796740636 0.17543453023313468 9.040685948373639 3.609600638377057 0.21326712234791959 6.940668381467405 2.282333142110503 0.3282792806205109 8.012611036815262 0.8672570309264732 0.3395882594483355 10.031618261866193 5.773675083925886 0.13913479805076606 9.148070116656239 -0.054163804143749925 13.701758442819605
547 11.847677552809479 4.8491012876786925 0.22126925748998869 8.996704616157777 3.6227197005732616 0.19846065695776202 7.492856661555141 2.4391327410526538 0.3772958754030949 7.323944090353886 0.9463527600115965 0.38388520043560725 9.538629879934321 5.839643699276115 0.17855974452806736 9.03996256016212 0.01689629515860298 15.578387095284151
548 12.23692890073424 4.80944765757758 0.16134103808967276 9.929442424250153 3.664756332728351 0.23227750425445667 6.970552733077554 2.3930647465474095 0.29733170112302276 7.0399048093242005 0.8248401247458956 0.4132735045178987 9.805349922953663 5.7757773077841525 0.20035451414661504 9.196435758067963 -0.028916508683183028 14.94936569293121
549 11.711627338907231 4.8077331240382595 0.15950403872035143 8.923143633895183 3.55389214600647 0.215694266966007 7.326821805261059 2.2808190721888146 0.33141026494530695 7.587477770012591 0.830816038790462 0.3274420868069924 9.722843386472174 5.811499277124116 0.19592884829994206 9.054382786909647 -0.0655418109302365 14.094526913281761
550 11.431135897954569 4.775609997766806 0.18950866016476692 9.5216485368182 3.6576527777663355 0.23204746103602403 7.227835876062495 2.3863533617965715 0.3598847853103194 7.090021866204287 0.8340915668339405 0.3676390997823783 10.128645462144998 5.781389003702893 0.16661096869218633 9.07985752783691 -0.035474400986551545 15.076708002026308
551 11.774251290667783 4.793063748181581 0.15564185486321175 10.127459112117068 3.5823172967105164 0.19534043408544668 8.054203001211476 2.4654621830765993 0.3914342113094661 7.049719919334431 0.8565251218718093 0.3132753458693048 9.884283595784076 5.802504649128268 0.2210415524944841 9.377983383822967 -0.022519142766106094 14.630287060885879
552 11.608716581184652 4.77136500546969 0.15491421125451205 9.869708885946181 3.624584940400167 0.2138372024509059 7.775445545084924 2.419951082465448 0.3212438205596055 6.983461065688944 0.9123596381739528 0.3737410954695924 9.371149681875806 5.752604841882059 0.22752601170473463 9.121696351956102 -0.026320640881597534 14.796776481731088
553 11.02220384795416 4.821196603907309 0.1942478929122997 9.540447250172303 3.570048221199448 0.15369764193168342 7.684912611934596 2.3519153140612454 0.3361332081700955 7.570473759118828 0.8502541690408332 0.3556128201056116 9.765118377738093 5.813880794032572 0.22846323274776678 9.116631169383595 -0.041034722111579394 14.53198351449595
554 11.947477954204281 4.78238723384435 0.18624847752448337 9.552918210300867 3.5959899759993412 0.1987346703928674 7.946352431677911 2.3586784635109783 0.3278865762426715 7.766267345578402 0.7615994619070472 0.3390343644377052 9.917540182051031 5.802736350760145 0.24029496179785925 9.426111224762499 -0.06221544535548858 14.807510375695976
555 11.650078435818926 4.809391140595792 0.14168594700268322 9.790742878560392 3.677297122543941 0.2030651317383935 7.290844583643646 2.4288029901964943 0.3742323495228514 7.239036668182874 0.8120065775248426 0.3746746211365326 10.172640678362068 5.749191841757785 0.19825437202720642 9.228668648913583 -0.02715580803608999 14.80422584966638
556 11.912262237608147 4.782898543001028 0.14438419122643892 10.168421375372695 3.6452810283817465 0.19900770852432878 7.239430236512448 2.398527220666411 0.34909740496164865 7.449451525787292 0.8570906607566063 0.38503467540581066 9.493046267896187 5.74153815230155 0.245267327825013 9.252522328635354 -0.03742662153839256 15.158071824347534
557 11.694008758602479 4.776115271612491 0.18352495547768202 9.278487184298337 3.6815359102796714 0.23345195146045322 7.078536534233671 2.3876591453195584 0.3326330605875482 7.433186076334571 0.8043594179638225 0.35186178359675985 9.476465456719957 5.735003012534732 0.2298429261271795 8.992136802037802 -0.04555919101780588 15.25574244204495
558 12.109700948886776 4.795556070091007 0.13530199067017737 8.977249202636424 3.657154617423958 0.23127096651352105 7.365873353468711 2.387469717622964 0.33472282486184685 7.472584587535597 0.9005831662622973 0.40477582094633957 9.85944421527593 5.864353087830664 0.25321626956252685 9.156970461560686 -0.0014704107136828126 15.576291648136863
559 11.98056708961979 4.878267108036004 0.1263119753136719 8.659596850371699 3.6329177108168866 0.23767678010684157 6.990931469130357 2.2451198748698165 0.3723612826923663 7.855674946132105 0.8712981309607323 0.35843676113290335 9.891797845422143 5.839450526276489 0.237942702188961 9.07571364013522 -0.029083072367875107 15.271955132957048
560 11.159393969520615 4.802025465100424 0.16866928229727474 9.58421104936339 3.5951629719218965 0.17860571427138158 7.364380852546387 2.2934735045110966 0.3549829673260681 7.654356603897632 0.8545860155238592 0.3832691499944215 9.906468225514008 5.854027276092508 0.2428009368249967 9.133762140168406 -0.04263869592990392 15.221518222951989
561 11.710853709075572 4.792861675397322 0.1302398224406755 8.945127381782777 3.6520648209780235 0.20330143756690888 7.0034175169271755 2.3191638504093275 0.32898899481145366 7.6312902407040895 0.8345971640580582 0.3379005829747223 10.256041425240461 5.830791590886966 0.18294792353535944 9.109346054746014 -0.03659792221392146 13.560521717915544
562 11.09670010626018 4.812806452952957 0.1890128336872655 9.631483817442675 3.6352958933931356 0.18686837461718325 7.197051338636143 2.3240108505049473 0.3416424225324022 7.448721909820439 0.7819232343056246 0.3635944377400571 9.957914999138817 5.843027020721964 0.24402460483332591 9.06637443425965 -0.0430810521841352 15.185016487817844
563 11.514814248858421 4.735173305291643 0.15367778454257577 9.290381423795061 3.5895551082278208 0.1512947125962605 7.704027385013647 2.374547601292374 0.31329720056577925 6.911643352784212 0.9553630958774962 0.3649993507328652 8.949497557053883 5.749132353807841 0.29070193482138074 8.874072793501044 -0.041739449660425865 14.598632112572886
564 11.840713255516482 4.836468168786974 0.19257425196004177 8.902332993194094 3.55497237349737 0.16353505459193976 7.611082439507197 2.3485178905599837 0.3853516250783049 7.338598085989057 0.8048126620518005 0.39242587227115444 10.496150586591078 5.820967497658427 0.23067185614862107 9.237775472159582 -0.0493460240489499 15.636690423779081
565 11.577791901984154 4.793087674914512 0.21621359791749312 9.55531626713068 3.632875548462659 0.21103054338618507 7.590763248973096 2.444470354475455 0.3446927026398654 7.119225921639852 0.827490928443605 0.35776571335656226 9.588063541853973 5.733287691089991 0.2659952709930702 9.086232176316352 -0.03625130308261646 15.993519007354728
566 11.329823826678421 4.8235911964203835 0.21045754107825584 9.52546557504038 3.5900691631802126 0.1913937597702213 7.496347800839847 2.363749416460121 0.36036920941133305 6.818479436229793 0.8789037556346537 0.3684081554350458 9.638995901875976 5.759409614936132 0.2848884328449459 8.961822508132883 -0.03934911323356034 16.2206311149869
567 11.729212547597147 4.814499300874294 0.192317459195052 9.065751653699282 3.5820757175939963 0.21773834078190554 7.250760313401916 2.3404268893492826 0.3363321112891995 7.542341668756862 0.8664378785379734 0.3720420076904097 9.723838732060965 5.768254848265489 0.28388230223402944 9.062380983103235 -0.048154815635653894 16.06931436676743
568 11.450453292421852 4.805571157127025 0.20996451645516487 9.261953569781912 3.61534706077155 0.20026075037923471 7.249976848710526 2.3841271026636424 0.358614949520725 6.9566251758199416 0.8541102391020483 0.3823311636474744 9.561119614668273 5.770703546665154 0.22311795792448633 8.8960257002805 -0.036521921293977 15.748195778610034
569 11.998782530829265 4.776973810936524 0.21183602125388254 9.353972307646863 3.6323154821357786 0.23180162694244794 7.251610755907741 2.3375284234571665 0.3603457129852055 7.679662121007138 0.8571500811609034 0.3556999489495926 9.661994023726294 5.802251832123402 0.2333880450154628 9.18920434782346 -0.041249816597105936 15.96342184209398
570 11.291564629533074 4.762347013913238 0.19641384279478308 9.685434172177336 3.6017553280037258 0.1738941447146115 7.601152040496471 2.4239942544403776 0.35028599000024896 6.996669577153139 0.8767653724839001 0.34020399152108943 9.576731421528287 5.834685602084063 0.25349853222684143 9.030310368177663 -0.022584228374800053 15.060728510173902
571 11.348943616922613 4.852407350688719 0.23238623058485083 9.233984287285077 3.617983927047743 0.19707490525438992 7.188115412688219 2.3742486265237606 0.34822716961792527 8.073073867003975 0.752194563025476 0.3515673139927637 9.935536027204694 5.876877097345579 0.221786849686589 9.155930642220914 -0.027751429633605263 15.48180628489126
572 12.123227333270577 4.805672532930161 0.20294184973841708 9.186000901622522 3.6496694696964576 0.19391164577873696 6.911654259207038 2.3400569165250698 0.3193831635479881 7.66730247922207 0.7086684925898495 0.36995438257984575 10.766359383476672 5.842518145557481 0.17891746275454692 9.330908871359776 -0.053176631100057194 14.497075585640216
573 11.23966264892534 4.814608099901463 0.19942514909074666 9.324509570644919 3.5884036764545706 0.21769998465638943 7.464815078894796 2.3283122401805194 0.3718788274796026 7.907057983219384 0.8451463759319362 0.3735252125380487 9.776539088522236 5.8894649026715795 0.17406940654133646 9.142516874041334 -0.029306683531847177 15.316291510943707
574 11.956963217602052 4.819226843758849 0.1916896341909267 8.773713952769212 3.708561623332893 0.24663065361810588 7.3855444740532254 2.3125442755171512 0.31866290369480404 7.970267960413773 0.7956996726342527 0.36782943561640447 10.434268954634687 5.84227826096692 0.17825443652135142 9.30415171189459 -0.026831607317847662 14.93204863383366
575 12.116010951605595 4.840780910144826 0.2048721866410592 8.682929935942596 3.678697792750784 0.2623660568001021 6.660365467802813 2.3669041593535147 0.34587541287580165 7.977668871920838 0.7569915663912734 0.3100621283774811 10.754380061746202 5.837211521550862 0.14990781530286904 9.23827105780361 -0.026376552521608955 14.588463449433428
576 11.932544718891593 4.8171159835432515 0.18935735529941905 9.98138870271361 3.7199561419539156 0.18066337082483244 6.675748256929074 2.300561707419098 0.3243523740999852 8.249974567891671 0.856613663145442 0.3440744406036686 10.220505709714136 5.832042020112902 0.1956402254527257 9.412032391228015 -0.017235839324939085 14.14160411132146
577 11.559080774828209 4.860609275324346 0.23072294811459965 9.373227617062701 3.7436400250408948 0.16920918721924985 7.0407922257801685 2.429186693914977 0.3873463084997787 7.871607256390717 0.8008927903873994 0.3479710058610376 10.198627463364103 5.819199534279737 0.19772589738576607 9.20866706748518 0.00821192122960992 15.274772316538963
578 12.136700682025687 4.8667267883375445 0.20680217291698338 8.567176286746326 3.6778276557038736 0.23396978477031768 7.490861608146987 2.2689417890120267 0.3185120012383552 8.900865731625098 0.7637458141389002 0.36052249186271423 10.453307956704629 5.83643633231524 0.25913434062814356 9.509782453049745 -0.039758066658343874 15.801497509319168
579 11.842589244160186 4.837046581886231 0.15892318768422084 9.334671972943905 3.683167137344692 0.21006286957086934 7.397333145481538 2.3513376202389216 0.3521007151255413 8.431692103420078 0.7727003754934869 0.3601326569212145 10.182126100631836 5.818935209673314 0.20199273698643663 9.437682513327507 -0.029856357632531826 14.704528269631636
580 11.917991491947175 4.818564576801362 0.13865865159905877 9.7410102766867 3.654248949760683 0.279191499794142 7.5704768484930565 2.361209397475103 0.28851751639939954 7.297990196507491 0.8026368646137219 0.3780951201410504 10.563829277386596 5.84985574445817 0.1946569186845043 9.418259618204203 -0.02519063593805306 14.657632136246468
581 11.853927820305577 4.845430109514195 0.15102238544083232 8.858520958577252 3.6505769547676707 0.22638856030201832 7.731429824811531 2.3579107062226337 0.3413558788936817 7.406176431625089 0.7736856758283756 0.3241525696412338 10.084524188080861 5.738538979039186 0.2455573087294544 9.186915844680062 -0.04926525748544865 14.764855416648993
582 12.052364045807245 4.846360111281491 0.13644781754401297 8.740051036286275 3.613435049387253 0.19375723676309406 6.97746767484915 2.2256345232972405 0.33037847708795903 8.168491143860305 0.7198021419010683 0.35882835832324245 10.55815324566084 5.823439451684523 0.2577684301226682 9.299305429292762 -0.07675948704954565 14.635408400811313
583 11.759132437063762 4.860879278113455 0.15862687741552756 8.12436894111273 3.5851375776852406 0.19904478904514886 8.209097639843499 2.236567215240332 0.333378471626277 7.996577485381324 0.8368327864089405 0.38475352815077163 9.59907298403048 5.840094789779249 0.2632727303653738 9.137649897486359 -0.05059141311441755 15.344685194188786
584 11.301727507198779 4.872751427461799 0.17137852260418077 8.864245229567222 3.6892621421664686 0.21083838397452115 7.423993841975795 2.337181790550673 0.333394864287642 8.072396744252547 0.7444856676762894 0.308757662673316 10.588834364599155 5.832573992924719 0.1897154824547787 9.250239537518699 -0.027242738403870925 13.912388331395285
585 12.103448272239609 4.768262467208068 0.07918024491615393 8.788759394795633 3.6308152658864543 0.2257338526031671 7.689698493086773 2.314911171584544 0.3263009763806118 7.750595734571754 0.8146801546106708 0.3347108495626689 10.280170423793207 5.782156993207552 0.2657834078556828 9.322534463697396 -0.060328532060403096 14.114349254283697
586 11.918270507693338 4.840242655924391 0.11875576744635004 9.045866482018178 3.6572636128779923 0.16763575316703838 7.041969969265271 2.3302648839500595 0.3335064958920387 7.69642606808391 0.7162803859354218 0.3220199071001048 10.132521564085637 5.795941484065066 0.296389297230724 9.167010918229266 -0.054495138009274705 14.189955498898373
587 11.819494375283972 4.788458057871748 0.1392374778890361 8.786895641091682 3.6518256633666373 0.19917225786493745 6.907998183141069 2.313121517536813 0.3183191337774362 7.419583544012139 0.7462412401388048 0.3021305462144641 10.041739648548567 5.779986307902158 0.29273546557904817 8.995142278415486 -0.0665671851966287 14.342220872019032
588 11.889451328121904 4.841508622027447 0.198115115863885 8.416068130184119 3.682437237747125 0.19340805345515238 7.246497600533972 2.268201993246537 0.3103241803952571 7.288056580052842 0.7814082165864663 0.3223340890499706 10.399973710865499 5.80796355659632 0.25545497586087357 9.048009469951666 -0.046189817319081936 14.663553173854629
589 12.003419060150332 4.851290565827531 0.17620125475458956 9.108274852207964 3.6108139857320563 0.1984570291397357 7.749025681209992 2.419061423016442 0.3507551733384943 6.793109970079257 0.8385388058342312 0.31079268449990305 9.838752347171818 5.796610182014206 0.28263021135721317 9.098516382163874 -0.019230750074967617 15.112751380095709
590 11.698108832802719 4.839660328578629 0.11520130175061927 9.173986950692578 3.6413906099626314 0.1981366160535502 6.925383821610971 2.3693307861546797 0.4019455557509466 7.333454435923148 0.7844717889170516 0.34516530228846165 9.952715483231488 5.826285364352614 0.28002365416033936 9.01672990485218 -0.030265966966739777 15.360682558574023
591 12.028315058243301 4.866780463943479 0.18442291278938835 8.88997227359066 3.6608710177058232 0.18087124262013538 7.272704231229713 2.309827509945305 0.2906597172689035 7.916802111556237 0.742352976344547 0.2690962926263197 10.479526096539134 5.7834961658653095 0.2337346859859615 9.317463954231808 -0.049828115798968245 13.278696268530464
592 12.53406975221335 4.766141358777369 0.13470769393151763 9.303428726656897 3.6438745215994723 0.1601205626802528 6.923168968653831 2.3431066310589816 0.3408564559579609 6.624730613967693 0.7458559627004233 0.305294290720057 10.074516820947077 5.709238481072369 0.30556743363439814 9.091982976487769 -0.08085035151813794 14.284369960565316
593 11.564577778177062 4.8185030685495835 0.17478653830075533 8.686477473620752 3.6235930249972017 0.21233324980894233 6.988696260395294 2.376629862854872 0.37211873619752944 7.24174522772879 0.7156725779120096 0.32791877914709333 9.979975144242596 5.750511069029874 0.2978494499314694 8.892294376832899 -0.06551182189115282 15.871008313224436
594 11.97970420773516 4.80196220205094 0.13931733569491153 9.250907606060997 3.6573733857874435 0.228562692492783 7.286620890970435 2.374654765394754 0.31272016759253973 6.985337852453976 0.7272546901654925 0.3713055976653835 10.511852631666448 5.762848298404657 0.23576524342932842 9.202884637777405 -0.05767507419920344 14.755623162833801
595 12.589894598340987 4.787654498215328 0.16629331147166584 8.98421951816784 3.7035568485892076 0.22052223969564835 6.955743924329954 2.3722406190492107 0.339782713479985 7.383545796076138 0.7165230169307328 0.3607640344917114 10.251905424972355 5.721512963497982 0.2750518904757198 9.233061852377457 -0.062196153303368494 15.612116602732065
596 12.48491264815453 4.78337503634614 0.1722236561421513 9.148336540265557 3.6644207531468904 0.22265713060207806 6.931036385100022 2.346841365971571 0.32219689435936544 7.154663807576494 0.650718449290239 0.3854110850294866 10.345589185955633 5.717271029281341 0.2328968349661084 9.212907713410448 -0.08996841575262467 15.302391793104817
597 12.586317334728937 4.748903899787612 0.14968695053946063 9.293894887419954 3.7131235086417798 0.18929749677271593 7.175513268820335 2.4356056261310144 0.3233592889250582 6.647954914019574 0.657040074094935 0.347618616246672 10.704604288718425 5.733358875466478 0.27491074241079855 9.281656938741445 -0.0648873457354971 14.723561109475748
598 11.913113597736562 4.780420874640457 0.15334333068170114 9.876137822178197 3.6500715419665783 0.17652127795973435 7.375789186364674 2.497262264914643 0.3709787155117614 6.633948392935923 0.776527292593691 0.3509559935273399 9.621252228620332 5.738230205745527 0.30026181520040834 9.084048245567137 -0.03399130658768153 15.493479311550988
599 11.035339782718577 4.78050423561455 0.1621346138787859 9.010019379638871 3.615753876622622 0.2112933091366579 7.608518876600831 2.354865686083829 0.3598619356820426 7.0699204434223075 0.8260574356738416 0.3559625812503037 9.898031594164031 5.730260631705192 0.25868059727972603 8.924366015308923 -0.06100536941985413 15.44617481987743
600 11.938423665869774 4.778519331221338 0.1322185535015518 9.404297567082917 3.610961692685532 0.17466584677213276 7.583215606177957 2.404857283107157 0.3658475220899682 7.5311824500998705 0.7493783464451814 0.30073885669743966 9.819124572160591 5.746597780308423 0.2854477850042632 9.255248772278222 -0.0644308558063347 14.426144094322963
601 11.18819240495095 4.800133356512554 0.19049271033484835 8.873967330913855 3.679046204358853 0.22069847259931022 7.879834271458858 2.30113611767149 0.3641164893318461 8.107152322045675 0.8408016801982791 0.31080749695728166 9.736985812513474 5.817979508326227 0.276203898866969 9.157226428376562 -0.03467436914638029 15.61102659035341
602 11.636254099837526 4.751681567852014 0.16675682506086173 9.378914009456018 3.6992843315223096 0.24439954990623156 7.891298067750035 2.364632603713137 0.3343019904722903 6.963220587287864 0.7927375045456595 0.3612368751159026 9.312556426968753 5.762130889984052 0.32214644372637324 9.03644863826004 -0.048400363036426516 16.373319620340627
603 11.92895079350399 4.781140149363311 0.13388368734201503 9.111190886542431 3.650321463544133 0.21310372491582869 7.316650516241906 2.4005544209839673 0.36105823728650405 7.4473373520282795 0.8497447738988307 0.3526449057990842 10.12700698129381 5.79027392643762 0.30911543282521575 9.186227305922085 -0.02808679571428858 15.696820374762137
604 12.285269280058625 4.757126188468448 0.16487214803715528 9.51804206321215 3.627538048034012 0.2532324479355489 7.6347907046386725 2.425308206394339 0.3444174234123227 6.522986197502911 0.7751273239590033 0.39674213390261304 9.816796310110691 5.76096573323741 0.24522731255697508 9.155576911104609 -0.05328064254121836 16.09428667100777
605 11.206794500723245 4.8006474237786545 0.18701589881493236 8.98337140081415 3.6578609562521036 0.23991949833226023 7.5218155409791505 2.310757078605414 0.3437916126487282 6.714835251338509 0.8143323124636365 0.36541574842676017 9.897145849975537 5.7867062282318225 0.24781780927791164 8.864792508766119 -0.04843294269353471 15.85901990606285
606 11.164284995693693 4.761169776052498 0.1693807623342909 9.09523822051827 3.6041836922382617 0.28749746360582 7.568066767184126 2.3944408317019517 0.39303840561997916 6.8201940157845335 0.7540957789246394 0.3894543810253053 9.673967180328491 5.7839168308655236 0.2685664585321 8.86435023590182 -0.06293236060328611 17.27969057293259
607 11.883620152773094 4.797355470195595 0.18062986376749532 9.333179999656833 3.648052425773976 0.2465793783054423 7.4329883449282175 2.4021962572280025 0.33071932454270453 6.600675556238112 0.7406995698912897 0.34873354829127473 10.081692815281775 5.765882237871787 0.20427775686029206 9.066431373775607 -0.05165655036773096 15.022264369536483
608 12.27851365108428 4.7619207914704145 0.15336479173827383 9.50416554901863 3.686150177577662 0.21098358700699948 6.85980342437184 2.447908321847822 0.3054962965485474 6.740991031220524 0.6732851481385722 0.3391655296799784 9.95506262235485 5.705034830467545 0.2406896054329357 9.067707255610026 -0.06763388865945777 14.320504958921013
609 12.292718111265994 4.726897884113392 0.12386641302855322 10.078490454890378 3.6230149682689925 0.20247999440883646 7.534263684468271 2.5404751652285786 0.38538730209482913 5.781540011239442 0.806004359969925 0.4026587635458272 9.354817271878707 5.63496995079787 0.2836031756093171 9.008365906748558 -0.05622127688410925 16.01985008948793
610 11.871110183649275 4.770804250782177 0.19506602014886482 8.865775263795092 3.6358495362248444 0.2640836705275519 7.006812197875661 2.3960385884983917 0.3392758713993203 6.621161062615765 0.7090237764631815 0.3703470171100667 9.711148661213704 5.763140972373807 0.25247979626823214 8.815201473829898 -0.06752231769138048 16.286352547291784
611 11.428810000303443 4.788367060844619 0.1506574636711904 9.205766937838552 3.6268223118107827 0.18380203812105572 7.095336683143293 2.407506619583633 0.3395093381870715 6.954645553247346 0.8015870971394489 0.40552511876921454 10.025979934741143 5.77089828708049 0.2632958619622814 8.942107821854757 -0.043457467268066166 15.387237899971623
612 12.139461219805487 4.749939874748551 0.1114344828462039 9.019145804477164 3.6738944231994823 0.23535048779345052 6.996240353793331 2.3458105347304192 0.3403174024393963 6.684444990663014 0.7017735595463946 0.3987954172469911 9.758743179951116 5.744230959897433 0.2639390872242494 8.919607109738022 -0.07936387213540488 15.467991222949793
613 11.793769256832286 4.778528086330437 0.13920655297057247 8.882748564268553 3.6271382664875915 0.21911229259877354 6.987327316774057 2.325719288512684 0.35871971667296226 7.22474795968531 0.7243479388630537 0.38435568328863357 10.068108826421723 5.769268952581082 0.2688432842631605 8.991340384796384 -0.07749323600489137 15.70176547752669
614 12.175453521628613 4.797337510169228 0.09679512058619989 9.100293325934873 3.694016540471005 0.19810996758946164 6.42933590525898 2.463752369846719 0.3778541424308205 6.659893036850908 0.6703875180268208 0.3760572178961258 10.52223087477118 5.752473115711544 0.25365510644871747 8.977441332888912 -0.04690033171479757 14.925224606910527
615 11.71209703672562 4.798802609430355 0.1331305179595984 8.47889775116099 3.588150433601626 0.2099136066110636 7.4155896423603 2.3510524152470627 0.3752749817898741 7.555071347386611 0.7315825144183177 0.31183743188846 9.914033199712916 5.791411851177295 0.305647468445446 9.015137795469288 -0.0702937777849296 15.30718636805134
616 11.30596179990706 4.778703860877265 0.1753761235267768 8.827623456930471 3.610992207355011 0.14649443458408207 7.514951636832601 2.3090381901388435 0.356879569299659 7.497940868330126 0.758622684759621 0.31951089797585 9.57611647289632 5.785961596424085 0.3244395174999974 8.944518846979316 -0.07383003464889593 15.157031733410294
617 12.109199034550002 4.767594521440666 0.181460089644849 9.720732620868272 3.6764418008123254 0.22834529941334786 7.270064627693651 2.4544334716466976 0.3545830143162304 6.677571004189476 0.8107587124736368 0.3233251473758757 9.810987012316021 5.752648603543074 0.28307677067385606 9.117710859923484 -0.030118320576581016 15.708100002997176
618 11.448630580145025 4.8214093210536655 0.1901581049000307 8.859765826371985 3.642033140988961 0.2410486623962216 7.529650754803836 2.3801450191203877 0.3039899313663039 7.060471978174796 0.7958106731562077 0.3226303050951658 9.434149414001647 5.775656564815096 0.29561568032442637 8.866533710699459 -0.039482798732997385 15.509310722153021
619 12.072224103968889 4.784815363990654 0.10659483718060812 9.05709297089181 3.6718380241591535 0.22720499879404424 6.8516872170094665 2.4761342615808144 0.40113270032657194 6.879417284640695 0.7035331208350025 0.3455262522443544 10.183232937298142 5.71987830181876 0.2915228491020449 9.008730902761801 -0.051253928082984124 15.721751481331172
620 12.046905878402269 4.779723945303468 0.08454015540880917 9.28957024314792 3.676739797033159 0.3002450883050825 7.129459775815174 2.45075554849065 0.34746723711176775 6.41975675881774 0.686956607240665 0.3955938648016675 9.934406432320332 5.752876004217676 0.27314050374185306 8.964019817700686 -0.05308336210273738 16.05412672443688
621 11.705207345186958 4.815978965660372 0.12947758429870548 8.624381797921624 3.6231456106127533 0.2075005979876086 7.362948192500749 2.3114025254648722 0.37346689395387245 6.912099258712568 0.7420500497742882 0.44874664996223684 9.866350625912135 5.775121995904282 0.2716343893128979 8.894197444046807 -0.06895391307654723 16.39605952722518
622 11.477032450406714 4.856205377730307 0.17890339537844702 8.791051684217928 3.6770499039188276 0.24042616306402562 7.028980445298319 2.3780297086349282 0.3522500116488138 7.008623233889116 0.7330225310027876 0.3465105977827716 10.015023614976904 5.778673747556628 0.3181053817071421 8.864142285757797 -0.03789748879116535 16.457588709294907
623 12.035381893833843 4.81380106890642 0.18682666213020693 8.824755011887042 3.6004262498589457 0.25342223037928413 7.485248761330276 2.3730929388125857 0.3370923559065703 6.945795227448189 0.8003398232177836 0.35485793189078246 9.93691225407396 5.790431812044365 0.2872301707790894 9.045618629714662 -0.04687536399184093 16.26546222684343
624 12.103261709515019 4.809897852082582 0.18551055905371996 9.11309539579896 3.630280608267049 0.24916988076357977 6.934861569616009 2.3508107729353083 0.3760210239541452 6.88328203484195 0.763191970157983 0.35620622705083227 9.906207392866442 5.794160288871264 0.3262422111037302 8.988141620527674 -0.05282544409702359 17.110237512146604
625 11.630866864670947 4.789869677797196 0.18259276401010677 9.118674888712308 3.649900208596506 0.2832467996893863 6.880823887096893 2.346027415420102 0.37739843687430286 7.373732218478099 0.7700671387901208 0.28787370345591967 9.805072814097871 5.809096336784476 0.2952037551145911 8.961834134611223 -0.049501587082180755 16.344371212646596
626 11.546155969152133 4.835502283606248 0.1931961333077038 9.249841549237496 3.6920028665030857 0.24680686340810612 7.503450439748508 2.334477090308947 0.3105823128430664 7.3630468571675864 0.7600266746879749 0.3317039707188559 9.98112815281474 5.746397021809923 0.3316971985325111 9.128724593624094 -0.048812555176625236 16.203091504878273
627 12.231910392376308 4.811042673164449 0.14091565920731722 9.532924245367134 3.705237468753436 0.23510241558028858 6.651662436361499 2.441765465410723 0.3401757670955476 6.594286489830741 0.6776388441914952 0.3495004130744883 10.510475578566222 5.721039534417166 0.3022809463159006 9.10425182850038 -0.051148945372407065 15.67584110230666
628 11.54954153443465 4.775124915033973 0.14264551201150605 9.32726470262493 3.666777567761498 0.23712731252542016 7.5982842280645375 2.3033850189421883 0.3589232242741466 7.059931659522728 0.7306028764442949 0.36214040937676945 9.893221656667798 5.78685107326919 0.2962161905526411 9.085648756262929 -0.06994545226963203 16.009044106080477
629 12.024299022280026 4.814754316545008 0.1686564995531458 9.539855553761 3.7191251814346513 0.22371947978968734 6.758677101714873 2.372424129686794 0.3535393181423474 7.399331647798599 0.8013655215692176 0.3818898189502631 10.038553902993764 5.7907304361192455 0.3219707482369975 9.152143445709651 -0.02281382548887769 16.613207657132094
630 12.295612422221273 4.813435369771096 0.16630663420341057 8.693375439356894 3.7274208962565654 0.2546744467838798 6.3334830471608035 2.3156075929212894 0.36325640567084233 7.048957409125228 0.686357422798977 0.3598433164403568 10.339752019909213 5.746321849265448 0.29903958128374475 8.942236067554683 -0.06466511635718578 16.53694147087982
631 11.55244682082955 4.810497904171385 0.13896278029786296 9.246823619503772 3.702126084172843 0.2385612153335992 7.056511643523406 2.404651828402068 0.3938944041384806 6.78376065375996 0.7391396250829971 0.35976866095352267 10.131177215648332 5.839470416844559 0.26351333932389454 8.954143990653005 -0.02331657082509042 15.982089321584251
632 11.549134209252728 4.841914686571121 0.1273510017861666 9.16755183323213 3.77076293599223 0.2834062849266551 6.32543761509526 2.35804014895659 0.34903832697141446 7.0784001156951355 0.7582070116845476 0.36597912456730525 10.248452230955442 5.839209899537638 0.3452753863883413 8.87379520084614 -0.00886680601143568 16.8569927188118
633 11.46924378115695 4.865593826158762 0.1429031332100531 9.724677035283287 3.684984055681397 0.28710516890194276 7.2728190448652335 2.389413171161324 0.3794141919598106 7.024474791949887 0.7775127497239148 0.386321715600175 10.076275472762537 5.821656498137918 0.33985638843819216 9.11349802520358 -0.014661682387197606 17.59668665789557
634 12.309564218048132 4.878389046658251 0.15698725827004087 8.66766864973435 3.7727623562980703 0.3034602041329681 6.454586491333946 2.3406625830604892 0.3399520356858498 7.545238261829494 0.6735945409352825 0.33952634085602945 11.066140681507596 5.832789113639737 0.24979127385274558 9.208639660490704 -0.022854214441494956 15.924985056082113
635 11.644584476777196 4.871720727701514 0.19715068978894926 8.468257501218503 3.647847890301821 0.25408774788579014 6.862946922219636 2.3257254138597885 0.3974001109672867 7.201923091007975 0.7329635757966678 0.27765627770839707 10.27571038920172 5.842284889448556 0.3056108213613111 8.890684476085006 -0.0383852431381914 16.40843005496577
636 11.68282106240753 4.8441469170303755 0.16672881320418023 9.052584940111757 3.676535896772973 0.28148129435726926 6.577199346549904 2.418449588239695 0.4273980408533765 6.552945476974099 0.6556262139416676 0.3229681410617737 10.516457373180236 5.78917169959641 0.25830542161532993 8.876401639844705 -0.0457076794436367 16.69463465907306
637 11.883445615366263 4.879421758554338 0.1682017327038946 8.736812209679586 3.7923091642811575 0.2532417262519481 6.330414234441812 2.335806443177278 0.39859244381156655 7.602307129106099 0.6980944113690973 0.3230717909353927 10.494890799483972 5.787619704957785 0.2744087983311712 9.009573997615547 -0.023843446091929742 16.243542476747287
638 12.57572703803054 4.852155106592184 0.14916325166119151 9.149902034260554 3.6935458753032355 0.21209638828762972 6.397150755595944 2.3708672031240963 0.3758185688397788 6.439815200795312 0.6184707640571716 0.3530726467707215 10.665338066673069 5.749615337473144 0.28757186722066447 9.045586619071084 -0.06556288524989466 15.787539470913103
639 12.093706953721076 4.830924105232401 0.13870349403895518 8.744387413666857 3.649879829580139 0.2125011873269351 6.592900561386038 2.281165528162391 0.37028311543306497 7.118732602224609 0.7603838738576264 0.3396220774492656 10.148483801367664 5.7802126302215235 0.34329400033372925 8.939642266473248 -0.06198054914904472 16.093282949073185
640 11.891205201155373 4.835404835683756 0.17197061754446707 8.853861244943145 3.677589863621991 0.2361581405555862 6.682299344701106 2.418796986963833 0.3824444188545698 6.863703468142642 0.6985450024735687 0.3181537833612887 10.30362687482583 5.776346281817876 0.31899510252241575 8.91893922675362 -0.0411571484476561 16.360489703669575
641 12.443128495851521 4.782791535676921 0.13771708252665268 9.412556112678802 3.730968894695119 0.24020152571170245 6.346693144269993 2.407023905336901 0.3899851181173926 6.576038600732142 0.6688834934345045 0.34956672562193514 10.17687913360947 5.753857492325149 0.31926373563619975 8.991059097428385 -0.053788678266142 16.463761046486493
642 11.606816478319068 4.79984028554909 0.12051964847194499 8.997691125192942 3.6480297043945935 0.2097751160456335 6.753974531360112 2.398002434248136 0.38703027879813723 7.290522328529128 0.7207515223215272 0.3344923186572835 10.373809340306442 5.769833537455429 0.3336550394365029 9.004562760741539 -0.055202245766105815 15.876344246523905
643 11.890886954700347 4.837131112248448 0.16038540090577702 8.525496691757022 3.747374351004529 0.23866965274458127 6.994482162215811 2.36012743287983 0.3406415395133328 7.255623787359288 0.7107561130711992 0.30354795599208045 10.33437930149921 5.769377571554744 0.34600285573934925 9.000173779506337 -0.037540426408110686 15.91960259999853
644 11.4094519519192 4.804087934087699 0.13261898122188256 9.323652822805133 3.664422106934408 0.227822830002132 7.03465520864695 2.398465381266764 0.36360700754418185 6.732550520041975 0.7332366890307214 0.3085298530458759 9.787662247717366 5.7995395628061415 0.2879467532279527 8.857594550226123 -0.04254340773471421 15.132106718925437
645 12.29792797580886 4.786172717554097 0.15336674259567154 9.481475838797577 3.7142610142668255 0.2016763789462784 6.473394993287784 2.384563288108221 0.34816340768710546 6.509953153362904 0.724125282421619 0.3790326054356695 10.185049059148442 5.738865305673204 0.3071384662535683 8.989560204081112 -0.05289622095506774 15.921094536525965
646 12.723166720006084 4.805582723896946 0.17215199346137844 9.603782039177016 3.733443782290289 0.21756803294430713 6.7774434556871315 2.443757051593829 0.3607230000439144 6.419439763221575 0.6282490262356459 0.3579666777469245 9.914780856716883 5.7047067003337135 0.2890436917597599 9.087722566961737 -0.05934588568977621 16.013636330903882
647 11.273235246624534 4.744755510785861 0.14949778031003344 9.637159984440702 3.6305208145671117 0.16779999983174637 7.1575377546328145 2.4757085666810723 0.3110703045074614 6.269383699880479 0.7566217637661214 0.33829412238425094 9.594145304795685 5.715846587470163 0.2983596356633115 8.786292398074844 -0.057803093905794925 14.496082515677832
648 11.198472373926183 4.834017989194585 0.17290263845255507 9.287260117334533 3.617305552441017 0.16679165381650218 6.592013088809531 2.382975681975361 0.3436290622736238 7.343618076798136 0.7104960480393381 0.3171564919009741 10.0650371517209 5.8143755551908365 0.2815825564113865 8.897280161717855 -0.050659577191633345 14.691352951198995
649 11.174361696140696 4.844071946418205 0.1430650098711426 8.36808430384181 3.601908333652446 0.17230989051389511 7.148835184146797 2.2844769220210974 0.31291094815107934 7.973121949432749 0.7954937753253387 0.32236908443343537 10.308745735897283 5.835359845318133 0.31131246606711993 8.994629773891868 -0.05023157801281688 14.461081169580634
650 11.13869583058821 4.854509121884655 0.1755512859484386 8.371296219732164 3.6326417382103555 0.1900707345395948 7.983383376166728 2.2421315154742114 0.2977696187094788 7.4087230781297135 0.7778360644812037 0.2892009031026288 9.735342065895212 5.835181004874455 0.28439111145077856 8.927488114102406 -0.05403385357488468 14.174788537319932
651 11.405710868833776 4.803118971568141 0.18641417559217854 8.934044864855517 3.638442031050261 0.24556638055003496 7.181390705502797 2.375552550918969 0.3191478740192097 7.042778781781516 0.7235625482419122 0.2801336213649314 9.986035130649904 5.8251154223255295 0.27920339544970324 8.909992070324702 -0.04933543773889835 15.016827861890619
652 11.126453046480774 4.827146168960013 0.1219332472147978 8.325083485236584 3.6491715251495296 0.18714953338951026 7.426074243131743 2.3244535707790943 0.3119337771256084 7.559194747191688 0.7408783860788811 0.3202056459998312 10.601196468801044 5.766386313724013 0.308006903777166 9.007600398168368 -0.06088654962155473 14.315111101008148
653 11.624672303408236 4.827857458685431 0.13922502283992816 8.992975603189922 3.6406404474093383 0.21205900999434996 6.589133423141722 2.4037858215131713 0.3522937177882986 6.820569130775548 0.6778917032550564 0.3185228502505182 10.44051502379107 5.794236044457994 0.29450987851324345 8.8935730968613 -0.05361144749566264 15.08724474630665
654 11.03584049472433 4.822212467525565 0.1485141069838071 8.914518448547785 3.641238934268328 0.15589581099485628 7.11855479005772 2.360759598948447 0.33870874911018817 7.06648083379622 0.7870928460778797 0.3566353395179392 9.621597099181141 5.793012744536583 0.29956294930896826 8.75139833326144 -0.04163042428850035 14.889075564751725
655 10.911156521238082 4.827661479964678 0.2071951414626295 8.649601181754814 3.597427021021538 0.17903799540883705 6.918042881693178 2.349200250266014 0.28509767922493323 7.826743457638099 0.7209221085694761 0.31333607120575724 10.01276603337826 5.802584728108841 0.31211978184415845 8.863662015140486 -0.0629346249737515 14.860080614182344
656 11.07061022195391 4.825696127185035 0.170818410421043 8.718463921973255 3.740279334690597 0.2891823013069749 7.181322093867097 2.385115720563708 0.3094140843356555 7.242196822790844 0.6956030064704416 0.35403823940023527 10.244804054252663 5.817400829984643 0.30594187731485556 8.891479422967553 -0.029674738780975995 16.379659151938725
657 11.27638832360928 4.804088519194156 0.16798298293405492 8.391039769808957 3.662583209770851 0.22227567974544046 6.987966706105552 2.3283947918758177 0.253233875390493 7.255619100994303 0.6931911055955939 0.30317264448413345 9.98241889907829 5.794989102703007 0.3027904856778923 8.778686559919276 -0.06584439673197569 14.317707295678485
658 10.918493186448783 4.81012700203649 0.1808579883185747 8.89508657972882 3.622468291741513 0.20959757905544296 7.622910943572177 2.358141197646832 0.369983724450841 7.0916765795355845 0.7700142715941198 0.3317945587869232 9.72740778322505 5.84113359194866 0.30162534353033416 8.851115014502081 -0.04211687156633794 15.972449811969854
659 11.316200136365714 4.812030687599851 0.19237140128760305 9.188332952608938 3.6349960662219476 0.2128897130940171 7.176373217612932 2.440419573797948 0.30552721045676196 7.244447938876625 0.7339007270960695 0.30922748434079644 9.939000739265985 5.829757508060059 0.2793493474065246 8.972870996946039 -0.03227283000468593 14.88962790374323
660 10.941814468686532 4.8321449740298466 0.20809547201254305 8.527239962741096 3.5792503348414533 0.24976523184018803 7.1820372366918 2.2821363963012966 0.31847031487084304 7.899967046912361 0.7610308453895834 0.2950826511375503 9.99562379936451 5.876487675668591 0.2827898213812284 8.90933650287926 -0.05628369731370666 15.518028930013632
661 11.18258964369416 4.799328676218866 0.15501037092301082 9.064267613479938 3.5952545022846767 0.1997263989615793 7.647469627627318 2.365357950100204 0.3364075961946814 7.133729976631313 0.7408844620229005 0.34563253141575245 10.074438948366545 5.770191301372688 0.2883528165987818 9.020499161959856 -0.06829036415999382 15.184867984990504
662 10.718812131247853 4.835970776878206 0.20830050098893266 8.54962586588707 3.6091806115319147 0.22951671375934207 7.42190366810727 2.315048027873203 0.3303378686928817 7.52844471279178 0.713806671105883 0.31745126161265097 10.228321181196021 5.806559956109226 0.31008049071494337 8.889421511845999 -0.06638053386017448 15.993393042303577
663 11.092500387519372 4.789403109253765 0.10864029705572611 8.736601460903545 3.6087092295372387 0.2133631312452072 7.264047354876214 2.3804377592169494 0.30066218490506147 7.322461654905502 0.7078486471972949 0.3025581252726889 10.283307510144558 5.766452735949496 0.27257118205872227 8.939783673669838 -0.07192344632891201 13.725718733800234
664 11.15265825685733 4.790175432199848 0.13532982610158745 8.915242665735356 3.624892812056772 0.2095170658958371 7.566051904085665 2.378950476871308 0.35710334877241856 7.286424068620809 0.7149330295831126 0.3161553942606498 10.150847549367427 5.831442719050537 0.25904221144036316 9.014244888933316 -0.05441484860754533 14.635036283400416
665 10.822468668088478 4.865161162373813 0.148384746123874 8.281395115108332 3.63459144694637 0.25894492920317486 7.0870984899765785 2.2914328530815613 0.24088831349483192 8.058581465269231 0.6708281950976633 0.29671748139108167 10.481998647848139 5.891166523417376 0.26831566065149376 8.946308477258151 -0.05185770637650418 13.902833857601534
666 10.427656362243921 4.785034174912813 0.13789367971058178 8.35370712613098 3.533642661948525 0.2174788243116382 8.00837414011915 2.261705300673413 0.3437410336100636 7.95232054893355 0.732795554755672 0.2873925521271925 10.408409905798129 5.857726237020403 0.29343712563309526 9.030093616645146 -0.08831295669769583 14.66706885167968
667 10.74381620650858 4.805539163115859 0.1602905722009338 8.917392894466621 3.5866848363922976 0.19635152641894035 8.196519856553026 2.3124739576147686 0.3150444808774463 7.261647749631704 0.7717529790181133 0.31796356582487706 10.126373789867733 5.8315238326947325 0.3168964622582275 9.049150099405534 -0.06089878879270667 14.971921270298743
668 10.470920689108937 4.771335873158924 0.17889602631612292 8.773657169436065 3.5923087967573326 0.21733983013340094 7.993720242172731 2.2544715010065817 0.3556003225443404 7.907316520050699 0.8263009706159671 0.310890901729086 9.465660750682156 5.889253910945291 0.33547209415756835 8.922255074290117 -0.055759532063041586 16.022182327865565
669 11.094614503952695 4.8121784323417325 0.1425750570421894 8.591295179937742 3.609433886229323 0.19449137483303575 7.573296603877547 2.340963184401944 0.3676727635736686 7.233986799144303 0.7755541512627053 0.34060746195398683 10.028337898639888 5.8242913257637685 0.3161304713596389 8.904306197110435 -0.05000954655996628 15.60137867633634
670 10.960656537408845 4.869253069999592 0.15025423747592748 8.543406133798012 3.605307759020199 0.24365996514634206 7.694101640970327 2.2766096328292504 0.2855667216256874 7.717689787476906 0.7016424827504762 0.30886434955058467 10.085197204008896 5.820949791865292 0.33559410106707094 9.000210260732597 -0.06774119526689885 15.171227702197635
671 10.565072308448725 4.82020983146834 0.17111759619828473 9.173664408243795 3.5599342606820104 0.21087512110638362 7.678220464496743 2.274773262598491 0.34225549084153967 7.868325149829841 0.750225121128607 0.3444461964445361 10.088458500080325 5.855948449877 0.35648541135557593 9.074748166219885 -0.07027555740897122 16.331357700191123
672 11.013081646967757 4.779717598881452 0.16245738047266406 8.427732364580683 3.534656569582636 0.22194801531022568 7.142420544554754 2.2598392443052053 0.3311940369594221 7.373007410911576 0.8225912591711851 0.3557365746217742 9.514954292701278 5.822101881154037 0.36815534147690226 8.694239251943209 -0.07871243194095785 16.495355786836548
673 11.382895233921175 4.896690234001632 0.16307641869345305 8.306062203731797 3.689525300171394 0.23948943907533174 7.444875108482336 2.2361693078430314 0.3013077689346684 7.933925457264866 0.7277703944610672 0.315811482250423 10.163098257328642 5.876304295427359 0.3335651199457749 9.046171252145763 -0.03720183617896415 15.50710534821252
674 10.790393985557381 4.85413337146491 0.19806423300282316 8.394630850237837 3.598468283776023 0.22664944545183965 7.677773378427774 2.207586781662105 0.2799949695248254 8.331832341251834 0.8310088149273117 0.3307767724811612 9.846707172701995 5.955793191646178 0.32323865238812444 9.008267545635364 -0.033095653864555284 15.569830979412108
675 10.415264678024698 4.774975495763185 0.16790453484078527 8.871830371107851 3.5621676925961454 0.21728371028283922 7.67078437612643 2.284537856423854 0.33180608646881715 7.592217107199883 0.84884164142302 0.33975731709612345 9.352816919163285 5.853998000992339 0.37074468395242943 8.780582690324431 -0.05758960512015223 16.35790302614641
676 10.425825203514963 4.794939807562761 0.1729407441441813 8.681778230507229 3.6149399521504826 0.22128636680846303 7.395498564353584 2.293067152315734 0.36816941864516833 7.601618090675409 0.7841818144645176 0.3600264220470279 9.668058195334439 5.878304166469332 0.36022043032530443 8.754555656877125 -0.04940716396729554 16.989841661978424
677 10.94481585027097 4.781157087075697 0.13651046435013323 9.023971147923172 3.616107454186584 0.18586762422774086 6.93174629386186 2.3608714342690056 0.3255684705813968 7.362076115883921 0.7359372113120435 0.3360025317001668 9.95743946692475 5.829575047590603 0.32876440250589023 8.844009774972935 -0.05776409567307432 15.042588575941576
678 10.924405777765797 4.82978737937238 0.145790834180757 8.599031379001943 3.610956038179111 0.24190234512534 7.126747691782842 2.282188149073668 0.317811579645646 7.292390105593723 0.7590816239038268 0.3204401854467599 10.380817201048389 5.822988015037566 0.30137082787981123 8.864678431038538 -0.061493501446550414 15.209918366538973
679 11.44120155845739 4.752268046394175 0.15225623408306965 9.811491150251136 3.6676155360128804 0.215288126253005 6.722197429967784 2.4117762668962666 0.31940252617254644 6.8744701687629295 0.7235841082762051 0.38890016373986913 9.825352380001107 5.790372633523187 0.3071370862042613 8.93494253748807 -0.05337042433931809 15.84783083045748
680 11.481452229115062 4.748550645795756 0.16276884644266193 9.527433396093 3.6422984781833545 0.21176371989172693 7.22302270080827 2.457659950805906 0.33704928221692526 6.9482644934374145 0.7021182715633796 0.3384022236834499 9.67250957985804 5.787035484070036 0.2787546955354433 8.970536479862357 -0.05496117647617442 15.226224693729298
681 11.263898344182554 4.797320612250379 0.19785420469473022 9.188857665294497 3.6810818603560183 0.18895984850389896 6.737474825666018 2.3103381234057982 0.3281148919507546 7.805839691183064 0.615537163753932 0.26191893648253173 10.32645395942706 5.810932463153969 0.2945546396499701 9.064504897150638 -0.07945169797584159 14.569199706348774
682 10.960035199281313 4.889742935483666 0.1929255473213616 8.778967958170426 3.7113545546245033 0.2135721764548076 6.753523341817118 2.4223500148720625 0.3329682202326455 7.669907774773652 0.6274547470200823 0.3313327683372831 10.32977143091858 5.844127302826218 0.2932724305250569 8.898441140992219 -0.023487831594554608 15.631103888420778
683 11.155747638826826 4.816636838825034 0.19968764044457912 9.238743631652493 3.659231483431152 0.1917409357870416 7.079496347718247 2.3651430042635053 0.29312559270562893 6.951695931266627 0.6105444635533177 0.38316234446091973 10.275817229735681 5.80657195532148 0.30656898159459833 8.940300155839974 -0.0708681934809631 15.748151741826563
684 11.318126777505093 4.814367223894054 0.18531980309881874 9.191107972134922 3.618391356525643 0.20487980400717593 7.364423453120635 2.36637910351301 0.3256038758623091 7.360015281580975 0.6006620064204317 0.327778100353163 10.37731662820189 5.821718894679417 0.2780908542102068 9.122198022508703 -0.07819002555334961 15.145250513866568
685 11.208956771297524 4.773813600450511 0.1529189603288272 10.181066451175662 3.6944160320928017 0.1673736997600028 7.033213546595229 2.471718854562665 0.3715016938133646 6.473669754438486 0.627602958899002 0.37044663663199284 10.141201109509433 5.771707956257399 0.31146654476024155 9.007621526603266 -0.054641862107385156 15.741528811537874
686 10.318772800374605 4.8071958824949 0.20750378050783516 9.157455296831763 3.6264698941499236 0.2368167981203123 7.562144734021194 2.3113206270144278 0.3203671344400504 7.437430830644247 0.6500887671241582 0.33291879685844616 10.053585495791072 5.88463227552082 0.302330596464846 8.905877831532575 -0.06655225329901486 16.042097555997852
687 10.478606367392478 4.798680783532926 0.1986419644956933 9.014267492622555 3.5988408348896264 0.21346050443242698 8.02903318498728 2.281405938702516 0.26643955765919913 7.607468190643779 0.7191126769801919 0.3311491251175693 9.641647306030082 5.844469693784729 0.2876494036129667 8.954204508335234 -0.07399175698186303 14.866427682174326
688 10.597187881541073 4.810886768412559 0.2322425458906013 9.290219179528387 3.637812895141374 0.15292678618143063 7.387881240775883 2.271439417834112 0.31424906046261747 7.293552137579361 0.7550526036676912 0.34531307144179346 9.378722193227913 5.820788882555594 0.30568450738922165 8.789512526530524 -0.06329762903759466 15.4746271492624
689 9.886143432981807 4.789640388618159 0.2217562287445227 8.995224356102376 3.5324860996723473 0.16219737264676826 7.600103312529801 2.215200529483991 0.33159102252630285 8.17214078136375 0.6930036232601142 0.3048732108225216 9.400805143528439 5.882625447739938 0.23959143634521746 8.810883405301235 -0.09990252480495099 14.43864267610896
690 10.263255723293396 4.810757293420649 0.19600017330321326 8.55812420765509 3.624890514833907 0.19225882309479644 7.414475550303988 2.2646702399414416 0.3303571628738599 7.9861229094794925 0.6549260977171084 0.3053381125955214 10.207118845426955 5.898944553357008 0.2623393976686361 8.885819447231786 -0.07165600270583801 14.739839695761958
691 11.116283911811564 4.779491492242707 0.17381902818816064 10.024341120723593 3.6190737250076506 0.18209511403132245 7.840660390225912 2.353544060635349 0.3638211332252535 6.933309587519566 0.7321909772996321 0.3468737106179309 9.193600025727259 5.803530606367825 0.21957250127599826 9.021639007201578 -0.06492757024922817 14.738554182472898
692 10.680559896805068 4.801051709457874 0.15564646892498496 9.057024816519778 3.6340253713634665 0.22015543815823366 7.336992029734237 2.254623537357796 0.36454137370279804 7.567370797444519 0.6435192185176448 0.3539242350853281 10.144501278178998 5.809068146809602 0.23624677872945646 8.95728976373652 -0.09403614585858429 15.246570732490351
693 10.794426617069993 4.829515893173186 0.15196986830776202 9.139303857919666 3.7006529211065082 0.20065169583263648 7.650386107580122 2.257038694336659 0.3046316592449203 7.7563478726185595 0.7242879661814977 0.3691353760141819 9.666318786136667 5.838594681807907 0.23654022345470221 9.001356648265002 -0.05247571123870942 14.472098274994202
694 11.179055814089395 4.811906521498084 0.20542050956901792 9.624523496238227 3.7248676874463795 0.21971119937679368 7.113368564751577 2.3476308538995996 0.31807164878869615 6.997876818151563 0.6734395059334131 0.3365399263344525 10.004185115650603 5.834333956248119 0.2718870831222262 8.983801961776274 -0.04405803755474182 15.488543100354542
695 10.681222101977427 4.878180723401252 0.19657229507117557 8.843111661417124 3.6196941832170717 0.16740088925560995 7.205065840785435 2.3042567846603097 0.30981863022872463 7.745043681002324 0.6949494765034837 0.31810004565635375 9.7486436524807 5.889626122658909 0.2514630102972426 8.844617387532603 -0.045152284471655715 14.24779730344136
696 11.198373956856859 4.858579482225007 0.17958974642511316 8.445249424691152 3.64575459458189 0.2393831256442876 7.023511219294538 2.2209024077221247 0.3107353772444332 7.86805014670415 0.581676705067568 0.29438521062481665 10.152096073242886 5.848711206614646 0.243996726419522 8.937456164157918 -0.0913688633176137 14.531243144056265
697 11.106647178033464 4.817724473932239 0.16442449157982564 9.072031160431555 3.5985118790167787 0.21667570623915947 7.397905467956559 2.335255599008401 0.336949597685228 7.566680347115036 0.6651791439763352 0.3665398443056151 9.9571824370988 5.814087090035155 0.23470829666442994 9.020089318127082 -0.076342105366079 15.118040736058719
698 10.67851813150755 4.8486469704009 0.17100695086712792 9.612051073978366 3.6073345549358478 0.17800887458269746 7.578549027992344 2.3700384517047026 0.31069502212274064 7.4487592038851895 0.634092951687942 0.333102229636574 10.04020255330578 5.861281427419364 0.24977077804714173 9.071615998133847 -0.05821487133010972 14.238962119455941
699 10.583496554782554 4.80366960708275 0.1761175870514738 9.514127668575671 3.593031228994532 0.21673558435719198 8.070029606942823 2.3001461351483776 0.3141503157898507 7.910038342942045 0.8149423034704483 0.42149264581997453 9.482490570157504 5.815821339517542 0.24967623489735982 9.11203654868012 -0.05697161971713103 15.792692024625833
700 10.34119170290576 4.864582700345789 0.2256283719199116 8.889566766943501 3.5450524494049374 0.231965804038756 7.893698187762083 2.2762642272560196 0.26825067658824003 8.570638444324864 0.647918050512387 0.4214291209838182 10.06535979590175 5.889665973237179 0.22348508638818113 9.152090979567593 -0.07779706240859856 15.70774177253474
701 10.6357449619006 4.782106327099227 0.18751278624538964 9.120661452238688 3.564425382606734 0.2066488462594439 7.6780313574959 2.29599906597627 0.31921625627868316 7.615866739979348 0.73288601584017 0.3841133528076264 9.536116577040465 5.791291151725354 0.21688548545110897 8.917284217731 -0.08915215391030999 15.06164782994793
702 10.618612999098394 4.781659746691127 0.16997340584076318 9.935909540329797 3.601995113300534 0.1635592158135161 7.265630146289072 2.3429677606656543 0.34605452318042335 7.908557853018113 0.7680127470898642 0.4081085179827732 9.196009894399113 5.7914299402133675 0.22704538425048243 8.984944086626898 -0.0652806809677515 15.065822629920945
703 10.760253616796128 4.765482188962762 0.14045189805371566 9.348590583096263 3.6463414066216444 0.16903318800410327 7.797600891480596 2.3176913250473588 0.23853271096713802 7.093697999065963 0.6335251746951737 0.39816375938915755 9.72853834061148 5.768563338941871 0.24206477060553902 8.945736286210085 -0.0961730557060988 13.616299912029596
704 10.42434246619878 4.832405846515271 0.21146348002591187 9.12008070418855 3.6615008403506204 0.18339263242340212 7.671985889620533 2.327153505527507 0.27160261983253275 7.444366775471651 0.697481407839313 0.3673598919903389 10.075815524814365 5.899701074275124 0.23064135207449318 8.947318272058777 -0.03884520765829382 14.48964400157532
705 10.44316097452998 4.800573024072371 0.2171974292904154 9.406735998525233 3.591495576035317 0.16774467364326 7.519939396791255 2.2843011101338524 0.3135019442137002 7.688171776193533 0.6553263281690208 0.3406649101862424 9.92270372551303 5.89697489446589 0.22307808714145913 8.996142374310606 -0.07675955598457074 14.46359812090261
706 11.434271786109116 4.758402769098256 0.18549246173305445 9.361043516752188 3.638597021920274 0.18181447035786696 7.584167060599631 2.338648872504745 0.285325411984213 7.513430640766817 0.7241818088838526 0.3539873458919855 9.758863362409393 5.832833808624606 0.2192181151338756 9.130355273327428 -0.06396088635351405 14.047066519973487
707 10.40631442400845 4.822641436948109 0.2068462916413776 8.656186678422978 3.6337579300252134 0.2407543594324262 7.96432776266974 2.2818898867630764 0.28837377584876234 7.445432061080413 0.7214587152002481 0.3375305416024598 9.517394095512927 5.843418493324559 0.21927648791972426 8.797931004338901 -0.06186045010761983 14.814184257411968
708 10.72850555898059 4.799977137480382 0.20567370174678665 8.996963218789462 3.5870879406807954 0.17767464126293367 7.429429377187432 2.2456705675493023 0.3067897142436111 7.429665758169672 0.6483358770575546 0.3584894281047891 9.811381888026924 5.821001575741995 0.18822128677910738 8.879189160230816 -0.102079122857855 14.173242907880242
709 10.170111351519841 4.84880612737685 0.24668875301728155 8.570194933588931 3.633795131954508 0.1936727090435605 7.142247659819497 2.21399682227892 0.30918909349290896 8.381090870099019 0.6989004187054793 0.32424893212503353 9.911774723671634 5.854487268044362 0.22050207439748357 8.835083907739785 -0.07249658888783714 14.831603384831975
710 10.969186816877505 4.900279725681336 0.20787898073638947 8.891728089188131 3.7260978441931116 0.2121414035280773 7.045665501820723 2.3821526500585115 0.2733483471163329 7.955154366953472 0.6194059595086565 0.3396605437268571 10.564446716010579 5.829786270325195 0.23660761691234233 9.085236298170082 -0.0309492526064989 14.548967085370595
711 11.72342442830535 4.816769806574973 0.1767190517208551 9.251810322252778 3.645905635873095 0.2122404605463316 6.9333376383096565 2.3414580012269672 0.32513268149188845 7.438361594752304 0.618837277200456 0.33238325835326804 10.220362431079929 5.766744526991166 0.2408665759173881 9.113459282940003 -0.0845506929865294 14.751852999183145
712 12.014592901030197 4.821767312004349 0.20021819789931827 9.114908065042407 3.6672170780916895 0.1977434952107745 7.328021754361725 2.3712648435929133 0.28327580350423254 7.114518281946821 0.5804876999355774 0.32204307140973726 10.16273035451135 5.760238755992555 0.21576861197992508 9.1469542713785 -0.08229860463644408 13.969274606622458
713 11.488400592285428 4.788921966857362 0.1769186387170353 9.488525326698495 3.6736677265698 0.23626002071157662 7.120343325297467 2.327935613214308 0.25979668160994407 7.621378526524526 0.5709735854051105 0.3167005390902703 10.523749016759773 5.787714497806357 0.22665475032634036 9.248479357513137 -0.09265106458927333 13.938122323513529
714 10.348910546052126 4.90349921599798 0.2280886929819814 8.865637372256252 3.688102552800328 0.19487896683872105 7.217068232608485 2.3367841215761738 0.280879426510114 8.087556537288382 0.6493674336839272 0.2704828185471225 10.645363834314535 5.869389823366877 0.21506201108855966 9.032907304503956 -0.03306511307480364 13.629427394371808
715 11.19846068313022 4.862913466408074 0.2532088937920944 8.769058396722711 3.7200984265438546 0.23077402897051466 6.795306227760368 2.309713460286114 0.3135813708074609 7.660309580055633 0.6324382257240885 0.28117514717342684 10.269162621047624 5.829183265667618 0.19164207425810625 8.93845950174331 -0.051624373633911105 14.557499836205468
716 11.476351835790172 4.832472056119695 0.2099196134615516 9.80680284071041 3.6912260228978093 0.2244951262952439 6.628254825083732 2.35871427262505 0.2663877124324481 7.430660517536218 0.6585673218909496 0.3537874866829484 9.865736386860634 5.76031265369782 0.23148514070821835 9.041561281196234 -0.06223527711359611 14.7373348393818
717 11.250176914092929 4.778403690101144 0.2343212286260669 9.692503991320645 3.6568639400333396 0.18879064182166705 7.240811334921818 2.3479406457423253 0.2925708002004713 6.834119793896088 0.6422596790424635 0.3281036092778438 9.961729022834174 5.754321097172199 0.1966568124331856 8.99586821141313 -0.08653593214156655 14.214430783668144
718 11.097837080771443 4.835293874187264 0.21696690466257645 9.351413070580467 3.678758832141285 0.25103961949642345 7.055083077713748 2.364799346191605 0.26852759533689863 7.136724736103738 0.6586425208694147 0.3534270539854911 10.225502934061202 5.796334706320605 0.20695364715461526 8.97331217984612 -0.05572788661782613 14.861549122081849
719 11.146888210262567 4.840309749737821 0.2401138186734772 9.343436413573981 3.6619372920653452 0.1983082322110966 6.859490208630003 2.313902590050301 0.34224518991957337 7.211248362387029 0.6189142478505022 0.349473257998586 10.337128409309127 5.815420876308863 0.191831618856726 8.97963832083254 -0.07239679135729438 15.14868459517178
720 10.629947667817486 4.875331575319041 0.2884649313597774 8.83189399330675 3.663484834186905 0.24272357482389345 6.786530613593294 2.261293730003312 0.3180329564969335 7.512249351511725 0.6464213960436175 0.3568874174981733 10.127360036643978 5.819912511442547 0.247808575200367 8.777596332574648 -0.06920493316077632 16.66066679072504
721 10.748413327595188 4.826251826491529 0.19227629101401947 9.335424486936041 3.609175419991824 0.18346811713455186 7.459019142460315 2.3525613698967227 0.30797937701581507 7.134077014282107 0.7182724471765147 0.3576373527293883 9.850107645965462 5.770697497721629 0.23050807840500373 8.905408323447821 -0.06710203030421699 14.574547637306324
722 10.655892472973546 4.770095898255745 0.17060298389824832 9.978650799240325 3.6082297845324893 0.21448225486518807 7.637746318244239 2.3633453287042894 0.34055339501911513 7.18296357598857 0.7753612672785588 0.38103324020655743 9.27369211541862 5.808449307445142 0.25846637631919017 8.94578905637306 -0.05739742531661607 15.643332038907861
723 10.72837338476374 4.7800962738903845 0.1724349934636482 9.569326244612771 3.635916707749602 0.2306171024193402 7.202989947850297 2.378665217545265 0.32159645127782377 7.0064848466628185 0.6817714726882543 0.3402518607176351 10.093650800645738 5.801004757717871 0.25708363476175466 8.920165044907073 -0.06700285664158542 15.148821245385244
724 11.309414558557494 4.805628471583067 0.16732217081784234 9.04999897805496 3.584640098100443 0.18810498022493988 7.812308733930365 2.285314507500232 0.2517507859060945 7.915313048069319 0.6585919747012965 0.34441389281995755 9.929316837708635 5.7980288798393325 0.23307057734849396 9.203270431264155 -0.09605295621498659 13.575231215126363
725 10.994686179679233 4.798168001796695 0.14863289146934577 9.456968050406047 3.6288205876911914 0.2005885848085528 7.27704795330519 2.3963034630471434 0.3224911632759243 7.329269900969943 0.7018935734005366 0.3722962360193467 9.946071283509395 5.806939926875772 0.28277358661678703 9.000808673573962 -0.056068631997593175 15.203807083092046
726 11.059186547257404 4.848074932641147 0.23149215525922892 9.426028748969788 3.654103343860112 0.18728115294873832 6.857079713762338 2.3918820276640003 0.3356692027910219 7.345507194071763 0.5980921548534184 0.348225422864925 10.490652961039533 5.752121499597656 0.25299442866113075 9.035691033020166 -0.07363895083659408 15.534746363483851
727 10.578485678812287 4.866821621963048 0.1812928907356074 8.908669368520684 3.6591423800135163 0.2038418546513504 6.889573065028965 2.2189702877966027 0.2813634682287114 8.353945457987024 0.6597394437366606 0.2724061852017742 10.395065925901847 5.863374306813353 0.24341525565127103 9.025147899250161 -0.06888413449522482 13.548385247284628
728 11.039074540586594 4.884583638648262 0.20659945585136094 8.471662004900695 3.6474052528183987 0.23269918709354692 7.215729889399474 2.2692436398944187 0.2891425857161748 7.892497293642595 0.7121714345150669 0.3081588479634973 9.900054572849571 5.825644475319023 0.22981309895689445 8.903803660275786 -0.05468405432082699 14.512026016115714
729 11.34840336864293 4.814978013010299 0.13337905612873135 9.253976131691724 3.734015106753775 0.2154264715492251 6.6763867783595625 2.276273619250224 0.25328502066428743 7.654298454655882 0.5809096040889042 0.2945583352284874 10.717849455573406 5.822902795438281 0.22343828629251553 9.130182837784702 -0.07667791485156436 12.835253503983395
730 10.940476949235931 4.877150654023163 0.17145015602752803 8.767488972091895 3.675234708278154 0.24742262954964125 7.268599409186818 2.293305933910793 0.29109263242692096 7.810474913364198 0.6414342751892403 0.2953110895518414 10.375329531404434 5.837858785635458 0.21926443094470166 9.032473955056656 -0.05749687115249928 14.032205523415035
731 11.229944187010103 4.828007935535133 0.23461703691052097 9.174384342170152 3.6380428990381435 0.1913937597702213 7.154359152771009 2.325657723683105 0.29499840316747994 6.9987981334467 0.5768974019228084 0.3195716162173726 10.340623132428778 5.741114674685125 0.2192307227579064 8.979621789565348 -0.10054961558699782 14.436376831293659
732 11.590661308754518 4.805422433347287 0.2164143804802366 8.98801254561172 3.691864663693012 0.2203038674208556 6.905691594457325 2.2905441974508562 0.2626834648447982 7.800922774775811 0.6474949360413048 0.23648247897821228 10.342352998989204 5.823112189958722 0.18690045488471863 9.125528244517715 -0.07080605846162455 12.866164310554616
733 11.54929177764274 4.854554911151935 0.17910759992168043 8.99083501277942 3.6456541689060384 0.1855913293871296 7.224602298251993 2.3068737607003653 0.2536672197830421 7.540894742577649 0.6475459296113178 0.25965371307347357 10.114895628493507 5.787841895284174 0.24122637259097854 9.084103891949061 -0.07399960942909482 12.825617097488955
734 11.528901906376552 4.842479987575083 0.17528010342095493 8.442871847540628 3.628503968597923 0.1784449368122007 7.2883088473863324 2.236510626565316 0.22987091834568318 7.930339276664115 0.6460676274171655 0.3620409645747409 10.21702069561363 5.823338068298479 0.23882062807768142 9.081488514716252 -0.08711368686906748 13.57288373959035
735 11.12239846074256 4.813476438592081 0.24362537438897056 8.583230551075866 3.6627465686041245 0.18884240385656015 7.132558459747662 2.2826914102436895 0.2842668082440152 8.204644849000749 0.6545568592735486 0.3189829385707258 9.948623490868133 5.818569348217152 0.20352597237189402 8.998291162286995 -0.07608561757374169 14.200684438378874
736 10.678771671722217 4.84331124274752 0.17306574173488493 8.724469381489019 3.6376381660213335 0.21314768531797423 7.382958043218343 2.2988045158495916 0.2465373736000609 7.806436001488686 0.7462390683565449 0.41193662659170505 10.420996710396164 5.857096676925327 0.21026458021332173 9.002726361662885 -0.0458758085797976 14.380690703762115
737 10.73714019776317 4.8532293105731075 0.15274551569710942 9.49015082732944 3.6499164555446924 0.16208254274427963 7.711771818366595 2.3995294519284758 0.3082140645524151 7.126391931778574 0.7376793902152863 0.43518533309686885 10.165243506812374 5.916460648921332 0.20347760444849075 9.04613965641003 -0.011130691123282199 14.458074991838423
738 10.921391609886255 4.865702519588488 0.2195492397047133 9.05045993224748 3.6694704147107196 0.2200792753853119 7.76880796682291 2.360955537992563 0.28354501720864267 7.797389777138456 0.7877168938125831 0.3637541271814864 9.94296647602166 5.895533077869409 0.2203278687932983 9.096203152423353 -0.006618053765108245 14.98004490304274
739 11.422983698688912 4.892450508643801 0.1648427291955693 9.186606091049851 3.7119284972809083 0.18028714161970447 6.454158368706043 2.373079105499902 0.2932854197590357 7.946532473561446 0.60214496909253 0.33098244172913843 10.96706043763919 5.7978811750621295 0.1695366225911069 9.195468213929088 -0.04699689144400674 13.051226335582614
740 11.242478599683787 4.835933500119409 0.1262921018160184 8.747211773049935 3.7191887488169457 0.21527947676584464 6.884272336165832 2.366313051098743 0.28099336642019673 7.9862494920749905 0.6145851516948632 0.3063002619286273 10.686564206549548 5.791033979857572 0.18264035497457112 9.109355281504818 -0.05708285624235445 12.736915520497671
741 10.664288101279514 4.8739541810974485 0.1861257992970841 8.920567793239078 3.740187925330283 0.22296490214554165 6.451912362873751 2.2607846738263073 0.2656238345949808 8.283514398763634 0.6185151319991937 0.31935829420040956 10.342504448217772 5.836929475089741 0.20878244388222705 8.93255742087475 -0.05641946509126607 13.78370611442833
742 10.62842169686999 4.84047175490257 0.18509841228130827 9.202375961713969 3.6766365329912682 0.2100348549914911 7.239965369056593 2.3231894362741543 0.258801966552905 7.57820961884349 0.6449348059496718 0.351609197763314 10.264859430525323 5.79590492667178 0.21467343986063286 8.982766415401873 -0.066266251201972 13.982666824100368
743 10.619386208609448 4.815520343480705 0.23979881668560646 9.23604347945027 3.735072859196239 0.17273626168082148 6.868522770020782 2.39496804571002 0.3454137803422553 7.423225108865421 0.6686068905645283 0.34827188363340433 9.877043960212427 5.828890783308786 0.2623874281580996 8.804844305431669 -0.03388195810780521 15.68309439535634
744 11.226895481295275 4.858702457104237 0.16266766643773808 9.451390512602629 3.7541462404081676 0.22538686239748792 7.10363424822606 2.3379222298722064 0.30149048420962266 7.336969444925424 0.6728187657739412 0.396385201358539 9.972491834329814 5.777973406891688 0.2548234569350553 9.01827630427584 -0.04218112254981288 15.363905346872615
745 11.41889799580514 4.863218983985897 0.17957840080908202 8.950818395022118 3.737198189921286 0.21466364675483096 6.442768174720279 2.3219372816202397 0.26687701994158725 7.813909958040061 0.6554134435828908 1.5707287442735487 10.685560060040237 5.790039840979475 0.21424436905549726 9.062390916725567 -0.04893219454190325 28.03015165235417
746 11.537745603834308 4.87002503889536 0.16436986110025031 9.003676211656481 3.7574455384294008 0.2400965241495687 6.64235850142707 2.404544491094713 0.2587080907816675 7.745108643754096 0.6389806235715315 0.312150642816904 10.223118329677487 5.801112470171474 0.20804411151015823 9.030401458069889 -0.02807211012736508 13.56041250103787
747 11.511553107287796 4.8608186899069254 0.21575775416866677 9.189081314171807 3.7645973065859053 0.2395570233087027 6.643059850395133 2.409945176000835 0.2950176736197237 7.23872095034755 0.5821299720960045 0.30685819301773853 10.68003829370993 5.749692101431146 0.23496573827924763 9.052490703182443 -0.049057093355697745 14.80702143641465
748 11.459603478031358 4.801397325869115 0.15459015369340928 9.567376313993467 3.710202269793803 0.2000817900245966 6.5065269686831755 2.3149736701816406 0.3126046761454424 7.600664092964005 0.7016394070543371 0.31080886122821294 9.816963911948797 5.747140417837392 0.22695904586897325 8.99022695312416 -0.06742312441260323 13.808793104036619
749 11.615638302382514 4.852498557056605 0.1769971924912316 9.54707538801893 3.8047879049557483 0.23968937393119932 5.960111535367501 2.450873301812581 0.34371697953177066 7.005928272471577 0.583684183883926 0.35035302826302195 10.896726103908085 5.7672539307590505 0.18891700543752027 9.005095920429723 -0.030674166866278794 14.893162171775327
750 11.234792483766336 4.846036232989682 0.18155518623642528 9.134437101231438 3.724571114868475 0.19513366029478993 6.716023887284278 2.4178026659632668 0.316213668095597 7.948021434436407 0.6538478339050535 0.32954494937418866 10.735581485220205 5.820877657140781 0.20694900588961684 9.153771278387733 -0.029866641586409327 14.087845814602916
751 11.340960568703382 4.844609722067827 0.20110128119956214 9.394545576415622 3.740102509598169 0.20543658049548044 6.431725302176182 2.4155960249542257 0.27434434229854976 7.041824957159155 0.6802997534786283 0.3428997722482308 10.621174715198773 5.8171162929809475 0.21635163827878498 8.966046223930624 -0.022948881943901454 14.210884428866917
752 11.089449376930231 4.823281320595388 0.18996122901085535 8.894002926876261 3.753827665752377 0.22292257800551335 5.943427525062952 2.357281766132109 0.3377829747552086 8.0842003608714 0.7256512940722508 0.33110842442230043 10.567961935713596 5.779882465957921 0.22122688595689355 8.915808425090889 -0.03450884005785175 14.931304115391113
753 11.178190588130558 4.7885412405669605 0.21089932429813854 9.437458539985998 3.7135153882921115 0.19725108284169265 6.248309999699731 2.3667565418770016 0.3313309360549373 7.1421974505518575 0.702857559368312 0.3187346200042627 10.29125438083369 5.792040869186734 0.24121240003615022 8.859482191840367 -0.049751422701636946 14.89035219859368
754 11.715002103099355 4.808504634398382 0.19913640598141022 9.573558487586244 3.763407684791887 0.2258206513652782 6.457938470502297 2.4318311447181604 0.33578842750096316 7.4578898795735755 0.6328399927715753 0.30363847419351014 10.483163270869532 5.774483421007989 0.21997222149222262 9.137510442326201 -0.04028036702226205 14.717637707221067
755 10.888313796068006 4.83855557992816 0.2416897619415224 9.510250482787407 3.690436242539289 0.21263199752167303 6.860536302587189 2.4242738092288874 0.2979658078855577 7.225522312518771 0.7104363304850536 0.3627790272055227 10.590661081985438 5.785954962324237 0.2146947033759545 9.015056795189363 -0.03256235765873554 15.23794202624813
756 11.494402152187307 4.892814024474188 0.20526324127262532 9.712585302023463 3.713251395997831 0.2230686572154861 6.621405706122854 2.4244587582225727 0.3360723041967018 7.359196463402959 0.6946224188730161 0.33959148034980297 10.71714551215066 5.806406521480103 0.2060824823854905 9.18094702717745 -0.01618311875031888 15.012389942162766
757 11.526258000803383 4.812611519583669 0.1802708529330094 9.567716370334423 3.747729429226501 0.2349155524973717 6.898466067988707 2.456825260660013 0.3180539233278252 6.864671461368578 0.7296028001231162 0.29769240846279493 10.3709115682457 5.762318634973585 0.2088393753953341 9.045604693748158 -0.020676213646483997 14.206741922186765
758 11.244295351261725 4.796963040466862 0.19593160381888958 9.278669351751539 3.627923854162586 0.1347729190389784 6.515961392864481 2.4266074801559876 0.3835244121859825 7.868013838912078 0.6982863860557191 0.3356257724403305 10.235625224856644 5.75629882774303 0.23026924839540813 9.028513031929293 -0.06127782484302404 14.669139985098331
759 11.105104655615492 4.87694496052522 0.13131303899342453 8.854895765885413 3.605977843518725 0.21506452476512364 6.914549927893053 2.286082007864574 0.3165910466304563 8.152301310270637 0.7554500575394588 0.3474747638118016 10.517413395481846 5.77906902166367 0.22742875004354784 9.108853011029288 -0.06178896433753141 14.184969659219071
760 11.087243061468094 4.796108850179598 0.1607902242860538 9.469075132064766 3.6974558937352278 0.2611577619176012 6.8537239915653725 2.389463350410569 0.31558667937544654 7.371681641385168 0.7818419334480633 0.32730362073114994 9.561328394842345 5.73499745864373 0.24433796057796164 8.86861044426515 -0.042520245276423244 15.002054717094337
761 11.432051084879147 4.836903045972431 0.12802735672710916 9.13100053229462 3.7151833434154664 0.21863024616985935 6.010044598982904 2.2782666666138063 0.3226772993810498 8.186758632344349 0.7489476954767885 0.31393517221334744 10.464354207700003 5.804149045592301 0.22510691564820404 9.044841811240206 -0.045803783145702257 13.84698031914377
762 10.623343350749781 4.799550614881658 0.16911182576698697 9.019951579365442 3.6676808264192498 0.25001734185003976 6.803506008220739 2.358341628264058 0.3329760616686103 7.565451400439718 0.7302617827443046 0.3567877672316608 10.717929798305372 5.771131907284776 0.21898337339264015 8.94603642741621 -0.05710039064105177 15.216342342198386
763 10.430063502714365 4.880760220951494 0.21650180103542166 8.533924006308315 3.61269926539034 0.2084030849758714 7.30843059523384 2.198063732545118 0.26552232182012137 8.294121887839076 0.7504187106062208 0.3384858806324409 10.26562245755915 5.895048431605256 0.22636094173830965 8.966432489930948 -0.05509567034017517 14.384380812592298
764 11.457002397438506 4.798966619792233 0.15654669157855505 9.50285457341799 3.664916116563167 0.19553134658162882 6.299525794932154 2.4028641169885185 0.3266466666660307 7.0977268042022095 0.7567168998858277 0.3570477575655578 10.435277734558982 5.7658342840328505 0.23115756249213862 8.958477460909968 -0.04463413510734162 14.517948672850494
765 10.773984742845245 4.827359235944988 0.23147838575809432 8.799218679307304 3.637936992163932 0.18646433890887942 7.280568000214154 2.336397654751809 0.3055028362818388 7.256141531518673 0.7581228407095439 0.36439673197396216 9.68224174752519 5.815806729031691 0.252689920672368 8.758430940282114 -0.04736905203946793 15.361367628066295
766 10.908090979331147 4.827874977797364 0.2581782213827199 8.717297524993718 3.613905971753954 0.20011657525028956 7.097584022379242 2.2656780117982103 0.27959178782118843 7.931122763816481 0.8674266965574602 0.3475561472063428 10.460523245958573 5.767510450938112 0.20266841460816148 9.022923707295831 -0.05401452079084064 14.760666444991056
767 10.830353485565988 4.8621271633393315 0.21094772247462215 8.190851153086891 3.672591578478286 0.22572719490194923 6.6498918485342235 2.2315681576973625 0.2791127597358478 8.414726332078862 0.7418422672341141 0.39581328975165436 10.546233272855593 5.905392608938256 0.23795205854800913 8.926411218424311 -0.03978938742239087 15.464738517044776
768 10.602734734207177 4.856537235372874 0.22668312933238674 8.560136039020964 3.66463503642898 0.24630622227955634 6.6254801356050566 2.28420423772036 0.2993186596470048 7.963584885494454 0.7220432177373616 0.34073269426241565 10.839908687932036 5.8375665157196694 0.22767526060300974 8.918368896451938 -0.04949649396401179 15.36347327694625
769 11.342391876708996 4.871534471417765 0.19700213721074242 8.547984212746817 3.691167342812684 0.22640555469534004 6.467807766202731 2.3626680289032205 0.33929145259575977 8.255678643406412 0.7493212630080376 0.3203591849146837 10.86204238707354 5.771723615950985 0.20073661057130032 9.095180977227699 -0.03321079814132248 14.711206364310648
770 11.829302977562442 4.810570057959507 0.12360997662707995 8.350086739035625 3.764105948271276 0.2606232771937586 6.088137342084637 2.2856852222152972 0.27224995744001357 7.840077561892716 0.7193354719896301 0.3555436502424873 10.461270416310793 5.747044689843396 0.22913940482422748 8.913775007377243 -0.05714546450403977 14.222717746915977
771 11.089074180014892 4.8758541976225285 0.17947091597298814 8.913948793871388 3.685841155211325 0.16344606685904817 6.262726224881944 2.329146097287678 0.3200207748972855 7.7946371216028965 0.7288411735233026 0.380192012366441 11.115949378612966 5.749185745605163 0.2347915792401162 9.035267139796819 -0.04872006870986143 14.643899973321838
772 11.272344302243098 4.899370105878455 0.19683122589890467 8.637742900345543 3.7318742854849556 0.231933133335057 6.419200303187187 2.284547315731459 0.30227233681654403 8.004798123854027 0.74550556039805 0.3807233003677519 10.631219982335505 5.830262378317592 0.23109693655886876 8.993061122393073 -0.024181813397758666 15.388006949894281
773 11.331881813614395 4.848249836459135 0.21405869915067813 9.213301297133551 3.6149716412136117 0.17114419653414176 6.48650100709411 2.239154362787133 0.33863716664155796 7.454331618382785 0.6533660239494818 0.35680329667940064 10.47297665773761 5.858541933723973 0.22915987223819415 8.991798478792491 -0.07963698293319413 15.009239428575489
774 10.944052419944779 4.864955270979191 0.2121510282075857 9.432679147669463 3.67317379885728 0.22409609991954338 6.521267371318754 2.284091834792382 0.30791153304120905 8.141894554888246 0.7665329588060463 0.33651754385318805 10.61235688442626 5.789462049481475 0.20928767981170976 9.1304500756495 -0.046850559976585916 14.78189726504884
775 11.106412139741137 4.9058070115032635 0.21377006316378108 8.973134504925559 3.654682024544119 0.18859076592374513 6.584823650855552 2.345655102156056 0.3488420285557769 8.148464698114815 0.7122456977630643 0.3632517086645615 10.885054531752095 5.822180661157219 0.19572575308218654 9.139577905077832 -0.034379643135116544 15.013560540430431
776 10.560228994687535 4.956090256536769 0.21768563389270526 8.266240148071041 3.6644399268187327 0.22278153035644116 7.173565130966252 2.2654927245611303 0.2863230214945884 7.698018215952897 0.7796319875493938 0.3720610272736389 10.810270279138567 5.850328357702651 0.1899312382352553 8.90166455376326 -0.019297091926125543 14.768359033460081
777 10.947047979455759 4.941098231776149 0.23094335034504745 8.073158289200038 3.6722483439601232 0.1877313626503266 6.777619791455152 2.2280729748781325 0.26689238850394015 8.343033853595035 0.7425390936767237 0.35678384210397723 10.97570422054136 5.847985475830695 0.22095372390235526 9.023312826849468 -0.036104918535496223 14.47640513745026
778 11.379365230060243 4.8925889353178365 0.25052105708291683 8.939537976127667 3.734686632550336 0.20871082646799485 6.721272928702949 2.2503501680688753 0.2514752269585572 8.312692808957188 0.7490318470614145 0.37003300720490717 11.095123249129534 5.784947630498915 0.24994771110820263 9.289598438595517 -0.04017269986038541 15.24855928819214
779 11.919640625779804 4.899890559740054 0.20350621367528413 8.683110077718933 3.764869027721538 0.20123223603647683 6.422804953416682 2.3184030086602494 0.2902007628418207 7.942135473277411 0.6568740894222286 0.34903588696620425 10.771216541420795 5.793187887015115 0.22807155822534214 9.147781534322723 -0.035848828048023786 14.576580966503627
780 10.728093343666846 4.818669854464976 0.16774324563138931 8.706323178381293 3.7438945026120525 0.2371067593142559 6.168148975210026 2.2171078347757747 0.2716032863623468 8.288602946184307 0.7148203386422206 0.3517637109765486 10.602951906695653 5.822032159289387 0.23496164187511145 8.898824070027626 -0.05918880460297873 14.47496101628114
781 11.980604538083352 4.823853542145969 0.18115829390650884 9.61961553259435 3.810189299188403 0.24572324659704245 6.381430473667712 2.377737991343378 0.29857165947802095 7.66673302054879 0.603988422775196 0.3476924453146268 10.842434068660106 5.750636497669166 0.2302828277688641 9.298163526710862 -0.049212591935438456 14.936190080761886
782 11.480312814684277 4.778864058734319 0.21029142249127264 8.920634865177034 3.6837624339700006 0.22032977788294117 7.238007811282091 2.2702270778222062 0.23683204117877976 8.2018972758216 0.8133056921890344 0.3292186016142069 9.779302561361094 5.7829595307353765 0.2488825715840217 9.124031065665218 -0.05666998386967352 14.273002223826463
783 10.54749231864558 4.771519900719829 0.17921563468833032 9.054029060736385 3.6390945240895842 0.20571747544758173 7.008140413549227 2.310238503771381 0.2423160334902525 7.482537699368866 0.8002745961658082 0.3659979450249383 10.046267172555929 5.846824127423389 0.2562360013076394 8.827693332971197 -0.0489034121258626 14.318021525520178
784 10.741067358417114 4.869358537316522 0.21230439889073532 8.907323279115454 3.693018672413717 0.19090591177058402 7.29595859044225 2.346154903729281 0.22942578537894517 8.010415709891666 0.7445856828620364 0.3883946197677999 10.753761014008399 5.846660745360931 0.22954238741277289 9.141705190374976 -0.022538034223363358 14.330512157426446
785 11.4946248885624 4.873378204549615 0.1547719872424934 8.93809692752601 3.685948671288887 0.242341369271411 6.239854298310724 2.248207534333848 0.28503027877465953 8.071359654755106 0.754862794479827 0.3489098558806866 10.709007419039594 5.808050633394765 0.20599711857931344 9.090588637638767 -0.04840417495047249 14.175555796535555
786 10.670677083862575 4.840397332348211 0.19373216090972625 8.597858432015126 3.667589965252847 0.22844691518310764 6.799962536870904 2.274956646481342 0.31360397774061327 7.799296778634568 0.7574200087489054 0.37057552777644515 10.016238542077387 5.802555956542563 0.23804888831179954 8.776806674692113 -0.05390976068508722 15.405774794474821
787 11.161047305987411 4.821434723494742 0.19325541959659423 9.26406113361441 3.6721059206700466 0.22496133625580905 6.22438853409064 2.2823192615742665 0.3002793472412098 7.928416681849865 0.6791292430215639 0.3417989451021809 10.616583764159056 5.799463632095831 0.2177557230231517 9.038899483940275 -0.07160318638857084 14.645383038857107
788 11.333233046678496 4.862875505095814 0.16726024372330306 8.780677804307585 3.6621168705438603 0.19829461723603375 6.241072901791748 2.19971996715779 0.27710428006818355 7.856072726477151 0.6420496135691992 0.3563473831089293 10.790441774701755 5.797467444199042 0.24918486610720528 9.000299650791346 -0.08964786244671982 14.30321973710563
789 10.754698918026467 4.8490499386634225 0.17103461884481233 8.59112044503746 3.676353928920906 0.2110575742087676 6.889693472690759 2.244284460312578 0.2945556662040738 8.0840804557038 0.7518949162685559 0.3630399475869133 10.931521934100829 5.841119754983472 0.21648681712239468 9.050223045111862 -0.04995314273007401 14.394700856948026
790 12.061165473087271 4.852903465569062 0.19403780587726419 8.47624513931598 3.7830281892005484 0.22110814881794053 5.628378034058036 2.3109836370334977 0.2920238867681989 8.09694391887221 0.6529987407479649 0.3804928947186475 11.01904652338548 5.748086183803492 0.25116843682443846 9.056355817743796 -0.05289369928894785 15.34187513876424
791 11.445595226287047 4.878956620220601 0.2284911278674772 9.00047316802786 3.7610534235560027 0.25346430614040566 6.351800248384725 2.261970368554109 0.26949619132307706 7.925509020933351 0.7730327943631735 0.3475561472063428 10.90196190148609 5.793550747768433 0.20244205245430358 9.125067913023816 -0.028780951667397203 14.913516444011732
792 11.396010905098748 4.885843563007872 0.2159514435539166 8.853472738852192 3.7414689071015204 0.22674252828457342 6.949141146007595 2.345121524916259 0.2716170609546894 7.850724677274652 0.6800890266372929 0.3248795646551674 10.56119999418641 5.8283238697621504 0.21332005920251085 9.12210989228392 -0.02632436427484197 14.352714884250698
793 11.649300243191343 4.835564766568405 0.18103154359892606 8.96692694612472 3.7389878388382463 0.19006158516765445 6.076958056922781 2.344154293617575 0.2936404486784727 7.463022613981921 0.7492878010904682 0.3752564427363706 10.745117131491977 5.760610526876618 0.22867709753591617 8.980264998342548 -0.036772697161598436 14.537854290446074
794 11.592435048065687 4.871668088028113 0.1922656856785636 8.423511997641755 3.808076697149511 0.2921567763827954 5.967936031262303 2.3528067390841385 0.294449707496056 7.496356425947136 0.5705200639061624 0.35255722653166377 11.101047736100817 5.746748455318832 0.23646466952005213 8.91625744780354 -0.052529733862509545 15.674911356078903
795 12.04591722710207 4.806361781839581 0.17846877717262077 8.799204488427717 3.7859673475346245 0.2718524567462799 6.365386259593814 2.411152000164622 0.270964908542267 7.028528026114504 0.680926317331102 0.3606682805023363 11.145578947152886 5.722926278918431 0.22086477265355667 9.076922989678199 -0.04102699740218876 14.929208275497272
796 11.421908328572277 4.860013218341851 0.2335057947684864 8.714973756021838 3.760382615109884 0.2529101173047315 6.726255232163142 2.252043053833037 0.24590450074127065 7.975873892454454 0.7072554072213781 0.3469885326956043 10.87019669463481 5.786741668548141 0.18484173754080183 9.141841580769304 -0.04920654994900264 14.486099761479295
797 11.364966378525956 4.845457198192322 0.19349765490406015 8.813204743635762 3.7190055932995234 0.2330679966687861 7.208517143214021 2.2668804061959444 0.250658065358257 7.993955766207412 0.7248698305235849 0.33585788108886894 10.722826977894181 5.802104772808743 0.21568953253410575 9.220694201895466 -0.05083018235583736 14.080679953653469
798 11.565867303382925 4.841119993496969 0.1963863526821434 8.419112740244923 3.7592388522129543 0.23859198620909866 6.201945329530672 2.2369791995133643 0.2527814537559075 7.916638118816097 0.6676919308167973 0.3213782001127553 11.307914521908781 5.727807508245372 0.19482232365026317 9.082295602776679 -0.07592624570276943 13.796368966307563
799 12.34017112026474 4.82435724234505 0.19426919803092957 9.310373104277312 3.7714636398139296 0.2124562471696296 5.631362645846434 2.3774783198756366 0.3104482972001791 7.2135420035793905 0.5752900114856369 0.3931448408007149 10.960276076520174 5.683221944170026 0.24320223632807716 9.09114499009761 -0.07613151102180507 15.510206088426095
800 11.942330959395846 4.8317133049701315 0.18429090194407427 9.050614661181465 3.6983621110194993 0.21882060912475826 6.679048227060413 2.3302171595196364 0.241428137639027 7.306178989449977 0.6878701554567309 0.34073804508494016 10.594089398241564 5.728041935298298 0.22771037955204024 9.114452447065853 -0.06725280930700175 13.899819440472895
801 11.27014908482527 4.859421047962277 0.22891230592855835 8.38624142523077 3.7114433758252208 0.23721686352715396 6.552750694075139 2.293128240069188 0.273786059014139 7.618436350676266 0.673784514552237 0.3995094996129874 10.568722314118007 5.803840966590636 0.20614539038617324 8.879259973785091 -0.05417011355994914 15.419097765438513
802 11.40941580565767 4.827050243545242 0.16158685217797042 9.046826905426721 3.73933102893431 0.23988513145375162 6.624267105466832 2.3491657425274752 0.28236036281644633 7.401733839735459 0.6701272619101094 0.3601137127703339 10.976690266851893 5.762334267248855 0.23066638135014997 9.091786784627715 -0.052892033726662624 14.605982671890647
803 11.158341166663886 4.849456875381372 0.18218363221138967 8.968275405068763 3.6956460753077405 0.23712680505977166 6.340591168775428 2.2720394298614233 0.28351667942345815 8.079686827089617 0.6821061445902847 0.38817279502729957 10.893657044193812 5.7625389512270555 0.23382474028948738 9.0881103223583 -0.07013624728628573 15.181372231028313
804 10.97639058847988 4.862478817945348 0.19308837871411513 8.961619255033183 3.654691283082319 0.21845072160373802 6.980535765337052 2.403767775684644 0.3394119597672873 7.840706347062686 0.7422161330992251 0.3479867373606939 9.99809548896226 5.777179124186242 0.2055966377174059 8.951469488975013 -0.03442711576030526 14.948863472867279
805 11.187901433197933 4.793731417487258 0.1975631960007719 9.547440856490262 3.6796533676635073 0.2114268436043114 7.259827816319215 2.3814176590189033 0.29962030612224755 7.441016574018075 0.7434824441850526 0.36498231800666897 10.144388471465744 5.781256181273374 0.17831056599231895 9.116115030298246 -0.04658552863424179 14.345754284422963
806 11.247441153577682 4.851771676755835 0.21110821225507298 9.299868269404527 3.7124769524865835 0.24337988879106773 6.3722867505256335 2.3587886696622253 0.28689313395292515 7.947132762524076 0.6723065324229859 0.33939871136291383 10.984738815465068 5.7574259954091 0.1805000903175815 9.170293550299396 -0.05193977721251508 14.453204577168906
807 11.377938879664201 4.84277421216615 0.24712017330539324 9.013297809764694 3.6491700176940762 0.20528955836870208 6.909000972207554 2.3768487899868447 1.5707452146441883 7.876863870012566 0.6619526584649938 0.3358600512908295 10.47605307536994 5.803528101864648 0.1576294923650229 9.13063092140379 -0.055638986524518305 28.838621562074326
808 10.377246448628114 4.802130858286727 0.15869968634892526 9.04778878684776 3.615636317446433 0.20859371290063594 6.731381247300886 2.248089924919673 0.26558750327933145 8.340231804089992 0.7798956485834388 0.36535385986427044 9.802118331853002 5.8347116746766865 0.20672552360028157 8.859753323743952 -0.0664008577772692 13.807827773660206
809 11.14066152758576 4.814806244010706 0.23255103692327656 9.31691594813792 3.630537371016496 0.204613909868867 7.169523615525938 2.3244864569125188 0.2543240551919232 7.730236285410833 0.7903299990554451 0.36675216793906257 10.385872992381818 5.791256054951139 0.15074044133820616 9.148642073808455 -0.052210517370599875 13.853908766840096
810 11.05277850106898 4.839780846091919 0.2281985889652625 8.612215366523886 3.597221116038842 0.1583118705315781 6.90500217801507 2.1753700173475297 0.2626005890674066 8.422809625372848 0.8131772770707734 0.3805577297782668 10.222114879353962 5.806058216641908 0.22495866420903393 9.04298411006695 -0.07617224792166641 14.37697146389917
811 10.163233385171276 4.839174645447503 0.19623447771352595 8.820146736350324 3.6905298976357317 0.21700538831133248 7.347028599505837 2.237135807959909 0.22112717271526564 8.000335405839303 0.7260578968618336 0.3643801741045773 10.637786093669206 5.816766922592014 0.22457329551739444 8.993706044107189 -0.060560708460462596 14.018220424189284
812 10.550365116812413 4.813739454770184 0.23363455707610542 9.073684653596423 3.61428419283148 0.20821920528647236 6.533006275166676 2.3301976649486535 0.29181387594571107 7.761564273768823 0.7978969527426387 0.3567338357727086 9.75221147350552 5.8294480495069525 0.2257591501077139 8.734166358569972 -0.04538047959987908 15.082089785463442
813 10.943024819824728 4.81412017340261 0.2115585919325164 9.483806383529364 3.622014414536824 0.1947511887928504 6.554434728565713 2.340424041753783 0.28142614311328207 7.8083304631847525 0.7640990670494429 0.34455667756671343 10.19569353019873 5.801250432303498 0.2334398414775022 8.997057985060657 -0.054112116750629304 14.504225393994338
814 10.297654034079136 4.794591842755974 0.1813385055588823 9.031670904667902 3.607244303840332 0.23749722523675776 7.2144989726799045 2.1585338706788475 0.2399508507615818 8.054000186695484 0.7512807993573353 0.320476137291445 9.966652532930755 5.832041750809182 0.20104815936268616 8.912895326210636 -0.0937552290715267 13.525366366978048
815 11.128118701885116 4.79869053004788 0.22142265173957082 9.367953351199409 3.6885153242766346 0.23639774507551864 6.233740394109416 2.280161006538941 0.3280655043723745 7.867628355855654 0.7122619359215256 0.3350927673675971 10.173782881835885 5.787226270630638 0.22331989819569012 8.954244736977095 -0.06912272907673697 15.404526856060723
816 10.997853149148028 4.7486312112525155 0.14876404888473105 9.442019809264336 3.6784275657542005 0.26867717731604646 6.434354327771452 2.2773831365971025 0.28809195961133455 7.829937341006041 0.7243879792697822 0.34680479986171425 9.91802303183688 5.792688349882597 0.21355445904059556 8.92443753180535 -0.07819009400862142 14.506058879926856
817 10.506767175493756 4.7863181636611705 0.20569237964907233 9.018361260309938 3.598385012408725 0.22644431846349392 7.074526893762315 2.2826089132633394 0.2953071983160258 7.72944530135171 0.6673319207482362 0.3692392710637544 10.144358137382568 5.834191845426072 0.20072584869257848 8.894691753660059 -0.08872657145835228 14.867212185923304
818 10.602987184258765 4.8246843744291965 0.2176108292604645 9.088760327966416 3.6585817410532795 0.2846431677985238 6.775491451633194 2.3219425258353716 0.28954472242387463 7.757635140691747 0.741990453651727 0.34634716561533424 10.00304232417199 5.827580846046542 0.16889530736227606 8.845583285744421 -0.0475377543566375 14.977588795546295
819 10.553096880011157 4.8670698608801235 0.21765168511062608 8.233062565345968 3.6264776885762062 0.2737507849619989 7.2509528957195855 2.1745450867461633 0.26141918427524335 8.343854047930222 0.7774309933100391 0.34482779456217005 10.093542133575468 5.7876161890544555 0.19557306499489158 8.89490170451648 -0.07586577884646337 14.819238403610179
820 10.816288654652473 4.828832838516035 0.19267793274789272 8.965343871848578 3.571426658146907 0.2492759676744312 7.4461294999553695 2.212686067433962 0.23687598660889078 7.920156026060688 0.7716810827838582 0.3586348184752784 9.922095028236956 5.822704810889218 0.19522954664696762 9.014002616150814 -0.08102745100586495 14.125635615685718
821 10.664874595458805 4.857278970476507 0.22593748502665736 8.75872230032747 3.6334654060176144 0.22028231854277208 6.615288819262656 2.228562889367635 0.32716379982393784 8.135725927129588 0.7341157582447346 0.3244305423989321 10.423610294692663 5.812092188009557 0.18024591844984708 8.919644387374237 -0.0693907001366513 14.64548952905877
822 11.526304709846334 4.772389796568359 0.1939416470664927 9.078235754713047 3.733809217755597 0.28352839839062294 6.456585423262203 2.2599333837846496 0.23211613475711193 7.748516782100562 0.6985749577528823 0.3367703465385476 10.090231574092755 5.736724025529337 0.22882534592333162 8.979974848802978 -0.08220746628169595 14.612507883185927
823 11.34883630950716 4.776684924304751 0.25386071888331724 9.384487683314209 3.664047517592021 0.22068159074542085 6.014046677386824 2.252494371433279 0.33758165462815815 8.311398188618341 0.7067799641383072 0.33965589221354187 9.814043626568111 5.796661766992528 0.23410446335122118 8.97456249707893 -0.08316003366768357 15.88106448382797
824 10.90797574710577 4.811615126938875 0.2003802691346745 8.566560829574167 3.635653593473978 0.2627353352970944 7.570190097007679 2.1645682829723176 0.24379284772328827 8.284156070485604 0.8123450297507363 0.3315302311780527 9.960570153014897 5.824813795327923 0.18505047454891982 9.057890579437624 -0.07269457686709482 14.020153005331109
825 11.224100231585876 4.766725011637928 0.20431007471491872 9.021266581890611 3.6814805528523493 0.2826708166017069 6.749979462442027 2.3730681368267654 0.267289862978041 7.0830036616264875 0.7014054703373679 0.3404798650255198 10.508033445046458 5.725580563289303 0.21811657893361058 8.917276676518291 -0.07284179557111814 15.044349904221539
826 11.017811072251254 4.775939799679309 0.20468166164807358 9.088195407824864 3.6442272174318684 0.21342842676972756 7.524185984611175 2.3052794503049983 0.27323837056892714 8.11049004117274 0.750082867412122 0.33745853879714277 9.708544087681382 5.764424416232583 0.1936640374740027 9.089845318708283 -0.0745029923476849 14.008486179452921
827 10.774215139749568 4.863743521843198 0.1624426392940395 8.771407315383627 3.635020460958057 0.19048421061056528 6.572115655645484 2.206905434064685 0.2578411362478946 8.100836989474619 0.6945620630264717 0.3506642651047243 10.374709822137207 5.8399864278504365 0.21163124608148007 8.918656984478101 -0.07445016101129118 13.44231749967272
828 11.055438490964933 4.802535620165741 0.15357651119880159 9.08151226899312 3.6410589912729963 0.23669583572416028 7.0256606032822 2.234418339906086 0.29036381921044924 8.05069007136042 0.7210587956577822 0.34441848258325614 9.748731739313495 5.774329382021449 0.23145136402149252 8.992406634782833 -0.08781351675505003 14.39849829254156
829 10.706634739232037 4.878590790890097 0.16303382652184178 8.848768777395602 3.6756808452696674 0.2805556345713336 6.526270673722533 2.1686919520659926 0.27289159565363935 8.569702652384686 0.7382911106746994 0.3269014338232287 10.4026937846809 5.826379130258809 0.21518319324257149 9.01081412548315 -0.06496697672800766 14.422100384491854
830 12.074668615493696 4.831250208421893 0.1134035519660201 8.563130502544958 3.6876915054309065 0.19160514469161238 6.058512255761482 2.187242822898168 0.26677936418374176 8.137730197861286 0.69203394551432 0.36050170859015124 10.721470059462359 5.774091266055579 0.22890600176274314 9.111102326224756 -0.08803179289568763 13.306323375574081
831 11.063259357906201 4.868439653969662 0.2104116002388736 8.28374289763745 3.5464472891911067 0.2618277649620779 7.063226714737366 2.248993398835201 0.24778548853192178 7.872897668404572 0.7261366581359362 0.34383705694875394 10.541323013683686 5.813698891125998 0.20640032351137466 8.964889930473856 -0.08175056430828007 14.556132978823516
832 11.27310771680458 4.823951709401671 0.19878146009355893 8.250811330623954 3.5659716699548576 0.18161294657002666 6.910027941689674 2.2047750387748972 0.2854086227225788 8.041001115962239 0.7234740943807703 0.32046345998018916 10.40984295436611 5.834585898975959 0.21450829724263804 8.976958211889311 -0.09194206026222988 13.759865483683452
833 11.165548460487283 4.798971870526239 0.15452626817345524 8.33274609881094 3.5499666418939864 0.21443828378570418 7.123424492979589 2.1677729107278148 0.26073751992065125 7.869924247111869 0.7193576537821343 0.3473480143250471 9.780932350231568 5.773927223156338 0.23051590478205247 8.854515129924248 -0.12049448254255826 13.837686953416554
834 11.166138250597776 4.871771793160377 0.1497560804141654 7.7554612128914115 3.649233071159969 0.22028504636349522 6.188371112195394 2.170409524390267 0.3281036092778438 9.211185104189159 0.7418925626909948 0.3279296978307071 10.344165106722864 5.874843171449765 0.22459711574933455 8.93306415731932 -0.06086371798958627 14.33164027024065
835 10.960639598554154 4.819384566209796 0.1418112533602036 8.086191414386429 3.628992967236885 0.2177077116050692 6.7431378825547705 2.176877564251462 0.302415263768605 9.026916140696146 0.7693969698149763 0.32895467884882273 10.206001747741201 5.863496197128291 0.23354726383933044 9.004577356786541 -0.07086408963157882 14.031004981127873
836 11.432172881230306 4.878360696463103 0.12288513515474198 7.810988858227972 3.5653522249218326 0.21508798435168716 7.188962084877907 2.1391839476405217 0.270806755855938 8.179100243763619 0.6985945824243432 0.3237713394770775 10.292359125332936 5.791762240147458 0.1881400389947975 8.980716638686548 -0.10784300424040924 12.842175796385302
837 10.457642987287736 4.897689052161334 0.15974216313534875 7.97626446416786 3.562413179820164 0.2252724164498903 7.031880918043735 2.1156652869674453 0.31329178538015934 9.010777468619454 0.8019111481693636 0.35545271678565565 10.130087318296304 5.8890679536414865 0.22963012809646519 8.921330631283018 -0.06914441840790231 14.70655703937848
838 11.035366173580515 4.8348872670414 0.1795740625920264 8.3491578932629 3.6247725847521317 0.27963606185929035 6.864913321753618 2.0946461558278227 0.26153354830370273 8.988903573371042 0.675122490430498 0.3373985851894281 10.444717933697719 5.817021142229194 0.21136150733331086 9.136611779133158 -0.11320381450365162 14.547441565276454
839 10.995938750954725 4.8258229080462876 0.15833795583234844 7.621268694443603 3.5588400114687326 0.2734955774749175 7.209924380965328 2.147131276432425 0.295390951293386 8.987707653084735 0.8037754556945749 0.3899255365364164 10.115429773472194 5.83611932392799 0.22190468797169413 8.986053850584117 -0.08815594744585886 15.344436673810048
840 10.661034779858245 4.856237866040832 0.16338708145310038 8.197544061436108 3.549584476822717 0.21981673822741277 7.271124361616274 2.136142262574653 0.2755259647687698 8.866794329936983 0.7599569837500134 0.3506382375955784 10.275042161175946 5.8510232667111195 0.23061840622794638 9.054307938804712 -0.09190477137999384 14.20919779870665
841 10.908946342036504 4.910985398280197 0.18496298893609014 8.027051853326293 3.6676871127450177 0.2442534352543778 6.472303890707956 2.1695899521162 0.2949348430133225 8.838788060178803 0.7671367017232686 0.348149430972721 10.208020173601813 5.8949734672906295 0.17853960810650327 8.891022063970274 -0.040419216128798265 14.333574078973596
842 11.404109604597263 4.910234059265369 0.19774834951119716 7.889419884278226 3.6247781299048496 0.21722259806414038 6.677203454812333 2.1816004036844934 0.31511391568899494 8.641593814490124 0.7377665112032291 0.29589666523507774 10.294708146320264 5.808376912809549 0.16568979898594235 8.98140698089964 -0.06994253918636299 13.655547526332576
843 11.14757098134333 4.8462062349452335 0.16774503064434607 8.116255706444997 3.646735003090166 0.2172217683700988 6.781882611824604 2.3061890737062365 0.3306279019331792 8.505626091011472 0.7832693748845317 0.3554823453863011 10.043756927103077 5.851883202780661 0.1910393686375685 8.919018463545495 -0.035637164678495224 14.46278876640972
844 11.0993495516811 4.839794250567657 0.16428751718293907 7.971529341046008 3.630682587681857 0.22645281376049847 7.130969060491343 2.1875152963813274 0.2948874717989095 8.31598657611146 0.7304822294637048 0.35383410723444914 10.270272546039156 5.836661510499306 0.1828289571576869 8.957621415073813 -0.07746656764109043 14.006421604838307
845 10.09980695903397 4.831633459336844 0.13251210759255766 7.928648296541533 3.496254169939578 0.20998224624182896 7.212115260287855 2.1513366441369466 0.3148526408073523 8.829613950914506 0.7890654371183203 0.3551936655166559 9.931975754225027 5.913526914717056 0.20134909964371625 8.800432044200578 -0.0861304175101119 13.910152006162043
846 11.043734346638312 4.917152736870294 0.2534709615669316 7.9541934073623946 3.5936629637758015 0.260927276732486 6.648289265486351 2.2927032956650732 0.32844100305294577 8.588227918449082 0.7865953124569395 0.3542510221577552 9.986868422752346 5.88934857325621 0.18041773091620472 8.844262672137697 -0.026601166154997257 15.785078865231771
847 10.932235222248917 4.848196702974681 0.17344503479478288 8.541626785685178 3.6157730393664345 0.24339002945487823 7.444208056718459 2.132012002197995 0.24979199720403678 8.86472018299289 0.798518124434018 0.3236583477824321 9.751979987485706 5.867631817015034 0.20714790811152606 9.10695404702623 -0.07006740536222847 13.721575066474005
848 10.188977370516355 4.845143525783204 0.1780270509166141 7.817137360428126 3.5302371949097724 0.22206658136576155 7.266631633866355 2.1081503920251556 0.2833427571588312 9.031298130816449 0.7934891481064323 0.2879857896841718 9.634354449709654 5.898615905677445 0.24168079656251362 8.787679789067386 -0.08736650925945896 13.90113612433551
849 10.451076992786 4.884029229970579 0.19325293676163927 8.165934937652345 3.5786655972242816 0.2314121250227672 6.687719086705962 2.099877746114805 0.2985753067929953 9.096431622046216 0.7790872408527889 0.29703452054823604 10.26045165995053 5.928097688851807 0.20468136839798373 8.93232285982821 -0.06854224195700857 14.036964728848783
850 10.568017048270754 4.877045907720949 0.1764289310973551 7.953285915057307 3.587971906206085 0.23208918593976055 6.993406762019081 2.1508673743079716 0.3155106221949817 8.200877794782077 0.7880196407673488 0.37338274960926227 10.167811582024438 5.882486383005114 0.20866220486553555 8.776679820430733 -0.06521550015836727 14.966502076493459
851 11.035546297492555 4.903180473687882 0.20332800502379517 8.672245377649721 3.6717905323962454 0.25500121149731086 6.35750406780574 2.209220946392755 0.3260928344078311 8.491203125760832 0.8009611493597725 0.3314633849245407 10.018486570630388 5.875198542571592 0.19778141630371296 8.914997087867848 -0.030423413678211532 15.053513262968664
852 10.052772949987341 4.967241701643172 0.1760325185780362 7.3635087165419195 3.689061627106709 0.29344660472127776 7.289003295822071 2.273324115863809 0.33086833894207635 9.109943772201175 0.7673799518452195 0.3381529301405121 10.576756068517051 5.968284285554169 0.19147740180582618 8.87839696061391 0.010564593842754743 15.240422890615132
853 10.822911860791212 4.81802073522862 0.1194675309062131 8.273701205752035 3.6756867931676727 0.2478719919426932 7.361985614391728 2.1917621336651876 0.30227894412795975 9.071523558551869 0.8162871081397053 0.3642893439131225 10.495335155079871 5.919710234585329 0.19032768574363243 9.205091478913342 -0.03820034160255796 14.028705417441758
854 10.50352690351462 4.854713783890908 0.1849837299651145 8.09477699280627 3.64545527028169 0.2661645976362219 6.672293042039543 2.154965005739226 0.3267423196482433 8.960359632391782 0.8123898633864454 0.3369982717955335 10.136020988696009 5.888667554604281 0.18460029746101 8.873395511889644 -0.05125544697935094 14.891049525712585
855 11.027503349508686 4.814290493558897 0.16065353246487765 8.482907814500244 3.638407663188492 0.25355699133337717 7.450609636048874 2.2317030897988306 0.274429034041148 8.278002754379596 0.8263801197947417 0.40291133460256157 9.943045497953769 5.839047553554203 0.2367235404504773 9.036413810478233 -0.05252795858082806 15.220903807973961
856 10.533977034927041 4.824297544487144 0.14385006061292502 8.447299151887295 3.631279250669449 0.25824357961197125 7.007722074428794 2.3297947102013494 0.3064712019530264 8.186667715684859 0.7134072057483436 0.36656196336483604 10.42621516889696 5.866653416720848 0.19236485420018704 8.92037622916499 -0.049407316994434056 14.524384534260518
857 10.938124793829441 4.821165763777323 0.17948727646858098 8.934820948340562 3.676169922824629 0.23475442598173588 6.767267671390718 2.264169581488701 0.3212649625126636 8.146281394381688 0.7518945297544521 0.3479342963749618 10.035535266046615 5.767097597861646 0.20942677467338758 8.964406014797806 -0.06639426341851067 14.815172948416617
858 10.263060289525594 4.85749359214196 0.15382723648767255 8.825832815362476 3.549781508160714 0.2077391536554673 8.051932914827418 2.2945170554978627 0.3403454370189342 8.742830123406561 0.8410996831236738 0.34228284012027005 9.806755724201773 5.902364925260683 0.20995822488596252 9.138082373464766 -0.03344238972288227 14.371533517073964
859 11.130838986181327 4.819258866761396 0.15186313100516258 8.52982068289171 3.661793477161408 0.2208065408273599 7.18971639091075 2.2439834515561117 0.31705250477221164 8.369961386559718 0.7229898203282014 0.33209451892155 10.081282798713548 5.825235603447194 0.20080625008301886 9.060324049051411 -0.06784149870899883 14.010226943853173
860 10.877150173338482 4.852416141517754 0.17086538957497915 8.545498293084002 3.6258723261250285 0.24216421278821623 7.65159090375237 2.2418157262205387 0.3123630958347528 8.184770911472565 0.7941065813305227 0.34523206130799133 9.918628037313578 5.879234207027453 0.22181800832365287 9.0355276637922 -0.0438047461156015 14.810303171768435
861 10.85083500265241 4.9398275599709605 0.1674856494724004 7.810797257211159 3.6584743001462203 0.2464447919657573 6.573383392082845 2.2552835805094755 0.37003828124245697 8.832313202071209 0.7490370733741087 0.3611491692697131 10.42700341228108 5.921605065026462 0.22678229582083517 8.89886645325974 -0.017648226754415484 15.720818134498558
862 11.132972488304393 4.896740085794548 0.15896536543269327 7.885956856074403 3.675443355093748 0.257711373334909 7.287925305534232 2.249571508237287 0.33172996003581856 8.097978808688994 0.7218611489791038 0.3758994334584016 10.721073899550099 5.884775924221844 0.20118839491989957 9.025181471630424 -0.03681533809455471 15.189048435040249
863 11.395387804626186 4.860549324340936 0.1187728713195664 8.153745144264132 3.6264358621159865 0.20957408726124874 6.839448365470364 2.211566956748568 0.31837512075576485 8.363002795204938 0.7091227675342239 0.3532310263685857 10.191054795989148 5.830102823950189 0.22338797888967926 8.988527781110953 -0.07493819562188023 14.018456210448244
864 10.876243507153882 4.889811259486658 0.1478386659137707 8.407581073184518 3.6896171901433554 0.2541240256595032 6.785635749032783 2.278851847741311 0.3223282561295509 8.494691087250342 0.7426276482903316 0.38161239165389316 10.823816308643167 5.931629480875791 0.1999860998736515 9.077593545052938 -0.015986257252371593 14.964390675721193
865 11.183291636369688 4.884732219898885 0.16781641573986777 8.077593354514617 3.744918515554725 0.21671091432744932 6.586279654987418 2.230942106216275 0.3571565448708707 8.409691604087987 0.7467823770037679 0.3317312411486166 10.911519432521036 5.866689638454847 0.18070814788925038 9.033675136496148 -0.027680771134160786 14.371194002999834
866 11.655118172851076 4.904688488252142 0.190320439059356 7.8119650997113705 3.6586262629336717 0.18387866060379005 6.847359166526235 2.0979522789152036 0.29750621121184595 8.866297275371332 0.6576294415953556 0.33446798861357463 10.614491100551705 5.822536377327353 0.20137711311510512 9.159046163002344 -0.09420717275511574 13.837508438294313
867 10.366764493619863 4.861418604482925 0.18545205963065114 8.312048522804803 3.6881303229261224 0.2250489621015171 6.6985625819009975 2.1920443114181616 0.3631538970950745 8.057885326840887 0.80875538184309 0.4017719824093041 9.805137398694738 5.882186306917198 0.2255971978950426 8.648079664772258 -0.03598675704236152 16.054553575271672
868 11.325522171140932 4.889037231336642 0.1456693384865476 7.663116018620326 3.612764770903788 0.23019977237029954 6.764351237779795 2.192324941454112 0.3173989368564838 8.698446202250084 0.8133332044629136 0.3856539082831693 9.814793777195705 5.83861344473392 0.253064190998556 8.853245881397367 -0.05327902398158564 15.263436918541759
869 11.399938509059846 4.903407809480934 0.16525049736300418 7.848206872882901 3.71962730429968 0.24661844615761597 6.087029432911491 2.0995554260586005 0.33139084663046203 8.780687448977522 0.7385683114893559 0.3809343356527844 10.288591703321162 5.87634978821482 0.22701916833788996 8.880890793430584 -0.05499201465118275 15.483763795258346
870 10.966242277159967 4.848976119661694 0.17455639872919182 7.830380574050041 3.642106522291064 0.2792855701334961 6.30572913118179 2.19310245116812 0.335545955071031 8.486299877504043 0.7725926716369153 0.2818773446701026 10.360515308970323 5.851147006069273 0.14535116709730303 8.789833433773234 -0.06090878839444762 13.941397410384747
871 10.994445082202523 4.887788452129931 0.14430546097273692 8.08144440842568 3.659585749516874 0.2520998978545483 6.589081402260662 2.101048589523937 0.33096226553765895 9.097838585023066 0.7645812231381998 0.34437523055976454 10.180385891271706 5.9183639373453785 0.20743722688660488 8.988639073836726 -0.05622015222899679 14.658323984997526
872 10.703324226499177 4.8700316094817095 0.14259309345161356 7.670653549540414 3.610097092861227 0.24657131980659097 6.863268402391055 2.1483236162005377 0.32414339973207756 8.825110631687815 0.8261010406939137 0.35099396008999983 10.002378411944576 5.9424624366372 0.23829167764941808 8.812947044412606 -0.043090583384943336 14.926621429638793
873 10.533726638932361 4.915333325637727 0.13379569218412637 8.220236086265482 3.7046068168218436 0.2568002991372466 6.128437120216356 2.1698387056891346 0.3448524795003024 8.923772101226936 0.8038265399049216 0.34418115013067346 10.629241617520021 5.939668046425887 0.2105901719129411 8.887082712832232 -0.01583905566395809 14.784829755084877
874 10.831074400452737 4.901721224325177 0.1512104540253845 8.162671325743382 3.7182016390242265 0.2771953376152542 6.295772242605666 2.18687212749462 0.3484204832399393 8.787710770770683 0.7671463261079007 0.3347819695350315 9.829409742536498 5.875505829217574 0.2307672535774843 8.781327696421792 -0.032604313325961184 15.382490111355278
875 11.590759321232667 4.868396990910784 0.18748816465217533 8.421857537376317 3.683486163126809 0.26207289069838635 6.6336302967510274 2.271266078613219 0.3506474341937361 8.111903564938734 0.8362714950646832 0.36400718068553406 10.202975640829909 5.8505322255346055 0.1833821732441594 8.992225272225733 -0.02050315190984069 15.442333782398206
876 11.038917501607358 4.846725932161883 0.14383758652381326 8.670056308256289 3.621618942117472 0.25951856493155984 7.107414749691988 2.2707585331659583 0.2569790613213028 8.081995886713907 0.807229806830557 0.3437399724348105 9.762623425683183 5.814067591472744 0.220758093498354 8.932201574390543 -0.050413581410138034 14.035555495448945
877 11.24507445581646 4.839624370230855 0.16790917141922895 8.753366245595162 3.658892838036524 0.23794067914495223 6.825499412502039 2.294026275060883 0.30375248193730725 8.436397495926153 0.8252352199550955 0.35467450455331684 10.345875174999879 5.841565852224518 0.15713054051025258 9.121242556967939 -0.030624831458285918 13.996297560123928
878 10.981936218848222 4.861577184821153 0.21785088728354476 8.290259634787182 3.630092316057737 0.22571387892042322 6.746966379663971 2.292233806454618 0.356873768351099 8.70390615698971 0.8324219563130743 0.3898775514050192 10.338745122495524 5.842961521668432 0.21797109435268416 9.012362702556922 -0.030636385496858078 16.13778235486018
879 11.313580033289591 4.866167539963346 0.1957404637935197 9.074877980124352 3.737257245024235 0.24212369493254463 6.300673892753388 2.305732959956406 0.312171409231659 7.90230109050309 0.7942325494564177 0.3810850070844841 10.203407437155702 5.844545305966102 0.20238690554735533 8.958968086765225 -0.012906622486559494 15.280870117381095
880 11.26527699876994 4.893058021409067 0.21363656566059366 8.124224462398065 3.7398159146767447 0.22561691529176253 6.182120481954466 2.2432657889916734 0.29092664823578485 8.954784712702951 0.8243800522528083 0.36508967828739286 10.474559050479753 5.931612366439358 0.16651138320934808 9.000193141261034 0.003932686194069501 14.458947379047096
881 11.438577459372688 4.8714866462786794 0.19190600989275838 8.390646191411445 3.721008170568445 0.23755194152936826 6.662641630285917 2.276638473801382 0.32050943657887776 8.004439707805775 0.772029755155147 0.3880997192317831 10.174787688769655 5.882329068750261 0.2167203391594781 8.934218535529094 -0.017795319649078035 15.524720563116615
882 11.476004843044855 4.876186974901308 0.17364731105056574 8.618915273245182 3.6709661849670403 0.2424051939935604 5.840209698375842 2.238658594719255 0.3397319188874001 8.566856888555844 0.7182633293179104 0.35554382147092684 10.38353114597137 5.833417545286836 0.20794539500918777 8.977103569838617 -0.05499521672139096 15.117762323689366
883 10.904177053826318 4.822506022990996 0.14966696490357081 8.668120716701544 3.580279521551213 0.22353886770015793 6.811879272100771 2.184996262093801 0.31635355960926786 8.691230861407846 0.752242681491256 0.37681344808361705 9.835456093150958 5.858745124580288 0.19833455188087906 8.982172799437489 -0.08273982001835005 14.49247917815339
884 11.434652355886486 4.830316699100863 0.17093583433278145 9.151029037963045 3.6595995929317704 0.19990687384864184 6.177460761123712 2.3061954840655594 0.30575342390700394 8.591253303863889 0.7455966551977018 0.35255239320856674 10.14401442021428 5.858061794179018 0.19557613217854256 9.099681975810281 -0.04253969746487836 14.034310787790723
885 11.857884180294183 4.876063153118198 0.19076764749554237 8.487477945202889 3.6741929467321772 0.27343289813507965 5.533783552965201 2.206788521076633 0.36184738458391935 8.434218835949586 0.7517791320890692 0.4135153534188415 10.005308639757969 5.857146242216596 0.2310602411746541 8.863734630833966 -0.04929974351332609 16.85210424483065
886 11.59637121096906 4.8741300972868835 0.12738431788518453 8.22122757312826 3.6929244100539274 0.21296897009340407 6.7523557329060795 2.2101249297581065 0.28829915416902585 8.455418359306112 0.7615529987314336 0.41461164596953226 10.10239236233653 5.836373865829859 0.22290397445053337 9.025553047729208 -0.04747248222781884 14.509217227876885
887 11.420887757390409 4.887449946290632 0.14707028410885709 8.028780625472221 3.74707396275201 0.2611199002468369 5.83857661854093 2.1364340049547894 0.31885519001829754 8.930229039413241 0.7101254359348188 0.37833821086584707 10.447963854921463 5.885930516350923 0.20967605721574215 8.933287579147652 -0.049090969303226296 15.069473464137566
888 11.082740430911478 4.889799751365102 0.18912922264762458 8.477098396789252 3.6631157398676217 0.2571344996246058 6.895435662247794 2.0898580659271526 0.299400919358027 9.432514403907613 0.7368183394147538 0.35993944953097257 10.271373551604034 5.916847239619233 0.2051810520341989 9.231832489092035 -0.0632059153210884 15.020491310709861
889 11.13563444735582 4.831034197975664 0.20278801323310994 8.336059193382654 3.7232142764514924 0.23016633295679942 5.94887006071204 2.225718926743731 0.3424829232565572 8.517085639226826 0.7487006305902272 0.36941066170441944 10.014606361589498 5.853681125095085 0.23217054127505962 8.790451140453367 -0.046023911188620856 15.779469356311683
890 11.236156730727103 4.853222688309166 0.1583424919714026 8.384132207197712 3.691795208420439 0.2632926557208217 6.2093916488350285 2.241842934287796 0.3236456033790957 8.525214260052524 0.76959442648287 0.3598458554821185 9.575955085123901 5.808857271359376 0.2205680136400424 8.786169986387254 -0.04943123678793158 15.191341332057018
891 10.812176718765254 4.8951519646000206 0.1974781501327842 7.9362788961875275 3.6216607642343828 0.19950095477725216 6.046885052944653 2.1816414792543144 0.32221063518819165 9.27540588044139 0.77534153246341 0.360898927005779 10.411809924543427 5.9187726387955095 0.20357816162231837 8.89651129457645 -0.043980066690333455 14.709738317392231
892 10.97180586132434 4.871649998223195 0.13146090263213484 8.03181154362604 3.673629162513041 0.22467016681465035 6.780838453785876 2.1790530398769548 0.29264271033025063 9.131288061813162 0.8453018804951974 0.3793325921372436 9.725711227815374 5.8931400059988 0.2318820438905408 8.928291029672959 -0.029938925138423157 14.438403692198174
893 10.951033155772858 4.864273469823875 0.1658422350858543 8.49268009777941 3.6716020350289 0.19769707002213782 6.750736766101286 2.2898768415750257 0.33052525195472754 8.351178291049733 0.7945253887148639 0.3852314100740224 10.402121893643233 5.909698757969751 0.21884065230201152 8.989550040869304 -0.016498443937377937 14.875549905044178
894 10.674114978528971 4.84356790234573 0.1634083332856908 8.277754961743495 3.7108230552111077 0.2476038809440377 6.2582352932513095 2.281087709344749 0.3497029678845924 8.759188860604052 0.8001491613576049 0.374572164015312 10.228719942799968 5.899505021224641 0.21458948467502545 8.83960280738556 -0.015467172663094364 15.468449053520406
895 11.269207859809393 4.904085274970188 0.1862542713704874 8.446863049466721 3.7242555325016493 0.23238105427324937 6.0876651852990324 2.2737220762535286 0.3008293895257087 8.496822256094738 0.8025997498822361 0.33176070542803154 10.114968181595293 5.899979625238567 0.23042301493984668 8.883105306453036 -0.001565290790627083 14.68660923516668
896 11.682600134224623 4.862633924783429 0.2011740774120624 8.333571368472724 3.753901446821441 0.2706210899536203 6.219563458633798 2.281874912105203 0.3280886267899128 8.341666914292578 0.765141735976176 0.33491419226476726 10.413103759786337 5.907786476490713 0.1959270112660568 8.998101127082013 -0.008226043324468368 15.248985211997613
897 10.729502779444179 4.837560166914896 0.17556937279326637 8.43146008715466 3.7268563101617316 0.27824041268934835 6.448588302131193 2.2382373518750303 0.30081229090428546 8.63977648623744 0.8010473659411563 0.34834086516058327 9.891620301177632 5.911293137172063 0.20671971569231776 8.828189591229021 -0.01949487614688552 15.007857752263885
898 11.45471182208146 4.831161982310449 0.17250410904334304 8.989449141300204 3.7695277988131126 0.21343152218974762 5.963515097597894 2.3060438136047967 0.3390214603031115 8.279234598788772 0.7441727868264316 0.4188251578655358 10.74429035798052 5.868772401792976 0.2142424066073775 9.08624020354977 -0.018557985890307816 15.561816252805551
899 10.579790222636102 4.868744349079217 0.18465484346809283 8.183366404102694 3.709617767245122 0.2485266125296932 6.5599468876170395 2.201875794680892 0.3514579090228233 8.449139245362083 0.797082561272459 0.39497672298914743 10.513773467826072 5.9672586903126525 0.18124957920324108 8.857203245508797 -0.013577910041792495 15.594371843111919
900 11.355662679920894 4.957368467011409 0.1925387449669358 8.525023425162475 3.7706883188789195 0.2386759557586672 6.31840370038702 2.277963594510154 0.35333129252553236 8.567386767075428 0.7879905601162045 0.36191607472687864 10.250788829469009 5.926722576284904 0.19617516303200527 9.003453080402966 0.02165296080045733 15.38548935080109
901 11.626194230030976 4.845075456846074 0.20261036642882288 8.986176773992433 3.7067963530666495 0.23739586609612437 6.653151528047531 2.3355607670026153 0.33089604261986966 8.297938292219401 0.7446401280481941 0.3853172136050999 10.040107844054086 5.83795598437751 0.18381866951303033 9.120713733668884 -0.028488004691652226 15.355706170990148
902 11.202333234432809 4.9032179889353085 0.23069114727844728 8.175613156640573 3.6752807286608395 0.19789574288837786 6.256581321993022 2.2698622277296434 0.3315073400871097 8.416207066464267 0.7949281687267297 0.3803646379891814 10.412773536672525 5.893001204201385 0.18492279664800318 8.89270166324064 -0.015235678909079753 15.187755128456708
903 11.582015321111118 4.88404717410337 0.17691152654258296 9.140226957493732 3.728122537629154 0.2102651513607694 6.211185067467255 2.3146755051722003 0.33550088005058276 8.256543184281107 0.7802787027065686 0.398531932047463 10.306945377753289 5.878497100641207 0.2095889847975494 9.0993831816213 -0.005369538509360994 15.249827197685345
904 11.695055624476128 4.911474888544082 0.1566796781697646 8.185753742465048 3.77503111128958 0.24995518105903056 5.912011015234489 2.1718769695779407 0.34270613107862025 8.093278143436553 0.7036228044199091 0.41849189925241825 10.992558093962487 5.829364204185002 0.2066226998460107 8.975731323914939 -0.04421974695655808 15.750100880224174
905 12.302816799908275 4.864349052293447 0.20605276924831722 8.669361324189572 3.783039420426805 0.26078260227058514 5.680445113996153 2.3310401909826814 0.342114626562128 8.323827590018343 0.7231024180827249 0.35496581818490675 10.415054114647631 5.7934557650607985 0.16641785575442736 9.078300988551995 -0.023496373190569585 15.244500950181596
906 11.860733371780661 4.90936048422832 0.21917261212192543 8.323866674523691 3.7939159409150376 0.24229144039535472 5.44315131609527 2.301922005348116 0.4051752061216617 8.151614812452305 0.726993293505901 0.3560051666584647 10.56871998566083 5.83820633617809 0.1844112111690419 8.869617232102552 -0.008414130524767915 16.123669901924266
907 12.120892660148252 4.885540464953049 0.18197823118332912 8.839068582263279 3.806680439036096 0.24042566242931684 5.703210488952676 2.2816195873621816 0.3591166154171452 8.453295623769762 0.6799417004595222 0.395417499047606 10.593888391746045 5.804012471308328 0.22855585270822135 9.142071149376003 -0.030934809936025577 16.105773270912728
908 12.380132756682057 4.89358961575677 0.15761734144429254 7.865753809693515 3.791026443919536 0.24213289282038278 6.13721715388905 2.260274646342868 0.3834853844217007 8.692350816882936 0.7201667899926677 0.36818846340814043 11.119325009617993 5.831401943210926 0.17110359437674041 9.23895590935311 -0.023201854715307335 15.155050830209243
909 12.243145707952545 4.930034034422646 0.19113540058551748 8.547571796178755 3.839558555500502 0.22803042964762496 5.568514857358638 2.2678555076034357 0.3493306606399147 8.530162931444503 0.6549809263747552 0.3834987657947322 11.313751511632196 5.834829905048294 0.20977626096492863 9.240629360913328 -0.017041956769934297 15.604752124295942
910 11.602489530327013 4.914037394235367 0.16481948099890328 7.913582544733403 3.8082828818773033 0.23663050097190602 6.488776209677766 2.1949793218930784 0.27398637569771306 8.83388591728112 0.663526039318179 0.35451931827062366 10.982143282917525 5.800291648004556 0.19532661494225376 9.164175496987365 -0.04627028549416416 14.040700795925014
911 10.94476230569996 4.892934416290674 0.1647050088924085 7.919377823433628 3.7174861769902896 0.2484771746710654 6.4683824423522855 2.1864842949681766 0.3215153547518683 8.895730382154694 0.7463996277144654 0.37899748755467905 10.687587847703183 5.925339965127845 0.1581537553263343 8.98316816026875 -0.028764846341570637 14.574313468281776
912 11.214117027552518 4.897286473900613 0.15077814347814006 7.995446202489495 3.6467887123873783 0.2007174779489064 7.438763886325635 2.215299780687161 0.3081350684746508 8.3293263717559 0.7870763162041667 0.42024249492424975 10.353783211092153 5.854295599934387 0.2005440064524483 9.06628733984314 -0.04234436593711961 14.672500215249416
913 11.314729615419035 4.858539157569733 0.1943167402670807 8.591379408428404 3.6654430806085605 0.23539598246012622 7.2967335709193115 2.26997641068118 0.29709255448381855 8.050957010970132 0.794721486607279 0.38584796733939847 9.77772593094947 5.839144225873709 0.2506960301150823 9.00630510733727 -0.03692887029176861 15.622831888111111
914 11.977098321316465 4.88913242097917 0.15573641602713745 8.507245779856433 3.7404852100884756 0.22547405906825638 6.719928091534487 2.203423961810091 0.29539729837875456 8.506756783714568 0.7435734713045863 0.41469449750985926 10.472677147352297 5.856895840114782 0.22159031558218653 9.236741224754851 -0.035791561700439976 15.044640832851401
915 11.868962838623236 4.921987782607581 0.19209966805886228 8.073075777048807 3.7314092055171786 0.2355410987831981 6.096852979146695 2.2991613399566937 0.33641319370852535 8.816497725938772 0.6527897015991526 0.3911134993601886 10.524937499790896 5.806221895174111 0.2141686617983036 9.076065364109681 -0.040179757588917564 15.691436101748518
916 11.843843384321202 4.818628692046066 0.15496326394326748 8.64780770411732 3.7157073157355103 0.17997041465155253 6.877579873765791 2.24987037650548 0.31391895831252337 7.845710512483528 0.743141687952869 0.3929537359071009 10.26592097128904 5.782040846209667 0.20725597860624956 9.096172489195377 -0.06061595886994238 14.313200217018446
917 11.736961290361261 4.865460433022524 0.1698613172776469 9.540028041631867 3.7474629153009467 0.21416417461525186 6.865609787957354 2.312356212701868 0.3157742497662748 7.799396073168869 0.778590656972305 0.42507048247027823 9.875873603999814 5.801081895645068 0.22920473682405135 9.163573759423834 -0.02150331983131848 15.516556081395493
918 11.384811551740677 4.859263887597573 0.18260458084238562 8.328648499756518 3.7668805658950846 0.2736923525639392 6.415741153812195 2.323429404101239 0.3374086681944322 8.014495135594146 0.7655411923848501 0.388986613131865 10.657215368308716 5.870269484094967 0.174449973444137 8.960182341842449 -0.0054168357451181755 15.551703916335535
919 10.6921934776928 4.882288434622632 0.22099505928156 8.283225506504184 3.6947054758500473 0.25678035092885354 7.484205124484516 2.215609995573452 0.291790256079616 8.401313808871837 0.760620663467001 0.3947052443989118 9.94459522855217 5.927411487446188 0.18602914599684392 8.961106629221103 -0.02636653116799694 15.473298864874264
920 11.00703296597095 4.889003639812015 0.23584866983797861 8.974560012245908 3.770923538075912 0.2426563593626216 6.4251221074356675 2.314988660458745 0.33741478987751544 8.188193791620096 0.7372861077941159 0.40099574952210715 10.506600640000931 5.867376405424147 0.2102434466831201 9.020301903454712 -0.006578072246873989 16.354037653956418
921 11.889912827722254 4.878023638694016 0.14472927253839812 8.793478858013879 3.7453112052056157 0.2431148479994297 5.680571447467198 2.129194170168386 0.315243705657272 8.665876568722403 0.6701198342691912 0.3787988037890472 11.272607168848664 5.822978712757072 0.1694592403460271 9.260489374154881 -0.07336823034100477 14.339367416208752
922 12.12867772208057 4.954941056571705 0.1874884844336061 8.325526173866454 3.735735479604263 0.20578370219054387 5.658301824727983 2.2694960861846463 0.33024395484309416 8.002111613157185 0.6460072067111099 0.35689697160383627 11.564509481397492 5.864092645799359 0.1822398800272865 9.135825363045937 -0.028439247585644156 14.4689374988195
923 11.768928745837947 4.955558676071366 0.19369314765500104 9.060001790134248 3.7860506813596295 0.23322975105619195 5.830219170295532 2.2300248949371495 0.33539785541491846 8.677976296654743 0.7383087528323885 0.3705566000830423 11.253951696867459 5.84362638960306 0.2009845740170521 9.318215539957986 -0.011779863599142293 15.284931788108707
924 12.597783910228715 4.928548288401214 0.21026286676180772 8.66258797011075 3.8555624817649647 0.23831137310894845 4.765974382722962 2.263322759649111 0.3348109939170619 8.899570116898733 0.5933181874584748 0.38533180315760335 11.794602617423518 5.816283041331467 0.21176315272611784 9.344103799476935 -0.031086790838814694 15.819137713919718
925 11.950355791586565 4.92391141428639 0.21382989960169282 8.543660087232569 3.748686039495805 0.23569506117164943 5.756221462728198 2.2447948606166577 0.3268899251517083 8.775387067435286 0.655167567021833 0.4025889417565164 11.301296732719742 5.903586019610956 0.1814633924358046 9.265384228340473 -0.027264562353532605 15.589805975724193
926 12.049472074207593 4.929530734952666 0.17766621000726995 8.129228936576819 3.7791436516588455 0.2290436039454583 5.565129761721392 2.241001415157205 0.3510747342899428 8.640129603134168 0.6811345416739917 0.3634298187764879 10.9810021758275 5.841104311236966 0.201079198521789 9.072992510293494 -0.028110811623926257 15.152368116560323
927 11.312706890512574 4.947296514405158 0.21255431204254774 8.10503872847004 3.782003140864723 0.21164600095352873 5.980627835272523 2.1459633905247264 0.3072681640888489 9.43567061598123 0.6976627140010037 0.33770112928904233 11.138524267426686 5.9130554804917335 0.22478999491024046 9.19451366753261 -0.025297494502391958 14.827684802803184
928 12.057044389346455 4.888161720119856 0.19036234003037492 8.534107496838905 3.8322454189733524 0.26085194486433017 5.282398152533135 2.3441393168552227 0.36106481751550695 8.380165344421469 0.663546817566722 0.4196567030161589 11.208548730916087 5.844357886348731 0.23044989415267667 9.09245282281121 -0.00800351058708404 16.75770572123315
929 11.102034105104517 4.967150278769472 0.22868919225287737 8.137127042140731 3.7897342603773776 0.29303729063932615 6.226023807942502 2.2040161703547807 0.27302425627546834 8.53238166143615 0.6993635483538949 0.37016483663905225 11.606680674576484 5.883211911550503 0.15372800713391388 9.120849458240077 -0.013798508678655352 15.110542396901534
930 11.346740252351937 4.897228826562372 0.16535409429525766 8.058724480261954 3.8051322621628936 0.20910686376107537 5.298881508308165 2.179882598773797 0.3072033217991472 9.067773081134606 0.73533242995565 0.3843998722738035 11.031694113094238 5.901916270850877 0.2222818983377656 8.96076268703018 -0.018595264898743146 14.7633582488221
931 11.68524510781572 4.895666318872355 0.2129813778118358 8.500341559908813 3.8175148279830795 0.27511552669456774 5.759269432533242 2.215793077407832 0.3289498817190159 9.044718028620276 0.7316308188233284 0.4090185846952137 11.315207938527854 5.858742022677441 0.16533055518603731 9.26095641348118 -0.018624329407053896 15.944222839521755
932 11.671648726136723 4.905896599243718 0.207753891872522 8.723554020047729 3.825412029259388 0.2163294243574031 6.013801017010822 2.339084180881015 0.3440339745435484 8.209690043160684 0.7581411144374 0.40185473956108064 10.672616523063706 5.816582514645814 0.21912572881584877 9.058262065883932 0.006529545133606174 15.917887786079643
933 11.512017884580777 4.897294514856104 0.21068225201426066 8.619018600815938 3.8049462236020912 0.23221664747453183 5.8782001061758375 2.2009580232654202 0.29834787480728103 8.933045260332332 0.7764209228029779 0.38428795986358855 10.838467481668285 5.896271056916486 0.23038934633829802 9.156149866714633 -0.007315594271244974 15.537745430538001
934 11.035996172030009 4.913248959986996 0.2264419291047719 8.017523751656597 3.736036067213147 0.22850270599108125 6.754027003240989 2.2637656626656435 0.32739074787342004 8.718357821097708 0.7893738488995289 0.4146589916163865 10.704061970528397 5.913888319177827 0.19696467720600352 9.04599334371074 0.0007688290287676258 15.973594096344087
935 10.999412686173544 4.866714855185015 0.14926388879829222 8.29196899614085 3.7479173953580545 0.24650708678827865 6.577669533737222 2.1286420084771502 0.34344502061526955 9.523557306269861 0.8024735530366413 0.41661862976838365 10.170883830362481 5.882376617516984 0.22904754174352177 9.112698470536793 -0.03686885664509185 15.869580666585257
936 11.236104083528703 4.904416326997399 0.20881091155076886 8.018669932662947 3.782820552788179 0.2515125919640339 6.007494325303447 2.112110977932121 0.3317945587869232 9.256972581694518 0.7261900678821769 0.4329702150748938 10.875815265622705 5.940416089747977 0.219944084031205 9.079011237762463 -0.0293029394902903 16.55885111369828
937 11.281207169199153 4.933432503581196 0.16907888732940943 7.693876909673237 3.832401718296638 0.21366467722377197 5.966734052567426 2.121734034702159 0.3324953995441598 9.371889292847536 0.7441197736723231 0.39368670761535257 10.833412755736502 5.948999927117897 0.20488478444173913 9.029424036004771 -0.006356151085818285 15.055158843561298
938 11.229187956187001 4.919505517114705 0.18953998244757467 8.18268781554701 3.8474156926598817 0.22806127676417215 5.717594048253172 2.175199701876139 0.3153576859398918 8.895210032652338 0.7441949256319561 0.4211107784230854 10.192646203948163 5.8947825210619715 0.22201190795455217 8.843465211317538 -0.006274070890930239 15.7687339504208
939 11.820682542897138 4.882418723149897 0.12462394168301853 8.550079652730112 3.796121311295987 0.2013300244417776 6.584382135485057 2.1781214713304977 0.2962321172008488 8.54699277978057 0.7401846133050836 0.3989223410980979 10.052677509994206 5.864039106335891 0.22498832217948428 9.110962924177416 -0.030316697476389633 14.27921688906954
940 11.8113793338731 4.896840776755522 0.1724099800637379 8.861705931864888 3.855179865291401 0.2322785399790238 6.284716479689926 2.2317844686800448 0.3096418510486065 8.30758027553654 0.7380422218513663 0.3856855977296434 10.669602444110893 5.882366350283392 0.26300508396331074 9.186996893015069 -0.001651005987515708 15.619070742403974
941 11.380205279012964 4.920413764451416 0.17246729712263373 8.362123146469743 3.760762968845809 0.18911305293917455 6.686108864218377 2.1683568282072843 0.30066460005382745 8.661850683932421 0.7563587480888101 0.3928696716575158 10.332091122304123 5.885202361868156 0.2604650141160406 9.084475819187526 -0.024274808267565763 15.075432149961653
942 11.684133228374744 4.879342456946061 0.20899973653032974 8.190537978629862 3.8245453278499983 0.2060349976085412 5.935575492785544 2.1639655241307048 0.3392894825974159 8.65730710772105 0.7508226550427172 0.4286535315902944 10.309928576109213 5.869815275709901 0.29424548882123025 8.955496476724083 -0.02479549462398445 16.927731377444548
943 11.003798366207477 4.8650182532347745 0.18977995026505945 7.9592140876078545 3.723175212435452 0.1700107524312 6.819638673707319 2.0852851772746392 0.2397157350376247 9.255882290717114 0.7578592900168653 0.42828885757853663 10.223783631562066 5.907776145302461 0.29543333093494245 9.052463409960366 -0.054670926907022556 15.163083122973546
944 11.432118325194233 4.9005773543532705 0.23094256914185618 7.973313248090919 3.7984533705066603 0.1867907178359438 6.467988476772756 2.152364274928425 0.26743064728118615 8.826202423401751 0.685517823598547 0.34858455318747134 11.087672871015421 5.88408590450063 0.22090313209996956 9.157459068895017 -0.03829399698235443 14.377248511852745
945 11.830820930433985 4.892078523759726 0.14376646369150528 8.344215928328902 3.82300792676641 0.207150806168775 6.5471665023902785 2.1636164309336112 0.2687546315338064 8.790434965022751 0.6908567213697506 0.4183699988443929 10.831356764348655 5.881085824422515 0.23219307745080653 9.268799018104914 -0.03236465710945839 14.555820642298075
946 11.056047064532914 4.920154367952312 0.15823888465469763 8.297611732569369 3.7795392260894016 0.18984281714169565 6.593846793539997 2.237032737951893 0.2537021315215149 9.051335124489476 0.7222531927343074 0.38100967845263023 10.394837797304891 5.908661893052837 0.2736952193426142 9.07873570248733 -0.00896545900371053 14.398300259706357
947 10.718031353229943 4.95369699168767 0.21498574914836666 7.874274983673587 3.7679248403484604 0.22111032305912134 7.054003701506528 2.240553269514472 0.23596495925348387 9.361756664551258 0.726735571616054 0.3737505641628536 10.857344615740583 5.93296282409837 0.25950393136694727 9.17308226374038 0.0018809568931442478 14.957814125893233
948 11.35354097598171 4.990733424076126 0.2046200700355407 7.601601115026984 3.740117340415611 0.22354074981563238 7.141791261150595 2.133956442504279 0.28077512129956445 8.581791546477358 0.7327749063032033 0.3646829524395597 10.84218900321867 5.907800510351026 0.27402206071279134 9.104182780371064 -0.02141721782981183 15.442827796109919
949 11.39484634138386 4.938073224477605 0.1943454452769184 7.36166131555687 3.7103999104121654 0.2088048732740069 7.209396779823117 2.1351098677008107 0.2523334906345058 9.095920251502065 0.7538052409231483 0.384436109997207 10.506140132613334 5.9094641558809755 0.23805065768682426 9.113592964175849 -0.03312326268091999 14.64446407930387
950 11.928167143207109 4.929087560956557 0.1700058203283456 8.186384926668513 3.8551709319228884 0.207037172387492 6.0371529858781905 2.251349680585005 0.33026564369173333 8.730460414084469 0.6372323934591692 0.42367413016963523 10.973153553370727 5.834567465261397 0.24841124253756716 9.171063804641802 -0.021012136122857572 15.806691001581344
951 12.029543741037813 4.919494512683415 0.18461328605069416 8.604165148789034 3.7547332460847187 0.18242659178014625 6.786867878464143 2.194958030754605 0.2940989171812151 9.141975802096418 0.7509619016049031 0.43085205066371524 10.93258501473612 5.85694765281172 0.23460626801236395 9.499027517024706 -0.027074673771988533 15.201683145713353
952 11.27971876530902 4.967176862203396 0.1717963740780598 7.88336584599424 3.7801436908406854 0.2113734397892492 6.735408648487913 2.173237358483651 0.2872421631273077 9.538935491719304 0.7306225202610336 0.3787112741230635 10.54999024344697 5.9452991413539396 0.22755454813401074 9.19748379899149 -0.003197827931319774 14.629649939034412
953 12.199499540856788 4.932086131051108 0.15657727312507372 8.235599756769092 3.783446289091777 0.18931745169266528 6.620364768741188 2.2092623813956616 0.2776458397302054 8.972407361377785 0.7489971329714976 0.39285456942076386 10.603102809739578 5.88835344159505 0.23640639795121612 9.326194847496888 -0.010064667338842193 14.35604806930715
954 11.472710343701005 4.883909001331927 0.14512506751683588 8.278769687944866 3.7927419325489247 0.25636461391655657 6.004428250586783 2.175367974561082 0.32572869644385843 9.086008571451954 0.7285125008380341 0.40220022518782894 10.604467395292293 5.916706674788159 0.24191254650192578 9.089276849795379 -0.023046125746235567 15.714297437002577
955 11.382299731286224 4.896190485912237 0.19419693653143297 8.665060264938408 3.7710048428370597 0.20730347728075335 6.652075413822118 2.226134384650343 0.284642531030075 8.658000534384781 0.6724194015369511 0.41516763609199026 10.681041199211462 5.856435256445049 0.23701742134343523 9.207695428728599 -0.0380568682835329 15.336109226937257
956 11.791819319264649 4.880928388272185 0.13934566140598928 8.279018502226947 3.7303046182313913 0.20719630042985326 6.760494538667354 2.291543990300509 0.29195886951646244 7.788077983612548 0.6910423375545176 0.4003635535141976 10.498371217872581 5.82158880407217 0.22409717278646685 9.023556312328814 -0.03941211487370633 14.472473388156708
957 11.842625641724286 4.926383429037259 0.14597493834928832 7.921851273344562 3.7817743096453436 0.1963561091703492 6.0011098233868205 2.2190088691302288 0.2897156488051618 8.599331433778458 0.6876407778757805 0.4335893314515864 10.95083640299851 5.885788890534037 0.2325862083516727 9.063150915046528 -0.022374487315331138 14.876531000034786
958 12.138025738844366 4.926352516040488 0.14777593257350854 8.792819314965968 3.832840204014619 0.22111847627625444 6.131292491883637 2.1977833735551786 0.2740698539135813 8.085944047500114 0.737791318167101 0.46229180242094603 10.736430497538425 5.85207040654482 0.23073050669647177 9.176902418146502 -0.013126178895419472 15.30927841098377
959 12.03297631208557 4.9009020830707035 0.16357422327617224 8.384204495082624 3.7370941129663677 0.20231691286326778 6.309707070510754 2.261583867551188 0.3543597725181433 8.832835302726354 0.7584058177602382 0.40344381313137634 10.600053421655646 5.844138893313209 0.24450791019712853 9.231955320412188 -0.022068787627519536 15.678447266298765
960 11.848177849831629 4.921655642193869 0.15964620573943064 7.813043934693671 3.744218438349139 0.17737829798197574 6.8413669960088415 2.1614930904705223 0.33369835264695197 8.688303599446837 0.7705122482120206 0.3896285973925673 10.536358794146189 5.863962944218385 0.25604002197666753 9.145450234825434 -0.030125269871073713 15.08473514935244
961 12.213341642931494 4.898960458775981 0.11713282512923313 7.730711344058162 3.7544823658642112 0.17998273471551607 6.8849170714618 2.2244423592291676 0.2811328278331623 8.139783176530564 0.7661923372891201 0.41359514914037343 10.401140581522018 5.837388155267444 0.24644723519058637 9.073978763300806 -0.026200607274676036 14.189767009220956
962 11.931053314602226 4.869746442892543 0.13296426955011556 8.588241239355197 3.7483904329037556 0.189352921975628 7.085680635844028 2.2234496306019453 0.2819874648541633 8.214930427789605 0.7356876660466902 0.4261634483362803 10.926952184231578 5.853006952342202 0.24424554804790113 9.349371560364526 -0.03643751760243359 14.607142478217398
963 10.923278532489327 4.887440598250086 0.15922120679643206 8.42675553460612 3.803041044324271 0.17067564149362932 6.796967162077894 2.3018228354188874 0.33173179019550003 8.0630491019201 0.8115749704076247 0.4330139680004877 10.005238454318995 5.867754423012966 0.2278964475799999 8.843057757082487 0.011833031722905974 15.15518120784176
964 11.655976893041037 4.919828818311907 0.17105878092129928 8.155658513036773 3.763135644823076 0.20653319631958053 6.4792240434781565 2.2637896261483865 0.300785735882716 8.311439831352939 0.8141213095037181 0.3848675345774356 10.746666463043509 5.839900040678047 0.2013321108788224 9.069793148790485 -0.002338654666834028 14.49098910288547
965 10.789871040647142 4.923448810469978 0.15386924389907713 8.009107345736213 3.684757205006902 0.1935236905476733 7.7282289047395825 2.175801184183928 0.28690935253178296 8.847783068973825 0.7819951488511059 0.39907315736070476 10.144401783085824 5.916337402333427 0.24333981675065486 9.103878428636516 -0.02602579239079268 14.630079220078768
966 11.425040872069669 4.910779285937733 0.16698182817124943 8.48060510927536 3.738906476422016 0.22355768815377627 6.593118448498089 2.276039414436867 0.312995552848677 8.508524132647505 0.754595008015689 0.38546704870199017 10.528555209851598 5.851807032947767 0.20916600468697083 9.107168754468443 -0.016068299007846475 14.875910904252478
967 11.254673488979732 4.935350409184948 0.18935862194452346 8.164452098310704 3.643225391240618 0.15196238730570436 6.51404707463978 2.2563107995092015 0.33227729346399776 8.284369931510978 0.791544137837832 0.4209499177511411 10.516521238421513 5.86692704400319 0.24092204041087345 8.946812766372542 -0.023822186204703066 15.303361922688715
968 11.524494833919627 4.840043557111831 0.11333452995260845 8.543946332935013 3.667865064331198 0.18847691155245824 6.4436246405890865 2.3190050651628598 0.3530281710543361 8.029804828772184 0.7572497607253894 0.38675888499060435 10.202438030224657 5.876961574764877 0.20772585947766392 8.948861733288114 -0.030268738140629824 14.316202580116155
969 11.591121806118695 4.888215614936012 0.15249498779130824 8.132804320138435 3.773184815148724 0.21681096327741362 6.3715950751572565 2.2720980046125954 0.2961108087059662 8.466124783156811 0.801406498012545 0.40515403594374916 10.524072597682707 5.90573358336082 0.24204189323787392 9.01714371645078 0.005633960654278391 15.041433442502981
970 11.696720505598279 4.90250330244398 0.1612887129969659 9.205544253233702 3.741444734726086 0.16723374774017724 6.283087892442529 2.3042776521758204 0.2804279541286305 7.957187018386534 0.7105424182452882 0.3960650457636626 10.361105077563138 5.832317024057897 0.21909693592935822 9.100728949444838 -0.024276716230046524 14.027294794492695
971 11.474341262516411 4.9410211601068665 0.22417762341814257 8.41687722887022 3.788693492826817 0.1950964610796662 6.412009961668697 2.2515639219952477 0.27685688333218694 8.323732470305853 0.7477652603002537 0.3628263890099653 10.360984874317587 5.809486385662506 0.21718857805040398 8.997589159535753 -0.014787698381522696 14.623555222398933
972 11.808976851281034 4.889848736638274 0.1690682606711288 8.667587330023796 3.7474864677640984 0.17268631770305043 6.247123831380764 2.3519838872975707 0.3340902913338905 8.539436459827632 0.7436739947086918 0.39991247780524164 10.247670869956393 5.885478422005556 0.21874041834428407 9.102159068493924 0.001200559122977185 14.83385171455089
973 11.747801235865028 4.899157929927609 0.19785450792440545 8.006311899669152 3.797502426789157 0.23252724152438226 6.932151337973801 2.220761310156024 0.2758415001937661 8.859474465800588 0.7211098706637247 0.39098558264378885 10.465161531119676 5.855351916719611 0.21280760492000225 9.20218009408565 -0.023717051708635674 15.01168258893768
974 11.309571176575334 4.858714586281415 0.1709056973089544 8.300120121402376 3.647516939477866 0.20694755547326374 7.239589524623216 2.2035929077804797 0.24856659198889217 8.83205682098662 0.8135229483826064 0.3884128767734525 9.836675585791928 5.8832142729049695 0.19560097461619702 9.103602645875895 -0.04118141159439348 13.870548434086437
975 11.48150620488134 4.926050489948012 0.18625266198668888 7.672069711261549 3.838903862145341 0.21842486690885007 6.543089328597446 2.1424322170734813 0.32072580058106803 8.787979961844016 0.729407838101766 0.3476600813426407 10.780054515926224 5.890844955167212 0.18452169721737732 9.052939944502114 -0.01696587007269834 14.410863813800457
976 11.688300377968707 4.919120670484093 0.1683266569675761 8.178041114355477 3.7731888856437252 0.2248862398575827 7.1152522496728094 2.204323076789443 0.26411426750555356 8.793492311915227 0.7549045434254159 0.3648126172284067 10.284295459759274 5.8400412093185645 0.22809185618336364 9.2118763027343 -0.024178065427612673 14.32659925127462
977 12.15884706217484 4.9025287466263165 0.15474066508839826 8.072423897048603 3.7521974512247596 0.2125534644103989 6.5802726376735405 2.332056574978539 0.32323396113215735 8.215184726808335 0.8605451357275014 0.44493395965472643 10.080145157797354 5.799356974118581 0.2666818996943512 9.021374696300535 0.0068432339752785955 16.067386120731648
978 11.294526419404226 4.906426063630257 0.1634174927135919 8.126367551445998 3.730236790566881 0.22967621150053638 7.61064250340046 2.1794575891089587 0.26264237450844724 9.004717310123626 0.8289644709312326 0.3943595970225927 9.96465934641495 5.921708877571928 0.23590707659837074 9.20018262615785 -0.009134984198009444 14.736506030298482
979 11.384705698245972 4.88897605619195 0.13299528830255913 7.8504332595416155 3.7507609072545223 0.25045925917752454 7.280045284402355 2.2063597986654244 0.280397586705132 8.851019562622328 0.8296325717383015 0.4227731707891267 10.01919449305059 5.934535754150096 0.22697334954905526 9.077079659572572 -0.0004407249598020968 15.05273177565084
980 11.366469915850862 4.927964941020858 0.15606923337211456 8.106841804956264 3.7243097086315835 0.19995849432019505 7.02859841409216 2.1888614057185602 0.274791490798853 8.471334673270038 0.8168456632855899 0.38111385259746955 10.307035973020595 5.905105313390619 0.2628440930577508 9.056056156237982 -0.009876336150418764 14.607870265048701
981 11.009697600591473 4.9448055653549385 0.20598662778791035 8.252171915259906 3.73899852629725 0.19218113425223182 7.173218277834872 2.285480986890001 0.2856304027469864 8.799541240276183 0.8487249745920226 0.38527249018494303 10.048613593822246 5.875079747927114 0.23200961717481544 9.056648525556936 0.01612421765240437 14.909281680349837
982 11.312146403348772 4.934879332994648 0.1832402623331611 8.164590279676418 3.714321237824713 0.20917806052356325 6.487289522702834 2.1639154880248355 0.27888896794978324 9.183356655730146 0.7701832513535278 0.384141186853503 10.190269324184488 5.863727996470246 0.23562128388991715 9.06753043712853 -0.03308828122626686 14.794569678754486
983 11.285189301657486 4.935166925936959 0.14268366069264282 7.540496549108799 3.7763788142723564 0.27142882328737866 6.8348579157256815 2.1679264577325235 0.29258547291394343 9.099539536495012 0.6969129876619651 0.38458722445760174 10.476768295561438 5.8752155074984005 0.23462524145965905 9.047370319709682 -0.03217360393942004 15.193814247897949
984 11.166008148102705 4.904499807218034 0.1824821086339813 7.982069709673803 3.7228411420966063 0.178532559828109 7.242923011389933 2.2394703423577167 0.2808865221954906 8.54402850118295 0.7541065010730242 0.36506647232139167 10.647922454722458 5.849209272679966 0.2204737309115942 9.11659036501437 -0.028468329474791453 14.065442293916869
985 11.490352337446325 4.897003581412816 0.1410327409046616 8.136251793199403 3.704526706453517 0.20478017023583328 6.344466957059697 2.212271493294224 0.3088770946777817 8.555830227012985 0.7614045872878257 0.40837951761488467 9.93277346145916 5.850102316790704 0.2612911584784909 8.891934955235513 -0.03743200551204358 15.176055525321075
986 10.572068353120711 4.868027541401551 0.17920426564179073 9.092992031815342 3.7298538467959013 0.19755742617393474 7.1547166847902375 2.2231622038437475 0.25873837692653906 8.760393112295173 0.8146953704043186 0.4017556729294218 10.313715408646937 5.882820740726106 0.2589388769746672 9.178777118133679 -0.01878180192553607 14.853296215201059
987 11.608689074269924 4.871294641129889 0.16153127058806283 9.188339932835346 3.715749006290862 0.21620720763144782 6.437696315520875 2.3589813057469398 0.2954452043654961 8.445038045389715 0.6958462720641491 0.38513591049033236 10.894983181304122 5.856595126330004 0.25826505092921326 9.314949309863994 -0.022800472247492133 15.086948694638961
988 11.35094869633395 4.838179610094469 0.17231753827391394 9.189425751522222 3.716331363980635 0.1473815236052617 6.625223749196217 2.309763284337653 0.30734579973404563 8.125037613367343 0.7575078889916772 0.39100653993443 10.214305013503463 5.848575938070052 0.24023058740133824 9.100988164784638 -0.028422125464963543 14.4188494808208
989 10.971379362077943 4.9153731869144 0.17192881505855764 8.513077593511506 3.737873927085473 0.21346275531822706 6.631418216411875 2.1506982250366082 0.31088875841956853 9.241765173727169 0.7656874719945844 0.3549196830569084 10.711006272109412 5.873728433839845 0.2572176905199181 9.21372932356758 -0.033821493585678805 14.993362437237494
990 10.429938667514953 4.928843942276471 0.17788967310810988 8.535419695478552 3.7274227617329787 0.20182153621570878 6.548011195459639 2.238109998631437 0.33250909507652865 8.634732812572858 0.7533556769126158 0.3883078878640857 10.210652179004768 5.902445517031006 0.25019073384474627 8.871750910006154 -0.012458163242959341 15.478098754899774
991 11.201646355417266 4.870330656049085 0.19644499366523635 8.464720023957028 3.713585996442542 0.19116677324408246 7.624513958913769 2.207162265357968 0.22684617464838447 8.662119505053855 0.8440292975331191 0.42030005316392244 9.921682711616075 5.848079947689794 0.24786713298442428 9.1749365109916 -0.02585610994535934 14.697801302996979
992 11.165196222370811 4.8553616931424095 0.1081952128279573 8.435185089202163 3.73180039713818 0.22531030465245108 6.604285758627446 2.2338729319673902 0.2831552907717523 8.714236131317813 0.7821836215449954 0.4346926299179453 10.071638529118507 5.897526662259481 0.28135531090868215 8.99810834612735 -0.022344681349369667 15.2717173284748
993 11.07834207976947 4.918730845903839 0.1264254785462261 8.112863067919012 3.733357354656963 0.19164958449620603 7.038646023768236 2.259504869120263 0.2781944030374054 8.904121934856454 0.7684183831714148 0.39058640870418476 10.280189160161695 5.835708090674514 0.21909858133745277 9.082832453294973 -0.019349833854462272 13.81922012415103
994 10.940419539525452 4.878503115101624 0.11575378546216869 8.44778565866364 3.6948379215107225 0.21619803863540504 7.673460989700615 2.303572046021374 0.2781273285213184 8.532786965573482 0.8202255735380386 0.3602802871580538 9.778015536071264 5.91638168548042 0.25654320317962037 9.074493737906892 0.0002103257705749595 14.059268662971478
995 11.24502219025344 4.821114590072257 0.12191315378268519 8.548461888066704 3.6531283549300126 0.2109963943131637 8.192464618709078 2.238693964874805 0.2513410513782545 8.183270451469797 0.8539100598667783 0.3848624541942516 9.485457361469797 5.838062168085129 0.2665323563984319 9.130935301993762 -0.04151191499406448 14.159453394307763
996 11.589259116608833 4.8372136595612965 0.13802457231895576 9.052579871785879 3.6498024602377868 0.20322703046598084 8.32881849974172 2.2828289440517153 0.29444518905385747 7.901341123282683 0.7880190153764998 0.3636909631874409 9.440575421518465 5.806615994070225 0.27267965040764625 9.262514806587516 -0.049597727900356214 14.576818717503672
997 11.336647757186713 4.882784213092551 0.1566128167282944 8.665763277360343 3.684536642530212 0.18735124867874126 7.239262153999263 2.2155292008565644 0.32423359082160563 8.73137343648062 0.8741792546181262 0.38821672871294266 9.626966608590457 5.882609617993109 0.23589738562897067 9.12000264672348 -0.014565956741748477 14.808802053754306
998 11.478280010087634 4.841537738057935 0.14515350361804624 8.640426992979593 3.6287361583219706 0.15324808567322848 7.387355216081321 2.302695958508584 0.3427020514257299 8.086224798953154 0.8057088348876088 0.39629719457087437 9.676949290828423 5.865300187606639 0.24939287788207892 9.053847261786025 -0.03369796708331332 14.745569773721279
999 10.970359179521429 4.8441694603232355 0.18460029746101 8.912675600284802 3.69136981412979 0.1925216120872576 7.679722855911385 2.337342449430477 0.28722154440300246 8.030635405097351 0.8582808785890607 0.4149157530544779 8.909194162338382 5.864006055066013 0.2644499219580955 8.900517440630669 -0.003460011052145684 15.397772396565657
1000 11.981148632971811 4.860305053142474 0.1751884769974687 8.134268052190194 3.770620158099183 0.19280395679466447 6.4996998905608505 2.2509651986454706 0.33871556572956896 8.511240732252705 0.7801336410023494 0.3851092554282001 10.012762408376771 5.850469729225884 0.27128694976046097 9.027823943270466 -0.019994986536788772 15.620023593288078
1001 11.407848336182072 4.836932360785104 0.13622371982686143 8.68692167300388 3.7417017360840226 0.2092248421680082 7.1423434171115465 2.311362479917416 0.27327348825225617 8.228989698222579 0.8663178093457153 0.43703351426359677 9.41468616703111 5.902741092749386 0.26741102304055525 8.976157858310236 0.009317353216467827 15.162372211883111
1002 11.590714950569694 4.9053765813567605 0.19198630773845646 8.377231771408983 3.7067669121970988 0.19501650518271121 7.475037355713467 2.179239548098262 0.22101382085860963 9.02894513741397 0.7819787844035215 0.414977258913897 9.943898777280078 5.863534362302985 0.2977332510398964 9.283165598477238 -0.0351145048881353 15.134418244860331
1003 11.65455191258129 4.860889718044536 0.18220337024266625 8.10071004144176 3.701522519838579 0.20243760567237834 7.407067330838309 2.2605419720700155 0.28467266988384854 8.179120483578105 0.7655967530439455 0.3948696712172472 9.920283285359444 5.81135594563855 0.24364242329237115 9.05234661075978 -0.042512360832735595 14.986579051650025
1004 11.939148500858325 4.849801686710055 0.17426202739814667 9.149516860754472 3.7736094270946565 0.17830418088593097 7.229109619131535 2.387575076539922 0.276043205916087 8.049702379520538 0.7251561787371723 0.4180617982195129 9.998802045059064 5.800500577729013 0.2018432414616232 9.273255881064788 -0.015165153197697156 14.306921773695878
1005 11.256990220297011 4.819916451223373 0.2068341018686724 8.86531307256931 3.7893178382093486 0.23910594006512856 7.472049777926453 2.266999429572179 0.23911198013186494 7.694872289369817 0.8046678072025776 0.37448939695635486 9.792450201631437 5.835791940302544 0.21451053730173952 9.016335112358806 -0.019155049257856428 14.599559995547473
1006 10.917037673624275 4.877937042580651 0.22330348042915804 8.662054863690392 3.7261345776459214 0.21604572173566647 6.888847839092012 2.3283103318572245 0.2926420904886798 8.2780759296228 0.78788484285341 0.38632535402836476 9.644958310339149 5.901078428971075 0.2450534296052076 8.878194923273725 0.0017753022217954495 15.623070257135712
1007 11.213928534703154 4.8685130073602245 0.17719241171421873 8.887856762177185 3.7498185293127304 0.21618220037694652 6.74172331398116 2.294547201092656 0.2941108429100264 8.661539686391265 0.7992766901728418 0.39405076824616553 10.033652210920302 5.866449859987939 0.2538270153124203 9.107740101634613 -0.0067726849745825875 15.302135537279312
1008 11.57641132998872 4.915073900097866 0.20791363426992132 8.574843213570094 3.761294320656581 0.22080817370122008 6.422195621705209 2.2547026936341155 0.3299153295326751 8.595927488771029 0.7192477522019798 0.36711303170678433 10.803802425918363 5.853413819962267 0.21619526007618275 9.194636015990683 -0.021747245249299052 15.377561887000832
1009 11.22183218382494 4.912893732498915 0.21652039076792798 8.815532622954333 3.7353964308025085 0.21345853488817826 7.237530271803318 2.263626287738994 0.3092080936218282 8.350184876295769 0.7915418096042341 0.3856027246032596 10.079111436404046 5.83430925039875 0.24158614211176044 9.140838278256481 -0.014940240351180556 15.657514299168966
1010 11.102439199363346 4.915404076428927 0.16294162810452706 8.305453109503828 3.753114588164262 0.21029541998854384 7.160800455299716 2.290495927011345 0.28369198857400907 8.109903233107163 0.7324345960222389 0.42393212750590986 10.05523948652475 5.880050246500787 0.27247640382622684 8.94676709675976 -0.008193855734349054 15.508106180570833
1011 10.279792013128908 4.897084409300238 0.18624429296935266 8.30002378434563 3.6702941149470054 0.2051491620605789 7.362142929645529 2.219961868184053 0.309083690810559 8.977021312622158 0.8219609584053245 0.44805659698404493 10.003567365908612 5.932453607073375 0.2934338284892394 8.984509481130166 -0.014142750977861685 16.523731206201774
1012 11.33053629185199 4.892690320856968 0.1784375490187487 8.315364502927565 3.701519329425147 0.2047575994784024 7.656232481051642 2.301396866739579 0.27661407260080373 8.281172943504735 0.8344903634709679 0.4247172421972523 9.69614894301258 5.909759919703157 0.24603937662397468 9.055891032469704 0.005477617479302932 15.247161398329725
1013 11.851055004120903 4.893157445539918 0.13627681715367973 8.566672965380347 3.7321229756602348 0.24488925962664723 7.444087920626889 2.384852082439957 0.28696158293491875 8.027234083359069 0.7821583950318846 0.3945930063652051 9.833673358979722 5.7882435678222635 0.26697735202404016 9.144544666493385 -0.006386849261009275 15.237216892859491
1014 11.279175055545917 4.866564741663522 0.1786533493915317 8.842726123408106 3.7170605850670775 0.17499618083200974 7.2070633237357535 2.3586571873679727 0.30795833709926973 8.275637098600857 0.8130313984925825 0.4380737562466708 9.869900260879461 5.905684955036164 0.30061327409433264 9.094900372434019 0.00970603096560283 16.04619754196802
1015 11.680937401982074 4.826024688437304 0.1565914150869754 8.881184613211678 3.709835530042361 0.15617695055713288 6.436394544648997 2.320876488130791 0.3018273224666432 8.340849636295022 0.799671942459555 0.3749943632887105 9.959834886932144 5.80774002937842 0.2970899075612996 9.059840216613983 -0.029664006870174765 14.744266246503523
1016 12.035847096973525 4.879157376177037 0.17453855122950473 8.497769373182065 3.710010846662795 0.2066125309155224 6.57081871101587 2.258909100473994 0.2541429924128893 8.485564804554192 0.8443001042106689 0.42999352561257337 9.645607045442926 5.872513678195712 0.2784369553933489 9.047121406233718 -0.009515521415819506 15.39794917238005
1017 12.44529740797854 4.8595985678289075 0.13351837690476492 8.137476443554526 3.7299745073139716 0.19307719616298993 6.754984974317551 2.3765167111892356 0.34253935941423175 7.737415117013536 0.8285624429370605 0.37527433131153787 9.815068437906092 5.770253886006854 0.3185055297278019 8.978048476154049 -0.00951251950465506 15.617853100943208
1018 10.559567928801547 4.843316709164141 0.1287020342465554 8.782761452189664 3.6331031294129073 0.1592430096958987 7.124085003523377 2.3033618515031127 0.3153136746658245 8.209883792934576 0.8496057553717264 0.3911771301823095 9.444274789670011 5.870206277926716 0.27243365452550516 8.824114593423834 -0.02257499788414017 14.517255146769397
1019 11.32821216949162 4.933752258310023 0.1699945464182373 7.605065551221061 3.6941648603542516 0.19674190380145923 6.835545062797437 2.1946648524630383 0.3235588161101911 8.58019082131927 0.8186855709055831 0.36076893130878235 9.649049528242028 5.847199035404249 0.2626086252335803 8.799612626614282 -0.024800427072431797 15.05358168232338
1020 11.354627102821361 4.881300033002251 0.12111607006631028 8.254785034109045 3.700233102195878 0.23666126389666076 6.791084845302206 2.1980804669557896 0.35774256403459576 9.220075251686575 0.8015898574353942 0.3857199779816953 9.628323908924264 5.838056085279289 0.2532212659327317 9.04977922856869 -0.03864183358614046 15.520981389205463
1021 11.249237528466752 4.8660149336131715 0.10565229980952387 7.9198685453395115 3.7634024562219683 0.1865067743764595 6.525333055857071 2.2354254472037285 0.404959372540604 8.580036837894296 0.769149628092869 0.35695377935540856 10.25063324617799 5.880388776202878 0.2704781339534732 8.905021842747123 -0.019617494292937843 15.17822907651321
1022 11.065295961105349 4.898478181659764 0.16016878135298906 8.502588127266042 3.668843181198238 0.22769955397735275 7.319898603588148 2.3686256830838435 0.37567287327433324 8.50747078589332 0.8286246201159082 0.3710908297194949 9.568273971947663 5.929923297246816 0.28021337519210715 8.992705489960105 0.01640525010105298 16.21293417158488
1023 10.798932112765364 4.8851209533859885 0.12030081928460239 7.909235139887137 3.6613731399740836 0.22461745465571795 6.925559837275512 2.252327657782916 0.3283010945247409 8.762175331727121 0.8472039427158902 0.39789664795802504 9.8392573627286 5.910429759039157 0.26244854545216734 8.847031956876748 -0.011202651980253941 15.28152422073295
1024 11.220063567191318 4.930614537654723 0.1741089798214857 8.627835112017578 3.7197280314383163 0.19375878455026588 6.521316015187922 2.3120304484242014 0.3768874692359272 8.93243722293399 0.7898698570598434 0.4055036636558606 10.367857034245187 5.925395201766419 0.23394330273958788 9.133901790315198 0.0130338727088396 15.861788810580533
1025 10.936415366258393 4.904657558733305 0.22202300610411804 8.644069485387478 3.705926580804571 0.19031508263925365 6.6963900841262864 2.2126036221460375 0.3733056150333772 8.904690307537 0.8001562699220001 0.3951585395555395 10.043110237012433 5.911080959730989 0.27047456468613973 9.044935096064318 -0.015608744292480358 16.630407200934755
1026 11.48238831669409 4.882615217532258 0.20315348276587453 8.61809550504947 3.7288237723678677 0.20042009309359438 6.508891742936482 2.2741412958150455 0.3622288949833687 8.249121913313848 0.7665724543082735 0.43522986706946026 10.172947630180136 5.813361414719787 0.2822351893681777 9.006289021634805 -0.029390911611214498 16.996993840395387
1027 11.234005680990286 4.87844510795036 0.16998115768817684 8.039244732219565 3.6336154509881338 0.21292638364475203 7.063672268550214 2.270521775716404 0.3790353438558767 8.659190815372236 0.7587961368199658 0.42714834010288333 10.221486893824682 5.917313655772129 0.26980563117965317 9.043520078191396 -0.030755317110462376 16.717726524142183
1028 10.714258819816196 4.96560663060478 0.2143323806741348 8.179914863947465 3.742543482069639 0.21899654303317895 6.775382306514702 2.2200797844479814 0.36250632994089427 9.241349744886561 0.8238283498190174 0.4142162589091685 10.187719229618892 5.904227991741372 0.30210510520083084 9.019724992956764 0.008763505176697106 17.328038432064513
1029 11.718043744693743 4.886593458137343 0.20194757290956608 8.406124075388908 3.7806689277980423 0.21407328923213353 5.5182312649936955 2.238363891088638 0.39362967776114427 8.709598887594366 0.7256070586586569 0.412340915107673 10.743672011398198 5.859153575777244 0.2809084532107036 9.019133996813782 -0.024416360267876146 17.221964354334943
1030 11.353796761055168 4.905508759898721 0.17483314703238942 8.254046601833192 3.728255711895258 0.22661628722105215 6.927780049079314 2.2946512957537673 0.35966503286411733 8.30834071514826 0.8068223220738069 0.4138042103925618 9.920480431095449 5.830758112965221 0.32852488365834676 8.952888911642276 -0.009294502042506102 17.228194158214365
1031 11.342535677819154 4.902281265407077 0.2122639445317327 9.260003178792344 3.7575094770990427 0.1993005494146922 6.2927024327334635 2.363465025130711 0.36891576668387255 8.076072260773199 0.7975113586344418 0.43679066905444314 9.65781607602517 5.851535778892712 0.28838194955487456 8.925825925228665 0.01196683847293607 17.253511078430112
1032 12.534888068092995 4.884983092683594 0.17625293222567098 8.6808742378082 3.801669510753913 0.21415856550625167 6.95629219185568 2.2192725674772493 0.36392011307947075 8.564675305554752 0.7193888441746807 0.42640936705788157 10.465721462251524 5.883207050000754 0.2770676745626825 9.44049025311263 -0.020789529541822605 16.70525662440102
1033 11.248198504614766 4.847688295827461 0.1488360159752387 8.65551242914357 3.7780772038832002 0.24059531906833198 6.7025198242165205 2.3406702205537866 0.34135659108972105 8.713860256496567 0.8616660990698094 0.3801952246866538 9.630471759853098 5.89822940478466 0.2765145322009052 8.990112554864904 0.022772502263922488 15.89955226425505
1034 11.416657460613362 4.82369034432541 0.20052096548357096 9.012944543111606 3.7658261486822964 0.22924801903671752 7.095162425910837 2.234582043846196 0.33242399136951273 8.571538557269676 0.8213447338406218 0.3655208192848376 9.422678514265234 5.81501920100547 0.22817777333557518 9.103796300234142 -0.030401248219861964 15.537372870601716
1035 11.275397037748517 4.859342512231537 0.1997861746821458 9.348899125493704 3.795761228970616 0.23188100642691345 6.355436653581793 2.3165599617971155 0.34253066385885284 8.559959883294654 0.8025878604003082 0.3760206993297874 9.950903624088273 5.89634298046443 0.20576649109340242 9.09811926484139 0.011625166212940496 15.538443922161543
1036 11.374887111167142 4.884953508671925 0.18173533843321024 8.018841766109624 3.750862567309548 0.21144445258739308 7.18181999083148 2.2531888777164686 0.3171406283475807 8.905674477702101 0.7972042885195627 0.42168505949725815 9.870900403770703 5.899373855795425 0.2525778438108419 9.07042474991621 -0.005377122957274905 15.866156154710257
1037 11.374653065687523 4.901037019607937 0.17304428036234223 9.12570702783534 3.7788890129557346 0.20807383287455997 6.9010132187489965 2.259548855445531 0.33516833959762315 8.334065196978484 0.7164722903291406 0.3927064760625722 10.276048877074398 5.851814806174293 0.24981731320726663 9.202297477264949 -0.020941345657333677 15.57081840634593
1038 11.62338515095081 4.888138546155564 0.18517612306744494 8.689266294020559 3.758953015865581 0.23348673202467535 6.859329193362872 2.241497230325403 0.3052796159700489 8.467980456419955 0.6734366208440508 0.394643393201729 10.375220383151438 5.861319621387424 0.2465363966630268 9.203036295581127 -0.03782473564425635 15.643148814093903
1039 10.806629248692905 4.904637051196963 0.15958582823117798 8.272274252590387 3.751421526891472 0.26021331186387175 7.319739540518352 2.229352626178255 0.3304286337618699 8.85624312787461 0.7454113155970794 0.4282002991381613 9.793853693400866 5.902956380924592 0.29797392895869673 9.009747972615424 -0.01573796240218859 16.918320715323397
1040 10.67698951626985 4.895735171671568 0.2181956185736351 8.492253578239113 3.7267536729579964 0.18610389556429122 6.87101017853177 2.2825243846711007 0.32261075352647506 8.585220171751049 0.7012472700236104 0.3695219094257665 10.298653776261288 5.893011274772274 0.2724662154673858 8.984825444210614 -0.022639387740551055 15.686420095158082
1041 10.93280073608026 4.82288425462257 0.1811288480038092 8.705738228363849 3.6736935299076476 0.16520483632990832 7.0244273792702225 2.274305762161059 0.34859973463987387 8.120275454867098 0.7229664239091932 0.3893994325992504 9.617097920300173 5.839905006117425 0.2523568860169506 8.880067943776321 -0.0557427472162819 15.317336096468926
1042 11.398799166837646 4.859065329062929 0.1651287068059001 8.691692508754697 3.7401816625609676 0.20730145011746323 6.4671810021630085 2.3457053670060737 0.3975054394062514 8.362340699345195 0.6908849603287673 0.3888110231790095 9.666345062909448 5.843583192830817 0.30322714346040675 8.917271688002 -0.02660964020194998 16.752985275396977
1043 10.928931510763547 4.872150719497491 0.14582447399327356 8.472935896245195 3.6958998495836104 0.23683127904871984 6.7549547178115 2.271716973270279 0.37854276963980993 8.602400013508346 0.6730401668037393 0.40449012300433024 10.293961403362832 5.893108080498988 0.26233089376822594 9.010636708338286 -0.04131058462903932 16.363898534590067
1044 11.117333672646051 4.901218537175615 0.2046056960288351 8.838307497154041 3.707378142483378 0.23149865002775344 6.945875497482976 2.299753838698091 0.35630637475982124 8.25412705321202 0.6563387582389923 0.3804113545269208 10.122434292406856 5.844822185569267 0.24907100371368102 9.05561560258039 -0.040591450126792196 16.29369446976565
1045 10.955012499918674 4.91007789731161 0.22228757603350846 8.587553249796771 3.705667579922912 0.2222005023531864 6.884720559462358 2.2272537193949145 0.3688689865088161 8.631954907601964 0.7106960553954108 0.3629971447593449 9.88159527281888 5.874830348179098 0.2385019325897473 8.988167297919729 -0.03678862251907178 16.213057113755404
1046 11.578819564131187 4.915428038858269 0.19341859692953473 8.917605809627133 3.765189998687748 0.1979869754280157 6.758092245633042 2.3564017603019227 0.34234889595327006 8.04478853276251 0.6484650855779736 0.38249137287487434 10.304992355778289 5.854138470705522 0.22812717567115928 9.120859701586433 -0.01456907173357378 15.405379991433524
1047 11.450864423740747 4.84796307684076 0.16212981368777102 8.680066199786877 3.7139975072452556 0.21135326786929584 6.949826977250955 2.3034336314770933 0.3745881288839405 7.872700244949984 0.6864301994868884 0.40135337746770816 9.596635616966461 5.803199059749511 0.23997091420806 8.910018692539005 -0.05148904759995907 15.921299669150216
1048 10.954266768198542 4.891296285382973 0.16627890732872938 8.15734266597941 3.6820407274551163 0.18826715257333426 7.0893742124801005 2.2727798401560393 0.34310411643782657 8.113858544880152 0.6817516249001768 0.40504862314494455 10.098968351693694 5.851912484249998 0.2565119588365765 8.882762108646379 -0.04653755013100025 15.575407984118602
1049 11.46719371291695 4.8417168007825495 0.1370420312811613 8.729630361050033 3.6706587824180095 0.19167211346654447 7.471938108431953 2.257206385549329 0.3291666078100709 7.943945714540095 0.6584261526807426 0.41067448313291677 10.130302569992569 5.853312151108208 0.24687272738266816 9.14860209338632 -0.06622968805209328 15.073694107518866
1050 11.280252189178658 4.833895351148749 0.16026704308559006 8.344721210281202 3.6970532383124377 0.21923346345134054 7.131906514758923 2.2746824272417046 0.36589050609750634 8.44588091511958 0.7183280365841923 0.3542554896269189 9.957871570497797 5.895208333258887 0.22294252794766148 9.032126479967232 -0.03866026525066666 15.15575389225545
1051 10.862920662511394 4.878470007627735 0.15848644745116033 7.851101866664094 3.7341635516449765 0.1808407562901089 6.817240559694053 2.2207097407513463 0.35179761558638833 8.970325059965027 0.7430836297235965 0.3628891930701168 9.796666103924197 5.921708188895493 0.27274780898358064 8.859650850551754 -0.02286671883123148 15.203570556848327
1052 11.947217553154543 4.874470656830766 0.18518130264029295 8.678345858243013 3.769898203350117 0.19188819614629707 7.06113928338642 2.2867424553817566 0.35387108983337173 8.225610355571256 0.7454228033006214 0.4009012169769312 9.779867144528353 5.858810087403395 0.2720441795777748 9.138436038976717 -0.015424901306529648 16.087348373614827
1053 11.618470963325732 4.91866015227401 0.15977251275518134 8.218885199409367 3.7645433932730574 0.24762601147028723 6.9591919014226535 2.278403826513372 0.3362394484426107 8.431307013301947 0.7238484856254923 0.3917790267558724 9.992437339752005 5.851614454112027 0.2549385857586589 9.044058483442338 -0.015079680200269152 15.932301410681083
1054 11.652261668740662 4.878133780466593 0.14242018621524227 8.117895820658543 3.777015298563809 0.23556587220105896 7.087080032702027 2.288102110266329 0.32780327872824583 8.822616001722825 0.7344990691368237 0.38931699616131465 10.135706808859755 5.875468688952229 0.21765968976450217 9.16311206653676 -0.011849953082704246 15.043190522021103
1055 11.843645270209313 4.930213700763666 0.22976965960901935 8.513359844637888 3.7552893207044704 0.1927899581404538 7.578744633891676 2.2606199165697705 0.2778966803355281 8.254014396714881 0.7253193205920763 0.3757623760330493 9.776835008649584 5.843075257639075 0.23926142412466622 9.193319830820668 -0.01959023930604924 15.074291532552515
1056 11.216926530495556 4.867029481287803 0.18712069937669784 8.614951297565753 3.6862466081971164 0.19080159425563334 6.888441036124669 2.261082357512467 0.38923203004159673 8.23922007937249 0.7053572056070807 0.38658960673182274 9.750737324888144 5.83460321634786 0.24493571985500487 8.942055253689322 -0.05162996876939552 16.027688170155066
1057 10.922248312439766 4.89210387038063 0.1784012772789266 7.873006373328848 3.687296288852489 0.18743539333219708 7.559116142508005 2.26597223011396 0.3215977712905362 8.22930891514935 0.6894054154581777 0.4494948421332445 10.128570219445379 5.868067015217633 0.26820861988895095 8.942449992574272 -0.04192477855528285 16.101694305739173
1058 11.433005786579393 4.881333209761426 0.1920865553689981 8.768086501377343 3.710434612566785 0.21778413866715682 6.838180946916391 2.3066557521967734 0.3321043912209172 8.182188817181016 0.7072181488804039 0.40754495562695076 10.030470999568744 5.856554876818972 0.2596483734724506 9.050386610324576 -0.030054422514988844 16.14788055315367
1059 11.292562899024583 4.860704715261819 0.20770591663855287 8.286939900859126 3.733506463835651 0.1469384401529456 6.756828419999812 2.224790983156838 0.3554494626333718 8.559451391719232 0.6895832118015922 0.37767331309597796 10.195184762223152 5.904638126333753 0.2555391730797987 9.01819347476518 -0.03984904248193033 15.39315638084557
1060 10.99644209980482 4.879823723448249 0.2672038677327587 9.062399182221867 3.657026492645932 0.18668252276729932 7.193315313830487 2.281485036561138 0.34986141815982524 8.352929348543396 0.6916746027456463 0.360541922341379 10.100296594450125 5.865513354448151 0.24678807682269197 9.14107650777014 -0.04738910059003765 16.169760590576967
1061 11.638289309515207 4.842989096434087 0.16391901908305254 8.7950211772383 3.690538774767551 0.2206606228032544 7.092351089360562 2.344130140523698 0.3517740902713666 8.053905767494141 0.7422433338876632 0.38373191278351904 9.50047352105614 5.818229648898495 0.2824542609352397 9.016008172932871 -0.034867543657562214 16.071923441079058
1062 11.828998661193777 4.896251387916433 0.17617643063684024 8.537311005668862 3.7934502590675203 0.2541247369377499 6.516247442816896 2.361327352480811 0.2946956556496305 8.515372983729094 0.6728678114335817 0.4239418357612435 10.231522493150473 5.886608607656134 0.2576007321547198 9.12589051731182 -0.0003926588489649552 16.11775416624661
1063 10.685238421820797 4.904764703079785 0.17867112547698333 8.707332742192765 3.7367185018928932 0.22951880967353663 6.500880847386058 2.308330121322359 0.3394450786035376 8.675220128467355 0.7252088848767557 0.3693137478041313 10.601497835713143 5.867450115210571 0.23025305657586637 9.034033995116024 -0.013999277283388211 15.437795666286492
1064 11.109917453071107 4.884935642826276 0.1447284459826037 8.303299486330431 3.7097656291758523 0.271033042364406 7.157300341893139 2.402616421847951 0.3407098631789648 8.179369996104956 0.7669706242806077 0.43648157714499647 10.052379074461435 5.881342706074922 0.22051733479008215 8.960453270372215 0.006632462281260953 16.197176112712576
1065 11.180341869045353 4.824087941513237 0.10758133738995271 9.20115788543257 3.680258335895914 0.27698311526344055 7.106879606437037 2.4375399520145917 0.34908102441482763 7.654939782543625 0.7183083152814413 0.40413117852504465 9.503807567714308 5.844291228380905 0.23850874453357898 8.929425342234577 -0.021596587942643054 15.771068966548393
1066 10.910019468086045 4.859982153914059 0.12086420937053784 8.579943628143104 3.679801703457784 0.22720023577646534 7.131875567424417 2.2631261951145705 0.36409991928699753 8.80790988662556 0.7663868819924988 0.4034703816676742 10.190750173163444 5.922800509836352 0.2510074650462892 9.124099744688513 -0.024074253696808025 15.660566160641011
1067 11.36213547849717 4.871476093791747 0.14382968571168084 8.502172735869841 3.693908997703363 0.2270122828574448 7.020679503829015 2.2707978273854588 0.2982493092644912 8.449714130212705 0.6973181065968592 0.41319750972367003 9.483043745442494 5.853491326903755 0.2684300762200019 8.963549118770244 -0.045095272083624315 15.478098040628923
1068 11.300359258125123 4.8438885966971705 0.16239177204643257 8.636263097888152 3.6538450689510653 0.20369340300176414 7.159325320562976 2.294111375928133 0.3277088502067881 8.6342290393921 0.6987374906947542 0.38706833530519197 9.866872827331266 5.912434057293744 0.27552552658452767 9.119409908659923 -0.041890424646887435 15.543060263211718
1069 11.619265727336584 4.915247311629841 0.1792962007218123 8.497675784878414 3.8002299805762605 0.25278931836682533 6.85145530013824 2.384257964827249 0.35460979428662276 7.881924241913885 0.6958186093277798 0.4035597916240173 10.107432129364865 5.860191622101531 0.2976090808725107 8.991550636726398 0.008655355132671304 17.049667667824345
1070 10.603907555691917 4.900070697393323 0.22077796361175978 8.143413233413684 3.6888336957254424 0.23463011277746607 7.012018355581907 2.2396257712813528 0.3414534364540559 8.697607502234586 0.7374934060927987 0.41943604598746004 10.440017415123618 5.937228224219705 0.24717109509656146 8.979392812409142 -0.02184338361733649 16.77011546394523
1071 10.461360334304727 4.92808561868047 0.21315557470146593 8.360542075766565 3.7455859257852886 0.23343133835494959 6.360788534896156 2.1976529302234917 0.2982606682218257 9.092127795358419 0.6724517114326348 0.3710111037260932 10.723316790924184 5.9338178503956165 0.25047056185529276 8.999627106250012 -0.026974935256360612 15.656979854069005
1072 11.145324366220953 4.895953241589108 0.1925711375702352 8.478496858404734 3.7684453806963885 0.2703875495808634 7.133612178606648 2.3308908974336147 0.38103340048585216 8.460369246168378 0.6982223718323118 0.3735369732177737 10.286921687098769 5.859041333327799 0.230778980095714 9.100944867299896 -0.011983097584016522 16.596387636264105
1073 10.781676983507598 4.8493279820861295 0.21757493613630038 8.735634238095678 3.663750301354869 0.18912732039987945 7.104354901292655 2.3406890409959953 0.3902763164300893 8.173080492655261 0.7326963495179886 0.3929988744870494 9.8451021409072 5.873147501097987 0.24949018160986872 8.927969751291679 -0.030571507549266963 16.495083978204754
1074 11.343330746530485 4.904744644702578 0.19807756071324517 8.314966734520386 3.754800567093324 0.27379950608001313 6.510517450472691 2.251077966224981 0.3598241884416205 8.290817840955171 0.6575758168340815 0.37945168686984276 10.079622903480384 5.875318601150805 0.2530268121550043 8.907851135191823 -0.03379022335870694 16.778264073516862
1075 10.802922316498039 4.90091692664204 0.24518213425859353 7.677547930551439 3.7275673422795697 0.2505001388404811 6.973381011312171 2.1706643043294154 0.33525730171280776 9.20985189121149 0.7233253745403732 0.36573254115598247 10.13277858446662 5.901596902150995 0.2775162029777535 8.959296346807951 -0.03767957257138219 16.892953776613922
1076 11.095743428764596 4.882611182079408 0.23193702294151988 8.778111269122878 3.7335956145749587 0.22015625697191982 7.27875591646765 2.3283596789922814 0.3820692286520489 7.994374738573037 0.7203060933292652 0.41438194729034217 10.426281989908805 5.860754416041196 0.232480419682688 9.114653468567393 -0.017368345556438958 16.97129494444903
1077 10.653706521181492 4.906212596406181 0.2670290854931645 8.362360148462978 3.7169756312449804 0.23505353809056204 7.064015323705966 2.261450296082334 0.34745043275186477 8.341383746418098 0.7427389076808744 0.37673455253254556 10.333635543719373 5.896102356558942 0.20906982051563755 8.951020256697582 -0.01779778496519837 16.44775537616942
1078 11.822995773922298 4.804370494313554 0.18792001800815586 8.655170893327552 3.6270489960170913 0.15547950731818305 6.880541682423531 2.329957077160942 0.35442383951883755 7.931813085621348 0.7438688440331301 0.3874128929139081 9.720683100267893 5.831537068627975 0.2912356914236301 9.002240907112524 -0.05513724652932235 15.77320666126309
1079 10.549900895683923 4.84889610571555 0.2303796885606652 8.174343766288482 3.6832948321650902 0.18242659178014625 6.447086052477624 2.2938659058703577 0.34909444257693173 9.3426847664979 0.6719933393198446 0.3304875998112726 10.226946997512261 5.889950088513912 0.22625335710043112 8.948192495692037 -0.044893688242909915 15.110520588853698
1080 11.152634904961639 4.941880834795608 0.20678417445733735 7.678654839288941 3.740070273952094 0.20054729780623828 6.416878040030952 2.2807409502586875 0.336014643470013 8.986533557372992 0.7274282369410268 0.387504389312403 10.17911585112048 5.924616663986232 0.23721990717088987 8.882763438555 0.0004536494268687186 15.676932139350015
1081 11.347753703244384 4.883696942035314 0.2654925648106329 8.981756662128198 3.757097033352425 0.22627222125157273 6.803022011220131 2.410340010214108 0.3535592879416306 8.459663068938324 0.6910335312638075 0.3673371549291928 10.207692313103408 5.845094328971187 0.2446302514971298 9.15997755172689 -0.005041373392492577 16.69933026980394
1082 10.821394232920271 4.8156004964726 0.22697387929797158 9.252131042949147 3.7169856075570302 0.1942361586732683 7.294003114601809 2.3860706306251402 0.313261033145217 8.215704862779063 0.6937855030505886 0.3589205093031229 9.790169622571735 5.844496534518472 0.21811354897888108 9.074680575164404 -0.031105988115094796 15.028741744858143
1083 11.452417156300687 4.873434703886501 0.2241894204572818 9.291455537772118 3.671020253796159 0.1547924785824099 6.983498967244434 2.310119586780359 0.35185711406605635 8.054313955258927 0.6889838460589865 0.42517973880833515 10.125937428074074 5.8289101571295125 0.24685565319042027 9.181524608930049 -0.048000033029557354 16.07575651988283
1084 10.986427917118423 4.864766122897832 0.2371694284603202 8.632206161133595 3.6994782800583885 0.19508200990934954 7.319419482298405 2.3353412331737657 0.3399271877668167 8.27954804970796 0.7111144169532186 0.40291118258795233 9.959432138685386 5.840419644764139 0.21794601065043692 9.035406749788754 -0.03226980299039219 15.96301463214577
1085 10.940231824258895 4.911309456563061 0.29333036232140686 8.42026519292609 3.7666294917254697 0.22872415822573858 6.999215395451759 2.314549941464013 0.3281611285072629 7.838556868542973 0.7200589636188108 0.398379692679493 9.867060414554967 5.8588626856260655 0.20377736197718396 8.813065939146938 -0.00821163476037685 16.642965240529918
1086 10.485293310237887 4.865804324317531 0.2344505775782085 8.010418674286882 3.6600370737608925 0.2193690856673162 7.411492116716763 2.3011369099116568 0.34599020135965486 8.510978111669495 0.7226630581012592 0.4244057049611602 10.127031380726743 5.910480506956293 0.21109825628097195 8.909042718727553 -0.030469367950334503 16.447484899565243
1087 10.957601883183031 4.8586267995012715 0.19895282890143468 8.266195595584502 3.703652628610772 0.2132752889833697 7.476220382602382 2.3115544254401406 0.3017563338866557 8.477463219342221 0.7896638983845433 0.3717308402680081 9.568417078564408 5.896199956518003 0.23547928178534544 8.949179631855309 -0.010554200868914898 15.139774599149458
1088 10.492102210452316 4.827943351369331 0.21051174426925542 8.922957881101658 3.6495999505298613 0.166048633291555 7.799120888019104 2.241557340210036 0.29728714241442583 8.787740466670998 0.8229290210148648 0.40753427841714895 9.319658843632467 5.940138104258897 0.2244498722913188 9.064316057975308 -0.026060189083262887 14.963728696938688
1089 10.78104763119083 4.848849421113511 0.24998240838435928 7.69487637223 3.601087548624806 0.19557643889429585 7.979043510680765 2.256255369245345 0.26285900366936404 9.012247451243645 0.8025678764783097 0.4801325972154328 9.79227617062919 5.948768667587233 0.22477983335747947 9.051898227194886 -0.030987965950020024 16.19557203783717
1090 10.498529656319143 4.908480571395362 0.29973700647539714 8.647516831131414 3.6921441495347205 0.2171324197245459 7.483656308774004 2.303047171104857 0.2771214917428947 8.34096855993226 0.7354835885695802 0.41240159307857194 9.974580149950995 5.882947378129785 0.24175624499485288 8.989050301221562 -0.018073170812999993 16.594562365370447
1091 11.344533267848385 4.822066460264499 0.2106206796210534 9.08820074769808 3.7095129412625782 0.20425571906855058 7.529346165463374 2.4459762837556265 0.3041758610287056 7.772690962529831 0.7173457369976762 0.42853061933875597 10.10273147956589 5.815846836206332 0.24053127371376437 9.167500524621111 -0.020344090862518472 15.906616487229309
1092 10.652406172833922 4.7944435384227955 0.2284432304132394 8.665677697435564 3.705019891712629 0.25272544126767976 7.287958411671941 2.243218647347976 0.3490738794773427 8.033302298696253 0.7590646140887233 0.3766250122954737 9.33394266300343 5.865473535684802 0.27733165161934814 8.794657448728222 -0.04904969710847575 17.00767019606345
1093 10.88347622816491 4.848817908891409 0.2322541992526524 8.832973017702953 3.6282443746982103 0.16438224558584688 7.220973775311426 2.2680373173797843 0.3111587029267485 8.374481834971599 0.8227990213553664 0.40983969399133446 9.218416631844098 5.849757667969235 0.2532724136981841 8.906064297598999 -0.03896248450105997 15.709439968284222
1094 10.756045753719164 4.891963505027997 0.2605184731191705 8.198251277149847 3.7004452669988552 0.2271809180880167 7.025597645636701 2.259196466125789 0.3344171442172727 8.96248913457996 0.756818016432771 0.43875825253159895 10.158122615065395 5.893836002076271 0.2406510949549048 9.020101285230213 -0.022041891227524313 17.206219184090568
1095 11.584209405688828 4.862443151239236 0.2189487993777843 9.071390516859445 3.68852402202011 0.19284874574446045 7.197988919545575 2.2870474589131637 0.33931777788201084 8.478505599696945 0.7555928091988166 0.3840972877144789 9.91532955343596 5.847920572880237 0.22068376912053375 9.249484799045351 -0.03418813970954828 15.537428004371446
1096 10.943916364995836 4.845274433462067 0.17924906892599907 9.43664992601115 3.6628153808731945 0.21600567931518738 7.671799677522664 2.2956070769836905 0.34116691845081265 8.66061523512418 0.7100607970166525 0.40966314585950975 10.127458585394812 5.840825018329768 0.24444659390544476 9.368087957809728 -0.05157720122678648 15.934316174074773
1097 10.834413014056988 4.8870710960273875 0.23336330242396597 8.704713353150398 3.700780212082621 0.20828147713808667 6.52990437673969 2.3233955417640955 0.36201706700899705 8.931647407045169 0.7574958991284101 0.38562047323555726 9.768676547543594 5.896693482926295 0.2720761205736537 8.953870939707167 -0.009406496174098966 16.745934197921855
1098 11.09961968116461 4.874129755947807 0.1773911339147666 8.763218523741108 3.7011156546196426 0.22046964261303365 7.196784716067133 2.338954011144321 0.3434896240179471 8.86122888718535 0.7722797731284836 0.44527894492565295 9.957221094712622 5.921302399746229 0.2669710258629774 9.175614580574164 -0.0009374236425641503 16.657033275221817
1099 11.030028655130215 4.916123512878741 0.1991014517955309 8.304836325571207 3.7141825758136555 0.20180845248949167 7.194013373369238 2.2346773282747923 0.31879605155604235 8.621058628470527 0.6893873020948926 0.3981256329629615 10.508314789264066 5.903870869844091 0.23962408656934647 9.131650354361051 -0.03084542477862633 15.555296214995007
1100 11.200509611076619 4.891755184341239 0.2399596287218549 8.478100627765269 3.774997893128779 0.17969282556793087 6.401203082540196 2.2791892768642086 0.3502260619699234 8.276833731940094 0.7130350366750234 0.40712624119007806 10.47816331292127 5.829898971722091 0.24690906716923866 8.96696207324869 -0.024718470013592665 16.316850508200297
1101 11.671312458852197 4.913491335715753 0.22222159781499093 8.582008595342545 3.795654160374602 0.21230779331683147 7.119437320552083 2.130083953762332 0.26228607146405203 8.597246963191447 0.6409328123463635 0.4103532206840283 10.702359118247672 5.850009008367111 0.2510422588617778 9.334472891237189 -0.05645948844662876 15.563950934641108
1102 10.8634941616039 4.933411342702853 0.24217962274323018 7.86933652662651 3.7015670632100193 0.23794649535099593 7.50733099637694 2.20313771993433 0.29839876768770734 8.70777591294975 0.7329569996509228 0.3821510717071065 10.099610165858465 5.911301187804869 0.20925238972535956 9.009509552683113 -0.026018879899262014 15.698222506143503
1103 11.055485027969553 4.903732098011719 0.18517968403916243 8.28942046775903 3.6890614204881027 0.24681442644309054 7.453847002942515 2.279469258430243 0.34361066236775845 8.144921407102041 0.7329147577044959 0.41244546038927704 10.099435645412202 5.872692145963147 0.22187543731393464 9.008621910237068 -0.026919806440319237 16.156558069970444
1104 10.753426284973955 4.865511381909167 0.2388662299214253 7.726302374980082 3.630937706974401 0.23306489981610273 8.165901538912594 2.1788162776235453 0.26664208980988663 8.164085547200116 0.7340387908119079 0.3834955797937883 9.428754509466001 5.860647753115428 0.27036143972197424 8.84769405110655 -0.06850336047297101 15.95607519294246
1105 10.57978483240718 4.892876770046388 0.19703380522608097 8.121188023939867 3.7099666498887167 0.24983057296843977 7.176472948998034 2.2235342311869157 0.31543685284920986 8.884929080251418 0.7084136010909977 0.3978100348205939 10.379711953910034 5.921905097893381 0.1946821850294873 9.028417367901307 -0.031154472538581078 15.524789369635952
1106 10.755717189538931 4.970165410118975 0.22835899117383504 8.197888493734148 3.6985282559631716 0.22985783828653794 7.355506662939421 2.246779172006386 0.36781451721388464 8.368672723000238 0.7194253036525663 0.44870364509305477 10.307460479911454 5.943105533183714 0.22740125564337926 8.99704910982484 -0.00689300757489828 17.21321344605038
1107 10.230584471636574 4.905347646536307 0.23305948022668807 7.895948761690543 3.70785073274119 0.2243263823032244 7.3009179506452275 2.194821584691753 0.3437613721944545 9.467423222514665 0.7367158416817697 0.40068672248593823 10.05905805817996 5.959491632321688 0.2102917080292748 8.990786492933392 -0.021648254965319302 16.181768152066336
1108 10.794255099247698 4.887599412324327 0.21718221600234536 8.332396013534119 3.7026437217287063 0.17493386213726306 6.996362221031485 2.2565965670107846 0.34186402398864413 8.571695889139363 0.7338914657669006 0.3951621007580256 10.214745585147803 5.930810721486806 0.18394449811270205 8.981890961620094 -0.02018536489635585 15.046865220399647
1109 10.790971465166495 4.903541243458036 0.17354551173263552 8.362074867519965 3.729656288365348 0.24087906901306563 7.3931841669427225 2.2646139375645116 0.36372447324284124 8.251972697517834 0.7726188457531643 0.38911829552519317 9.88655276866425 5.906112358877856 0.24799440690939964 8.936951193162255 -0.007185207756077871 16.217705109863513
1110 10.64460382014076 4.8867553869878515 0.28066733546550293 8.209323574125307 3.6396621288039874 0.18056615022535719 7.275009378690257 2.141380071478224 0.2922091295285085 8.950971163455229 0.7421176206327502 0.35152438681920234 10.108030426036523 5.953012044278019 0.19238449480228356 9.037587672489614 -0.0499082921236945 14.866553062792184
1111 11.351170333546163 4.939601383083578 0.20914418762294254 7.340213797874986 3.6609073621528765 0.20104039883424396 7.785595119530696 2.2155964606532974 0.3148151062162204 8.515225298940734 0.7544911647280232 0.3781835926781496 10.13026562985935 5.889959246738302 0.22146362967370084 9.024494035950386 -0.0303826190886455 15.179335515194369
1112 11.23741536698313 4.927265580593296 0.22717509600233465 7.310452885983229 3.663955699137764 0.21414313971055762 7.061349665312784 2.2064704775211825 0.3184904924922495 9.210451217166126 0.7101761856455341 0.33443330627835066 10.024581554438777 5.86237211277298 0.23561081538028955 8.968850137976808 -0.04844573142570947 15.238991134127886
1113 11.489098679335187 4.905714172335056 0.19350695374530574 8.113701759774578 3.6576508908900593 0.21966798514714356 6.795072071849622 2.22680744152288 0.34884516737433025 8.5242582538537 0.6289630838771039 0.34461102320848186 10.395613697711402 5.832069020405397 0.18814736864885268 9.063548892504897 -0.0722528207537616 14.837068669359821
1114 10.874641567578726 4.907807004975151 0.23132608818950898 7.623636004322454 3.629168253784427 0.2273309185600571 7.520463312125572 2.1782048488442243 0.28898471607460824 8.979660634143604 0.7628561268383282 0.35267458774692206 10.254239763192457 5.948502266010249 0.20398254964458234 9.050528256272562 -0.03718604246938499 14.94616398281642
1115 10.860332847146092 4.884494980479909 0.25706089475069693 8.17482915474547 3.645638263667446 0.2099038808749951 7.015893522140555 2.3167768085162805 0.32903585082419656 8.015574719807832 0.750829634248931 0.36962850559828325 9.918841958270649 5.834259170035564 0.19433803793322443 8.79709444042212 -0.03609397117023485 15.584075823256928
1116 11.096808523756485 4.9074026962576 0.18571758456589002 8.033241962663329 3.688652203033945 0.23998044376884692 6.843389639591241 2.196466557429739 0.3029621453625921 9.25957773666384 0.6991978993575536 0.36201858168820533 10.071485124279235 5.945058733357358 0.270455155990795 9.060900597390825 -0.03513812467262167 15.5974456947995
1117 11.003970257978784 4.883030273314147 0.22857453010622683 7.968465889932739 3.6211388459919687 0.23113544754486368 7.8768496109372075 2.2337781750224845 0.31033999039343074 8.60319167506598 0.7829865459577565 0.40540332410370816 9.396671534717253 5.886493932953111 0.2226752146374854 8.969829793726394 -0.04100818791196734 16.021372531149865
1118 11.102842132744918 4.873838872991419 0.21212271909879593 7.777129631846613 3.5951152805093485 0.21044898142240606 7.527683142734632 2.1681721755065393 0.3225488953589079 8.412577596996051 0.7504526807852383 0.3864550506463941 10.185514481830193 5.897381213941521 0.24097349626592832 9.001149397230481 -0.06550169781304778 15.728254611261072
1119 10.864193310408794 4.893123004266776 0.26122493009787356 8.098479470858903 3.6616742538412503 0.22193962128815223 7.592795577652721 2.2064374923161214 0.2999057200696572 8.889893912317563 0.7510818725732432 0.4184263324278227 9.961550116133937 5.908977722049429 0.2693345093550889 9.081382477474383 -0.038234873550496776 16.854483033019985
1120 10.924194388413783 4.954282574121353 0.1756089526616479 7.34748462213598 3.6335255821271697 0.20065199489039023 7.312905140150134 2.2216069848879503 0.3097144127260849 9.177009306238817 0.7510243923566313 0.41681139268209455 10.575250544283062 5.965192286512722 0.2575771008503251 9.067368800244356 -0.01736737855869559 15.588621485099162
1121 10.159070959479594 4.945842551382875 0.23590172111094573 7.595164501597037 3.666701216964391 0.2178056548826169 6.976624060235749 2.2368402681219908 0.333322912946736 9.418229011828672 0.7534245850224035 0.4351020501891259 10.722932677345886 6.0206611714474425 0.25525109200717094 8.974404242097389 0.0022002160279597227 16.929567065336684
1122 10.805326528260407 4.936970398299056 0.2150740206155553 7.4912699741098665 3.6268052584565185 0.2226233878682485 7.300275356081409 2.144617657274005 0.30270492037357977 9.391713571850305 0.7372889276967985 0.42183881457562755 10.211108700926504 5.945758947412644 0.2612152367634769 9.039938826245699 -0.04420550473205653 16.31160858124565
1123 11.120298599917355 4.914517273925412 0.17045687395171114 7.560405856660574 3.699193789160722 0.189654154746751 6.277261234824746 2.1778593696605637 0.34184677746489894 9.193382413183045 0.6712660951684254 0.39005064788279703 10.592032361209963 5.921919246358476 0.18316272131066827 8.948676093159136 -0.04554258770514112 14.612385300936554
1124 10.734312960430845 4.8969250507065185 0.23733503022564198 7.770984008680006 3.5613833639944583 0.20624146330642337 7.323552764151923 2.2047062911126494 0.31928329514804993 9.01244072796829 0.7645016012064225 0.4141816030422224 9.707343445590888 5.923259887453128 0.23307573862374542 8.909726781364391 -0.05233850366522561 16.158752037585906
1125 11.173855825727946 4.867635910332168 0.16063341003987466 8.142544703555957 3.5951924985315715 0.15947476448070017 7.0437622262049295 2.2784171294380444 0.2890539381151939 8.290271400442801 0.6507344310871684 0.40608664997099186 10.24876970970479 5.852414990461208 0.20255022780328466 8.979840773127284 -0.07361475058982891 13.954948489157642
1126 11.000540619850385 4.873579729010126 0.2247624507070703 7.945769765562123 3.6342946378043934 0.16342921603891591 7.157411572020804 2.2813929665045194 0.32519910250152856 8.764076838752548 0.7538774527293655 0.38112170462754746 9.910598391579203 5.894735553649716 0.2597161552235764 8.955679437553012 -0.03491767462023674 15.518316988627866
1127 10.11227089289054 4.975373886472008 0.2248373204040888 7.525115646513604 3.643639336603502 0.21228997198344143 7.156473781454758 2.1838384314365 0.3146200491705697 9.227045649202562 0.6894484830623675 0.38900625817811824 10.827547892805283 6.029821851211011 0.1982943146705543 8.96969077257335 -0.018069344802783195 15.344358812260632
1128 10.587027175383698 4.925407416501149 0.19074941436501158 7.923510895724386 3.6624017506012216 0.17934365440168704 6.627337682455164 2.2172955061758697 0.30022836050601054 8.858737520044162 0.7168546737717048 0.4327550836306996 10.524571461781155 5.923207686343233 0.22824574659193722 8.904236947077713 -0.033460335881225364 15.255829328180784
1129 10.63418696503176 4.875382410284443 0.17677295201735413 7.898174059156654 3.6562027306554397 0.18380366871546622 7.528812880606353 2.2321664315834364 0.29692799455309404 8.743069908833396 0.772678149759559 0.3918149284816751 9.974726399224599 5.949420199579443 0.2856373835581849 8.955794042570552 -0.02532375818739676 15.297479553503887
1130 10.619172590397811 4.919556985139334 0.13915843397029243 7.28041574084244 3.587427338118939 0.20827917110041036 7.487934572457853 2.1612149434246355 0.3332436580903071 9.10324919440121 0.7076229362050331 0.4396807068921255 10.654498444026835 5.933982584235009 0.2670893912049656 9.02905410842523 -0.06053278513527081 15.899021455954017
1131 10.936393145060492 4.943624965501823 0.1833442537739009 6.852882944359356 3.609706843375856 0.19124141972354367 7.346695275989283 2.1209028097961165 0.33444293051941326 9.271363516244746 0.7060203298057112 0.4255054726011984 10.764327549837887 5.987823396180777 0.25200788346589387 9.034332486298354 -0.048878073627804206 15.8886004861214
1132 10.4188941553776 4.96114551723775 0.25958196772713193 7.753158236534612 3.626059092071687 0.240014045048134 7.618500877442188 2.1877031717177617 0.31510872301537957 9.60702792061879 0.6966256877673842 0.40040254866637803 10.574054746477904 5.945432360086593 0.2074386739282401 9.19432718729022 -0.03910057678362584 16.301175915773687
1133 10.733396411431873 4.901639704301173 0.17270435467785025 7.912437277742795 3.655982119642344 0.20693450127516266 7.086499526172711 2.1854891522804505 0.38315086516729807 8.949540026770922 0.6653436853215822 0.4164097207586864 10.63897820634157 5.92976001186696 0.2594644399449586 9.064170289691974 -0.054850807877358985 16.4858737132841
1134 10.043714330808559 4.956534415683334 0.18822702060735 7.203247810355268 3.5760132282888377 0.23020395196150403 7.4910392465151725 2.146746195899547 0.30578490661891855 10.038710542704468 0.7684175512788329 0.44109570165985196 10.637466318202808 6.030475477435189 0.24407319956072307 9.082835649717257 -0.02685636884271263 16.150359925474127
1135 10.213452955001241 4.888166458242959 0.18676889117880133 7.300875469929777 3.532413980154735 0.20386894146319007 7.646789393000746 2.1372295463402082 0.3185574885669047 9.610521270914656 0.7621015943240446 0.3845513180358187 10.07655800275499 5.984957021990297 0.24599042823738418 8.96963941832028 -0.06152002234941203 15.352255924791569
1136 10.31259987186619 4.950403174618182 0.18775659138719933 7.293009222179311 3.6200630801925637 0.18532821338148942 7.461306805965841 2.1054394936873413 0.3103725838558772 9.369224258901921 0.7570384890773595 0.4520720918038139 10.718012287482614 5.982103384935117 0.2559809406104471 9.030830489279175 -0.039484218057748224 15.945534854799394
1137 10.271362920758195 4.916210175404194 0.17726171914412842 7.273614168899422 3.566299012802606 0.16316854162305403 7.693092205499945 2.1803102619945043 0.2957069163536366 8.97780754625029 0.8341610936331292 0.41343138909442056 10.373418800802144 6.021931142075592 0.2568950910883844 8.917859128441998 -0.018711405377855917 14.970970730144716
1138 10.221959044478957 4.961629049795463 0.19929151746582682 7.201071996343641 3.5953462774590332 0.1837893189937579 7.659783043526803 2.1652331761685613 0.33288395916594055 9.629198129707923 0.7870767245129023 0.39055587968222744 10.365715145331073 5.946126126263415 0.28679475021759915 9.01554547187768 -0.03141147171998584 15.966218682615407
1139 9.640048803235596 4.870080899501822 0.13338757183610767 7.5627009449719536 3.5392286150889634 0.22368992512556507 8.147327560235395 2.1587233450990317 0.26736026417438263 9.090400982038666 0.7575529453922498 0.4117613732928586 10.333420440984648 6.008500869761546 0.25416100954594384 8.954779746293251 -0.055676407591138274 14.786438060330525
1140 9.565051211307063 4.907151765688909 0.204718021449275 7.956074886250315 3.5444442686703783 0.2106286622279069 8.472513262980552 2.203106595734533 0.30553176802026855 9.37520986031367 0.8052620367618669 0.4520662245034576 9.675776858247668 6.025548304960936 0.36086449094754874 9.008925215819854 -0.02539114819653616 17.576158371216483
1141 10.088229261442402 4.877533859435248 0.16089034217329817 7.844812950502845 3.574675111597137 0.2486404768394601 8.313287255660244 2.2215062059312127 0.28973609496967917 9.17727093679289 0.7538271657544336 0.397607047067465 9.840214320423788 5.985402544281887 0.2803189611209993 9.052762944964435 -0.03990476515987729 15.781468403136305
1142 9.859645317021839 4.913971995668118 0.18171489048024905 7.315460297135661 3.5493942114579973 0.18441998745311822 7.755310412260619 2.1386925564042505 0.29693308746188846 8.967627014478856 0.7895613273984816 0.3946799779768344 10.149802954190358 5.972040652342804 0.2688569723951287 8.809569199017465 -0.04976159390553074 15.201772550953944
1143 9.987432573025924 4.873926051744014 0.1450586950883139 7.9226656821906065 3.4873316520167656 0.24530316429124757 8.622765777692976 2.2384213679223834 0.32350538297144904 8.715748378766254 0.8378628650195467 0.4193919893023821 9.26951920314435 6.005078622544707 0.25155569868141187 8.903626322964023 -0.03396963071037755 15.868810182977484
1144 9.358380737122413 4.903195175769129 0.15296043282079147 7.827629454645276 3.4992411563302634 0.20247554844877944 8.302839398806375 2.203515134423829 0.3434936946864279 8.893990259347056 0.8041687648683893 0.3831674462642617 10.06889446754389 6.00777832517988 0.20548507795944068 8.890346863493003 -0.038914031245562655 14.754605169293116
1145 9.350616999327672 4.982788662174457 0.11781378393352995 7.147613887756487 3.587420331850049 0.21646988962225885 7.605189335599293 2.188867095943385 0.34620912979756174 8.932627542486681 0.7642255439573372 0.40113682190601274 10.544452402333404 6.041447141491388 0.23653437332255997 8.716100033500709 -0.009543987476537664 15.105046764966566
1146 9.906240656562234 4.877818104935843 0.15098117729637842 8.233141188403449 3.558978132811632 0.23415173702709338 8.383056830913555 2.272509746928787 0.3289718372613283 8.72587697535091 0.8112837571774733 0.4120499007900731 9.347449556897878 5.974765032224218 0.2458956860013332 8.919153041625604 -0.023422787744270333 15.722538733690623
1147 10.098390824968748 4.9607809191279415 0.23875611585504183 7.831649523816171 3.5540084362254856 0.27069978466789973 7.9405847804913074 2.1660878524560814 0.33450956653714237 8.500122636912913 0.7406394327683944 0.3764450800915825 10.25055915599632 6.010348124291072 0.20520503943600263 8.924261384437091 -0.036120789586065905 16.33635126390812
1148 10.369508357025351 4.875714808177205 0.20835583336742852 8.194496571323262 3.609267214102531 0.2198498113878802 7.548150092948083 2.2756308908916836 0.36976855412652343 8.214054920622461 0.7852725651916252 0.4290495803811258 9.840172418617083 5.9154451772586985 0.24765786629914005 8.833276472107247 -0.030227611435512357 16.898606883223074
1149 10.045568912936176 4.893260425843128 0.14911110234047364 8.062845375214243 3.5593102755122468 0.19181755012144194 8.216307917666338 2.2378778354727986 0.31160052548763645 8.779220914000854 0.785259258484281 0.41377041148941796 10.07090414602349 6.019060279470231 0.2588771829102076 9.034969453168221 -0.02354012760332398 15.185407232875313
1150 10.626533005883756 4.946501141969383 0.12252038294582715 8.123567456784473 3.623764522462764 0.23090741231159406 7.616407909640208 2.288486289753993 0.3529495496791761 8.500343870855252 0.7585030570092002 0.43969022896299753 10.46476981447562 5.976536423178502 0.24682369695047 9.066324411527862 -0.0037354556850922815 15.96135822806447
1151 10.637643376959836 4.9348777231227805 0.15448366326645596 7.262354340412199 3.56953553403764 0.19983962746481504 7.547882668386745 2.2176178494828447 0.3397326343548813 9.04763512159713 0.7214175540987194 0.40234546469710336 10.29156676270157 5.913635739437168 0.3151183390123876 8.957416454011497 -0.05107686252403043 16.174824631888185
1152 10.445758828019807 4.945754859137638 0.17575866212775612 7.575785470810816 3.5615309496900736 0.1755144240269892 7.2975274429075565 2.1910884233299868 0.3363050194305477 9.212130577200103 0.6535926226727801 0.4154933628153636 10.664146762339453 5.954052450204163 0.27756993543306063 9.039069816255548 -0.0612898815529326 15.820985092137823
1153 10.089970703080791 4.866379372877433 0.11424374123944944 8.058924644557896 3.510256059972299 0.1714176625868191 8.213259021489758 2.2340396762951817 0.32435330923487393 8.78417462110433 0.8308716456868663 0.45052886804143955 9.75524930070787 5.934455934666854 0.305341483256664 8.980315658188129 -0.04729320466013402 15.651889897547923
1154 10.49484828769727 4.874313880501193 0.17811050384406193 7.3049683265519505 3.5136691127706814 0.18335929173294896 8.107252596312334 2.1682328838573808 0.2929935426608921 8.28992634128807 0.7018252869956181 0.40720194981849295 10.101532776347272 5.893609544222479 0.2949770812430028 8.859705665639378 -0.09216360089039047 15.54597641389679
1155 10.125568136335247 4.875964026455298 0.1813507336911241 7.975037311957294 3.5220700070714437 0.1797418426916388 8.063878138417616 2.23853467678346 0.3322301469000666 8.64603516533614 0.7300361067779498 0.38990499456803646 10.17629443086491 5.900770787075668 0.27098606298798844 8.997362636582242 -0.06901862172709691 15.518146840104114
1156 10.297310515363298 4.864277326203061 0.13977799140763583 8.001452285247625 3.460068300074663 0.1552410672554251 7.961139261865585 2.129467061141575 0.33311225546387824 8.670290140641365 0.7160328078263762 0.4451347238083081 10.4581953781345 5.907842263009928 0.275167960934633 9.077677516250475 -0.10695619090874016 15.45191541743851
1157 10.500311072870062 4.9019646310351686 0.19501681276739224 7.894817747095451 3.6094511841009362 0.16375164714486237 7.65447135071869 2.272079450185643 0.33250544298767265 8.69861171834029 0.7050819018001561 0.4058172246989632 10.329890201110697 5.915652209254798 0.2305359912886178 9.015620418027037 -0.04164786728452048 15.213486135873481
1158 10.68271677103065 4.865145627868989 0.16522911795968437 8.069775675099955 3.5410049888655086 0.19065067406273123 7.7347660777782465 2.2531279775533815 0.3187970024189875 8.093153159815694 0.7129808059696424 0.4332424671327192 10.487160960031726 5.909442937073944 0.28582960797985174 9.013514528751253 -0.0661532750935678 15.971185585314446
1159 10.345835972615689 4.834258728767916 0.1609007598172563 8.233004959847435 3.5234531657208015 0.22847086476398454 7.90401587399036 2.233872553842042 0.34384236135492924 8.260939621756808 0.6740237977127089 0.4138630557843113 10.203316112977541 5.8907188357561395 0.23416458151584485 8.989422508237565 -0.09122832619993926 15.827863099848093
1160 10.63474163788267 4.891720033149557 0.16768968649025034 7.939834042929366 3.5468082302630712 0.20487160067825294 7.814473717963507 2.207741925029212 0.3448404898850907 8.909937378719322 0.7345065767493314 0.39283946663360597 10.109475658701582 5.910799918450671 0.2732315232123704 9.08169248723929 -0.06417840583149237 15.853430122926342
1161 10.835984639836186 4.891180688589371 0.13821419108038993 7.732072006625428 3.6109671072609544 0.24784380868598962 7.82277516866607 2.246558789222683 0.3569082314855183 8.038977436780156 0.6864889706699133 0.41386290756904737 9.98959039955074 5.902869017990852 0.2773127109271139 8.883879930291716 -0.054880827813106145 16.434055042729767
1162 10.226276850333297 4.887975573537407 0.13361863424208478 7.890176310347599 3.559939754354002 0.22666748152729727 8.192191570511838 2.2661497619084625 0.31158419410069815 8.244619016158747 0.7915183652741359 0.3770408125665699 9.897651772325 5.953064776332128 0.2707530525583357 8.890183103935296 -0.030764096278633902 15.122237520365278
1163 10.263353971128096 4.835590969175752 0.20463268313964098 8.464791984454482 3.542821419495849 0.18084274468397016 8.071314199996378 2.2526613777658855 0.32821493995222734 8.60880960498353 0.7362642372854145 0.39218843357154504 9.733652507628914 5.912134843242878 0.2864131237235203 9.028384453638282 -0.06659917316670505 15.954490231341486
1164 9.94137950450057 4.811045212477693 0.18992460806395353 8.220026876328657 3.5343019332624923 0.2317624461822225 7.856675242723136 2.264925244088799 0.3615244748998884 8.651962082314698 0.7930520653159934 0.41974519854313397 9.804619314542968 5.957581532953675 0.2621724881206609 8.894932604082005 -0.05031254494013031 16.78914410144338
1165 10.260911018757996 4.880462995153788 0.17489344596442152 7.612926105713387 3.5235953995591567 0.206289483226395 8.063387446638854 2.2012741515371927 0.3218011793259513 9.222037020400382 0.7728086606842369 0.41116942938561535 9.507679419673586 5.964566390787483 0.2667755205352083 8.93338820223684 -0.05395222301548939 15.824281371089725
1166 9.892417681793617 4.920762892165636 0.20464148252576309 7.718871241326605 3.52729945421264 0.16635163561381375 8.281714885962922 2.267003814027275 0.33107908759955035 8.473055682560425 0.7836496493361143 0.37259712939655915 10.286304436344796 5.996397209264122 0.26009003687498455 8.930472785597672 -0.02347113875870348 15.295215736348723
1167 10.181982692051498 4.875470628676888 0.20202155359293542 8.555678432968898 3.5506996423077757 0.18981438743386098 7.757343857422083 2.225509757689021 0.29700967458781324 7.876857189999167 0.6950000929230077 0.36222065290037403 10.028562263910365 5.936917320400688 0.23037707828222898 8.880084887270403 -0.06577425416038467 14.684259091319875
[truncated: 457,386 more chars]
