# Supplementary material for: Lipid nanodisc scaffold and size alter the structure of a pentameric ligand-gated ion channel
Source: Nat Commun. 2024 Jan 2;15:25. doi: 10.1038/s41467-023-44366-w (PMC10762164; doi:10.1038/s41467-023-44366-w)
Supplement: Supplementary file 4 — Source Data [file 41467_2023_44366_MOESM4_ESM.zip › rawData/Figure4/9nm_nanodisc/m4Helix.902.txt]

0 34.698591396457225 4.520132930023099 0.31830161208857316 36.34220860568298 3.282161989496439 0.31715094930078597 36.214256380531324 2.0603309446025286 0.31624625091320285 35.0226304015161 0.8108291849927832 0.31681649995058037 33.812995382603454 5.804455044393138 0.3185437859316464 35.21813643335822 0.0 18.186357632765386
1 34.69858999230198 4.520132922145737 0.3183018025467217 36.34221096635209 3.2821619803049016 0.3171507581749722 36.2142570824916 2.060330896976756 0.31624625091320285 35.02263014161445 0.8108292718556379 0.31681649995058037 33.81299326644655 5.804455011912095 0.3185437859316464 35.21813628984133 -2.062571979877248e-9 18.186357625114507
2 39.148957480143565 4.542146324712293 0.20878704497667938 35.45805993799897 3.3242095056046836 0.17952132827964282 36.58012159472342 2.0922311527953843 0.2886961521450125 36.471670725643655 0.7371221678307421 0.5127386492288963 35.789246459903765 5.803480974093133 0.4317156702988022 36.68961123968268 0.004256006305649729 18.5805496937182
3 38.07878316191157 4.5694600974866155 0.24237266282824382 34.766493879767744 3.324289997385289 0.14903164011151293 35.82773911728023 2.0389461141136573 0.324102412793167 35.05085422149124 0.7325229622958006 0.5033610167295908 37.14194110381393 5.790070878743282 0.44078328615320334 36.173162296852944 -0.004524008696668691 19.018199766253733
4 37.46036968968663 4.5349462186342 0.2156850765047415 34.53749487122156 3.345063245500393 0.15029564341999146 36.352352671557895 2.0544405059152844 0.3077697022168146 34.12068457917033 0.7509578436689303 0.5064471981494137 37.92890391223035 5.81068361913076 0.44464609638780184 36.07996114477336 0.0036362678683160786 18.619337466808723
5 37.063294167270364 4.54229657581979 0.20322496321855418 34.52519502774202 3.333327446721914 0.11531325262018223 36.219067122261556 2.056620013197385 0.34352590442950515 34.350896999665046 0.738606785207037 0.5061774163035272 37.16837679182122 5.802853312737544 0.41859499710235065 35.86536602175204 -0.0008411919648634081 18.183807231339237
6 38.656028144678594 4.5231886095591 0.17047409046082487 34.56115676520577 3.3365081978012463 0.20832874536672774 35.941467919356754 2.084199538891023 0.3401405727284435 35.41002939972717 0.7278619351562707 0.4868288781464702 37.773643498090365 5.819889978002335 0.4461813442940205 36.468465145411734 0.002747633180397524 18.929994201482092
7 37.449509763480044 4.5423726790964185 0.22529269542187882 35.14704064536029 3.374189146832379 0.16368216359523374 35.98544092161248 2.0730868897287413 0.2243028017794841 34.592898209065396 0.7379165731513551 0.504740505813239 37.179149922928836 5.80676384408276 0.473119174727299 36.07080789248941 0.011283807876733332 18.233090856856897
8 37.90625352363448 4.556155554572711 0.27573862307467817 36.525651940540115 3.366545518684882 0.20302995807210134 34.749620853972715 2.0928962537953537 0.3185586304274769 32.90749230244894 0.7306477763974337 0.5371273761298914 38.02161228105784 5.796945575881526 0.44416986751489973 36.022126180330815 0.013056117164783675 20.381534924561343
9 37.37016445247654 4.545798899734124 0.3011440370938811 36.1435882632159 3.3691653691819847 0.18456912115894777 36.89891440248602 2.129404610308614 0.27206303408006316 35.11692581172756 0.7425364841217137 0.5772338160240373 37.95832667247174 5.812297791331238 0.4606385737574474 36.69758392047555 0.024258612233937372 20.57661704876085
10 37.28190042451184 4.552310901586346 0.19937971221635228 35.2316676509872 3.351364440691482 0.2013580405309988 36.27834824883736 2.0855387437298374 0.28051494661051535 33.60515056280193 0.7259557608991074 0.5588110129250375 36.894919384127355 5.832751191386323 0.46927150628759534 35.858397254253134 0.014002188957021721 19.58753875943234
11 37.10426284858885 4.517282754465564 0.19836238042625962 35.639793593840075 3.3205644666084795 0.15236819610452515 36.06671257918537 2.045636036189528 0.34269708482881206 35.99607392303321 0.7214022326681437 0.5530165699745879 38.30492323897618 5.823963366123731 0.4669990623394286 36.62235323672474 -0.009812247490508307 19.634613832498584
12 36.93529530313471 4.522834046193822 0.19969755612053966 35.79759302916499 3.345880041069168 0.06683922019767592 36.063746019081826 2.07858703424108 0.34782886704967214 34.584614380969526 0.7255596789446761 0.5156613278795886 37.80754109183442 5.803228551752458 0.4006002217609482 36.237757964837094 -0.00036414826135684476 17.539695633467755
13 37.751443529374555 4.519404630106937 0.236472047883836 34.88784724444055 3.354833811592417 0.11336035224568737 35.504642886603236 2.0645888784664175 0.33512085967978816 35.66545590183711 0.7261846882476581 0.5766920559624998 38.48886717075425 5.79662363938056 0.4443288020653508 36.459651346601945 -0.0032548891427994996 19.549023382124634
14 37.41738587084022 4.52380495152004 0.19824196398356675 35.52069810889144 3.349320677172846 0.07220208312616412 36.01524795613624 2.048370806533023 0.3249172829064454 36.0211245317786 0.7080470750521591 0.5109550911848686 37.91137823557368 5.783544992708706 0.43899152522529467 36.57716694064404 -0.0129643181042427 17.707924675651515
15 38.04887734477822 4.525004931946819 0.23225989624291773 34.83187805090577 3.3523400944085586 0.08542076099189483 34.951925658732286 2.042316042782896 0.35609681990833025 36.27918395411557 0.7075016960750161 0.5048260395288265 38.05625589083991 5.796266836146681 0.3977007814257175 36.43362417987434 -0.010896098429603329 18.063116701865813
16 37.02664518640037 4.54772132093532 0.22350875173314513 35.44646701158475 3.3784403067322835 0.13787676735833473 35.625219125025836 2.0368700726197835 0.3454035698847438 37.79199408285696 0.7267357768004835 0.5181199117104387 38.21771606712893 5.787546999272753 0.4434615056597393 36.82160829459938 -0.00011912342947271171 19.118117735550587
17 36.983286749827094 4.551960927390276 0.22089361086296525 36.159273802790125 3.3570657934652965 0.20633487374633608 35.64694170399667 2.0603804511989416 0.367700786850463 34.400625753912195 0.7574514970466821 0.5176439567936485 38.13984236722447 5.803584932814117 0.46299453405151075 36.26599407555012 0.010506701681465214 20.34650780391197
18 36.72626407268959 4.528424929119322 0.18398718226395097 35.56592401315185 3.3483979189602526 0.11043792063970036 35.26750633457313 2.066591256879212 0.37509524629506663 36.29732678979059 0.734657659811364 0.4583643302418362 37.72029223857408 5.821764259357088 0.39289084500088317 36.31546268975585 0.004385186123850193 17.426803827457746
19 37.66600265865264 4.546971023259574 0.16032343253593034 35.12696453540656 3.4054687687952843 0.14920535905900703 35.28952663309923 2.032675112453918 0.33718587427123314 34.43242086287468 0.730406383449707 0.5869216562949043 38.763876704243735 5.8098854133183 0.4399361956767193 36.25575827885537 0.009499321553759122 19.177728396237658
20 37.16802576455738 4.51731932183954 0.20012497079033625 35.450588205439246 3.3992504245024886 0.118687830800145 35.96732711852909 2.0293963187471653 0.34918800743815204 34.41546291479834 0.7515570639826161 0.510225846954564 38.3779955710774 5.781370989016703 0.4405573298698162 36.27587991488029 0.00019680491610520878 18.549898066548565
21 37.06533714448298 4.525088976058761 0.16927040800197912 35.13018448613112 3.3987954276263688 0.0892936985099107 36.77400203612921 2.050784854156995 0.3387831866252282 36.16850151865893 0.751569870944029 0.4936669522172353 38.144646123018944 5.789028689313882 0.4080176462977726 36.656534261684236 0.007471544918409623 17.17764014943578
22 37.675491128562804 4.519879476564228 0.18461750714782915 35.39998642753113 3.381276692552668 0.14521612595818753 36.385194181411364 2.060405282280676 0.358593890675597 34.654077711071245 0.7390823301679795 0.5729190151886099 38.43393565489813 5.800807439661565 0.43961488730764636 36.50973702069494 0.004708225543825639 19.491582168054975
23 37.01573860924831 4.523913461823204 0.22866684282702596 35.040337394723146 3.3619221439839015 0.16784674529849725 36.3539678916792 2.0469395383860554 0.3668616923438108 35.19616850421808 0.7161027669444783 0.5316595834037641 38.14219316620276 5.806177060387907 0.4603952792231564 36.3496811132143 -0.004571024396488266 20.11574768589231
24 39.598425766802976 4.539324325203772 0.19730490925094354 35.33025971785434 3.3411603498551186 0.17497050271242612 35.53475202323543 2.0310151091863444 0.39386613741674353 35.77969366829262 0.738309591541992 0.4572514870732104 38.30971938367042 5.806418584741256 0.43063421442236716 36.910570111971154 -0.0043364265959008556 18.953756134960656
25 38.57929362254511 4.519884989932671 0.19262033911461532 34.51735924957672 3.35506233057305 0.1538311265408937 35.314640222444346 2.048889332008514 0.3656451992334709 34.514622489568836 0.7091487310767206 0.5279620820792096 38.78667835722252 5.80746202801803 0.4152786022370377 36.342518788271505 -0.007492536379800385 18.968768755966572
26 39.56202278475983 4.519781420206017 0.1342466736618601 34.75888203798969 3.3552638251183695 0.1759957564108355 34.19755458862262 2.0387649444921747 0.29121244119798856 34.94107787700226 0.6901961990113523 0.4951227155283122 39.46977516712788 5.806414343646051 0.4468163022887883 36.58586249110046 -0.013497872206804585 17.68599119420247
27 38.017111505129485 4.513611568225038 0.11282902501238906 34.905763375398024 3.361599407408135 0.14004768445710897 36.47303525871969 2.0423983873882126 0.3118473396825202 33.25973082278474 0.7135021215547572 0.5380755522806671 38.461522818049666 5.784371934122386 0.43569022564547505 36.22343275601632 -0.012485334961891881 17.629794783078086
28 37.64051547609984 4.512669091700005 0.13977927484803063 34.13745399225789 3.382856532060387 0.15358079718251816 35.889436291444866 2.0399031395758236 0.38256434834834213 34.41517371916294 0.7155941871914668 0.5414398597642396 39.519028197216585 5.7994457105387776 0.4262327976358119 36.320321535236424 -0.005488286488305527 18.834235155353745
29 39.12115423353571 4.506426904504497 0.11773566555865607 34.39523725605272 3.394092897925119 0.16623748852973366 35.66141950449568 2.0342170862034683 0.362705117548639 34.32494579950076 0.7170126043490509 0.5316855661587258 38.575463554564784 5.784693857426082 0.4767930849592323 36.41564406962993 -0.008293348619954033 18.966701221144312
30 39.38028259553712 4.5313710554513555 0.1045203612423552 34.98753619267069 3.380114374268876 0.15357378369283012 36.15712650141324 2.029670107866815 0.3994069706082858 33.42137274850144 0.7251053309510057 0.49079855617016005 38.16741404310008 5.811367597141728 0.448888964570163 36.42274641624452 -5.632556564147961e-5 18.302433589063384
31 37.97139609528492 4.522826916188625 0.1418884075978733 35.663444274642686 3.390890738752499 0.12676962477656595 36.22402101834873 2.032275261924257 0.3270532374794282 35.693971911018146 0.7501055350105371 0.49089895633504027 39.381866046650686 5.802456155309669 0.42209524703368745 36.98693986918904 0.00412890273551989 17.28849122878847
32 39.038858914676645 4.529504844849429 0.12941016799334484 34.76367497663955 3.3502954650322203 0.2048127029858079 35.86932368673308 2.0056657599620284 0.3836242742157881 35.19965921895257 0.7570182249207352 0.5547115222435837 38.563762017896195 5.7918370631392895 0.41712634776514407 36.687055762979604 -0.008717747120857045 19.36236401553371
33 38.003151411700884 4.517341206171199 0.11827737488837188 34.68849958389128 3.3670877191517805 0.10762851167307777 35.87242752223557 2.0168622590967438 0.36389985026268923 34.338628028226445 0.7524391924678485 0.49850794987578884 39.41923196718918 5.801826646460115 0.4343899305381372 36.46438770264867 -0.004470614032060105 17.448898143409014
34 38.25930279801785 4.530323309502913 0.15543408146770818 35.40063642336805 3.3358390392573645 0.14567221285708196 34.33736040937061 2.0242553825438776 0.32628256683789486 35.35491670763915 0.733319226043188 0.5449154036310846 38.20144245616339 5.807658794856185 0.4298628204187763 36.310731758911814 -0.009302868260891795 18.359482411491165
35 37.851705893713564 4.532341388672703 0.09977035509045581 34.61363080623739 3.310444984889304 0.16468574075696296 33.55938457163613 2.0196880923396137 0.381112891113825 35.58740117061624 0.7445733405861585 0.42250622313918157 38.49139962024421 5.790670214692573 0.42916175336796 36.02070441248951 -0.01603841446552725 17.157071787544297
36 38.40813443384598 4.526574482192475 0.21913230952437696 35.10721858202125 3.368402494791606 0.10318644564412728 35.68717659683052 2.0374267093183125 0.3381516724485502 34.18712412373763 0.7533417653400546 0.4193003491616414 39.59647284816746 5.787932942792734 0.43689041427129066 36.597225316920564 -0.0008463398145609702 17.37965703968977
37 38.99686837234791 4.516691631229074 0.11197293303512203 33.94103349978326 3.3576330065059956 0.18959691895459102 35.05510877441579 2.039193661531196 0.33216124285283233 34.76257762000117 0.7272686458440778 0.48508484848481037 39.06603755557752 5.778558601790834 0.42296416563998723 36.36432516442513 -0.011712909321361908 17.667498636209785
38 38.795142182240504 4.5427294961317894 0.15116454712598779 34.671727412545145 3.3513606250987094 0.1522994571726773 34.32296474373404 2.011218511910461 0.37868289941797617 35.174234160338706 0.7342670898740814 0.45235663901401046 38.416797783602064 5.807795323409542 0.4260762060018651 36.276173256492086 -0.006107809416680788 17.882926639191936
39 38.58361132157687 4.527786706861328 0.17191662077107292 34.38583157483578 3.3484006058160665 0.14356288423944685 36.49399897632062 2.0738950919975383 0.28557983979677415 34.30338839605342 0.7348673834396374 0.5026864294560288 38.566462265442546 5.812567638960681 0.37777206032723265 36.466658506845846 0.003921466713452703 16.976943839079926
40 38.86178902572389 4.538923117851292 0.2383956920246241 34.67053800316651 3.3446550777702533 0.1462880826080603 35.47701371350188 2.046549349641377 0.3481108175016681 34.74162919641587 0.7257561506351098 0.5652059583469337 38.64305480986151 5.805467627781107 0.44262449189569153 36.478804949733934 -0.0033117539657696814 19.946093728596182
41 39.68015624132925 4.5502648570509585 0.2092400511571611 35.19905281538127 3.319425509563869 0.1550705853968058 34.07846153231387 2.0112729728968266 0.35276586199527027 34.37086442885192 0.729926471954128 0.5037023227784073 38.13382680964672 5.787922269917129 0.43730241239255824 36.2924723655046 -0.015819602425015324 19.000211356402453
42 40.55614323850891 4.5479637372539115 0.20344722123569045 35.194840742186145 3.3802682180488053 0.18006329403149582 34.216678759401816 2.0364735801943743 0.3477930175924369 34.87689374013675 0.7297777951523446 0.47550687207501435 38.98274692968852 5.814917362813822 0.399983506708254 36.76546068198443 0.00629811999105403 18.412501936890838
43 38.38523326352581 4.538405329673155 0.28555931594767986 35.566698232006665 3.343333055189452 0.14028958417933046 36.101729406391726 2.0443728841807176 0.34235972652090857 34.74658224992041 0.7347793162353083 0.5230856210417042 37.912156498658305 5.830904846746081 0.4860388695065772 36.54247993010058 0.0027770677033451376 20.36673728083456
44 38.87104600834715 4.531616540739265 0.26271031938107986 35.4709518712945 3.3526483952843638 0.16023305053824832 34.894526528934826 2.0273416751531874 0.3752489618185945 34.86781091718773 0.7356238423450752 0.5247073427030248 37.54026446738699 5.779011475439475 0.5487509621937505 36.32891995863024 -0.01033363290932432 21.44753644042836
45 37.36417664047671 4.535551444485348 0.26312106616671865 34.95962238708612 3.3177402476339064 0.17942883935094298 36.41049929327308 2.041927363719133 0.33072593246253057 35.263343912577795 0.7648484171040808 0.47123862412929585 38.3571309424695 5.799931858884777 0.48389213043691554 36.47095463517664 -0.0035821523361485807 19.806080607099332
46 37.9336240005521 4.527758210487369 0.26879121826964436 35.01805517383818 3.363110359970856 0.14013263125439923 35.45949711872712 2.011418126993877 0.37433033099825125 33.34375034553005 0.7116192859310948 0.5520514860892001 39.74531455925848 5.7877776322310135 0.3987315571793238 36.30004823958119 -0.015245295578755359 19.870602888359226
47 37.851328538254855 4.535361190708155 0.25395231351451536 35.25218206465423 3.3462072211673655 0.12298235019084569 35.27776675169384 2.042257113661252 0.36806506977646514 34.54373911652806 0.7287154736782058 0.5753666773838007 38.61134962958224 5.765963375392704 0.5151430211664456 36.30727322014265 -0.011881143780061065 21.033388742378516
48 38.95991102284156 4.519892656332658 0.20129932154466337 34.20178739601107 3.3637536400893717 0.18313948540239006 35.14667001899361 2.029597327258853 0.3990929451149921 34.27618378206123 0.7271163578831722 0.5458528832545252 38.518109221956095 5.783659557116576 0.4582236778797928 36.220532288372716 -0.010778110965471344 20.484482353730368
49 39.5001950756639 4.535470116690828 0.2763430924372065 34.4138444078529 3.3695622196520705 0.1979487901123124 35.46323331572038 2.0057396869083677 0.3942987805389081 33.81048466743074 0.7454681167009701 0.5775901178506223 38.17735367805724 5.8090367065130915 0.499036899059543 36.27302222894503 -0.002526649408532 22.29055265962978
50 38.02132048834579 4.5252179416654466 0.2220920189349926 34.49289532435572 3.357961434305986 0.21000226197037522 35.54509429184425 2.0192132463023844 0.3643897075111002 33.09047842549285 0.748184816122244 0.5711647324412431 38.436968423449024 5.810446891186672 0.48636401758885645 35.91735139069753 -0.0033771527850509965 21.245421015296102
51 38.96735733813251 4.542540596460359 0.27737410031781046 33.52404139813461 3.359858874234989 0.1759528576085616 36.19267111847508 2.008730728659679 0.33440733765646424 33.9862454968835 0.7286321282694995 0.5048734840797284 38.328016139564085 5.809605397162548 0.45956726409136905 36.19966629823796 -0.00570847374418264 20.078446995050154
52 39.86786088230211 4.5316533133191825 0.24627028433640386 33.30272849391789 3.3674543276327173 0.19438432925877958 36.52534389025531 2.00325486856745 0.34882284629823934 33.78869771140945 0.7282074759472715 0.5571942924003959 38.833968891189876 5.771558329524584 0.43068161615673867 36.46371997381492 -0.01515635570335636 20.366969343115457
53 39.331339054561354 4.523800563057481 0.23960399464014165 34.81201864454582 3.3492610234805573 0.1974380445406388 34.4490779823974 1.9990166780151113 0.33209214221468014 33.867079410317096 0.7545597505305828 0.5464202518168395 38.1349596181137 5.809552144205038 0.44661872735532243 36.11889494198708 -0.008343986843843364 20.193016974350783
54 39.38366516813349 4.5402047538597765 0.25078419236307076 35.21816708437219 3.3560814071554996 0.21533890021431895 36.036543411234504 2.0013454956050407 0.3728161428143113 33.00926459479293 0.7093100053229349 0.5686620529388897 38.47048521214093 5.799281999509938 0.4898445721490016 36.423625094134806 -0.014337286410959637 21.743127932009898
55 39.519430079870986 4.526893798798731 0.29935019175902156 33.93215276080561 3.3534719377138233 0.2269614298771759 34.71487225707037 2.036398141712311 0.3495099864970567 33.83760642849311 0.76455953311174 0.5852177606769091 38.57832619490953 5.80166433002431 0.46450961168926097 36.116477544229916 0.0010155295705855938 22.065165965667095
56 39.540398862135795 4.5246024877809035 0.24236173536961964 34.29389447433659 3.357582207066324 0.25368859487480294 33.33609788779621 2.025866883998453 0.40545772797679147 34.89054207389299 0.7285983153528605 0.4819122892056805 37.88807470941966 5.797017163547571 0.4919392768156093 35.98980160151625 -0.008848607152375098 21.49003830766708
57 38.397913716304004 4.5396699254410695 0.21293371700855473 35.48085093021688 3.3734150875436257 0.25940054432015885 33.90512473378707 2.0124579334101127 0.41005190563296584 33.90514467520081 0.7476486559369426 0.505510325611419 38.669171969516185 5.761493845391178 0.5070552317269976 36.07164120500499 -0.00864492915701176 21.71454723668669
58 39.26228138560081 4.525534219091572 0.2477660454926862 35.27906203084332 3.3685170288972444 0.15551183634453172 33.83228671584961 2.040982855512767 0.3695898967504921 33.85236661967125 0.7306157851800281 0.5611559371404085 39.38900241580561 5.785550707956128 0.4636081805026948 36.32299983355412 -0.005341899374049608 20.59934415442495
59 38.408281149117954 4.518367070844211 0.2220227354240348 35.59061854747537 3.3587473326415416 0.20448655879083755 35.17211389135915 2.0086931313754515 0.3454445860014582 33.53572577783984 0.7436938749115897 0.5429354883318764 38.22193652385851 5.78809740827688 0.5455866893069266 36.18573517793017 -0.0120622550916627 21.319485200047264
60 39.198096865993534 4.525367027593416 0.2506460500220858 35.29976071720021 3.3737174824178098 0.1790942165168388 36.101078666249904 1.9960126597114416 0.382940193960346 34.88042506011576 0.7607431530271928 0.5307567632872172 38.1555271293811 5.785960343028077 0.48062479354198967 36.7269776877881 -0.007221885546010087 20.90221103260812
61 38.507914006113324 4.528678683135299 0.2553834930534519 35.59965861897514 3.3755386416168576 0.16145639074367416 35.95557488085264 2.007012032039456 0.32747933511054234 33.414675826370114 0.7496193438352307 0.48873998700348315 38.44666117540274 5.802338206810934 0.45940195182630233 36.384896901542795 -0.002944637214042034 19.39417626563624
62 38.8966009270191 4.520493406607418 0.2367504796102729 35.47149877294196 3.3586716805304966 0.18338315381726975 36.346820902721795 2.004011435388679 0.36757408551234744 34.28758708138985 0.7496373605803714 0.526653811313343 38.926302868632135 5.7832127240229365 0.4581944376316169 36.78576211054097 -0.012376697275617165 20.31199518210572
63 38.601783084103474 4.542273028605918 0.19485403352513753 35.90603497687127 3.3410439883927183 0.1515519471050488 36.35212591270203 1.9891106439638102 0.36355404395829544 33.66428355764509 0.760374396606671 0.5692240875415914 37.87440225227164 5.775834462628467 0.5184275718334156 36.479725956718696 -0.01385471466208057 20.599112538902535
64 38.05886985627313 4.538499644992765 0.25708621340172194 34.60732113970502 3.3479437125777745 0.22720155884674692 35.74051845065581 2.0236442107783956 0.32840884950620497 33.64335549156694 0.7624030296679196 0.4615718844843912 37.84153610365323 5.795602411728848 0.481325912374607 35.978320208370825 -0.0019634167524569925 20.11763014465738
65 39.32591686958576 4.5374716066351475 0.20936168387789744 35.24681937962776 3.355353726333966 0.12494241521776793 34.77358231020045 2.0322999970087228 0.34200712011531537 33.225460506495324 0.7575663402591288 0.5396845610933999 39.16878372070668 5.773812217309123 0.45313127447026424 36.3481125573232 -0.004281241192379892 19.126787141937704
66 37.99070534717933 4.546617895619178 0.23848048633508803 35.42713281775009 3.336127712143194 0.17408489279841302 36.39218740731704 2.0293053188617023 0.3266256751169188 33.80477796797579 0.7583105559226037 0.49619221776179173 38.530129771436734 5.7658777480156935 0.44889335971872674 36.428986662331795 -0.008334172589123145 19.300388506138557
67 38.36642247191663 4.563567823029684 0.2975842814628212 35.547834441693595 3.364330907903808 0.1784889214999784 36.74772707514131 2.018439849881896 0.3046018497280642 34.195258404867026 0.7190504895588391 0.5178412259234062 38.125285532725506 5.801153665313828 0.42027536538528565 36.596505585268815 -0.0022734715639864066 19.695901412705364
68 39.07018702551488 4.526509970559778 0.18343773087932075 35.62875324347024 3.3559019197820232 0.1761601060427466 35.96981408353632 2.0186733197861337 0.3520542203731941 32.412064277348684 0.7406716674678222 0.537579187523911 38.12719414565965 5.8010291341793305 0.47641773457631703 36.241602555105956 -0.007024816346579921 19.774480688083898
69 38.28119769031944 4.518639092827867 0.20704529112477052 35.36989259923323 3.360314442711136 0.17486295646310976 33.7779083937423 2.033077112484068 0.3723738975434608 33.584766454934126 0.7395549817131812 0.530919710024198 38.1103659718776 5.799855073820087 0.45147394460766865 35.824826222021336 -0.005293877990329788 19.90083874178773
70 39.93507597002228 4.511967156226977 0.14401544865146457 35.22306803827085 3.3714943856968462 0.23914469455958876 33.958184222384176 2.0163601490788574 0.3949446568187878 34.46654725020823 0.749071765278508 0.5609188919293153 37.38183292240744 5.798529322424516 0.5254610720122554 36.1929416806586 -0.006097462960456523 21.36542158840147
71 39.46177089390069 4.542147773716134 0.22815326646873926 34.09431097454177 3.3556039357380816 0.1930309060228706 34.30575855346234 2.009242220377685 0.37695046539516974 34.231864879420726 0.7543817144800607 0.5227946567999334 37.67416952054104 5.78643806949275 0.5259028184335153 35.95357496437332 -0.0060192759406553446 21.163137110203305
72 37.40324609271284 4.53870730864719 0.22098200682557964 34.350734222378236 3.3515858873221087 0.2147808553491825 35.480842690332516 2.0133756641843696 0.3671960555343989 33.5287474724128 0.7348408477201152 0.5432285652201317 38.17610361357933 5.807770741645889 0.5193979543242121 35.78793481828314 -0.006325928797662939 21.378034375138817
73 37.77170165994111 4.540129848291536 0.22725209446372036 35.356461146735995 3.362736999450682 0.23896773264733323 35.33449774096684 2.0242947839465586 0.32711835489887864 33.12727456076346 0.7655808386099966 0.5647287990084743 39.28286021031657 5.793994608577124 0.4666389561822878 36.17455906374479 0.0017653970735820312 20.90958981081264
74 37.71573438644706 4.544084608405446 0.18187709231726212 34.996043275902316 3.35946766268973 0.24755304635535028 34.69962291124189 2.0248066271814724 0.3205875632712155 33.473055643164614 0.7623747035663999 0.6012895816967493 37.9440728716843 5.8070986673527 0.45429900431838754 35.76570581768804 0.003984435137552178 20.690723952466374
75 39.236409158608254 4.533364836658779 0.2106109860548661 36.06124970030363 3.338742275780513 0.20768134677833416 36.15134468451913 2.0367168887572316 0.3516675155450664 33.841336581557236 0.751447960552218 0.594831562138335 37.79379568672478 5.811528997021151 0.49068523559383226 36.61682716234261 -0.0012218269476189426 21.262196161443377
76 38.32719469695087 4.520816088603179 0.14893004380021346 35.15169076173733 3.3649890291678273 0.2041734239221721 36.19047280939014 2.0286823454098566 0.36164123932036846 33.77835013639025 0.7490670267945958 0.5973096259900521 38.383276522239576 5.82695817083771 0.49134686034390807 36.36619698534163 0.0025205134610361444 20.66545542986835
77 39.238577284375914 4.5396854958657125 0.1291762489486925 33.78975579619895 3.3573641530577354 0.25660990796923916 36.43258794998478 2.029495922849178 0.3279794751851514 33.75075213436966 0.7484116720058049 0.5584688138365375 38.33333038249353 5.823029473781331 0.4643107944887223 36.30900070948457 0.004015324810354737 19.89934264201497
78 38.4930395905275 4.548192051321739 0.1579916948689269 35.29850933370754 3.3641411497525464 0.18643990203639524 36.44514293403693 2.0340705351881905 0.2856466910483263 34.947496772731974 0.739922410288686 0.5623870001606891 38.33053609035717 5.831839345323307 0.4901933531258226 36.702944944272225 0.008051079673296347 19.28184770085578
79 38.909556604794105 4.533836702456515 0.18497368381628748 35.93285435151909 3.3363662538689955 0.16827755240372347 34.32154980860978 2.02525109881499 0.3761680513515212 34.02961211611527 0.7643429579853419 0.5230508992283879 37.720749190916855 5.830323736997303 0.5624085743294824 36.18286441439101 0.0024421313230316155 20.79697866812925
80 37.75029774757574 4.549042414291344 0.23411808118608016 35.04743103703688 3.341966961618484 0.18334359992192933 36.12106846199402 2.021796815977969 0.36272326034277447 32.89166389489944 0.7551194277588036 0.6174227206245102 37.40819740001992 5.791292929845637 0.43884719878998285 35.8437317083052 -0.003738308803149848 21.044222558773036
81 37.7622527858015 4.534729156140899 0.19574138317673975 34.499404536181345 3.349075967352937 0.24549919225064604 36.36765943425353 1.9970278168080475 0.3123223622541898 35.32129512609237 0.7487734589676054 0.5630138033389079 37.27635300782497 5.805670403067306 0.48900156606087825 36.24539297803075 -0.008526658234238593 20.69040331522763
82 38.68123557349301 4.528856631852248 0.15489721302801782 35.084391875238104 3.356104820485768 0.15765151354160242 34.98530867728507 2.008952396054342 0.3759164811124852 34.34876327333184 0.7500869911613084 0.57955887833653 37.615412470560656 5.781885231893505 0.5255391355780631 36.14302237398174 -0.01040480441216316 20.552720577475608
83 37.59054988647469 4.527543607402363 0.1997861746821458 35.33069711296732 3.3273593804167056 0.1638397395277195 36.14198571029625 2.0215720882804855 0.35266872057496074 33.95768866771516 0.7820592243982816 0.5643212703355666 38.2598422108153 5.7950123082764255 0.46256983500020443 36.25615271765374 -0.004872696946745303 19.975437163259787
84 37.09762565612899 4.515120817036706 0.2071852899832282 35.45676392167571 3.3418454973737646 0.10982837437415753 35.90434850598157 2.00702270395952 0.3378363888726295 34.58388744563566 0.7744859430744889 0.5748683039889816 36.43414125380114 5.81152845641166 0.5476959303951172 35.89535335664461 -0.005581335130369602 20.36766742530811
85 36.430204949918505 4.548645399432912 0.20690432846665746 34.94831112418204 3.3340176799716876 0.1398874695607657 35.69405448482017 1.9872325381211615 0.3676676229879983 34.774355233538415 0.7558830664742582 0.5553378093494951 37.53861156198226 5.802929136337992 0.515756327570534 35.87710747088828 -0.009840454633995166 20.460936592853844
86 37.90307324373129 4.543032993932759 0.14187576221823608 35.60692578788924 3.3345287205748626 0.06779619963445985 35.92283024037064 2.0223074489738986 0.39107237643155135 34.561411637495944 0.7769909017317718 0.5548737819340164 37.49554869783904 5.795297277192834 0.5341572648712933 36.29795792146523 -0.0011505502203722929 19.363399578145007
87 37.214752821574095 4.550317049512134 0.24432884406484207 35.346728632693896 3.3525688357945502 0.21829389687022907 34.61714218716876 2.0086141358672673 0.3402575760100312 33.56630224803323 0.7730704898811631 0.5858813677050315 38.20085322818166 5.806459811773511 0.49446145798444036 35.78915582353032 0.0026240458641275445 21.58014759086491
88 37.97439897941855 4.548924986942948 0.1687172090442161 35.699698268150215 3.3517694811462535 0.18307041499975776 36.890193761298164 1.9936026148946593 0.400625287393113 36.22690751425556 0.7440069534397531 0.585590359687796 38.0102526575661 5.791366637784279 0.5066035992313411 36.960290236137716 -0.009647883860018936 21.137637706449407
89 36.81909338628891 4.544357428923802 0.19928549594218942 35.934649476499835 3.3711507141638295 0.14851491261986566 36.16576826621333 2.0179802785528844 0.4004242620566349 34.59889501293158 0.7361865452889133 0.6044364177611491 37.1324719702716 5.80613528156899 0.5123010723309447 36.13017562244106 -0.00041996900191372256 21.37089215206533
90 37.44118637125743 4.5657305945513915 0.20937544923264914 34.85444161595459 3.3947906408127064 0.1612055519889186 35.929031911376796 1.9997431834755794 0.37332097779159323 34.89681727592087 0.7752802883104635 0.615210980151041 38.46312556922132 5.810760230168345 0.46436203672334486 36.3169205487462 0.013678968762099664 20.895484262398316
91 37.5856272669159 4.544260031452376 0.15564339289887816 35.528729301604216 3.343140949897273 0.05566589514709971 36.1623921332677 1.9862278662637163 0.4216257856560966 34.20757366617592 0.7408763619421593 0.6241877731808102 38.184767836423255 5.808008808959602 0.4715919358870744 36.3338180408774 -0.011079214998572251 19.809612206918715
92 36.77081327014969 4.540365426583205 0.2649290655933738 35.39257039334555 3.322318879497371 0.1439498146803021 36.56964079982631 1.9989525575120848 0.4258937360009825 35.873657535274894 0.765073015163139 0.5546152099628646 36.8652009572075 5.805089201896595 0.5502380648063689 36.29437659116079 -0.009222202571118564 22.226475478223332
93 37.60374706202222 4.540582623935081 0.236338693625758 35.42432826026153 3.3668598348085585 0.1626069284821696 36.79290901775981 2.0185695190469577 0.3898464992161464 35.09106137247892 0.7401481392704654 0.5948477296879972 37.82126885505262 5.785326541038271 0.49424387414683385 36.54666291351502 -0.005284687081730843 21.51896237358206
94 37.986331986077076 4.5453450223067975 0.178112522387191 35.045044358703386 3.3666715066555044 0.20083433824934485 37.359147137914384 2.005474919339243 0.3291642107417523 35.319558504218215 0.7415254837892333 0.5653462768333523 36.93586728590907 5.811112670623562 0.42568203654698705 36.52918985456442 -0.0015560981587295463 19.470703110224935
95 37.83445827920943 4.559709092359988 0.23753497066899065 34.39694698760871 3.339477123871789 0.17990547079530456 36.97817342300051 1.9852921699880917 0.3779888624744465 36.04371697547243 0.7370720646489574 0.5511954102063704 36.556375723495954 5.791274459572078 0.512690896958634 36.36193427775741 -0.0130170366134168 21.30618745980643
96 37.95670885592449 4.5527078577129805 0.17770263019330348 35.035704649516205 3.3115945819081207 0.18010855139180718 36.119638146157286 1.9923007981773926 0.366107518362569 35.12706874393052 0.716836624246466 0.6321114323245891 37.14265093504744 5.777849920478328 0.43977283884097257 36.27635426611519 -0.025324062196939945 20.578386216368482
97 38.46771829687516 4.513336945039091 0.14276202235589233 34.43280953284361 3.3323752255608166 0.18593437758096842 36.28138201071791 1.9650142284251684 0.4066816551527036 34.876202887791926 0.7548456547701202 0.6434403890705127 37.335878082998704 5.8001316144007475 0.4594223836503277 36.278798162245465 -0.022441285062408722 21.064688232434175
98 38.14787241072925 4.543470631976787 0.15784842949833444 34.884269402955795 3.3379776641977945 0.19327869464255046 35.39703461704316 1.9710600054213718 0.3945337746573769 34.102419210580095 0.7414451867712132 0.6061752816610858 37.32570194088993 5.804566166836338 0.4131431772454469 35.971459516439644 -0.01587808766089669 20.225173624839112
99 37.41138760487005 4.537231817761529 0.1858656889945397 35.02171638038023 3.356707366475052 0.20043805623420563 36.59573946641303 1.9991568840445921 0.3531832956124029 34.00235186730559 0.7408017745465183 0.5821384387451102 37.350306501775854 5.811952354275872 0.4381007337873942 36.076300364148956 -0.006411979280884705 20.164977024969613
100 37.73022724349247 4.5389418175795555 0.1657580873037696 35.750956075087295 3.330915825512619 0.18006296121511642 35.75003146450523 1.9915274443447935 0.4183732264820199 34.84721233141066 0.7519502011833029 0.5616784427639452 36.64411608807906 5.814506874135329 0.4259106157529216 36.144508640514935 -0.01001358615047745 20.07395832638533
101 38.103204574318156 4.5356673045762905 0.16535481852288775 34.769374106122946 3.31962823514322 0.1878118274301435 36.55687967206356 1.9724631908178054 0.3682932755823167 35.69999853795733 0.7692811618056355 0.5914675350313274 37.98876665329767 5.785706725679194 0.42874759378132893 36.62364470875193 -0.019032695097168383 19.958125933635163
102 38.020299219302316 4.549296900853815 0.21014774842516468 35.085090607108576 3.3251493071073828 0.1821671822364263 36.27145373341682 1.9802451675959443 0.36696786298825873 35.44798272983375 0.7600064978015408 0.552960055739412 37.444616973320954 5.801794455324028 0.5295391173873814 36.45388865259648 -0.012283552965055322 21.105266695921127
103 38.93881590860838 4.556000275317096 0.18418808985147012 35.52593003336993 3.319207253763741 0.18676086603867037 36.44648193539581 1.9974925068097933 0.3622297360021663 33.06499864045181 0.7345762980195736 0.5841115665655948 37.81410602229407 5.823977150016214 0.480123693157673 36.358066508024 -0.009331321916313872 20.596846693100797
104 37.40317991815971 4.533085719314615 0.2080862395849205 35.678430990530416 3.316753343628844 0.19625679257331202 36.37944454551928 1.9943286238573446 0.33921730143916373 34.7942394857162 0.7205740380563173 0.5999980876230729 37.573644480983674 5.815251213197893 0.44425544358376634 36.36578788418185 -0.019583431090594794 20.486837801651014
105 37.725714046040785 4.556072093618614 0.21269214925118135 34.929991137885374 3.357474521390356 0.2033684400264517 36.03326294428726 2.016563536394148 0.35881664690888493 35.78858702885566 0.768653575198418 0.5286012311964563 37.68887385588092 5.810252645599262 0.4494021019051841 36.43328580259 0.00622125573856207 20.08653172214011
106 38.301709182267 4.528118586953063 0.19014612142164247 35.16206660579175 3.3319564382216056 0.2682585474480973 35.319475170829755 1.9735610934951557 0.40391921592801233 34.55110028171378 0.7179288932231218 0.507034610514177 36.885481715013306 5.814191561346257 0.5403246149624804 36.043966591123116 -0.02243070405375691 21.883356485227967
107 37.93612054890827 4.516158149988967 0.19000478622749203 35.76265241677026 3.3208271110993084 0.20110605551808192 37.12600912678491 2.0055595648668665 0.3595522286599137 35.00827095511069 0.7304194476372604 0.5354109785401278 37.150244515093696 5.783528060315844 0.475297596397622 36.59665951253357 -0.024283551919948198 20.183832286436235
108 37.360007050205695 4.528464686230935 0.23148929750438568 35.267502075747615 3.3231411909232818 0.1634204236230634 36.74794183520905 1.9925842907626623 0.37705360198781573 35.71485001906305 0.7673798761181557 0.5820589699641946 38.06340235742658 5.814242624833309 0.44603642822152745 36.6307406675304 -0.010419484927928834 20.62715352125245
109 38.481634156214675 4.539162202407766 0.22931515615966427 35.797627157112544 3.309699982380674 0.18315094008765587 36.087019336155606 1.978067394894748 0.43347610400861397 35.77816690186881 0.7492915710976351 0.5842396354363466 37.50768041248626 5.80054405865801 0.4572891533842397 36.73042559276758 -0.02022897681383078 21.628824325493543
110 37.490644854813745 4.520330238875951 0.1947225428399807 35.3755125319441 3.329637472877065 0.1386392441534457 37.18563724120995 1.9640248744924658 0.3988439198695474 35.572635671638345 0.7577354701545279 0.6317562501169959 37.30599066243156 5.801074293342391 0.4542740117880816 36.58608419240754 -0.021021548753117257 20.835449433857978
111 37.447584052949416 4.550923302081978 0.2286581654127314 35.17237339349881 3.3202856041649778 0.13726785049047555 36.73420440260828 2.007449579134833 0.38886133416880797 36.166480272166055 0.738941637708504 0.5690580732095839 36.936114180128115 5.805490192956331 0.4497570523463075 36.49135126027014 -0.010963955492272826 20.323987277486694
112 39.261105726844455 4.5346064977564176 0.2285926799437164 35.41548051358333 3.3219512780051783 0.21365005966549078 37.346990001055275 2.0226624342174118 0.32041255664602847 37.199307173518555 0.7372798111361769 0.5143130569351053 36.92815428667434 5.79092360915884 0.4650492409104886 37.230207540335186 -0.01409729264679258 19.96205119590225
113 39.08980588561836 4.553308933863924 0.2230287777656945 34.85176484606782 3.337062708358521 0.2764787240457497 36.46938036310436 2.009616749296367 0.40179545476745276 36.027914459566496 0.7429637184524287 0.517271632871313 37.97564098512954 5.825710573495658 0.41918115951540563 36.88290130789731 -0.0018494820082176622 21.059129638326674
114 38.70413208266928 4.538693468466016 0.20608277366985175 35.45061843616135 3.364993751567535 0.23883902100917076 36.15821506858276 2.0228165691252995 0.3312730309052062 34.66699285089849 0.7281200495653665 0.5285339790677616 38.117225566470644 5.801878986658805 0.4335903245522487 36.61943680095651 -0.004281453624993237 19.91966991005187
115 38.23714915081149 4.526753209373629 0.20322407724902286 34.412632144981366 3.349715160076578 0.1875664949982499 37.470588744774176 2.073930748996066 0.3492418355401137 36.260935057525586 0.7266810520772836 0.5507284849936336 37.51077546219145 5.840561472337368 0.4964065155024208 36.77841611205681 0.007946309870587465 20.47942995559496
116 37.83068492411956 4.534489552636189 0.20143819299474527 34.68354501251462 3.3427399605305332 0.19498389848986195 35.189788929778665 2.0103310677796995 0.3944742243421341 35.38088995015374 0.7761027223043009 0.5566872052383509 38.19489967380836 5.81910936406731 0.4833245119811725 36.255961698074984 0.0009725147620089691 20.980660594030002
117 39.22020803831621 4.5282722597616445 0.13806788706834963 33.940812807504216 3.3636368867153656 0.22622333068547168 36.01518534596255 2.011160492106729 0.4151441390104939 34.75493249538683 0.7601910500277171 0.5581542257174359 38.13737601183383 5.80786504487981 0.4693652071981132 36.41370293980073 -0.0013568720033443117 20.70617664392111
118 39.38637219231303 4.521148699209378 0.13976472850460736 35.774309994509174 3.3493782344404917 0.2422355378945778 36.7437416097165 2.0049609483487014 0.425058052168693 32.85166691130548 0.752582500577053 0.5684820531675061 36.931319083205274 5.816516435076474 0.5149473537610562 36.33748195820989 -0.006664655171177869 21.663393578446513
119 39.932020197185395 4.537915077841627 0.11909236375098423 35.566152498987435 3.365596377659166 0.19307098335820908 35.77702156193829 2.028427318053901 0.35985939674879713 35.49123672635508 0.7789179185367515 0.5445816103594505 37.41052812994899 5.803072652258069 0.502070715268114 36.83539182288304 0.007203850168305559 19.694565567175157
120 39.69334330140016 4.523132455025855 0.15475458682217855 35.58852295001256 3.36681077731013 0.21589858555260247 35.517647373864726 2.0210799122694523 0.41214930782884984 33.79933068144441 0.7415643436937024 0.5538101733775919 38.725323062349226 5.8013425545845205 0.48585254309269604 36.66483347381422 -0.0047960101248655015 20.88391281577901
121 40.532777174567755 4.545594125832133 0.12628311040224782 35.91504862910086 3.351226860170866 0.14068885678253418 36.69022932508858 2.0077988447825117 0.4316451529352647 34.59097269919834 0.763878220702886 0.5358830066494444 38.43151840641232 5.807009860998079 0.5026604482289464 37.23210924687358 -0.0004804362043024257 19.906393856785957
122 38.143600702757595 4.5464731679050105 0.15962933231826798 36.09490695246491 3.3478400371120074 0.26058048138904744 36.59295110974064 2.0378137357250763 0.419716238302649 34.229747723682756 0.7425120465661621 0.6372971698583672 36.81986960842556 5.834602032194896 0.4444151813990791 36.37621521941429 0.006266185199032948 22.020354051496227
123 37.829383075920504 4.523465819650866 0.20159989197342856 35.271069678106144 3.336740671278524 0.19535425226355338 35.45872747696856 2.002583849816121 0.3632996824978287 36.05691394202126 0.7828676839157149 0.5724667259122092 36.74626317094554 5.8156399530259115 0.49756753161059464 36.2724714687924 -0.003322423164169952 20.973556504209228
124 38.69584123621317 4.522426082159991 0.11645405866863068 36.332864770325706 3.3619894692815406 0.23093085078252265 36.718415416198695 2.028331678596982 0.3418455328380622 35.21591970853268 0.7638467968316784 0.5739925922137303 37.64237041745696 5.855198131405368 0.4560369240667341 36.921082309745444 0.010776412953514503 19.701267902375886
125 38.32622218226787 4.555125844111772 0.1351711320608519 35.29930738623932 3.363538195899962 0.18990219007682746 37.094033429950315 2.029964813025172 0.36430707673653334 35.04792502088731 0.7706241186050113 0.5958393810178969 36.64701965648303 5.827863989924142 0.5558847418066668 36.48290153516557 0.013841373611614327 21.0975037471584
126 37.785788259528076 4.54519113823773 0.1589390056404827 35.55947692444596 3.356104576940922 0.23857811457502692 37.64314883837794 2.027857238339942 0.3690547514093269 33.917631915048766 0.7720300385036056 0.6001393150561675 36.11557160789705 5.818110165796311 0.47426520932132515 36.204323509059556 0.008276612862104505 21.096035534827674
127 37.39131304003091 4.537234837029126 0.13484432008075106 35.28765567471392 3.3514001586963547 0.21668735048208249 36.326032930648566 2.01583136389449 0.3987699357843594 34.44593368468365 0.7806664817623523 0.5820030216560104 38.42466002448028 5.795735735590033 0.5106228472374739 36.37511907091147 0.0005916966928736445 21.118393255998264
128 38.69400965208408 4.5394744951984425 0.16137850884606536 35.645516758865526 3.3317931552761166 0.20899083075936709 35.96851321630204 2.02518378323938 0.3563412321445769 35.86807718327344 0.7670635832614332 0.6201450040551202 38.48517405405158 5.7967420502851885 0.4960887937664478 36.93225817291533 -0.003530605249485297 21.11858685076992
129 38.69028950202565 4.519722820300101 0.10373415184044503 34.695635437143885 3.370236426369764 0.19496913142400613 37.25137000142042 2.0230125628646674 0.3740865547978455 35.10940863075481 0.7666649881493446 0.5946067718947985 38.33246360559875 5.803639892789944 0.5208630249715803 36.815833435388704 0.0010733193931667495 20.491945951003697
130 40.22011335013078 4.5332320888378925 0.1230416138357719 35.72747222343577 3.3629188229648146 0.22565794336362346 37.02573204661158 2.0405837671471554 0.35323016485735215 33.999132893445605 0.7480157928956557 0.5799653639422825 37.875929075925214 5.812205108181958 0.48506132738401153 36.9696759179098 0.0038090973038977572 20.2478290140843
131 39.02069820192798 4.514455306420183 0.10547977058264517 36.122220523666215 3.348559188603934 0.25069314691333383 35.71122038615612 2.014022655314114 0.40863879767441613 34.82021844117071 0.7473032631504888 0.5390025996348311 37.84310403311238 5.814439267829219 0.4962132507327394 36.70349231720668 -0.007826082438009618 20.626796502506725
132 40.26681148644179 4.526913562457182 0.05485870878642633 35.69167904818426 3.3641892677682117 0.20429538540592687 36.43021546397546 2.038959152104033 0.40363719429214306 34.295938310604065 0.7582611699131044 0.5397899891945077 37.23453039830374 5.820738122358335 0.5307661834055639 36.783834941501866 0.006230236218575769 19.862698789972487
133 38.06158585102543 4.523064587461125 0.1452144783454154 35.73201909935136 3.3357797836258083 0.2321207986636087 36.436577153056675 2.049606479382306 0.45231899995493335 34.11735566809129 0.7612753636776877 0.5577416230359071 37.90375286545235 5.812246149669565 0.4944065678061116 36.45025812739542 0.0008124540617008291 21.56386785651708
134 39.53626044949834 4.523069990881478 0.1302990135358506 36.43173611044693 3.3432250151463805 0.20685731987323736 35.19712432459254 2.0577537403566373 0.4352243535708827 35.0718536356443 0.7263412493308425 0.6140632542610818 37.597322488155854 5.794130462620321 0.46448819006756287 36.76685940166759 -0.006677927034465747 21.210119857827593
135 39.24293121089178 4.527614664140794 0.20478075645659027 35.76174065566938 3.3224490948574523 0.19288699483904476 36.245917193853316 2.049241539882207 0.3900718095708765 35.18703796343845 0.7269157555178924 0.5896557205142717 37.740531028600714 5.82560615077219 0.4682276325558073 36.83563161049072 -0.005216577667490463 21.149280708240678
136 39.65729817442184 4.539577201131356 0.14355788482046525 35.96867372874759 3.3398143719751276 0.23455498088696933 35.50300390396034 2.0243168264879206 0.41280292655562717 33.986615113978345 0.760008199018028 0.6135049441665584 37.2817243416191 5.793531020643252 0.47025009729477296 36.47946305254544 -0.0041324948504605444 21.48214534973581
137 39.434866166857 4.52565236683326 0.13742935925297875 36.56095326847057 3.3259004621398223 0.22310341128848532 36.52613035014325 2.092425463592333 0.39919601049718206 33.822776320274535 0.7256169138824509 0.5764522831400757 37.83765502243994 5.785296333702395 0.5302604624718925 36.836476225637064 -0.00460371067154528 21.387844437006873
138 38.871260939396414 4.5217307682149865 0.14113404891784542 36.81785209257859 3.320627093671352 0.1429909958440455 36.05892504079363 2.0495718857992564 0.44151281780030516 33.40171206475211 0.7348408166323879 0.580460943792123 38.094030739956565 5.805600186994161 0.46803265722332477 36.648756175495464 -0.009107868439168798 20.330049032873347
139 39.03394040752956 4.526836209082564 0.16559147264404647 35.62742505225091 3.350072706718579 0.2273499592798399 35.621093790758266 2.0282978361160953 0.43992877795769236 33.576146346048134 0.7562694638201668 0.5834839405447881 38.08168182829417 5.794805609358228 0.47633311636986214 36.38805748497621 -0.0043256536824708425 21.68859846511503
140 39.346641996440404 4.547947453126955 0.1544363969141689 37.04875210953172 3.3353814332395975 0.15960383134835993 35.73271682626432 2.065388731600356 0.42459094572947936 33.805184715963634 0.7371486326101931 0.5477158470636689 37.66268428746827 5.78578596700931 0.48165386006454664 36.719195987133666 -0.0012515751843152235 20.25979773271992
141 39.3642212755878 4.53191746743194 0.1562692756682267 36.889832123813186 3.3337319278313724 0.16692587461479108 35.987578581524055 2.086374947343454 0.4208253313389446 33.21078737434996 0.7262454199671975 0.5800265978020105 37.535137002127456 5.788729531980528 0.5161952225353074 36.59751127148049 -0.0021821597906990452 21.087623436741193
142 38.76524120496299 4.541458559648564 0.1788678871336398 35.814504887296906 3.3678928642244497 0.21846227272821503 36.861685638741825 2.0767578759434624 0.3990932518945713 33.320943415840546 0.7325792985146752 0.5715225172078054 36.42016055857542 5.799079250017121 0.4680823328739527 36.236507141083536 0.007971550968056951 21.03933409401368
143 39.42645617988307 4.551099928129932 0.1338881525681679 36.37366852813241 3.3419044683437806 0.24075960900820656 36.83610456712798 2.08379807020507 0.45389162957087537 33.482739199410766 0.7565901364399265 0.6124505541626328 36.37991953724612 5.8175648842050895 0.4506181076450891 36.49977760236007 0.014609478763162187 21.676231585455803
144 38.45507481857558 4.539551646034842 0.2014215095731692 36.24130545880115 3.3583184118009264 0.22519555352873613 36.74603806030201 2.0645960012331575 0.4009143520003345 33.60257765100932 0.7446378146268324 0.5740388042988823 36.785285322287066 5.819143054636359 0.49116289099768995 36.36605626219502 0.00966736696482593 21.68912379410417
145 41.006437448962096 4.551217652672438 0.07082652762683399 35.92964113958676 3.338836319571842 0.19081667978962707 36.46031081967245 2.0467593755039015 0.43660492837766307 34.259283502569616 0.7839699330747412 0.5871035233851348 37.4632471446242 5.812385145331652 0.4407871978628102 37.02378401108302 0.01105166652931755 19.78009427240927
146 39.08616402438454 4.544088302360114 0.20224511589388214 36.032658901997316 3.3601314388995718 0.170639141023975 37.33512292489059 2.060463300556533 0.4023089311227918 34.405317195259435 0.7883093492450528 0.6287993238738562 37.58908243708903 5.851601716017234 0.4856295030635834 36.889669096724184 0.025336802714103546 21.65347326665018
147 40.653195692265044 4.537812189173094 0.1549713735338237 36.454454780569456 3.3450338041744128 0.19881013228098718 36.569577261155715 2.074897437831375 0.4077491252597355 33.855398670533425 0.7779226318188971 0.6212069694549645 37.09944577526162 5.843837045390697 0.4548220598653373 36.92641443595706 0.020318602976097687 21.05688262882353
148 39.338919896786294 4.543605528502277 0.13095703257150962 36.49384216666817 3.348835274577223 0.23517277141688395 36.813971936306515 2.0769672623981528 0.4139170028183847 32.81382957712363 0.7568945838338808 0.5730990946503421 36.82979207067642 5.817221576339956 0.4571507594022283 36.45807112951221 0.013122826428700418 20.744471666773286
149 39.13549723611352 4.558207779417012 0.18813143425822826 36.56988376707354 3.3438768286038836 0.19829461723603375 35.84209452539063 2.052641314211061 0.39865878174415653 32.453656571442664 0.7660224732988051 0.6234694321267926 37.535841055913636 5.808593506111884 0.45369787816536894 36.307394631186796 0.010286361626931705 21.33983764269861
150 39.42937625019108 4.545543702736494 0.1886152452804751 36.0536636855916 3.3401264068504792 0.12130290008327252 36.690784451583674 2.0606764179819144 0.43334326057045225 34.296411096651 0.7727761535969739 0.5790671896367469 36.975792621958696 5.813384493250577 0.47951385453629636 36.68920562119521 0.010919416181690322 20.64759354773133
151 41.02213790509548 4.556572543946652 0.15248753235251675 35.693637842574994 3.3095198274030184 0.1584641636186932 37.06963185210558 2.0718335276577267 0.3547534460655051 33.336780114408555 0.7639692110274561 0.613836258076887 38.180364002411174 5.784063087356707 0.45175488299481237 37.06051034331916 0.0016096207767146487 19.839194021759734
152 39.90726831406905 4.547304916090194 0.1239262204466675 36.597764690404354 3.336069472917854 0.1500274984159942 36.255024775274855 2.0723593523599364 0.4183578216369378 32.23610107474469 0.7479750581895088 0.5925340734796198 38.47483507483283 5.834308377439175 0.41395790329670423 36.694198785865154 0.01202141669773622 19.46685435237801
153 39.62823894195788 4.544342910211724 0.15352000304437619 35.200687868053954 3.352199822307221 0.12838818216039055 36.52697307887477 2.016248889624751 0.4395566222876497 33.227964390927376 0.763073848965366 0.5845375022614695 38.08929722496043 5.785295876802994 0.42865367499251467 36.53463230095488 -0.0033497491191862407 19.877693366615695
154 39.4249404385533 4.556045047349246 0.18311199126696837 35.35456793244884 3.35813407346587 0.20382153721298515 35.80165965113069 2.053092403155138 0.42059970373771943 33.69686746291497 0.7283882056759319 0.5936737266219925 36.91021346643429 5.836459170538764 0.4361276952975305 36.23764979029642 0.010841761335392585 21.054304247038026
155 39.23076343170134 4.542422726019078 0.14947456760549477 36.3091835441459 3.3486943238098266 0.1907654470366524 36.58107218173945 2.0693928540629565 0.37386009053266467 34.11009829852863 0.7620030166742195 0.5701829425377201 37.81565100828985 5.811565696558278 0.44741322313971965 36.80935369288103 0.011233704723274118 19.843777543675497
156 41.04846724010792 4.5553382731832475 0.14190484491807875 35.579687419645815 3.3450390416187714 0.12029336914851194 36.10302633558798 2.029736823697731 0.43514121905178516 34.2096114899798 0.7527886313005643 0.547348543192141 37.441099995493154 5.791840124929614 0.43787587345326723 36.87637849616293 -0.0006334397556118753 19.28076147054975
157 40.75161973825485 4.569941115331016 0.05855733970553738 35.44461280197864 3.355095971068032 0.19477921467740275 36.411124751817674 2.0743953289871473 0.36189519962924727 34.612824359155404 0.8022734143642679 0.5579198693393655 37.286570043975864 5.828462900219144 0.4529508407845964 36.90135033903649 0.03045172729232388 18.633761650164935
158 40.56224285390007 4.567365255883648 0.13018014542687445 36.037407925556444 3.3531778698316255 0.20781427890299164 36.72349205536766 2.083539714837058 0.4004745655618249 34.586848558082245 0.7809345283312995 0.5011173112696323 37.67753102895944 5.847509586076688 0.45088627488144223 37.11750448437317 0.030923372290466357 19.371388797971715
159 40.31558648922025 4.555273760941437 0.17339322004615007 35.248996438798606 3.358204643756591 0.12535880294384916 37.10466601495098 2.097741501192041 0.4108394282023094 34.56164254702437 0.7857219860549319 0.6150202008075742 37.14654451885083 5.817537169341571 0.46430759999400334 36.87548720176901 0.027313793555716705 20.499504605789973
160 39.42844823238995 4.556809720587071 0.1919578792211399 35.14554113762199 3.340794128611894 0.1409776057616978 36.67755138468796 2.076776830147578 0.42826976944818457 35.30089458925483 0.7602110158849313 0.5938670856128425 37.12982395379527 5.810181665027772 0.4457360952524807 36.73645185955 0.013372653350251684 20.635744610807638
161 38.65985674214432 4.530516710660347 0.1856407436958527 35.004493807117 3.3461535754330254 0.16431302630761177 36.686076025555515 2.0931065982851527 0.38537477585535534 34.86755041918991 0.8032731874226343 0.5388746162445989 37.255811274589995 5.818111007371059 0.46023131670367073 36.49475765371935 0.022650197132846238 19.875155095523766
162 38.88411817387457 4.540936099342334 0.14718738030591788 36.55333850582605 3.35304594198494 0.19765943648379175 36.36625081114706 2.08648891776532 0.34376154904664225 34.448563910884474 0.7480523125745456 0.6201796694101618 37.48132487547651 5.816771382478428 0.4616967377457652 36.74671925544173 0.013476912127515917 20.288261036927043
163 40.128123893872214 4.550346236163845 0.1664254118281489 34.91405809090007 3.357950376028494 0.16397708459754054 37.12457653721181 2.082169676292791 0.40304797381063545 35.800937759439456 0.7575501657033696 0.5633498530290159 36.402960314682 5.809322369037918 0.4655776690799232 36.87413131922111 0.0158857459436861 20.195364173624586
164 38.859895277045226 4.553091452933543 0.1527196584593701 36.13568699729452 3.318216316345487 0.13471257580842005 37.51463094768515 2.0755226991706466 0.3821769638905537 33.29080496957994 0.7709313364162355 0.5602201187860016 38.347201181195196 5.816526566962746 0.5198186942424398 36.829643874560006 0.011275655664134155 20.04948933489221
165 39.491625747044196 4.547650893809622 0.09329938925410466 35.81166898962401 3.347354552340086 0.1677246803810775 36.27415108399539 2.056598610219851 0.3685787567938897 35.481190347098824 0.7671457535484407 0.5827118907551818 38.4388064757908 5.814358304652108 0.48114202744562734 37.09948852871064 0.011039604212424003 19.405584851051163
166 40.4412622675826 4.56371882504618 0.08555548988284731 34.72727780410055 3.357391449466147 0.13372373461800013 36.58667182280874 2.0802002155196835 0.38458102844409786 35.04756316115435 0.760444472752488 0.5451363743836293 38.653985284085444 5.798319786328557 0.5144876261310614 37.09135206794634 0.01643293112101376 19.06212540194153
167 39.331281544504634 4.531630546295021 0.13515476588053735 35.76334410513793 3.368252967859731 0.17061702640166637 37.10602053519882 2.099070937501003 0.3971252702330427 36.97311219449312 0.7288568872307859 0.5772055262841558 37.24484800712191 5.810737804087831 0.5462342858028125 37.283721277291285 0.012127809893276687 20.928278976764073
168 39.83409676277497 4.526771283135697 0.04654485878085732 35.29426745545872 3.3651669633106303 0.17937706503378942 36.776265745766146 2.0966804194131923 0.3850105529719652 34.37941051533731 0.7603006637928893 0.6096427015711136 37.02772036827671 5.787891896870667 0.4576075143000096 36.66235216952277 0.011780226603017651 19.230557108237676
169 39.89521332851681 4.542728929902749 0.06271783512041026 35.17018728386522 3.3680464848564693 0.15340263397855927 36.16412890525935 2.078689855500053 0.39006961507606713 36.194819842859104 0.7421858294344423 0.5854831537534119 38.30670889211199 5.78911012810243 0.5335895307833949 37.1462116505225 0.008570226857631157 19.770055039648746
170 39.3759329181279 4.526656970381497 0.10982837437415753 35.49889118941641 3.4002286604164866 0.17679328752585713 36.347361902879925 2.0676464562919876 0.3691033264417672 34.58360144674888 0.7354260102002311 0.6000157162566364 37.53870197339093 5.782623127324178 0.5283403347797864 36.668897886112816 0.00693422622127855 20.444062773136867
171 38.27138233092522 4.538382450845093 0.09553057821336942 35.955671922390174 3.3595288778816403 0.19204783655395236 36.949647104057625 2.058811079613063 0.3800238113298935 35.3137036140585 0.7675311338285116 0.5509322177789735 37.95256510899112 5.781322698359815 0.49882139402266906 36.888594016084525 0.005533229404027095 19.67944828675154
172 39.47168562623903 4.541640181692648 0.03246019431791781 35.39224902991866 3.3374865765797876 0.22199647791314048 36.444606803634784 2.0506832505336705 0.3452871854043992 33.99597106289121 0.7368402141213197 0.543005742867188 38.291885486852266 5.789016972210681 0.48181878579085774 36.71927960190719 -0.004448579673976183 18.6161824129993
173 38.88577555394723 4.54569170960867 0.07794611382048543 35.08869683084255 3.3679381406853235 0.15942220760511247 37.33293684706935 2.089687446355033 0.34774999356373454 33.59945773653466 0.7559701743773809 0.5785268421141535 37.74943851869913 5.789297748047815 0.5465696946963103 36.53126109741858 0.014135025113247046 19.59761861374398
174 39.113249161671035 4.533403748561219 0.05094145769293443 35.40868931295655 3.3636835543575976 0.16158092437803576 37.739398623968015 2.0748356128723358 0.41288418895117207 35.162552954928756 0.7767742291630705 0.5867231599497439 38.131033093279044 5.803822370191812 0.4980232829636076 37.11098462936068 0.014921884327609413 19.596910004016248
175 38.89466225702958 4.558229993744186 0.06981021786952632 34.92962003875017 3.3801677989760113 0.21918138451006688 38.265390497950484 2.0556594105711805 0.3390784500019848 34.99177832179772 0.7970212389813313 0.5679307789526424 37.10821499192363 5.80592546083768 0.5724913724122268 36.83793322149032 0.023818761920480425 20.2654278752923
176 37.80613429983322 4.555275838561799 0.0803501859277789 35.54163734343798 3.3645380268666454 0.20890606357444563 37.07021243002318 2.0667077509462652 0.3589454523604962 34.276588917609615 0.7638380594528971 0.5656684134497738 36.812207221349404 5.807269694618945 0.4750547455861627 36.30135604245068 0.015943855387712813 19.353653288842537
177 39.468313318423895 4.573494087089461 0.0790301447360299 36.77706598380991 3.3606878513117167 0.2033601765829585 37.829005022692364 2.0997447571137196 0.4147662402635234 33.758005051023645 0.7859188575800659 0.5405821363199025 36.480226914395 5.802343862364196 0.5029749859774437 36.86252325806896 0.028855864390234263 19.947109485397128
178 39.14542642440556 4.5395709436759955 0.07570876127339264 36.35249047570543 3.342960019338929 0.13135172700328246 37.07933321480074 2.0595650688617804 0.4400312161149389 33.45785694168588 0.7721370179638002 0.5815806535852295 37.03351887397823 5.812861695274503 0.535482706157773 36.61372518611517 0.009836930321404003 20.215727916308918
179 39.98581176803312 4.565643396769671 0.11128269367491164 35.7368355603169 3.361235030115335 0.22509169424762915 36.983713935373395 2.0645274647319276 0.4406298656704436 33.850453943458874 0.7984312339392624 0.5731427327179234 37.25580341136045 5.817146598771215 0.49544764987380485 36.762523723708554 0.025814726163884673 21.148956669073335
180 37.7333318819699 4.5168670458803515 0.09731365136649787 34.905257511023315 3.278760765737495 0.17220939553489542 37.28221080549131 2.0400538926907283 0.33052010946657706 32.805403700650466 0.7674844151505467 0.5601534856283863 37.942266695138976 5.822137508398832 0.5661205305245108 36.13369411885479 -0.010521293130006826 19.78213761728066
181 39.0574905762524 4.528918671990848 0.08105333778218612 36.179199215474874 3.3500449409956277 0.22239218233446878 35.95880226751656 2.0315626802055746 0.410885392712428 34.64811254871513 0.7861984157761028 0.5141944257148104 37.34277710535015 5.843983932740758 0.5160615241988248 36.63727634266182 0.012559709640184713 19.991492845825356
182 39.46698422142367 4.551451702146221 0.1398592528697242 36.00796563280072 3.343452111538519 0.15422701261808178 37.72309117604008 2.078948610908948 0.3744263324000402 34.94281670330417 0.7936280641687895 0.5181790020703778 37.43974863260343 5.852660004790695 0.4876577817094859 37.11612127323441 0.028446080009037054 19.18663059997976
183 39.577581198088716 4.538427585961857 0.09950070710843169 35.886752508793165 3.3249137941210547 0.16870549486254924 37.35511416136597 2.021031159351471 0.4059592789010902 32.635204498920835 0.7659253683332878 0.5394167900506801 37.195567058195635 5.809223581404353 0.5051711211164197 36.53004388507287 -0.0036777208671926907 19.695463077527737
184 39.064445420465404 4.532550897829727 0.05680589270376577 35.49374618261943 3.3620490073280256 0.21611133102035596 36.82592064564847 2.073754390404466 0.39881767389031386 33.33360568900286 0.8120152557043175 0.5348818654170088 36.866083486427506 5.8157231220998655 0.5247939543242871 36.31676028483274 0.023636515971682794 19.84050534164034
185 40.17736921963763 4.56178104477108 0.06820847642949696 35.33505176888438 3.3442630612296163 0.16393582000650517 36.817689750994816 2.070098313110213 0.42205305198646687 33.44679756441746 0.8013312113543578 0.494560547610858 37.37808869194595 5.814867612258466 0.5068309349153449 36.63099939917605 0.022886229843149076 18.971650524471364
186 39.02184860572414 4.538031425616095 0.12614626767501042 36.54431035752951 3.3453099406509494 0.19021328234510038 37.15006546749948 2.077971796681489 0.41009257143809164 33.32057956894402 0.7707894156497175 0.5144054968903048 36.963590850971435 5.809630385640971 0.5022673632747024 36.600078970133715 0.012764574146246965 19.97474092216582
187 38.783212538477976 4.550797213636523 0.13919839108988052 35.29965012372775 3.3393711514654187 0.17919256146615758 37.04138244828138 2.0762360479348256 0.41407910047146146 33.416676450643465 0.7781225420800313 0.5594169082279455 37.62602791589534 5.799315214831427 0.4981174813376903 36.433389895405185 0.01318641528804767 20.511939974050822
188 39.33392735733837 4.534351268672168 0.04663572451765723 35.030133025819005 3.3559092471158083 0.19209311182443814 37.222976798510814 2.056939458452562 0.4139244126077622 32.445988968424025 0.7670571107725722 0.5893381538239413 37.81672649266718 5.8112506483319 0.4811604446107573 36.36995052855188 0.009519527967404694 19.745865663061203
189 38.777938583628796 4.54217556295847 0.07067306993680668 37.04867277227226 3.3344009327813557 0.09394398794031132 37.0787280065106 2.078965643442804 0.43064535141397586 33.66432401106336 0.7765873295103722 0.5566045121075882 36.72912805007583 5.812355378092068 0.5041281956092705 36.659758284710165 0.013314950655416592 18.97630621976572
190 39.5575894644561 4.5593135928456014 0.10769063929676231 36.85057566551701 3.34975662428121 0.13222849977174872 36.7561928553926 2.0518436778532276 0.4076990690313541 32.663058542263634 0.7852256794411527 0.5815941075983172 36.42746324827381 5.794406511892047 0.5049867183772971 36.450975955180624 0.012527198561050334 19.8724570976378
191 38.75360881199739 4.559095958700454 0.0590088190940756 35.38050141911923 3.3482217748769454 0.15056053280151463 37.106643583637045 2.051435396998876 0.3543752320592166 32.76552893226627 0.8059020379791793 0.5670579790333183 36.99457314668175 5.794698528311252 0.5139558761021072 36.200171178740334 0.016288720671743896 18.849835206859602
192 38.72759692477335 4.55296513189647 0.18291548574739097 36.858023496690365 3.3330918763196196 0.18851062970413254 37.08278175947433 2.0734005789534073 0.34738600881389614 33.50832624220943 0.7936077800369883 0.6018169327042378 36.54733991483079 5.813905981137033 0.5088143009993383 36.54481366759565 0.017812250967106168 20.963876653972903
193 39.44578563966713 4.543574658251811 0.15637838704502977 36.717945902035375 3.293176550796592 0.12601259699088982 37.67279413085184 2.048820552302085 0.3399495330968043 34.14424404952668 0.803510081934047 0.6188737355603233 36.47905292678994 5.76402259462683 0.5566153429383629 36.89196452977419 -0.0049611311193244354 20.601609622678243
194 39.71143535932641 4.5581557116754094 0.12558837286571495 36.357909051717115 3.3225149294590954 0.16059353044380173 37.09902022881398 2.048511308786667 0.33576581592907595 33.54030940788743 0.7714543155996963 0.5662374260831573 36.90876214249985 5.822822891672929 0.48849186934751637 36.72348723804895 0.009109812737161872 19.213303309428678
195 40.014496641196345 4.5501990880942325 0.14109633178340691 35.865151687159695 3.331268126236798 0.14111074175843424 37.5456904458003 2.057656069978204 0.36104963219863245 34.26611077509493 0.786100957975743 0.607894558341629 36.17857717103636 5.800958568229736 0.5253457991291072 36.77400534405753 0.009654543401345106 20.357156807877548
196 38.46442927152828 4.5269435292287605 0.17682581952585968 36.59857843920351 3.3149008665680144 0.07076080072852729 37.354012465217956 2.0364328339742013 0.3799023155302932 33.79421516080401 0.7541759568514526 0.632761816773301 37.01540558805719 5.806571735655113 0.4533986019195511 36.645328184962196 -0.007777034246089198 19.63697511537611
197 39.27889212709898 4.510931094360106 0.10051618842556369 36.036186546140414 3.332200495630363 0.08580692922240298 37.45687961316142 2.056048322901014 0.3514156616602205 34.87113853265298 0.7977293975061955 0.5855623195678765 36.5139631182344 5.798177495991547 0.5197144083972279 36.831411987457635 0.0034353425762475797 18.827570848261125
198 39.300109715460714 4.543457326974392 0.14514155288711778 35.58095537826567 3.338952167062386 0.1909263287897933 37.13213917143226 2.04845557547003 0.3672553235834556 34.60278179406777 0.7805986430924965 0.5754279066128606 36.83135254226946 5.795510316693551 0.5716033935037209 36.68946772029918 0.005812787156973464 21.203500752223224
199 38.89172045857448 4.535659578225861 0.2117929268981161 36.14648407593331 3.330745415436184 0.1962827724736375 36.54449328138769 2.015070772850586 0.3644666350552628 33.67106668213136 0.7573661813395232 0.5436176151962303 37.513727463878126 5.840819607865311 0.41814283166504695 36.553498392380995 0.00035029244189541673 19.8736459531239
200 39.198664331795165 4.518504752947157 0.12374091700975455 35.68521047110825 3.312982730765474 0.2442253359418794 36.98568266800448 2.058564216670754 0.3841696551234667 34.89157771631386 0.7412850807525441 0.5568297771384845 37.04974720544555 5.822520179811912 0.451145544371791 36.76217647853346 -0.004810626512029348 20.169388985764787
201 39.13915077761487 4.513990635240609 0.1480622672827156 36.66681441180556 3.325297592583441 0.16661671912076303 36.41788402643442 2.0397335750001817 0.3467714795168107 35.116194408168184 0.7800225069305455 0.5776605252805458 37.48271892932303 5.806372936233237 0.45501143275097683 36.964552510669215 -0.0024985695039945856 19.413212974182322
202 38.37755329505457 4.529857646414948 0.08993108871519616 35.65222457170903 3.2901099323814815 0.14859948027830502 37.48807096264315 2.015252442550944 0.3731676500721042 35.14682580405646 0.7793096765332301 0.568976100879335 37.16024238048874 5.81410982647275 0.4617506571729594 36.76498340279039 -0.009854113830926737 18.82080387114529
203 38.547002538599564 4.541833775957676 0.10304341621833137 37.29431896536035 3.3253859312438925 0.16638294947811824 37.75037824695461 2.0136294895449556 0.3787515756239778 35.675265808591185 0.7626253800672527 0.5514702076341539 36.88470868376706 5.8036258958792395 0.4743140199528614 37.23033484865455 -0.006161924162994192 19.18219346859238
204 39.27462643925257 4.5450441893104285 0.13260230195008574 35.16729179122621 3.325981322730187 0.13216066953257383 37.340177213859754 2.0353588194419148 0.37433098303935053 34.71296535850067 0.7743284856571245 0.5191530504272727 37.862390661304204 5.8143744523966685 0.47708223960439733 36.87149029282868 0.003435435205667181 18.739492765448624
205 38.83944916870606 4.537825010904381 0.19144639267737057 34.96350477295726 3.371378475435257 0.22777690612698967 37.69772551394226 2.03303028690951 0.3811553544424616 33.8793610283552 0.7647530199713181 0.523873876188209 36.07270453609806 5.7912598121203285 0.48213716913787896 36.290549004011766 0.0040673023665614315 20.699701176827336
206 39.71985922074672 4.542338626345143 0.21972733419174162 36.089573837383966 3.3365624930090645 0.23701183662318182 37.41016622565582 1.998531160213372 0.34263109347876164 35.34374893623095 0.7602348913051482 0.6035241752136912 37.376484086617744 5.781860539726473 0.47650701708644333 37.187966461327036 -0.011676476581757345 21.536354294713046
207 39.60869224949386 4.557533577152621 0.08620037219884757 35.80740451764581 3.353974831149885 0.23709457880862883 37.064643046275066 1.9934303129673787 0.3722847657090086 35.86125173621224 0.7500068048863454 0.5596565424384577 37.40456657904742 5.7549203141484355 0.5081774426920441 37.14931162573488 -0.013608850640664371 20.207232530274652
208 38.82380933846799 4.540650931317792 0.1336289242893647 36.64724471471397 3.335558861994393 0.23126758599088162 37.648948150909135 2.0102217165715768 0.37881314843606073 34.734606478307974 0.752231782899753 0.6248614848677325 37.27721856633589 5.768458636076431 0.4649273498417787 37.02636544974699 -0.014157632929608255 21.010345083378862
209 39.80833149561555 4.522208724135263 0.08403322484603709 35.41319592642307 3.3578733000368337 0.20759663105799536 36.94851582347454 2.0087696693437183 0.3859729081424431 33.62562855290931 0.7505988420153109 0.5957596136850564 36.57931324690168 5.7993098502506495 0.5809423565328196 36.47499700906483 -0.007829941545242459 21.248767040894997
210 38.68170698120806 4.5429313585297715 0.10465909732260721 35.63411522454595 3.357168578480047 0.1961647658521414 37.44930507347146 2.0079612662369173 0.3739232460873761 35.400030286827565 0.7548097710860507 0.5594656510111198 36.92122836195974 5.7965834750137795 0.5096783201506261 36.817277185602556 -0.003691128832284285 19.9835197677594
211 38.94123825912355 4.5332751920129715 0.10101449900619945 35.13182162946328 3.3814876562725273 0.2606586652932016 36.75039213875721 2.021688381787793 0.40227848408130634 34.771049506696286 0.7756977359520643 0.5729593670319286 37.05282383822435 5.799443970303042 0.5395337515773655 36.529465074452936 0.006736568564082046 21.50247312758725
212 38.377732570907924 4.5171292350809065 0.06517101436025245 35.607409369660324 3.356464479383056 0.1740659649656632 37.48690928406402 2.016698364427987 0.3765859528920589 35.17631722506263 0.7665384705442251 0.5287687959606977 36.40002688665036 5.7704472979191435 0.5431543002402914 36.60967906726905 -0.010126449230533985 19.340144863674663
213 39.036665515006405 4.530542516853974 0.05067504274176353 36.454518650110224 3.3627329291006625 0.19883397236132372 36.255306870257165 1.9942028686215605 0.382808408649109 34.69751613926495 0.754435673099841 0.5454157491752408 37.04542164221898 5.796790598732509 0.4919867225959483 36.69788576337154 -0.007841101419888119 19.13358059650295
214 38.320197957911624 4.529023175486281 0.07334809200653415 34.73333532673225 3.363669421097561 0.250761373983421 36.92073850835113 1.9812245634646413 0.4110046092147426 34.524499145400945 0.7782804624451757 0.5396346821487419 36.15464388249699 5.788776417265435 0.5150031446214742 36.13068296417859 -0.0073872107497786835 20.50904607173488
215 38.821578852048795 4.559908700210306 0.12620736795874363 34.52495702529561 3.353052815200943 0.2410586495207369 35.964679460654516 2.030462397609334 0.3991440208405964 35.951130066787776 0.7640845091699208 0.4923482325604461 37.15756792295092 5.783842119917729 0.49129544121639235 36.48398266554752 0.0026880897200490137 20.05413832487122
216 40.25956013208923 4.5386173711374145 0.08099810540102446 35.803844348815836 3.348215538192598 0.2089856594949358 36.36229975043429 1.9972768153130938 0.3828423961549323 36.341306123333695 0.7764898719726938 0.4674787601015379 36.850144355689686 5.790412001259936 0.5194029978334381 37.123430942072545 -0.0053796991264502434 19.0188517964662
217 39.28575715062648 4.539322304888551 0.04931173241129702 35.55988870202012 3.358303210612889 0.19628552308788386 36.867628434065445 2.0135202024722147 0.3605518906330815 36.77551954351321 0.7802119288141709 0.5179194883948008 36.37541696571361 5.795679033607252 0.547840368730816 36.97284215918778 0.0018253173774180676 19.158665923320136
218 38.21455211514263 4.549173611281869 0.09891938847328695 36.28817774554243 3.3618673850924465 0.24029395999129427 35.77025281013095 1.9908571286438361 0.34768212414556116 36.70767815810576 0.751536642547671 0.5597629672231677 37.202130965635185 5.809868431171519 0.5467961402284096 36.83655835891139 -0.002921378954129161 20.551475637188787
219 39.21348735902806 4.541741594371107 0.05078318537538173 35.44733049781553 3.3569372202509182 0.23316501092929512 36.92541801378507 2.0507416489603427 0.33774520229476246 36.18950244006212 0.7642375551997881 0.48059746149256666 36.9621985754337 5.7782600397913315 0.5510674708727188 36.9475873772249 0.002801593013100012 18.946090877414534
220 39.817808005167514 4.559228978010275 0.16143154675573093 35.86452464430443 3.367758576971262 0.16477660861534776 37.38075515365906 1.9985685332706438 0.31604993823652894 36.0622038840616 0.786886130257393 0.4757173642117587 37.6642816254124 5.794412589711925 0.5284654188377811 37.357914662521 0.00578894294270218 18.86682269005478
221 39.24221769393591 4.562998595258556 0.1737790448246611 35.188189902382796 3.3592466459074206 0.1883830419078078 36.39349607292288 2.024162031139797 0.3441277993387476 35.978783252174686 0.7450549446866833 0.4839514462888542 37.20139267031961 5.810619364039959 0.547725003934427 36.800815918347176 0.004834297504885621 19.91562720109781
222 39.559456551599574 4.545057822677324 0.1302081511046447 35.23281164898773 3.361957053696707 0.23416997599488212 36.98853312272327 2.0436461218473254 0.319056295608491 35.3511904619565 0.7761043174672562 0.495954413222011 37.28766741582644 5.776173527771048 0.573871612873276 36.8839318402187 0.005005749990334718 20.090884820728384
223 39.77380432812675 4.545434542051331 0.14679751402562366 35.789806650640394 3.352486857402109 0.1973459535512323 36.69674489128791 2.021634991799971 0.3156642548110751 36.66415890459605 0.7676674848484704 0.4721850069207089 36.2346756285387 5.786150410149419 0.601343209482459 37.03183808063797 -0.0009071614513372461 19.862566754215273
224 40.31673853053443 4.543735374543037 0.15897138991953125 34.71823238267314 3.368664889908037 0.2237361361815305 36.177520179113884 2.0374716809898574 0.37582214152221133 35.73676393520134 0.7593721831697492 0.4770233051761919 36.58157078904428 5.78877045093049 0.564052746296535 36.706165163313415 0.004020897206636631 20.621962498361274
225 40.376710003843414 4.555169607024655 0.18841073030266925 35.624716413456376 3.351686643412649 0.17493146482556227 36.77516291976605 2.032016227353452 0.3452722164374694 35.045031060480206 0.7675373086258936 0.5176991219546596 37.13437406815332 5.81564586145237 0.5501485755368666 36.99119889313987 0.008829110872206346 20.35675626277762
226 38.849427200637024 4.555633469208987 0.17906510419453187 36.77562923324586 3.3426435951082802 0.1951865264716778 36.773712848218075 2.048937827969823 0.38427555857139106 35.27787074273882 0.7933379402811777 0.501099692839187 37.168742778442784 5.795830424129243 0.5599845152795141 36.96907656065652 0.011694632637904646 20.851210684483657
227 39.04982835908314 4.559440794782117 0.11252739690223709 36.434286045769355 3.339354216801665 0.16048949912351806 36.47484929545781 2.019788938151251 0.34178436295420167 35.901111736327124 0.7279789724491942 0.47295459176896043 37.35574135749287 5.797913625437955 0.4617902568027907 37.04316335882606 -0.00668670917716101 17.756490424727524
228 38.60543911771924 4.563521875860744 0.10429273373107038 35.912942117587725 3.3285200760397644 0.23524873252398001 36.7951539406688 2.0330193781636163 0.3110932826455094 34.81652250949723 0.7774122421736853 0.4754714561611802 36.90652857289239 5.802572188463299 0.5438117582931894 36.60731725167308 0.005427133438624198 19.135850286663903
229 38.21461801814075 4.518079968750627 0.038438816892974736 34.85384718767361 3.380086663756 0.21232052193865478 36.53487643357805 2.0367571866264407 0.3462031575907278 36.66596462105853 0.7760184866085026 0.5000160624057175 36.94698231015849 5.787977185344624 0.5648586450777171 36.64325771412189 0.004201879515641193 19.043251604324695
230 39.87731064920693 4.54743890074522 0.06797808449926976 34.83868332360942 3.3434018119705478 0.18812697238985726 37.415381289432 2.0365748460193327 0.3608660102516669 36.59828896396051 0.7574438674377524 0.5013314167638708 36.50350980176904 5.795403954834301 0.499266511231674 37.04663480559558 0.00047065749983328243 18.53597529850596
231 38.669646955598175 4.546297108302565 0.09726333401179804 35.37199534598468 3.3619273787140185 0.2623074491886092 36.09638339467743 2.010271226025365 0.34717392406196584 36.324206722693006 0.7280659092904047 0.5081050430576404 35.86960752910299 5.777317040966911 0.507655734348794 36.466367989611264 -0.010806286041744672 19.7384588919318
232 40.755161741294394 4.570315526277113 0.17867179623840201 35.2726033176299 3.3699327016169844 0.21556277882217403 35.5418128299045 2.024312530305779 0.3919251116913832 34.723599575461265 0.7337716602807537 0.5164694048671956 37.18460505496754 5.775960292496865 0.5547084667372618 36.69555650385152 -0.0007234765060983416 21.28352064499119
233 40.41843658552762 4.565184477656915 0.14662504303295068 35.70829445184551 3.3617243735264655 0.27725980093674607 35.80556888698581 2.0499352725173194 0.38544945189191987 36.17054268443907 0.7447699666946206 0.5278741664806161 36.508031188077304 5.777696599541723 0.5186279369389073 36.92217475937507 0.004280119285811179 21.266318629112963
234 39.673837422015445 4.553100735187066 0.10945578588997767 35.96973997519858 3.3625052059851295 0.23557710878477278 36.3740346083006 2.016084822431105 0.363647060550502 33.931389714202034 0.768061238573881 0.5304949412477266 37.048617408689964 5.744114592661659 0.5570327504066727 36.59952382568132 -0.006808699733829448 20.583023459065796
235 40.52541290069479 4.563222063407791 0.11468263461109736 36.25683485359993 3.340269802756278 0.20878992060997323 36.177468349067944 2.0361453779301364 0.3716963784203316 35.98141743237319 0.7535575593770396 0.5082443213013808 37.032031328611644 5.783319931447829 0.5056330282517886 37.1946329728695 -0.0002790717177828084 19.584227803913805
236 39.13273009406233 4.556631037919242 0.06220026830946945 36.09630560351907 3.3545312202266047 0.2054435928749709 35.848740218808985 2.0241563302081316 0.3709453380329384 36.37537398569388 0.7514602472972077 0.5076931292988154 37.33864804664821 5.749339713108019 0.5308361230561129 36.95835958974649 -0.008358308949756487 19.218361803721788
237 39.68837798921471 4.548393742026053 0.15376576068862424 36.46331348616428 3.353277222684979 0.1514543991857348 35.000924771249984 1.9801874864388747 0.3680682172187616 36.446610829084605 0.7573950611573508 0.47071043090288767 37.670384612119804 5.768643782223617 0.5491443742488008 37.053922337566675 -0.014002559795422509 19.401991690795427
238 39.76120290452196 4.5559900364162225 0.1632389753761729 35.98420378810323 3.3622050289046976 0.14902481563645364 35.80752440945366 2.013492337069496 0.42225569751156045 36.23404908181363 0.7565229032529444 0.5154857903787193 36.776971828537825 5.794837073831621 0.49678833614252177 36.91279040248606 0.0010274571933988285 20.016780364500573
239 40.31583074347833 4.596066825691288 0.13921772108953961 35.77414184342917 3.3749095837243392 0.1375080862166025 36.23778035212164 2.003014582392195 0.3789605943351774 35.17871916575336 0.772907310243734 0.5713870762186299 37.74349317828631 5.784112177378898 0.5586747405006244 37.04999305661376 0.010620077184493381 20.463167237013405
240 40.778606928349234 4.5842689494721816 0.18899157792165844 35.72725482940744 3.3481006588840327 0.09558430306037542 34.99295677764963 1.99765838807783 0.3976045841421898 34.998835423010796 0.7526087812853044 0.5266432573868031 37.446001437426894 5.786887502299637 0.5016567565087966 36.788731079168805 -0.0016771626978004273 19.600662477470244
241 38.71224469232554 4.549242407725899 0.10995283427857397 35.74158750981829 3.347081608277348 0.10854020156345986 36.6004357118355 2.0095624272571984 0.36454137370279804 36.477129572625024 0.7648499076884304 0.5428671870837776 37.063858639402724 5.789976796606598 0.48447922918022246 36.919051225201414 -0.003439389190502862 18.453604945527655
242 38.59597392311548 4.551696310191623 0.12120138686554319 36.11119949229833 3.3594404136845872 0.15106952338325672 35.5012074194531 2.0175233473279905 0.3339248399156313 35.93824942266084 0.7453515204442834 0.50286653220934 36.89353794054427 5.800031336914827 0.40343242610957936 36.608033639614405 -0.0007734329889351521 17.331912666393155
243 39.02329013295612 4.555365426963519 0.15250950523956702 36.626475497722105 3.3382597234543696 0.11297187204294741 35.95000120961032 2.0254723838518225 0.33770400769497566 35.58085531638435 0.7572815805707146 0.5324211896333233 37.25512349061436 5.762471124728916 0.48991500527680165 36.88714912945745 -0.007811970787729239 18.6271052069996
244 39.11679705246896 4.557575468005876 0.16603997833622328 36.46808993937111 3.353986828897881 0.15314731186261055 36.56945515590365 2.0460381002599655 0.36787899371889515 35.52113729648963 0.7628057699172985 0.534167450292049 37.57416329151757 5.759537511706284 0.49828712202583525 37.04992854715019 0.0004067170558635036 19.704257569404444
245 40.12648847285676 4.565962109628807 0.15018852210748496 36.10623226762435 3.379164754425054 0.21069450736570589 36.04891505556402 1.992589496384238 0.3797077809950597 34.63021222128966 0.766184289495614 0.6211083413705024 37.98522898504505 5.784222991332231 0.4926996701735189 36.979415400475965 0.0020427095515913596 21.249845207066944
246 40.17765772959943 4.555640139741174 0.1583005277669633 35.791275795692734 3.376642145704692 0.198007277358419 36.34687482744069 2.0105419481654927 0.34847686882238943 34.86223694441033 0.7651539060893572 0.5098225802673292 38.20739967735355 5.782854459564284 0.5652323330245096 37.07708899489934 0.0025845011514023407 20.395459311827235
247 39.25174594958392 4.564808612291375 0.09096448345811418 36.16255382213047 3.3530001168223764 0.14137494807468104 35.97484291743978 2.0253702993792597 0.2838141952819893 34.976161120994426 0.7454577933041817 0.5258080595586354 37.8544684822812 5.772995409269182 0.48166351003850094 36.84395445848595 -0.0032555724883225113 17.459458662838834
248 39.83517848355095 4.553693848505382 0.14564305591569135 35.396654025476884 3.3947311454123774 0.1885910838575917 35.82131319320578 2.027150149962665 0.3271003607363153 34.59347552000028 0.7477097730041945 0.5473987055824632 38.31029031674802 5.777937951886016 0.4506701108655319 36.79138230779638 0.0046625550525295715 19.015361314335948
249 39.985353029437945 4.543435781862407 0.1086716267596561 34.75311975207766 3.3629736433444513 0.12007562234524474 36.86437970433263 2.007019581543473 0.3494998908805705 34.765573629274435 0.7493544421286059 0.5465421715212216 36.97214172473282 5.771424773034495 0.4965714369762738 36.668113567971105 -0.008740374318911037 18.579425591249237
250 40.64379156350138 4.561577421269821 0.1646904671101598 35.18352261795703 3.375978616418315 0.07220456181262608 35.52157984742674 1.9908189268094338 0.3486513817295108 35.517492294389115 0.7428341059264923 0.49617907173997483 37.9104891875267 5.788294394034596 0.4454429054378041 36.9553751021602 -0.0036813258098660206 17.500060645692283
251 40.11282351406202 4.565639972935735 0.19655093121489187 35.767240929820076 3.3847270166670085 0.12578617281736695 36.15568256604486 2.0164079565808817 0.29226457667993627 35.11449983406463 0.7400444299570905 0.5352181821858768 37.498634935554705 5.7713006296842 0.44224331421552177 36.929776355909254 4.198246338555922e-5 18.243700153359555
252 40.322531146271906 4.562860372343717 0.12814867693499488 35.59549779803747 3.3806300025547005 0.19090339875760617 36.39167058022408 2.0226073825334674 0.3591508725804882 35.173678962889625 0.7745893864083631 0.5092594983478647 37.664508969740496 5.788222414166074 0.31002559591702555 37.02957749143272 0.010199892899666963 17.159948941746663
253 40.06555964964304 4.542502612139811 0.10905783696023037 35.354221062104166 3.3662696961864165 0.09864560650495899 37.03770219988849 2.06475394429972 0.3177055100525588 35.16632605250949 0.7751561290376277 0.6060459600067833 37.74708832653742 5.7979293276925015 0.4196881538501608 37.07417945813653 0.013740323169617707 17.774790236309315
254 39.15711299141917 4.509346557995487 0.11204119096733073 36.041491932393846 3.393093823452341 0.2132183977433698 36.262073572510694 2.004066072940895 0.3686113461512036 36.47489906961191 0.7293282520782104 0.5362594725416592 37.530471599812664 5.763030754521418 0.44392609247865766 37.09320983314966 -0.01580892650392718 19.183274421938812
255 40.35818529346532 4.546516350844604 0.09543117030782634 36.032172673461474 3.3634088204222463 0.18051303861558352 35.468246791503724 1.9558418374773534 0.41144910819718533 36.14150212448922 0.7493627583915796 0.49855145648683064 38.30491900274071 5.79274023459603 0.39450803259754763 37.26100517713209 -0.01400801835523493 18.110655103030474
256 39.75292131183643 4.53592786393968 0.1178786742775928 35.79927837167084 3.371706590814553 0.176548769075155 35.766346042584686 2.0131979718393 0.37924018874148135 36.80492775476665 0.7476999270368397 0.4805694833353272 36.89390872261882 5.788215472106268 0.45903591789325815 37.00347644069548 -0.0042324535542694 18.4867472023331
257 40.4358019702593 4.545373748665765 0.07142454022567114 35.394575149630995 3.357806003553214 0.13162313480917143 36.3978973780622 2.0170958981293694 0.39984296814302805 36.225731806343376 0.739614956958284 0.5091789243788984 37.84550575809967 5.764519745282951 0.4251212119062438 37.259902412479114 -0.010699948183680964 17.61490879393119
258 40.27343287955624 4.544102489627181 0.08382418605051313 35.56922584892245 3.373307395326262 0.12688272080291046 35.40248664192644 2.0363816052961834 0.40567889939458446 35.03881543617824 0.7542585672224277 0.51485718119686 37.1714134015738 5.801758820038052 0.4423258962537847 36.69107484163143 0.006379756800423753 18.03177116180902
259 39.43835641849875 4.557044371417266 0.12410402612085918 35.05467432141392 3.373254910451208 0.20468312789230902 36.04288950547264 2.0139444607636223 0.370366943059128 35.22032343902395 0.7384020025084922 0.5948504951512201 38.1891621951941 5.784089143607623 0.4079885032330237 36.78908117592067 -0.002235040951955103 19.50340422601328
260 38.95338809781069 4.547911545955979 0.1467681714710236 36.002245926719596 3.3594646953317837 0.22764304154707055 35.78150249857286 2.0121589623727196 0.37302276722974015 33.9135962615126 0.7640750041665338 0.5364709403448362 37.06656973700271 5.773550239480334 0.4140410262316625 36.34346050432369 -0.004149929240127359 19.457027318875756
261 39.04896738843323 4.547250446963823 0.12613158027354557 35.763154460847 3.4002733540199626 0.20836476588328554 36.04625199947544 2.0282105005002413 0.3711029926615928 34.18497627401078 0.7483556448241916 0.5720085034320991 37.92711956603921 5.785928093061552 0.41660198548800587 36.59409393776113 0.006421589172356734 19.414214547800785
262 38.829182341180896 4.542994410304733 0.14192212313887223 35.74603393309312 3.366033958642211 0.26350121099406154 35.14294858283232 1.9994144211160396 0.3879795252381647 35.600880841395686 0.7798468408923831 0.48547420031659183 37.116624022146006 5.772585636706134 0.4394058840753733 36.48713394412961 -0.0034069651692973267 19.690072137387705
263 39.78455687468545 4.542500689618131 0.13978697524455386 35.70932434952682 3.3700347682491714 0.17263740036390346 37.26290248695173 2.018405370331987 0.388828947177585 35.355646537773495 0.7678851562365001 0.5015490338947373 36.619337156812584 5.789174455844968 0.4800555527186708 36.94635348115001 0.002018069354553975 19.284131145759513
264 39.70510285488793 4.546161179440284 0.18083611662033686 35.01474003611856 3.378160883466557 0.2207041903586024 35.300411134820635 2.0122798950505945 0.41464360483976354 35.58695372457618 0.7432674868845384 0.4991743791344866 37.91868098854064 5.788380896823297 0.3705319104013747 36.705177747788795 -0.001931950368543478 19.318878652015414
265 39.397983592597676 4.551874299892965 0.21668513257853508 35.656628252690126 3.3687263427562977 0.15103228958133352 35.91667955527939 2.0116812934708617 0.42039806041777444 35.201571357516706 0.7691891314514708 0.5342584088597118 37.07563792078023 5.760657726912792 0.4514927972934332 36.649700135772825 -0.0031562598047199407 20.32701493662413
266 40.07502683348596 4.551635985880937 0.17241102236046763 35.85327763514531 3.335904217585375 0.12208115110332071 36.79705910493777 2.020974985391195 0.3590309588285174 36.70225339472974 0.7420796088669585 0.5418168892312317 36.27696124019089 5.756487726770635 0.43189156051856437 37.14091564169793 -0.01416551380257749 18.64670038828168
267 39.01432478226646 4.538757430117779 0.14362286378653696 35.49895577513227 3.353373908758947 0.15572757735629605 36.29875874242382 2.002003035055659 0.3616754362148068 36.62741570855429 0.7442047179189875 0.5176957495654211 36.900574524974466 5.799242184419084 0.4704840635287528 36.86800590667026 -0.008065763447506157 18.898505122369563
268 39.75720328370759 4.547429878538782 0.16223427832793955 34.88434405914362 3.3351274948479013 0.13476937018057403 36.33241698845126 2.0062387926978706 0.40517203066158963 35.88180635624644 0.734930199777655 0.5717758001620471 36.87605403300674 5.7799111811943735 0.4567860228902109 36.74636494411113 -0.014854509290280959 19.832790864471047
269 40.194520321016874 4.530665748918884 0.07424302755336196 34.641693774457615 3.3413163113685114 0.18165023359145727 36.96317696856106 2.0464326607870764 0.3144618766470008 36.18224030775735 0.7658136368567315 0.5643443386929038 36.858789947756044 5.786057179668484 0.4566277511309781 36.96808426390979 -0.0015249111816599825 18.235266793326765
270 38.80722315743122 4.53978118585862 0.14626927182751853 36.168722871577366 3.359503602295812 0.15445267055675255 36.19258880202577 2.0330305358953575 0.36925545569843904 35.48585599691819 0.7307991754535771 0.566805041764645 36.876349922248835 5.775116500312479 0.43234087955650263 36.70614815004028 -0.007935818738428413 19.126744337741506
271 39.01768792234283 4.5478506802420124 0.16775288447782932 35.10126838465374 3.364913550304533 0.10951142743112674 36.432453417323956 2.037635311600916 0.3543494657985408 35.03341358922814 0.7385460520949935 0.5857194367960956 37.046002186605016 5.807146377808684 0.39984802099276034 36.52616510003074 0.0036363757086303574 18.531531900338617
272 40.19933155331383 4.5410918759991565 0.07462774600198929 35.2425097742746 3.356911383189655 0.19098536895526122 37.20616597156919 2.014966100563808 0.35093518826152215 36.534130253360324 0.7351301022915484 0.5417245325020432 37.88712035176618 5.7794924186895456 0.38601328003652197 37.41385158085683 -0.01006364255485479 17.696215358709352
273 41.02355742574971 4.553342214160757 0.0398536870733516 34.65982035503789 3.370994106166494 0.1357722198863259 35.307945583541944 2.0086428681062203 0.37944959497201736 34.62862974697668 0.7676333540588115 0.5476037787213488 37.16967587917666 5.764038432339693 0.3382211980985305 36.557925798096576 -0.0026518237352022743 16.51150322616899
274 39.41920557346666 4.536415481460352 0.04831370688081097 34.137831290467425 3.383029125255621 0.23462319034877654 36.452270171081096 2.0225495655959698 0.3525420358738313 35.50930359542718 0.7356078052024131 0.5137228050143339 36.59590009382584 5.792789804159677 0.4120941010220779 36.42290214485364 -0.0015036623667909366 17.891132430809716
275 40.97220607281425 4.574543023175881 0.061037794620179484 34.64209371053585 3.3979137988201633 0.17329645814778044 35.1083838145566 2.042430670925717 0.3525437621165355 33.975481452238625 0.7493106391066799 0.5197018064039057 36.78612079496197 5.792267009081787 0.3512667181880053 36.296857169021465 0.015711009520448127 16.705690777950053
276 39.685852674010356 4.522210352860692 0.08537394022728191 34.962446292061024 3.3848302667354955 0.1929308321493126 36.78908881258616 2.0499540807712764 0.3105873836607637 36.29147866178629 0.7382963521448581 0.5449722060936031 36.60745609135402 5.770826933858567 0.3186469223401625 36.86726450635957 -0.00235842142741971 16.6445532590643
277 39.90456492046914 4.5714399757775155 0.03386771632255722 34.33505335064611 3.391971840875718 0.14733768080027224 36.289546339314995 2.043816974242973 0.2900065617350756 36.80592010169108 0.762279390329614 0.5124693366070878 36.873506631420206 5.803359151460936 0.3409680541156142 36.841718268708306 0.018991447835753704 15.179363413143676
278 39.76043823598069 4.552060179411622 0.043723063490483355 34.137149165492424 3.3801906852267325 0.14915041658449585 37.696605623826436 2.0230685577917757 0.34595223555502935 34.97881985088351 0.7526428158975701 0.5069085344282384 36.96240513775452 5.758662316714371 0.29026782872672946 36.70708360278751 -0.0022571076931830803 15.309456107016729
279 38.88184330425878 4.55981512288279 0.13014983745269143 34.97514455204059 3.372169333775157 0.16424304903839704 35.84653280812691 2.0165452637905217 0.32253027926202266 36.1855344458528 0.7598385613006684 0.49261750379937724 36.623049605283136 5.769394179838455 0.3651990111852688 36.50242094311245 -2.95263840791149e-5 16.89927191734879
280 39.97532032547226 4.533021181116474 0.06027082284246477 35.04252115783914 3.385484720369023 0.24839427193614014 36.35765289735675 2.058544732093584 0.3266747152900144 36.731598449093184 0.7279555360128976 0.5567141655618822 37.8962531868855 5.742552658840806 0.3193495610087007 37.20066920332937 -0.006070253015040716 17.31940875811452
281 40.2807481815238 4.5635876660955415 0.02022721511212313 34.77754862386894 3.4008526240787704 0.24139996531144406 36.46460443234336 2.081534359087799 0.288349462981348 37.35247389684538 0.769368057548393 0.5010948538752884 37.35651211048113 5.772344724953145 0.36095648222607357 37.24637744901252 0.021955467651132276 16.180648756018954
282 40.574482564690946 4.576135748234257 0.11367501902967467 34.681612478282744 3.375047105143519 0.15806971649714144 35.467268677657 2.048661856561015 0.2739086019120053 35.75092974615336 0.7472967583930419 0.5203162205575635 36.63877767684478 5.77589627867293 0.37175693078354005 36.622614228725766 0.009025530699355123 16.475131980250524
283 39.85601267785656 4.553038623237287 0.08024392262189337 35.43983325898414 3.3501481745807284 0.20060414005512794 36.80273008401962 2.0630291942021257 0.3208639803897519 35.71272749929268 0.7496408595748336 0.5466310439598567 37.45547832669149 5.793303662370546 0.29063101424961735 37.0533563693689 0.006250084091506536 16.489428566351933
284 40.66653977699587 4.55594867657058 0.004256740463361271 35.18081298738439 3.355138246975885 0.1540950332587612 36.32790497944474 2.027575947322428 0.29387491409870575 36.25392565229734 0.7669840715850249 0.49025449927985887 37.24947195367445 5.748802393500873 0.35199008598402515 37.13573106995936 -0.004692151510639309 14.833548129736132
285 40.16038592527971 4.52925264077004 0.11621990161294418 35.39966741620589 3.343868744226398 0.18098287199319818 35.52350252432915 2.0265066021642095 0.36413858160436047 36.16357140196276 0.786376162905335 0.4889057575113353 37.66021271726977 5.7531582101340835 0.3867230120952991 36.98146799700946 -0.007749546661584295 17.612380277943462
286 40.11206290481757 4.528547507357268 0.053647412029858656 35.43741589203858 3.325996985861282 0.1393546729326381 36.298935472912746 2.021431037050852 0.32259778118159393 36.217943450606526 0.7329948566759343 0.499240118221795 37.28501100765142 5.774454721624369 0.35009992042482446 37.07027374560537 -0.018896996987656567 15.641059166699222
287 39.79803036951257 4.528133690707626 0.06406146875402328 35.131085574924484 3.371303963566787 0.1875406016043453 36.73816599273474 2.063218856768197 0.3630567316930476 36.1625129828999 0.7622198879507237 0.5337049490036821 37.35978862081235 5.77471308189823 0.2991548833936856 37.03791670817681 0.0043358774767150885 16.587341704091106
288 40.83288212897339 4.5836571802256 0.11494849574125976 35.90817469364326 3.3401563556634235 0.1555172238674747 35.73108170931402 2.0184963567787415 0.33473643265590003 35.76378637932082 0.762570761426134 0.5245713315449336 37.08651756178456 5.7783659078631855 0.35299265558097176 37.06448849460721 0.0010672936898194596 16.99124835839693
289 39.85410312934614 4.525207893756405 0.09715279018100334 35.595558700329285 3.3722467393871067 0.20499959431120848 36.0058794538773 2.0417127352302424 0.3392894825974159 35.72247570621361 0.7444444806954843 0.5412161433448555 37.21115509322495 5.799470469375217 0.40185702544150703 36.877834416598255 0.0010344449872936145 18.15720482614289
290 40.61907287059759 4.578808211735277 0.15665370108614501 35.59799743340118 3.386205566009399 0.21150947970106562 36.4665930492439 2.057869235821575 0.3716619135257717 36.770161567142054 0.7418906043717546 0.46804018815449555 36.59713248767803 5.78245761416388 0.425416948188838 37.210191481612554 0.013864227718779465 18.716035714063906
291 40.230267966236084 4.513080413321329 0.15441159571090549 35.845860434657006 3.3938552203332644 0.27316524982547746 36.013249730431944 2.0720750193478787 0.35368700024330635 35.594151803243825 0.7467772792449716 0.5202712594494918 36.716955203183446 5.794033467119341 0.43318183852956693 36.88009702755046 0.00838226117175942 19.878391905441852
292 40.78332671649308 4.544841399801829 0.11715322452871817 35.47859343356589 3.3722065332449227 0.24430469601371774 36.67123876259627 2.08758090262329 0.3242362101181045 36.26295786786677 0.7270097999733689 0.5442861959889813 37.51215150131505 5.802390212948011 0.4495849586771292 37.34165365636741 0.0112237510166868 19.2464004531806
293 39.878944864400005 4.529542518699872 0.11083362865104238 35.97286702037122 3.3702613212856356 0.21407581433914122 36.26389215188182 2.065627284466016 0.34037525480476677 33.96208792213445 0.7506876862786036 0.5077391032515807 37.91531294464366 5.810846554849029 0.44153388014200434 36.79862098068623 0.009811054414233644 18.501468182506358
294 40.154462497418855 4.558916622634927 0.0688499986138574 35.21714036716791 3.3720247210176377 0.2236969111199451 37.098018469563726 2.0619168125192564 0.32674603378256295 36.05874132888394 0.756376764619739 0.5027283679892274 36.76619122718062 5.788217118471329 0.43249420539740735 37.058910778043014 0.011908389150980293 17.8134356612279
295 39.61787617767508 4.529372608025976 0.09332881456835448 35.94445505202832 3.3538050304534957 0.21324459210162794 36.06887299879121 2.0645137884086617 0.3233547869418465 36.585428067307134 0.7620576378787817 0.5095149595576539 37.586379205296254 5.806370253719759 0.4407825876302174 37.160602300219594 0.007641844995737302 18.10805312515136
296 39.8678719247432 4.53982126962063 0.07384015167861961 36.57223506306669 3.3655522878281494 0.20860436226594786 36.5400659766617 2.059365836979651 0.353937649183331 35.45027521398685 0.7774456385317401 0.5443054189943676 37.616716761233356 5.79614109406106 0.33462846284362424 37.209432987938364 0.012083206702648508 17.36424280100032
297 40.64745215029191 4.531880348524916 0.06838926651898251 36.43071553385854 3.3725893938435 0.22137976617857685 36.96001518674407 2.0887131808668364 0.3166494344008417 33.6292268518669 0.7735940740301455 0.5144460784639294 37.36316247661059 5.821743597527869 0.44900308808601785 37.0061144398744 0.022122100257055764 17.98935796044801
298 40.384716134654994 4.543512767113564 0.07902561468414729 36.22592387000054 3.3902930277124064 0.2096345304085079 36.92162348318958 2.064637934424255 0.30214456793267847 33.19032798685495 0.7573812899892858 0.5527559712989334 36.60940307252752 5.786472961407988 0.3704961898846037 36.66639890944552 0.012877577427902387 17.349813766987612
299 40.526514461511184 4.549186356488392 0.056744969742844605 36.431210557137014 3.386566770867236 0.22835688480164582 36.203674265200625 2.0435820637038864 0.33282102354564363 34.4950349895484 0.8000987167539314 0.5513637168686312 36.745230944141134 5.761659298633014 0.4688874283631059 36.88033304350767 0.012636622587694556 18.772091528861782
300 41.358009535197304 4.541918235548469 0.05493692120343851 36.819218024443224 3.370090871777484 0.2371610565998421 36.00876719555162 2.052436475497765 0.33484182967010917 35.149719180695115 0.7496911836913132 0.566333970938204 37.368056104836704 5.795118262454085 0.40916633130624347 37.3407540081448 0.00626898709222552 18.36261104186253
301 41.032762516750886 4.537613519099028 0.09013460744139332 35.971847730283464 3.37186453075667 0.23711005809554042 36.802697982447626 2.0769788467402623 0.32297227264915385 36.337834071914855 0.7397239908721355 0.5219080884551228 36.60433764209942 5.784302624009172 0.44350665131733163 37.34989598869926 0.006514683593856052 18.51377527893277
302 40.858650178151294 4.541572477340562 0.07539526106911695 34.998894780496116 3.3759342813869107 0.25825431548875044 37.16801262030848 2.089623388868895 0.29755724375591147 34.718015426639084 0.7691860426215801 0.5034465175021332 36.637783081047985 5.789368336299483 0.44622623312143245 36.87627121732859 0.017554886601888642 18.115545466632454
303 41.14629540864313 4.529391654021081 0.09465297330550038 36.773547906294205 3.371220508478165 0.16983381266738407 37.14229701479612 2.093215191851127 0.3303955642511906 36.40827735046906 0.7475702140639957 0.5337302559752428 36.85736017422811 5.8117472012216735 0.4159595975862894 37.66555557088613 0.015046935225610958 17.69949368602716
304 40.745053779001196 4.54183951805568 0.09723263995892278 36.12045170559196 3.367758372336996 0.15550606379306808 36.05145099813919 2.1028745593369074 0.3504743952784218 33.55761165716362 0.7438696520486172 0.4829089205412968 36.97868930659778 5.802828216046331 0.4156722993391166 36.690651489298745 0.016252044863308758 17.209295234062864
305 41.74976228921164 4.560407153644473 0.09352942776548438 35.1113578232265 3.371719352263496 0.1776331556666987 37.00477791885877 2.0936328709015877 0.3214149940406418 36.510328710504126 0.7530610353099215 0.5202121452103499 37.51241321486456 5.792857518423833 0.37616285926329074 37.57772799133311 0.01875356740706473 17.062139768127864
306 42.07056995374058 4.597353777959008 0.14530671609281134 36.4293885394897 3.3607531133901003 0.18617217526394753 36.76791530802205 2.0554852001174932 0.3737551351743329 34.012737998736434 0.7702321733602038 0.4783693327985746 36.53417837760807 5.817275313133129 0.41975499779490905 37.16295803551937 0.024637896890389376 18.373133382053517
307 38.2917070957003 4.525272410816923 0.22681675547603602 36.0613453091067 3.391700616541037 0.19844100549389446 36.544401611272626 2.0717378152158092 0.3309008125640943 33.631583413757404 0.7675473026585361 0.5080262625424438 37.03918158330778 5.802722650155215 0.5239735982403108 36.31364380262896 0.016214140375906582 20.49078627741454
308 40.26398137021763 4.54519894690358 0.1354923068056137 36.32370983944015 3.3606556303049264 0.19304768358170235 36.66802414691888 2.0712289424076586 0.3533719425129059 33.32311376384061 0.7599993763474822 0.555151584144378 38.512612183144356 5.82780569112361 0.4675279612275152 37.018288260712325 0.01739569871585378 19.533179499791636
309 40.947277080916855 4.547003810864901 0.09294042315472614 35.605770969352335 3.334959892982642 0.0885837159658575 36.80138362062607 2.047574093530822 0.34371892514230734 33.83412186571504 0.7634096430367655 0.5378040339899848 37.60296410581236 5.8278031969922175 0.48473575911446226 36.958303528484535 0.008568108779872085 17.736285065969508
310 40.20258192122066 4.556687940753056 0.08797187092921208 34.73486299711146 3.3661927290309643 0.20741783556871632 37.13650544978969 2.0620935655881754 0.3316902431754955 33.58204797367311 0.7679017174591224 0.5529540408675384 38.087730587361214 5.8073103570601265 0.471128722059485 36.74874578583123 0.016455243276691435 18.920930944275632
311 40.19669259547184 4.528058123730171 0.04126774975714901 36.0775643913786 3.3597303508650453 0.21962421537662857 37.109176168465645 2.0422234715995957 0.387384335526839 33.447320972595975 0.7363025571158892 0.5498693078628292 37.300152751065085 5.780955472484148 0.4847346078877279 36.82618137579543 -0.0061280235426276475 19.284386765284573
312 40.42811634480696 4.553133221536964 0.07313712991878393 36.05444746045233 3.337043949826447 0.20048984106692966 37.86726633430293 2.0408459828679835 0.30356669979330353 33.99838403471436 0.727721765423012 0.5384363385228251 37.47814682343033 5.800602741795779 0.44824766710314123 37.16527219954138 -0.0037124864115604785 17.92071810654629
313 39.818428488551035 4.551469506568611 0.11543596323839006 36.747836426505195 3.360053667235697 0.19366341806150564 37.68947511677361 2.055219956450909 0.37782409071709266 35.63088190388386 0.7258240116985203 0.5465425155685953 37.73085733945471 5.796816433621484 0.4703424340995904 37.52349585503368 0.002294696413446795 19.524206332281306
314 39.99267224313393 4.536010045354319 0.14663442606610055 35.75059824088036 3.3462842591241273 0.1193569561138667 37.52622029196251 2.0571089669209144 0.3475536972205512 34.01645519535549 0.7319878927707937 0.549649704315936 38.17498183737463 5.820024803363152 0.41237155258611413 37.09218556174138 0.0027011748050637108 18.054660282605372
315 40.06661562338493 4.554914901517442 0.10655056982038831 36.90539717556382 3.3284849705699435 0.13600628896777556 37.53892932549845 2.0450700829550033 0.35896886678297635 34.05228550162697 0.7494297393897607 0.5886477139042081 36.54492694121095 5.762374235563543 0.5429062997242513 37.02163091345703 -0.007527232702458942 19.859630923154093
316 39.017444478533214 4.547440573137882 0.09607082851992593 36.578113046967665 3.3672948613698908 0.14525360413537394 37.03578738256938 2.072536103264573 0.3452461513376735 34.783899604335026 0.7835989482075456 0.5050092638958701 37.38118945296483 5.790351412104154 0.4861619875455282 36.95928679307402 0.01666236091521147 18.07958966632271
317 39.223029598255906 4.545705639568201 0.138587909229483 35.95258306991969 3.3780135953802475 0.18776393583287265 36.92807554575614 2.0604772863661585 0.3690258348029702 33.7331746425508 0.7550392703774845 0.5599353639596941 36.92825311158948 5.793954838289831 0.4880570666948772 36.55302319361441 0.011056107294786921 19.977549892409197
318 39.905630461462586 4.546979348990448 0.10923676462802522 36.326134925281195 3.3705740030039903 0.14763417930263384 37.54766804594329 2.082676193523313 0.3263714440627939 32.953972142598715 0.751629106386234 0.533450295856813 36.87022411939773 5.790238618063188 0.5265098344919346 36.720725938936695 0.01283743529183723 18.829713837255266
319 39.2078128321799 4.549494172551595 0.20120330792183286 35.626926660316 3.354244872088742 0.20211896529437362 36.3072567979613 2.042174319224757 0.34070254978664616 33.97661272775566 0.7381009856970091 0.5517677379566269 37.236848297723 5.780399801642943 0.5480244723134784 36.471091463187165 -0.002699188460588142 21.128586840174595
320 39.855413495625086 4.5540938869612 0.2425784558847435 35.42536580297021 3.371570844754429 0.13532010643885267 36.60791527698555 2.0587088329776613 0.3893457330287564 34.99599710033868 0.7455270934628075 0.5069162692283653 37.12206838752756 5.780877925894987 0.49373826805610743 36.801352012689414 0.006573698108619452 20.258628343239035
321 39.467978133408565 4.559506024191611 0.15684460938879416 35.33598051163781 3.360333071984588 0.1848015191831597 37.281741794937744 2.082051919300134 0.3166926920716036 34.7243832372357 0.7423345256965065 0.5627837126786416 37.26058625592531 5.819407622342405 0.44966833920920346 36.81413398662903 0.017144614001451463 19.145853089005932
322 39.86996089170608 4.552387001163426 0.2020791746462843 36.53270816855282 3.3498750398679964 0.16500537568977738 36.36926711774489 2.041786015977138 0.34710594657829824 34.552553816206874 0.747550383857393 0.5496088550786828 37.356743584422055 5.780995433983997 0.5028492171997055 36.93624671572654 -0.0010632437316073773 20.244301379514017
323 40.9272822887677 4.5526169180992095 0.12315229277860539 37.31115083390848 3.354480399447374 0.2089575026206681 36.91153111353646 2.1048505097966164 0.3149146115366696 32.64259514591249 0.7590030326542324 0.5218200858759341 37.02215211965525 5.791872158315449 0.47955558340791865 36.962942300356076 0.01698258496097882 18.889273463287502
324 39.65916368092878 4.561799297152038 0.1627758347589568 36.41544339632459 3.3683663052479327 0.21540751002954592 36.7494757880756 2.0710117204481024 0.37496767378193724 34.59630902633977 0.7643860771066376 0.5712022176949622 37.335034811221924 5.799312139988938 0.37810028696233927 36.95108534057813 0.017393089287132256 19.50868033962537
325 40.28919957362632 4.556740995397012 0.16813977035157354 36.281202971682426 3.3807652187246724 0.2017486730047508 36.51848032927567 2.038376107148183 0.36044374593081835 33.99333963934964 0.7299654217547235 0.5656709712009551 37.12513820304358 5.789914426235577 0.4651312381954752 36.84147214339553 0.0035704151504361904 20.181113639975766
326 40.726695173507984 4.536359680072996 0.10209628594112977 36.81633348427457 3.3597895184026534 0.2121849942276117 36.336534062848 2.0853970920515468 0.33066076547340556 32.633218156382966 0.7597382256827135 0.5330512786318775 37.28255775686842 5.75615014396678 0.5212185336248817 36.759067726776394 0.003904913333740412 19.471533591238142
327 39.83531641640526 4.549691252198964 0.1409292388488359 36.19978738519099 3.3893529171723467 0.16213276766814344 36.717186327323546 2.046164012218788 0.2700144136328585 34.76837105620078 0.7585042293471139 0.5735341343041951 37.56631232086914 5.767897499858118 0.49946192915817056 37.017394701197944 0.0067399634574686115 18.862601216719323
328 40.05884117198172 4.569162413305277 0.12957449179129715 36.05687822776486 3.341374373559826 0.1397574547688389 36.97975867168 2.042347580208599 0.32778532081313866 34.8206959257978 0.7650589237906761 0.5876701134729979 36.91563674394825 5.758513971095484 0.4616887095397506 36.96636214823452 -0.0002905663096252731 18.86722620966388
329 40.1799678400539 4.546523412818045 0.16337645450939164 36.344769045169585 3.3663649169838625 0.1909919627479858 36.73139900645078 2.0350173846391852 0.31943726215791046 34.4684877869104 0.7332951676631073 0.4865474868228803 37.192889191836365 5.758674948612161 0.478551870030432 36.983502574084206 -0.007606852558325184 18.780468320185182
330 40.8494314404252 4.552330627538754 0.19609778274075654 36.70407567648084 3.365246306537853 0.21000683673013554 37.006366003726754 1.9916952723114703 0.3111888774404898 34.26097499634902 0.738788218081818 0.5652239867261768 38.31369749233338 5.784970797886318 0.36762400816215024 37.42690912186304 -0.008975774230354849 18.90922861590897
331 39.38709877141993 4.537563813943824 0.09214838076990381 36.47514411195039 3.3675637891724732 0.24778354429524188 36.56009944068716 2.0027604012076545 0.3351040045644179 32.82434367681398 0.7380642400040764 0.5309697387840754 37.49473404182381 5.7951628689572035 0.5123263638179446 36.548284008539056 -0.007358996044551191 19.690634649801495
332 40.10630947362941 4.537276262677608 0.10517929502655395 36.399438342784585 3.3430703134058612 0.17407043900090416 36.424880594432544 2.055830842536137 0.3830427524470727 34.405884018289036 0.7500777521039337 0.5631020197406323 37.61069364033912 5.776160202742348 0.5468544864628394 36.98944121389494 -0.003098944008419857 20.30847750535222
333 40.43335443860821 4.540075453282849 0.1342520175147919 35.59365296137683 3.3706210231912546 0.2181237404801384 35.40659763152635 2.0072666836314452 0.37545073421133496 32.34491913741728 0.7340813631722753 0.5702355015983369 37.588530263357256 5.770907840774323 0.3791564598481675 36.27341088645719 -0.010991545891167954 19.2195077431524
334 38.87562564240185 4.533368043393206 0.1312096636599916 35.98593614370567 3.3681159211895713 0.17858189199725363 36.51018367502411 2.0205850371372627 0.31662397478359516 34.7112273947126 0.7730808971215288 0.5486605696088673 37.1977979230804 5.762771538429244 0.46381220670305223 36.65615415578493 -0.003997731247434966 18.780276614054994
335 39.72137878055112 4.55361353025895 0.1600087446268932 37.6254237177612 3.359677922861473 0.21354911540934293 37.09312794963242 2.0582157287483556 0.34034990091911904 34.55079848663614 0.7641745572331557 0.5380304241256694 37.35680232896782 5.763251720111154 0.40155869032514935 37.269506252709746 0.004204673141020199 18.94767847976854
336 40.5734674342785 4.549237714222078 0.1472369556789497 36.69264709308673 3.366398857470619 0.185497309400796 37.61781593917618 2.054606151401714 0.31058543335574523 34.32247093695926 0.7365990124951094 0.6257663200195727 38.04555307351355 5.779912435600891 0.4300901720155798 37.45039089540285 0.0017688155364847136 19.471124872617033
337 40.75296802329846 4.548501137082829 0.08464244712624917 36.132121916872904 3.3582847756573333 0.1805953550253357 37.07605503707589 2.0312722470267683 0.3772829320064771 33.653476276834304 0.7425079253481343 0.6398062265409121 37.56146759767963 5.790978126578339 0.3948200865502323 37.03521777035224 -0.0012731763629166616 19.218689486041516
338 39.94556849573854 4.532650619826774 0.10914815807920496 35.78257939958453 3.367204998515651 0.18472949372794178 37.35094471297006 2.0393280800879463 0.3148626493010995 34.46724343990708 0.7782418926280446 0.5841659313190402 37.90972570610522 5.7599295789281335 0.4479448634983222 37.091212350861085 -0.00011098470428756446 18.80276852119063
339 40.14436649688465 4.5433798330208885 0.11068371697117767 35.22534917187407 3.357920777730024 0.2114035520849949 37.56030210362132 2.026293446488453 0.34140893359024826 34.86687091556713 0.7679075956200073 0.5708938916323643 37.7718207318114 5.794899692907959 0.5385981157657084 37.11374188395171 0.002498250451868822 20.316948312400758
340 40.64581992047793 4.5532230532353175 0.15074837940847632 35.65424598969797 3.3655707729921374 0.17329853217780658 36.58548033453011 2.0356892569620233 0.36772864228867214 33.43375521878204 0.7445883986869507 0.5623654252533973 37.59764322166591 5.783194516828065 0.4082379583786931 36.78338893703079 0.0008711810393012165 19.049459414119145
341 39.999165449387746 4.541762950850419 0.08190942284585812 35.6002574837578 3.373054990883178 0.16138333118822681 36.2352930038173 2.017791772983213 0.3809211892865814 33.82702505305575 0.7389178267195945 0.5885576412239125 37.52182516070124 5.782236971644447 0.4680858998206021 36.63671323014397 -0.004829116085427243 19.261207963420325
342 39.331482683250066 4.532047787415273 0.13264106677815193 36.434157053501146 3.34180486931377 0.1760563418509903 36.37236571943735 1.9985349453464376 0.367227433874337 34.67428600320444 0.7306122922493045 0.5812576746257947 38.049540663795945 5.767654436705985 0.43984521557502004 36.97236642463779 -0.021451152495443403 19.446505360122245
343 39.90093633248278 4.543703067168412 0.16814618129894587 36.75219629178071 3.3214005424931363 0.1166488321125186 37.182020849811344 2.0285185826782897 0.34260075464902384 34.54383430278339 0.7266702014638935 0.6019542071179252 37.67733887186678 5.7185467952190905 0.40722557782227015 37.211265329745004 -0.027814180897033115 18.75377440824559
344 40.38881321481817 4.545553122514614 0.11388134367010866 35.03450020196452 3.3471893752559305 0.18323110305870274 36.78983649208572 2.019915944778429 0.3738891400865912 34.44502647566207 0.7438738651359539 0.610185576954322 37.37312986063463 5.768385782081387 0.34837788275441084 36.80626124903303 -0.010598400748334624 18.67343992157452
345 40.123568294355906 4.543949506673667 0.09839109053735613 35.68393354053903 3.3541641390091113 0.14685373765224455 36.85666960593207 2.0104128403552552 0.3597466508392142 35.017638273458125 0.7530359951591522 0.5862566109082539 36.53107824660254 5.746582169569164 0.3913160832792821 36.842577592177534 -0.01395308854832753 18.134849586781492
346 41.071590823662746 4.559942731441137 0.1800556391008151 36.58801087503654 3.3740170613578333 0.13379747946000367 36.27916190411876 2.0363116051247645 0.3534759585225836 34.53240700475239 0.7368491491948522 0.5933656227253372 36.80185120000368 5.771190576766307 0.42431971586564166 37.05460436151482 8.020607538146151e-5 19.308842887368918
347 41.052859829092995 4.552479283363401 0.18859807826822844 36.9109894586272 3.339630500023904 0.13108432064934356 36.76008524506189 2.0403030273948843 0.36783175620489095 35.884298775220024 0.7285880140293696 0.6225829657105909 36.18083266286069 5.758524952301946 0.45322520969282254 37.35781319417256 -0.011676863278896433 20.20618549206102
348 41.0842120382132 4.578549340464665 0.1349241028669885 37.86326229227465 3.3370467734038187 0.1162512524572819 37.04621035575683 2.0295597426874172 0.3273323566211215 35.25857367966739 0.7504095712375212 0.607894558341629 37.036240543347674 5.772590766852037 0.3725240976475638 37.657699781851946 -0.0019507797725056397 17.86398029086204
349 42.12350539185108 4.569241030643632 0.17495475162019375 36.319386340390345 3.348727496448931 0.15672016334188 37.453804541532485 2.035051030390428 0.3722103643728207 34.923046890858366 0.7546248716508805 0.5856570041383763 36.8875132796261 5.781473684148342 0.3929429953141672 37.541451288851675 0.0022416039548452506 19.279861113482376
350 42.19615148867068 4.579223480769929 0.16418617074423905 36.79745368888918 3.3452626734054793 0.12204345744915748 37.09753802439807 2.0521115425654424 0.4201703175175023 34.37285959885949 0.7632618728215563 0.6446430395585896 37.28255803659568 5.752722017125967 0.37626133505818665 37.54931216748262 0.0029342986360771707 19.793449497897797
351 41.87517213981906 4.596337074916346 0.17728402705032528 36.198675223164685 3.3353692249818003 0.15563454898790816 37.70869028559775 2.0498591502153416 0.3579838593601578 34.48202268449528 0.7291345284360787 0.6305721067542013 36.6181653361332 5.767263399303851 0.44886657615972675 37.37654513384199 1.0656869086078657e-5 20.286614875553244
352 42.20430966165225 4.582328742772095 0.13403274588788053 36.06955124962731 3.3584114977588775 0.1277450782577567 37.970046917335836 2.050792059225694 0.3613142754776296 35.07041498392397 0.7606875187707877 0.5778853415086918 37.18602429259292 5.795141719870864 0.38871116900858804 37.70006942102646 0.01389028897806619 18.216489620214208
353 41.116510673496315 4.548318538656219 0.12448624482522426 36.088703594144384 3.347234889865353 0.1910456466918916 36.96070140935573 2.0414305380853905 0.327650884025969 34.21416887471426 0.7734584684385434 0.6086711950849713 37.45549436077896 5.789799213302674 0.36676596408210876 37.16711578249793 0.004466310968038423 18.54801817892666
354 40.34753298484646 4.545971600199363 0.11019645628872195 35.62851408967631 3.362159300925594 0.11364979351608338 37.49355598036512 2.045652742756806 0.31703415068131047 35.38938871487406 0.7735739289446105 0.5384629557497758 37.455921858893994 5.769933984248693 0.47944615103868377 37.26298272573119 0.003876292713415763 17.862411983222064
355 41.11516809483737 4.562788185899502 0.1321385041535368 36.47305087951537 3.353170667005352 0.22216533887236195 37.46371962595832 2.077823482879494 0.38002654295345334 33.747159770157865 0.7446897059112115 0.5464015545363463 37.23705806096799 5.797966209742004 0.4629047111740866 37.20723128628738 0.011705631585915244 19.98060422922941
356 41.90634140320112 4.557280491016714 0.1519088284069054 35.97989683022153 3.362894665708393 0.17557926858821055 37.942279634469266 2.06425286009239 0.3170943712000842 34.37767017706197 0.738960492212215 0.5944502363120211 37.65753620323814 5.783682064678748 0.43378223674263217 37.5727448496384 0.005832096040094581 19.16904720800827
357 40.551050851788716 4.542878697523375 0.11084763884284636 36.46716897080592 3.3626924236235243 0.2509613859692965 37.53934631327476 2.0396025440675394 0.35942685093865473 34.07638108809389 0.7551775449396689 0.6111672388678546 37.599508735432856 5.815154965233737 0.39129092201553534 37.24669119187923 0.0075192163759714385 19.752078694201447
358 41.232024730236844 4.543695222905068 0.13931218495086217 36.327526036266526 3.3572577389213687 0.22044483866960252 36.92442632812013 2.0740318359183454 0.3393206431008086 35.15886556422646 0.750796172555126 0.5639918694610926 38.171007987347274 5.791786609182356 0.40869009511702287 37.562770129239446 0.007931497194855397 19.156954246760314
359 40.66546038145299 4.559011043464206 0.10855725729133432 37.597296546717445 3.370613572537528 0.2034941215994612 36.71939285310097 2.063581355405602 0.329270403173783 32.821802196068056 0.718673739685174 0.6029202475889844 37.63662298765966 5.759945546900327 0.41534212554139666 37.08811499299983 -0.0012169671030300311 19.017433567891082
360 41.87791040947757 4.587151128623896 0.07292801278519148 35.71532662733496 3.3410828203771286 0.16745167896188287 38.50706054050874 2.095757154038984 0.2689781163804863 34.90952921532373 0.7112437403395612 0.5829629169079689 37.19548807823986 5.778163182248818 0.4528838249795274 37.641062974176975 0.007097586424080049 17.70673984005486
361 40.78964216079593 4.578543479675978 0.16384558632308757 36.08708273099336 3.3461220429233807 0.18467204812962373 37.12794329962691 2.0509419292140842 0.3384128165425017 34.87305783160522 0.7340469152217919 0.563439696483865 38.55669255312368 5.791693986790476 0.404417419019172 37.48688371522902 0.004687652063544712 18.962468710214758
362 40.99728147012789 4.559429557530445 0.15448017689455265 36.40153043424842 3.349275216024324 0.19883276533644204 36.56970807773296 2.0494949165315743 0.2684916476112326 34.50348929262234 0.7462632419245759 0.6068756687281823 38.1582673154604 5.819052229425768 0.4284908845026145 37.3260553180384 0.009121013585739978 18.989782485790922
363 40.62840889370552 4.55781086960008 0.07945632072150746 35.88190365826206 3.3580280538739946 0.1513915721825993 37.35361774740975 2.042786778935301 0.30132644696216665 34.36998120998365 0.7547703142015616 0.5811171900151456 37.98696377017526 5.782871159259863 0.45790544535415845 37.24417505590725 0.003671416472562572 18.004591092943905
364 41.07916876352609 4.539847488470029 0.07202173731428048 35.76732766160564 3.3234602760541234 0.23834470024939852 36.789415586449934 2.048561720147374 0.28472657248704203 34.234922905324225 0.7336744949939413 0.6079994329863885 38.03115120223118 5.802499744345802 0.44034608788899215 37.18039722382741 -0.0059732738993435895 18.83241834224917
365 40.46403498435258 4.546512061688502 0.07119699798420072 37.11818598949205 3.310745090965599 0.1312178637787857 37.9116860184395 2.0649886454546267 0.3358021746205726 33.987970048950125 0.7564587221996095 0.6595002768676091 37.26227674447918 5.78305609786693 0.499658023535876 37.348830757142686 -0.003229895066544075 19.450488609498866
366 40.93704940776505 4.570728766138003 0.12031075208521005 36.895633597334324 3.3292766590184497 0.17044035853906594 37.90138241723148 2.053450488783846 0.33532994027870344 34.35605403035239 0.7350221960684367 0.693289818035625 37.68812563011432 5.796772335508616 0.4296787117178104 37.555649016559514 0.0014680704018727787 20.042631826147808
367 40.3718458370364 4.565890296710198 0.10493260684855342 37.23397140162873 3.3335171639529513 0.1209343877234494 37.36886636710434 2.081054774757477 0.25658313414046574 34.77918814786657 0.7110391511605667 0.6720849452908562 38.180975286083715 5.808848437770466 0.3687570547739777 37.586969407943954 0.004487946168734358 17.45564198888762
368 41.510135988133506 4.590952572007656 0.16220623076931767 36.663970870961165 3.3528542710843667 0.2230958682211415 37.0164416802312 2.095422558965015 0.282143575239708 33.52551994582971 0.722978070461562 0.6115650623722843 38.30068043952252 5.766920051802261 0.39495007880830707 37.40334978493562 0.010243486162574622 19.182177958662862
369 40.42515562760241 4.566571994714446 0.09288517369231482 36.63815815780888 3.33129657713327 0.18202960292842293 36.71110314877486 2.0303730711286803 0.3058153963155772 35.141996146600725 0.750847996834534 0.5901109009809559 37.94209230729368 5.795544682549154 0.49458289991437504 37.37170107761611 -0.0006551542295807789 19.084352960091874
370 40.15586261376027 4.560491499856203 0.08736053392948145 36.33704850931499 3.3155185517688315 0.21913505142887457 36.57803034770865 2.0369665225247253 0.2830925617437655 34.82030315958864 0.7554201125256913 0.6266559977018312 37.86374442351166 5.797574765327478 0.46451147439569423 37.15099781077684 -0.002387728301011638 19.260040674607424
371 41.01147199838497 4.581653983780023 0.03503575893282605 36.4428542771984 3.3378725404085907 0.12938614827044206 36.03507359529101 2.0707078084895083 0.3056266692714033 35.01017638973703 0.7581569389965823 0.6165329357833781 37.52282992818324 5.796191438426861 0.34865836050313276 37.204481237758934 0.01333452331871563 16.446637459621805
372 41.920444482461136 4.593015381160605 0.08621144866141434 36.2775681578732 3.347723297217458 0.1090408592225145 36.82454333485001 2.049704725391027 0.2348187359023126 35.714517433472665 0.7310540305263986 0.6005228464165815 37.30686430068034 5.793102973106871 0.411267695202457 37.60878754186747 0.007338062778874321 16.52251669715285
373 41.104606086138375 4.586285504918569 0.08778986744090864 36.47430340421188 3.3422845107000962 0.1805923683852426 37.03489354891677 2.055498141871224 0.2765924648224732 34.83455435357976 0.7396686099550457 0.6320530207266918 37.81216045329232 5.778446066020391 0.44657497942599234 37.45210356922782 0.004854547991467717 18.605116472391348
374 41.36435059700215 4.581541567987408 0.09996285823032823 36.45570904140732 3.3552270785036247 0.25288915428065845 36.39140906145893 2.0484305144974218 0.3197904889056794 34.56272612224092 0.7610893649854877 0.6507819847620013 37.670474904520034 5.785195635576177 0.4813131661383875 37.28893394532587 0.010714813608426365 20.680770121223162
375 40.624065968497284 4.591996920283424 0.08762179150874 36.089411861379695 3.342792892727193 0.17937873540379676 35.139177870633524 2.0501895797272853 0.3305893429301408 34.048165739823574 0.7449942382079183 0.6376190514414091 37.04830935544329 5.791135344018259 0.4326858621910947 36.58982615915547 0.008639776291218305 19.112666353002837
376 40.978814843234105 4.558708479764446 0.08300075320213299 37.288837348010894 3.336265756973792 0.11552855739747676 36.40595901511264 2.0233673503266587 0.29203134007691095 34.846806234530085 0.7576741271260058 0.5948393268650078 36.795963816903864 5.801209989729843 0.4577813855031943 37.26327625155832 -0.00013687791744834143 17.683555825141656
377 41.9252306554224 4.570900026881558 0.1950374198500579 36.77891162768623 3.3433474390856 0.13393056483614652 35.78128448243691 2.049463526400543 0.35178619907770325 35.28973510280397 0.7356396407083373 0.577269531430799 36.94478623725073 5.761859107815702 0.4564507669809506 37.34398962112005 -0.003340070523249317 19.646430382308488
378 40.06644908064963 4.520641111540657 0.06555519794649939 36.879058676681076 3.3534841427871864 0.1998360243498903 36.45045749856815 2.044389952216785 0.3179488851540998 33.22566179736201 0.7491377444584969 0.6410902769544017 37.19926053418277 5.76080431466049 0.45027063742586537 36.764177517488726 -0.0098905655688744 19.19066009942974
379 40.826747657502644 4.576641753724495 0.09691592728372912 37.57840434766122 3.310449219933614 0.12336221370403685 36.992397781254006 2.0829086642294294 0.27363059945456664 34.8359073544601 0.7647514126893145 0.5234876929412616 36.98107988935308 5.791047555047899 0.45232895549689056 37.44290740604621 0.009577702423352874 16.841812365215088
380 40.73141812279394 4.571101080028682 0.033776058737674794 36.65307378330618 3.3237817974089863 0.15370776432702385 36.973693414606466 2.0619949686649006 0.2602042767264432 34.73459363124756 0.7879304575004976 0.5561845592113255 37.60494052160846 5.781557962832657 0.4005181367155167 37.33954389471252 0.00969123458554728 16.09313307633197
381 40.83017205768678 4.567399456821727 0.048398790481264053 37.50275693727479 3.3416626800073193 0.18431854741891116 37.23237131865587 1.9994787974007804 0.31277731672319314 34.815042794354085 0.7351947224126745 0.5958314153278915 37.53204092193345 5.7965068059211475 0.4074465950011552 37.582476805981 -0.007533526188867756 17.7476274254005
382 41.79438934734946 4.541905751153651 0.05713041503506428 37.70651485148573 3.3454135446443964 0.17697688016766328 36.15870191995773 2.037260872955068 0.3188099338830888 34.82005782686435 0.7596269495672798 0.5664209487428499 36.85363770557585 5.800434370284074 0.4130716143621387 37.466660330246626 0.001346279019296337 17.560122715410532
383 39.56183781888076 4.531638591688026 0.14694169697339066 37.1666655765769 3.362492287013742 0.18146966757483451 36.724935509827965 2.0683731003496284 0.35201515331822075 35.5421175993407 0.7674702683810932 0.5629024544040269 37.94263788282114 5.76294010982182 0.3783798409755882 37.38763887748949 0.0030008527492643156 18.583414119633744
384 40.28802899733425 4.514643781750283 0.05309657922979947 37.34188687233667 3.3595454195333527 0.15929186751492444 37.00200223521023 2.0394493901026145 0.33226888795935994 34.053719440033305 0.7471334501703732 0.6044862352220743 37.34119100578134 5.748296165268306 0.43098161853404277 37.20536571013916 -0.01376837733661176 18.106900880216667
385 39.90442896878638 4.500732100446778 0.02189428468317771 37.5155297467041 3.3618104091461727 0.13285182246650085 36.317355550446244 2.06187845892053 0.35387401388092476 35.723397427517426 0.7387346939447863 0.5928665603122336 37.57342297443559 5.805383850176341 0.39041181477568515 37.40682693357795 -0.0018741161746758772 17.09589745790119
386 40.57295537239125 4.526838593305456 0.05650800970750126 37.21502708912053 3.34274628338643 0.15352117238766305 36.90026945557928 2.06709622844317 0.3055365236684984 33.842790675427786 0.7525374703719916 0.6303370296068866 37.70303043145675 5.766878975250156 0.48950849321703604 37.24681460479512 -0.004362508550156741 18.74043223327467
387 39.297851420171355 4.511766334653921 0.0665001319426269 37.130817660683576 3.341413487641517 0.20381623668320745 35.804095958706746 2.0582415736397923 0.3426624941112345 32.39731203222722 0.7595371940353427 0.6497900738760151 38.1350871111481 5.775218336078685 0.4421647573940728 36.5530328365874 -0.006346633491745912 19.537101003251802
388 40.29857043326885 4.532539664212484 0.07957638156874582 36.916528079733695 3.3570233546345083 0.14752797836218776 37.16185255017126 2.062936632776106 0.3563721567973854 35.24296567504885 0.7318858222565364 0.633912340374512 38.38038531394036 5.771987432773543 0.3958437434449494 37.600060410432604 -0.004307437370961909 18.48628387686041
389 40.67972499765798 4.546966522303085 0.08171468127941141 36.57685112272059 3.346645729654314 0.17969482652577112 37.24589983287196 2.033859377092211 0.3550963032012515 32.56898726896388 0.7387769919467269 0.6454267290244302 38.11580683525635 5.7720468726961895 0.39568573113229716 37.03745401149415 -0.007922919963092334 18.99490619628424
390 41.24602085875348 4.559790860591136 0.07086694470003192 36.77127680218648 3.326407394462055 0.16135625003086848 35.51690908650162 2.044196384972864 0.34058587185705774 33.51544449589068 0.7761656117955257 0.6316793385423252 37.99703326045706 5.770987121697184 0.3920978186032421 37.009336900757866 -7.254399784462073e-5 18.29553044973216
391 40.45719452773165 4.537272492571448 0.06335838546040133 36.791659510483456 3.334454408002453 0.11832888560007762 35.48522645141307 2.054440032422238 0.3816607232324388 33.819307922840224 0.7834884297605632 0.5729009824862231 37.722516323020926 5.80564914884984 0.4064403444611574 36.855180947097864 0.0074788836197109635 17.67791744139415
392 39.43168255289586 4.5273909341240515 0.08450132278702643 36.97303394538624 3.3493865204678404 0.14360870419261643 36.65614486149463 2.0266049085149764 0.38281080222933095 32.660999281863084 0.7501731210734988 0.5904649305738644 39.14945400342503 5.784858526030032 0.3953631819540584 36.974262929012966 -0.007899216659517738 18.297395060700953
393 39.99586447998089 4.514667321197702 0.060608303848445344 37.17363050583667 3.3388308645783886 0.12575100987915733 36.48260009391176 2.0410123676571823 0.3730432110610101 33.36512841465085 0.7776063604041027 0.609058668134371 38.720192093888784 5.773381616180521 0.3757513314189348 37.14748311765379 -0.006482312698018022 17.695372063206968
394 40.12515713196049 4.504356102849842 0.10187674184923233 37.248288589959444 3.3346221838844885 0.05246387821850915 34.46312696197694 2.0153454829781516 0.33089475839280064 32.8029880751028 0.7502729092671221 0.6300309619516623 38.66521227300042 5.780949484957267 0.36966826539019804 36.66095460640001 -0.01847278591422328 17.016097153080054
395 40.9597051599608 4.504091983129744 0.06938423196040772 36.73309647844206 3.337602288386506 0.09537861122439531 36.78087111520118 2.0246826602965657 0.33190158671433695 32.13162764956289 0.7306738673564592 0.6204928120806764 38.054761634959945 5.800559273570683 0.459199200889431 36.93201240762537 -0.016060004153605888 18.06371423693263
396 41.00574345961537 4.512509900025373 0.030768744777400197 36.107884880425246 3.3288451699349513 0.12260911362314426 35.88604077269998 2.0148974465495586 0.37905257936265885 34.791473937573386 0.7286975020953324 0.5444160257442512 37.79629199806118 5.792087035113889 0.4034189131162451 37.11748700967503 -0.020174607957776636 16.96259172797625
397 40.83017648870335 4.53126615473367 0.040693074565854914 36.22985059416347 3.3404753566366496 0.15563339539755247 36.94824715612306 1.9987711941685853 0.3614506571435028 34.20435534155268 0.7334863943297922 0.608470078581401 37.34242721390412 5.7627600205428235 0.39176607014958953 37.111011358889336 -0.022230194619293386 17.853517026172693
398 40.2472672515464 4.529142830556998 0.07603823500258988 36.46451044618156 3.318424688769992 0.14912995841473595 36.421070447707386 2.024939573226209 0.32865066587956765 33.20578369374523 0.7245361875980755 0.5802761508859943 37.8545799115971 5.731710629849452 0.38673375849236863 36.838642350155546 -0.029831236701452248 17.427413961433995
399 39.66127130137547 4.512507760154168 0.06941947242247211 36.427736787811604 3.331245202534494 0.11983155766471378 36.67226628081045 2.0185171056086038 0.3487497700670012 32.156910638529446 0.7394102360041378 0.6347347504858226 37.684928249717956 5.794095042259288 0.37742528612543064 36.520622651648985 -0.0164269493894591 17.76353470262557
400 39.691120236780264 4.518508343000456 0.08678479382593836 36.89630886085822 3.3189035462866285 0.15047268537691316 37.49348938160697 2.0232522865604863 0.3217634856321069 34.1703469149986 0.7751154692622942 0.5472108617167161 37.95120486434433 5.745756696219191 0.41762158120865756 37.240494051717675 -0.019274750435786282 17.462073772259025
401 39.860882725048896 4.524442953117571 0.09746383553674653 36.666011788708765 3.3164445013892156 0.15360300447050568 36.95557861916229 2.056821548016342 0.29941850028555983 32.24347472228613 0.7261688395365935 0.6259411282017179 38.70219910554804 5.789294291741171 0.3585232330016871 36.88562939215082 -0.012947591941418923 17.58922793211976
402 40.199297126106615 4.532014391600857 0.07375365089923601 36.458128413145666 3.3347984915567825 0.15427434261068906 37.25064293716145 2.018151000886928 0.3090433229501566 33.10401893607399 0.7299241726122978 0.6049126305909387 38.88261910050124 5.800240293438995 0.35214357496392956 37.17894130259779 -0.012556348682425411 17.121440213159328
403 39.83915445582237 4.536464189187726 0.05567767831296104 36.15706487902395 3.3269722042733365 0.12424551123218969 36.814752566637665 2.014635321946214 0.323651788223539 33.36271374335061 0.7461130191999968 0.6578182581630827 38.712994336566204 5.789672141562155 0.33426420300778054 36.97733599628016 -0.012810643467711724 17.138971769716402
404 38.93013428642809 4.516016274663417 0.061713166086009186 36.80090283325351 3.340729358325539 0.13062157097184562 36.11256041794774 2.024720720714348 0.3104988278657195 33.36309439840876 0.7449491345439704 0.6245787840909104 38.4937997760156 5.774247751808716 0.37784121724140957 36.74009834241075 -0.015449370690399488 17.248935288695712
405 39.99648495660793 4.528787724460666 0.07547672225006324 37.08336019266884 3.3442835195658773 0.17088501886497823 34.968727942198605 2.0155280778694324 0.3574116784342093 32.699163121077575 0.7588954036952879 0.6499329100083105 37.86250320718606 5.778138293517541 0.3385937436194728 36.52204788394779 -0.010455414879836544 18.246414782283242
406 39.995526017998145 4.544600462318958 0.07824483947838855 36.14891209626494 3.3615898512959896 0.21761966359743076 37.16893448173218 2.0357861007065567 0.30836119652744376 33.75750492160381 0.7507437227022463 0.6866752008228889 37.926209875613885 5.759771586237582 0.33287575082168425 36.99941747864259 -0.005083674049330966 18.60710979767744
407 40.62643007859101 4.522442587649773 0.057896706082853154 37.43556204426156 3.3518815648508387 0.17270366098253614 37.05838390394687 2.0278784564050687 0.2846467761268907 34.90687618170143 0.7359301524706705 0.6576423660188954 38.57955234164897 5.775800513788977 0.3407284135462543 37.72136091002996 -0.012795363668531911 17.344783753871873
408 39.979062815025756 4.539526470471477 0.08850282995844902 36.645995336021315 3.3355473854032844 0.14410761837621108 38.18731890294224 2.045997314111556 0.2545902064940541 35.052462347737716 0.7686649725094138 0.6315436637726626 38.215014315249846 5.780865924907135 0.40893345019185817 37.61597074339537 -0.0014616052210241204 17.50589772156295
409 40.777941853462266 4.530040692829445 0.04573198687856421 36.16174005904268 3.327585342964871 0.17502082831873014 36.882242792890544 2.0320266349826186 0.2754030274545763 32.917980883544715 0.7575283768811021 0.63808610186437 38.40579879209174 5.765134079669117 0.368922543554299 37.029140876206384 -0.013118993236166675 17.224996216076978
410 41.05514091359495 4.538802715154135 0.10384288764646744 36.72139727463948 3.3475743261178628 0.20650180291087247 37.082343318276074 2.017370963594148 0.2577380325515498 34.15702986558148 0.7700982824939395 0.5981941866379031 37.597368762642226 5.7760071861295135 0.3998414369645151 37.32265602694684 -0.005611324003677809 17.946394296912825
411 40.382198960825065 4.534138416833485 0.03468517765719411 37.032411687956035 3.3375661085399875 0.1700512607718789 36.6622160005151 2.0090841822914016 0.28644139368229693 34.61086337256301 0.7768179385552995 0.5658109645603379 37.194967639629816 5.798277129838378 0.35221528488467346 37.1765315322978 -0.004405263489887279 16.148289269158017
412 40.445413464778106 4.523526386209614 1.570720648250007 37.17982360799187 3.362948612229284 0.1761774508742675 36.77892989680715 2.03219548715696 0.2974504926799159 33.878834034206676 0.765022166198119 0.6216440263500503 37.2890233445482 5.768022063348973 0.335959142808397 37.114404869666394 -0.005239075673007454 34.3998332410049
413 41.20064857078849 4.553305047535504 0.05968813565973393 37.09209577310639 3.3455952943978797 0.15846189729216714 36.56073347543779 2.055838842106559 0.2629725266190574 33.71129993009712 0.7670923766009469 0.6035706981259138 37.706864470254374 5.79678409785251 0.3930043219143256 37.25432844393683 0.008141112997082488 16.933166941683723
414 41.18055058001778 4.559755109157717 0.06526795737620639 36.860702753740604 3.350538592330179 0.1418597431300635 36.81497067408663 2.0459116650098235 0.2907239770873112 32.479352176316155 0.7606501164559601 0.6180673416941281 38.42860048893858 5.813222847655101 0.28388634558430265 37.15283533461995 0.010433647420158598 16.040587909387305
415 40.84062120442522 4.534538075279815 0.04044175981237494 36.166256907552956 3.342163971278262 0.15822034924744774 37.076549915135864 2.0357023490436017 0.27957602029566797 33.412124412182436 0.7621015751834749 0.6176103838165491 38.77595053443692 5.790977209818464 0.2661342308526566 37.25430059474668 -0.0024853825808740736 15.607172600452367
416 41.02672055303687 4.525597139938497 0.051287939059832664 36.48957258787567 3.362819074978661 0.19962302641627444 36.76500000170887 2.029611576162069 0.2829931063797002 33.18531090870738 0.7921575077769971 0.6085829987259092 36.17188920368631 5.800078798518041 0.3763891385312821 36.72769865100302 0.006470800773255525 17.405039277000938
417 40.0341271899636 4.5073142543530516 0.06588556299753728 37.466977035220275 3.348040420551571 0.20436206650252436 36.883977594567625 2.02117506185136 0.2740460684514158 32.9139822780701 0.7563677198607877 0.6300222615222723 37.969679656782496 5.774384938222661 0.4119696741351162 37.05374875092082 -0.014125539733711289 18.177494381604735
418 40.227974774163656 4.523573084181388 0.06259122645109925 37.35044658941058 3.3549925969571817 0.20805940555035266 36.45161315518002 2.0175419021605343 0.2532027074999412 33.06351027570074 0.74283340472441 0.5703506527179539 37.41605971782533 5.78190826966469 0.39674228815268914 36.90192090245607 -0.0114121671639567 17.08498586920928
419 39.51756776020057 4.52312103497439 0.057904946098201404 35.850487871186765 3.347738600922926 0.1495293918609574 37.04145758870215 2.0377304865910757 0.25263818059349374 34.43307659516903 0.7459202457365243 0.5976522754248277 37.077888527430574 5.815378468060887 0.3937370489905999 36.784095668537816 -0.001604251444436855 16.632527545270243
420 39.9915081184096 4.523281271879397 0.07165219367106432 36.196267692827696 3.373501115313471 0.1994916310077095 37.1109844903873 2.0882217297121786 0.305425738073811 34.47828736471739 0.7752794966382321 0.5966988073020209 36.287000450327994 5.820605966132495 0.3386032540780748 36.81280962333399 0.020595897233557304 17.324772645678348
421 39.594233175617426 4.547691135864425 0.06434018297489964 35.491362812528955 3.365319580328646 0.20348615813815912 37.7058689362505 2.0368591140061945 0.3007658181245964 34.30138216264974 0.7758341206377882 0.6504576270068904 37.39313422634303 5.83002081421093 0.3967626486642488 36.89719626267792 0.01556293430799922 18.515846601006192
422 39.78342712002385 4.539139192317429 0.048954931486362194 36.683147356027796 3.351745255474232 0.20562583198765924 36.38480530759976 2.0485467601977048 0.31617533121440433 33.38891364084152 0.7650055548770885 0.5684604630731492 38.009339976013486 5.783404673338666 0.41579258303784394 36.849926680101284 0.001986268539426561 17.819092174414216
423 39.61939377517719 4.557586790597804 0.1341263810215524 36.57968392395886 3.3255889220627144 0.12879580952617142 37.30709194464071 2.0200612607196025 0.25662963430561175 33.33827603176228 0.7337830783036158 0.6019199963527619 37.41274207057217 5.804121967447511 0.37080456207480833 36.85143754922224 -0.007353614875348047 17.10022772580854
424 39.90727273344032 4.499730352931463 0.0765917445956974 36.23553700690159 3.3445228071046933 0.18286960441614858 36.75179271185244 2.0025941790780557 0.36055222853665647 34.310034759542326 0.7654262123752817 0.5345693417521394 37.38278485460557 5.7804513592185485 0.44949374471999654 36.91748441326845 -0.017037036559989026 18.381364572761424
425 40.48962892744084 4.503550479315869 0.09727069914781729 37.85586605764188 3.3345363217518376 0.17480710249274756 36.088494702043526 2.0316440970001297 0.27980963663312997 34.32574331830783 0.7721309874916941 0.5895836861954136 37.70196174019932 5.813925899662343 0.45879116138184134 37.29233894912669 -0.004424461657222744 18.337655018643428
426 40.96684741148433 4.512124932671676 0.056695553169089606 36.99264099543901 3.349981843518097 0.17017941552867105 35.44060370440178 2.036823027414162 0.32758846210046677 34.36125463926976 0.767536688922443 0.5767550185737089 36.5492131649797 5.772816446327351 0.43513711849520986 36.86211198311492 -0.007725430930851785 17.949112651120977
427 40.63596741385535 4.521263204663847 0.06357734996853413 36.010729397740285 3.3601527133761278 0.19192882160415148 36.18487882607042 2.0323232507291746 0.31980603587975187 34.36511612135768 0.7286341291862981 0.6051351072621535 37.77531411152625 5.773702274890392 0.38266987589823775 36.994401174109996 -0.012366904132429534 17.912003581292264
428 41.03536153556542 4.537182183569254 0.10288626125416171 36.864401043487916 3.3491990333845707 0.19327869464255046 36.686483522388166 2.0269568975669463 0.27916705808008296 34.47593838503873 0.7372582494843439 0.6488185682836891 37.93057644482115 5.808066691267848 0.3919664618304293 37.39855218626028 -0.0038494076470050763 18.519337165113463
429 40.13790453272317 4.533991943106717 0.13230352493526398 36.864147771884845 3.3487602476823746 0.19543990343957918 35.22117682408626 2.0126785399583484 0.27302757198575806 33.85640492973885 0.743792419600139 0.5834544045047544 37.94106978401306 5.796674647022574 0.3696463237688874 36.80414076848923 -0.00840245922756706 17.806058391087934
430 40.189151107332606 4.499099563791193 0.10524796945019482 37.413641388432744 3.355737052669149 0.19006505567030077 37.33012266716928 2.0426963195285213 0.27122977962907807 34.13288747499438 0.764692445853733 0.5887016014017685 37.334302004752054 5.781189711631561 0.25177184168840233 37.28002092853622 -0.006899000006766109 16.12321854151008
431 40.65040132868676 4.501886827604021 0.05180389549197692 36.30359451899597 3.374393410186952 0.22348589320187479 37.62121736433585 2.0348600961664998 0.33736797429169924 33.588308206756054 0.7396830497721201 0.5841498277129429 38.046484576690894 5.781768268559294 0.2883882368678672 37.2420011990931 -0.009063688243820135 17.019090533998412
432 40.089053427728025 4.537411502677936 0.06615570191433905 36.075647585235686 3.356067637510341 0.2118048354125587 35.829630263087516 2.0448285709385514 0.391865809931894 33.89074351634155 0.7290421017319231 0.6570940547718881 37.63779858996521 5.794458565520773 0.2870477007907346 36.7045746764716 -0.003220343025692585 18.494712112080705
433 41.45759585071584 4.562342943476697 0.06329999280825652 36.1672227702394 3.3423980311211783 0.2382694552136125 36.862906532423445 2.0321210957154467 0.31666359904569913 33.27411278873315 0.7377156864407453 0.6039432932574057 38.37212001962933 5.784943079152622 0.31615309376472006 37.22679159234823 -0.0036778515202595895 17.627956814817562
434 40.698722142424785 4.546838782144503 0.038286515481806144 37.071413891674815 3.3551416987284464 0.21600262021876418 36.86824861428025 2.0631590049031523 0.3043581005653319 34.03368866898674 0.7266494661309594 0.6106305306245142 38.1076681280758 5.772568498516823 0.23314205102795862 37.35594828908848 -0.002710528616820662 16.070547334445656
435 40.4685416308011 4.5330113752694805 0.05247069755330648 35.99433395180132 3.36424293101599 0.23524285087398145 37.354898331927814 2.026101823962903 0.2997273167745 34.26299191231937 0.7421922014091501 0.6169128045084681 38.0523606006824 5.770516837646818 0.29655659485456415 37.2266252855064 -0.008368984840729121 17.199164717485598
436 40.25248981830503 4.52240375731372 0.050882895668914886 35.54676272054899 3.3471948326358167 0.19303774149844838 36.38943470334255 2.0015974649279444 0.3095148774178884 34.229113966547054 0.7444889247315875 0.6101886975028756 37.835322180762546 5.769617531935657 0.3507933341858862 36.85062467790124 -0.01852151639265247 17.353946764411802
437 40.0203018622792 4.515752081841938 0.05448566816140172 35.975532743949955 3.3629767165747295 0.23420644974751514 37.402319476723214 2.03932939907287 0.32627866165461644 34.37294184737892 0.7349039521902627 0.6046512888836865 37.18761367860911 5.776470567308929 0.3959766625200345 36.99174192178808 -0.009695475303851685 18.51339773422308
438 39.40920976981554 4.520060319314824 0.012376828857017805 36.245078350815255 3.3664731771737335 0.22544206414074566 36.68762101938788 2.0265727529076436 0.34179094277790284 33.95546909600181 0.7309245463542117 0.6200059154732862 37.198062911199685 5.778691137652155 0.36034486776272073 36.69908822944404 -0.011037632021083921 17.87583193519685
439 39.4864836810892 4.513332461330439 0.007865744736958478 36.844741465775485 3.3664930059553098 0.1718887448975022 37.73561515852052 2.0153277836374293 0.3250621414844087 34.196929367289535 0.7376634108033903 0.6382788020349489 37.565800264987296 5.782128171993325 0.27981697454919613 37.165913987532406 -0.01259305195761895 16.305375115636203
440 39.232965998976 4.506547206293559 0.03314714784222731 36.89029806258749 3.375673949655589 0.2397137266724323 36.37317730162519 2.029781880452412 0.3306723312222765 33.90076216684143 0.7116879149958618 0.6412709417857047 37.959491161987586 5.81551287958523 0.2547863306349263 36.87133893840354 -0.007741252505066898 17.18404107928673
441 39.70477868313049 4.518840785978553 0.06796579843064846 36.40409350193535 3.3834482868288114 0.22365633561871517 36.99617308767731 2.032481319152006 0.3298505603330661 33.27652826175552 0.7388678096947979 0.6236989914772839 37.43323069364857 5.778827600979258 0.3412759258112045 36.76296084562945 -0.005088858174912181 18.179350513470595
442 37.96764503096019 4.507764970144391 0.08385906195082969 37.10035810439867 3.354521534006699 0.1370389771379533 37.52446500973569 2.020850769873727 0.33760091007030374 33.7181895380066 0.7414401343119464 0.6555293078813189 37.335148295256445 5.779209364742838 0.287298752026421 36.72916119567152 -0.014824664085677109 17.20394025770565
443 39.90789278383526 4.5130142876613775 0.03830208417360692 37.898677619660894 3.3430937604753472 0.1662338864118325 36.388546629989555 1.9969399031188246 0.36841394818201695 34.12134440871369 0.7426769752702922 0.579108250422469 37.89766934944365 5.77351832046455 0.3270643695479162 37.24282615832861 -0.021733369303519167 16.94949577047079
444 40.2681932172181 4.512772186366819 0.03503575893282605 37.74108889689915 3.3724146261161696 0.1659736088226713 36.77924414388289 2.0301209567154612 0.3043907174462655 33.714048930770616 0.753104996455682 0.6235831492052949 37.66494751670407 5.781914009034083 0.27889416432585845 37.233504541094966 -0.005516663763954521 16.133086603850607
445 39.010861538851046 4.497761651948471 0.010386788578663255 36.972687849765784 3.3656712827749304 0.13839015793985834 36.452565948730665 2.0150164283082876 0.33882909686585827 32.83850707203607 0.7780738542048427 0.6326516449424958 37.26194198005673 5.78638363241467 0.3210631153173673 36.507312877888054 -0.007000648771357221 16.51631979464383
446 40.212109621520895 4.522338822039771 0.024387796614923896 37.2189152953686 3.3797699823742535 0.17904870553776617 37.04937440971864 2.0581766472542116 0.31281295716911084 33.781414769902476 0.7608108445681223 0.6198097504146026 37.68786159178737 5.783615643810423 0.360132149501024 37.189935137659596 0.005360369307758739 17.145090045649315
447 40.78743170064398 4.513146147577979 0.0675652868977568 37.09671162780617 3.3611811577356434 0.11356040828400234 36.91296411985889 2.0206976581088307 0.2563888245880985 35.09482798038148 0.7553962099156916 0.5767146838524385 38.18542212502433 5.730254919549928 0.35233655512763445 37.61547151074298 -0.01944680012398292 15.659690080692817
448 39.6549461856413 4.494320481331462 0.06632409323358843 37.723180884342575 3.332791318067714 0.13316508966478602 36.09231523426771 2.0202372032628055 0.28543148566253 33.602378915743884 0.7653734522241384 0.6034785944171839 37.82735214335891 5.763997316788368 0.30490478157434714 36.980034672670875 -0.020238064366700014 15.966088266272433
449 40.348597522437 4.513626739172387 0.028848878138251547 37.12117009174516 3.330647325831157 0.12324881331509178 34.750481961974536 2.0369312353713753 0.34061085201502384 34.15598550732842 0.7535451064684723 0.6269074069496671 37.66452469455417 5.763854302611912 0.3021615934568198 36.808151955607855 -0.015861076810536855 16.292370534101074
450 39.42542596533722 4.529558108387937 0.07374313455863903 37.21704624198007 3.3490160961798634 0.1263327918330395 35.90497966809645 2.0069348660938617 0.3204208833760734 34.745858621470816 0.7375983088741307 0.5833865639805891 37.01513526636792 5.768375237592806 0.3658653493760663 36.86168915265049 -0.01728549527587788 16.842079755954064
451 39.35765101422695 4.524355479288713 0.02916332198227107 37.124987296285795 3.366672296906618 0.18801347829168796 36.53654024807256 2.0011437766685742 0.3098391568812156 34.53500729895013 0.7859571402345034 0.5640025735050146 37.7077648332747 5.79983763881294 0.3041690946427427 37.052390138162025 1.1247680672021865e-5 15.98767251174754
452 39.11093374125189 4.521883207666855 0.04964315549377004 36.702794555387904 3.340060085799716 0.1884199588741634 36.92530694586948 2.028553759187023 0.32555728919489046 33.7460583295877 0.7933001978019057 0.5751603832488129 37.367093235399075 5.788439967323994 0.302660329160306 36.770437361499205 -0.0011345751456987685 16.517698472363953
453 39.31647050038406 4.520201694717244 0.058480904847201864 36.19219758243087 3.3594514177477466 0.1482387280979251 37.45740088965233 2.0107735335216446 0.33764427593641144 34.05083443796002 0.7448329068001025 0.6571771898007027 36.68247902953671 5.781848640635353 0.2912877902918575 36.739876487992795 -0.012160380017179428 17.10655897468392
454 40.648769879685105 4.5213834836935 0.04422204699705597 36.64771889405285 3.366051510561988 0.10506170698116707 36.400978117894695 2.0061631904006956 0.33428109887266266 33.28298235608609 0.7991498001325643 0.5833666541141739 37.406923371535306 5.780829270748995 0.2796598158463516 36.87747452385081 -0.0008665675940489282 15.430799905206493
455 39.7434086905736 4.550987187614777 0.0008457279585878994 36.77459154493699 3.362215928197904 0.14918811650329367 37.15366884049556 2.0407056932710974 0.34392333220100896 33.83335596120141 0.7947723846957552 0.5930247433774954 37.48427870252874 5.776226419933977 0.33652783275225445 36.99786074794726 0.009399504041104567 16.31222018614589
456 39.8290748792572 4.523054059775786 0.07511620389529382 37.59194392321704 3.3611029509153654 0.18010455854780863 35.633643531599425 2.0282931424067527 0.3028670347652583 34.4626890251379 0.7506358897330933 0.5989311844635314 37.24770192974232 5.799561751603031 0.33985138188841757 36.95301065779078 -0.0030524598147917636 17.152870862043777
457 39.88324297943813 4.533845399842825 0.008761921799572133 36.99836976067449 3.34088716948377 0.12666444969940233 35.64022630294904 2.0195425373935896 0.3182717087937199 33.91689845599082 0.7363622377398248 0.6354010966718584 37.727244295241505 5.7861504686223455 0.3144059873323308 36.8331963588588 -0.012224456085126522 16.082984487805327
458 39.32002458199107 4.503210598461517 0.085870195535225 37.39992210877474 3.365134008131841 0.1785711541697639 36.50158370624743 2.0285166392410643 0.26074121927212424 34.328370002737444 0.7496924829051124 0.5674195082086042 37.27760508067695 5.783590607988495 0.3271313397842372 36.96550109608553 -0.009553151355991552 16.268946565213096
459 39.5112218744748 4.516188680554716 0.051855669012075105 36.68383802068513 3.3640973904310734 0.18471132075940094 36.576430924225036 1.9975508679729292 0.2859674077223398 35.045967372514525 0.7452087747687861 0.5872335978079419 37.115293147820175 5.770159392527241 0.3416319259410185 36.98655026794394 -0.016940997450648233 16.631817974566232
460 38.790291335177855 4.515904756815686 0.08648790033837467 36.28869216407731 3.358714664520414 0.21535842552291867 36.16392948433791 2.0192948306831418 0.334860148441136 33.63701591428607 0.7502350120805887 0.6502941164015406 38.03844966966239 5.768147320810419 0.24008474312213626 36.583675713508306 -0.013122701719547724 17.49910891691246
461 39.072173992665356 4.495990114126273 0.02647399379548414 37.21416773259143 3.3598780910844197 0.16580287508178362 36.076489800137715 1.9978352673031103 0.3228218124168978 34.95938996180551 0.7412343008483908 0.5922322817114735 37.37579398689891 5.7975013509706335 0.30330817566778945 36.93960309481979 -0.01709419383503208 16.164733812391425
462 39.59142055373852 4.514254318172511 0.06891754487191466 37.13861603039307 3.3632584004319845 0.20401814972910653 35.82756071272195 2.007558797267634 0.3115209993851556 34.508324116635535 0.7658298120272689 0.6276592848158485 38.323027427198305 5.765233602141617 0.29459405683358136 37.07778976813748 -0.012355032693394486 17.26562519838523
463 40.268639786582185 4.510692799017909 0.011865404448197565 37.37755892911213 3.3526527477114687 0.16746562557638647 35.373987552585405 2.0201623057771303 0.30400944522020557 34.54985981377334 0.7272458563039719 0.6066022066501779 37.81711003427702 5.741595843793824 0.30016809262711197 37.07743122326602 -0.025112108180736593 15.929496087155432
464 39.90616568200722 4.503535377128313 0.021837035220335504 36.42678812876185 3.3689568201108075 0.21886728222260615 36.74334207675485 2.0256019522125315 0.32544060796445445 33.17346494713738 0.756190436387194 0.6572518280578942 37.128497583843455 5.790190491074865 0.31512757010265613 36.67565168370095 -0.0066870033188553 17.630190083732636
465 40.035982028061234 4.504465037917336 0.03369299993189477 36.39430847726174 3.371345014340007 0.2062408811791797 36.7917082550048 2.0063037976779308 0.24928442372580653 34.645232309608055 0.7568672780648042 0.6387135442651473 37.45883280681017 5.794125055812739 0.3067411583634991 37.065212775349195 -0.008960781939034202 16.440141661823112
466 40.20174430378555 4.528378550464133 0.028964364654556634 37.04752911498424 3.3555120185589917 0.16224756233618115 35.71105836389302 1.988518160342733 0.3560756185527122 35.46626831633958 0.7483367172609399 0.5745241061860565 38.13467692088485 5.763256937370931 0.2841528703166964 37.31225540397745 -0.018781541902051724 16.111166651675084
467 39.63367075207539 4.516224592525317 0.10378421893042877 36.499182314996176 3.3640545546015734 0.2107036271714926 36.671914466072046 2.02152429120629 0.3686072105982879 33.508450281109425 0.7346766290089386 0.6656402463825258 37.93294671983011 5.760933824263619 0.2814038221096742 36.849232906816624 -0.01609924038044992 18.680018378534633
468 40.358258288286244 4.534096555301933 0.049977155144568644 37.011393213936515 3.3749555675718366 0.1751580383266906 36.42019847595309 2.0037684831500875 0.3514861289344503 33.42068564884088 0.7475769559253261 0.6027194514901967 37.611416050401786 5.768336446636987 0.2711543504623139 36.9643903354837 -0.009835216984363493 16.621449766005902
469 39.88191880818164 4.534826520375604 0.05576329924045246 35.87186675589951 3.3708700266367235 0.22516004909852233 37.42868878021821 2.0285137963048117 0.29964958630449645 35.166361553573736 0.7747150676078998 0.5754122438718776 37.93966635252935 5.778914042270244 0.30498776379392134 37.257700450080485 0.0019858719374589604 16.74151671542622
470 39.78662008686285 4.525962609662494 0.08142352967838436 36.98522552130255 3.358778955565235 0.17583500286151985 36.642520299702404 2.0036514794255877 0.36032086265256386 34.300152736334454 0.7503452924574872 0.622555878471832 37.40137018322606 5.771655703134923 0.28736605556434835 37.02317776548566 -0.013503210652452257 17.50387587308496
471 40.023847748562645 4.538339553351674 0.06637264022372433 36.45948080221599 3.375899487066572 0.23332798822292392 36.2563673875097 2.0481666483407412 0.32889876965032105 34.9533529929834 0.7369101403158047 0.5919673150307974 37.32869710913188 5.761812994077266 0.282957029397736 37.004349208080725 -0.0033562540711858935 17.22911296888511
472 39.11191098771704 4.507661151132902 0.029367021977061123 37.250313979440385 3.3677937575934025 0.21430603697929063 35.836792657187026 2.021139225872802 0.36047382679074186 34.16480641184272 0.7675158709266241 0.625638392246307 38.24213552579636 5.75501036583353 0.31124221126987134 36.92119191239671 -0.011757944429745293 17.658874249685454
473 39.97199703830119 4.523712472125348 0.04083640611306998 37.483601499000414 3.3648354123082833 0.20881091155076886 36.24056817520357 2.04569106645303 0.3558604590137598 35.41738609636918 0.7398358454763228 0.6064982711647197 38.630643679875426 5.756978479703832 0.26376287883436345 37.54883929774995 -0.009371363488234174 16.911066207025062
474 39.7522154755491 4.5151663268667415 0.014037670445438516 36.6761684614046 3.393676276083213 0.22651996867759522 36.05447420191166 2.015424735785362 0.35957696040635717 33.723354424765404 0.7371001562981175 0.5806221059138309 37.95289482720854 5.751310083015707 0.3199303854078072 36.83182147816787 -0.013046503091769291 17.1966073351059
475 39.217063583454376 4.521132564937535 0.05276083552615976 37.24905234880576 3.3374535863434525 0.1501140101743606 35.80033747205694 2.0339660740149603 0.312241073703677 33.84980695629976 0.7346951562539238 0.642186846699248 37.97523978448401 5.765504442956346 0.34122659165753416 36.818300029020165 -0.017031653800354006 17.171881535230785
476 38.806239545827545 4.507789943959626 0.06492526843857709 37.56980700835413 3.376706875373836 0.17078474584570613 36.23578862119072 2.035274805461053 0.32333734118561835 34.20007393608175 0.7327072961460532 0.5951789730545276 38.245463900347374 5.750982176624707 0.31909714803566197 37.01147460236031 -0.014889799188542363 16.883043412886977
477 40.17443119171576 4.512475193009514 0.0573325697496433 35.89792962225864 3.3582813710777315 0.15017019637176643 36.4845499515172 2.067887948383813 0.3559784872143621 34.545266474627624 0.7745514889289676 0.6272351038457621 37.6551320974115 5.739018933029634 0.4220499963290921 36.95146186750615 -0.00513903181566544 18.480941079372517
478 39.86925930002495 4.53061703464947 0.06039340203581258 36.292446005956215 3.364661430329048 0.14419433730637568 35.93915127025403 2.063587387769693 0.34100869137098005 34.85577076298673 0.7417742611074475 0.6395122584020024 37.79738356594963 5.798595885414479 0.3361563380547574 36.95080218103432 0.004265181152430042 17.432413115538278
479 40.24437437675562 4.536245786962143 0.014134995432314341 36.408036113290656 3.3415328167202305 0.14569356356117305 36.88753187604057 2.082543562297471 0.3505025175052756 34.34142698681792 0.7553428343465323 0.6557812457466783 37.4078533526524 5.740552736451367 0.3494097141767558 37.057844541111436 -0.004338471346048878 17.366603289212744
480 39.674216918104854 4.534452313022148 0.011626902306971509 36.20460714188521 3.3440315333883213 0.14776945536845454 37.04242687867075 2.0951819839981605 0.32283158217629343 35.1765781369508 0.7729206796426208 0.5677970146013768 37.60239942808127 5.769832375481091 0.37444816985177415 37.14004570073858 0.007701758404870684 16.32325961049667
481 41.00704406400763 4.5243170914082675 0.04264615015986457 35.78809221836509 3.339796498405951 0.1776264091351238 35.88146731775925 2.060739822475429 0.3053761791438983 35.326262567356146 0.7637848121499111 0.5391850041186552 37.400788349561054 5.757174941442489 0.4552251352964994 37.08073090340983 -0.006419385525187926 17.418591662485696
482 40.69591101019579 4.512334488492027 0.026054099353217192 36.18168161326544 3.360794675164877 0.1717395328753244 36.461320961510246 2.0556272041165276 0.3374486372559023 34.67788319872751 0.7397481864800736 0.6279953670230967 37.3297971684069 5.77433330395085 0.35474658225404704 37.06931879042118 -0.007014447060726426 17.39481782050049
483 40.2138358563242 4.534338857256896 0.05744272519076843 36.88472617522568 3.3839156269060604 0.2026542002437904 36.40146271649064 2.0542646316042728 0.295596856935515 33.78856825250368 0.7558169189796832 0.5887317636203743 38.06482341056118 5.743325375987981 0.36874878674274414 37.07068328222108 -0.001249736554618952 17.339700586627288
484 39.56673793943415 4.500831170909411 0.025671485050280444 37.07401711514899 3.364542001257626 0.1767204079026407 35.977424877459775 2.0227883570826686 0.3126405294169963 33.78070584026331 0.7450233452609983 0.5543399979969674 37.755483203743374 5.7874958141158155 0.3411945296885479 36.830873795209925 -0.011445880976293621 16.163906591763414
485 39.5922017603255 4.504248486905404 0.03545524544900362 36.64845349156628 3.382973517626988 0.2496627258715057 36.65482175776507 2.049045295372345 0.3447898822464835 32.77639568944262 0.7275959207402014 0.6064490166185963 36.961341621075164 5.763009644411737 0.31639053463480343 36.52664286403493 -0.010207445690262574 17.793174589219998
486 38.93460695876934 4.49569480991887 0.02817564864358465 37.078908933072846 3.3350034793212164 0.2719962612254228 35.401586982469 2.023865615010389 0.3190057456126594 34.67613828664075 0.7383742032996908 0.5956435041092502 37.532186323139655 5.716860570700587 0.3669195166135495 36.72468549681832 -0.033622283051446857 18.125413006136974
487 41.278665517830305 4.497857466287833 0.011534255159351392 37.06207927064747 3.3686138633266856 0.19248671865795441 36.2153397800625 2.0494223950297257 0.3472101851761972 34.30317084040804 0.738481562842747 0.6713833979188121 37.348625809751404 5.746693918323324 0.3617010397475688 37.24157624373995 -0.015368177539534521 18.15491942107243
488 40.005375470235776 4.50384760494012 0.029435958955955393 36.60180890912789 3.374587141454187 0.14449972318708287 36.48930416318569 2.095407953163999 0.3121846058849299 34.44817988130992 0.7404753236399505 0.607651042108515 38.5159893614899 5.754984437666471 0.4106698548136551 37.21213155706984 -0.0017215265286519622 17.239626084660685
489 40.77576957540169 4.500791823771546 0.03161729219345158 36.71586176533407 3.3828971203804747 0.16395627100176915 35.755183725822604 2.0717505655225814 0.3695669606130831 33.69566342745309 0.7398315950294567 0.6401521693557686 37.73923742172454 5.737724366528405 0.33879484408881766 36.9363431831472 -0.0089829244551048 17.693939816667974
490 40.33104907669781 4.508294426238591 0.04786360430777798 35.714916963920636 3.3760202578746474 0.1641879940693819 36.645166532958996 2.093774569376639 0.3337594914974014 34.79281568347966 0.7638024635445192 0.6189941433415734 37.671015964389966 5.780002856111707 0.3750736074409099 37.030992844289415 0.00879689592762336 17.64571170622937
491 40.773046949855484 4.514424713191791 0.02731624682363229 37.0472580349501 3.3401498023869336 0.12594381067522498 35.70662740167393 2.0475078357944785 0.3632678124444739 34.656515120668374 0.755847298465905 0.5456894829403056 37.81213423792681 5.7737731628021605 0.37940775471077703 37.19911634901494 -0.009241456173343798 16.519806861050625
492 40.98616350695079 4.515194862657925 0.005213423019401346 36.16902908206821 3.3646146319748795 0.12713447053417556 35.731507598701775 2.038340628421956 0.37210726067079847 34.36367722936297 0.728742085959002 0.6340319824045476 38.055556963665836 5.750007052118611 0.3748900360857576 37.06118687614992 -0.016202166475122848 17.342024961598447
493 40.37381421195329 4.530072722370133 0.009283799620188831 36.8338319205156 3.349545723667658 0.11129128089339652 35.55233310194687 2.064917178712615 0.35736908308422344 34.137324960747485 0.7398922780212432 0.5663749619605831 38.25679703161407 5.768831354541341 0.35577525015056044 37.03082024535546 -0.00493016723899955 16.043899729625355
494 41.43812203631796 4.544682773596531 0.007453307057738379 36.59946372812169 3.3754942586065697 0.21630220924333152 36.911365566217526 2.0650237023213127 0.32526606999088215 35.23046222437777 0.7386447259668562 0.6060372749210365 36.71116306064299 5.780927805394289 0.40541873923456023 37.37811532313559 0.005372634475514193 17.881756106069307
495 40.96365498923211 4.536242833979789 0.06509408920091336 37.00505062268197 3.3769183039134267 0.22351063409797908 36.31234427327058 2.0842170423950077 0.31573374982400737 34.4037732507607 0.7418658829899876 0.5618726902969239 38.66673333193004 5.7780403644428 0.3964051161163322 37.47031129357508 0.007874866842604722 17.90626356317132
496 40.900025376856775 4.548361913510834 0.04904984570524094 36.92946658756396 3.3715797842048234 0.17991579675343006 36.812067229022055 2.0728654444976553 0.3560048246264228 33.00424864788369 0.7463750383641674 0.6342912238633353 37.748329929084036 5.78397009131743 0.32177234403327204 37.0788275540821 0.009048435677384536 17.65894925809343
497 41.00187434127049 4.5335251743680125 0.05373848414017396 36.45721771229569 3.3891857706036594 0.1551755192970958 35.747335355246825 2.0724234692277044 0.3398996563789267 33.6490895119416 0.7522493893801017 0.6151039765326689 37.57692631995308 5.7407503341323745 0.36340902679357484 36.88648864814154 0.0020448088407729824 17.5018743471722
498 41.59105858981477 4.5405832751898405 0.06963653793109952 37.221179838589435 3.362306027410573 0.23351146177607626 37.511574485255636 2.066414634947904 0.343291344072094 34.24863549938326 0.7700840706802431 0.597650474688318 37.936672335839496 5.722267098411521 0.31593312996709294 37.70182414977652 -0.0032509973735811216 17.87654617777241
499 41.144274997098194 4.538574685683062 0.07821280588543529 36.22623159138567 3.348312170920782 0.18072804528459005 37.7494997172563 2.0539129436010133 0.320536868141493 34.24276115779482 0.7655561387290349 0.6302621934632727 38.45964537616327 5.752883345414322 0.3405553579894362 37.56448256793965 -0.003734161831954719 17.765075202776288
500 41.547308990856834 4.529778842338153 0.0660564479696854 36.891334521607 3.380118066186019 0.2586677815357809 37.66697709611221 2.0465387494849603 0.3204458623127312 35.17223013483199 0.7506308060222942 0.5866410099066085 37.25511132958079 5.716064183215447 0.3475024187152105 37.70659241459777 -0.01095588925222286 18.0975998498322
501 41.23661781133645 4.5524035017568725 0.11660939102515808 36.9862254471916 3.360368456591479 0.19409869242842812 37.69764479214981 2.064090858455339 0.3043668517682519 34.12097893150626 0.7440722714097373 0.6453576623199848 37.068127399590914 5.666558069020013 0.3724715259899601 37.42191887635501 -0.018083387254909322 18.711702925575995
502 41.426496917089665 4.546368735798449 0.06916810078656876 36.69493944279576 3.342720284840151 0.1694924589291265 37.21115479095851 2.057703837643727 0.36580320019485546 33.5149582532814 0.741226212372096 0.6974368857519474 36.93475544086771 5.69691912986823 0.4292590050042834 37.156460968998616 -0.018594378597066898 19.8376283293097
503 41.37318096817803 4.537688082658029 0.06664707285904464 36.866588717097805 3.358015841169536 0.2062516502710078 35.72762206511574 2.030418532747161 0.3250655008671741 34.256282091927545 0.7553931378982601 0.5986013423084756 37.83843107510477 5.6952089154777825 0.316195650320937 37.212420983484776 -0.020237116711443702 17.334966624756415
504 41.24862997436033 4.575229354915962 0.08486213359059457 37.22192063752673 3.3532532402747632 0.2316697876448983 36.90762884022333 2.093222718546107 0.31614120761134673 34.8658000981186 0.7460895749588137 0.6480284199123337 38.01683205208155 5.723034484551251 0.3437573045700218 37.65216232046211 0.002583855947781788 18.61492725768482
505 41.55507529074548 4.539860594579709 0.08806069879923618 37.24423226516892 3.376840449006005 0.26175015263982404 35.80384383563836 2.0131926437868994 0.322978282139754 34.72780097152937 0.7400528229724138 0.6227980940858344 36.85874546426995 5.70401879890946 0.38247093098182366 37.23793956547042 -0.02078895685070008 19.22913005358744
506 40.97519293163587 4.55188824975868 0.10896853742553157 36.70468309077288 3.3587096966088086 0.22608005340532253 37.28143568410352 2.0544411031227483 0.3073282644085778 33.75897163058886 0.7525376408136051 0.6117040552700996 38.590594539998236 5.749337525882663 0.34101956283009716 37.46217557541987 -0.0021991754642963768 18.27850500433612
507 41.90899426466434 4.5472235908232 0.10812564164880935 36.968631213392435 3.376224250326518 0.26400305146213854 36.47780295060182 2.050803992533224 0.2914458995520998 35.070195477294334 0.7442678459257772 0.6271279533115067 37.968914246959734 5.765144937893381 0.3638767392879383 37.678907630582536 0.0011509047988225384 18.960081983062626
508 41.52628679282905 4.5335217300420005 0.06777860039985986 37.818672829980954 3.3793981747095807 0.23616221658993214 35.441493430551326 2.0072307176687505 0.35149097630807397 35.05772434673315 0.7424147042646374 0.6070991878645423 37.04489460353754 5.750064916061706 0.38652905409271554 37.3778144007264 -0.013055970152262541 18.896836036762668
509 41.36017742881815 4.55238105472958 0.06448463894689804 36.148501320868675 3.3634532301028393 0.18522435229775852 36.561656094838995 2.0342347393576765 0.32749175030416355 35.430359036096576 0.7467117127298953 0.6359079884594668 37.95569397695426 5.716123022141555 0.37550843414967383 37.49127757151533 -0.01300126688928822 18.204211753658527
510 40.90163972741422 4.538241648501835 0.06642743772851432 37.496943545837205 3.3391937123353173 0.2026885499413825 36.49498349539851 2.0231484675235194 0.30534584523522534 35.05076466506454 0.7728976991913361 0.5991493700817796 36.802492986591936 5.742601492029778 0.390963685828805 37.34936488406129 -0.012365414785240359 17.928707572258006
511 41.81251770658409 4.541434136049762 0.1274495172823128 37.19237969036686 3.371482796226506 0.19672513239234762 37.26874239655789 2.0489242333799247 0.2844631193808413 35.53018535291997 0.7357508636351824 0.6067579761627246 38.12610535716608 5.755933590422602 0.390525035243168 37.98598610071898 -0.004876894758802019 18.402496590558627
512 42.30299207428655 4.5457349469635195 0.13913780648025392 36.21441506816108 3.3607236604105504 0.19217052373020685 36.524527504988754 2.058514491907977 0.29551479791997237 34.99949910378735 0.7735583641373192 0.5794051836634224 38.0984071454951 5.74791467977997 0.3995404526551383 37.62796817934377 0.001707209938269716 18.400754615372833
513 42.21067931506359 4.55907021508741 0.08862951868828524 37.07487305131202 3.361082529007495 0.2140036969631441 36.77772873758386 2.003417532109162 0.33470232144673134 36.51050382176797 0.7502804618162905 0.5650877596110194 37.95624382948541 5.731692750384942 0.3735479168666501 38.10600575104257 -0.014473321020537533 18.05929983440111
514 42.130938936070656 4.562745999022321 0.06979312570755879 36.327653775668054 3.351630275218915 0.16529252345456555 36.106113823570844 2.0197607591517257 0.363220002353945 35.666937471065204 0.7434345932161481 0.57099094869813 38.13118658653629 5.752552250401612 0.4012447319752648 37.67256611858221 -0.009557243299453089 17.997077977062023
515 42.14272569843018 4.5483320394772795 0.07848391529914285 35.810263896952755 3.3582525694637453 0.17257458564352296 36.72270249311484 2.0015904858624722 0.3756150349182734 35.75089121092027 0.7545895050216597 0.5799615570302432 36.428373231092394 5.727453121644762 0.4707628675112128 37.370991306102084 -0.01753847440761369 19.221564738981925
516 41.14864896274225 4.53621385133631 0.10278987834334519 35.942438318073556 3.3534294519654537 0.15771869724671217 36.833995306944495 2.032883514255584 0.34321253266230234 36.01256255320927 0.7429052752673021 0.5895353373842842 38.27930989849435 5.747812439403819 0.37746620347466997 37.64339100789279 -0.012933112255903812 17.999155715937285
517 41.36286610389206 4.536428530724823 0.06029555642143793 36.7359645142749 3.378355523718493 0.12427196174141522 36.803796057955076 2.0371878400141097 0.32746784601969137 35.41045104858681 0.7718247346387922 0.5621479581325927 38.476600422437066 5.759610898146457 0.36735010028198894 37.75793562942918 0.0010994867469375168 16.518756228372773
518 41.94856664143875 4.566164542958187 0.07617150607444824 36.365295842291225 3.3517117813139796 0.19043572353687307 35.893738364499015 2.043638579070139 0.3581719549249566 35.28476354547896 0.749214137928917 0.5746108582056995 38.147102825112654 5.754560089984004 0.4299306087257984 37.52789344376412 -0.0025241924505521097 18.670639360521868
519 41.44683748316738 4.571256810312551 0.03901764401312869 36.35069615108723 3.380488488952669 0.19027947441390308 37.01878347644259 2.0445137026638838 0.3573336400495791 36.28217639765621 0.7766916315820446 0.5855358960621388 38.66005983039231 5.7787515662520015 0.36338672445154824 37.95171066774915 0.01475842125103255 17.596145566639333
520 41.324052587604584 4.580083126348709 0.0995319036376626 37.567396358513555 3.379311479174191 0.19378261893115595 36.58537272317479 2.025442856016423 0.33172703176010226 35.236979843413366 0.8462184263460161 0.5763212618156789 38.37892713788437 5.7651635994565655 0.2453431674369807 37.81854573011814 0.023661878766783495 16.578029411109426
521 42.20577835580834 4.589055283462766 0.10162676633880491 35.886201486427744 3.345748565967621 0.17458968635421987 36.44911781729958 2.0291566295594228 0.33978503840987734 35.94290149836608 0.7229749366060042 0.6077012553899066 38.835780196625336 5.7972386999264085 0.37022694573687404 37.863955870905414 0.0012528044028470742 18.265088841069414
522 42.064666529421174 4.567325875832604 0.07919380781583686 36.398926747258045 3.34670572458501 0.13208420597530102 36.60497644904165 2.0362113829813104 0.3070730058737486 36.440055254888854 0.7580058234470369 0.5775318212922784 37.159299104945845 5.7983151757924345 0.373956043799084 37.733584817111115 0.005730777826081645 16.84311293214977
523 41.543220748784236 4.583942028056779 0.1032356206288173 35.49161931577263 3.3562405407586473 0.18141681759119585 36.39819010407908 2.0241044091130065 0.36415079875061934 35.87373262813643 0.7705308355680107 0.5864478150085577 37.84226025546713 5.78655480798597 0.35490681907914606 37.4298046104479 0.008692505594885191 18.221866954230162
524 41.91325571875665 4.584275896100028 0.09886626259701879 36.725850124155514 3.3646051560412205 0.1583749971977324 36.12135016506342 2.016214647398701 0.3364332356846705 35.6575754943904 0.7705241415117339 0.5673724844147993 38.62646368738359 5.759721806387182 0.3531105675605652 37.808899037949914 0.0034863107861754948 17.350967397407786
525 41.53513503528381 4.547072751139376 0.11327390359126181 36.6859343617177 3.3550362398314735 0.13159633704460152 36.70197079908302 2.0237560868680573 0.27546176353737084 35.83689728053385 0.7415508714734664 0.5989738968274165 38.26253223617184 5.747471329808356 0.4008711270751005 37.80449394255805 -0.012604562877451797 17.4199455642962
526 41.94164550115615 4.580962086072688 0.09045057766376105 36.6434788225705 3.3807080187655587 0.1668433450772204 37.016697083060265 2.0265836837663347 0.3096604330994638 36.152602983125874 0.7597529156152929 0.5723972925338653 37.23498817957015 5.7968550236493135 0.3938958018935174 37.797882513896596 0.013390326872240066 17.569721569908225
527 41.58914770268384 4.547396168971208 0.08317455680697804 36.33101681628734 3.3718757514826976 0.1767607496010121 36.66425526460865 2.0209398127737375 0.31347681739559424 36.0373629242593 0.7985037525782572 0.5907956603812391 37.779790497421665 5.762807263191149 0.3443310904646975 37.680314641052156 0.004722531097812355 17.286582149766456
528 41.229945345993194 4.554411782963179 0.07473239870016433 36.5384958088894 3.3810100507938112 0.1357942359322011 36.374498796585016 2.029544091237293 0.2901328484935425 35.29043091311338 0.7910116689401733 0.5735561037788849 37.478506231662884 5.771003615449087 0.3672202951118707 37.382375419248774 0.009814223175111048 16.517638495654417
529 41.58112572575249 4.571386511619107 0.16107812921186251 36.72378738654653 3.3574952830309486 0.1619173564480241 35.942223520617006 2.040192077005468 0.34512020211019034 36.058804322761176 0.7888358400264955 0.5963936694630482 36.67025520710039 5.795376272427531 0.39538685950495756 37.39523923255552 0.015075178120312494 19.021009529764942
530 40.97057188967599 4.543400803068773 0.10627109446076975 36.294576532215125 3.3509082160045747 0.19885630101758925 36.60979872542708 2.0438318046759054 0.326833675539701 35.422193971362155 0.7900988695373619 0.6064148187301214 37.993369834984186 5.729635565417587 0.4044096934949463 37.4581021907329 -0.00400696696075713 18.82493611295372
531 40.25799332742428 4.550662081818957 0.11825312682572231 36.61603353948765 3.3351281486718882 0.15513810609351225 36.35266088647586 2.0115977957529885 0.34871331366413205 35.42102544001964 0.7461048814269489 0.5847782258664718 37.8824270310209 5.748515218373207 0.34245452432711876 37.30602804488567 -0.01718039349279963 17.754097629505505
532 40.73962409654314 4.551934701461441 0.11882014574581658 36.34715081921194 3.3498286161245048 0.16914298747090017 35.67730213174516 2.0183139309284495 0.33743153393558406 34.950852609362485 0.7585175514852014 0.6078021929518248 38.16695469285015 5.7501491462099885 0.41703644651236205 37.17637686994258 -0.00983322945968046 18.910280736208612
533 41.43822980477828 4.532125655261625 0.09015049838944701 36.78311835747379 3.337281447812936 0.22217372450707984 35.868811002943424 2.0366075406689337 0.35375032365195364 36.55375421283946 0.7696116553817574 0.5572021824227108 37.97297197918287 5.804010292562437 0.38652794730268747 37.723377071443565 0.00034529963594038816 18.447002758183405
534 41.37678597918603 4.548001085971629 0.1419318148845743 37.619416457077136 3.3713388548010492 0.20176949371342687 36.29487522863148 2.0453521436907103 0.3025817291417248 35.05670149478895 0.7531047770687848 0.5612758820043728 38.21376083490616 5.747628457575409 0.45204302750553693 37.71230799891795 -0.0024969548800809704 19.017637449819443
535 42.005077615260625 4.563287783839177 0.1224823359338514 36.64115053594685 3.374879654020506 0.21166160596567732 36.090126717249014 2.025515939905529 0.2917139968156069 35.03308840462786 0.7566466328916939 0.5997765826024213 37.42843747524848 5.724210376689309 0.415241961379033 37.439576149666564 -0.006673941232354363 18.80305943215717
536 41.39974718252766 4.540961326578778 0.09579391684164298 36.658455716999214 3.4061354882256576 0.21852084418052636 36.508801515209136 2.0730024462697543 0.31460521774314965 35.900336812361815 0.7599862781426744 0.6051132085894424 36.98599892282416 5.77361208267675 0.4134579449201788 37.4906680299844 0.015157505677125238 18.878857732916664
537 40.36451366100024 4.5271036518214505 0.04669960845484428 36.56334010734265 3.3855525982898076 0.19481247100110693 36.15670441877381 2.019620169464475 0.3099488055606274 34.43857202076475 0.7585370646928908 0.6004701038126677 36.90656758318851 5.775053419671993 0.3656555346223491 36.88593955821399 -0.002408637913474121 17.390260567941553
538 39.53748502692562 4.543930938199086 0.12370276043694188 37.484077170073306 3.36508899881995 0.19606015218231948 35.757592195990526 2.011146105445619 0.36396683067312596 35.461677368629815 0.760243632450399 0.6122612036475382 36.406186717722974 5.7926606411049395 0.3797148566395476 36.92940369586845 -0.0009679554975988048 19.202174050136385
539 40.19008620107854 4.564514540261544 0.10984196852974752 36.39968078821667 3.347066887306338 0.19258484051332672 36.257580647838076 2.022359709861453 0.334781606714932 34.01092514990231 0.7828045727242824 0.6212630881960248 37.21917944230359 5.762518782234259 0.3898245417066193 36.81549044586784 0.00027087977597770594 18.888081360891622
540 41.193175197240365 4.53947841883394 0.14092541970604183 37.25887672860709 3.38434084460464 0.16637719104470597 35.56941102469938 2.0076085929151306 0.294404314631246 34.65471987969416 0.7679130008378714 0.5884351271639963 37.50535941878506 5.747278874924382 0.3653673727767535 37.23630844980521 -0.006258072278404669 17.824825012762663
541 40.389891451267665 4.5215562533986775 0.10048232558196893 36.53577394558342 3.3718517501933083 0.18317842844255855 37.21841667074135 2.0141281406515534 0.2651438698469033 34.53624727742282 0.7702972344967589 0.6030142126590775 38.3081938787049 5.779178858674615 0.36308425602195393 37.39770464474403 -0.004179571218614897 17.35951071491449
542 42.338746571939026 4.58246241752916 0.1119745333045921 36.43274093848951 3.3934603642340444 0.20193598315209463 36.23889766634254 2.033969450296046 0.2996259604426128 34.93267822545832 0.7400497090091037 0.6300509927781767 38.05905839609281 5.773182841199128 0.3176658205468553 37.60042435966444 0.009042937751899061 17.890644856153525
543 41.77791186527152 4.58168766019775 0.14337737329029723 36.86207088193377 3.3801454531966093 0.1831856270996184 37.17275022032672 2.0713705225491212 0.28778089585933503 34.871837021334606 0.7561402075113959 0.6167156815494574 37.43436885512897 5.782967355836642 0.3545449010182726 37.62378776879912 0.01888022115670627 18.169688922650707
544 41.21359022098637 4.562536824406688 0.1150907995884858 36.03795618192691 3.402506595736085 0.20286642505907554 36.51917240729149 1.9984514037265277 0.3339770292647553 34.997229087147204 0.7979051576223426 0.5914618693684603 37.87631605387378 5.785448996751357 0.35785182986665887 37.32885279024515 0.013787776947002617 18.34894993386197
545 41.23047069760123 4.580498904489179 0.1229983833240963 36.52121869644509 3.3662393056624573 0.13920870075489186 36.25582557039764 2.033600944225639 0.29973135418679525 35.38853538632829 0.7678262384586562 0.6055807884672808 38.453855862808915 5.75754752387645 0.38225447064303625 37.56998124271623 0.005560564640878863 17.759098412007084
546 41.174819457557014 4.569017902387429 0.10421541088200312 35.95259469368409 3.3727134906231213 0.20746298274031075 36.01397107907454 2.042380709247497 0.32412898936917467 34.729860827347984 0.772659143144882 0.63737539975152 37.68136113561488 5.778280425774363 0.3048086695557909 37.1105214386557 0.011428315533860988 18.082450064888114
547 41.45807027106754 4.570033070392714 0.0922150749175139 36.070481537251936 3.3708057609925133 0.1795043031728706 35.76012385766786 2.0505567621624383 0.2720610377813156 35.98771634618475 0.7693133804974789 0.5646488290976637 37.575180976487935 5.779877984890877 0.39089220027087535 37.370314597732005 0.012535373085606904 17.180958189144132
548 40.288862635152476 4.555612666472131 0.09947850364054846 36.53851821911215 3.378315228510902 0.22149429040189011 35.14540799181808 2.0312815431039493 0.3084112726821173 35.666874077752595 0.7602981378529299 0.5618515452875947 38.16466260468547 5.759852030650893 0.3737043613060217 37.160865105704154 0.0014899026165634544 17.932891132489384
549 41.25519079814209 4.5867425740172205 0.10500826619784916 37.158052113349825 3.3330677865302025 0.20900117290998044 36.03538413278323 2.000626786745647 0.35907065163853374 35.27535161616583 0.7766770457780606 0.5740784277088945 38.40911804904786 5.772072688237763 0.36498165004115085 37.62661934189777 -0.0017446424398187333 18.473765527670725
550 41.17041497675807 4.574864007621425 0.11554251770235639 35.965518260382254 3.3619693013818974 0.12626417902832712 36.4142204733008 2.0121265883599415 0.4041383027670235 34.66223823316471 0.751695829936319 0.6201519782854296 37.21980644871583 5.786986758104773 0.3506371964566876 37.08643967846433 0.001946478379273775 18.52640895570204
551 40.79987153473058 4.542267308403867 0.0821429405226376 37.25581393336614 3.3655615317149774 0.17662680718518728 36.51015852420079 2.0514633856536446 0.41254611552560727 33.97564093484982 0.7662002066938323 0.5868613816735709 37.87508203818984 5.763391987790278 0.4307479989196847 37.28331339306744 0.0021948653497223746 19.35365767687454
552 40.60261236492118 4.565606774131845 0.09285689385018311 36.312802941809885 3.3762173894576586 0.17587963336127407 36.068033330358126 2.042670170718946 0.38234506268872925 33.705580882232766 0.7620624717834563 0.6312345664793885 37.94083832472357 5.777239863821829 0.3008247629329104 36.925973568809106 0.009177315281149378 18.14145861021332
553 42.14859836830275 4.580155334376836 0.06694087955111468 35.99636293078041 3.3655918809028513 0.19978347163859245 35.04950917931095 2.029945254427851 0.3966491107622975 34.44744864506211 0.7771446724198489 0.5856496714199068 37.13056315208072 5.782457746057203 0.36184974180515483 36.95449645510739 0.011476958935320436 18.459243415950038
554 41.49242372700113 4.5518822658295255 0.0668061922929235 36.23157782209915 3.381022133529511 0.2076333550240662 36.67162809281734 2.0954332256131236 0.33823125751954214 34.96452676689459 0.7577591973307328 0.5883101203130017 38.076156071846 5.791787897847078 0.37216201229149937 37.48726249613164 0.019994925328396685 18.026890177236815
555 42.06816469002673 4.571560912070932 0.03861985994912025 36.42969554595772 3.3662426484280914 0.1992090069679027 36.598103034936436 2.0373985343986383 0.36293973104033433 34.23109905830978 0.7489076346460464 0.6024632725677851 37.427453240128095 5.783675656565353 0.29584760357334156 37.35090311387175 0.00597505852021476 17.178185404106827
556 40.54432907246166 4.536253290637395 0.0748082004663967 36.76844601510766 3.394296337870588 0.24142414883278301 36.56470635829312 2.0534420845230654 0.3533252635441976 34.75204270547273 0.7434955081305933 0.6189614749828829 37.850492851584214 5.783790846517142 0.4059722591967361 37.29600340058388 0.006673594834159413 19.41744052117109
557 41.37555719118033 4.545281335207371 0.032185383914178904 36.424718042622146 3.383890022550014 0.17980517857367284 37.64520711396474 2.016215883128769 0.3233157672202681 34.875903245613706 0.7503867259664849 0.5673667171068775 38.39747340607089 5.7752247453178045 0.38503927754916517 37.74377179989036 -0.001382276267508753 17.047927463132854
558 41.02871392688146 4.559805533394195 0.05737935965557822 36.122837657548175 3.359378481714155 0.2520325035238079 36.63997349393807 2.0401308260593467 0.34589879542478197 35.63579226890646 0.7555780882356322 0.5782525201817771 37.74992711942187 5.76733203006721 0.3128476253563031 37.4354488933392 0.0008629731925103412 17.720562494156518
559 40.41161899593414 4.553850354939833 0.06242806707418377 36.54447699266957 3.3553496322105474 0.19603261310965234 36.82883348572783 2.0539646324546426 0.33031287652081864 34.49457704786382 0.7906727531489588 0.5946464587074494 38.542249669191285 5.764296798898161 0.34496565585498834 37.36435123827733 0.00804481562883097 17.514009686374727
560 40.58794325133463 4.574403766267707 0.07084505497615087 36.142381467231 3.374311845626946 0.20486486198720888 36.05096685736581 2.0312575870411305 0.34470381525153243 35.36459792206149 0.7532460820241929 0.5793392101459124 37.6988017945439 5.78912537064667 0.33386973253438756 37.16893825850737 0.008886911619731808 17.574021327411693
561 41.23665729893358 4.520667129217467 0.0446607625685312 36.145798293516975 3.3566405338128407 0.1781774401220885 36.20966222796261 2.0249628532186414 0.2855442924269869 34.92156457104467 0.788980579576393 0.596855566832561 37.52721682804505 5.765439056756214 0.340297937636016 37.20817984390058 -0.004243988185286263 16.564622382102606
562 41.72482170136318 4.544873324847408 0.06290490061439791 36.29768072574165 3.347460502177016 0.19061229636657134 36.26063978432255 2.03831884020179 0.3591707131713174 33.95630774000764 0.7549286285788414 0.6313171802487866 37.23610042888508 5.786536298766795 0.3983116203359291 37.09511007606402 -0.0011584997872274628 18.819563229807578
563 42.167433574468774 4.570170514356468 0.041491081981662764 36.597767080868756 3.3998302032947505 0.1700125138621645 37.15323786311254 2.0237607234835373 0.29259869840941327 34.22108968024617 0.7690697907767063 0.5633938276954082 37.57699671815382 5.782539026843129 0.31503794054843676 37.543304983370014 0.013492033049320739 15.842673362831798
564 40.28240763416815 4.521600502810563 0.029663922364231092 35.861962843821765 3.3588314186780903 0.1941113618779506 35.638353351815105 1.9949204258533144 0.36834360180131087 35.3963154915942 0.7336058640363295 0.5862625363687118 38.072066403095846 5.794669077737898 0.3651083755947866 37.05022114489902 -0.01485656087835845 17.687090229460107
565 41.363661262962644 4.549355139157374 0.05505078199426577 37.0515017068657 3.353779757457228 0.2407651084434014 35.846648766898106 1.9772842024618016 0.3750044527528125 33.882822216239425 0.740498134715303 0.6400140510519151 37.473063254799555 5.798005625164608 0.30149750957624005 37.12353944155309 -0.01179744691033464 18.47596265262015
566 40.45675921648431 4.530216227998158 0.04486057377038605 36.07987505596175 3.3767443396880448 0.17477282750890555 36.77227250379319 2.034140193517915 0.3706933525053584 35.63833428553167 0.7694982874315023 0.6034224019596548 37.56042970409498 5.790970987190385 0.31443508951881943 37.30153415317318 0.004731988463603587 17.282518396340087
567 40.76680899362277 4.5557736355912954 0.12318043216194294 36.06455366889226 3.368882899127843 0.1870104488804707 36.01227846894203 2.0157441699376015 0.35940295665453786 34.6137896309974 0.782873065257906 0.5843253250567291 38.15170971357509 5.80059834859394 0.33481298925437 37.12182809520591 0.009192405000119752 18.20552941735961
568 42.10653819068179 4.546046511289438 0.05099644472999354 36.090469157836544 3.351726283109132 0.18128198116125088 35.980113964795514 1.992664994787444 0.38003441635213764 34.20343781199457 0.7471615937826542 0.5859742822473846 38.91530556209663 5.780951257872757 0.32122003425673823 37.45917293748101 -0.011871890533312524 17.412269427229443
569 40.23510087713522 4.56495700938215 0.17798295330036934 36.29766345376731 3.376520649543416 0.17259784013972024 36.2601379331812 2.0076320803950645 0.40208128673531757 35.240700945310685 0.7412621675930788 0.6314770285558753 38.07747331931904 5.7611482227939605 0.3466181663418149 37.222215305742694 -0.0052779927600635325 19.83301744465027
570 40.125741884745295 4.54753030725837 0.15607958662398436 37.08466752963628 3.354107425891484 0.1818836828621029 35.5333855978552 2.000947389689723 0.3789040395771114 34.382013254085365 0.7585625102997401 0.5801519842791126 38.57152088326041 5.783643825595204 0.3396684153791319 37.13946582991651 -0.006623726954693243 18.755059618135142
571 41.170796057921926 4.562240150817867 0.13066320740019952 35.86595139466832 3.390967155665013 0.1104557659478955 36.730277071996106 2.0449656970719685 0.3778219902434227 35.10022656783697 0.7467023110872009 0.5949390903569945 38.33133468038746 5.7764601158739035 0.31087180628601346 37.43971715456215 0.00868506740159305 17.472369279231902
572 41.633722047155175 4.554546551099584 0.11285072819293424 36.17824380003889 3.3962434477999874 0.16133955392172655 36.513133681560596 2.0143002224384894 0.37265459546125984 35.53233208824414 0.7701744258839276 0.5930395678035435 37.909543987462726 5.782407577304055 0.3673439595920072 37.55339512089231 0.007952426203611229 18.41748086368168
573 40.297197660260835 4.546402788526983 0.14730032300746798 37.42177843227676 3.3780229947636466 0.11580073906213184 36.54528328361038 2.0326573331652336 0.4096664380914903 36.50709207861735 0.7551627227831869 0.5832464247105582 37.569025320056404 5.796414021178983 0.38358047812214174 37.668075354964344 0.006149953382009165 18.788367880963207
574 41.66099609672669 4.540808484855834 0.11436184882487585 35.83942776145502 3.370124944301933 0.13996268644123616 36.16015597578476 2.0307087760687343 0.393636670943803 35.14117827788011 0.7539001685759976 0.597296272518718 37.67457253218786 5.835882921964659 0.447233535774497 37.29526612880689 0.010703040451834123 19.394518398968867
575 42.056048152094895 4.557684031284089 0.16245074710635854 36.197474348465946 3.4094152958091595 0.16190959190959675 35.76361648710449 2.0084715253126006 0.3647382658727619 35.57487300111962 0.7520515191092779 0.6059956268528987 37.6869668022121 5.825877851488805 0.42425934000394777 37.45579575819941 0.015118025899188935 19.70234063035288
576 41.862647611952795 4.589622517101928 0.17014280963852774 36.54141416977489 3.3868476063431308 0.1453705073012287 36.270454620362784 2.025502873249119 0.39223334378770375 36.445435142090204 0.7536498658726024 0.5297893361939015 38.21545213799944 5.829032113580776 0.3878911293805271 37.86708073643602 0.021348976527913656 18.626022848635206
577 40.77801182438492 4.581907124519525 0.1408855247348166 35.35556388281491 3.3715260462885417 0.1360005740067974 35.14241713613376 2.037966390031238 0.34962154184841204 35.87075948169375 0.7535874838972243 0.5700055791193908 37.87644644994778 5.848193114727355 0.3499610448369369 37.004639754995026 0.02305401319117919 17.721289696820804
578 40.88023621869783 4.580556829110646 0.1832468043949118 36.036164767837555 3.356164705942339 0.22552630785433664 36.22962993448002 1.9968948540028313 0.3769676297057862 35.772298337409225 0.7442089330487901 0.589732248481198 38.53801567582924 5.845603532812717 0.3487745374038211 37.49126898685078 0.009103752281867283 19.758421236220197
579 41.12012029957561 4.567190819556851 0.10819686874149628 36.688614020811826 3.3861593425471117 0.16212205923545836 36.874732060437566 2.018991337984204 0.3132045497373456 35.55334603385789 0.7926219453229472 0.5518281135950031 37.693450443396685 5.836125415851058 0.4045552431741849 37.586052571615916 0.024635753550836758 17.6460324918509
580 40.09587528330472 4.5476002920905545 0.06283090058896412 36.38255949673505 3.382950211800086 0.16323237349138975 37.02100695566639 2.0494367128588395 0.3012573527398934 34.9390344431961 0.7957602653910067 0.5771944940447844 37.29300715643976 5.827913469016194 0.3642440043601259 37.146296667068405 0.025150171529738575 16.830739799345658
581 40.98589194904525 4.536891351118936 0.0932910717272104 36.028550353447365 3.383025077020441 0.09442187086440629 35.72075926005374 2.0274929706428924 0.34405164587426945 35.33064365724949 0.7412867909353102 0.6051445370990515 37.245298951837924 5.835181216909715 0.3594283760541372 37.06222883432675 0.009193462623861426 17.146764713984595
582 41.5029076685808 4.544204584935194 0.034169140493141216 36.160166686967436 3.3820539488116763 0.12393634627919604 36.2735994539159 2.02549221944247 0.35383255904491395 35.446825293772434 0.7594332395986343 0.5712046431360644 37.82556179414065 5.848195329773521 0.4266934637227188 37.44181217947544 0.01629384581070161 17.301447860921314
583 40.481112016895445 4.551797348971555 0.07091154516910966 35.66635428236776 3.374102535985475 0.15565185182558122 35.9888134456068 1.998646315117912 0.4140328776195132 36.62381724833391 0.7670345379157917 0.5336990907539308 37.67292653194906 5.823855018203538 0.30092753749887186 37.2866047050306 0.007505132537256887 16.904809235063453
584 40.60355361555099 4.563835956413319 0.11897390959778081 35.920590614272015 3.3724567560874883 0.18963929405446805 36.31225022105221 2.0146624270853857 0.32559679510316236 36.37344179329299 0.775903680408828 0.48979110770034845 38.10346176850274 5.83668945696589 0.3272242599630602 37.46265960253419 0.017127636690584702 16.62981772362496
585 40.793040883709295 4.549577388070852 0.13075421255523806 36.092108526333654 3.363192948867752 0.1783434961071142 36.73687429901676 2.0172134087625597 0.29954921440690707 35.95456078235862 0.7672018300937261 0.5529647087132902 37.61675253657821 5.827878237211919 0.41496602290759155 37.438667405599304 0.009430743899764237 18.066249137675754
586 40.66172329789293 4.549943073312514 0.15175710775986204 36.903646030489014 3.3790729249144267 0.15558301367796915 36.1296319047767 2.009342166466333 0.35090848643789807 34.74585586145419 0.7783246048761092 0.6154343341469173 37.606072823147905 5.8272277599421445 0.34492088317942454 37.209385983552146 0.013200087200707977 18.547833577561903
587 41.32383175580005 4.535833894141151 0.12376071517473647 36.45531401285771 3.3847340652910516 0.19742497810380563 36.57760994260378 2.009634695084533 0.3445494426235813 35.64637079131031 0.7615211203592916 0.5864840029432615 38.04017355839105 5.803864079468198 0.31656730567613994 37.60866001219258 0.0035355521672475465 17.976968445683525
588 41.165326069200816 4.553182635706775 0.17944987888194208 35.61415651725713 3.3685210634893843 0.20350562383436566 36.33532161786812 2.0157015547207586 0.35089894960027734 34.01339812765502 0.7558768399650523 0.5904051891532589 38.20067041346912 5.810171094851623 0.3202410552360686 37.06577454909004 0.005108619045121099 18.844589865514447
589 40.41427368801468 4.532327825538151 0.15894352476985862 36.68039427723463 3.3811078569552113 0.15761050614312996 36.0116163699568 1.9984884968695282 0.3771782367460492 35.70450393991535 0.7581988985455214 0.5296397604378922 38.3514279329174 5.824522661193418 0.34317108328437657 37.43244324160777 0.003347129118768555 17.951261741488263
590 40.20193549937398 4.541895683709645 0.05583383776429102 36.380599674348005 3.39074441933604 0.17676685091337746 37.08688495459603 2.023408275898147 0.39878513274572935 35.3650782157773 0.763668496649712 0.6044336908069312 36.61259330503868 5.837818127423672 0.32522876383813054 37.1294183298268 0.015924981901845593 17.888295566979146
591 41.00527369625896 4.537939567745852 0.13075146960203657 36.69916829349583 3.414406357664578 0.14808731561943045 35.535832462655506 2.008471947380472 0.3626506839612589 36.532073340109314 0.7458810265007312 0.5930436204675775 37.24040673310191 5.828213409519387 0.2857566663247008 37.4025509051243 0.011400443060606525 17.421237330868315
592 41.41218069821769 4.569650586984755 0.19675044143130732 35.8589294928068 3.361348706254079 0.15727445439557136 36.30613396976927 2.0333475264775904 0.3675010972336702 35.26579550728219 0.7227959848372635 0.5730567727990314 38.12870902645728 5.777432205963366 0.2994684084976727 37.39434973890665 -0.002667016598186711 18.266480923708624
593 41.24342287783978 4.531799390340177 0.13268162256455351 35.649041586181205 3.382515849096232 0.13591746029161228 35.73535449043173 2.0510861167519896 0.3558258987375338 35.21623576114867 0.7343534448626255 0.5875810913768588 37.873910834715616 5.799260950333218 0.2926877487384979 37.1435931100634 0.004221131575250991 17.242521088667857
594 41.89475968784976 4.52172142997401 0.11197560013825317 36.17354909207836 3.3648862031236186 0.1672008009879122 35.651070448494444 2.0425489959818925 0.421998774595441 34.788490039755985 0.7503253183625335 0.6030925070900095 37.82309150398596 5.814738936273504 0.2889575247620685 37.26619215443289 0.003262158041514196 18.25701604156533
595 41.64731564685195 4.517915422190446 0.13153908974700498 37.52396269688813 3.3804134116434046 0.24875743740903164 35.49884000714591 2.0234458519121032 0.35697800105026734 35.33799460726712 0.7784684102555371 0.6524823074615553 37.85475827498214 5.809725723878016 0.27653898395450976 37.57257424662705 0.006411745274303726 19.09434357693081
596 41.78815283793243 4.541424342409637 0.11151163933991784 36.44408809129429 3.3619133890483037 0.18773264013525257 36.13488907584888 2.0185027790661603 0.3382215573685205 34.73319114821028 0.7369195836453556 0.6161845266384143 38.31699299149891 5.808651868130186 0.26768383183498123 37.48346282895697 -0.0020996262416690835 17.43320572412006
597 41.59683730054593 4.521349853003721 0.12895025141658503 36.54582028649066 3.3515499871030006 0.1655874949940028 34.94308571244645 2.0037142323996 0.36264345916361257 35.297557827424086 0.7356363598188849 0.572688070519707 37.43066782704807 5.804383034459646 0.27214487003311194 37.162793790791035 -0.012255325344626988 17.21181426840486
598 41.27776771138773 4.543900504318083 0.0854493998822702 37.7259821124586 3.3758459466229476 0.16870229994590474 35.71786456180119 2.0283374921938906 0.4008219399958159 34.276881151556665 0.738042050764514 0.603823736194337 37.636358065356006 5.801502812585887 0.3131484434504625 37.32697072051204 0.001943742595466902 18.013172215759067
599 41.49692209861801 4.520950028478806 0.09896343723138944 36.2387059450182 3.376425464058367 0.1841483813908318 36.34995821570218 2.016382247906991 0.4027998933449997 35.36219454135972 0.7397127894059062 0.556725445685433 37.285072318655594 5.827113830110153 0.28035515309773495 37.34657062387074 0.0005348532904471348 17.45220632737481
600 40.75011643589847 4.525321696347762 0.09434660941397509 36.33447108437185 3.3537387061056063 0.16083079994616353 37.392598465260164 2.021580444035205 0.33268179478332893 36.0231513736321 0.7724754702416771 0.5853186441417774 37.44591067741338 5.788602707048702 0.32739111857945585 37.589249607315196 -0.0032382139458070115 17.195253733930727
601 40.12142996776355 4.537469490734801 0.14546017954070498 36.13733259684817 3.3414836580568723 0.1754802857850949 36.19676820397054 2.003440006909921 0.40662122712952353 34.776596211433635 0.7637351443051995 0.5808935903205824 38.048758604210846 5.799534629717201 0.2996130361297017 37.05617711684535 -0.006449432756798634 18.427105568397728
602 40.5279141246128 4.518087165763642 0.0995181063749714 36.785423625289916 3.347628922580666 0.21918714120204658 36.579644523030304 2.0139859097770207 0.362991605217396 35.82422606161396 0.7521835143004549 0.6076273435209709 37.27325601859602 5.84159112777902 0.34485389001695843 37.398092870628595 -0.0008866906614368065 18.726301463921754
603 40.769142010690246 4.513672903366705 0.07288137002194653 37.219104077075876 3.3747113399371003 0.14258596304896579 35.996723538647046 2.0224395621050815 0.37981615325011936 34.80715796220391 0.7601902162115911 0.5774955743607921 37.79940733010572 5.812838321372893 0.3201414452828228 37.31830698374456 0.0011884498970765821 17.107608828061938
604 40.064754524303076 4.516275476339251 0.14320540656149708 36.34811464301706 3.368423333071328 0.1353519136642676 35.584561562369224 2.029098943818526 0.3789522163593417 34.357053101131484 0.7667422478231846 0.6160710685025675 36.689964503271284 5.797366815303492 0.3661479759788236 36.60888966681843 -6.554304413430856e-7 18.789905448417073
605 39.687685741257475 4.526752200391602 0.07744388478722425 36.55574663926774 3.3833492645484045 0.18601109854944092 36.025974988457655 1.9917668619355489 0.4031493229990796 35.59670659255059 0.7613610281470135 0.6070562451703994 37.00105884276583 5.812863722874977 0.2817703980356651 36.97343456085986 -0.0003634031220883571 17.823925746554355
606 39.98419661838881 4.5209343517516825 0.07336598366407404 36.923606101476075 3.372002761557824 0.1809643270234758 37.12923133774377 2.0349059579526374 0.3487311062408554 35.44909008418537 0.7983055710786938 0.571382667570318 37.374025597911555 5.797985626019618 0.26810716253777744 37.372029947941115 0.009244834970493665 16.530419637305055
607 39.86067077548165 4.517374997553683 0.14118827623676522 36.61348697420506 3.3479963658740086 0.13907547581043772 36.89216436052524 2.009506398754323 0.3577926056219249 35.57143696370887 0.7946012481328906 0.4938188800508305 38.19287486985794 5.790295257130969 0.2587295244118923 37.42612678875575 -0.003627165212422523 15.935156768189762
608 39.43623154343322 4.506986401087265 0.16169795854098007 37.28060133539077 3.353723229373071 0.1214569794430482 35.74492071508427 2.001798571918018 0.39668582883093606 34.505635226611105 0.7537629660966091 0.6103762169079886 38.245169824800456 5.784749974707088 0.32166847861413433 37.04251172906397 -0.015377790065187247 18.470846810081703
609 39.672171882571355 4.488703312908818 0.13281176846075787 37.08991806333494 3.3576316025848993 0.07188327695806192 36.35276258886247 2.0445445455896425 0.3901233768273655 35.73112707679364 0.7459641312905706 0.5834145882640341 36.81793061664998 5.807625348562691 0.3048744022291528 37.132782045642486 -0.006688230514273119 16.995159062906612
610 40.749108439017725 4.522041519864597 0.05316728736600014 35.85871551749749 3.378121126635813 0.17102096052371837 36.96458191753204 2.0741474123440096 0.35802026135938947 34.40150222565631 0.7679076127425064 0.5407405560976781 37.109931817469324 5.8087299746417616 0.31992242540354876 37.016767983434576 0.01460751054414009 16.534089359948716
611 39.0249756804739 4.502253906718079 0.1509098291188235 36.04394526776785 3.3659402817669823 0.15788217289552556 36.122644059118905 2.027580341371486 0.38830190567565814 34.90552649715167 0.7503394553380482 0.5999599786651967 37.389768695105275 5.8148978621081 0.33278745319588865 36.697372039923515 -0.0033796492410584243 18.676606006445226
612 41.07674242327736 4.523365190865193 0.11143555482848999 36.59711986146618 3.353574405300834 0.17807382970256996 36.276186023601916 2.0039070048139083 0.3968423844764593 34.41976121231769 0.760229622333769 0.5446522490864866 36.81398099555582 5.807086316620222 0.37617762408527333 37.0367581032438 -0.005949510714812356 18.41694500155551
613 39.37720236400754 4.518241024665586 0.11296499834456604 36.79892333734603 3.3556894255595666 0.17311315510448602 36.70234806993936 2.019956666200893 0.32735497283714243 35.33368239650553 0.7435735162110562 0.5971719454761051 36.90979367136012 5.802676186186833 0.3254613003903685 37.024389967831716 -0.007554654936810556 17.602024035263906
614 39.649095667872885 4.528093571084755 0.1754871139592925 36.502129654448744 3.3542420137673608 0.17545331192585112 36.100870426792774 2.014574100434656 0.3548469528283056 34.603444096338634 0.756706480327756 0.5663822934095764 37.30600553051576 5.817881392565482 0.3291024343322091 36.83230907519376 -0.0012825070655956062 18.3492267103816
615 39.6253208354454 4.521409013926523 0.12878513556855523 37.003578281081055 3.3607267931807163 0.123550016906763 37.24284769811633 2.02920659297591 0.3595927133417659 35.89623729888895 0.7435820661591686 0.5359019173230597 37.06738908940536 5.79767103604595 0.354750700556184 37.36707464058742 -0.005062918243943959 17.21830401890508
616 40.1546380137998 4.523532654493373 0.12355388614942779 35.916557048405984 3.353859049404891 0.1404953205498826 36.97825220972057 2.0315513947833344 0.33416281055172314 35.66923149728593 0.7405059038128805 0.6130100118052337 36.16371766747407 5.818649017985491 0.3151079537233644 36.97647928733727 -0.001962414605603535 17.4904532315097
617 40.65609557728896 4.538109343835495 0.12207527752938335 36.33452912980841 3.3670949016851797 0.17545331192585112 37.48656165198952 2.043662717088477 0.3205555959753291 35.452084505326525 0.7407124196927385 0.6005780108345213 36.452706528093536 5.8111826007247815 0.34147283795813993 37.276395478501385 0.004570377903736755 17.877830586297808
618 39.86599888646883 4.525023933783551 0.09443957075036793 36.20526046073436 3.380990082297197 0.172003355799124 36.9677390947209 2.0278875030264842 0.3142664148245797 35.66034004616581 0.7485846310484113 0.5737028407093439 36.90345126850827 5.841121855973006 0.350159521653229 37.12055795131963 0.009139582524132361 17.24112171978348
619 40.40311859815874 4.530692138812815 0.0825740422526055 37.09167757972596 3.370292622363202 0.15000237282383938 36.59066424237397 2.0455564188400945 0.3510468293382142 34.74153421190193 0.7434036199462309 0.6036511344002807 36.553146451608626 5.818759908481307 0.3489170040394456 37.07602821675384 0.006158922987132343 17.60345655238438
620 41.55861061104558 4.549693386419745 0.12601259699088982 37.31011629933776 3.3791495392458377 0.16527368548160087 36.019957928352746 1.9776750066638569 0.357740180934778 35.43246690075701 0.7555753784605651 0.5902892242047323 35.68474594032252 5.808636595296896 0.3628378087027648 37.20117953596312 -0.0014360374842174116 18.35932669419296
621 39.29602016839394 4.516169386161925 0.12019498428238044 35.97406414535135 3.3661394531501525 0.13234779705029462 36.778920723455556 2.030382531517179 0.4131225410152321 35.93687521403932 0.7418915368782942 0.5795479946321841 36.299524096000745 5.8217476133086965 0.30993493053000604 36.85708086944818 -0.0003159144983480022 17.82068621989898
622 40.14483856682334 4.530049279046137 0.14217095064985177 36.18286685940779 3.351914765680161 0.13278385857216818 36.42645591384895 2.020829290395952 0.3503017954656092 35.73325826856014 0.7681102202017654 0.5336995594160483 36.94002169979725 5.842615655496017 0.3511135550341468 37.085488261687495 0.007121823462409038 17.304124335420585
623 40.00690041467281 4.547077987958142 0.17373353543419126 35.566267754253154 3.355901365034794 0.21480043059843376 37.261739035196776 2.0583230185203316 0.3857096800548994 35.33576398078652 0.7545562886828721 0.5788344994434521 35.797773363465055 5.81413871729208 0.3487204656868822 36.793688909674856 0.010417456796046377 19.501175600801627
624 39.626816179199956 4.506147602932293 0.08780142361621879 36.613086934756886 3.3523247759422934 0.18385616621276296 35.98501797912377 2.016724862246534 0.3840864712524662 34.48027622307618 0.7640813569654528 0.5583598060649224 36.251031852009184 5.8268945955527816 0.32912013856492395 36.591245833633195 -0.00234737997372656 17.684044474106006
625 39.9604432270957 4.524792704201934 0.13749808472207803 36.1063636868887 3.3673364654383775 0.1762566714608335 36.8819341883481 2.0469526573916976 0.3384998813555084 34.52584793782891 0.7646422752515706 0.581098297211307 36.19382315964008 5.834628369868218 0.32420851937944584 36.733682439960305 0.012088475728762038 17.848339530772193
626 39.324364692735934 4.5288567211471875 0.12279952258194485 36.223061380874306 3.346549112407481 0.19721792829094684 37.16912058336211 2.0573356352762127 0.38008872250818343 33.89250214845812 0.7547953973396487 0.6133947821823228 36.33599622993092 5.8285333133036685 0.3172348427873898 36.58900900707228 0.007632017193242202 18.686855749279403
627 39.441287438683204 4.526995410378894 0.1335004659330283 36.916149437177545 3.3713799272998064 0.18966395585034673 36.89188716731052 2.036402759302397 0.3672153145014587 35.447148886775636 0.7892465645790567 0.5790164318921233 37.49332759895039 5.853516101802156 0.26720296475224214 37.237960105779464 0.019926133970864447 17.608129024060972
628 39.43254624278652 4.517872451080604 0.05570980156570306 36.6585276271382 3.3784633925669745 0.172223308336372 36.29273830952194 2.0324984880974535 0.34093133399639247 35.227218015517415 0.7638454766589874 0.5957165927855654 36.31887043957464 5.861186295531706 0.3539792641833638 36.78598012690774 0.01519120208554745 17.401419235163665
629 40.516081382987636 4.517782212026703 0.05990556449393754 36.040639207598716 3.340286950300623 0.21108033436185206 36.73485772908224 2.055470972034464 0.3193068409864532 36.136110322789435 0.7804318840424795 0.5226146102811637 36.189399327053124 5.849790263578065 0.31999955358420773 37.12341759390223 0.01317043769486943 16.41990360352099
630 40.489202330362474 4.518161339481458 0.11746794713934448 36.19953357894743 3.3413368311106546 0.20659364444990488 36.87400819341786 2.046254185314685 0.3512743400209965 35.49747697782984 0.7608860422446024 0.5719519047003051 36.624510829157984 5.818476881700838 0.3472551999582736 37.13694638194312 0.0014410372688501872 18.27211724603588
631 39.04013869261939 4.515846691689828 0.11778639764720089 36.46030527029802 3.363023108988388 0.1963784103868499 37.036192987017245 2.030533450312072 0.37499745524874084 35.90087524434359 0.759477454639071 0.5472066231078291 36.764709264023935 5.832274548239595 0.322387709513479 37.040444291660435 0.00464903207219336 17.86203484669681
632 39.20986659391423 4.508819014534009 0.0930559556910672 35.28357494598437 3.364575692858884 0.19713425703055362 36.432588525932225 2.0151132184844722 0.3276342146040722 36.296007598834215 0.7401192820655493 0.5819941302077568 37.10303884272173 5.846348335065198 0.303029864050882 36.86501530147736 -0.0005869100999751576 17.22137436093593
633 38.72788635377787 4.51395941021889 0.10203427587034376 35.490642864802815 3.3831846905967176 0.22764277743793274 37.71613781874703 2.0439197122661596 0.33142418683619745 36.26674620713235 0.7508702558191086 0.5762935886587012 37.50990305273504 5.8210617810780985 0.3193482320245249 37.14226325943902 0.00701715129419731 17.83896143434096
634 39.491462732752176 4.5184324724842835 0.07536439360612389 35.48774342722286 3.382321882046985 0.18320787572593678 36.39209126921424 2.023826579644168 0.367138438901188 35.83607933027525 0.7396990053420183 0.5734286704229464 36.781657937854376 5.844345184717821 0.3171950963820265 36.79780693946378 0.006143006145457641 17.375913149975073
635 39.549521106798124 4.513029259887015 0.09438456384256075 36.27666395337792 3.3702095803392376 0.20484259345372452 35.97478226725647 2.0349201679980204 0.298166741371802 36.24160760694843 0.7912600425436713 0.41380554450642415 37.72966349379609 5.833277735681618 0.33742343207178843 37.15444768563541 0.012957338588314982 15.454079781282223
636 39.47043896552179 4.517764969864154 0.06966137581929198 36.80410636525032 3.3682412011461915 0.15119462562257674 36.62361190109759 2.0429812491430477 0.3260522699427281 34.785181093595405 0.7596743116737659 0.5608292485088948 37.5689467316426 5.812374628462062 0.2891411224089251 37.050457011421535 0.004625253356246728 16.00705013917861
637 39.40610256847513 4.503266101200668 0.11646996022798246 36.122143279169855 3.3922172994726414 0.13089083066602375 36.21275563381148 2.054189361793491 0.328890280984422 36.92308368219149 0.7445797686084074 0.48930283815390746 36.79379075746087 5.846744536413674 0.31870646798002394 37.09157518422176 0.012617394796178872 15.86245548145843
638 39.979232863517716 4.526972439344258 0.09518376560263457 36.691277339806774 3.376577113059795 0.16949104550375377 36.03137160270392 2.009608665337496 0.32195888121911176 35.34666701915484 0.7718800698892504 0.5748706060663226 37.18397910009585 5.8367985190787595 0.285377289133438 37.04650558505582 0.008785342640314164 16.580041684077173
639 39.71304209798213 4.520326336318636 0.08887631226548828 36.52184158568941 3.4141931829534933 0.14092032735571045 36.43998668858556 2.0125673502087205 0.3423978972089679 36.02029223446295 0.7506062497702913 0.5534034060387367 37.53485819794721 5.814580918635353 0.31846022559703974 37.24600416093345 0.006872788875701285 16.547687684898033
640 40.06358242962793 4.504859978423764 0.058177237715985416 35.97977687135933 3.383986914102773 0.15036807659358967 36.726216077607376 2.043137519379213 0.28917414959182436 35.03313710251652 0.796047600779918 0.5716864629264914 37.39191262866264 5.829916266153644 0.31315753719843054 37.03892502195475 0.016007637066264936 15.843010279539085
641 39.757673169904706 4.507200236492398 0.10242151649421316 36.76256241880213 3.4014603383929116 0.15985229375023857 37.04394073609467 2.0183733041555385 0.2903571570925954 35.126118992753675 0.7300694384821403 0.5377789000846385 36.68392370261071 5.824537746513248 0.2735639790813938 37.07484380403318 0.0007461941056498223 15.629988954170244
642 38.98512410168114 4.5005827479028255 0.10199915917952992 35.89804348484916 3.370892409217844 0.1851770942482631 37.11096851387315 2.0233848948373234 0.3555633409954893 35.22714760329745 0.7380712936778112 0.5747677719662478 37.664734992461376 5.826794995734947 0.2561282661167322 36.97720373923246 -0.0036367504274471773 16.886620456540083
643 39.63186161582713 4.498901933562852 0.08148213596841805 36.636428572915044 3.3876918423451836 0.20913873300652278 36.53235940254341 2.056855830826129 0.3557256215281546 35.06205590611392 0.7575931973336364 0.49661484877460377 36.35994471796776 5.815783456247736 0.30524471111618323 36.84453004307345 0.007783233361509901 16.595218910575934
644 38.57774835143318 4.530696100223701 0.21261420295326583 36.739195733880656 3.373024512733908 0.13273657851915088 36.067928375533384 2.05486783563949 0.3626819338271545 35.438412420426914 0.7522190604994988 0.47339863520411046 36.548392641651816 5.810470369433274 0.3265918629842889 36.67433550458519 0.008673557004376775 17.280673108123327
645 40.28729161892186 4.520878364419764 0.13830803893262011 36.39587537948642 3.398931892856681 0.17862617878532827 36.68167740328246 2.033960428958072 0.2955199144651918 34.56583778349624 0.7444960918286533 0.5925756966737252 37.24830948394804 5.791013393008949 0.2658600968455757 37.035798333827 0.002274015512826555 16.855156974212225
646 40.107342959010865 4.517367178309494 0.19138717965155427 37.553887464617546 3.407787139975995 0.1727355681123673 36.935343887451985 2.067158768597597 0.3109224651773204 35.314140020573376 0.7245317152778554 0.6034196709945107 37.19004087854809 5.827719539144698 0.30432627595382883 37.42015104204037 0.0133308495595305 18.137450662457855
647 40.35877362769394 4.534281012158214 0.0999921198053495 36.412200459826046 3.383776500091536 0.140517877956799 38.164481378735665 2.0789968667818046 0.292334905380068 34.63823266971508 0.7385933900686037 0.6041417395370183 37.32330791969683 5.8416046047910015 0.3469166636030686 37.37939921113351 0.019868456076634435 17.004279331096942
648 38.61783922805801 4.528390242816054 0.14724955005981816 36.147533996678256 3.38419914401609 0.14069863291072263 37.53594947303492 2.0571874328589934 0.2881416743446787 36.1936471493593 0.7489783926926278 0.5405937181294651 36.9463005599101 5.834077274023609 0.2684249071915363 37.08825408140812 0.014984478579877347 15.872174044564986
649 38.997792779306984 4.512697735209506 0.1291642180137945 35.656408284219886 3.3877407451129384 0.16913944665455308 36.59851088882398 2.035637171613537 0.3278182737864967 36.346985315631755 0.7441247680772582 0.5568074460388659 37.720775367478936 5.818026307605626 0.33447724875635165 37.06409452709231 0.004063326822175628 17.388199178076825
650 39.94159258159296 4.523127026727602 0.11088750435525443 35.86893895528428 3.3951870678209444 0.13791189070828885 36.659291869153215 2.0858856301543565 0.3418362869024033 36.69538608615854 0.7350749464488643 0.5637478573264654 36.74641625276596 5.8255213326168525 0.2757880963147628 37.18232514899099 0.017377182052126416 16.3885597399226
651 40.64921712054657 4.548970500284067 0.2403102388404993 36.18254218712308 3.3995422109404703 0.16108630510025995 36.87541871523651 2.0476133897888547 0.2764929168429234 35.11047189221428 0.7885701620053384 0.5134595444763816 36.66335298557632 5.81339746234368 0.2853014818805916 37.09620058013935 0.024036726370884588 16.921168145819323
652 39.950741547939735 4.530305961486036 0.12911376849940887 35.9372582681611 3.3632702358852056 0.13969839522501176 36.560457174908244 2.010761993695813 0.3072730907728342 35.6543684848047 0.7784171551981545 0.5271992715405691 36.564613827077785 5.805190665120286 0.31068800332296787 36.93348786057831 0.0020071835755014478 16.20293165596225
653 40.575680228943064 4.5332523565821115 0.09642560447836239 37.49647502480586 3.3862837652835123 0.16728458771798288 36.79806030656188 2.0504582090148578 0.28431164848821183 35.30395846478168 0.7834962989940574 0.5101255152906676 36.9611398793719 5.812760605792779 0.31596612438068994 37.427062780892875 0.01766822843186615 15.746180599285333
654 39.078693168425126 4.520192199801041 0.13827085334568628 35.90462009676922 3.3862730586369523 0.1682419605154852 38.08218851705382 2.054180106788218 0.3222279515916432 35.653712749121475 0.779719584802116 0.4641707500030023 37.329600196067254 5.78632666395255 0.3256739301081497 37.20976294548738 0.009756304094577927 16.255791781900136
655 39.55519301989407 4.537337205712018 0.17793547737123497 35.849659181448445 3.382776561211406 0.10456148734987432 37.151280205078926 2.0224059399728063 0.28327580350423254 35.30054503636189 0.768722845619606 0.5022032251270309 37.00580279333102 5.799701963267036 0.2777310720353382 36.97249604722287 0.006606884454976902 15.420667061530265
656 39.091972584871 4.51168141064793 0.12405152996342729 35.919123123074584 3.3687667060004163 0.1691203249775018 36.57835565346731 2.0134749575067197 0.3093837423314262 34.75797525001633 0.74729746086716 0.5177952266547213 37.01143612150154 5.773940780850955 0.31797367032169754 36.671772546586155 -0.01254975552696127 16.48198461814868
657 39.98032916355922 4.523838062547457 0.12789050101499305 35.9804305909715 3.3725512625597567 0.1400895239483355 36.38216982757253 2.000502597248617 0.30696689981014 35.43150395145629 0.751835726085024 0.5497215832318214 37.48701958144777 5.806111667713207 0.3218366075127366 37.05229062300147 -0.004614155470785297 16.575727632653308
658 39.222083256135974 4.518492901729568 0.1871886124876723 35.84043795347868 3.3785480164730637 0.1394070141636377 37.249541913576174 2.007668054980135 0.2949555527820069 36.3815075643965 0.7557202724189797 0.5249673765621558 37.08584449294805 5.82844530977741 0.34617838944235757 37.15588303610708 0.0021928923742337235 17.10504701313148
659 38.547166177055004 4.539959305664654 0.1848093040566837 36.63898642130365 3.351407872369547 0.1667575432522989 38.04427833092212 2.037265302164619 0.28585328369722335 35.60470697268887 0.751453854655179 0.5258954567694606 37.33195991364485 5.800389668440355 0.30415556143324607 37.233419563122894 0.0005131819572732566 16.81598068137668
660 37.53446135563121 4.52214337044492 0.22226973136658512 36.96107068852453 3.354849728509799 0.235755546738255 36.38879082104603 1.9992548666957226 0.3460736769151212 35.78276817062465 0.7656214254868253 0.5104378025353848 36.88958473184937 5.823452990105847 0.31755321365973366 36.71133515353516 -0.0025175424529748193 18.702373427250418
661 38.743774855936884 4.521058981560252 0.16140150642491446 35.998457392171225 3.35534095921694 0.16358556947620725 37.57975659457961 2.037342322073921 0.3010230410738799 36.31824182122993 0.7646190112835562 0.5435195405847423 37.774582355857945 5.80329490633197 0.35979303988446804 37.28296260395511 0.0007492173917302613 17.524747215423172
662 38.102105812877966 4.5282641802065395 0.2503004879495308 35.70267606240223 3.370679413860089 0.22769559327488142 36.51095461895695 2.0352385050608497 0.2950225935393621 36.05801623587239 0.7826508384133372 0.6101987871812184 36.66400283255435 5.8310546790583135 0.28728339625918253 36.607551112532775 0.013995504618228249 19.142529769616246
663 38.88396474691262 4.499621103548211 0.09584313467267405 37.30334786760763 3.373306933250916 0.1387375474218831 36.20379206622056 2.0130279332995773 0.26712800698325057 35.28626942778393 0.7885622135217158 0.5431856679299402 36.85895536901179 5.825910070143433 0.29031988813115406 36.90726589550731 0.0045036320511731235 15.300428198441036
664 38.09373445522396 4.4879599945600335 0.19065602116871047 36.91219123535136 3.3656771115403954 0.20046858992880917 36.33672693131146 2.000660863343953 0.290440214756998 35.272551200160244 0.7707735068564711 0.5264429336200852 37.53315334437985 5.829544137098018 0.24172263220858908 36.82967143328538 -0.004658896021823367 16.612686575058927
665 38.117047401769284 4.473596618129939 0.18228986367703123 36.39122261558934 3.3711868245222787 0.17709668955259653 36.473431971320665 2.024312374923897 0.31833322663373176 36.158449121646605 0.7673711392479143 0.4972221242843817 37.453179178534995 5.8445496920029285 0.25335541809313006 36.91866605777218 0.0006213110637939723 16.36708169084777
666 38.32068637151892 4.514520234539262 0.14471480713517137 36.55582035059816 3.364526416481264 0.13912491275594563 36.861779635303215 2.0265921351707545 0.28660062522849183 36.12908515150064 0.7466341182384844 0.5541087298955704 37.286717164579066 5.856729759220633 0.2886415047871721 37.0308177347 0.006218514028481947 16.193971174064096
667 38.098458520510036 4.514538762354059 0.13080311894974614 36.72577189149041 3.379945530172318 0.21204315057593429 37.04333535596382 2.012408760987358 0.3344917739734513 36.43710399374573 0.7439736130062399 0.5400286126814082 36.392362718338234 5.832517340420287 0.306498069672547 36.939406496009646 0.0010947826864548204 17.462203468048422
668 39.69857619483855 4.521815844708134 0.09352496017273555 36.21444138230383 3.339634998490553 0.21384843712401236 37.08735009695796 2.0157618640270143 0.29907458104300655 36.54603841719141 0.7675891512472226 0.5696394323871584 36.39208890342292 5.84085204758261 0.27368331099327875 37.187698998942935 0.001548762509509216 16.613148723240467
669 37.29219060146721 4.529386243023324 0.1815660795753536 36.13727569170122 3.374195044427647 0.16303749869514303 37.02980076682059 2.0543074793349385 0.3225035755751302 36.24871740165757 0.7760742341799001 0.5408791391238981 37.59525528288587 5.789667494215381 0.29653558567131844 36.860647948906504 0.009144080334640647 17.24055076624283
670 37.62886855419113 4.5341209194470125 0.15792993222063723 36.135342928911264 3.374734654576554 0.2049609409259143 36.43978928256709 1.9898220003647746 0.29847580064946216 35.083667375985314 0.8177163267833685 0.5433752232568879 36.83333264146525 5.808624343011106 0.30255432448286873 36.42420015662401 0.009421630134965553 17.272342394003118
671 38.53180323439768 4.527484873127536 0.12534450053325447 36.14738765645043 3.392014369806385 0.1906632552527758 36.60239568892364 1.9892678951293024 0.34272404552392216 35.71840376046972 0.7873647216078704 0.57296574393153 36.44115589150424 5.819397511337369 0.3583052312625811 36.688229246349145 0.0075238555000951115 18.220089701553103
672 38.19171441107319 4.532377283206911 0.1327415324526152 36.007676161099106 3.3668500010915148 0.15367778454257577 37.09085642729669 2.0301269188720314 0.35046866641142227 34.507501720018176 0.7790235506221851 0.5707081187983138 36.404779167237905 5.825548648176471 0.3783620922371404 36.440505577345014 0.01120326169222512 18.173742205143768
673 38.167842248374164 4.524450312938903 0.11007661145106497 34.82044971882287 3.3923038936964516 0.17452756725484692 36.07040450893642 2.00797035781251 0.37157048473118515 36.06022391342155 0.8107884711487848 0.5978999901848006 36.24437305259248 5.804144997444026 0.3308635685469031 36.2726586884295 0.012349587906537618 18.16205418384806
674 37.892191983928 4.544671469969279 0.15054463658584138 35.56328644066237 3.3647062327850716 0.19445837274790032 36.15384964494789 1.9936285325838468 0.3159066552968981 35.976020560250824 0.7687922168094729 0.586197676632868 37.08968270353156 5.821894959638244 0.37806040381759926 36.535006266664126 0.003156663655585268 18.623050558788055
675 38.18313545042685 4.533501129183118 0.15285986231101278 35.45074239200916 3.3605100447832905 0.18471813582973431 36.31933810481215 1.9960602933442522 0.30218783097316954 32.65965074036189 0.7578570353823904 0.5879882594894764 36.57927259002733 5.8133163690461505 0.34433338588355056 35.83842785552748 -0.003333044353757253 18.014795462696473
676 38.47059766271927 4.51834868062268 0.1832608690457255 36.794186571743374 3.3521207640473523 0.2555087520061316 36.99604718630883 1.9569782388000054 0.2860943714732879 35.976616163324415 0.742359933915156 0.5785076564113192 36.466675160567384 5.821625183298299 0.3423982522659465 36.94082454893265 -0.017295458564899002 18.85913387771212
677 37.97656942317148 4.5295675697155175 0.13424444699406693 35.69854728990767 3.3698528544754036 0.19323121061194526 36.916714870679044 2.019114403250195 0.27537847741447785 35.88323789125896 0.7829561006886816 0.5652020632594066 36.7555096514586 5.827720657679704 0.3658950041451431 36.646115825295155 0.01026029846030283 17.577785975594516
678 38.25949930777993 4.521340543299927 0.09620619415150937 35.92390746319871 3.3928115283539495 0.21377090604502277 37.84524975834006 2.0154532545712702 0.3154162943574771 35.66815008902601 0.7350174847165856 0.6036610045238401 38.05038778184486 5.815996054890716 0.33954370063144534 37.14943888003792 0.000541754464892219 17.974810173116733
679 38.34874149277227 4.506335512612981 0.21248225142076352 36.88949876310434 3.3893205294758775 0.16465810707871797 36.27436034971409 2.0263670506539793 0.3123565012226876 36.00740746390161 0.7409222647790136 0.5607718700049972 37.768994106240655 5.8143926142453966 0.3355202503516159 37.05780043514659 -0.00011442434814785684 18.171803151373922
680 39.90199611074714 4.523408180754945 0.08984543388968408 37.51543466030824 3.375334479043127 0.1886543421572505 35.87205593522388 2.0149075200773066 0.3690402107575132 34.724255651719396 0.736632085861478 0.5507916960786883 38.188473830608025 5.815340674584828 0.28232099784544573 37.24044323772134 -0.0024574306372605824 16.96702990609582
681 39.23997047363864 4.512291031695488 0.12917347267800267 36.304553476173254 3.4003148620505708 0.23998194840241432 36.160923483886414 2.02955685089235 0.3815875834505768 35.990016902833 0.738862840835245 0.5529857034031043 37.55513608747334 5.836579777892864 0.28950275846935764 37.05012008480092 0.007939053971706134 18.257087762471446
682 37.8790911584599 4.514640349841557 0.15260050232844727 36.18325183938858 3.3965425627877393 0.20145010888999695 34.78578410790868 1.9843294333281305 0.29974851260063706 36.465596622831036 0.7258593529795644 0.5397224895107691 38.61774170950802 5.844016664619684 0.2738120707892087 36.78629308761924 -0.002504345990262635 16.81440544748088
683 38.52914968281006 4.507784175139674 0.17340220236736748 36.83782066901098 3.3688120791174985 0.14639272484990387 34.784052916300766 1.9921452122959924 0.32042107261750985 35.65187639628728 0.7572068144179482 0.5582891489692206 37.22304259366976 5.833884034227336 0.2769116125216453 36.605188451615774 -0.0036155556619076323 16.907030689364053
684 38.6223619455786 4.5149636902722445 0.13190984931168453 36.738226756244266 3.3856725934086045 0.22752336926485855 35.56372007154088 1.996757347282757 0.35894799747719763 35.25829362855148 0.7621672310870434 0.5354307220230274 37.23302063340924 5.844033460631259 0.318601257060228 36.6831246070649 0.005136845834784154 18.018527946406124
685 40.587155978853346 4.517373424386115 0.15807123110224516 37.520014309739935 3.378101181712875 0.22725050712544398 36.15917954309378 2.0130488329285585 0.31974403323183614 36.167710061365405 0.7344614064981387 0.5195014574353187 37.58217792641534 5.831594227915105 0.3060694945868706 37.60324756389356 -0.0006662040134390202 17.539804844647012
686 39.58458048232345 4.531608920613747 0.17340634789873116 35.574727565083435 3.3881339274023827 0.19256926891247397 36.97158506418627 2.0478158967732374 0.3154491488981711 36.060073637064654 0.7440380560124775 0.5623504453496727 36.45700700776233 5.821213301837979 0.3021846265094088 36.92959475128403 0.010980001826367247 17.715394797880585
687 39.18140228680125 4.511588473331479 0.1567961405212667 36.25207099699251 3.361339676329279 0.1428290358710814 37.45011104089113 2.063591851516172 0.3153184796788091 35.7226876081361 0.777763183907958 0.5735427024882003 37.1844903889618 5.816595036828036 0.3185091461758267 37.158152464356554 0.010593625680987206 17.26889643330266
688 38.66289227826014 4.5397085295502855 0.18622047142370965 35.10119876534095 3.3807914432924266 0.18306484896410355 35.75288594484738 2.011489775627392 0.3391232467598477 35.52003396665956 0.7291615427347112 0.6202831426670639 37.7130863601902 5.806674030271673 0.3285812235771594 36.55001946305965 -0.0020169544062997426 18.990948916924115
689 38.79511948588043 4.512239013759852 0.18962506465385232 36.14658072312472 3.365986413707511 0.15767998467915645 37.077577051156986 2.0092593915297066 0.31234311762538863 35.305034736049514 0.7531379562463941 0.5769017983605692 36.902372112709145 5.795097926607979 0.3067216154817833 36.84533682178416 -0.008437878331309 17.684589644473157
690 38.577265687923294 4.538638240457061 0.1419886879707965 36.596518946388386 3.3800414453362344 0.12653226817277 37.160354895676484 2.0010305255267817 0.30026342738353673 34.863224528743935 0.7431389591978822 0.610733643783983 37.89631252391532 5.810530649326179 0.3021305462144641 37.01873531652949 -0.0009060547327699009 16.978441996918573
691 39.19704988998612 4.520012959938958 0.15675338398905736 37.15364318172199 3.352986123694638 0.16322687171857822 36.20140976147799 1.9970148775184673 0.350168556558904 34.48173806101008 0.7563607977032789 0.6423161062253223 36.615432727208365 5.829386831115796 0.3116265762242642 36.72985472428091 -0.00442970070736981 18.610717638065495
692 38.819661952269364 4.532436883267927 0.19517146719858758 36.13658911917853 3.363647775363922 0.22694606583698726 35.961166592872864 2.0036829875742663 0.329003568827251 35.58853322525659 0.7509112502801735 0.5479697848165732 37.22843217866683 5.824946313754882 0.25921109050020164 36.74687661364884 -0.00045697665336335013 17.85682529985653
693 39.096458508937694 4.529106744804596 0.12458893210037197 36.12383798537664 3.3916487144519016 0.14136352622342674 35.31468127931073 2.0109686960065893 0.3434618360433477 35.479879096373644 0.7669171901244437 0.5641642271448168 37.417216849405946 5.83528823767088 0.2798128739721403 36.68641474388093 0.011203897910084627 16.654638588373643
694 39.97788142190237 4.530627451720628 0.13625838900661655 35.86713180402085 3.3923021686262063 0.17924137959765576 34.82964659043207 1.9908996585887193 0.34834365907289316 36.05660022246875 0.7397054271083405 0.5415087855893036 37.028598278978166 5.811540571317494 0.2866170707369717 36.75197166356044 -0.0025669632293199517 17.096708627310488
695 38.836346636143375 4.52449067294927 0.14047744231333684 34.77620770460048 3.4133155105415627 0.11046549854222648 36.01967154030922 1.9981214096137712 0.32517503572609047 36.86442563285762 0.7407693132069545 0.5454983532743796 37.08177922543601 5.837655175068054 0.2839542229413964 36.71568614786934 0.007288397574324934 16.106652096632555
696 38.910224451954846 4.538988094112902 0.14493246305279026 35.86426194236664 3.413635103477332 0.21834178143734947 36.349194104631366 1.9775472896379107 0.31124921797713717 35.748869040665234 0.7700563118780099 0.5515352762495328 37.9774776049665 5.829679866487849 0.259029180485263 36.97000542891692 0.010399314417203232 17.017853995228833
697 38.90242760904117 4.5340033727126166 0.15329805758909032 34.93543290327937 3.3780171215261356 0.17064721390906396 36.54731736342381 2.0179625316849004 0.32873541803819795 36.36337828822057 0.7539764519193835 0.6035491698547862 36.82799762736325 5.8221347960472585 0.27196209218713085 36.71531075826563 0.005636836076461394 17.5117898222591
698 38.59913752822216 4.543727498176185 0.18585568997235988 35.67048379431944 3.3869928028940954 0.14186986065793528 37.286001538056944 2.0249512866618606 0.2851061561715405 35.474223929844754 0.7578694442678331 0.5951115677987343 37.3836641058224 5.819382894576365 0.31054310881773 36.88270217925314 0.01100276661367039 17.40057220359054
699 39.390632771644356 4.555473874672875 0.1833906713722209 36.26231866248396 3.3750133848745203 0.16242457954303058 36.62830549698604 2.016546192382742 0.295763362633825 35.10062195280905 0.7715237018773452 0.6310375888962322 38.00425765564979 5.78668398774648 0.24227926715003628 37.07722730791463 0.0054662096091949944 17.359423362260436
700 37.76352676766671 4.5546063060339925 0.15877020021195645 35.66358742901779 3.386527302147756 0.22196967586025226 36.9763164578233 2.0135514361579174 0.2749245749690639 35.45181191109655 0.7640692622949302 0.587002587909202 37.34428559836862 5.800717052959458 0.3023081747957383 36.639905632794594 0.00831225321721334 17.704111839996052
701 39.06019798612008 4.53917706481827 0.18948018092303137 35.93093288519863 3.370515614902667 0.1848371971917207 37.017974056449425 2.0163456187441646 0.24762357963907122 36.08496893108849 0.7595900101282634 0.5927487788737271 37.0492108603577 5.816331288721756 0.35589022618062177 37.02865694384287 0.004809900761426756 17.997520651344416
702 39.54367796896036 4.513177531922261 0.18169345066651857 36.04513543723072 3.3824843951037518 0.19305016902350938 36.38768913148837 2.0167007705474953 0.264707028702038 36.29800676005226 0.7313653052094576 0.5771455567097583 37.13754633407862 5.80452985324463 0.36226942996646244 37.08241112636206 -0.005930447496078406 18.09246746153105
703 38.64393894803683 4.51507454975356 0.1728361067712054 35.997171272351345 3.3874831248873716 0.18126776468089947 36.32593791746546 2.0111927433881744 0.31608407136235056 35.21879967805354 0.7399953492917879 0.5924270153409241 36.67183177151973 5.80645090942155 0.30719563444846104 36.571535917485384 -0.003542683353108589 17.988704318226148
704 39.67256467045658 4.5416278994753245 0.19500204816239117 34.92980493652235 3.375070578396732 0.22107036801967864 35.9863455340023 2.026105514757948 0.3119757249260115 35.505950830140826 0.7600167565508048 0.5539399243697568 37.660851094996104 5.851846838851855 0.30084266545243543 36.75110341322363 0.015351498904935302 18.137904113182376
705 39.601843417965625 4.543436361750704 0.17816398759184288 36.13761625009707 3.415624906708554 0.16109373736911878 36.430109367003496 2.0555725495715653 0.2919671527506315 35.559809302099346 0.7273989261641334 0.5928183406912146 37.022206315319444 5.813004850906046 0.253292632120132 36.950316930496996 0.015425500318603036 16.92902183166686
706 39.957927889668085 4.523732357629861 0.15912493791905521 36.19209559658514 3.407976775383352 0.10707109361366436 36.55119271917564 2.029003542121822 0.33066553868683185 34.98570168301353 0.7272254866547928 0.6206065922200499 36.50080798581312 5.799126901207156 0.2949276660314156 36.8375451748511 0.0018309938977992158 17.33077958491617
707 38.073246116678106 4.533082890782389 0.2167416821407442 35.60957402428817 3.3687643758727437 0.1567961405212667 35.920865399646864 2.025789133399239 0.32667620124505947 35.51626734382278 0.7357341199961295 0.5858143145595954 36.177752155601155 5.783695929638942 0.3249314728383072 36.25954100800742 -0.006168728763709064 18.46023963059329
708 39.10784539093475 4.512077958530244 0.1930768855274397 35.69823814458741 3.3619502487658948 0.17479099407890306 35.999461437097 2.0140662500853423 0.3576986444693814 34.33206792908214 0.7323450572607478 0.6051068169800937 36.69290722609549 5.7982946849377255 0.34983063792739616 36.36610402555935 -0.011835178785606582 19.257157090135948
709 39.5848963755171 4.524867452737004 0.17074265588350107 35.910943250693585 3.381163157342942 0.14150306382190259 35.892247031805084 2.0036070149649863 0.33203125636956304 34.432511535164465 0.7379068828100841 0.6090028219330228 37.94492127425371 5.790518622309384 0.34727393987055405 36.75310389348679 -0.007969392668717412 18.340994812865755
710 38.313499744012525 4.540235108256816 0.18300361152383957 35.87876410767891 3.415248702681136 0.14034200510608755 35.41387263398354 2.0115173533104524 0.3332966788652274 34.00117500171808 0.765022133898029 0.5971669634415063 37.817160419306106 5.79641528618966 0.27620936301158494 36.28489438133983 0.01010569816562119 17.53272192281135
711 38.65526021635799 4.537831389414079 0.18455645429901937 36.39420856568756 3.39438873404638 0.11030209403584908 35.1033995914556 2.0265760913104494 0.33807063166911105 34.48400903203061 0.7284165077818112 0.6016724701816082 38.208284327502966 5.785105179541331 0.3052022647773132 36.569032346606946 -0.0011184382827873706 17.644853121019064
712 40.4779656993921 4.559873101224417 0.2253524545881984 36.128251122279615 3.403355550033756 0.17878713016094 35.885679121581326 2.0022234136774193 0.35579681086586445 34.196093983174585 0.7538111697300648 0.5627613693101463 37.35929555267645 5.786088254727736 0.2646856124552835 36.80945709582082 0.005488279177081079 18.190073598624245
713 40.078525836186884 4.554830753153005 0.18111726685730523 36.16200176612149 3.3589564369222207 0.13637725090080943 35.94175783177829 2.0332497098505558 0.28791820718613204 34.3956140906177 0.744947535453076 0.5771491615943001 37.69170691952766 5.813409695059053 0.29148136931676316 36.85392128884641 0.0054968073859845475 16.891291476046366
714 39.53454389640909 4.561166837326477 0.2402371007553382 36.107349973159224 3.3751817299696967 0.11276600929890261 35.184244763258924 2.0510558650563366 0.3174850582116091 35.835567428171466 0.7334047582251787 0.5955761450653606 38.41508205642937 5.8229439654016275 0.21580758430805916 37.01535762348561 0.01316861249426573 16.981001102754497
715 40.75541006021098 4.563882480650377 0.20079011257490126 35.80436393911824 3.3980743710410604 0.17005654376397328 36.09795745806962 2.0338080779425747 0.3007024349287884 35.216431035994646 0.7557498398024148 0.5413068429710035 37.91327568279203 5.8368651295666485 0.2677602147399092 37.1574876352371 0.022093961099017533 16.966611283077103
716 39.43281029519841 4.522971534293617 0.2346354967500723 36.74309234054133 3.387414442623221 0.14758757372760753 35.00659808204082 1.997299726087359 0.3126230877816519 34.59599629921417 0.7382805875431109 0.5337249837788759 37.021157094406526 5.798564664362677 0.2309475167182349 36.55993082228025 -0.006675827719600513 16.72485185346775
717 39.551782324004016 4.524602735636733 0.17543487173621927 36.33067423929863 3.3952921411387904 0.17580603814211485 36.72835869992758 2.002085917009742 0.27197141143094006 34.3257286968812 0.7620849938532168 0.591290166422188 37.67091191696468 5.831626425106059 0.2331309572464903 36.92149117541522 0.007556423847310634 16.588657335844115
718 38.64425445251749 4.552897555164635 0.21427856888072655 35.81796967374473 3.3944330211758023 0.15017497721244788 35.49699563241722 2.0104776558301163 0.2640414227406524 35.84141649825492 0.7362876781030369 0.566649833475651 37.98063706406729 5.83046911556101 0.24273721411092808 36.75625466420033 0.009330986465322644 16.476914195729957
719 38.694724977336165 4.556420304184754 0.18985229277630986 36.89687645394902 3.4055082503142238 0.11374015915711398 35.87124473826505 1.9926612335563634 0.36972006248476363 36.52733535500764 0.7444350201166327 0.5575035065080655 36.93033461976523 5.839337182659113 0.29307381121594783 36.98410322886462 0.012090379464619883 17.462491164929514
720 38.630094308787015 4.530321624860991 0.20879452154206588 36.0599049068473 3.4114026383255585 0.14977525534514025 35.83017220101686 1.97873705337139 0.3218356653224537 35.332449823510075 0.7464062041326659 0.601141214231123 37.75638028533782 5.8029225943072715 0.2551972627527922 36.72180030509982 -0.0016239957020220963 17.609788152437016
721 38.406205287844834 4.541093850655535 0.22957277298999057 36.89226323181959 3.390989821041085 0.13057809028702094 35.872891505621325 2.0192372362783555 0.3092858452616431 36.328441799309694 0.7434730730037977 0.5461196491695682 37.80485494651577 5.791114657835577 0.23933837470401537 37.06093135422224 0.001599709061272736 16.6718655606073
722 38.89864661158129 4.51269116505803 0.1534197964777191 36.9929049258728 3.3878425074160448 0.14281102905776522 34.76394054754674 1.9923447923971898 0.353529332837467 35.063883196543266 0.7368113421735741 0.6006567943744634 37.27924409374096 5.793389163897065 0.28966097972275445 36.59972387505701 -0.010966224513216804 17.647993130354898
723 38.268450914794194 4.508840082287136 0.1895940725304524 36.21983310166513 3.379664041803764 0.253561268311191 34.82765709664634 2.0241525848033177 0.33494574417404194 34.659194333337005 0.7233944419821403 0.6257736469389726 37.91396786207118 5.833278395170563 0.28020755606583536 36.37782066170277 -0.0017161094922132358 19.298161491261876
724 37.95985244655707 4.529699433414477 0.21579199620826964 36.283506183778755 3.3835086585109106 0.15945261760569887 35.90239927957682 1.9839277547760095 0.34140021037563273 35.84597810178159 0.7520131333133284 0.5837477588592435 37.91351559746542 5.811847888194352 0.2366760083702927 36.78105032183193 -0.0033826450597820522 17.613508622086986
725 38.250184799074205 4.528340730569585 0.22049308117959565 37.0286327553361 3.3789102724260567 0.1891729691294653 35.55604805390057 1.9930631507643288 0.32573279424792373 35.142818593353844 0.742273781195667 0.6234740260736147 37.23228418245635 5.815778041085956 0.2703904505244732 36.641993676824214 -0.003908823493278768 18.669982403530657
726 38.273285797219785 4.529886694830636 0.18668252276729932 37.42824739287368 3.373185568740847 0.09840201182276605 35.72460059970065 1.997163552382953 0.3420870866807191 34.73029761408139 0.7493136194153842 0.6315520432262967 37.88300565605099 5.820653559261391 0.2815040384991798 36.8078874119853 -0.0015414197753552239 17.649709374163002
727 37.86927875030138 4.510284566160853 0.2080963375319363 35.708103398135236 3.3606595113389113 0.10976037844268878 35.28440918406705 2.0062630869530116 0.3254737897991704 34.918748294280846 0.7658359732320248 0.5865183581171077 37.506598980515115 5.788807238433228 0.3106963868715466 36.257427721459926 -0.00921194347799179 17.65334820352229
728 38.98546494719824 4.55828339077354 0.16716784780287763 35.36260685398867 3.348746368714476 0.19370460473289686 36.20347603838067 2.0039629802109844 0.29419348764574743 34.64873350106927 0.751427701638294 0.6282328240697013 37.795825247872436 5.804683590818031 0.26847232376784347 36.59922131770186 -0.0021612122705324532 17.78198682278326
729 38.73343560867439 4.530914014000253 0.19276320236408226 36.13275248460794 3.391183076769017 0.11443025385030645 35.225332546612556 1.9928634749684084 0.2636437416320074 35.02146595443741 0.7462556855229142 0.5471493417173824 38.049550522399656 5.8303454703487345 0.2923342849045806 36.6325074233464 0.0027303256202678926 16.161086200289514
730 38.10499069817544 4.500988774925435 0.16535083523202626 36.212048117399284 3.3835817165155206 0.14639272484990387 36.5231698612645 2.0291821920603947 0.3038216237742164 35.9668846051259 0.726027480816684 0.5540584329320851 37.79620660491044 5.82629905741907 0.2754781986882386 36.92065997737511 -0.0023661743541765422 16.559646998698963
731 38.46754564216717 4.528177633180777 0.14445832443192072 35.4211917894165 3.395035981474315 0.1346974858024351 35.961950098923296 1.9969070457357974 0.3057064910164872 34.745164478254054 0.7378686517261196 0.532672414037569 37.91344294237951 5.804885060889795 0.29263899126169735 36.50185899022811 -0.003007144100236747 16.159400353128223
732 39.84701239515404 4.546601284249099 0.16624433234070443 35.18915717896347 3.4289854528851387 0.13973477541347645 35.72137544580102 2.0116904328009406 0.347891988453953 34.73167757689328 0.7472736598381197 0.5940681628337108 39.16446136699727 5.808615382073176 0.2650362614228028 36.93073679276181 0.01305122366769731 17.337422365846685
733 39.38014311072566 4.518427242317253 0.19346014509760348 35.76304295322 3.3907813585044106 0.17940679531957812 35.020199315060324 1.9818002272577986 0.3471127799440404 36.01675056670822 0.7160445779478462 0.5422138964521107 38.62732665258392 5.818748228180908 0.24820824819137505 36.96149251965962 -0.010421691859954119 17.307930446691614
734 38.085645498262124 4.518479602657388 0.1595907042742427 35.25371066625479 3.395444062673351 0.17864529926777023 35.37180222581485 1.9820629654667616 0.3752396917885988 36.4042431043617 0.7250609226132413 0.5832063794520013 37.14718544700226 5.805634564563528 0.2849355104099347 36.45251738833914 -0.010245595106743544 18.124002487041185
735 38.06006965634018 4.513896397024837 0.1503127598775797 35.80957893116154 3.3816807885156868 0.13061974049638997 35.562321636505324 1.9888423496972027 0.35878490543993974 34.86712552678838 0.7571450091729189 0.5517855897506699 37.427883695137766 5.823663498351718 0.300692976642822 36.345395889186634 -0.002536410149124846 17.099306282780958
736 38.492657796728174 4.52035787364969 0.17703002586965308 35.89715792528308 3.3886394552939745 0.18708929734571736 35.993303548035044 1.9661454875000106 0.35219576043707684 34.93715443253032 0.7486373001126246 0.554911568538727 37.967220168291234 5.812541345724403 0.2248057711631255 36.657498774173575 -0.00831772624545688 17.14326877458604
737 38.295685315638714 4.532995996573974 0.19471422549365683 34.82543579319349 3.3673530805040817 0.19899172863701073 35.213260461070426 1.9960152353144096 0.3251532062346561 34.488336272257726 0.7208571140675362 0.6133142204961604 37.99547949347177 5.815599723181139 0.28889936883821543 36.16363946712643 -0.00901778877336945 18.576125368292015
738 38.83839287710963 4.536045621165871 0.2216852155114713 35.74892695434805 3.40461016331796 0.14686840117099645 35.69955965033317 2.006734585550758 0.37255668524867974 35.59280863352256 0.7036474389240392 0.5105951615109273 37.08952861203577 5.835389310745774 0.2967182968232283 36.593843345469836 0.0017034052392830069 17.74362927219573
739 39.98375704984467 4.574264242260471 0.2155859063988391 35.02313874328149 3.3970492517619726 0.1766430890964701 34.13339966510791 1.9894425624153618 0.39714021855743703 36.141129344108634 0.7324644739105095 0.5974595695943262 38.52258053192049 5.808928288490769 0.30267672666952916 36.760801066852636 0.004847745066219189 19.36030704104753
740 38.69425156234396 4.542782792242093 0.19558748034517395 35.75581093062769 3.414128400407963 0.19933697417627472 35.71021233124394 1.9937342403463456 0.3058644904184117 34.65856736978288 0.7618360836574143 0.5260322259907977 37.83038942059196 5.8123473667166055 0.3236701546652177 36.52984632291809 0.009383757972486806 17.767321825657607
741 39.279828803033034 4.535459897144071 0.17279728491197724 36.10064466917953 3.3860109720183824 0.22340896408028538 32.902180870249715 1.9806997031155777 0.367895069727739 35.6969072830901 0.7403026822809274 0.557890821930277 37.335970762340814 5.835634362146069 0.30467557345109436 36.26310647757864 3.950463940816107e-5 18.64023893764038
742 38.33510047911516 4.513913094549649 0.24495218780987382 35.524457136485736 3.3951938006491806 0.17035107759307522 34.76852743002272 2.0156338270875587 0.3459534659910242 34.8212593838214 0.7375752677552477 0.6182094830428113 38.410632391896655 5.819357547894729 0.27671401446219407 36.37199536426833 0.00075268888567539 18.978427445784416
743 38.647847258304544 4.551629334024351 0.22658736935144133 36.20370083690595 3.3942119695227855 0.14416571333965658 36.08740262896413 2.0319278208388347 0.3342892739960855 36.168415953287855 0.7424410338633781 0.5164055494772131 37.779132248070795 5.803672423687727 0.30927233311085733 36.97729978510665 0.009194497685817904 17.54076186514551
744 38.8044921615237 4.539102332888393 0.1891723351938637 36.22387214029637 3.3898526506681192 0.1799687497140572 35.847452784477674 2.0022573286650047 0.29245752759467203 36.32984235050944 0.7329142080610613 0.5615395458726544 37.61256989530131 5.7983045445117884 0.2942304854454405 36.96364586642169 -0.003095805742724145 17.387763851282976
745 37.19799929289551 4.550976809641229 0.21813613491773015 35.997161867611936 3.3850624498005235 0.14654138529928987 34.15165364628683 1.9981700936683016 0.3761979045344424 33.824270869116695 0.7451981364749646 0.527160293196487 39.06752061801559 5.812585947415982 0.3138353666655313 36.047721258785316 0.0028166686986025534 18.126907376426875
746 38.199646206893135 4.5202978193697705 0.1738683054978598 36.706353621794115 3.36442184958704 0.13045168570872145 33.312962324646044 1.9984521007031149 0.4121490102367212 35.01741123814599 0.7419389298282074 0.5327754555113164 38.36863312872567 5.818411250103307 0.3134932466893649 36.32100130404099 -0.00687762878330953 17.907654980953257
747 39.237530361783584 4.511860765497394 0.18684591519090293 35.89181250524156 3.391131504855917 0.15737945193643144 34.7811820651403 2.011270427168861 0.39283354992775144 34.70070168987311 0.70698142029911 0.5662999763785134 37.72059379879461 5.837841170425207 0.2795868200641161 36.46636408416663 -0.0037649610522996423 18.139221716348775
748 39.15808163520035 4.510978873885624 0.1963063042769836 37.61255421875521 3.388310408180023 0.1625715796853828 33.56288895242114 1.9897465916856905 0.4035048423913881 34.64017888985961 0.7025583310534544 0.5464301164080418 37.56442971083575 5.800946086965475 0.34213363672162467 36.50762668141441 -0.01707396034754407 18.918453095276316
749 40.72352101791751 4.529172624226238 0.14662585897254204 36.07708631875299 3.4043950278782953 0.1644408772165227 34.59434564073867 2.0067424319524867 0.39486300862073115 36.207048674463046 0.7210563916915991 0.5073015224042403 37.9306489053773 5.80734431893991 0.3014270479984556 37.106530111449906 -0.0018398597638918045 17.356705773214333
750 39.76187636112983 4.527362851566386 0.16199609020548186 36.006574935265796 3.3994941480500045 0.11623018150586012 35.1512872300644 2.025247442698447 0.3348440062082428 36.29816599615235 0.7371956421875503 0.5105358826225493 38.14675463324019 5.8297260844760395 0.31850400700097753 37.072931831170514 0.008223215094088032 16.525365238624865
751 38.817638430738754 4.519106531809879 0.19832184626376292 36.06163219562233 3.3621248691433774 0.17966414274975107 35.333046152356545 2.0001669965953983 0.396582608923055 35.603054590065824 0.7064189870909201 0.5739837006736088 37.83026993235403 5.843385994963424 0.30164520625802305 36.729128260227505 -0.009341342780997786 18.909870478393408
752 37.99272463661984 4.494751961451276 0.18477621610489062 35.7404996252489 3.3531370171276125 0.1445522826349406 36.15331647633621 1.9876492281901916 0.3492829416124297 34.45585260209247 0.7364621487472668 0.6219630763372676 37.69757342910454 5.841382448728256 0.28695105335573096 36.4079933538804 -0.012905457852677004 18.191703006538702
753 38.71205528247229 4.5103825999818605 0.17577502361875857 35.28826896952712 3.358473057750585 0.1682743494391421 35.60078576423955 1.9996901217159193 0.3236180513228793 35.51000808006425 0.7255757625429825 0.5550309093054644 37.22528463804 5.8229038302150835 0.3291551754868949 36.46728054686865 -0.012176944260311373 17.78293129963745
754 40.284587768554616 4.51834021071742 0.2026521272334952 36.154729592584395 3.380878550959206 0.13023615079420497 35.35409200283911 1.9867401042517172 0.3027728947256759 34.889600001249455 0.7539603676667014 0.5687214882221543 37.50771212064637 5.823893673019337 0.2703616628935834 36.83814429717479 -0.0028194373787212347 16.89932512371488
755 40.37646902934822 4.53564280900346 0.19351873164413805 37.06790907532542 3.364845004060996 0.1488155149043884 35.499432385404916 2.006677711955758 0.3279729989897951 34.55297178451327 0.7363087296607238 0.6118545393035812 38.02131590515914 5.807192364538934 0.26048862071207596 37.10361963595019 -0.005448694857623182 17.67747150047756
756 40.86308916961529 4.516979937922506 0.16607711936295833 36.90564041673877 3.3656331164016455 0.23108262343731728 33.89564937430174 2.013913594613962 0.4115189998946161 36.11951102995166 0.7227951725440406 0.5965014806919103 38.1771316931707 5.800555982448678 0.24194862115817595 37.19220433675564 -0.011606457915431046 18.87470622133742
757 39.13093350730174 4.531406924208302 0.2085545646827491 36.057462194657774 3.372547189124296 0.130598688195124 35.16305506603423 2.011619001316536 0.37983383732418535 34.87730106250099 0.7401083692925831 0.5601218492266866 38.819135651906194 5.816944300514472 0.2857873251682605 36.80957749648019 -0.0010568618103595552 17.932390267439235
758 39.599169232077024 4.511221369824097 0.16016579146629575 36.29193564191853 3.3936016559078532 0.1884209135284812 34.79329413422113 1.9853515559996953 0.39924830041401815 36.41048055294527 0.7143252596884634 0.5553573671017316 37.22287410087035 5.829582020443963 0.29184329458516073 36.86355073240646 -0.00876564632878316 18.277762379483335
759 38.179533052164636 4.508112537942075 0.17480573162110993 35.81405877128849 3.3581929400682404 0.1826216482652603 35.86642348605724 2.0253620337455365 0.3735885853616937 35.97181761078851 0.7232992809285969 0.5911261202312161 38.7433377827655 5.830152629928847 0.20557882720548648 36.91503414061288 -0.006558134178938468 17.50639211414225
760 38.50227474619089 4.506317332957149 0.2105479671576837 35.733879094696356 3.3714297641685262 0.19003792098077088 35.84001066787965 1.993366431392577 0.4022754392573256 34.817624584408286 0.7269407479587395 0.5591915639226644 37.9428799549695 5.815443707825619 0.30311633886698675 36.56733380962894 -0.012882421841075398 19.081433812934698
761 38.85743396644925 4.519401384955188 0.22028613748247985 35.92804574577018 3.3702943879349574 0.24022733065939272 35.531970807767934 2.0393629968222786 0.3101426023119045 35.235685897149885 0.7495378262106467 0.607664509227912 38.22543606529732 5.827793323758649 0.3207301491115364 36.75571449648691 0.005695965234746425 19.469687187695698
762 38.32278397698833 4.5258598270979835 0.2103259698168367 35.99552657334299 3.395750419081384 0.26039973793694016 36.11696601376661 2.0217906908945107 0.3151708373543196 35.70736629564905 0.7659817406846325 0.5716559466264273 36.91199252446924 5.831904872455563 0.2737404223671554 36.61092707684325 0.012675491341217149 18.69323982552467
763 38.6480628091377 4.521848102416393 0.17410416268076426 35.47821416378604 3.3722127466140015 0.27010601359187936 36.656826919697544 1.99574742413869 0.2552041100726879 34.337163775362185 0.744973368853677 0.5553033274176816 37.771727386609996 5.797531303807459 0.34783393815012165 36.57839901091869 -0.009119429535553291 18.363888075352573
764 39.064129444477764 4.522621694175391 0.15664262132438506 35.91449739703151 3.3689108170643447 0.2053565057636012 36.643260396517235 2.008061434550258 0.3015890255673862 34.17017703145158 0.7202385624410931 0.5510883026682263 37.282692990814944 5.824589857937221 0.34705793416399794 36.614951452058605 -0.006697545467935884 17.896157847615914
765 40.107560605648146 4.52561079840061 0.17810613025630015 35.624334289640906 3.3907109389170826 0.20578953613870948 36.521523773369076 1.9828742037310534 0.3106361374354453 35.098909126890625 0.7623217205401571 0.5362307733746605 37.60727058704078 5.808596482064271 0.2948913684113993 36.9919196765179 -0.0015591899709627155 17.482706416261582
766 38.11733890523454 4.524596280603772 0.22015134404486175 35.78039772536958 3.36791726435873 0.20360646213858133 35.25529924475163 2.0245002604923386 0.35509527458964385 34.31663272875113 0.7247017943243733 0.551983403007697 38.18630698029381 5.789558246711488 0.35015900040185133 36.33119511688014 -0.009327249403457128 19.262789324843066
767 37.7235354048019 4.535230829737989 0.1867017905186514 35.52830435283936 3.3773728852515252 0.20968292983669704 36.1132706590057 2.0354343188270763 0.3724864302000665 34.154360598052904 0.7575148513353828 0.5906493673484887 37.2096963179269 5.8366324307411 0.33798993171117947 36.14583346652535 0.012855044477017196 19.45203688845981
768 39.41662615701661 4.539665445549215 0.21937374193472806 36.455157051788156 3.390142281391593 0.19202691269518055 34.976435128573264 2.0423938980588368 0.34483079210943673 35.59867239674865 0.7250512916733484 0.5760775225075133 38.33236798043243 5.801068209385179 0.34263038382800864 36.95585174291182 0.0040822065100369455 19.19339117431247
769 38.2503003109132 4.5234548616843 0.13079534998983589 36.63488467785829 3.3726347491130086 0.12281995824902005 36.1546654585916 2.0449581435644157 0.3654165824360527 34.574241483917916 0.7339889075716788 0.52064558797141 38.22587692011617 5.816918555847497 0.3811859572969326 36.76799377027943 0.0028090248545825647 17.42781121906266
770 39.68619739253769 4.534735119038442 0.17364972591004993 36.167715931817575 3.3918939311647054 0.14503106537652083 35.73373907172865 2.0162102443241396 0.2982342985699493 35.092759654387166 0.7428176232644398 0.504663711384098 38.41963158378728 5.819543659412842 0.36003961845494 37.02000872685168 0.00545809673931621 16.978096459479634
771 38.51569755886042 4.534204062817011 0.20807527555275782 36.70635997467528 3.3864912957431916 0.17911194931524435 35.54911513067188 2.0005298195716987 0.3513630187899006 35.23628881933784 0.7718525262155319 0.5738553634696282 38.07365805494116 5.817129814959839 0.39399704897827587 36.816223907697314 0.006459485159856904 19.553934068955268
772 38.950678352771845 4.569222603497351 0.19068589932843844 37.414142954481306 3.3727403584818507 0.12686058072756198 35.4757944660937 2.0175048104203017 0.3275586363019808 33.84935987237538 0.7394737159664256 0.5173978165131204 38.5079908005918 5.805934919980986 0.29802143293456873 36.8395932892628 0.005393262967785484 16.736376407337218
773 38.64718488353351 4.533906094407934 0.18971864314602196 36.902437718550146 3.3381153542203963 0.11930839107915094 35.40952837696099 2.019197477578926 0.39489182745821005 34.342099979481425 0.7424202508282572 0.5204218353096439 37.81269757290041 5.852713684146119 0.2933934355567154 36.6227897062853 0.0016885535347289427 17.39195204360986
774 39.57503487020257 4.542437114912893 0.177044917374451 36.0172012672551 3.381973669635479 0.17988115251330075 36.41779662883775 1.9923708588026545 0.3747268981887741 35.151639381666385 0.756188610905719 0.5660584071203119 37.954314924098114 5.851358505479074 0.3080884869717204 37.02319741441198 0.009283733245566394 18.40111096898954
775 39.23500316737031 4.540878485420558 0.1870655821558868 36.39147407564614 3.366254995655727 0.14128058454683398 33.92168050212896 1.9764896639865548 0.41316366405263527 34.803736317805864 0.7567810922728597 0.4786169723807625 38.37168631998025 5.810753179362766 0.3257078341250394 36.544716076586305 -0.005350535361904485 17.71396010804018
776 39.76323901534344 4.536748003414471 0.1774357147526114 35.84750178737799 3.368834988252832 0.15948302185696583 36.079885039831176 2.001918176183647 0.38514939601479387 34.163141343354745 0.7407713140028583 0.5147893910144794 38.352629714827565 5.835525482635583 0.35364380331806544 36.841279380146986 0.001177574196280684 18.225802668917662
777 39.228937361332186 4.52956991093689 0.1542138197245999 35.39119085275789 3.3718023569744275 0.11092143266803996 35.28520058707575 2.0100487419951496 0.39183849704890356 35.5013806844107 0.7427359809356441 0.5266286713078154 38.11093575234764 5.845820465266378 0.3124034364123008 36.70352904758484 0.004413472520100337 17.142964348442835
778 39.78395598042852 4.547491722105034 0.19021958733201716 36.228480263780234 3.356599184705443 0.12671445406109166 33.89323659824432 2.0183121676881624 0.36533066992664665 34.49943723748071 0.7502881563648782 0.5564719319730143 37.97348132667031 5.8354663504979785 0.33383735513848084 36.47571828132082 0.00604949757070179 18.02037061642464
779 38.14359481258235 4.539713196854944 0.20396813133841638 35.67913561014843 3.372970909331677 0.1255717169079484 35.80250668974439 1.999254493918434 0.36168587997030616 34.69217447923363 0.7491675724470149 0.5659698235332472 38.12311417769773 5.817521503778829 0.3243372245524188 36.48810515388131 0.0001435165645821801 18.123030648746326
780 39.148356396413625 4.513680658189467 0.16559978924277607 35.94928605489666 3.352198578559622 0.13570747215217613 35.259369164146186 1.9822563554175496 0.3519281882725005 34.80123662919276 0.7337996793363255 0.5808826201389783 38.0618953631684 5.834479901406943 0.3320840978545022 36.64402872156353 -0.012298984119616052 17.947354814242487
781 40.10583346202758 4.527111994056796 0.17338078222548353 36.82390433174251 3.356620036596153 0.09549495327990959 36.21871914789279 2.026166462290214 0.33924470694256903 34.97088769714211 0.7352638015084703 0.5232317638324977 38.05198522857131 5.838257962593306 0.2849183343373392 37.23426597347526 0.0011020327073903101 16.229264925222264
782 39.48311383614357 4.540873488713943 0.21219914515548619 37.08753268341092 3.386582233879769 0.1466690973219331 36.93364490890074 2.034288770271118 0.30860816256949525 34.86325498271537 0.7304642650119357 0.5154455251445531 37.7752707545939 5.800737510372999 0.3134137984994905 37.2285634331529 0.0030072349483553527 17.146744397724902
783 38.83438644910202 4.5403515413452595 0.18159017466536448 36.532102842316036 3.3753476083113876 0.12208751382446055 36.361865271841495 2.0275458948140925 0.30600717631287677 35.06150567550966 0.7466134855671198 0.5141802464661566 37.1675227759671 5.829840880947898 0.3818962163957349 36.79147660294726 0.00835786349555392 17.25475380583933
784 38.35363792454122 4.5412001767863615 0.1640989923864051 36.43247225655624 3.3717572439746593 0.09820463554251406 36.150006849135686 2.0133575003270425 0.27286483480837154 34.98302178958681 0.7532759393094878 0.55625884188276 37.357941416773805 5.796993124785375 0.36436829882633404 36.65541604731875 -0.00026522166501221636 16.682188782235734
785 38.81404691195538 4.553567660154201 0.19765518709162394 36.738658878869956 3.3829759076211916 0.10359763988419152 35.748599485959645 2.0142593219975655 0.3116353241334318 34.49455812811319 0.7508129773358013 0.6095372409583305 38.6467724437619 5.807572143475286 0.31068780835411736 36.888527169732015 0.006255583415211596 17.568183179991486
786 38.766289219353034 4.55709566793043 0.18706718462717745 35.921688282538675 3.3565581560738 0.14584785322653704 36.41076927617776 2.0400686756410575 0.3302814499542981 35.29100455205917 0.7648264925346574 0.5836789750651602 37.80657772845578 5.7986296051577995 0.30358344862422815 36.839265811716885 0.007853700765951422 17.766950387449743
787 39.66155884913612 4.53552483690608 0.19962963903199984 36.16606361913267 3.368546956938247 0.1496001936731332 36.54252304754836 2.025258690218446 0.3251530196517139 34.99614656917538 0.7367395082650015 0.5759244275971854 38.40328432263718 5.829805799686747 0.31222652108705334 37.15391528152595 0.0035931397013069023 17.905318429237695
788 39.41689915835116 4.518353913188102 0.17635929981662876 36.35283550410247 3.3584696315731084 0.1802937896449347 36.30261556169575 2.005012047524729 0.3605975048769032 35.443948847527885 0.7245237714736571 0.5425593894113524 38.12657843142084 5.80848804557991 0.31859897363027184 37.12857550061962 -0.012612536833696142 18.08723432070477
789 37.68758971150882 4.52909880060394 0.2176906015701127 36.585078887252585 3.3553370634297277 0.13038660399763033 36.61368462593926 2.025161421331427 0.2890524743717467 35.09482455222649 0.7293679461981827 0.6024424459499443 38.037682020110225 5.830728710330223 0.27837774648845326 36.80377195940748 -0.0016432303228975265 17.394424239934974
790 38.59323437187082 4.540720594004963 0.19510353254386265 36.44648988364497 3.3338768705928286 0.09024313996704768 35.70082753030108 1.9865252639730069 0.32398017090075787 33.769349284376624 0.719440014386551 0.584212294544957 38.85832284551218 5.812804485476697 0.2790106250174708 36.67364478314114 -0.016908573014788254 16.874177308281087
791 39.38070134303871 4.556182167851833 0.23663533177353482 36.11980091802316 3.3708949353944355 0.15121322382683064 35.50368078315968 1.9922153566106378 0.38303366200271893 34.885672301603606 0.7454751261552048 0.5574834528103062 37.71329322449147 5.814289606231877 0.3024508852222122 36.72062971406332 0.00022941974719998816 18.68778115959637
792 40.20673952006979 4.5496473236837955 0.1740934956853496 36.04435167432919 3.361791323246381 0.13557126957374804 35.345222609262485 1.97560251553932 0.3713988952475417 34.68676997655747 0.740986341595919 0.49415691654514793 37.60256842178186 5.844085975889062 0.34417797050468857 36.77713044040016 -0.0011593227107020488 17.411024834658672
793 39.823794704638416 4.54844368583378 0.1951422673801602 36.19607594630832 3.365362245086404 0.11492302875151504 35.46305590034012 2.008172526111593 0.32134026980749325 34.36871833517969 0.7197277135648981 0.5596612578433035 37.81079257413122 5.822282503632191 0.3352895471347306 36.73248749211955 -0.002784283855824454 17.490755617292105
794 40.0828772657963 4.536335454596758 0.18542231812394275 36.73032091488691 3.3755247056546125 0.16748064372073646 35.48385181775624 1.9930143479732938 0.33062992157108617 34.391004679597145 0.7322612028972127 0.6371869728877717 38.9607046809077 5.817690058713211 0.23629286786924902 37.129751871788855 -0.0046168647345799394 17.842051548653522
795 39.7439918820915 4.539580002216757 0.1966092186188943 36.33220515515241 3.3576221938876376 0.14191622349352714 36.36888278446375 2.067582074125407 0.3541281456017967 34.13150115540129 0.7332149289084352 0.5728535892613034 38.41688125203171 5.811857105100447 0.2910053931311692 36.99869244582813 0.006389242146139384 17.83632020523481
796 40.0878907102875 4.520900605373061 0.1595111688180521 35.53706465918723 3.3594154433174026 0.1209976123723269 36.0015664386819 1.9942548919263865 0.39996085223367156 32.951248952330936 0.7468274583801914 0.5734046090623974 38.77184557289416 5.808699879657569 0.3235820615548275 36.66992326667635 -0.00956236297067541 18.07631771757413
797 38.14830725211415 4.536920783427616 0.2316168235653815 36.41125281451465 3.3430378885978818 0.1423395368232581 35.98096960356008 2.022460948237831 0.36412586196749647 34.480208089966716 0.7357286737118418 0.5107684491991814 38.461467567640675 5.811707499196939 0.3260398019046379 36.696441065559256 -0.005610860067175483 18.04691546492309
798 39.41650532581388 4.536799990223583 0.2111645259155701 36.12420393127799 3.3809090722310775 0.16447946810109101 35.34177949154168 2.032442013718799 0.3333506023209746 35.364910657046394 0.7526343990122902 0.5444779382871928 38.542466967072315 5.813495614039324 0.31483955231297045 36.95797327455044 0.007674199143417315 17.971532708178025
799 40.185233689762754 4.530008690677084 0.17924873461416077 36.480965230247314 3.3527974231656827 0.11729337479939511 34.48675672640315 2.034039808475221 0.36029989919270794 34.227159619258465 0.7394849889283942 0.5774298443597169 38.363369763684055 5.785794090537527 0.3141150150030377 36.74869700587114 -0.0071570183448157465 17.743206517620997
800 38.62990698981656 4.534768684661466 0.14929354585915083 36.78349453886256 3.3655842447219046 0.17398679012616688 35.74977000928728 2.0201869975859035 0.35044470835843716 33.53705054568711 0.7206804010386733 0.5797040496469927 38.96920177863942 5.766287942632558 0.3055077905349607 36.73388477245858 -0.014080364573496462 17.864100802119292
801 39.330554212092 4.54168484666563 0.1471076998968873 35.817458080602215 3.358264123367645 0.16908951332621922 36.26852551458848 2.0182983887403187 0.3654147476132094 34.80740007965647 0.7472720884852782 0.550851028853616 38.0134921475659 5.828319480566065 0.29394425140422525 36.84748600690101 0.0031857668633898718 17.49133854658062
802 37.975454928893996 4.50963706650291 0.17540550006577413 37.534975025254056 3.3512411220204754 0.15157760725622424 36.43291877637336 2.007823947146245 0.32268030679046095 34.88892864437002 0.7643250934162148 0.5710562333830956 38.65702608356407 5.8048704024050455 0.32083695383961486 37.0978606916911 -0.00800249240341926 17.664937427407285
803 37.77307978373259 4.5217860545259825 0.18984945013498639 36.009189060172766 3.3656573478532184 0.16941116799862674 35.666210062844115 2.0087106022262735 0.3135034904158202 35.25298584208993 0.7369218068979604 0.5469366660741166 37.7634480150029 5.787655679190575 0.264940674829751 36.49298255276845 -0.011435720562795581 17.012737828771854
804 38.68747647768016 4.548673802282108 0.18850299592756284 35.98652567636708 3.3718351172823913 0.14691482606112544 35.326919894836216 2.0465258671052164 0.3406518870242448 34.02560881689683 0.7303825460532615 0.5312318198372329 37.428776873147434 5.8219120840640874 0.3446170218984083 36.29106154778554 0.008283864655815477 17.783676621190516
805 37.81908459299497 4.549103271787606 0.2588028981555046 36.83903886575062 3.3450563724991564 0.16938712675784945 36.5708761710219 2.0209543327258697 0.303837362868581 33.93980788724372 0.7383712374441813 0.5471503728300121 38.11468531503856 5.7899647098194835 0.29320685729065743 36.65669856640996 -0.006892033846338052 18.018200475421963
806 38.11900982068315 4.541132227591558 0.20274509598921053 37.02184298256289 3.343617678531184 0.14030620755534506 35.11677161307257 2.025889788115503 0.32094183480874955 34.944793856094684 0.7386794994797382 0.5746301592234667 38.35920233084177 5.806975978684875 0.3064212140222777 36.71232412065101 -0.004322984221025816 17.704905934895418
807 37.71494599357655 4.540793905353483 0.22682921270045206 37.156552956312545 3.344428246814731 0.17157448321494578 36.08356417627278 1.9931524673404604 0.3648131184243793 34.77495286947136 0.7540533021238217 0.5401072054510012 37.955374644509185 5.80422492212484 0.32845227455517284 36.73707812802848 -0.00825144995013032 18.698778955104025
808 37.56947109711206 4.522739832792312 0.17378490502500196 36.36657300757997 3.3488781827379754 0.14541041411483702 35.74985805256707 2.0207428822641695 0.3225902607511469 34.356776705116616 0.7322164607317185 0.5553916199455498 38.10952061544092 5.8026555847568835 0.30283505831513136 36.43043989556333 -0.010135430044985693 17.188874321995726
809 39.446329668557745 4.5253988108014775 0.12871317942060287 37.211506875458184 3.33919564047777 0.13632199951021354 36.60999674715186 2.026187733801695 0.3445175012531143 34.169812544106364 0.7384638062726853 0.5819723348080944 37.722704585535304 5.806154845052791 0.2930814449022594 37.032070084161894 -0.008501851420313766 17.012336877960124
810 39.06793571330478 4.514392564484056 0.12377133728145245 36.94345906643774 3.3453354507908037 0.11606456505354412 36.217778290363846 1.9844816144841757 0.3686713893914089 35.230838446997836 0.7625964599857115 0.5233513944086581 37.88144661386902 5.798626508621841 0.32064543705402615 37.068291626194636 -0.014495499028279912 16.644471196817012
811 37.40996422900471 4.509082412184575 0.15319223854629674 35.52184513272146 3.3284161031418895 0.12205275955715614 36.861100187807324 2.044201795739724 0.32541040593015785 34.90363686261006 0.7576338410410756 0.5630471930220605 39.02783024628945 5.796721819883381 0.3166817824895589 36.7448753316866 -0.008370824303468449 16.963955401006938
812 39.23285103537212 4.54056799822402 0.15766024523251118 36.51469252007898 3.3506892828913917 0.11857300538638141 36.196286450386786 1.9910705621014022 0.3109405835339674 35.293422831064795 0.7581637759287454 0.553473373666549 38.80037878190544 5.780203557827856 0.30601706892310454 37.20752632376163 -0.0114429833069144 16.577551485938354
813 38.14301142786752 4.5400519441820935 0.18660960864969953 36.537944465672005 3.339512793943783 0.16546233145972394 36.951558366473435 2.0034445372031255 0.2366760083702927 35.015446566003874 0.7441623957069603 0.5426810500098187 38.60063738693373 5.78884205557217 0.272767279812153 37.04971964259012 -0.012379273379971046 16.090904070932854
814 38.050271690599025 4.519045947400165 0.17515222360303093 36.019652294062155 3.3267042170184986 0.14581709030427045 36.23326311686469 2.0321472594906815 0.28681582015982837 36.068989486751185 0.738784339588742 0.5275612071596706 38.72294974367996 5.813082820103375 0.24724197866211098 37.01902526639141 -0.009629101981305111 15.843295106743598
815 38.03849399393066 4.547525957084792 0.2337346859859615 36.501640293204076 3.357182166801674 0.142410107522096 34.37481628534606 1.9950657799700477 0.3205196527360584 34.426273511430956 0.7374138898634425 0.5008286449897865 38.41794548757965 5.813732389932132 0.23805495468674231 36.35183391429828 -0.005397981971179844 16.450168863901087
816 38.60959338236015 4.547893997632881 0.19908487657384574 35.933293761322275 3.346937104542364 0.11367134065609692 34.637845788208665 1.9879949446086458 0.2955612529965279 36.09919584230608 0.7073206358413926 0.5340484923718488 38.22289203922522 5.806810761697532 0.3523930306046626 36.70056416268448 -0.016190529837034284 17.128676339950996
817 39.20735267192412 4.531561916374117 0.07453255267688452 36.238307272602505 3.3524613813868434 0.21695333688251042 36.40495960627003 2.0093661134577205 0.30445514572270443 35.30728931661411 0.7188731297436285 0.5341922692036819 38.10286297459269 5.807093205671339 0.3460186730893509 37.05215436840069 -0.011710869374867894 16.915455646989045
818 39.40618012499758 4.552396227374325 0.09714049979239349 35.70128169402174 3.360591081499341 0.153817121892517 36.56576715244947 1.9850638849143072 0.3349326885584956 35.567591981973976 0.7138850592152592 0.5175307189772305 39.17217931066379 5.796842971168963 0.35473474188034504 37.282600052821316 -0.013826173867158542 16.709234311346076
819 38.973478922277764 4.549343748949216 0.11329288575173553 35.81941786966152 3.304655570556787 0.17022762485082946 36.98893030665593 1.996708584307138 0.35075534680589604 35.86094521885008 0.6987615822364683 0.48511488749492443 38.86832438414511 5.7795132861365515 0.4209042595433549 37.30221934031808 -0.029785464264365367 17.65048059197652
820 39.49952581914771 4.563901945226273 0.0979550722716086 35.57397153309804 3.3447557754465347 0.15822867153337009 36.729555277194116 2.0063567126290756 0.2974807934296547 35.90094779312153 0.705136289015996 0.5166793889795316 37.72043226465235 5.7850720172953505 0.4272238688885873 37.08488653744275 -0.0145374707789516 17.160862838820027
821 38.85690842064528 4.545992958815611 0.11414121312913787 35.859956489315046 3.357857479082483 0.1298868737758672 36.7701948647448 2.0477784927227765 0.3066047278221125 34.69814011478277 0.7371205153318339 0.5313958111001212 38.278834922441575 5.783004120124197 0.4191320980041565 36.8928069623859 -0.00123130548621726 17.20203476926854
822 38.37217742944587 4.536297750374901 0.20709109811949697 35.041628148884776 3.3391314874004996 0.13374742676141668 35.91628551877189 2.01335684609377 0.3280806728555078 34.321999932616194 0.7124766556128466 0.4903562674070706 37.53329920588429 5.790110248685417 0.38634924029223383 36.23707804712061 -0.01730742106811072 17.711554466523634
823 38.15072571511468 4.540863126053733 0.13664792432465617 36.482199772868846 3.344585682481461 0.11532361296860608 36.36791630403303 1.989864587138425 0.36957372608978645 36.02593818430535 0.7206024989621465 0.5272747328321391 38.364503988659784 5.778259601018132 0.3832230836151379 37.078256792996335 -0.02074691957081798 17.555920501300385
824 37.82105476370327 4.520542619628329 0.17788226249839137 35.7338357418449 3.350882947620155 0.12668568036419836 36.06130052476662 2.014652967770905 0.3408207941929373 36.018856133481805 0.7369558811540505 0.5086914422778064 37.65647356569617 5.770735622877689 0.3602156954806068 36.658304145898555 -0.016828010891371738 17.352552512181926
825 37.752805432216135 4.522334145497357 0.22630117870122832 35.895477272126534 3.3668002924550295 0.13205342715486906 35.73667237249783 2.0027290337705974 0.3037277704924551 33.91941961212743 0.71424053644984 0.4938793625596644 38.3297237917401 5.788790946744419 0.353927846621159 36.326819696141605 -0.01660302771814881 17.302060156318074
826 38.07503621898269 4.537944170751227 0.23729218245170197 36.45431098389775 3.3403394941868574 0.13404880224234267 36.302811360244405 2.0087399607062633 0.30508620236576567 35.68855037311071 0.7215372110886921 0.5115224377304319 37.639562739438105 5.7955455325560665 0.37356457676037563 36.832054335134735 -0.014760744843776274 17.8936346797182
827 38.81121216156761 4.5217127133283705 0.2093155060702266 36.058099551175516 3.3330939433093287 0.11074413735312666 35.403551365922006 2.012947008080652 0.30997342737459477 35.03779108904166 0.7379471045058431 0.498310568195131 37.74576916702122 5.788486124123413 0.34852556635343035 36.6112846669456 -0.016744640032076052 16.92367447183894
828 37.188022110900754 4.521512811018724 0.2038901373624452 36.18278205361659 3.3711497785859863 0.19523968575389394 35.75567729447673 1.9991745917350066 0.3793638177106763 34.86762764858684 0.7016096544265807 0.5362632056647789 36.94348455343453 5.7941989062741115 0.3939461179445267 36.18751873220309 -0.018052870293515745 19.580293660738718
829 38.57334938893764 4.541303086447476 0.20686544556799077 35.10114530011537 3.3540696003192196 0.20473590578925085 36.36701881166823 2.0093365838998887 0.3053519915571075 36.75315964486825 0.7292214415229418 0.512546643489417 38.44489904680828 5.7987769959284865 0.3065030083433886 37.04791443847955 -0.009040477077995001 17.601297783693425
830 38.14023915678263 4.525664469512066 0.2098829976473803 35.023497690057624 3.370709075010889 0.1954626147386123 34.82435234559752 1.9764563583291908 0.3284408182711149 36.74182261006653 0.7302951458165068 0.44511852735178487 37.97155770126387 5.803273032869409 0.31986385663453804 36.54029390075363 -0.014302402393985258 17.174625508978746
831 38.920900814481975 4.543478544699202 0.16260729665872 35.270930929980736 3.355029978183582 0.17204792563208135 37.1286570504925 1.990915480051161 0.3229955588242235 36.471235361480325 0.7399768385255866 0.4802660108082401 37.95663200801827 5.7954644973980765 0.22956360534411158 37.14967123289076 -0.010608950930075921 15.670171066058764
832 39.76648514497493 4.546860468067571 0.21844137025320565 35.72983078872599 3.3445924090295804 0.17182531060401993 36.57080730752711 1.9808275373509632 0.2948499387083926 36.99962181030449 0.7165577215489197 0.5058945882397381 37.925440594216106 5.797901808686315 0.2731835870310448 37.39843712914972 -0.018234029764927672 16.77843642582985
833 37.79733951491764 4.53259712194129 0.22508234727214982 36.13181277760752 3.3720064987637306 0.16047793596083879 36.600375273718114 1.9998932814613124 0.3275767914476022 36.85952591751323 0.7426983941736639 0.47594312133353167 37.62622936183646 5.808113989781571 0.2749645318830182 37.00305656911859 -0.004520161477283935 16.776716785377037
834 39.6762784737186 4.558621116944674 0.15726532088909576 34.92291774161131 3.3444178994434033 0.1424697294894899 36.719442610278165 1.982557442507327 0.31651503121987656 37.59395427445559 0.7174746349801748 0.5119449252301925 37.75268017946065 5.797174145720419 0.2829894775366495 37.33305465590486 -0.015532970782397926 16.170983013695448
835 38.82729274178503 4.524966624322781 0.1855893913060928 34.84099133018315 3.340659624665519 0.17392376900619533 36.56585300219518 1.9890483160416148 0.2981318411462793 36.25550959049434 0.7055611989716077 0.5595526822599975 38.09204633394278 5.790936452603695 0.2689494055838901 36.9163385997201 -0.025347575380553943 17.029991190536506
836 38.84634932999043 4.538883256921479 0.22372136041111856 35.006664815052886 3.395218976825428 0.17581183146380536 36.56773677060022 1.9996975545467586 0.27219143262647355 35.53660453883183 0.7308952684033363 0.5445474385073144 38.14206719079985 5.80460382293692 0.29276417466969906 36.819884529055045 -0.0017222427748132096 17.292281510254703
837 39.04439426413197 4.5455001976032685 0.22140555278012755 34.78168979966476 3.351768407094404 0.1516805992568077 36.21510168870028 1.9861318633732674 0.3479855138240775 37.19132236563313 0.7287131560837473 0.5364714068205504 37.856326041903394 5.799908411636692 0.30828361203555044 37.0177668320067 -0.013177611543321666 17.943052096650483
838 39.46233344559147 4.555312522121122 0.24915707001209056 35.052631401213596 3.3648170799759085 0.16921768158636175 35.44437149674759 1.986998091051971 0.3570533852731631 37.78605297200738 0.7483670576359419 0.5301105354392746 37.90108872497737 5.806358363080321 0.2645871670866166 37.12929560810748 -0.003211395928544647 17.992316780382566
839 38.15916342644917 4.565974576662226 0.22427707479176706 34.27005468597344 3.339715482653051 0.18362356463752003 36.9307420970445 2.020986461577725 0.31820313048024096 36.74173520817565 0.7296867914826405 0.4480292164267659 37.66026491249892 5.780808143422051 0.2984206632285485 36.752392066028335 -0.008147727542058858 16.87422184533038
840 37.452325187537724 4.552912919905016 0.21785199039737257 34.613117637077615 3.388950667669477 0.20445544272601848 36.126336041780235 1.9929274565666313 0.3166792942884064 36.487355417961346 0.7529466390132464 0.4995783997979443 38.221455202960115 5.788531062735664 0.31701636917658943 36.5801178974634 -0.00032826952359059635 17.82565088631638
841 39.15044037963432 4.553089022718982 0.17097647593914247 35.305433027827604 3.3567951956013404 0.11272415596463428 34.55560165627985 1.9997884740342262 0.35095356630725033 37.51629342279615 0.743121307626224 0.5512359263651875 37.79287869815315 5.802690690573691 0.28438580042914496 36.864129436938214 -0.004485080590704782 16.848121044500047
842 39.80924814031866 4.550635626469986 0.16872182350066142 34.87576384082868 3.380989151209561 0.15209266200926191 36.68772539457163 1.9686927279540085 0.361598278249082 37.034113389646784 0.7470552430035272 0.49818372234322034 37.774133455244545 5.794765559071686 0.3154232113777792 37.23619684412206 -0.007154357159843849 17.143122946808496
843 39.72965656675815 4.563078630122524 0.22668392495513104 35.19513426168503 3.3898717103466516 0.190370215135507 36.12676749876608 1.9573984311640027 0.263500295626285 36.68764743755006 0.7403797003253216 0.5273480524115188 37.95482314224996 5.812444740889538 0.24048623180905174 37.13880578140185 -0.0029473761319898763 16.597312149354835
844 39.03355490621808 4.5583396855177805 0.19386833686784874 35.15077871757599 3.343961387030557 0.11968088740678624 36.38852295822615 1.982622481769547 0.3154608681386294 35.72198705841712 0.7567846914097419 0.5200545573712996 37.64389554080486 5.789096493387359 0.3375845340137738 36.78774783624844 -0.009421070878600358 17.035744769642672
845 37.94196893890613 4.518114552250256 0.1944383220518999 35.01570432269684 3.343716387402809 0.1467196619768615 37.15208625487317 1.9900548847162973 0.3289574463930459 37.021353384582405 0.73667993836842 0.5706027427354856 37.82649520696693 5.81416154179805 0.3346273739016614 36.991521621605095 -0.015036557794430961 18.052130224241182
846 38.249190379824796 4.543658123432051 0.1672240792513104 35.04727580966946 3.3410143567421127 0.16678770452602432 37.15573577431987 2.0342997702200316 0.3071197365007059 37.07092228173146 0.7184009410065136 0.5265059202913189 37.496544397615466 5.7900252157841985 0.29759464867308477 37.00393372863222 -0.010102337264616023 16.790322944145608
847 39.056156116736545 4.514990418575058 0.17759435964706854 36.04583834751403 3.3203395495477714 0.13543404796634048 36.488346282616014 1.9894689563995818 0.2989683556302875 37.42946577343275 0.7699759768667773 0.5367850289163063 38.063601568044895 5.818471519347326 0.26998446951147864 37.41668161766885 -0.012932734554294601 16.25786378186585
848 38.34800107294249 4.535744500627524 0.13864226326671508 35.410435759154744 3.331829051534189 0.14344285042313057 37.29311251384876 2.0040310855325663 0.31093532347114333 37.03638375292499 0.7886262682436385 0.558625148855715 37.22406958928941 5.817265386111072 0.30523221582528826 37.06240053763208 -8.276029179967725e-5 16.694589862368566
849 36.574261380441705 4.532292675789035 0.22701546079699958 34.363672378054844 3.3505919294168063 0.17559632900746114 36.57138275870084 1.9775238875037293 0.30052932273935473 37.242245434548266 0.7730489427638405 0.5406687628402013 37.473585459836464 5.7993562283855065 0.2895643453294092 36.44502948231643 -0.009019285929813914 17.571174252208174
850 37.507406672278435 4.537061661634321 0.20595078027580982 35.251512912241125 3.347922740930918 0.13586818387609903 37.24342988433262 2.0104355847847564 0.30071792979514517 36.40180282952129 0.7367901439249855 0.5337454865005338 38.90651245863576 5.824883790751789 0.3104539554695959 37.062132951401836 -0.004163234296243457 17.03674345935977
851 38.02264721334626 4.560364653009892 0.20359142797235347 36.00161010435707 3.344235109230641 0.0906173724510774 36.468849718858294 2.0205862114679496 0.321315169269032 36.3547703958311 0.7568737283946966 0.5463312338503792 38.68950540583942 5.781627681218957 0.35492105518818257 37.10747656764643 -0.002844542037170239 17.380975618186138
852 36.7836280100606 4.5588514252613335 0.222543735068083 35.899674363606195 3.3495018211993783 0.1425847047058523 36.33005297039984 2.01763446708004 0.3266747152900144 37.85924235430063 0.7751480570905795 0.520171133371217 38.37627606525146 5.817898606495951 0.3315040436446215 37.04977475272374 0.008224856723858953 17.686958839612718
853 38.09571882961715 4.540365106597643 0.20732230000690777 36.057592653041894 3.313950199085528 0.060831271888093785 36.24818372274769 2.02124198882483 0.28771872789364716 36.9395575584992 0.769744038111332 0.540099671192449 38.408754261144466 5.803860139102355 0.320694792017975 37.149961405010075 -0.00574972435726 16.233805299261387
854 39.036574983134905 4.553731808344945 0.16354493915561652 36.25563183548106 3.324204996093719 0.12980815766096498 35.587593749317556 2.0352272185797027 0.3241825104591769 37.11553723166317 0.7667851735236323 0.5801991747097531 38.491770353120934 5.809672590373108 0.313160439404662 37.297421630543525 0.0023423386814237722 17.313583894428213
855 37.87142309211344 4.531092001793233 0.1255550587522533 35.20602947363713 3.3228372279829763 0.13579379564604876 36.682989471052835 2.0190623979755262 0.26174508517817624 36.1543827530094 0.7583479863030199 0.5575284037409062 37.18342447884523 5.83078793692995 0.33674058268740875 36.619649853731616 -0.003156508504656452 16.241782739677568
856 37.90237321821654 4.548084823950187 0.20394694343230702 36.67407059818807 3.3445524912286446 0.1318214513216677 36.21423689751972 2.0248523996160603 0.27171679533889637 36.014322637356834 0.7687784458664491 0.546080743536382 38.28229402187278 5.818078005234474 0.30312113122903683 37.01745947463079 0.005287214477565594 16.692404177535927
857 39.08914646031245 4.574807787466918 0.14115099717804597 35.45764192303683 3.3333326614699055 0.13313411024050714 35.78379501821365 2.0107344300309262 0.31248449022432884 36.792698884692925 0.7828449660534303 0.5574222737803677 37.829550721771184 5.803111906234663 0.2509390634386915 36.99056660160541 0.005384331549571098 15.98702288714604
858 37.98543017232154 4.528917686649486 0.12134377715612898 36.736236275593974 3.3205087594396137 0.14304368769628636 36.74063713611806 1.9980951053586118 0.33443584855661296 37.125833100281234 0.7808316364102511 0.5644330381688036 37.71036820939144 5.834496005203338 0.293557446771369 37.25970097874125 -0.0030121800893375015 16.69385643636636
859 37.81032160198313 4.547814597567783 0.14427810258495696 35.51528687529793 3.3393682941794816 0.14602983792585467 36.505670894912 2.047102172657712 0.30430280323665243 36.18392721180658 0.7703818571893501 0.5276046574743122 38.30463565326524 5.811471813741179 0.2514586983957189 36.863968447452976 0.007645728365503613 15.74114566690318
860 37.41766766546623 4.521935175856911 0.1401283637919042 35.774509579080664 3.3084158419875385 0.10144682764195119 37.370859040844216 2.048976543435888 0.2695933341260109 35.90235905701382 0.8133699271936021 0.6024814690459237 38.1545644328892 5.8255486932151035 0.2582244406623683 36.92399195505883 0.008067217636211165 15.720523032551746
861 37.21779109743077 4.53621032711016 0.1666318130603607 36.18524490678356 3.3637910469777474 0.18346419660704172 37.19676078824584 2.047647358386122 0.28066668991996435 35.609915877125886 0.7952326382134789 0.5980518152297629 37.61589211214993 5.847526731384701 0.29695875443206216 36.7651209563472 0.022499601712844285 17.484073764371296
862 38.66833963445299 4.5630158979454345 0.1870851313788424 35.00310479296084 3.3695692057922635 0.18912605222421364 35.989939565512856 2.0293479757228727 0.3301899105555502 35.96609694026654 0.7622568538427812 0.5639209505942947 38.72934940830889 5.8135710437061245 0.25537287512570156 36.871366068300425 0.011970176700297786 17.483175946718845
863 39.25006447299511 4.542267303729118 0.0881074500835386 34.998540835612914 3.3537951576414264 0.23480490176151378 37.02575502046245 2.013233410992526 0.25634157644423167 36.48350071726232 0.7549974102047007 0.5519631698566437 38.08247313803974 5.804390361604622 0.3007060571746775 37.1680668368745 -0.0018452898671188045 16.408630677385307
864 37.366155778236234 4.5444544645469165 0.16544604607069624 36.04124962690178 3.3545071182531716 0.14852135755216972 37.698962937639216 2.0261251662102606 0.296543540774711 36.130524957537816 0.79144255605597 0.6022569770853592 38.09346818348772 5.81912525832328 0.2877735455981434 37.06607229676055 0.011548893976322194 17.194938609622923
865 38.13607676788217 4.57396967958195 0.19010164988780212 33.682297465372905 3.349929142834217 0.1388900391891226 36.80729642398857 2.0247128209631446 0.26718422723434926 35.934994277075845 0.7946735367024175 0.5263189568583908 37.18880256442739 5.829430078344427 0.26813191168775896 36.34989349974937 0.018961032983633698 15.935409130035502
866 37.887150399511725 4.5741734517614 0.19840562801852263 34.698190543638326 3.3707518851803275 0.23414891114674552 36.71800333588516 1.9795331599521038 0.2713605640218531 36.70703454551478 0.7627874149945133 0.48581756765771195 37.326532584469305 5.798433204459926 0.2820619971749366 36.66738228180385 0.001553804568056516 16.865524557478185
867 38.63824547457948 4.5616532095578215 0.1900120448045617 35.1918401111808 3.3483271434718893 0.12408620880141381 36.32698401250082 2.0061918150416416 0.29026595441897446 37.333266474521125 0.781162430028008 0.5511638831456315 38.179288185621594 5.804003885667533 0.26441457349523745 37.13392485168076 0.00468567805178115 16.271344367182273
868 37.85887949720316 4.544849934849223 0.1359064626311029 34.44057721973641 3.346535140689843 0.13993277544724922 36.69199338016966 2.010664619032392 0.3232564785616698 37.12198113210615 0.7721313901084487 0.47661109553937603 37.42158872565978 5.827393499424002 0.31723426955612694 36.70700399097503 0.0047328981191843145 15.961929018766606
869 37.546598764295766 4.540378105303643 0.1494137173289528 35.93631461362425 3.346294550921626 0.16704063111983508 36.81668914330514 2.0165742196029433 0.2519342482728309 37.02089913727431 0.7740677479809613 0.5622485949219529 38.18267057190276 5.827201052958544 0.2921433244984063 37.10063444608045 0.005321116651945923 16.303863749676047
870 37.886604242684335 4.561201118200757 0.1490023328184261 35.54856596270427 3.3642553693173487 0.20108188438065547 36.469640557888475 2.024294755417375 0.2831175269567728 37.17205389285874 0.7881008402014894 0.4865397107529949 38.41158827381885 5.82843554913855 0.30745000657123267 37.09769058599094 0.01767550775350668 16.3544094599833
871 37.39045093074322 4.569455408780441 0.2238379285981606 35.17424835127067 3.3506866184148625 0.18106530812900135 37.25683472170814 1.9770985537700447 0.23859476044097852 37.380667926686996 0.7731214663762173 0.4965293980298405 38.1288559064473 5.8310980531419085 0.30053314835551015 37.06621156737127 0.004710001395097319 16.507607855737373
872 38.26161534385064 4.541801434583875 0.14526554571290115 35.60630217875829 3.3688134100639093 0.1239546671223802 37.34233069856364 1.995918900056795 0.2859642382086818 37.527334363470956 0.7692863298402878 0.5627556716245432 37.69827392111014 5.816877894815159 0.36468011135198924 37.287171301150735 0.0029575751704076668 16.989576406014567
873 36.52440952959039 4.549778622062706 0.15804775310564656 35.95984132565942 3.3529722276206377 0.1060111658200354 37.10269390845614 1.9944299307708246 0.21940770235605384 37.065505828214214 0.7527942751573734 0.584766456312681 37.940917133197686 5.817723794803647 0.34309065068834493 36.918673545023566 -0.00204224861855975 16.172578631454083
874 38.44972131824252 4.55158074320086 0.10178937866787864 35.12751823903442 3.358201810520861 0.17846776989720167 36.68645615203631 2.0290453758835474 0.2733538668901834 36.88673022130899 0.7596345213835028 0.5101738524984722 37.200036997953944 5.810572885069288 0.3951845511171452 36.870092585715234 0.006225048510014331 16.718558030283003
875 39.14047646358374 4.544650623619461 0.10345863987993796 35.46929563023886 3.3551532144163696 0.17668582204932962 36.877694723835 2.0205971795059092 0.2844769241850803 36.25640625762343 0.7832685422227206 0.5448104085487853 38.317436668267156 5.824089924019077 0.32962413985855427 37.21226194870964 0.00996987805510996 16.490366306269447
876 39.98471427699719 4.544615919084938 0.09606772157296092 34.88347676437086 3.3887355050004326 0.19334136833770907 36.57173616838292 1.9942170482203736 0.2621977841185405 35.87256098911724 0.7734582702950759 0.5933952562653482 37.59473751928137 5.820625824140432 0.37843501835583115 36.98144514362991 0.008748494646652972 17.45730379422231
877 39.065786945913274 4.518794280216982 0.12646754357396325 36.467425300385635 3.382985807657439 0.1439764041729269 36.69091069149626 2.036117505799292 0.26907252689996614 36.41418546115676 0.772687737157764 0.5575808987205138 38.30754629863321 5.841442441548782 0.35149426556082797 37.38917093951703 0.0148235357744543 16.59963742970492
878 39.391633530990475 4.564330960411091 0.14260441748093605 35.54400920826725 3.3414458651975085 0.20017773480160625 37.01183197156468 2.0501614488338187 0.24233068881753714 36.351296422872714 0.7582620423992957 0.5817055266256089 38.32738601895026 5.82741160957775 0.314639117155519 37.32523143052907 0.012740366582295248 16.97625228235183
879 39.38398725276654 4.5520164098143105 0.11778589043397766 34.905715581116986 3.366365842517914 0.10911258592212113 37.039152455664386 2.0413720748821866 0.2264623705952345 35.471429456891975 0.779323083849676 0.5987146212498707 38.76482099789581 5.816268498958649 0.3233643535838811 37.11302114886713 0.015487163302949681 15.761379352502294
880 38.988958834424565 4.534933187176721 0.17538944604908357 34.2939327329046 3.3692748036314244 0.15642009740419546 36.06311190600494 2.0444812844169107 0.2417475310087721 36.39065346810802 0.7471831143082932 0.5052675477615011 38.64324782994165 5.844354527415366 0.3083352716606012 36.875980954276756 0.012463364688145462 15.895681485875425
881 39.75725446941084 4.5490652801041165 0.1480869116473704 34.49658458670205 3.3645919408401515 0.13661291572373127 37.01267011169164 2.013787272542303 0.21792478376003824 35.25182976607099 0.7765279984015973 0.5669059401562317 37.75342557143982 5.83885343266735 0.39777249178735946 36.854352901063066 0.012983166209506214 16.814054326976905
882 40.81645085592649 4.528730834143939 0.0734756781592268 35.62100818683307 3.328868337079148 0.1659570123351865 36.46083330105585 2.0326969140768485 0.2507063613214578 33.827900299955616 0.8199607775610003 0.6037390155292087 38.12696769351988 5.846671173695027 0.29751536109761983 36.97063206745818 0.015803588609595097 15.94419421840092
883 40.17694893353962 4.567618233018865 0.12495628516304581 35.37653725291258 3.32913476074279 0.1976785576328881 37.11611201105294 2.024314832054454 0.23156514616226484 35.26309506048554 0.8355773018324514 0.6199066085204346 38.58859227376371 5.81745107199832 0.3362441453961913 37.304257106350875 0.019237221227778666 17.30734463023521
884 39.69250270849283 4.546854540742006 0.12776379137425595 35.779312905314015 3.334273197301623 0.1434486877069468 36.38892879720445 2.0358628540987413 0.25725869043601857 35.58316226457258 0.8384744857631812 0.549274770383426 38.87787307371968 5.823156758739392 0.2269802361901915 37.264355949860715 0.02014234862739117 14.951060662049544
885 40.09872347766849 4.552351995020432 0.11427772268582781 34.804536722626736 3.3494446356420187 0.13951378121433813 37.128029626803595 2.003155368936829 0.26544371991116783 35.90358789103703 0.8466561823173961 0.5741924549474555 38.764954731881126 5.8099876649661395 0.3228368426977915 37.33996649000339 0.016737150674965597 16.22919595071546
886 38.98540802683432 4.544201821696285 0.16081330526398338 36.448350631234256 3.334869206479912 0.1261401086492415 36.99870644572816 2.0246195284272464 0.21359186077321227 35.451256662624495 0.8326544316856067 0.5741480097619158 38.4709727137679 5.810809449098258 0.24893725305447814 37.270938896037826 0.01384886877586422 15.167688686708972
887 38.756795113548144 4.557883160622768 0.12686058072756198 34.559285839359035 3.344668421706722 0.1004121873859947 37.07038066554193 2.0477670425764454 0.22451708062805217 35.61432641359916 0.7869060544235326 0.6283070578446937 38.85593539819722 5.8040057168236405 0.365389893236892 36.9713446860491 0.012664060529024157 16.564058594348143
888 38.83599273807163 4.541298430543554 0.11496096731962321 35.89940821798159 3.3568144710925236 0.10617496100363695 37.17412503874537 2.0421496446068974 0.2260505362398206 35.790960400775695 0.7999189767821954 0.5861448791475905 39.210588945046666 5.822739906113846 0.3754986826405084 37.38221506812418 0.017002267126205693 16.14400291224543
889 39.19425777417986 4.559577041786896 0.14834966641746278 34.97624334360707 3.3530296283757304 0.08931508476236959 36.41569606802871 2.0280158693289367 0.22556655263245692 35.43261106433198 0.8151900958370201 0.5824370385175188 38.280090127035685 5.80701260851201 0.33136703021976627 36.85977967543666 0.016983030066521066 15.779663017463117
890 37.99721270617086 4.501517764861824 0.13173798580900548 35.52008218426488 3.3205268317064673 0.10429273373107038 37.16480399105407 2.0145944723959266 0.23198084141547987 34.826644288318384 0.827159301555452 0.5995109564845089 38.29417108640088 5.834233093387917 0.3834214981782322 36.760582851241814 0.004024274079919987 16.62659368093844
891 40.07298574428453 4.5767213631572385 0.12810669440920736 35.23311184651301 3.364836885651298 0.17549428325921132 37.245613416448556 2.003181819307934 0.20136429891908883 36.014052258904606 0.822390156137703 0.5674907027272527 38.74262338520335 5.829942145383233 0.34619472607157276 37.46167733027081 0.023832455225883908 16.25653960437881
892 40.00915831070565 4.585870329358106 0.08696134656523187 35.60393800053619 3.3161000680851247 0.1845775652547967 37.44233736383163 2.0162741508941706 0.27368419311055275 35.712278689907166 0.8230392671287524 0.5881716618482193 38.322361955465624 5.802010777077751 0.35419654905863585 37.41801486408925 0.013076899807183384 17.046540807559555
893 38.47336530077541 4.539650808343232 0.1275845012199908 34.58131754815416 3.3670332290907017 0.1683159832695021 37.03964895081139 2.0520804993732105 0.27179784487397024 35.01522577742494 0.7840458711425615 0.5842910721521827 38.063418953933635 5.8163734061938 0.377874983412271 36.63459530621991 0.016254744127103683 17.530954496749448
894 38.712323082816226 4.536498741006771 0.12895488646637457 34.70537188510827 3.3438287844368975 0.13173934708136317 36.679527629235366 2.0555599045006394 0.2841250167871597 35.68216801358951 0.8377843950580534 0.5678601876741334 37.086294935836825 5.84461055574859 0.4498013342573164 36.573137109317244 0.02807445744859276 17.904710764240644
895 38.86983852655853 4.558902132636095 0.13984086622492947 35.19382010397972 3.381200248679225 0.13169941061237195 37.232295361500455 2.047321853430068 0.2079716661895114 34.82966566459415 0.8148342221863117 0.6231805670625384 38.32362098521705 5.838126433323751 0.3844275276718574 36.889848128369984 0.032494959349492626 17.041140358610573
896 39.305725498049846 4.538851001076125 0.16910615939159546 35.11403324758374 3.377569224379954 0.15636613970655794 36.55930221436921 1.9914507986298826 0.24856005032650527 34.13640537629132 0.8249543065509193 0.6333988358085074 39.148655992662945 5.840225234422192 0.3477221826328608 36.852824465791414 0.019028094310217125 17.820744894855853
897 38.942327515406994 4.553758845659443 0.15157523880747478 35.9745686469775 3.377378977294377 0.08083292050070871 35.98406296226857 2.0201377305177326 0.27805263802833 34.90777396388498 0.8212593676419527 0.6145510384051435 38.8291701564502 5.826958644336928 0.3418112149831528 36.92758064899765 0.024316694388489248 16.808554019807094
898 39.43355142482874 4.556634396354937 0.16059427594685258 34.93418695592855 3.3785622914299664 0.11300781998877303 36.664453849817605 2.0501539075147637 0.23726428928905116 35.651594258271004 0.8322737280755729 0.5658864525393271 39.07679796641558 5.825920514824053 0.4061912048871444 37.1521168910523 0.03312694893826107 16.993286979595826
899 39.83901349076667 4.553119219682505 0.0920012244290964 34.83392291442814 3.370300270693872 0.14684803478014538 36.105496914272415 2.032782956024688 0.2534274605069076 34.89614314883428 0.8157649591365119 0.583766035109464 38.840230676052386 5.828243202192423 0.3531541716460321 36.902961428870775 0.024460102844402497 16.377390395978864
900 38.48653506099806 4.554239166799213 0.14852457991421955 35.4656741413475 3.3787640538366333 0.1419415059729746 36.03456256015568 2.0762776809715744 0.2511271839391246 34.64479949176097 0.8214659670742323 0.5693369880705744 38.669481197285506 5.834086986723079 0.37247529304180754 36.660210490309545 0.037384752379348865 16.99857547501324
901 39.826926791791664 4.555588719302184 0.14609290617137033 34.917622948079405 3.3279881254794343 0.1251717899525584 35.89572732871091 2.0572610946384757 0.30589635790763847 35.06868531696109 0.8276092858490789 0.5754989866077256 39.19397330494566 5.834395263690349 0.32302710525158945 36.980587138097746 0.024986479090307 16.910129068250747
902 39.49946355853841 4.5301469809627175 0.14402956853388732 35.12391622231206 3.355336620828344 0.1460200066724402 37.136052038385834 2.067502125082941 0.25602848921162114 34.80821271360243 0.8012500622952321 0.5867960421187206 39.0564060162829 5.810719587639998 0.38255524709705535 37.12481010982433 0.01740905666024901 17.365541222690148
903 39.59476159631084 4.536673847304908 0.1349750506632002 34.58041629491392 3.355244671216323 0.14056340742343768 36.672538182798505 2.080844182262413 0.2989133063495666 34.574436164522865 0.8219606505245262 0.5876819391848053 38.56298170107201 5.8451889955137055 0.39485309200075935 36.79702678792363 0.032400450662777705 17.84175442934509
904 39.678018929483805 4.543571637142136 0.14771641264763358 34.801250876295725 3.3596139339273314 0.190868527329713 37.010786090957104 2.0419406252620984 0.27665182770027463 34.26826980441846 0.8147899848384161 0.5658206373062419 39.06751123939806 5.829837921033922 0.289235595479614 36.96516738811063 0.02236880173918345 16.848316714836724
905 40.40154118881954 4.512040767220784 0.13089265737201208 34.41398388467627 3.368412884237809 0.1063076137012053 36.652705418828354 2.088041062923782 0.3133907916162319 35.84660958367749 0.8125468804568193 0.5689872745144461 38.326058675933474 5.848502260191411 0.34271854712647865 37.12817975038703 0.030326752304523596 16.756687973452067
906 39.67507590815323 4.5109827998056 0.12048642779459418 34.28970073464222 3.3500867063281192 0.11818793562156425 35.85435126860306 2.058127759050956 0.30865623783384816 34.69347142155003 0.8242372463654808 0.6248398836723466 39.4477646883072 5.840281613448321 0.3520135974645153 36.79207280425114 0.021161206298097812 17.465863024357546
907 39.84698759169181 4.5239771977062695 0.16474353846382872 34.18474129536487 3.346919180273118 0.17856679174486972 36.267135337709675 2.0450407127184778 0.2842976233693645 34.72957289265866 0.8162944165421409 0.6231863883953656 38.64791366603507 5.79207963558954 0.3388993853334659 36.73527015669202 0.009280209864311773 18.21654825862117
908 40.678096664365526 4.530799277516096 0.13717373140004147 34.678350074243255 3.363381340898964 0.15144847321486005 36.48072959000287 2.0607993720954134 0.3071773023219671 34.5932527735589 0.8411725395373091 0.639634592814876 39.892609291628155 5.832779378247438 0.314469970165403 37.264607678759745 0.030204362957446728 17.760592371280367
909 40.38584191814487 4.527188589162068 0.17341118422799257 34.884825368954374 3.364816567623795 0.12427484691269394 35.99971092846735 2.014934123231542 0.2785184831181081 34.663562770005306 0.8244272169993645 0.6064807030654338 39.173997450693214 5.852283645437968 0.2774731226776118 37.02158768725302 0.021148009789350008 16.732182060586748
910 39.86761016297763 4.5135912450300335 0.2121498959146717 34.17797070421243 3.3392047420845463 0.17136978479248927 36.05154100531406 2.047722292151442 0.16948786525398193 33.961567075209295 0.7934178834628858 0.6179526410919881 38.9649209661228 5.826307526189616 0.3065292807767552 36.604721982767245 0.008466719082107254 16.930782156336498
911 39.19604364314341 4.52110352674311 0.1904338341832682 33.806600720796425 3.357214173523948 0.16840633273193614 36.79098564583128 2.0486212766551377 0.2687499175518411 34.19100037020438 0.804514675561768 0.5735062319942574 38.19960283756652 5.795794207909428 0.35215048737291815 36.4368466435084 0.00986755337708083 17.798897280377073
912 38.66953858365292 4.526856995385954 0.15526766418340232 35.08898401057171 3.356954621761171 0.19437013440953604 36.86439954188144 2.021489073519486 0.28371221795991075 34.756770068590626 0.8266584044614242 0.5340158215896671 38.8421829178585 5.847627278719981 0.30087806514678395 36.844375024511045 0.02033525606800557 16.824835790858224
913 39.52923317635797 4.525791432864844 0.1799664187759668 35.833415329983616 3.3673002070831983 0.15824342360991847 36.73485770753431 2.0443984722824893 0.2813898706071511 35.03980576441114 0.8213994323943551 0.5820334902198906 38.837895633491144 5.828467700834066 0.3922589154821817 37.19504152235564 0.021889430390193133 18.26465828007892
914 39.98636854835754 4.529024130258332 0.17476391492326832 35.180232674602905 3.3606318812394944 0.18213987203426835 36.859177301693485 2.0487476592698455 0.30812013168890034 35.31603178045954 0.8085479048142212 0.5096094139511765 39.68023201637444 5.847020315008476 0.32384383649535536 37.40440846429759 0.023212359416476258 17.171283497147705
915 39.65175958168788 4.5082711194812575 0.14848469829818817 35.89453481315418 3.3713630854010423 0.14906054033232877 36.474330094216135 2.0521230450921717 0.33231657734719156 34.909159504362314 0.7982154924245279 0.5716884458850731 39.598006768871976 5.812212451583134 0.32990631409969645 37.305558152458495 0.012855020094829217 17.549199662041232
916 41.25741800895939 4.542962662391445 0.1306686969337589 35.58370843609973 3.3549682705301542 0.11323118214515066 36.47777104827261 2.058940515143541 0.28771746759713246 35.07490961168854 0.8379696952584709 0.6242263229287889 38.80806602881868 5.829821530939773 0.3360269355830908 37.440374626767785 0.029350516151079288 17.09557785137917
917 39.342563412215085 4.547166193514224 0.16483473799444812 35.29831947570502 3.389597121603565 0.19826859493936777 36.860061294440214 2.055829098010257 0.2945148066683633 35.19525800090492 0.8499080023944556 0.5786185114707552 39.391001635936874 5.87111796468384 0.27862556135340033 37.21744076384042 0.047141657339670906 17.35904226317587
918 40.20048821090244 4.571524709572732 0.18721167177907538 36.349074202566655 3.3665143325161915 0.0747284070075593 35.96730781217358 2.068235063105635 0.28330778965498793 34.72819707214713 0.8633392479687055 0.525406765890731 38.8619698660505 5.833367836854294 0.2800070476148431 37.22140743276806 0.0450142193019142 15.4774427851231
919 39.973708544953375 4.564469817638479 0.19460575982714312 35.36959005560951 3.361630336206713 0.1542568865034733 36.22754149988745 2.0640218986738317 0.31239936379420524 34.76010732491992 0.8261773500296677 0.5424512132150973 38.60175953804765 5.846600565664044 0.2049875891048728 36.98654139268358 0.036997974940949516 16.142522229947346
920 39.85586017752421 4.546516794352185 0.17833173604246144 36.014755813559454 3.3629296931502775 0.14709672015604558 36.49458996664429 2.049462053796532 0.3055143300299182 34.54083782144242 0.8165689828666173 0.5638083115199103 39.307906824039364 5.7983471103079145 0.3181473048120819 37.24279012064195 0.01918290819310777 17.336538659759224
921 40.03705742335645 4.546232865092864 0.17540686629791793 34.7053435256253 3.3690704475264015 0.15448366326645596 36.65790072026171 2.073018183522486 0.27954577878248493 35.69644849610844 0.8078234903952294 0.569376570416089 39.77185418367694 5.826035785493279 0.3623689829775196 37.373720869805766 0.028854135704454498 17.660643227968713
922 39.88768543987151 4.528528623076614 0.17753598113771193 35.911116152426395 3.3352865107959504 0.07495241100497183 36.41347323934259 2.0477415268666084 0.3607891933245251 34.285044344607556 0.8267088581576668 0.5188703015359057 39.69713070446304 5.844042813027391 0.3301557148699958 37.23888997614222 0.020879647683248636 16.75676495082157
923 39.192816084031115 4.522963088016993 0.1733673069229124 35.455881574685584 3.3678494181626064 0.07963559500294204 35.59294588671034 2.0264902617717357 0.29543865356454224 35.21953088021422 0.825620087579696 0.5442929874199084 38.84771861241356 5.827320959163028 0.33237613414808703 36.861778607610965 0.018466744237214328 16.330565426895422
924 40.25730318321634 4.523544247306246 0.16240025101772607 34.73606031743157 3.3437848813370574 0.0819574900411379 36.65246522713967 2.039346184040009 0.29671279261403327 35.24741136177836 0.814928700167524 0.5611771055441754 39.441269633113784 5.820957234047532 0.31371331895098303 37.266901944535945 0.01293023067807626 16.225717371665944
925 39.56563188214181 4.549474176580435 0.14609700057733882 34.63863145766707 3.3430496793118882 0.08882593320982929 36.6340554786084 2.0599659829205907 0.32106254868887424 35.49993333556367 0.8086555337543584 0.5352949576983769 39.145505844705674 5.819751678907334 0.3025407212769055 37.09675159973732 0.020597391593323723 15.972013989436686
926 39.36662717925233 4.526236199670942 0.18548050361715115 35.15515025189788 3.366391133426771 0.07542295190314448 37.035408621855964 2.0912283976546835 0.31127977322223427 34.844647512682656 0.8291312791211748 0.6154771794815787 38.78168554769208 5.826561230269264 0.33508279858301504 37.03670382267618 0.03232762932696955 17.449351806452974
927 39.91920733229494 4.531697817522232 0.14213308606363717 35.699773488331495 3.366781896521641 0.08907955434381491 37.46347176522427 2.058096927707761 0.29348596036371 35.01844352466987 0.837286758720212 0.6325158477316376 38.372862892766996 5.843866941218778 0.3266996041774464 37.294751800657515 0.03196404963652737 17.004402475746357
928 39.43183347459763 4.515856055909975 0.15487518984659288 36.34339370916425 3.3439272864352723 0.05464304799059531 36.1852086344383 2.0214417183669458 0.33935412862126096 34.89577272667849 0.8253360091675364 0.5066631748507673 38.46557718803648 5.830760129532807 0.28328369374795365 37.06435714658303 0.01188222118090978 15.34173833994183
929 38.53521854022398 4.525054329176722 0.14614653386315637 34.80228567289813 3.3442253214997844 0.0719239306336579 36.55008682099714 2.0753643688387173 0.3054106729832718 35.1400407275063 0.8321879437866303 0.5590069368134647 39.16349908126645 5.863813135452402 0.3166658959574414 36.8382261685784 0.03254700104925368 16.033123476870916
930 38.37559810939792 4.527837104405616 0.17663121701614654 35.20759949042734 3.3737570776947 0.059573117615077165 36.43712652978337 2.06718280559489 0.28909178383730416 35.26716931816426 0.8349931778023356 0.5612216800634322 38.68078037730919 5.8527239501953945 0.3074291285462042 36.79365476501642 0.03571680443698966 15.973455157361826
931 39.216905081305796 4.5272678474559935 0.2122260293580625 35.60421964126325 3.378455674521358 0.08051117131443757 36.6659913944248 2.0618806428392897 0.33176857434333706 35.0360732147412 0.832239653621962 0.6073039389021224 38.35641654393064 5.83702895528757 0.37983914239365496 36.97592117513314 0.031792536043637167 18.46813550474831
932 38.85253960171323 4.530157594895026 0.17990147349282512 35.95328406498413 3.3566266663666364 0.11516603553548097 36.73562096769116 2.0487711213047617 0.3258296369642954 35.5626844856551 0.8258711144224 0.6149969567065026 38.754175922062714 5.8311691162710195 0.30454480630668784 37.17166100842127 0.022937103950371164 17.652129616753786
933 38.845868092430095 4.523724639219054 0.18600723101410013 36.071816941593646 3.349320613820477 0.08804036443049182 36.95567371996357 2.0309904523985383 0.2659902825354608 35.32038411426879 0.8263260298271587 0.6108948316089667 38.905419120056976 5.796451142714976 0.36297632909221794 37.219832397662614 0.009780556894443394 17.348119696628522
934 38.61900544168556 4.526036438703736 0.1939150482170326 35.60142196514705 3.3185219675143673 0.07268957612521189 36.17608434221802 2.0539315494921593 0.3491914916985544 34.78357124635149 0.8166547505401628 0.5354497639313865 38.62251825163734 5.812452831934349 0.37636011065964026 36.76052024940789 0.009937488935357442 17.505075204420958
935 39.85826506545691 4.508971331068549 0.1491468065216412 35.6950473226042 3.361363817351564 0.1077782229618749 37.24972295947792 2.064862852280262 0.30375467398753336 35.59757575875802 0.8186563020703064 0.5619799706984056 37.97610534593502 5.832386498068873 0.37869611970278044 37.275343290446415 0.02166614146631345 17.204270107278454
936 38.55473569364089 4.535879799347862 0.18547759477102196 35.326785955397206 3.3283210525725364 0.12879348917543743 36.631621141484466 2.0368252540227463 0.2463947006263158 35.4837597127387 0.8311671712631731 0.5181846580565753 38.67016955630899 5.813143251789843 0.37841694941375376 36.93341441191405 0.013485287097634746 16.69905423722124
937 38.525791249467474 4.509237147322029 0.18619085124734036 34.78654979075446 3.3472252019649753 0.09313097520471175 36.67182500891428 2.0579200635214847 0.2080810461669724 35.97022596899117 0.8504356152957189 0.5600445464814201 38.317526319995004 5.8791708395155435 0.31690870356991596 36.854383667624475 0.03321575482235277 15.634369516368974
938 39.13124304160151 4.519154119983897 0.17547209162893362 34.355006614380166 3.3618450844592855 0.08749091892022534 37.506337915634184 2.0818819622156255 0.2326239601029959 35.17106000164928 0.8407612053306398 0.540577387713384 38.7059867161151 5.852714380771291 0.38079323015588695 36.97392685787605 0.03568933185055019 16.237137914262487
939 38.499362976252584 4.515451376374751 0.21615024251836393 35.342353652132076 3.3542124042945662 0.0930039837588654 36.941872857912564 2.0475513652032813 0.280874050874704 35.336127941225044 0.8339390435030973 0.5925447463388129 38.11270812069367 5.8463541193370965 0.35886315094805016 36.84648510964318 0.02391964304096088 17.663557436826878
940 39.458608495642565 4.521751474346434 0.19175156978718594 34.40825169992965 3.367297777773504 0.10843670958633174 36.978459495184644 2.0636722336508733 0.27735298560253746 35.85520708732985 0.8382476417513938 0.5208758409991997 38.783163877590034 5.83666679745098 0.4045846197298184 37.09673813113535 0.02994516629303956 17.22313109675602
941 39.34128515251036 4.524377898415786 0.1994206359509176 35.286393548933304 3.385292855064676 0.12168110543320758 36.367348240290745 2.082011570926464 0.22816222626838492 35.74552614862781 0.8416408540283867 0.574888803151701 37.32815807179115 5.8525704557563785 0.3772033208200731 36.81374223243067 0.04159670813674068 17.204273519265605
942 40.14884163198731 4.551590432032571 0.19276133554514233 34.65433703573757 3.378240553507962 0.10418389258760809 37.314151618552906 2.087256930701841 0.3120854237042213 35.86357190732955 0.8282119292002947 0.5360974090616838 37.70916771557944 5.83609095743578 0.3604170429313878 37.138013981837354 0.040696141874092165 17.252276063209358
943 39.77350319565339 4.537688847289839 0.2018254017019816 36.055865957369036 3.390344350321569 0.11209662006085708 37.45121765026539 2.072080552685456 0.25021913964646814 34.7219461760592 0.8536021302759823 0.5541188114526647 37.71621483112072 5.838867758609939 0.37505733684244996 37.14374956209355 0.04293470913495963 17.11215586397876
944 39.381918878345395 4.538381869438626 0.17368422027369862 36.799042242663226 3.338408242998281 0.04350707115291403 36.744046405042916 2.056590186152573 0.2950603102773675 34.67011521727727 0.8219175982202592 0.6029549341751955 38.17559431501113 5.829316824913409 0.3114039105527727 37.15414341166799 0.021340925643032138 16.347751517964973
945 39.942914486061035 4.55578365039864 0.2048850774047608 35.814369112891995 3.3577345526137123 0.0843309549581305 35.822877089397274 2.044254382882742 0.2892140699629089 34.9521965076275 0.8368117209485058 0.6152612745167502 38.33131889049798 5.82435967207955 0.38719258638118226 36.97273521729515 0.028206777083032385 18.115595798526947
946 39.60596587283973 4.561502998154694 0.2171172019531324 34.73952723629067 3.4282531592638965 0.1636528986169501 36.60414121876302 2.0293272905782773 0.2912207450570327 34.93046204095505 0.8321246360482076 0.5777134622926249 38.331037726243615 5.824568624004481 0.3653887255419173 36.842226819018414 0.039573322908313814 18.507602867666883
947 38.89875443014401 4.548766012107363 0.27240153287141927 35.225800111357366 3.4311449761513644 0.2517510251860304 37.041957709164656 2.049862614365673 0.29377859735858414 35.60681882646852 0.8170277086519265 0.5370754191433343 38.7724649249874 5.817274479022438 0.37366158207630346 37.10915920042439 0.03723313935815544 19.80907791077678
948 38.809049153605926 4.540709320273688 0.16852222275656223 34.72060652460051 3.402984969950796 0.19164927157542233 37.11883877682928 2.0808062711445583 0.268544444216828 35.13052109380167 0.7804254596164977 0.5995186679617558 38.53323756307678 5.8244413304185265 0.4128075323229353 36.86245062238284 0.030291451579215846 18.804957711656293
949 39.06302082803444 4.547818042748472 0.21484321038656354 34.42114096909295 3.3548706393442536 0.2795414583062402 37.052561365387874 2.0327446064330883 0.2999684596550324 35.31919756648675 0.8539194065379774 0.5782139139641619 38.364187899723014 5.834615129140466 0.3308600824469943 36.84402172574501 0.029211546139253853 19.519836991358996
950 39.0289512692917 4.526255625247938 0.23468010214467583 34.0947554086676 3.3801493494994457 0.1606904170892278 36.38741386333644 2.055607468050808 0.3033321220571675 35.2974662792786 0.8151109890338405 0.6017854525721457 38.814077420192135 5.829225486366661 0.3267077762492542 36.724532848153295 0.025687764938141067 18.646291159712455
951 40.015762107453114 4.5233310071557105 0.16229994985926086 34.80753329480454 3.3494721180125158 0.12678989519289646 36.51195864173094 2.03288226163978 0.3076569399232681 35.55607309793387 0.7906208484884011 0.6063102275671212 38.41758690629201 5.833057592938199 0.35418967491130554 37.06178280964289 0.01029074694532377 17.844732570366745
952 38.574562931597825 4.514363650670418 0.2009559093445428 35.145579297328695 3.3779607631710045 0.14423373788549282 36.54257018832635 2.0605038603898675 0.2636558635578433 35.717193183818274 0.853005079885033 0.5861522063964215 38.56032260265772 5.8395786704472785 0.35041901246944807 36.908045640745776 0.033500386211122876 17.709171239613987
953 38.792844159927945 4.527218253243171 0.1806335133492835 35.280640085128994 3.3592795513601255 0.11374173466773387 36.538362823143856 2.071812804394405 0.25341129431657816 35.56494021304523 0.8407848969044296 0.5909913456437408 38.22226299962804 5.829438149040677 0.39661038359715095 36.87981005617481 0.030124712286964096 17.594253575020876
954 38.3673926812087 4.513161393074125 0.1425272286127227 35.103652309080296 3.3612137234117694 0.170640896031167 37.124425894146135 2.0727766222880364 0.288716877822955 35.81174452553196 0.8260588206990128 0.5818485969895641 39.00409086051199 5.830336679600237 0.39304369690292634 37.08226125409581 0.025127429113038603 18.068536862687704
955 39.92480908950284 4.514881371846865 0.1889392215590616 35.02480830549363 3.3660353864179826 0.0751638435687883 36.70349666836037 2.0441374382864383 0.25652934336642563 35.277916985564474 0.7973541793931606 0.6194177717678799 39.44890879864847 5.835147586703579 0.38563156573668994 37.275987969513956 0.01592917382800767 17.48302498517686
956 39.89715510598486 4.533683687862281 0.15422546057107683 35.670434606279855 3.380519113838383 0.13981435101985687 37.05741960297299 2.06667863619298 0.2765298147937891 34.59787995549992 0.804732381296873 0.6297398458569226 37.250454671169386 5.844107603947641 0.40018902529826433 36.89466878838141 0.030362265926034193 18.34036180521324
957 40.28580740536017 4.5346277202042415 0.19735932913240434 34.20596176999162 3.3805606554076633 0.12002187093231874 36.32223963494453 2.0469385702891287 0.30538609155315716 34.89539108917741 0.803162700406471 0.5814668259555903 38.40013447071888 5.854658975954439 0.35641127878229817 36.821906874038525 0.028407705750791146 17.88367890554142
958 39.43436011390555 4.520314945276446 0.18317417455917379 34.22509802994762 3.367820380942421 0.1446234352688822 36.2425712590812 1.9953145814717081 0.3149865751660688 35.8394138202459 0.7878937518095329 0.6027197669226793 39.45684983689855 5.8329522906149505 0.39658338046665426 37.039658612015764 0.00527717132141432 18.81693474749363
959 40.89576670676836 4.560538298055109 0.17808627956082734 35.58092617333561 3.3948123142386315 0.14369447343760938 36.74932727000794 2.036398444962977 0.29046685493289576 35.17641623097763 0.8378210974916565 0.5518266355427377 38.73247714774364 5.835711636860086 0.39276176421296605 37.42698270576663 0.03747433962009448 17.84002652689275
960 40.22868330715457 4.534726965717293 0.12890991949036323 33.883213282108564 3.38227386630599 0.15122944593863086 36.90660963984379 2.0449454486849 0.23175881319945205 35.301656831079086 0.826621828976607 0.5162739533408766 38.62838133886499 5.837273180183598 0.32404326300703773 36.9897088798102 0.029586239272080195 15.495247024952215
961 39.6130812482671 4.5533239249854764 0.2057589060915878 34.454778561520655 3.388578971973309 0.18896936788195137 36.91496027393092 2.0322533718234808 0.31492288623869363 36.13709418684089 0.7893986538158938 0.5249501318200976 38.5648459257781 5.816096247100975 0.37347342868076416 37.136952039267534 0.020348215238229495 18.427178927707782
962 38.93426653681847 4.553814665858871 0.1775818756662709 34.55633610976494 3.4005911664214548 0.15513463431160038 36.69568544772267 2.0580965799760897 0.2332859652197497 35.986221655373726 0.8014050406259623 0.5337785236754278 38.1501481459695 5.836789125810689 0.35801447810083864 36.86453157912986 0.034557297037015974 16.705105644772907
963 38.5789620389616 4.522053274977346 0.23407414160481219 33.91503647812434 3.41414941823442 0.15297647107576073 36.795224226382594 2.027486454171527 0.26989238220906725 36.17877742014232 0.8291344731376635 0.5495521408670955 38.794058605439886 5.836162404259052 0.3359538996188938 36.85241175381015 0.03021518625440429 17.675163968209713
964 38.99571786448102 4.530749706436995 0.15952017480559197 35.059000714039364 3.4114629477951497 0.19486788575487282 36.643653909978994 2.0721429183075752 0.2574460373150209 35.22716171824073 0.8313680396107083 0.5646466013790202 38.22024792441072 5.840245597822336 0.3269211090342765 36.82915642623017 0.04161182329295539 17.22771570545667
965 38.74014290837136 4.513436072783368 0.17545979968455458 34.39436435696554 3.418591706860249 0.2070890689071103 36.755610131009256 2.0748010721465198 0.24460564036026883 35.32766829587625 0.834739266551304 0.5412908789781206 39.258385481857836 5.842404337502765 0.3569362091134067 36.89523423481605 0.04121247246724382 17.479585531503105
966 39.20545769452421 4.518242844244545 0.18034297749763997 34.76662034634054 3.411455754548937 0.1681956799074948 36.806796765459964 2.057797496034941 0.24186551713422264 34.1772265985785 0.8488172184886662 0.5855573585001439 38.85468816141293 5.8310484675847425 0.38489198303037775 36.76215791326323 0.03789033747876884 17.88606378179182
967 38.838126268464904 4.524265658336983 0.1757095686079129 35.25034794789998 3.386097287619379 0.21632553669030688 37.237030331637236 2.0418272005395757 0.2513278696380914 35.50882512303219 0.8272402202571039 0.6275119968521127 39.08939507906888 5.828165402066973 0.35365172026431435 37.18474495002064 0.025937135062405338 18.615704632194138
968 38.50102760263079 4.54021059548329 0.16621263234188313 35.54643470431176 3.382534550059738 0.21738432884135087 37.42738301277783 2.047112055199281 0.21673114949945194 35.00594871364748 0.8368734883410796 0.5365482536988421 38.32457258916687 5.842611590079644 0.4045422199325687 36.96107332450695 0.034286437131008964 17.663355868845596
969 40.20165843079894 4.560350549455906 0.17761493944952716 35.549722325337115 3.352065851550935 0.14186775289873158 36.87513866931644 2.0402063162984536 0.2451818887020763 35.43841584325621 0.8397437042123037 0.4785127788091996 38.985946996861365 5.841681059934143 0.3928235847585006 37.41017645311402 0.031227477588750906 16.455358700682577
970 40.50416135399659 4.552423105567968 0.17021530988663483 35.40257744670156 3.3980581035717172 0.18086925453614436 36.939839012164356 2.0512350519695977 0.1783586150629817 35.347042950986925 0.8487765601579692 0.4870973857874864 38.24560377404743 5.852392100919793 0.4062192629195497 37.28784490757937 0.04499496573581139 16.30362668324108
971 40.25161091000465 4.563781809044949 0.21232448180105062 33.757095143108145 3.381760892580211 0.1385840259877362 36.727200735287866 2.0437455758205907 0.2252684138091616 35.8269359771637 0.8419196196900498 0.508491433036288 39.359716179438436 5.823373258407751 0.3149001784138121 37.18451178900056 0.03533421240711283 16.03787401659381
972 40.32237138681393 4.536585923879803 0.14472348654939596 35.254727482572044 3.3719033118143384 0.16512290503532967 36.644794584362835 2.0426069425861453 0.2226614493089765 34.69517114616032 0.8295709237385828 0.5438515009719352 37.71834663897691 5.843518638052922 0.37437336338969 36.92708224777721 0.029255129312760884 16.62417224254533
973 40.50460729661657 4.553823439486644 0.14256750624440273 35.054769171955975 3.3762195954036978 0.18835312119063355 36.50793985971491 2.0707789619726045 0.25600683448418193 34.36963068958587 0.8245354276156355 0.5846874113186412 39.145804931476476 5.82994523422907 0.36831612185037066 37.11655038986996 0.03547851303993288 17.646309351987338
974 39.24579438874519 4.532484758792339 0.15245966935330282 34.81334432620679 3.354016644659223 0.23818307143454745 36.544044444259924 2.0224192920492006 0.21994463042338605 34.710505201540016 0.8361619418428111 0.5447561213723063 38.698683821974605 5.830035518771901 0.41830206630717315 36.80247443654531 0.019441612521497433 18.032649794788732
975 39.42556403652667 4.531442517893266 0.1791791843393179 33.57838064220241 3.3606243868616 0.14466644093286257 36.59612380665641 2.0411599372219773 0.20703630250417135 34.46709861728257 0.8166366997496117 0.6090630439537771 38.596376491926755 5.839698859113118 0.36739324831317505 36.53270871891896 0.02233046146631714 17.27282366144862
976 39.48627536675033 4.532422290492742 0.17308097078811635 34.55367208257469 3.3832100050381095 0.2009063338283798 37.25371556911915 2.0901423473338863 0.24380988514848118 34.808749262946876 0.8460289916979362 0.5378117135831453 39.16140246755096 5.832097905676722 0.41037682683468535 37.052762949788395 0.04119828934628178 17.944874623437478
977 39.92151752942359 4.525209514515922 0.1643742322007517 35.240919503839834 3.375067706401934 0.16094205175642234 37.22215804425671 2.0360925486786767 0.22777030712151736 34.30223770124778 0.8447955559247358 0.5641510734268318 38.84317182120451 5.828157395784531 0.38891085301635786 37.106000919994486 0.026282525559562387 17.2591906747779
978 39.176493529512356 4.5392002346806155 0.16578048269139598 34.924068130769044 3.36793381535106 0.200153752861352 37.34956745595787 2.0851019179695456 0.21955252383824775 35.73117273649904 0.8516370383955044 0.4957396857512139 38.88116015513493 5.832068624884578 0.3434659070281095 37.21249240157464 0.03960630755466323 16.325771776785047
979 40.10773319529576 4.523447974465869 0.1068332297775306 34.654973933978944 3.389989770363942 0.25005564270957215 37.390158915470074 2.0804516787452814 0.1836607743528505 35.30223653671083 0.8445642400712863 0.5474461155538636 38.72646846770764 5.821168680466554 0.33198645361154594 37.23631420983265 0.036342450120989044 16.27179759214826
980 39.130675343212786 4.54115396406616 0.19193600830092736 35.391245389706235 3.3976790800529444 0.18097061927745076 37.46729089150773 2.067392394099423 0.23305870598952777 33.85932332169858 0.8347093541731556 0.5659508159095697 38.80275185672451 5.841357264196672 0.35802672489551357 36.93025736056997 0.040876392616073495 17.53185391953724
981 40.00184228461582 4.5363272736498415 0.1620703534882761 34.56596594379666 3.3616544469168144 0.1660414208598194 36.953825698199 2.0290838417119677 0.2761015906300432 35.28124793849609 0.8297150846897904 0.5087036804159498 39.158761734718944 5.828816304924379 0.32311346716407713 37.1923287199653 0.021537371676961035 16.455697524318253
982 39.47360719929552 4.528899173142198 0.1819723027513831 34.12900213999341 3.35500735900137 0.1934632453538447 36.980449696941115 2.009405707993108 0.2939327305784256 35.726567649855156 0.8379195285738986 0.4991870793485769 37.47101043155182 5.842034559453157 0.4156898642785024 36.7561274235274 0.01907124693114879 18.154112990433966
983 39.67547739832484 4.495422974355381 0.1618918430070436 34.11501135081533 3.3554999584396286 0.17020616105629682 37.15680292334542 2.0346601291667765 0.21850269693176572 35.25429560660427 0.8007583589998918 0.5305011848783983 39.023448782117406 5.8393668827381 0.3943926389876468 37.04500721224146 0.009559642038357952 16.907921793840938
984 39.68330643044827 4.545733649777583 0.153712435978744 34.57254790565904 3.3740005432050166 0.1816779464732044 37.08915616579841 2.0372353217166195 0.27260948283297093 35.445186760357025 0.8501616199284358 0.5020819860424991 37.90928354309716 5.847257274969677 0.4015952884307574 36.939896161071985 0.03529566321786892 17.322544018910275
985 39.63151471372615 4.52928024870718 0.19341673635764967 34.992374117539 3.383129645473322 0.1418373977165325 36.99051460123819 2.043427065260948 0.3183680752986492 34.77965621714145 0.8213358143513945 0.5145714389527035 38.317224520729816 5.842329041848654 0.3455720054024509 36.94225683407492 0.028318344426702224 17.34647662609512
986 39.42344359839474 4.534187584559179 0.1687239532076297 35.75921814998622 3.3885540602782696 0.18490885698298434 36.68675423296135 2.033886157598168 0.21374027925894026 35.56855086705831 0.8494608790162463 0.484552682441432 38.634097801614445 5.860411600890716 0.361723104560111 37.21441293000301 0.03771803776691829 16.199222866811727
987 39.181185618645664 4.513265676561585 0.14074410429042583 35.64686735261788 3.384913644674655 0.12486012059076723 36.88165337460973 2.036202113576679 0.2230468321690012 35.14365125522936 0.8151563477064492 0.5099055038240301 38.43151213462638 5.853789265367975 0.37146852535563946 37.056973947145806 0.02508339087587108 15.699331053603574
988 39.67111787320046 4.5096539560355655 0.14590198032775029 37.00240065739151 3.377735608804399 0.1715353786634763 36.17050940842494 2.0484352076528 0.23467087412514367 35.313136721276294 0.8184995234879268 0.512038606003079 38.151936312182585 5.85043806400532 0.35711051022744283 37.26182019449516 0.025370453295604632 16.28640954390547
989 38.91437300533654 4.529645455197949 0.17431289913882 35.23497622310961 3.3776403928715832 0.17106438323896875 36.62961151518725 2.0086857522830224 0.30235501823466054 34.87547655943252 0.8208341068682741 0.5443042679333843 38.61737024828333 5.870089049835129 0.35726922053536053 36.85436151026985 0.025796932709594045 17.753736577907624
990 39.38779081710518 4.5322054795181455 0.14422544391501546 35.32061238365201 3.3668790839303293 0.16347610100806714 37.04565853918228 2.0565112559460816 0.2536755325281355 35.03325889638743 0.832116864068571 0.5513395946039935 37.44458053581884 5.866431911005633 0.4125896710592964 36.84638023442914 0.035246900192154595 17.478723184998948
991 38.397793607625104 4.531031461941706 0.2105479671576837 35.36468532671759 3.3675515294321143 0.1307903227712721 36.19406948915144 2.0372652965716282 0.23123559864376267 34.558815508251605 0.8293405621059233 0.5620780620133268 38.75580825503344 5.842197729995799 0.3939015481703935 36.65423443735583 0.025895297307836553 17.515932847739897
992 38.877872745715706 4.542420798516747 0.17606518968272059 35.802614690355874 3.3742284124800266 0.11667802021287602 36.99562035829418 2.015750150851586 0.2541484450981807 35.44702112244628 0.7902010957896536 0.5777410751516782 38.45754402665226 5.853722356609897 0.3816431196890302 37.116134588692866 0.019682544147984427 17.260649795599477
993 38.6754869854609 4.541178004177305 0.1441395734836154 34.64747770735389 3.37701158734362 0.1484117559199015 36.65746568348119 2.002289993686714 0.24430321748561504 35.76411836686981 0.779876148091706 0.6034556978567136 39.29071887810338 5.824399429051038 0.3336766967182378 37.007053524253834 0.009369013768479095 16.890646160657738
994 39.33833119770925 4.518905435058565 0.14380140558855645 34.94661148952699 3.379517214927558 0.1715957775179286 36.70906871887577 2.032260749484591 0.2506352357374007 35.80398784432897 0.8185771134779342 0.5279161735682479 37.9567164981825 5.842439944275118 0.40821303435366996 36.950943149724694 0.022758072743155777 17.213504272037312
995 38.32180175033035 4.55637829345844 0.17970049578662775 34.64831773427644 3.4120497303845094 0.23946732567395776 37.37186025642704 2.047639100308852 0.25137148662959097 35.56662364840716 0.8290010903869842 0.48400857790831 37.35028478784726 5.838046455759823 0.3603293153305905 36.651777635457655 0.041040915358124305 17.359214023349203
996 38.592740913520196 4.515065645132821 0.08591188416394105 35.590850583234854 3.3924732689944106 0.1719246342564652 36.20771887539242 2.042966371142877 0.2568507496074939 36.047093462892 0.7849126767178755 0.49090755396116603 36.791884976918574 5.8389049037489125 0.4248682308539955 36.64605776239161 0.019282554445781797 16.391899135461337
997 39.77373556443091 4.511356624062229 0.13490504790926205 34.82573071508012 3.3840399621831225 0.23250008081013782 36.60533979518849 2.048156330251783 0.26935444479758963 35.148571737942554 0.834517458713158 0.5420058353792456 38.243413119858616 5.833172812224487 0.357381862199394 36.91935818650013 0.02666661878535832 17.602951068863653
998 39.1099473516845 4.50436956134551 0.11447305155254103 34.3605262094614 3.398314337950074 0.22592098820213238 36.599611023808045 2.0283396655590984 0.25671979296603653 35.2599237058427 0.8157701641184995 0.5666688202127348 38.328184999385975 5.8158999610910715 0.36219003787960863 36.73163865803652 0.016956719311253244 17.48635896716193
999 38.99139557325224 4.514102763105139 0.1836356422920751 35.26209162165322 3.3804135299480835 0.1819067479094515 37.006946184477556 2.030435446923347 0.25939496724481337 34.71823475788129 0.8184157572774584 0.584349960118425 37.662254572105994 5.848158597360003 0.32856145948554877 36.728184541874064 0.02272320022120875 17.622448890867616
1000 39.616663769083054 4.504619771603036 0.11807920400565275 33.75041943696874 3.350198441504164 0.17987848729836817 35.604947231301075 2.0217065153276925 0.27696240747806466 34.615689908093835 0.7957523058975052 0.583316552173365 38.38167955018769 5.808375663506083 0.40710230667171166 36.39387997912688 0.0005485208660985563 17.937463155888796
1001 39.74085165173918 4.543640668648779 0.1570973989635692 35.87807686128099 3.3918924971516264 0.1958486153077854 36.11341191166142 2.0303079992804234 0.23390267409816284 34.247574154812014 0.8330751652156376 0.5546006090269583 37.84461050780812 5.845492731540331 0.41245140816060094 36.76490501746034 0.0332997936657619 17.806390442164265
1002 39.06585344798763 4.509076504345787 0.1447251397125498 35.39165647417998 3.3872324057845913 0.17390792407626413 36.466638807360994 2.056782233051406 0.21994025924854554 35.36518797127534 0.8269852629185158 0.5762442553256656 37.38093614382715 5.839807778201187 0.37736851237324165 36.73405456892622 0.028394818158699753 17.099193049462677
1003 39.35130536063904 4.525359745214341 0.14709021325899696 34.54575140471379 3.397783234434111 0.26366661273480735 36.26700512965761 1.998752160811759 0.26017670607844035 34.23570731881681 0.7932862487230199 0.6015676842471052 38.901579902554154 5.824616918059469 0.3771066979526726 36.66026982327628 0.012377642746942441 18.903114267833082
1004 40.21925432838028 4.541791764725817 0.09983316850350035 35.54650045952414 3.3943882741655655 0.19286833767996378 36.37829821023922 2.0518619485007035 0.23033478772349467 33.834741053780974 0.8155980608642498 0.6195789411983832 38.67457458779296 5.833887514077824 0.4196825952593896 36.93067372794352 0.03192349376523436 17.90261440446891
1005 39.22343364706941 4.51824605427087 0.15797843496938355 35.594194885611905 3.3665405820468712 0.19734443354221015 36.584242416073515 2.066220556373829 0.15345723532027533 34.63518462789387 0.8073748498480594 0.6019737854355288 38.24459821816498 5.81972102820002 0.35775294736364616 36.856330758962734 0.020038595446332373 16.827848785013263
1006 38.845335225343206 4.529483676513771 0.159529930723233 36.55146441115403 3.3682338162772516 0.16308706501374512 36.70563146626908 2.0738619038404598 0.24364637649427054 35.007282929491396 0.7862964607054217 0.6336095761628198 38.45265487257116 5.818634376201709 0.39779372555430337 37.11247378096577 0.019720028006125177 18.3079114971891
1007 38.869433641550586 4.53400561036416 0.15271182207513911 35.86081747171652 3.370530759006707 0.14855639701396853 36.986338800717455 2.080608002619722 0.2811474362250609 34.39483574070677 0.8078376727185743 0.600705409950249 38.72764113713353 5.830681394027813 0.3402016693431973 36.96781335836498 0.029150669045797727 17.455992705868702
1008 39.88386225092089 4.514766512165329 0.10935643388004927 34.96981627056812 3.3870297223982497 0.194619937707864 36.15035898492652 2.087398861336202 0.2459010728236376 35.51812719198276 0.7784217995508119 0.5940257797129052 39.34743419510021 5.80381707489076 0.38856362332810457 37.1739197786997 0.018704775366672876 17.560776520550053
1009 38.74235824921965 4.521670058541889 0.12181165609488168 34.89931597722295 3.379139828113507 0.14680321884617975 37.588862803896966 2.081732390594608 0.24545578000976057 35.39007433205787 0.7794775939609455 0.5864725867242869 38.2370460352622 5.847975990054891 0.3782743050047683 36.97153147953193 0.02641715355157064 16.946000818929516
1010 38.09847910535351 4.533039384345678 0.11884327321882342 35.09315173622151 3.3876454800604754 0.17183995134502672 36.88318094981366 2.0600518538089645 0.251064812330658 34.92869476304784 0.7825933745986775 0.5507737015132883 38.88223986405528 5.861305799615715 0.48817425194911146 36.777149283698364 0.02934515978430461 18.113441788140538
1011 38.25734011897671 4.515501756787378 0.1580988701178641 35.07081362373021 3.3757085258702575 0.21650263344510434 36.543685893378886 2.0332349047760703 0.25027329450392977 35.62229897370357 0.8291682118929482 0.6003190265134261 36.98683077659399 5.841420760599238 0.38485149940117863 36.496193877276674 0.023424813283580925 18.44976037778268
1012 38.651211315154434 4.535125593527576 0.17544648244964794 35.79076174288018 3.394480575904129 0.1783277038436605 37.66731523761598 2.0914840426932875 0.20765417206717054 35.28946875486545 0.8054567133230086 0.5536885566833925 37.99529603148115 5.835543277235872 0.38889214659950966 37.078810616399444 0.03683602183517716 17.2346743163194
1013 38.75319099328251 4.528600605295452 0.20192023191711317 35.26087558075754 3.400523696523898 0.2150740206155553 37.75190397448669 2.1001576969647897 0.2465588652553946 35.26415665774364 0.8171480318426566 0.5387410290423654 37.85586946346804 5.819329947343298 0.3676721002761468 36.97719933394768 0.037569976892421274 17.990487987439927
1014 38.922584867781865 4.521294718923462 0.142234876995357 36.06489139960727 3.4102896891197787 0.19911290297156312 36.571726891562584 2.0717234046496182 0.23717018952416746 35.277978379274956 0.8155640154398938 0.5685355270287658 37.38864906567652 5.829888892381649 0.3927466580425356 36.84516612078064 0.03417012540128288 17.644810030003345
1015 39.46905125421555 4.542764904020321 0.18900680617276516 35.02956482490284 3.4196905624615 0.23478030575781542 36.108409786425284 2.0630188186274117 0.22337667836870917 35.45258574559365 0.813185958919239 0.5493998880174439 37.6485942313006 5.850318721889521 0.38068512252980946 36.74164116848758 0.04221377448200105 18.073939906115406
1016 39.06689241211078 4.542789356058487 0.16493133315555553 34.47010722815862 3.4129536368665865 0.2584344264436169 37.14385665227162 2.107306703820603 0.22358080829279797 36.44749500220995 0.8309984208420371 0.5629473537305885 38.02710859634792 5.8608451241824175 0.39765722602511505 37.03109197821978 0.05539662965242866 18.421179222324714
1017 39.79546894302963 4.539526263231391 0.1486099472365526 34.55387299072628 3.4014286619621634 0.186764718148467 36.98353332848907 2.0919110852183507 0.272685847328267 35.19512654548223 0.8096087002814434 0.5411949704160454 37.96251948116341 5.84468528308466 0.43904565373027615 36.89810425777812 0.04184998005400413 18.20059034757722
1018 39.46077403992544 4.562576044801863 0.23286248448540975 35.12255956822944 3.3561118924225406 0.13892146454747362 37.79049790361249 2.1020017797678685 0.19663301694740712 36.00877118185574 0.8468389421179631 0.5000317266875883 37.47220676420773 5.828198132729641 0.37000136147362017 37.170961891566165 0.04356333966637767 16.48342342853453
1019 39.568983767069206 4.529197315786851 0.1350941496235692 35.18512785708521 3.375997369317088 0.18010988232034936 37.729427856020216 2.0799492656190965 0.19963144243514386 35.8611551087686 0.8278321364885758 0.5245350326999935 37.353721113081754 5.843585212870862 0.398378002528865 37.139683140405 0.035730241314897174 16.475384320351633
1020 38.812580908931785 4.542095342499575 0.14164077598044245 35.44970019506816 3.379944183440455 0.12510206607729768 38.03430274563931 2.090890178089086 0.2622315850485671 36.28388523037768 0.8334041472758646 0.5317508119087474 37.14612056006543 5.841373378154014 0.40286816027458106 37.14531792801647 0.041959427190201404 16.771544940500323
1021 38.99820143508043 4.55115070076752 0.14764714521316852 35.33201519486047 3.381036552032036 0.15773235825620863 37.61651863622404 2.067662235055508 0.2651233979564855 35.294826304921024 0.8310681299419538 0.47394064414750736 37.432502133611614 5.808262689058178 0.40911628890427865 36.93481274093952 0.03225404266944161 16.656568757060757
1022 38.794080634921634 4.538482623331282 0.13744893644024098 36.25174041874343 3.3741173321274713 0.2247458691012111 38.01019091044371 2.094118245706185 0.24629693269137637 35.20553484723401 0.8089619670898076 0.47087337409969166 37.344350235682185 5.829293528979996 0.43147486953967346 37.121179409404995 0.0334127207453508 17.3129508961797
1023 38.567546663130074 4.500384608865282 0.16203045502270574 34.9946967323242 3.3822566039343678 0.14987548459936376 37.35619249960593 2.067834141221943 0.22211231281286134 35.727518759553625 0.8046232598372643 0.4904358709877483 37.611177998818036 5.8182512983567864 0.3903190854672364 36.851426530686375 0.01908796374153123 16.212106767514513
1024 39.17575060833628 4.515162769791462 0.12159415797452237 34.78179138860569 3.393879360356226 0.17481121504381644 37.24429974693276 2.0896289866538456 0.27279404998880746 37.09666671343038 0.7824541951526798 0.5153060861679489 37.46852086864028 5.835871486002817 0.4352803337492129 37.15340586518907 0.027817340889808428 17.41546291265902
1025 38.94803328298319 4.513735074930992 0.15686635830334045 35.72344146909841 3.375714654324525 0.18766779692658875 36.73746989578515 2.0343681735374544 0.30304764027287945 36.2700474653001 0.7940823758768214 0.4764898635669511 37.98853251786497 5.8369428730466515 0.41119164923912743 37.13350492620636 0.015386611641691306 17.592821601478267
1026 38.866676266438056 4.498955095490043 0.1427364652255721 35.31969200590191 3.401478134248933 0.2357869319794254 37.5924649510387 2.053609798373521 0.2432019888125459 35.80417515745634 0.8304085143695521 0.5172969441547149 37.75933369344437 5.84915645496647 0.3585456546681147 37.06846841485587 0.03113958078810619 17.160865013053
1027 38.721144415063286 4.526647899207979 0.12551364180903424 36.592488330398204 3.3534302582795275 0.17079877355061476 37.0584584099447 2.0301056685523706 0.33161628806146376 36.5767889651543 0.7911773146235128 0.4674746597912436 38.01553417680909 5.840202724998413 0.43577396815788866 37.392882859473914 0.012730754430763037 17.54599975472387
1028 38.14160615436047 4.510015145260433 0.09980565509595368 35.502287676986356 3.3746390682469296 0.22465785947987926 36.47258493531455 2.036631495915959 0.2618238503387879 36.4065053059864 0.8111990308975936 0.5366759211732807 37.91115386054107 5.866706284189896 0.4372050074870577 36.88682758663777 0.02425618620056478 17.87821171039455
1029 38.6518864269369 4.531437649352916 0.1487157834349992 35.44212183933712 3.3487557119627414 0.16100266863931256 37.040430611024235 2.0643245427826047 0.30950157063722905 35.11380525711737 0.7801944000004455 0.512120837551948 37.974451682269894 5.8422992739306645 0.41891528395002076 36.8445391633371 0.017820296904276868 17.764626845531676
1030 38.9020805290932 4.53143606040692 0.13130256852480804 35.25598028882265 3.3704224827591 0.15347166245498473 36.165988214545045 2.053585790082689 0.3006291759863205 35.458863216083785 0.780832487186393 0.5191016301008886 37.3071663467855 5.839962957835224 0.4371717838306208 36.61801571906604 0.019665936952467676 17.66631504211598
1031 39.98459373028032 4.536115219821864 0.11523137326641002 35.684303020890816 3.3791406045929664 0.09594149482071929 36.64318807952439 2.0494620961987984 0.2548482836736632 36.69286856500069 0.798094398748868 0.43770195425793745 37.48146327819137 5.839773231448776 0.40589331482967467 37.29728333477752 0.02493509146065709 15.007098739128443
1032 39.54764649252848 4.555215374389414 0.12814121437462297 36.70133061051931 3.3586375141965874 0.09391983948459767 37.08742995507148 2.073303401943206 0.2848434688256639 35.81856017253196 0.7969384787455859 0.5208267313026183 37.45954414655688 5.83137915872245 0.4138689843538579 37.32290227544162 0.02751276689785125 16.519521880402706
1033 38.2882635240486 4.542475907126043 0.08919271312601379 36.14172150970251 3.3815854058086843 0.14813861118258564 36.83198474463158 2.0828037971144457 0.27625613178037306 35.57031042653431 0.8157166897595561 0.4524649032428032 36.63988187427237 5.831473730500757 0.42167894314879073 36.69443241583787 0.035229087360299706 15.902229346065818
1034 38.507721438376095 4.526358448215804 0.14378351971857978 37.19254265277939 3.382001454325712 0.09275398558616846 36.79429512365816 2.0696391499767968 0.22948396265760435 36.625607920038746 0.8293792773161116 0.4502930977377394 37.59838898169818 5.844077874623412 0.38000838534035336 37.34371122331011 0.03470922218996986 14.854766796112314
1035 38.98134855978753 4.531031546499687 0.14691767623766905 36.07541298435076 3.3779549783377876 0.08110338270049389 36.46083357910854 2.0879838942479374 0.2954081495406454 35.811628983627934 0.7953279124906993 0.5124033256258106 37.46391960369067 5.848284027048975 0.4211680792834225 36.958628742113085 0.03253445302341975 16.695997179021383
1036 39.65273192445173 4.515557929080371 0.16621083102574466 36.11213265449051 3.3553341172281037 0.12414157862176371 36.99293155758291 2.0545995016488536 0.23714811769963184 36.77410403708746 0.8192006795312767 0.47077232918090106 37.362082211709364 5.834842574475377 0.3552109755058092 37.3787964770644 0.02032494169119887 15.509782242946649
1037 38.697926723192715 4.5288776311464325 0.16106772294069574 35.34759377243951 3.395035303299507 0.14046509649739017 36.99231503227342 2.071709934293035 0.2476194454723183 36.69188327836385 0.7846853541596794 0.44573346840691386 37.86363881863391 5.823879066739844 0.482566602595169 37.118671524980684 0.025255439226102027 16.93035665590606
1038 39.141426672633415 4.535697058873051 0.1423571827555267 36.07841309875252 3.368621558755992 0.09853176132448205 36.303822845804476 2.06032356084541 0.2818372711003393 35.66354617082104 0.7737779491937571 0.5417994361669896 38.15575953839061 5.835280827914444 0.4013657356563348 37.06859366528041 0.01915817241493325 16.797877939977766
1039 39.10510365177628 4.53299418248609 0.1529353941603783 35.1676100057733 3.368480224183753 0.18473501017226848 36.578626149120765 2.0945209093321324 0.29006554388427797 36.707590017849505 0.8001085170989859 0.5457975410582739 37.5810790493967 5.832045986077899 0.41802700215007754 37.028001774783306 0.030047945134174525 18.237939799687116
1040 39.70082255555027 4.551426788206218 0.13152091082094486 36.12781672820584 3.373420008320501 0.21105017663840012 36.68589392514514 2.078470822215123 0.28225980038093434 35.82160499818324 0.8007623495094324 0.5014622453956634 38.5778372784259 5.856524809489062 0.33781606728685554 37.382795097102075 0.036538936846469694 16.777455587245896
1041 39.2349926346242 4.523650524142105 0.14351496602732186 35.99870404561294 3.3714405599770236 0.18330109459707034 36.872763939262434 2.0699579996268547 0.2963152081559299 35.674394423664175 0.778984620022045 0.4950611177413566 36.967244114708244 5.831416451159286 0.4174910626449104 36.949619831574395 0.019508012283865294 17.597636061067732
1042 38.90676735573356 4.550909945842504 0.16424851707648433 36.53053618225529 3.3809036585278625 0.19527132871452116 37.22759647349079 2.0682997064916453 0.26561770402576856 35.89988985270654 0.8188108965375265 0.46971007774554535 37.390085972218465 5.8332883849888315 0.3938740585051851 37.190975167280925 0.034860499776076394 17.05949389625358
1043 39.45786209125352 4.532325002917309 0.09948450506487173 36.08371106481287 3.3793851703965667 0.21471988117331828 37.35969315204564 2.0677864415383715 0.3244797155348583 36.14323265980919 0.8177214647339651 0.5037402326253951 38.3640993357223 5.8331596569807935 0.3975126759165036 37.4817196607287 0.03049352861180372 17.646378281408076
1044 39.67343858554944 4.539149623006471 0.1006586442770587 35.72486018292657 3.385182235386886 0.19826859493936777 36.491011679571926 2.078830144175492 0.339195805437209 35.79059048211743 0.8296937157057458 0.4972754800198825 38.170416658131565 5.839115186313796 0.3726365870621516 37.170063517659386 0.038812162216080706 17.280809451998675
1045 38.524032348688664 4.533039878775638 0.16716426554717018 35.211689244878464 3.369314413156811 0.18457042027547557 37.15941804934382 2.0747914243988976 0.2900459539331948 36.1006836130175 0.8267936984627825 0.501719843128835 37.14889515826784 5.819172754735458 0.4364272922684375 36.82894368283926 0.0290404152043199 18.104638690353497
1046 38.901007394791506 4.527908261356174 0.17532248169887718 35.698583319775786 3.4192335638396565 0.20605568248773143 37.48974547777461 2.1002347943428443 0.26866864479469005 35.00899784989164 0.7854248222529099 0.5292322439359973 38.83924001764285 5.833318489244426 0.42341656542242884 37.18751481197528 0.03764196750560458 18.365538954995206
1047 39.359464354236096 4.515788591429114 0.1571194940983582 35.39537318682201 3.4056713633176114 0.2041410847358974 36.3028524992115 2.044520871470232 0.3118959028961898 34.35848957366526 0.7789414772323603 0.5519151987184282 38.0985568637243 5.826058568547302 0.39987420297383314 36.702947295531835 0.01861415569772653 18.620508211455633
1048 39.021433959510325 4.5042841544904695 0.14392862268586923 35.47509309692584 3.38316299380854 0.20199838179570562 37.06528461036358 2.0492630822659867 0.2687975026186328 35.26305396038521 0.8242278345512146 0.6000432666844544 38.14973630258974 5.833575266453663 0.4231726423959181 36.994920385954934 0.02332064761237731 18.769414588209763
1049 40.001140671333104 4.5371056977963375 0.15420683479826292 35.79396133305666 3.426592858402347 0.2130146495427404 36.31061703109755 2.0359322486083147 0.3011727717457047 35.43011832263193 0.8190500398228244 0.5817417581518051 38.15510789997498 5.818589673226511 0.43709364261644235 37.138189051618845 0.031872084869669436 19.334227681419012
1050 39.07802083915849 4.53201477288163 0.16252001569646463 36.1540803542033 3.3727261954637067 0.20486456899568412 36.56887081964569 2.039849387137153 0.34614360576698305 35.11858660592906 0.7840429288512668 0.5131438337501207 37.740282540589725 5.826288282663144 0.44581682914734067 36.93196823190526 0.015402294697782625 19.16531051600145
1051 39.296896370141226 4.5232218812659815 0.165126531165607 35.889754848543696 3.3798945914685556 0.18270499340273066 37.00333802696117 2.0396447024440256 0.3537809490133844 35.18089829456855 0.8085121388024273 0.5397608794388286 38.14957872239222 5.83809186743722 0.43688308907635215 37.104093252521366 0.022291017582044548 19.23140221455883
1052 40.47383782926499 4.575599397987705 0.12719885758695046 35.210517832208815 3.397891033813313 0.18764479303034517 36.68975849912707 2.0402813780463296 0.30922768020064045 34.99843521648319 0.8260294296390205 0.5428338412670365 37.9261407569323 5.8401648093651595 0.41607626374644696 37.05973802680327 0.040411191068708094 18.1396310641399
1053 38.87965184138346 4.540382559691177 0.1386819369717828 35.04415289994196 3.399780890081866 0.15208990810118256 37.85228799909615 2.0617846259321624 0.29428432972704055 35.53449795096464 0.7762135042841145 0.5666594934653191 38.026797334770926 5.835208126227709 0.46402121060407303 37.067477605231424 0.027091922541808235 18.514980792571368
1054 38.995704221640636 4.523713077533989 0.1503851848692069 34.869862842379035 3.390322900847431 0.1982794884039097 36.92731213179922 2.029283373093369 0.3060142990234641 35.971788377850686 0.8101246674580456 0.49793543295332177 37.687770895700915 5.817923655378645 0.42428931176408025 36.8904876938741 0.01869151616069844 18.069985536678622
1055 39.31702621015535 4.539034536371821 0.1793693811335574 35.08755366578661 3.376428969097759 0.1784926143826786 36.734321331921436 2.046366552115332 0.30339636915003243 34.83245434236436 0.802851179329901 0.5278286060771357 38.36241341991962 5.866580846803097 0.39686628684148445 36.86675379402947 0.03067039804198446 18.173685632927683
1056 38.295075679922114 4.528756837878637 0.20695915852354785 35.60585493413295 3.3615325045900257 0.179542023317404 36.766195727016914 2.0458251268349605 0.33176088842810336 34.67484291615323 0.8053007757484165 0.608918314793372 37.7244739232477 5.810189936861612 0.39527062543489694 36.61328863609458 0.014739017681132815 19.737834663908103
1057 39.04244634764786 4.542189073097192 0.16393216777700065 35.0932742685712 3.3722850385226004 0.21169054317074243 37.68626795584232 2.022654296442757 0.2958813343140306 35.24617716716323 0.8451434718402006 0.5437803078871577 37.59633321296856 5.827702962978529 0.35466283351081607 36.93289979043864 0.026412949874658365 17.99026957080816
1058 39.09302802317714 4.5421384021447615 0.1572478135310912 35.50453579142898 3.3795734393206756 0.25943353961803606 36.97532266016194 2.0094034181093425 0.35717086560173444 36.09688598578411 0.8575544171556739 0.5902372851024157 37.08192038615398 5.860442448977473 0.3970628513689809 36.95033856934123 0.03424040643998778 20.181319406752028
1059 40.493335102312486 4.550779790139471 0.1800356682009921 34.725841195049334 3.396758304121958 0.2512147185041149 36.24747505319162 2.0401752506276036 0.4017719824093041 35.63098459340449 0.7972319918655951 0.4841530445277457 37.39009913922846 5.85573394088817 0.4591105720836464 36.897547016637276 0.03255383682696196 20.354738038064745
1060 38.28259993659473 4.537818034211348 0.19932312752008768 35.54858588240548 3.377048446402951 0.2268512099867315 36.923959456507156 2.0319077487756223 0.34113253500470625 35.73817404946708 0.8483541493909186 0.5361322990301529 38.19394663825783 5.8226109047536125 0.3752050492192225 36.93745319264646 0.027965838005292974 19.235845830725292
1061 38.156833655862165 4.542923695134761 0.22584780252542294 35.78110303648908 3.378435965845581 0.25346264225705545 36.883682201993736 2.0682252208162537 0.3663057698357775 35.66099669192581 0.8272093758385919 0.5666797012452649 37.4408942311996 5.830698562139435 0.4055162044509091 36.78470196349407 0.03391654525332714 20.83059248834885
1062 39.046597167393436 4.5348009572923855 0.10812564164880935 34.609967420430536 3.3920736531161446 0.2592362038160031 36.42540201610475 2.0424894654977757 0.32064449148503055 35.23309064224206 0.8274079696478724 0.5071291181210328 38.76383843615315 5.817775268750978 0.34006945870712574 36.81577913646479 0.027327444159433757 17.59215244944499
1063 38.651613140220874 4.536180821485086 0.18147363070996828 35.366648784261656 3.398793203964697 0.27060392128523897 36.637557612595 2.03644182166212 0.33273125205151155 35.54349817361643 0.8423876482978568 0.5618260360771513 37.908791989088435 5.825448002869886 0.3183951138004551 36.82162193995647 0.03226828095433176 19.07983782454515
1064 39.03607825118724 4.532100176748393 0.16213941392893694 34.99444518227081 3.4026418428594307 0.2840586679089183 36.91117834894454 2.0421669625100267 0.3334203624409483 35.91762829458692 0.8074148166457897 0.5634574404502517 38.11752687935915 5.815751898870387 0.38115583513363305 36.995371391269735 0.024433120825207787 19.75824009014306
1065 38.38551457449246 4.529556937381337 0.1879716979703926 35.72353358563885 3.412601106078861 0.3631179873886467 37.01741464593252 2.0965215657357965 0.38303653269151283 34.90045210730223 0.8220207672862431 0.5567848885593016 38.18559444814205 5.832147059501097 0.3868235114402851 36.84250187230162 0.042987468495069514 21.51725373197652
1066 39.318855775263046 4.506015571704737 0.12343388351521889 35.80890699086504 3.4172073866342556 0.3036976756986549 37.8119675907955 2.060901676143347 0.3606600043250046 35.082467656974394 0.7846868975961054 0.5784300357693467 38.00463337971682 5.836795081924338 0.44877344019141396 37.205366278722956 0.02553930409895917 20.798311120101893
1067 38.764355813897964 4.520996518571004 0.14900835533198953 35.020478915556666 3.3850872319416485 0.23371564157068642 36.64711107417988 2.0292920389052016 0.3481724922628384 35.55146883068571 0.8075585965010345 0.5313618166712599 38.27533139525432 5.819637209364363 0.39095868067919154 36.851749205914906 0.016932300355052908 18.944471189340234
1068 37.95912750657411 4.528597442970445 0.2276514928805028 35.883691471930796 3.3831538689997105 0.18082219690453563 36.868389933090675 2.011264618623855 0.3426002223658182 36.02115616017079 0.8160154035670869 0.5601661621783792 38.30797893400186 5.833562704788906 0.38495722460106185 37.00806880115364 0.018936789088403128 19.43698929003922
1069 38.769521174153994 4.526991442117218 0.16702485673211176 34.906487038304576 3.4040287681589696 0.21456877075624847 37.254458367270885 2.0947076968478413 0.33432851191032203 35.471111418121836 0.8121234106687453 0.5697997716296562 37.63997332826253 5.8398444479360005 0.373386507897571 36.808310265222765 0.03995713444415747 19.01198203181551
1070 37.656023606080886 4.527793234354516 0.19669067034070675 35.8742045690075 3.407762760443752 0.20660410485651076 37.605426906605594 2.045310944439203 0.33343984904973367 35.554519810469515 0.8503518981490598 0.5605572144630688 38.27272946827892 5.814301946899163 0.3620426474450719 36.99258087208848 0.03352213815554128 19.01457257143918
1071 37.201150096638486 4.527286095009192 0.158995109136196 35.676988382285465 3.3994076432674234 0.2777673749977559 36.67345364382558 2.063141080150137 0.39872418808708204 35.27401802183784 0.8300678350911095 0.5328619354232963 37.1922238571144 5.829719668041922 0.34415836218782214 36.40356680034036 0.03434244561035926 19.623884351623943
1072 37.23081671833975 4.529186836983188 0.1968632257877638 35.86679310835986 3.389735410957158 0.243396707226847 36.62311951175489 2.024848163731821 0.37445061426712034 35.48356203360445 0.8480662781669531 0.6265974517340214 38.167902543719244 5.804492136441501 0.37291235208068124 36.67443878315564 0.023683746554526763 20.78943384491361
1073 38.42847035430663 4.530507932997374 0.1744564981328436 35.58803937365549 3.365802833781498 0.2625002315587576 35.374451882028204 1.9987457740138215 0.3599979974432169 34.87017474407802 0.8406729739151604 0.5830909922233837 37.785726463676404 5.812398894577053 0.3456247902838125 36.409372563548956 0.014043663155383856 19.77472740653545
1074 38.36059885296793 4.5573141845738165 0.1706040371257083 35.534845739812035 3.3886008989574905 0.28985915960447306 37.029052970051396 2.0107481414965576 0.3129992308120718 35.30159278968845 0.8519191010397063 0.5451747658762381 38.22263580146759 5.834301268938262 0.359108644242702 36.88974523079748 0.03299470029956904 19.22555111872547
1075 37.88565137706012 4.559022849977834 0.19621521766996797 36.52488289831001 3.3838685239319424 0.24932017763852002 37.75156653647087 2.0004048819128766 0.3241241233927637 35.90277500351734 0.8637874862565951 0.5811178414814465 37.91678456299681 5.832126081669866 0.3758062265970121 37.19633207567104 0.03225994604822524 19.785190499807424
1076 38.266751715007814 4.549582578865566 0.20323116489862156 34.888551636561566 3.377470328515043 0.2347267494591579 37.37235605124356 2.0253985906098664 0.35371487764711607 35.24886028462586 0.8407029476885535 0.5156396908639529 37.91267389560614 5.832340111822209 0.3633550293995008 36.737838716608984 0.029516892798650017 19.144439484519424
1077 37.416101700859706 4.546786260295979 0.21618192250256768 35.71982582446717 3.3374611459696464 0.24233342107059366 37.16488362488144 2.0483610377597516 0.32667007163849365 35.51522324244779 0.8645663926777403 0.49662986069099924 38.27019690114943 5.840042705156515 0.37500998557494586 36.8172462587611 0.03186148967032902 18.98581897466511
1078 39.08753449287948 4.524800599138111 0.2547797088278452 36.29124789955282 3.398834541463489 0.13619694395328583 35.89410772726658 2.0091433222296846 0.3349834576461891 35.455720951634696 0.8603619822557904 0.5417374794809366 38.16524165853993 5.836655190674631 0.42772463148497125 36.978770545974704 0.03037710845074366 19.428107555705328
1079 37.82610532682392 4.526522710607937 0.22352004568833783 35.36414589045238 3.381992359310143 0.1986051118589341 36.13319998326456 2.016357828532712 0.3267683177337249 35.06855638418335 0.8710706721184084 0.5574328650550576 38.40556567791686 5.8172188373692055 0.3615804184855318 36.559514652528215 0.027050462886083614 19.112803580364275
1080 38.59418663798704 4.538764676054397 0.1594150735622708 35.75426409447867 3.409998831977604 0.1995108796078794 36.73063054919404 2.0269231361131546 0.34451856012863835 35.39888325721792 0.8829190865280035 0.5566254966710006 38.175326713813554 5.844266089926489 0.37809544306934995 36.93065825053825 0.04499234541833204 18.771993320655827
1081 38.739041668945525 4.5290991090879045 0.16260103754498623 34.95304455913548 3.375594825976532 0.23292627427647702 37.02196335801694 2.0330554023701106 0.37734360052484495 33.50743941214871 0.8724594584372506 0.5260789955706799 38.356559708570956 5.841548309903653 0.33714731673525156 36.51560974136352 0.03476940245349271 18.74829316912813
1082 38.94427882693617 4.541990652372046 0.16477878883378438 35.84202716179998 3.3765507692907213 0.20065588260117495 37.186590482400874 2.031540349663502 0.3238863533011997 33.78369288459673 0.8607447199497179 0.5676646633543779 38.18976978562953 5.834675791470467 0.31305168563573277 36.78927182827265 0.03351843784769333 17.991303038463833
1083 39.70258176224993 4.575542292884011 0.14086005399079599 35.42248367695258 3.384144568308141 0.2005048053237116 36.899441377013126 2.0482737458152043 0.3568324766389005 34.152826477189905 0.8431878206555565 0.6227381098985321 37.73010628093768 5.830524837536509 0.37016977937161855 36.78148791486864 0.04075263433828684 19.378638423566088
1084 39.52682831846207 4.530399182648241 0.19791120381389724 35.19779551552533 3.3582609970563975 0.19294295562621722 37.191067521943246 2.0479202938955092 0.2969039548791497 35.52275871631068 0.8341279307398477 0.5183527476101083 38.137762523069256 5.845501466384811 0.40485345788402954 37.115242519062114 0.02765995544336375 18.460291294294265
1085 39.366378267737865 4.5300723509794905 0.17427955918484098 34.87416179896882 3.4377105631321596 0.26979914611794786 36.956073927708466 2.022156152066615 0.2681939997427619 35.25783179880572 0.8423700462623922 0.5405156524095057 37.74317550558103 5.832488083477452 0.3702338644375136 36.83952425976038 0.037377420482024415 18.59846467407793
1086 38.789894058714424 4.53226434942603 0.16568257107723555 35.04106081666127 3.3853294829252403 0.227043795491979 37.30287041937627 2.067893367948817 0.31470363185030614 35.11175537673064 0.8415092583423212 0.5534672503979872 37.872814165645295 5.839747091328506 0.3849632561378791 36.823678967425586 0.037766691292585294 18.86017212024284
1087 38.64748267252921 4.545747274181675 0.15802427164996952 34.467700209675776 3.416047009117389 0.24022833273844918 36.9682570516126 2.0504991947657825 0.30532542272439006 35.90191917101535 0.8453940238714335 0.5532093376467903 38.034626169613084 5.836910355286663 0.2851568008195071 36.8039970548892 0.043337552742991045 17.669378586500834
1088 38.9753650548212 4.541139447659601 0.19034438358713424 35.722480317994204 3.3769387195017657 0.15534319023767335 37.39670843639279 2.0271566691840093 0.30463901182454434 36.02607730762187 0.7955201657604918 0.5442438341573596 37.07654022956416 5.842418918009737 0.36824492974416473 37.03943426927885 0.021052765321523493 17.908544737505537
1089 38.73827495853286 4.525852845418876 0.22155668430144584 35.15848751279491 3.3743669700466032 0.2114901723956433 37.28428150679121 2.038244746627189 0.3477253311472434 36.426900521524246 0.8240388844092631 0.5403773330090499 37.96684118051218 5.844240788335746 0.300994493610373 37.11495713603108 0.025766828265937968 18.58840115823631
1090 40.164384827572164 4.541750250711209 0.19767218411935228 36.31472090020003 3.3792587747776333 0.21809068525764147 36.227171999994376 2.0077351569554507 0.34374740059551867 36.440733426843295 0.8265343877408108 0.5687792580050529 37.532049025371535 5.819235280865879 0.33258906613986117 37.33581203599628 0.019320751508598955 19.032266745310046
1091 39.73119177091559 4.535292125298834 0.14593272548208686 35.34940599553797 3.402421877811477 0.2914523300545756 36.6842178111519 2.0207195588788793 0.2768352940198623 35.71183460295804 0.8423861831837687 0.524772659536352 37.009240327269985 5.8361156798095895 0.31857804145234697 36.8971781015667 0.03180506629491216 17.848449497599827
1092 39.435587878670304 4.54583053500664 0.19088831999344832 35.30042912930361 3.362349987336987 0.27496497093854777 36.79761022923663 2.0239755114142355 0.29924244373771286 35.4696909498313 0.8181621576480237 0.5389066727320515 37.604015556576236 5.842175044042069 0.3201439074864456 36.92146674872361 0.02291662838799353 18.611345830963966
1093 39.72624028559398 4.569674896266038 0.1988719899447187 35.4055784383175 3.398393582427395 0.2487697841395574 37.19887259705126 2.0374045950852864 0.33094557342920333 35.750940618633614 0.8536459418845525 0.5600646304041282 36.48209479654393 5.821990286611628 0.326308042403752 36.912745347228054 0.0406398417533826 19.07903644448594
1094 39.7285665061204 4.539944854413877 0.1815525453296402 34.07138807340929 3.4157621601120445 0.27164882878789554 37.995920863720535 2.00414889420341 0.32803812539890925 35.13034378307678 0.8234963071057394 0.6238623637206189 37.69664885752842 5.834538687773841 0.35015083403313646 36.92457361677109 0.027996162020184734 20.113714306507287
1095 39.83020097641805 4.539523145080395 0.20064451831462296 34.212977763196996 3.38346660095101 0.2477475732211129 36.699436615407635 2.0526182846777257 0.3775795532077297 35.82609882782657 0.8233151104826141 0.5351592791636735 37.54590353581619 5.814621084215186 0.33297405573679817 36.82292354373309 0.027126826379788582 19.413013077138768
1096 40.36260287293047 4.5841653617580675 0.18744434949965172 35.20129758770556 3.382112912453175 0.19117555667715586 36.69026762217915 2.0472728986663835 0.3347609253437186 35.63778581258195 0.8455839010445593 0.5931272278884341 38.30292819412385 5.827539720049985 0.3469177154488916 37.2389764179042 0.04175294009283652 18.946863727500553
1097 39.54189524433793 4.542184018274568 0.17496023042015962 34.82977241541121 3.41548040138304 0.25936359401182857 36.70209535943282 2.0015370073326215 0.33404684524735634 36.460576563431594 0.8514373653842626 0.5531529545081841 37.97574345063159 5.815934006295091 0.30639532783981605 37.10201660664903 0.02973254103231924 18.654577068105354
1098 39.135973354253984 4.534057914856759 0.17550554871632731 34.97206342561223 3.392323592724245 0.289479999424586 36.72502828027418 2.0473607824459767 0.35681217035906715 36.752467668803895 0.8494963125611014 0.536427556503802 38.02098085433947 5.864274682292879 0.35308419578811495 37.12130271665675 0.04192063827459473 19.61016202342843
1099 39.805885401575765 4.552368705262058 0.18464120845978452 34.62568899375854 3.4219793650926382 0.20004729878080096 37.05826821399854 2.0394648138417186 0.3283925867870225 35.220030331388216 0.8115583443019614 0.6207148203014657 38.721135909428 5.824705029397715 0.322539305377891 37.08620177002981 0.03443323287762079 18.9802035096166
1100 39.90754703668207 4.579601255050891 0.21515555622474677 34.471628710420575 3.382297696355261 0.20002540129442903 36.30031990439779 2.0455120556455495 0.3710005819623329 35.10214634896537 0.8075630333958383 0.6083546371319483 37.54149588120312 5.817412929633402 0.41731962519539845 36.664627576333785 0.030895375314590877 20.762338105987833
1101 40.84323598426976 4.585429777608125 0.21738349975484858 35.21773242848559 3.4192477028760186 0.23740448327418778 37.639344067156124 2.056323251349907 0.31188230593371563 36.18088949771386 0.8192720280252204 0.6063643031678129 38.33078114904282 5.833162329027347 0.3144582152272755 37.64239662533363 0.04710499907572616 19.337243164057423
1102 39.39400261144664 4.543015231315856 0.1784879143370318 34.93934568215181 3.3946237998552817 0.2915491857894342 37.21474509571899 2.058810891235095 0.3438821418968039 35.864477035120416 0.8692974426477061 0.5267329003738571 38.091649648368985 5.8218785576470395 0.4411572665556324 37.10084401456137 0.04194316583859812 20.41803180593857
1103 40.637805201765815 4.574596593734057 0.19712573580871806 35.36960458146588 3.3800202961522308 0.1962736034846682 37.21465185466227 2.080608904414781 0.31455301344627173 35.858277223870886 0.8100260323062853 0.5792879291039124 37.59748392025867 5.84468129340786 0.4067410200661278 37.335564556404705 0.04240460530144541 19.41159583470044
1104 39.97147401443285 4.533938625817329 0.18285714894770255 34.541693079715934 3.3944662201509055 0.23711919294717065 37.820013162580246 2.0713214835218556 0.25695771947602936 35.85673921998811 0.8105070357028743 0.6097337825705677 37.645733170080334 5.834709775605861 0.3978468052778642 37.1671305293595 0.033406609458167424 19.30311598564564
1105 38.92734129142797 4.546788451456427 0.17073599069725387 35.4053407781388 3.3789204762836125 0.18946625619887603 37.16202951898513 2.0738811000981023 0.23512953700457062 37.43868069772865 0.835464675929005 0.5433116988726212 38.0022032810652 5.837987173378627 0.39850766346553146 37.38711911346915 0.0390263567275573 17.61445463063662
1106 37.9915736440362 4.554777559899666 0.17911228387965228 34.18020950658127 3.397430815713827 0.18024259359429984 37.26021988801344 2.0775907513105594 0.29535921388047587 36.42240453612265 0.8421992816201298 0.5905672708837019 38.20626397580337 5.84369875605487 0.35566109440643656 36.81213431011139 0.04755741421821293 18.345449201807888
1107 39.38250752980887 4.545181592515833 0.18585568997235988 34.66781463951783 3.401398777463536 0.18952669483100407 37.093417040115696 2.0839205962724336 0.2990687143085256 36.481397220236836 0.8071887891242536 0.5738314277932498 37.737928059816916 5.830484149647064 0.3775726011610395 37.072612897899226 0.03805276230302659 18.6309273875788
1108 38.90254610220067 4.547684309635556 0.17128517996027806 34.93994990656135 3.399057406960438 0.20921508488436988 37.63938349607132 2.055884792791268 0.27503016310146206 36.76645729365486 0.818502906087357 0.575075348612354 37.54792191899917 5.833874539536291 0.37086344420135264 37.15925174349748 0.03541877230058439 18.351485473928438
1109 38.22273316655345 4.538013618757942 0.17924873461416077 34.91049946312627 3.398606197148647 0.22290370482257005 37.093698550144495 2.0970132386763307 0.2708987626714709 36.43643873239363 0.8298200331517337 0.6379753216253174 38.58375574897775 5.825658868822813 0.3463231097367127 37.04942513223912 0.04224037260989575 18.991827835079643
1110 38.34000906929564 4.561351872929801 0.17085732689821137 35.21806994827056 3.4084894645862476 0.22262122816203536 37.31938382877405 2.0778595902452537 0.2768418364089461 36.158445166263796 0.8076941251434497 0.5984608545200124 37.36283939762359 5.842966682487358 0.378667905148711 36.879749482045526 0.04409032837682438 18.878376664522534
1111 39.48325457133009 4.551812469436765 0.1309465338002403 34.68920945798835 3.3998769397328945 0.22428404280409692 37.466134258864116 2.0757160324944346 0.2863679705492074 35.83378964844421 0.8416510313654191 0.5608333947992582 38.230366731110216 5.859664313624471 0.3185338892298527 37.1405509335474 0.05016213862919929 17.428984582074683
1112 39.33070980129497 4.557805198077304 0.16654482462509096 34.06102021694147 3.3946655861604684 0.24143087990583756 37.275487613718816 2.0672923490343704 0.2837392592627008 35.985075512961174 0.8255612913373581 0.5573320152980304 37.47974520513992 5.826390935613908 0.31319526385079993 36.82640767001127 0.03876105334308431 17.90197741953087
1113 39.25987147339494 4.547233253498364 0.15762075898463976 33.52869991424316 3.3824978290211907 0.28888974481829455 37.48499571592695 2.084170492898891 0.31690047898899176 36.175448109920474 0.8464448563215574 0.52113461559945 37.71722117550893 5.812560518282435 0.30795165122692886 36.83324727779889 0.03899937130289011 18.248674257864085
1114 39.21370897696811 4.55324548810228 0.15445267055675255 33.62662395940088 3.385096023638301 0.2689870878911898 37.715304586203054 2.0781597029092547 0.2696736637769449 36.294541142381185 0.8169194099440904 0.5749648745888452 37.91669880358064 5.835720240329554 0.29699073327950065 36.953375493706766 0.03824615428309845 17.934370014195096
1115 39.3183461804766 4.548703355229147 0.1678356845590272 34.41195218038919 3.3912409659510483 0.2667092656251004 36.74864686065603 2.07478491792999 0.26919850674389656 35.37988680632588 0.8424762197334963 0.5584148185560815 38.27664273843625 5.804005007829709 0.3328525839989608 36.82709495325679 0.03666007463308072 18.27747810518274
1116 38.502073194449366 4.532075696821655 0.1356144812294813 34.459151549309034 3.3744909623365342 0.18226520238606433 36.619689712803535 2.056995244513565 0.23813658323264517 36.16824445716533 0.8198280616160474 0.5932124242731535 38.091570259283756 5.830817309400735 0.35776162828625785 36.76814583460221 0.02725943623610989 17.268837013825497
1117 39.181265828919464 4.511796489596383 0.12376988886575963 34.40364886699623 3.374460993648342 0.21900340191233808 36.517483026185644 2.0420090371309456 0.2529241711073873 36.62773645794697 0.8256291255501952 0.611898121754585 37.480198897198235 5.835644648358358 0.37783265407162847 36.84206661544931 0.022326040155247372 18.16766934834883
1118 39.50460173884952 4.520089062160094 0.13993149340556327 34.278237506865686 3.348365509963916 0.261333379162042 37.705101834159564 2.0719179276678776 0.2096651751119443 36.11809843885855 0.8156001950535463 0.5812090403865217 37.78585920254807 5.844131259116408 0.31920656965212457 37.07837974425628 0.02443877209077099 17.318745514535227
1119 39.095421654655354 4.536057647011573 0.1679790613913037 34.52865244066042 3.368480112037335 0.236116866818876 38.06888229024167 2.0783654793692046 0.2391077017667195 35.512119814099144 0.831869407319344 0.6171856773479201 37.835267057412985 5.829595484961307 0.2866516454801051 37.008068651413915 0.03329160743815514 17.72778346592395
1120 38.28226403374891 4.513261132947711 0.10730843220526258 35.16865111694924 3.3950296830911455 0.22451654518163164 36.71746421166727 2.0423585826195376 0.2399969942292646 37.34076833547535 0.8618269725089744 0.5320345173859843 38.09856610630474 5.864465612048837 0.3636244369855222 37.1215427608291 0.039806377941643614 16.81609271500863
1121 38.929646249975846 4.539093006924901 0.1311007359668983 33.8600688122275 3.3816868879526663 0.18704186399434825 37.11058614740114 2.0675032810637033 0.30544318096361395 36.066956413233505 0.8321941649962329 0.6317359632030893 37.96799214280978 5.849300042554984 0.33676060592036566 36.787049953129554 0.03837345799689995 18.243919859007647
1122 37.98293363486157 4.525960238119429 0.14800569104296357 34.242996399013194 3.341082876302967 0.21117476317357395 36.495035650631294 2.0416578351570935 0.2532678940702435 37.19213976952775 0.8197091640834676 0.5773434681128287 36.78656060906072 5.840323642420287 0.36870099405545953 36.539933212618905 0.01816473251505135 17.85901208811153
1123 39.38475002052347 4.527064503454788 0.08520321184903225 33.91989338372345 3.4038753905197487 0.22900054634687084 36.67530377660694 2.032045219405629 0.29901975306741213 36.019089949916946 0.8643293926333994 0.5695049197891247 37.87755208615843 5.847428891901442 0.2918698103268115 36.77531784338585 0.03936666088140402 16.897651141688907
1124 38.880545344636374 4.516263696221934 0.1259238793821461 34.31311221821895 3.3944762913879742 0.2315500822749204 37.35428061518737 2.0537664695200046 0.2744752188004545 35.71082366049276 0.822835665881575 0.588394212551449 37.59305615945839 5.8082274816284905 0.3383034613485972 36.770363599598774 0.023531902226398116 17.8607773012061
1125 38.735369748025086 4.511951662291352 0.15848569211788377 36.287073307502446 3.3941601966301205 0.18102359809839064 36.463010588795164 2.059848187524989 0.2504453105038194 36.0234640416543 0.8064497194260152 0.6346523195984288 37.796137081192946 5.835858926633417 0.2998998691057946 37.061010953433986 0.026071719799581294 17.46956097461054
1126 39.38381357294241 4.503560125094048 0.14177919890677598 35.007888416144716 3.39345589789745 0.20583416044876718 36.12345760470624 2.039156449566387 0.27169925000671447 36.368136010119926 0.8546064303328219 0.5457494282879863 37.08168247961422 5.828213446339396 0.350683003764602 36.7929956167055 0.028216451144423216 17.36915873819057
1127 38.167779917899686 4.523566463581025 0.11580589764262761 33.908984371524966 3.414558162545751 0.24707728382343486 36.502964259157864 2.060705093375481 0.22379469252655967 36.40181483981344 0.8063646364203932 0.579238930722294 37.51606685638216 5.8388032622083905 0.33060972465720295 36.499522048955626 0.03321750492461066 17.14893081247665
1128 38.647419812504296 4.552524541289594 0.15100376391148493 34.426456558300885 3.3979677510849946 0.24789288440030013 35.96731575040437 2.0268592901918785 0.23501693741773808 36.03793327646869 0.8328848574209612 0.5768680299200366 37.674971580383975 5.865957599084059 0.3050375823208218 36.55081939561244 0.039656789112699806 17.37000850972165
1129 37.935903376830396 4.5350289383939195 0.13434639074517385 35.26252150949348 3.3954163581934464 0.2595239071430668 36.31025782992132 2.052050958375133 0.25178978559708476 35.78134053742786 0.8572815010673485 0.5728361045704738 38.130194184729646 5.829591190033617 0.3090480262645291 36.68404348768054 0.03829177051109538 17.50436730003642
1130 37.82533313770901 4.534256429150496 0.13341266761992462 33.489857740164304 3.3796290511100513 0.2937359859411916 37.27200965264859 2.086942395781525 0.21208138111615696 35.506741184541376 0.8331345396686825 0.6288102683418416 37.47065746254908 5.8501673876810045 0.3710012395809053 36.312919835522464 0.041243941976754274 18.782032567518613
1131 38.979794167567775 4.522491572666646 0.11921120193752213 34.289982934523856 3.356496669246666 0.2924744798561801 36.71815987184057 2.042387959941392 0.2129813778118358 36.41638153999621 0.8428801435128042 0.5936200237188499 37.488947318130776 5.841582307113527 0.396563937134491 36.77865316641184 0.0255857117946096 18.504829602937583
1132 38.79875035894911 4.531191604240785 0.14960219324130997 33.23267325936793 3.374320160977331 0.27746528919567653 37.13507936113862 2.081457452794461 0.20470277456598168 36.04139408277597 0.8442828904917382 0.606927923684317 38.492559796637444 5.85935595961529 0.371051872873052 36.740091371773815 0.0425395949223236 18.44637682799311
1133 39.19702128055763 4.522432870591983 0.14287760114905657 35.25428059364555 3.3322855707690096 0.29599415185368677 36.42637692382024 2.0847228020613784 0.2882217877175928 35.30648049302869 0.8289187075551988 0.6374890737899259 37.43920981007371 5.8262670747808505 0.4333113213649459 36.72467382022516 0.02334338645008649 20.60234690756274
1134 38.257323942759776 4.499971751806362 0.1307404972170386 33.74346641677348 3.379322501478573 0.2002808248606145 37.703983305274626 2.1072413966540635 0.19032989120213586 35.33538022060761 0.8312779609850175 0.604943234548402 36.61787077562388 5.8202154495224745 0.46939340633327037 36.331604932207874 0.03202379338770069 18.28523589274771
1135 38.09515889319291 4.539660744045941 0.13575372366550045 33.824613636062175 3.377226389994921 0.20606150884475388 37.73165299464528 2.0875118784581885 0.1932181737641375 35.993769106632826 0.8437053851482033 0.6453906605458836 37.537881496763184 5.802124784780534 0.5036551479267183 36.63661522545927 0.03446381778396004 19.298126274141712
1136 39.33457859138525 4.519360781595537 0.13574623638784497 34.234861300827085 3.388551158737419 0.20863774599308962 36.39406104343243 2.061795651947622 0.25696733524723575 36.04629517915713 0.8287233085674546 0.6291551374048986 37.87452420698771 5.816651188472695 0.44544677892929646 36.776864064357916 0.02743439916254784 19.205009393468995
1137 38.33381927454564 4.559543602214368 0.12574483159615973 34.635246278099814 3.3809457184539378 0.15353676278718817 36.90603844978091 2.0576266346889738 0.23613928799862288 36.41411393523786 0.8141910319785244 0.6292574319859991 37.07194341043002 5.825933404388768 0.447681801937929 36.672232269618846 0.03206605964331681 18.247102825857784
1138 38.75563487360749 4.517657063762643 0.08397994794434276 35.029638920002355 3.3930333182985732 0.20083433824934485 36.43898454717334 2.0698513927441247 0.16658760555381372 37.24384615563652 0.8310973486934989 0.5993665350753983 37.134715821995854 5.774315384229926 0.38375770356263994 36.92056406368311 0.02160888284415561 16.438458574465013
1139 37.57680860156141 4.5536137372687655 0.19233055633660523 34.45342837981658 3.3755566033328406 0.10491837909706075 36.91205757233404 2.093960647164992 0.20123730548977029 35.96993424391997 0.8305571918549345 0.5466285213083528 36.74908767599542 5.832513533714867 0.4163463508524228 36.33226329472548 0.041658323965682295 16.747110740443375
1140 36.62065171650486 4.525523848930299 0.17071564274525314 34.48717736377913 3.3789862701996904 0.1643294229584361 37.03212044276308 2.109784727787955 0.22649847061643774 36.30452309129193 0.8335719768052074 0.5222378587759853 37.63611151364653 5.827487163958771 0.3835764964234048 36.416116825597115 0.039488778834787054 16.814682843856723
1141 37.77056461999747 4.536902969931637 0.1488476721969114 34.553048382808015 3.4019060524408955 0.22776608365941917 37.207081993260324 2.0949401350267047 0.20604665131337835 36.11325835707555 0.8303214803012344 0.5059244764606528 36.69681412760167 5.793443564965371 0.41904245526022615 36.46815349614861 0.03592082183157104 17.27613671939403
1142 38.49492217249994 4.529832035133149 0.14438626249952372 33.49325155905576 3.3818762790503465 0.2121756541059905 37.656697996571076 2.0824989998072354 0.20185275536419023 37.21587517291328 0.8304068734878618 0.5488208901446807 37.174956273748165 5.8188318304364355 0.41055174137462264 36.80714063495764 0.03310718488140807 17.392561337692392
1143 37.20356744198093 4.54803320491587 0.2048100653850821 34.73506400761888 3.4017610575979274 0.19265769908461072 37.36293096021362 2.099486835406773 0.175324873718704 36.79081405861554 0.8657894061723386 0.5407615134782612 35.626478461427546 5.820335509200648 0.4790742706161699 36.343770985971304 0.05149918395711388 18.250177385877016
1144 37.57271464948573 4.5437912912403045 0.11047955522654616 35.971075491465854 3.348282294620846 0.19176751969533143 37.707739417485264 2.1071401814762174 0.1727563739668137 36.33564584095211 0.8335972932478222 0.5894730469572215 36.701119888545605 5.813490130872992 0.40846446094389766 36.857659057586915 0.033678219590038985 16.8786600592035
1145 37.72316857617154 4.545196887480909 0.19931499969287056 35.018935108485685 3.3935275024193343 0.22854638190526386 37.199676737986685 2.081188708295338 0.2263296012796745 36.47240393246781 0.8493192539233785 0.5618939464687919 37.94697931604876 5.765442203298925 0.38452049316790043 36.8722327342321 0.03135289238197954 18.34158707516697
1146 38.635742179041344 4.553903645682919 0.16810984939506335 35.115556360041 3.363854768896394 0.21019574575307692 37.38442499546272 2.1090456188229663 0.2211665742393707 37.41576207951765 0.8269939424604724 0.5910484677023141 37.106521109850235 5.761979298462205 0.4410109495441484 37.13160134478259 0.02757343616339385 18.695974811281904
1147 38.68062152106323 4.547492704292262 0.16554879836658218 34.750203458771466 3.4084310721711972 0.2344431367800351 37.66542299037913 2.10266269132995 0.25217205237696233 37.110152905618904 0.8514422655659382 0.5723925606684294 36.6553599198847 5.842299305746857 0.44182293918423654 36.97235215914348 0.054883589119643375 19.0953023387665
1148 38.78634238979124 4.515932227586077 0.10781700319654607 35.396143338893125 3.349898634843393 0.18685233244209562 37.3486382453399 2.0734950544140514 0.296379093191461 36.96434497013343 0.878966178892061 0.5825237208960239 36.86330003654382 5.819956213553992 0.3757501944558103 37.0717537961403 0.03206764315631738 17.753926285388022
1149 37.73705688227659 4.5430268899219115 0.1676025273996047 34.33949703397138 3.386571013610883 0.18830218150652372 37.496798995897244 2.088954047773697 0.18294366435222081 37.04506297818293 0.8568456561180111 0.527438297442575 36.76412306542579 5.8419974658152425 0.38572314652201456 36.67650779115079 0.04789699594635157 16.638806867687293
1150 36.675395044330045 4.52358962737952 0.1449518587288879 34.74324448558409 3.411371856191522 0.1429073183615919 37.37500077493182 2.1131296296897624 0.21598426474454135 36.56771957596856 0.8481597162566248 0.541227365851691 36.99022879415847 5.8202978055662005 0.3959833073644418 36.470317734994595 0.04772770831512847 16.51326376847818
1151 38.11484437281082 4.530696736944483 0.1624828058902139 35.36602891415928 3.399971805860141 0.21650457572211296 37.27175172127221 2.090898282433776 0.2802409605601098 37.156729218857315 0.840653698819456 0.5038013521320992 37.86767855295905 5.795920264532534 0.35013919229818924 37.155406556011734 0.03604613901648059 17.339638178569206
1152 37.21357962602642 4.5250371129138145 0.21381894486735278 33.71786750737793 3.3891244478042135 0.18663755703538853 37.18642000712755 2.1040099370402787 0.21641937687691018 37.24034267071535 0.8265829044929551 0.5416878864178399 38.790438774979954 5.7737927583917665 0.34377587378370134 36.82972971724544 0.028127413427008176 17.215544141766024
1153 37.361481306726716 4.533401828239592 0.14234457873989667 34.63968081235047 3.3962768970219517 0.1565115154733312 37.80997964000162 2.087845065749488 0.2522780971841348 35.9147359440979 0.8548267966257451 0.5237467264575945 37.1724705236339 5.786889565162304 0.31397415946996954 36.579669645362124 0.03626601185821863 15.915106857206784
1154 38.27722827447799 4.545228321277188 0.23406668905991132 35.79827460348193 3.38437466349688 0.20805334578016801 37.47713351483952 2.082711212668394 0.2329846256206277 35.89440674565009 0.8019760412652883 0.5034604780728684 37.824700669264914 5.774350020643659 0.4042959152135276 37.0543487615429 0.0221460331686844 18.13825158706783
1155 38.061048187531526 4.52203871710596 0.18611033810314698 35.463338581405104 3.3920662761969917 0.3208301496065387 36.235419630789394 2.0411289391220304 0.24119667996328317 36.20558718921428 0.8202264832326935 0.5239382149660535 37.782335685911214 5.776686403926363 0.3641002540425088 36.74954585497031 0.014847345215210228 18.74919170479642
1156 37.94458049444291 4.517476767829782 0.19304426604761832 35.187674592161926 3.380750000425871 0.29190626565109895 36.546467581627 2.036024709521834 0.23604168966281236 36.012306295221265 0.8250259539987107 0.5528986558960404 36.82181205863175 5.820080915402382 0.3338777354697543 36.50256820441697 0.0202896507341185 18.423671188575803
1157 40.17429269895851 4.520064469370677 0.21268678428456844 34.40706588360155 3.4048750730174904 0.26650700963047314 36.695842364665104 2.0640413581817167 0.2442795598432246 35.51352243588442 0.8332255919228603 0.5385655778857144 37.15097900777569 5.8158182764984705 0.3551528724463057 36.788340478177055 0.032022935096645486 18.531653007504175
1158 38.68767117276933 4.519008492454207 0.1850465871677026 34.820540459093436 3.3874016290622504 0.3611132377257872 36.42854255662641 2.069242632967323 0.2066299630657651 35.81648050814835 0.8258741649612216 0.5377365424031006 37.015669650319104 5.823136114719818 0.3702368295571767 36.553780869391325 0.029350588131366505 19.030943966839878
1159 37.99144919937773 4.531674203921244 0.1499070170972225 34.92300737681486 3.3659479308981637 0.21707071207645418 36.17898530900216 2.059507322308291 0.20823246842252094 35.58905323580905 0.8392527605855127 0.6049214346079101 36.94697267051015 5.815318756650543 0.35187267893744634 36.32589355830279 0.026758176171153347 17.55547624485161
1160 36.94291014257224 4.541978543974286 0.18491598903440415 35.36506323741394 3.4046154128658506 0.2821893859225997 36.157041541620124 2.1061572552834082 0.21294697284272218 35.32848306965546 0.8514012600109778 0.55589807009697 36.72055303765179 5.800355176701311 0.37705603031227897 36.10281020578271 0.04531951106556931 18.483692361952297
1161 37.482820831573754 4.566095412201604 0.1406229565733639 35.26796300411677 3.3792380273595404 0.1875521102155646 36.77675720662519 2.0918092845773373 0.25458428971862745 35.934117997773946 0.8430522115157648 0.5945523982440958 37.09600781390405 5.813078766623507 0.37632524196156947 36.511533370798745 0.0430727217539532 17.803368561409627
1162 38.325391674908 4.5693708644838615 0.2185007721365714 34.20492442223604 3.3861492887938263 0.2640048787893876 36.20975135575749 2.073380492312669 0.22931096065522008 35.97520592512296 0.841998515134142 0.5946610347804088 36.62681292988807 5.82564677963573 0.34354696307808075 36.26841726158251 0.04372716937044829 18.907889242723005
1163 38.71362730920174 4.5398176185008445 0.13950606583641703 35.35974626664596 3.404691126580585 0.28094328139739655 36.670898040097285 2.068563518691814 0.27369433725998604 35.74346132308942 0.8482840960553901 0.5824579516853662 36.697542603605214 5.771873364734634 0.32914761519203356 36.63705510852792 0.03106392621105598 18.400531011972248
1164 37.60681005793699 4.533185204379784 0.16982746482312824 35.74485917905681 3.3872017824006972 0.26538145834078697 38.03884044016636 2.1081550125269786 0.21214168661302524 35.243619259660704 0.8453110308171855 0.6189978415519339 36.61665246162648 5.785619009460922 0.33088228279427606 36.65015627968947 0.03631238921551598 18.30291599476773
1165 37.925593511397324 4.549786755038509 0.18236415642522188 34.48972716934439 3.373426348455927 0.21453069679729847 37.26147189234032 2.0758644322616284 0.22372646487665046 36.73552480934555 0.8586432243090423 0.555638568824799 37.95005196596815 5.784641949853966 0.3538389237826175 36.87247386967915 0.032890523282217046 17.533640818294824
1166 37.35027139637496 4.540628173227319 0.18076949123406225 33.81854813786571 3.4090671502858827 0.2633377686117182 37.00910715550643 2.0755887334368603 0.23538729313439732 35.547690223883514 0.8198104475129481 0.6625466995219536 37.44340226953004 5.818848361228489 0.3360332622373673 36.23380383663213 0.03720655443670222 19.229317480607385
[truncated: 457,046 more chars]
