# Supplementary material for: Lipid nanodisc scaffold and size alter the structure of a pentameric ligand-gated ion channel
Source: Nat Commun. 2024 Jan 2;15:25. doi: 10.1038/s41467-023-44366-w (PMC10762164; doi:10.1038/s41467-023-44366-w)
Supplement: Supplementary file 4 — Source Data [file 41467_2023_44366_MOESM4_ESM.zip › rawData/SupplFigure4/cAlpha.spNW15.ELIC5.txt]

228 10.872431484549976 0.0
229 7.776453722519923 0.0
230 8.18850641219536 0.0
231 11.646025673853929 0.0
232 10.700434771409203 0.0
233 7.3004334897803265 0.0
234 8.536479425711894 0.0
235 11.613924972152036 0.0
236 10.015429957484542 0.0
237 7.405519120297693 0.0
238 10.588022712387666 0.0
239 12.069306339444783 0.0
240 9.177492816270767 0.0
241 8.603371243060035 0.0
242 12.230580996002134 0.0
243 11.94163164128958 0.0
244 8.71549322999246 0.0
245 10.895142868273824 0.0
246 12.92447243021967 0.0
247 11.412913509258138 0.0
248 11.646654460524402 0.0
249 14.499352968392973 0.0
250 12.77967829721544 0.0
251 9.93197425099855 0.0
252 12.793627867905832 0.0
