# Supplementary material for: Lipid nanodisc scaffold and size alter the structure of a pentameric ligand-gated ion channel
Source: Nat Commun. 2024 Jan 2;15:25. doi: 10.1038/s41467-023-44366-w (PMC10762164; doi:10.1038/s41467-023-44366-w)
Supplement: Supplementary file 4 — Source Data [file 41467_2023_44366_MOESM4_ESM.zip › rawData/SupplFigure8/11nm_nanodisc/nanodiscDiameter.1101.txt]

0 115.61601295707946 0.020277714865448382
1 115.61601297328573 0.02027771498858222
2 112.17547601790983 0.06963327484817217
3 111.38940397274203 0.058834028888858025
4 111.72172106724267 0.06225254231245614
5 112.0216056342251 0.06388938118030962
6 111.12325334928275 0.060130376164741484
7 111.53571975547885 0.06376354430841402
8 112.34881775861663 0.07650890528812704
9 109.55368471109789 0.02899112537515347
10 111.20883427465313 0.06055136879603695
11 110.34120039315867 0.0398421239311495
12 110.20037927775556 0.043732917286886774
13 110.15019689638511 0.043512752138560096
14 109.863818942141 0.046719290444448336
15 110.13304225507775 0.043868521159608154
16 110.95415997289007 0.051444520220491174
17 111.02893124325169 0.05079636675698507
18 111.75056397713065 0.06308918119730944
19 111.26613182863412 0.05168069729351965
20 110.89786823004584 0.04724432808567769
21 110.91255698766425 0.05055761865278552
22 110.67887236722316 0.043819758999593006
23 111.41180120664303 0.05361367310710852
24 111.92944249870503 0.06287426111909744
25 111.76820861169645 0.05596045302609398
26 111.56250304682744 0.05335649013602217
27 112.59393983972208 0.0715935764600748
28 112.2827465870371 0.06951318420407693
29 111.3192387297086 0.06320470727630889
30 110.91163342834848 0.05613620625388149
31 111.15653712848906 0.059341539032554236
32 111.59195284943382 0.06191059726821846
33 110.78595892145354 0.0423007157032379
34 112.01042502786882 0.059799582046860866
35 110.85855617893945 0.0513333693008714
36 111.81322404013729 0.06949770032977365
37 112.03113074662276 0.07090183703632491
38 112.07554692152831 0.07349063629063635
39 111.93950338402033 0.05886937479779342
40 112.16300217161275 0.06052588106890944
41 111.93026967712353 0.05927077452940532
42 111.82981760122559 0.06566945402110014
43 112.02146053271198 0.06233011863850113
44 111.22389052257483 0.05829929059213024
45 112.01882319727838 0.06587688686578574
46 112.31980722067244 0.06871373283656135
47 112.25992870808197 0.07190132988423192
48 112.78561127778272 0.0753408150598367
49 113.17953722816395 0.08096696333841424
50 112.37590315105234 0.07974382489278176
51 112.3004056999672 0.06852578224490191
52 112.02079095304232 0.06180106499034932
53 111.80837548124538 0.06379323176354124
54 112.81364085966561 0.07544214257368032
55 113.84663049794746 0.08916058703713958
56 113.47953426046797 0.07978106060182011
57 113.37331932893673 0.08586496869289029
58 111.7163075442615 0.06854860656246453
59 113.12052416919941 0.08677689563397828
60 112.32779333938895 0.07436259845546866
61 112.53143077976878 0.07890975959151303
62 113.1219270347466 0.08172198440853162
63 112.91142050900538 0.07912892947416006
64 112.97427691669988 0.08080138151228522
65 112.33836000672157 0.0792546575679095
66 112.31022159157786 0.07565327371505215
67 111.51105391662448 0.06937077439792372
68 112.1433778045215 0.08231874486628732
69 111.93742520781517 0.07565581877365912
70 112.71080670346247 0.0867400645667934
71 112.58059529803683 0.08075816064745978
72 112.0332207230243 0.08005072584476969
73 112.05805823537254 0.07251261608218884
74 113.27611085365933 0.0905391930415187
75 111.84457217469932 0.07475913605990525
76 112.0388206970248 0.07469709546225822
77 111.2123058651275 0.06468811720401502
78 112.34322925099113 0.08344580955053871
79 111.6286452055395 0.06978785055837733
80 112.24787064495678 0.0836354699049815
81 111.95681446956883 0.07279974027637204
82 112.69804316227345 0.085233760089935
83 113.13589927923894 0.09390022636675033
84 112.74222240897666 0.08693546055998036
85 111.99453046786729 0.0741331010891556
86 112.62962207175659 0.0813016666233215
87 113.04758345511704 0.08118503042029324
88 113.49062716166073 0.0964822887492599
89 111.6892537062996 0.07419756362101182
90 113.02233140333728 0.08836489166664974
91 113.2164155464197 0.0886889911225841
92 113.42462090791359 0.08634837816383079
93 114.59101454713131 0.10483750641953071
94 113.89717739475455 0.09359769158384201
95 114.7696731989673 0.10711275376821161
96 115.53479635751705 0.12251453725716865
97 113.43110878662601 0.09596896584450576
98 115.08147723946695 0.11394325985794718
99 114.76457596414225 0.10421909131055263
100 114.14492341464101 0.09955220986740998
101 113.92720743624537 0.09353883716414946
102 114.76018006239724 0.10407454618613166
103 113.31000453601717 0.08736337009103612
104 113.52777827616582 0.09529120698024629
105 113.3441086650126 0.08609843250383475
106 114.0295077230909 0.0952231758688592
107 115.20002785135932 0.11859457921434124
108 114.82050806319765 0.11175506135387114
109 115.54089310678636 0.11959790974439499
110 116.18733238134388 0.12510075541040955
111 115.57553781600149 0.12296767366665484
112 115.79299525995005 0.11976946551361722
113 114.81424521326905 0.11163500676348248
114 115.46702386048534 0.11754553377102417
115 115.34703697710263 0.11658866873568696
116 114.39304776494733 0.10557617300797228
117 114.04962956816351 0.104465382804662
118 115.94482819246969 0.12926149443147472
119 114.50315901380955 0.10412329665526932
120 113.99226260684884 0.10038819318687031
121 115.57662287359176 0.1182319173478038
122 114.2104120531673 0.10150588026180596
123 113.58613760828881 0.09549559100450433
124 112.90947690897411 0.08744942973266656
125 113.42572582849424 0.08810482230625138
126 114.53166819937509 0.10383521161247145
127 113.33628181573701 0.0896792492295857
128 113.87118659016792 0.09288199794778484
129 113.37196659050721 0.09066923263854465
130 113.97316250651265 0.09508729307743302
131 114.5036110069399 0.0993315263333675
132 112.91601073651871 0.08244227653130198
133 114.23303500191972 0.10453907614690205
134 114.07619983916923 0.10013066473988663
135 114.92949750817029 0.1122830839865635
136 114.43736485615649 0.1126603709491476
137 114.18428346684864 0.1106587267028466
138 113.58906044592985 0.10387430473575421
139 114.2145782676947 0.10764042055820622
140 113.97139324762891 0.10616680813266532
141 113.55212755167356 0.10198670325128156
142 113.30569398486087 0.09748402887943486
143 111.98304478711091 0.08252110645305444
144 113.25405102932118 0.0881359285343748
145 114.32528519465576 0.10645055856888053
146 113.53730651941136 0.10273282341855694
147 114.10055065829764 0.10645568663454774
148 114.3622207680571 0.10002923474362158
149 114.43260514162984 0.10687653460487168
150 111.89801142415277 0.07883036609258975
151 112.50735784423873 0.08656011023784971
152 112.68716376600955 0.08462021121882601
153 111.75467142445457 0.07319271370017999
154 111.36058012788219 0.07080370431046135
155 112.39880295283174 0.0878015410926486
156 113.9402156062742 0.1052954897352898
157 112.80664308191815 0.08397336027665103
158 113.15678987088793 0.09501125929666321
159 112.91951350894537 0.09410053731421797
160 113.47939659593035 0.09501061941842215
161 112.0007745009046 0.08270970658543886
162 113.13771185954114 0.09253537967468162
163 112.62842696070702 0.08255821151286824
164 112.7944493523737 0.08755687003686008
165 112.4730119066237 0.08653616443429824
166 113.01573588598401 0.0909371617554029
167 113.77329399390047 0.10138296667169167
168 112.0791264583522 0.08538514361037186
169 112.81540918252139 0.0935570835380245
170 112.94055720454192 0.091001628181415
171 112.85537271640403 0.09244248902129615
172 112.28325822517847 0.08489828689727807
173 112.20017488695592 0.08745603063695073
174 112.45059100131078 0.09504299586122766
175 112.76717994399017 0.10835550514982872
176 112.66010360197355 0.09883024186087763
177 112.55603292209774 0.09932140073106432
178 113.57065687275619 0.11110758919156216
179 112.86480810483229 0.10089842623316558
180 113.35642845090385 0.10728857809636705
181 113.31929622875506 0.10490306551589157
182 112.66315491534833 0.10021258332480087
183 113.6144735849642 0.10863803078960921
184 113.65404379297027 0.11152945650379043
185 114.66547865519603 0.11953011093130073
186 113.91530547615335 0.12203312780111952
187 113.86216412130835 0.12723810544483094
188 115.00873625369432 0.13422173692291017
189 115.59161461898543 0.14320190262934918
190 114.48615599687838 0.13241023440177546
191 114.79053743859727 0.13537161803935804
192 113.08953142165639 0.10822843787905123
193 113.15443293951122 0.11829300504447693
194 112.43324633702731 0.10261163142721907
195 112.50719228837802 0.10302984124919845
196 112.01678294128585 0.09668722478456893
197 111.60275373865082 0.09195640975239772
198 111.42453522779509 0.09531286130342886
199 110.82837649313382 0.09007225292591114
200 110.88685089598562 0.08227924283995103
201 111.52078710853705 0.09351996270155527
202 111.2974310966656 0.09153756456073892
203 111.17698748930933 0.08815526215244784
204 111.04644937040094 0.08988872358087507
205 110.95317868956838 0.08730803482180594
206 111.82151254026681 0.09561822917801222
207 112.47867913321801 0.09860318218524677
208 111.62066580745027 0.09351122490619634
209 112.17172468657084 0.09518176070058715
210 111.66868750081909 0.09483729650600148
211 112.45729352217799 0.09963348539254624
212 111.34807140965347 0.08334117524441986
213 110.61221279989589 0.08052996021903858
214 110.86127104367878 0.08012160638481813
215 111.27554364389421 0.0884857449718125
216 110.99117789661504 0.08345752016145536
217 110.6507647735933 0.09053075317268278
218 110.46001095729419 0.0845022131914499
219 110.51451485053276 0.0764059055153039
220 111.08920946646745 0.0896193991422305
221 110.81985981140552 0.08567000675763714
222 111.49666766076672 0.09038633224567838
223 111.22363051951308 0.0868725320906113
224 111.42729908415612 0.08557757775548502
225 110.97180092991255 0.08395195678721878
226 110.47569362327445 0.07253485701347762
227 111.43293833975419 0.08147062744464084
228 110.15147992385603 0.07068892766831814
229 110.24762071477275 0.07266019400811197
230 111.11106901604387 0.08012710391301914
231 110.76622279653921 0.07961735434004147
232 110.83848159171423 0.08566867869469763
233 110.99171771262256 0.08107802853099266
234 112.40118262139099 0.10543860835725749
235 111.07254173647955 0.08132408659872459
236 111.06968595975431 0.08046428064464772
237 110.73106160568713 0.0798377888750127
238 110.35693340216584 0.06916827529482927
239 110.42600701858598 0.07576636857939367
240 109.80960018192128 0.06117991893528496
241 110.9269831335727 0.07803629042755056
242 110.753973639445 0.083373520289997
243 110.69788670507357 0.08443359318289478
244 111.80967780773668 0.09549266581148741
245 111.86324265833763 0.10371262413004068
246 112.09021572702821 0.09861516179895502
247 111.48948124783043 0.09434086817384202
248 109.51190938445086 0.06433016271179604
249 111.04168362281703 0.08659350001483579
250 111.15934540231784 0.08571260533189184
251 111.07237213522635 0.08340785839749087
252 111.92890440314703 0.09984771809338377
253 112.23059094554384 0.0994142835848747
254 111.50910912143827 0.08579367393829629
255 112.38761214413097 0.10306153048349032
256 112.30425257191587 0.10131902885534871
257 112.4899859926935 0.09385058628188125
258 111.83392496113885 0.09112476623438703
259 111.61150096549038 0.09005227196957355
260 112.98732960518248 0.10894262895477824
261 111.88830920793878 0.09899730812032814
262 111.99478158176774 0.10340966218009218
263 112.24107506049964 0.10763200520845195
264 112.30260571439038 0.11647677540026924
265 113.17649448615417 0.11922258090891535
266 111.56026457062741 0.09717886396105857
267 111.42227506373355 0.09817898005826298
268 111.7782404608489 0.10265880026666341
269 111.09176277996646 0.09760666269374829
270 110.51824349498438 0.08751592161444932
271 111.64474118719443 0.10385860857767126
272 110.8198756542423 0.10381525376839407
273 110.95748683436071 0.09512105034644014
274 111.11522437735314 0.09240369506835122
275 110.76929770677309 0.09550590308856066
276 110.09100851519682 0.08190681789932597
277 109.30973796099396 0.07772298944934275
278 109.60394847049672 0.07316590487640628
279 109.4977751895809 0.07644473548346176
280 109.89447765702195 0.0709413388596063
281 110.18976583242275 0.07576591445547609
282 110.84706405737604 0.08581377027276638
283 110.26542417297468 0.07904332052422958
284 109.53449843392288 0.0645857159740546
285 109.59351828445966 0.07484819855880243
286 110.30411832980424 0.08079084244069779
287 109.96161810863407 0.06980276520001294
288 109.33915334957474 0.07233181015099077
289 109.1643666859811 0.06410956114425637
290 108.23247475423508 0.06136735730326015
291 109.65930428899496 0.07521894243746774
292 110.14648260849178 0.07990077744906976
293 110.43019207355916 0.08578881149568363
294 109.92677121395711 0.07523174729100712
295 110.63462571268184 0.09129554515077543
296 110.61572509831653 0.09287501230435014
297 110.41519980218924 0.0890780102771418
298 111.25840749781133 0.09558754724938201
299 111.24393282236863 0.09949772615939578
300 111.24848197323874 0.09823309395033808
301 109.83962976928206 0.08236872718040045
302 109.86718508820434 0.08182114530186702
303 110.6903398429931 0.0927777898998946
304 110.6776715272216 0.0927111709076881
305 110.1716696702712 0.0858225447424299
306 110.59725953164907 0.0965519252809518
307 109.89410579466069 0.09026671126967578
308 110.35348408478458 0.09292588484808628
309 108.98236611741203 0.07129806859196386
310 110.01961377909589 0.08056823599220453
311 109.74319420015486 0.07578518334349527
312 109.9819267318894 0.07013955491615798
313 110.2315904841563 0.07934900070894157
314 109.53988657374339 0.07325307105461154
315 109.28748105943167 0.06713848955544055
316 108.88732535295954 0.07174543579361559
317 109.4760281619493 0.0760600793501287
318 109.60165278314498 0.08447210697199825
319 109.7424568770663 0.08350799932149966
320 108.78796400359532 0.0715280750598104
321 108.66745708046949 0.06737245913145462
322 108.8228828238381 0.0713230307798094
323 108.30424431496922 0.05868849652521846
324 108.92123027079046 0.05985186839114698
325 108.84508464458246 0.06240531692111473
326 108.04491730468983 0.05347186265885995
327 108.55815051846021 0.060647086874741074
328 108.19061872820505 0.05794564982867645
329 108.06219052632642 0.05798271944946465
330 108.46033251791005 0.057208791288635985
331 109.33904426348688 0.07061020210907787
332 108.44961039476877 0.054624925355270526
333 107.50222440638767 0.04534811047259424
334 108.1928089630803 0.05366349396892112
335 109.96176680933134 0.07477130601237059
336 109.92926666303119 0.07697185022113295
337 109.12924104962126 0.0729933398442062
338 107.8154696397896 0.06253113078549699
339 109.18570264237063 0.06356870938819392
340 108.35817098063121 0.0635231879737348
341 107.77947046596573 0.05451085838138803
342 108.32214262132152 0.06003002763252441
343 109.10164798179387 0.07272994905421715
344 109.11888376130732 0.06929898386469258
345 109.37820595588205 0.06700201033659403
346 109.80041271748482 0.08335155978733089
347 109.9432747560855 0.08425189957360157
348 109.44367831458383 0.06980139169866495
349 108.85838418229851 0.0674493015732276
350 109.4552050776807 0.07403192913392542
351 108.6567448795786 0.0619682237234197
352 109.28832798353044 0.07674799433879975
353 108.68634256651796 0.06800371782402737
354 108.78136505441161 0.07573939521394801
355 109.02689440216218 0.07707118040386374
356 108.81256669160238 0.0721801392651662
357 107.61645089416814 0.056200091140694686
358 108.96944365632946 0.07718986684380358
359 108.28021626034754 0.0661946767859356
360 107.38475457420468 0.0400269510613217
361 108.38311534036406 0.06148877974649025
362 108.39639552424667 0.05663684213305398
363 108.71840794918103 0.06575356461826909
364 109.47368628496531 0.07634284746908826
365 108.31162865846723 0.058515779688795844
366 109.68692169271944 0.08078496995793694
367 108.81228625867809 0.06798303796126826
368 108.66588184737441 0.07324625408469354
369 109.8411872188594 0.08586037663170443
370 108.78087471443368 0.07510496476359718
371 109.19950319301715 0.07960817431726563
372 109.30005549455718 0.0727167175577953
373 109.15424407757371 0.07513966570244002
374 108.86482939547385 0.06417884266975404
375 108.44879293864768 0.05924881915435953
376 107.61294705134725 0.048486870563250406
377 108.89153875542866 0.06604918541241145
378 108.68276774386578 0.06449330943044473
379 107.74118919331899 0.05600192249790226
380 107.21824175831503 0.055213900593095167
381 108.1688350811016 0.06548914736647282
382 107.86609520465868 0.059724479018301135
383 107.80651115996 0.054362080811162894
384 108.6846742088117 0.05944338400911964
385 108.89154462657699 0.07442729647356672
386 109.81074558150628 0.0841744425709654
387 109.21922864454316 0.07561347325102796
388 109.08947562249426 0.07547798261741501
389 108.83066860260362 0.07628066393698552
390 109.32821960337385 0.08290393471921953
391 108.44995677435352 0.05935710428126062
392 109.13221235215651 0.06424000020040166
393 108.33786098107912 0.048650972522368274
394 108.12926988840674 0.052055977143925736
395 107.12049131211955 0.038830138785298285
396 108.409908206468 0.06092612054795743
397 107.96449759138618 0.0536029661874623
398 108.08008851647782 0.061794158301409
399 108.12666010351161 0.05955029536758305
400 108.60731854256835 0.061489614234875756
401 107.84633614496987 0.05392446158916475
402 107.01838071513 0.037848345692793384
403 106.69719922158711 0.028018217570232817
404 107.08516282101235 0.034882125979114886
405 106.82754122066733 0.026896414045352812
406 107.88730184074483 0.047671503517713765
407 108.21224687487748 0.05547918640285843
408 108.87890814510328 0.06734575174586177
409 108.49917182739091 0.05590370236315845
410 107.7257927125222 0.055723950093664376
411 107.461072701922 0.048736338874922236
412 108.17601569113512 0.04846177508011296
413 107.5341002630215 0.04026357320095697
414 107.0525660083035 0.033151604140299495
415 107.0794367417109 0.039542382489533234
416 107.29308621148763 0.03851613773185136
417 107.22926725713516 0.04128581704473433
418 107.76860357671706 0.04876783411146157
419 108.72616234510063 0.05970959874846582
420 107.5337679050816 0.0557745073767828
421 106.9031585250531 0.037879006056618314
422 107.42857434665868 0.05103431100302269
423 108.19653986513265 0.06250679288476901
424 107.29276933380893 0.04838179645372853
425 108.3435418171455 0.061843027813161644
426 108.98328843496186 0.06719603058622792
427 107.72214622782164 0.0516535535735444
428 108.34650919594624 0.05934977338180991
429 107.98513115329185 0.05439705146293716
430 107.2702546910203 0.03938381315881223
431 107.7167930095969 0.049928357652863964
432 107.8564994258954 0.0522941179836387
433 108.3318973982834 0.06114548340357162
434 108.3783071092754 0.06095240429682047
435 108.9521684701736 0.06796364755275175
436 108.87475022422862 0.06492669962387787
437 108.5342816656495 0.06257213674885465
438 107.1703329560759 0.04662963898146377
439 107.92451086927257 0.062128438977588685
440 107.8743436080871 0.059044445611654894
441 108.23222741204427 0.06725936944082178
442 108.22646132297109 0.06774487796322504
443 108.86518242830228 0.07932686989681037
444 108.49361441596892 0.07213004180738869
445 108.91941137047199 0.07468166124917652
446 109.56040607079797 0.08351363224307007
447 108.9140994871644 0.07635882789566428
448 108.68813068471951 0.07048093592839944
449 108.14981349588278 0.05499146292423074
450 107.95097030608802 0.05585797486898514
451 108.14127111699186 0.05717981918740889
452 107.81153130977366 0.056538282684561514
453 108.1284411426785 0.056121683443678516
454 108.03237824322976 0.041420723978286
455 107.6491032621213 0.03380193354983818
456 108.34515864961207 0.05407403385357179
457 107.62890690615092 0.04383505272453625
458 107.25829460511223 0.03267579366087703
459 106.958618781973 0.030248663958231004
460 108.4133697960132 0.05301253316890431
461 107.54186710120452 0.04762811978084447
462 107.32009519275644 0.03927599858587727
463 107.35017973301697 0.034231738563701763
464 108.17810219627549 0.04736810983760187
465 107.5463852099621 0.043590012688519586
466 107.44885171818218 0.037193491395681066
467 109.08219020576908 0.0598383693758916
468 108.65907530196934 0.05195300280762216
469 108.18828755408842 0.04491312231079392
470 109.58856765480407 0.06777973625214873
471 108.81723393821167 0.05958353132107819
472 109.62315728433434 0.07910731684324546
473 109.55512546023816 0.06929378760792504
474 108.88866002205211 0.06311556208287383
475 109.333162349456 0.06646998476144228
476 108.58562335527202 0.05644601791802506
477 107.01436714288835 0.03697214128193915
478 108.00415390215396 0.05318896774395665
479 107.16109031534013 0.04073638996351536
480 107.5774362449425 0.041417378291067175
481 108.08079545393409 0.046524196122371686
482 109.1442718696297 0.06776023901424977
483 108.27013407458719 0.05005308489866467
484 108.64150030983133 0.059005117928881634
485 107.73537640063253 0.05409851802821741
486 108.73334917277076 0.061094395342797925
487 108.08314592480461 0.05176627356763608
488 109.0066559327411 0.06447660940271127
489 107.8706915485777 0.050735754037147474
490 108.36819314386531 0.058182380173184
491 107.72431093228863 0.045031158285405715
492 108.30088767786076 0.05324211974447213
493 108.27969460377577 0.049003239539443855
494 108.13403548496105 0.04806495823812429
495 108.53714983159975 0.05288474698866419
496 106.44741719835396 0.01825256584190671
497 106.85877462454346 0.02996891534269397
498 106.89033716422064 0.02895793951921377
499 106.9130261680242 0.03767054592153418
500 107.87799978058027 0.045853704300272136
501 107.38355521806419 0.03429904145842744
502 107.55285106122342 0.04305764237162435
503 108.15258602839778 0.05591061560572108
504 108.3439967995675 0.06097144691683343
505 109.19635148849318 0.0683366039311375
506 108.78373028804528 0.06083224627173345
507 108.28602343755281 0.05269918831141296
508 107.33276252003695 0.046806226987010535
509 109.06139064006338 0.07751538638347522
510 108.6837673281948 0.062237568030867996
511 109.08259575670934 0.07550943018411338
512 109.43450928654634 0.0729772315062901
513 110.11066163816253 0.0887915325201849
514 109.33084427196991 0.0778404272478066
515 110.45626620854586 0.09225925796329759
516 109.99661092109075 0.08497481436212262
517 110.35961002938106 0.09287210711911531
518 109.92054800879141 0.08135552099857601
519 110.01988680638428 0.07920581837785279
520 109.74391710176846 0.07955088128077914
521 110.00283276684753 0.07522833084306135
522 109.06385452217928 0.06466333184406492
523 109.84405335485965 0.07216234419975043
524 108.75977618684385 0.05768285556565178
525 108.86812387291843 0.06350641686183145
526 109.18494532899658 0.06827825805827747
527 107.4445276421146 0.04249277828932152
528 108.07205636675388 0.04851026984059692
529 108.13993614191327 0.04608223585740112
530 108.79646487555512 0.053794431533245035
531 109.00264356656385 0.06432298184088725
532 109.29800232748771 0.05818476763598013
533 109.45735775865394 0.07155261036231131
534 109.29392998546294 0.06221068083008663
535 108.96295151900793 0.05507153134706655
536 109.63715246260988 0.07707002618352754
537 108.9842284249856 0.06259864300488582
538 109.94611997074517 0.0824400395314222
539 110.01246433927737 0.08262147437727552
540 108.81207735449277 0.06324156862360464
541 108.77152365948997 0.07527342426299277
542 107.98031966315038 0.057099126628201935
543 107.84281104469696 0.06244449906342442
544 109.07098850518422 0.0757034715801308
545 109.84159594284473 0.09026490392293351
546 108.84483283340981 0.06775133902582575
547 109.06858974179718 0.07159754604649315
548 108.46136746548565 0.0626364117684054
549 110.22963429535945 0.0814767543954863
550 109.58973495685979 0.07601794400139295
551 109.35017588620396 0.06740520331198785
552 109.18467934826934 0.06725806450708571
553 107.93054101660083 0.05623114267906859
554 109.02506107166926 0.07190919533306772
555 108.67582305101992 0.0655082985664005
556 109.99491891686282 0.08750949580111989
557 109.87576831147591 0.0763066761337381
558 109.09140351706615 0.07417688460489658
559 110.58276910692327 0.09312602218013699
560 108.86651086776743 0.0625225236080742
561 108.9737634200018 0.07312754783629571
562 109.35012646941514 0.07507654738993841
563 109.05532769326571 0.07621131552573268
564 108.3637864098818 0.06675100303901138
565 109.23419457290574 0.07955442976798477
566 109.3456300751417 0.071423839315219
567 109.96058704712225 0.08289614738199735
568 109.65130480776916 0.07216601545692114
569 109.21207453383447 0.0755364653197349
570 109.40004450303582 0.07760056137720905
571 109.93683046301916 0.07956810252071433
572 109.63291245567099 0.07141941890001358
573 108.36586238353819 0.053588729688335834
574 107.94497461045427 0.048541541234385366
575 107.96118142906778 0.049222770649325676
576 107.53162687351085 0.04710626423751263
577 109.10888141732632 0.06605914536206581
578 108.46276856563598 0.0629990663499953
579 108.32509036972078 0.05874277429590624
580 108.27869754652268 0.04849452625628892
581 109.14415012743494 0.06405822638621439
582 108.69799469506164 0.05841031594466972
583 108.46403201661583 0.05552500092603019
584 107.88857943212389 0.046733345156802275
585 109.35133278229797 0.0628890352485787
586 108.33558611854527 0.046299335716553536
587 107.86135969979128 0.04089456864830887
588 108.3856399479491 0.06063184100002028
589 108.90500763479609 0.05849750939027365
590 108.38055202235192 0.06510506275258188
591 107.44555150705754 0.05211468421646093
592 107.41845271794504 0.046589319580115696
593 108.13217223975184 0.05454179585216201
594 109.04765890917419 0.07308906633678924
595 108.06985645829928 0.06076961037011108
596 108.47000036134364 0.06848020425124024
597 108.1463503629809 0.0659282114614389
598 107.75812040461561 0.056936961524788776
599 106.96421393853456 0.04913627719634095
600 107.75056017574853 0.05895610318190436
601 108.75591152983864 0.06411693808014751
602 108.15361231057462 0.06278980784262678
603 107.68013098800476 0.044729703232520235
604 108.07577517316292 0.04809150496326797
605 108.81537801161079 0.05834642272002899
606 107.91745128607607 0.04496960825273977
607 108.31628968609655 0.04675722822182027
608 108.74939714532557 0.056152473791501456
609 107.33194341936245 0.039500115823517756
610 108.43424501008694 0.06144198377551591
611 107.73731817894286 0.05991049372307922
612 107.89997437331625 0.054573697217276784
613 108.01313773306134 0.054987441220000655
614 107.9870099224339 0.06215022488600597
615 108.37658853668387 0.0630566327838531
616 109.3797352463514 0.08102478797604673
617 107.3965175573927 0.050078233157634044
618 107.50620504841433 0.05184873445001792
619 108.86219269912345 0.06925916205959626
620 107.73737751821591 0.06065990769155727
621 107.00026403955648 0.049791552534696026
622 107.09471943613977 0.04483566771228076
623 107.18136355338277 0.04863036805703824
624 107.08810156375941 0.04787229443725838
625 107.29609836517439 0.041276389902937805
626 107.81321551017267 0.04839043499172235
627 108.30566197141589 0.05837993532355634
628 108.14168576680775 0.05458437007479622
629 108.1130601982089 0.060435778108150706
630 107.81304070393273 0.053579346670000194
631 108.00605650739796 0.05392125046550511
632 108.36659115045916 0.058250222184670575
633 107.04340300735205 0.036954278674245944
634 106.7009415014006 0.04019793635426283
635 107.95909540111815 0.05647969544108833
636 107.59368340652287 0.05625469146324924
637 108.50666890865827 0.06752532322685767
638 107.64267319621108 0.058966130195562294
639 107.6315847502515 0.0597814293696417
640 108.24213805562911 0.06399601723497395
641 109.03989752082121 0.0788646534052233
642 107.51824342262309 0.06972421911122872
643 108.34064958097552 0.07037257698032395
644 106.92326555502106 0.05319369117507966
645 107.00183203097808 0.04372291915285231
646 106.48245086668926 0.04468331316815699
647 107.88470778574687 0.06873521468807331
648 108.24150169974016 0.07794057810058708
649 107.84976993061223 0.07195215533809551
650 107.96691390383278 0.06675485136195392
651 107.7012230938398 0.05659350120965423
652 109.0231860431243 0.07087771907713414
653 108.10742085996523 0.06276225446094463
654 108.68778889884423 0.07402142341919349
655 108.31965339759904 0.07061124947417685
656 109.83798492318795 0.08057784181946326
657 109.04329305994173 0.07854833680598894
658 107.7722842296932 0.06090281858170532
659 108.77988007677895 0.07531984591168006
660 108.3148002532808 0.065708996852192
661 108.08319359030298 0.06516284225449354
662 107.8392222528508 0.06085802872992352
663 108.36586740850805 0.0708245201557316
664 109.0239728266126 0.07878756303853651
665 109.35624757372628 0.07822393696531982
666 107.8422450807685 0.058686603967233464
667 107.87526426106491 0.06021210513314046
668 108.08796409574214 0.06301361398277472
669 108.2176448751809 0.061737565643576464
670 107.41070374984889 0.059031257236794366
671 108.67481330890638 0.07077917089690566
672 107.63150866704008 0.05669392367623027
673 108.3445905467544 0.062221725184347654
674 107.77758389729739 0.05809740311340306
675 108.79543524833238 0.07485569799933578
676 108.82954743576569 0.07674879676993751
677 107.88685573661603 0.06209836242759381
678 107.59978824265757 0.05657049579160556
679 106.69432095036626 0.04533815613827241
680 107.15286313824785 0.049434716593493744
681 107.54214136509995 0.05628821216110502
682 107.33071007176487 0.05746440709895029
683 107.8535477653996 0.05750756764252618
684 107.9656231536115 0.06350844922731658
685 108.26219282791034 0.06611205201505876
686 106.70970543211045 0.05016390254337855
687 107.30134576462378 0.05719470336439458
688 108.51729718742341 0.06657389602071506
689 107.9981925360004 0.06399071362306707
690 108.68215865159205 0.07651081992974484
691 108.99981674664633 0.08712925286014661
692 107.75511548107436 0.06621843984681208
693 107.61918915858776 0.059152416232509664
694 108.48869420347977 0.07157463329076863
695 107.9896476710753 0.057551059500017154
696 107.36186021428796 0.04992894586319485
697 107.28793532242872 0.06312847326453574
698 107.40150651984743 0.0571281865678287
699 106.94881142078727 0.05699958712412867
700 107.35495501314735 0.06660519868527204
701 107.45541865455121 0.06514249147795159
702 107.73523596674634 0.06101233033059772
703 107.80388962393727 0.06334083928737433
704 108.54896888443942 0.06940784213734086
705 108.1105449426882 0.06139497233317448
706 106.48191373084417 0.04384021211592448
707 107.63304011594768 0.06330707542354541
708 107.55301871293089 0.06233473346539786
709 108.2089923989758 0.07039738951278118
710 108.53681053460166 0.0703531592567882
711 108.74146840005746 0.074519131523886
712 107.80867135503314 0.06088410118506726
713 108.16246248247904 0.06037507239757878
714 107.80869897670982 0.06366432446171255
715 108.57575325753781 0.06830975967175823
716 107.98745359816962 0.0590411446958089
717 108.74418169488838 0.06614412326787311
718 108.00771128329099 0.06103990800777648
719 107.92223849919182 0.059450315454271485
720 109.01860039743987 0.07587337527897453
721 108.32541311907413 0.06328097403666899
722 108.18761073023414 0.06044216610808628
723 108.15919662827864 0.06277551417713712
724 107.53986199944146 0.05147413692615688
725 108.34414256575256 0.06264242904065875
726 108.13714555060388 0.0620096772794404
727 107.57249130702527 0.04617593850019752
728 108.22099294322949 0.057888440582365974
729 108.42858213380077 0.0628881177471815
730 108.23133310427589 0.06674598009105392
731 106.80487300701103 0.05010570158083205
732 106.49641978485758 0.038184688195073146
733 105.83031008151124 0.04076639224778433
734 107.34213767407121 0.057665317759606816
735 107.15504964646996 0.06251723000630593
736 107.4624202312207 0.06433522327077001
737 107.19935571582174 0.06277997340144048
738 106.3025109090586 0.045520513631988724
739 107.80462377509892 0.0595967313739445
740 106.64992127153432 0.04593546165892448
741 106.12265010889661 0.03779784059060287
742 106.20297910615056 0.03743172291383179
743 106.5421269582974 0.044586893906063185
744 106.89779046677107 0.04633997012980229
745 106.35173838735136 0.03941732636152484
746 107.87588188057582 0.053981991890888814
747 107.8839886262467 0.05752696566386073
748 108.55671075003397 0.06652560544032504
749 108.88197604235236 0.07378995894258633
750 109.78728949662255 0.07898404455957941
751 109.47009532802097 0.07993876029093194
752 108.77666582067495 0.06981933218994385
753 108.11161276318978 0.056798618264775835
754 107.58704362416206 0.05368002093703439
755 107.7573762090943 0.046712517843432
756 107.62514198748666 0.04616598170466124
757 107.03328478839227 0.041175389014175834
758 107.75739222437834 0.045069219991970444
759 108.35191593338396 0.06063476787373068
760 107.94900788867966 0.04823377404505491
761 107.42662668503807 0.03880344871897368
762 108.07268680269507 0.042620679629654434
763 108.44952831451133 0.05827086844393348
764 109.30472996688643 0.06849675456006554
765 107.68480167253949 0.048269726915359246
766 108.63942941491979 0.05655739664742587
767 108.47570865302556 0.052655835619611624
768 110.2176338189702 0.08490540249376732
769 109.0652272348649 0.06577440979263827
770 108.93449411208844 0.07487099219566817
771 109.26120658347253 0.07651802031722743
772 109.44209524667433 0.07182173566755845
773 109.3732192126851 0.07033449928963309
774 108.73638045709546 0.06176688724131407
775 109.57428589392744 0.06325827060969891
776 109.14210818568002 0.06347410998272707
777 109.66858856079448 0.07791616114603317
778 108.93190746967184 0.06413738650570855
779 109.08785326960466 0.07144591145292756
780 109.88322692589696 0.07816589852033917
781 109.33132559343248 0.06686666294877075
782 110.1882106755327 0.08195280711417852
783 109.73431856453666 0.07693714664404949
784 109.94824545606203 0.07909722219143067
785 109.6795682513343 0.0761031272893713
786 109.55578757047694 0.07329460235194596
787 109.08758112531706 0.061622128442442525
788 109.88585357759382 0.0735701853558085
789 108.7007046308774 0.06676041512067465
790 109.22394008121026 0.0781872266859821
791 108.639678152363 0.06345075522911936
792 109.16868896217552 0.07166123422860682
793 109.28935599175274 0.07383435514322167
794 107.72180312020532 0.06179441601404689
795 108.9932178188573 0.07417269046006747
796 108.25458315262813 0.06680710300624682
797 108.27590087548231 0.06945482622592036
798 108.861805812314 0.068655124561387
799 108.74106093831541 0.07174536048251556
800 109.1350956937951 0.06558638603359801
801 109.0129752015553 0.06481845831084965
802 108.32171831882256 0.06241746002160109
803 108.6822016016489 0.0669474868194776
804 108.12577400279531 0.06237768621896134
805 109.34378128284165 0.07351074172539229
806 108.13210829838614 0.05988558879720218
807 108.24076485276319 0.06402877601833046
808 107.73867574389402 0.05586114538388742
809 107.66708889954022 0.06023780640900123
810 107.50828722218758 0.04419580156770864
811 108.86566746635262 0.06556405334711857
812 109.7063259766396 0.07511367307747308
813 108.12010631312958 0.05244900141444997
814 108.77898249095695 0.06785684038763984
815 109.06944574904915 0.07532276766499413
816 109.14819892440998 0.07016222269100614
817 109.14786262316109 0.07339845281000978
818 109.07630515301331 0.07454681610899194
819 108.68953452803056 0.06056751689720363
820 108.01765813123143 0.055517976517488465
821 108.28414713965095 0.05973988211214398
822 107.79868022060349 0.05854101414097723
823 108.80676334172924 0.06577464991785753
824 108.47565835862625 0.07003753650041833
825 107.82209905330141 0.056491416427083
826 108.98236317479488 0.07106144892426935
827 108.43819198367366 0.06639560290639368
828 108.49448049397377 0.06292653147115879
829 107.65824135736504 0.053664635766642155
830 108.07561322895148 0.05636351614991053
831 107.97059164765169 0.05855440072966234
832 108.12484518697354 0.056268627920477265
833 109.27604203130016 0.07572956672046871
834 108.5813887591976 0.06602820546217314
835 108.6123263837208 0.06466670680938646
836 108.80453765458857 0.08185745238526732
837 109.46346229266524 0.08008884056083565
838 108.99854359381514 0.08120799568347303
839 110.18681739609166 0.09582152504738517
840 109.72118242853978 0.08786826879309961
841 111.1133779646479 0.09748918694034014
842 109.81140633266646 0.08386731223224131
843 110.1675397327947 0.09070658911678953
844 110.11726295765521 0.09036080785352907
845 110.14441111548021 0.09458642874129752
846 109.90456156062866 0.09125009878664081
847 109.63573634748386 0.08098966636686666
848 110.11524703597512 0.09246230373178876
849 109.61034643696004 0.08926324967188004
850 108.28803022152631 0.07088495417818297
851 108.30713893093453 0.07262834269531604
852 109.71260115167439 0.09913319742074589
853 109.51596762676323 0.08827513066650183
854 108.75852834513933 0.08090134399645821
855 109.20703430401107 0.08935757964931879
856 108.11443612849435 0.07624250121036624
857 108.19232917590372 0.06562506787148303
858 108.09840167913718 0.07512949217632536
859 108.45967783989364 0.07868323479622563
860 108.44263044682619 0.07728277293012187
861 107.68521139337665 0.06109807166918757
862 107.91660752474874 0.06612926645265071
863 108.60338537345793 0.07759202673111754
864 107.49585653096939 0.05759547887305572
865 108.30901721056549 0.06526595105051358
866 110.31630198999032 0.0924540101474256
867 108.49785942032476 0.07637945605185281
868 107.93408227083033 0.06385694864004887
869 108.54570875316003 0.0750137876873368
870 109.33396682419082 0.08753116535458894
871 108.3079569544571 0.07497651455525312
872 109.18845477191377 0.0778354842954968
873 108.57020627053241 0.07273127235980759
874 107.54172036698125 0.059171176217054255
875 107.63750748195565 0.053596203298507894
876 107.97902370722944 0.054947740509295295
877 108.41393664873955 0.06699853617487239
878 108.48890681288108 0.06226536525966875
879 109.31235920254622 0.06999539275241873
880 108.4233197885973 0.065971490197414
881 108.68605856160809 0.06802911695531211
882 108.19890786881717 0.057115731932829816
883 109.37088107631897 0.07381433255763592
884 109.20776787895386 0.07794979710680106
885 109.77671068755757 0.07454844399015448
886 110.32640578633992 0.0867447319061001
887 109.2976330846493 0.06900303072925396
888 108.86770953998528 0.06862287738824124
889 109.21479329852338 0.07289381967088004
890 108.66686189947063 0.06684593636420555
891 108.767806896332 0.07218886872739383
892 109.41370172669119 0.07948059902080784
893 108.86636822795936 0.06962925941012099
894 109.12123294149909 0.0711450022408665
895 109.55987635956457 0.07908710182668532
896 109.38674695493224 0.08688356809145992
897 109.14272926514401 0.07605251743273578
898 107.87506718914932 0.06701475025713421
899 107.58604114804217 0.05826059526808658
900 107.55452172876635 0.05983707521622328
901 108.40011684735248 0.061512622905619985
902 109.25707137487879 0.08313926316809905
903 109.02352777987748 0.06967419122349805
904 108.66075132101548 0.0677686418413983
905 108.43434191251907 0.06573997799065145
906 108.56511047495744 0.07047779154105804
907 108.43629926061399 0.07492258903504956
908 109.07753909222274 0.07920379372535447
909 108.9374504998838 0.0735635899513476
910 110.07605863842707 0.08310404290142603
911 109.58450694837717 0.08129968997257908
912 109.68271863825335 0.08419368813715145
913 109.92998657797462 0.08450057467683292
914 109.16294698599853 0.0717901759312346
915 109.27520028116429 0.07970286563456097
916 108.33403878769306 0.0653350205993124
917 109.58551112859358 0.0855750303442867
918 108.54641861467155 0.060795518638411594
919 110.0446103394592 0.07560522841309525
920 110.43480959134656 0.08540245536694224
921 110.17036931408234 0.07765807944190606
922 109.26054099949238 0.07461439234568834
923 110.6642456279261 0.09040709574302341
924 110.39377070546129 0.0878894678162655
925 111.48038175792323 0.10012311460414425
926 109.4437692890434 0.07000787257502372
927 109.55405662574849 0.06997228860675442
928 109.9588380859056 0.08160975284503935
929 110.45943034430675 0.0902714822159606
930 109.59759791933215 0.08165045224661605
931 110.100937720216 0.09156026558771946
932 109.41864500149899 0.08155282553836662
933 109.71393562222987 0.08837124590033663
934 108.81451929260011 0.07221888548170252
935 109.74255339558204 0.08922547340896014
936 109.76436243902445 0.08177331098616203
937 107.95161722001623 0.05707259725720104
938 109.38979449750437 0.07579459242499287
939 108.86949985714905 0.07317978882856258
940 109.59980515055 0.0729538214760247
941 108.1741687060636 0.06604965476492575
942 109.1899816030795 0.07446576310825381
943 108.80832992653221 0.07384275788319195
944 109.01469571977843 0.07294456889660994
945 108.49234964827008 0.05872752293575467
946 107.78973257580805 0.05096490328686676
947 107.63414579810848 0.048496457175396634
948 109.53864329535817 0.07182663117338517
949 109.50309982216613 0.06861812801387301
950 109.60846472875129 0.07452681070567402
951 108.82529970264935 0.05841568164801403
952 108.19527266084685 0.05621954976162413
953 108.80073083279433 0.06115428898951003
954 107.79135088681811 0.04840519935423249
955 107.60219276421745 0.04980160167236347
956 107.12087755484568 0.046091655335257165
957 107.6084247164013 0.05098296980373174
958 107.72868827913848 0.05502213242413756
959 107.88569015063597 0.051827649184261304
960 107.8872218635811 0.05169794074116596
961 107.11317546817101 0.042409575784410736
962 107.80089873425678 0.05424914616658971
963 107.16286326222156 0.04476950100905619
964 107.38346976357637 0.05398904807547622
965 108.25569666206857 0.06418720938199862
966 107.59792699861951 0.054888604166194344
967 107.65897790231709 0.060326647272240796
968 108.54871641784578 0.06402908729238144
969 108.00310039154614 0.059581796014113175
970 108.30530782642796 0.06445716778411059
971 108.04615063855357 0.06183760157157914
972 107.09587783301059 0.042841226679602884
973 107.58127670930729 0.04819850366311862
974 106.94096518744053 0.04641850808913517
975 107.85623835241806 0.06058608282573141
976 107.35005541794506 0.05004060470261784
977 107.91973339145933 0.057029722223014945
978 107.9703183618443 0.05242466154525238
979 108.45226247030257 0.05865139752168791
980 107.44879594248665 0.04257854120644711
981 106.91712568233817 0.0344218950973042
982 105.40587663460519 0.013011844860310595
983 106.76308384343625 0.03497983006550165
984 106.85958062340396 0.037463040782283685
985 106.12588742492261 0.03275168883647339
986 105.67646133865887 0.022175388891954473
987 105.49729262014905 0.027133367444477585
988 106.01490625194418 0.03383842052418118
989 106.25936380543314 0.044256272176961486
990 106.63192334399189 0.04795014075037196
991 105.95591535475744 0.033515021300750236
992 106.89615644641043 0.05120155457877329
993 106.39942967556502 0.03650117809213027
994 107.20849883759061 0.05565013897333215
995 107.73886163498956 0.055801365076020404
996 107.85004517613818 0.053406775485113744
997 107.10257076927036 0.04694906160666712
998 107.34619260278792 0.05250557555645907
999 106.56684299530433 0.05092963075909762
1000 107.10828945311353 0.056848183780001116
1001 107.3097758906064 0.052997074803323274
1002 107.34409179370277 0.045502736255653264
1003 108.06081959590682 0.05932009081373457
1004 108.66998569799343 0.06907834675880586
1005 107.33112515465636 0.05452219723508511
1006 107.93189971607202 0.051921069317374946
1007 108.14135802801714 0.05705186364502979
1008 108.11917341667521 0.05293373355154063
1009 108.77634982780494 0.0601240652639764
1010 109.19914174899758 0.0712714857647192
1011 107.9757986555632 0.05308975588011089
1012 108.09026747677208 0.051966463192173684
1013 108.69030591095023 0.06468639574355572
1014 108.11557545388213 0.06086199392937697
1015 108.45553027697767 0.06837774479264758
1016 108.09270822747338 0.05941430740154119
1017 107.77140301774277 0.06099364389653783
1018 107.53322106551994 0.05495597533531049
1019 106.9704420701 0.0441352917719019
1020 106.86640453649356 0.042694989910530334
1021 106.16924836913417 0.03282044923411109
1022 106.43532796225807 0.03940813354720729
1023 105.90626998046014 0.032169439402965905
1024 105.51878770793371 0.022852910068865806
1025 106.41724589379032 0.04292727388933981
1026 105.62965408760377 0.02703263034329284
1027 105.91680824228075 0.02291063325123288
1028 106.05530269094176 0.02685008648937781
1029 105.91546848538377 0.022902807432094496
1030 105.36898749599189 0.012012080490368504
1031 106.42921251540612 0.030296271818180842
1032 105.12124918856377 0.018904235455121987
1033 106.65945411182737 0.0360001259402708
1034 105.5555955811931 0.021200697545434966
1035 105.17975316859113 0.020947750052948688
1036 106.02568128459168 0.028546392937807696
1037 105.6457631514414 0.028598641878562092
1038 106.35293934511543 0.03608306182646703
1039 107.09353540200922 0.05612399925070166
1040 107.14999127978862 0.051177902516506224
1041 107.91244732186512 0.0645607376601699
1042 107.39329714255977 0.05560396513647148
1043 106.97015149704859 0.04817188183701593
1044 106.11635988658844 0.037792438424038566
1045 106.07661063899297 0.03535815027638589
1046 106.17731086202066 0.033200304556185056
1047 106.50058226963307 0.03953111855661917
1048 106.3591001856089 0.039989386661827275
1049 107.3581004727786 0.0627281812221222
1050 106.72599025011553 0.05665143823732677
1051 106.66418639511313 0.05222098878396131
1052 106.46522065240997 0.04587753600939226
1053 106.01198963538258 0.03806484878786964
1054 107.43018417603528 0.05421021021591821
1055 106.50786507720913 0.03565991712238836
1056 106.76480978072243 0.04780207405265391
1057 106.7527251049377 0.04530993821433249
1058 106.30739292087263 0.04051846017395744
1059 106.39609843502576 0.03936250998060686
1060 107.38055256382256 0.05086443752554337
1061 106.83858805421256 0.0461333902542006
1062 107.25496673388317 0.05202653398305601
1063 106.49780097614305 0.04811300822601838
1064 106.31910388619633 0.039999807969022916
1065 106.78999548517112 0.04750947989483334
1066 106.02234098183703 0.037189041015773805
1067 106.16631911274034 0.044359500254531725
1068 106.43064620568285 0.04156203946239212
1069 106.01277233826131 0.03842230107679667
1070 106.54510817364597 0.04999275691513916
1071 106.42305100286755 0.051382314769019
1072 107.00723780804572 0.05310168090869338
1073 108.14679335619357 0.06484589866205748
1074 107.58414040495045 0.05964886606975639
1075 107.99893171545905 0.06506634507958398
1076 107.98763736215417 0.06718626963440777
1077 107.7139373576391 0.06184366345958625
1078 108.1188942930505 0.06545036678425609
1079 106.39938613632141 0.04618419772316973
1080 105.5096461378189 0.03600108689706494
1081 107.43237936811293 0.05767995773115153
1082 105.19239580703425 0.029681808351238126
1083 106.14312052883295 0.04854230840826479
1084 106.31961470729894 0.046712791518050745
1085 106.46310076128809 0.052014684804584155
1086 106.2008497105862 0.04412535337895829
1087 107.50403373514536 0.05734670583571466
1088 107.26967158242437 0.05282253931905734
1089 107.38484566843142 0.056191920085395974
1090 107.99411386688024 0.0605454516797449
1091 107.61859429595442 0.05824964491940776
1092 107.35844986495148 0.049892641277909155
1093 107.35556708139215 0.05025883837853329
1094 107.12191502011167 0.050836218182466086
1095 108.29702661202779 0.06077012530041126
1096 106.69675681993735 0.045405090873742004
1097 106.14298412525882 0.03739264908173734
1098 107.17926249376849 0.05871562826669541
1099 108.54415838178208 0.06847839956295576
1100 107.55452107256282 0.059210674419299836
1101 108.31398166431951 0.07758247209422076
1102 107.80193730980771 0.0744965615689388
1103 107.22128581660265 0.05454795942086754
1104 107.36889095365679 0.05503184436913566
1105 107.57636790372733 0.06023118136075667
1106 107.69259227424972 0.06614285804062936
1107 107.2974156043662 0.05967593502581847
1108 106.65016453584224 0.051225224982309636
1109 106.85828276281421 0.04874943965327416
1110 107.07414744442885 0.05441235558913471
1111 107.90762745951092 0.06780480236384934
1112 107.05214702041374 0.054445701042507566
1113 107.63665312196694 0.06108097314116556
1114 107.29600908001314 0.0558256348912568
1115 107.88593170209535 0.06028672871043039
1116 107.17635891644181 0.045442758350440426
1117 107.96374532138 0.05997494460508246
1118 107.04216642218316 0.05363648347777683
1119 108.23630372328796 0.06797479696391917
1120 107.66867564539274 0.05387662932962767
1121 107.45942465683139 0.05999727038743541
1122 106.49097949141688 0.049924570516312716
1123 107.3915375103125 0.056028784079806715
1124 106.69907192820284 0.048958362831563185
1125 107.23504982592829 0.05365089192808081
1126 106.9240936055125 0.04961232913939462
1127 106.04959701672026 0.04617141825828652
1128 107.3424329674671 0.05794900254697233
1129 107.74748442185779 0.0634318845240992
1130 107.885133424321 0.07030767078676525
1131 108.064558313283 0.0767915015990035
1132 107.66020269414804 0.06792710665706614
1133 107.99612615353401 0.06791054933818252
1134 107.28826612801781 0.06477085420181572
1135 107.28707019650695 0.05181747948188242
1136 107.3491162973175 0.058893331655517356
1137 107.65720308439403 0.06099473488631135
1138 108.65390926645829 0.07611880843529983
1139 108.92220093086537 0.08046673294545592
1140 107.2754534390068 0.059607801894024814
1141 106.3517443277098 0.041280798904864247
1142 107.5836989271206 0.0579592793162782
1143 106.44627803914545 0.04804623474824121
1144 107.26309989008193 0.056373957902367544
1145 107.924204333407 0.06375547391196001
1146 108.79780419197525 0.07542206602553647
1147 109.4528646236601 0.08047374687453623
1148 108.84709051181238 0.0718162982286299
1149 108.42101718486063 0.0683318463442597
1150 107.80309096271306 0.056138761719445096
1151 108.17964349964062 0.06532813623720013
1152 108.98646572184133 0.0733021449159974
1153 108.48709167823206 0.07129998561432005
1154 107.81465319763903 0.060008631206207474
1155 108.37921173760758 0.06945396489219835
1156 108.34344576276791 0.07060694323896155
1157 109.89177390124463 0.07998896558130908
1158 109.74218825743185 0.08057623950358817
1159 108.44493064536168 0.06316642654813831
1160 108.55920320588051 0.07133600428141496
1161 107.851654195989 0.0636194077645279
1162 109.09862467021465 0.08116889784678316
1163 109.14831184204589 0.0805766603711714
1164 108.82579845775352 0.08268535764006335
1165 108.47411659230524 0.07125624468714542
1166 108.64932134249548 0.07290721616272522
1167 107.70292075809806 0.06349239049369115
1168 108.200816632401 0.06972461480595948
1169 108.26697854791068 0.06686139409365566
1170 108.2255353238974 0.06621500199330188
1171 107.45352009149028 0.05017619339518076
1172 108.74078304115532 0.07223689109209208
1173 108.66904662015341 0.0714670368052186
1174 107.7542783967947 0.058495633160640215
1175 108.33612793687641 0.06714895006151733
1176 108.16322295181037 0.0745185482943983
1177 108.43135528936044 0.06902030774053558
1178 108.30127460011875 0.06880407053543314
1179 108.08423643139042 0.06705647481493282
1180 107.66137201769423 0.06297173096322128
1181 107.63291941447558 0.05910050503680342
1182 106.79168783875627 0.05077560652672586
1183 106.96169624370273 0.05051595235593398
1184 106.66284909580558 0.04673975190528368
1185 106.32128006656464 0.034324636949742526
1186 107.4037261063051 0.05590520330508919
1187 107.2364923857766 0.0530979660326677
1188 107.10752094269178 0.046566090428201035
1189 107.51990576901942 0.05706905289843445
1190 108.00623985916923 0.07076878456966207
1191 107.59878683830827 0.06688656475751975
1192 107.3218429101193 0.0557381270623708
1193 108.75494042744076 0.0795560071728284
1194 107.78271723416371 0.05475880632973407
1195 107.21342745483348 0.05238793784430906
1196 106.69755754707887 0.0461541652815981
1197 107.12846225669621 0.06186741657736494
1198 107.02831098880183 0.054813622638374415
1199 106.24216572339212 0.04133236704098864
1200 107.22927144033359 0.06108666506829585
1201 106.98903706587141 0.05115033460301033
1202 105.67469179921208 0.03060610025106303
1203 106.63950505506861 0.04369473548918246
1204 107.3802717083449 0.056047927244645135
1205 107.58399690526177 0.054479656350764905
1206 107.92489015041802 0.0671473313856027
1207 106.94344301490263 0.05881237559955832
1208 106.2691636141723 0.04353468840338637
1209 107.27347521239466 0.059514458183263064
1210 107.33009479749266 0.05514482565857781
1211 107.719504430351 0.06056561389151838
1212 108.96314424013241 0.08247481174591187
1213 108.07038091227214 0.07375038136642031
1214 107.9480998843784 0.06827577047788413
1215 107.3319665848657 0.055187513203637795
1216 105.56653775809738 0.03091263977935732
1217 106.02361978813003 0.04208377863182822
1218 106.25169944360368 0.039777800305429656
1219 106.17055441277188 0.04206193744070297
1220 106.33081697834315 0.05014357823374138
1221 107.70020671882088 0.06677270199405994
1222 107.75531870256084 0.06282498932731229
1223 108.5883965789573 0.07425479894283782
1224 108.1934276770865 0.07281265960467709
1225 106.98134623989773 0.057730533816288454
1226 107.55860752559809 0.06470620122280824
1227 109.41450093928452 0.08831044532168986
1228 107.56011802222892 0.06587250000019773
1229 106.80641937506067 0.051410970706565196
1230 106.9533234835496 0.04752529390825044
1231 107.91283790363471 0.07186067741840751
1232 108.98206680835533 0.08345792695243537
1233 108.08244743737009 0.07199217354052179
1234 108.37949180219239 0.07901431340807308
1235 107.82835509490717 0.06959444037793205
1236 107.48249834381896 0.07137297447286806
1237 108.38493123527317 0.07246662340141508
1238 107.62804808138341 0.06282827550164516
1239 108.38045965764829 0.07712491471856131
1240 107.41156261061377 0.06812972893866209
1241 107.203516664797 0.06574547371639683
1242 107.10362558924594 0.06286898580897093
1243 106.35550753840842 0.048670642959051325
1244 106.44631341461134 0.04851102493725756
1245 107.03642692944346 0.059198220673275515
1246 106.73603672170738 0.06163445885731589
1247 105.22306863715049 0.0366786723805107
1248 106.5809459923302 0.055118187942148955
1249 106.63059938307545 0.05598133219262158
1250 106.80094041024446 0.06312420464994006
1251 107.0882132449655 0.06275016313634574
1252 107.59657055254422 0.07026360152031519
1253 107.16294272098875 0.06246177921564533
1254 107.44470275064452 0.06238146774652953
1255 106.98872514238215 0.057742286676027654
1256 107.25553090219911 0.06288051677690776
1257 106.87905355446397 0.06752938011630838
1258 106.77855100193577 0.06206205694132094
1259 106.08221050701806 0.05411812603488153
1260 107.06154630264842 0.06121034462995023
1261 106.99655817712912 0.062002355283254595
1262 108.01956551482252 0.07414142289073611
1263 106.33010826789352 0.05402822105521088
1264 107.1725346769967 0.06208566324052689
1265 107.12786707719282 0.0630687131848181
1266 107.20274301266693 0.06630680212923834
1267 107.93077651333141 0.08082995844229868
1268 108.03119637099522 0.07485055695143716
1269 107.590905522101 0.06410340010951499
1270 107.74597406345198 0.06566125183792415
1271 107.87062554163377 0.060409693913607954
1272 107.35206791657222 0.059745934092523156
1273 106.791740231096 0.050539797395817376
1274 105.59499124137925 0.03702274142497297
1275 106.30978512894887 0.04405008699564994
1276 107.29413299604767 0.060320429710965184
1277 107.59015203922418 0.05688824641851575
1278 107.53276514021184 0.06206137381466825
1279 107.80871616109384 0.06102009724723245
1280 108.02924299496648 0.06692508530026409
1281 108.50323771859631 0.07421160125929271
1282 108.2754054998953 0.06711987621691706
1283 108.34577267210567 0.06417447249856978
1284 107.3342942513545 0.050883060834275295
1285 107.1171377580826 0.03837497071377094
1286 108.07802157003478 0.06162876618590607
1287 107.83203136923636 0.062299414402529285
1288 108.48110694565781 0.06901343585273023
1289 108.47771513128907 0.0683339504685565
1290 107.6672943445793 0.061716507344889426
1291 107.90134358888807 0.06486877881860986
1292 108.84234939888427 0.07140624701601472
1293 109.88154331408425 0.07959784982245688
1294 109.24310714225611 0.07774065296515931
1295 107.66573578409366 0.05795223041898889
1296 107.89722832212146 0.0641643033306718
1297 107.84011257588918 0.0596105907096397
1298 107.27473362667978 0.058969505873746164
1299 107.6484144457953 0.06497637664736622
1300 107.09090238382655 0.059070637923522074
1301 107.38143350378209 0.06118284260873652
1302 107.52478289343334 0.05729828906338996
1303 108.07008837081231 0.061306886533088356
1304 108.58698624721265 0.06444672749206903
1305 109.2089908135114 0.07407946548849675
1306 108.301846913834 0.07055620197583279
1307 108.57502407049338 0.06932369331044885
1308 108.41686730300937 0.07025545361154906
1309 108.95216378016231 0.07285221471434367
1310 108.66661882778038 0.06952169425180843
1311 107.74542373680349 0.059666131129647026
1312 108.91458127732896 0.06742832022568046
1313 108.23876746350584 0.06495052765726228
1314 108.93359615257093 0.08132741820782574
1315 108.26174737537232 0.07320333272511304
1316 108.82392303724734 0.07067618485707927
1317 108.39677239153126 0.06001408316140844
1318 108.15607451489548 0.06676138912455187
1319 107.01228415069494 0.051273216800535204
1320 107.77257402229331 0.06293845604647963
1321 108.38307566787614 0.07057180714091782
1322 108.3646287780825 0.0721946945297891
1323 108.40370313919372 0.0713282226882016
1324 107.53752568606943 0.05332062717441721
1325 107.31493054914716 0.04951264781263598
1326 106.93055080224633 0.04193507629035664
1327 106.24002220214551 0.028754517433247306
1328 107.26648670232483 0.04544510006992941
1329 106.8545091017717 0.041053444045200393
1330 106.89209256779331 0.04220104831263527
1331 107.85236092726024 0.05605952849914819
1332 107.84617350340727 0.05404813879345738
1333 107.36108663586742 0.04528493846611925
1334 107.42105535651527 0.04874534933698549
1335 107.52056865037353 0.057068319089056074
1336 108.23527694108921 0.06007322878566623
1337 108.71907514198786 0.060780719037490716
1338 108.85352018050813 0.06780888234353721
1339 108.0145535351017 0.053975388454386763
1340 107.41984716245065 0.04258957729307855
1341 107.68487805659935 0.04474587252327955
1342 107.73814400404407 0.05497518163429238
1343 107.43739089814892 0.05782541743042491
1344 107.46256941963632 0.05395051469209822
1345 105.68097868694015 0.0335676441079209
1346 106.07984580744557 0.02744764126587851
1347 107.204177002088 0.06036870109156445
1348 106.51405341888145 0.045265437904944084
1349 105.48891571937342 0.024547307465054846
1350 106.1694936289228 0.033676583149280126
1351 105.9478347548276 0.03042670695466354
1352 106.33640626630346 0.04092126335815993
1353 106.58369790944803 0.04428840328160244
1354 106.99619676648152 0.05158064649794469
1355 107.66339478795618 0.055946255347943064
1356 107.75072147234644 0.06049825746026982
1357 106.85371067037104 0.04774924632361066
1358 106.80130406692929 0.03896944608629205
1359 107.77118702037947 0.05869113492607636
1360 107.59362243957216 0.05781372204233659
1361 107.1481545732359 0.04882291209291345
1362 107.22580128914389 0.04615152690762003
1363 107.5468945749605 0.05053466279360208
1364 108.49510177653667 0.05031605957789942
1365 107.93474022007331 0.05889748002022044
1366 107.68915219429167 0.051989145303375395
1367 107.29009458654066 0.04368659756600013
1368 108.67578083980501 0.06230176335078941
1369 107.32447392810339 0.045015960977942915
1370 107.42676081511853 0.04897096491938935
1371 107.49254251726497 0.04827007192293464
1372 107.39286723550809 0.03834117399685333
1373 109.1833447889895 0.06724705033265588
1374 108.62439098335263 0.06469517211598685
1375 108.34951467419194 0.06713994618943697
1376 108.42126019468013 0.061026060090771495
1377 107.96940679817534 0.053118102016108004
1378 108.07084999591538 0.051970006850198036
1379 107.50880504038962 0.050915886916278685
1380 108.21261324586821 0.0661067676057785
1381 107.55183579616454 0.05738778756277296
1382 106.97648674518639 0.04711289645731043
1383 107.63045551115646 0.06266043673252386
1384 107.69186849329773 0.05939082164002263
1385 107.63195594652923 0.0616310280458231
1386 108.45158889068016 0.06935651049193037
1387 108.53735022824935 0.06762086142944479
1388 109.37605979596474 0.08450276243714927
1389 110.02463464935107 0.09071880774873886
1390 111.08873298941002 0.09813525950969493
1391 110.67047342429944 0.09900173453727334
1392 109.55785547558544 0.08050582800678108
1393 110.09064079494995 0.08243665262451094
1394 110.60984897682212 0.08866805783506448
1395 110.38353945316729 0.08451110914863813
1396 109.88604900289998 0.08150200849742284
1397 110.54633649815246 0.09793597710491342
1398 110.1304753110725 0.09228894537488086
1399 110.82915184387248 0.10068387089217334
1400 111.13640009366408 0.10654278329898492
1401 109.25670740682754 0.08400313966134842
1402 108.90223019984833 0.07679356423956052
1403 108.27476550737994 0.06207306904237264
1404 107.97453390829166 0.06703735164609603
1405 108.2234603596836 0.07316994262085064
1406 108.6523935713189 0.07398852204813067
1407 109.94407903253413 0.0974555434609895
1408 110.58280142699908 0.09764763321436098
1409 109.26317103395873 0.08328475366136567
1410 109.53636364822906 0.08749015866592491
1411 109.74343972630088 0.08772105022769061
1412 110.50305076867538 0.09899534219616157
1413 110.22341878329144 0.09228602854673396
1414 110.39590534492218 0.10299706952742416
1415 110.06849434729476 0.09598344242440005
1416 109.39356196503853 0.09373937920292996
1417 110.42304024776453 0.09843392686552055
1418 110.06738803393986 0.0949295258499645
1419 109.16451794112629 0.08505440424481503
1420 109.02620943306545 0.07950251170606826
1421 108.67159867783433 0.07878776514380414
1422 109.19704649147769 0.08562410899081041
1423 108.8137644741469 0.08120619432941223
1424 110.43582758425764 0.09788551795382139
1425 111.20106612933166 0.10163857478162486
1426 110.63968396946993 0.09605351682844143
1427 110.84106619106826 0.10215362860513777
1428 109.72736694073188 0.08209460775400146
1429 109.63221977037827 0.0778275615132833
1430 110.05428324087302 0.08524444207405002
1431 110.44571067297814 0.09114237995953867
1432 110.19823124018022 0.08572399350060911
1433 108.82288245980283 0.06883018839803745
1434 110.32887387800503 0.08197475220697037
1435 110.90887641356413 0.09102534692193753
1436 111.39786677217431 0.09577168953762927
1437 109.94530012632134 0.0815558496197224
1438 109.89994587674178 0.08551026414330809
1439 109.53023978453189 0.08073807953324641
1440 109.61357028322638 0.08320980474080164
1441 109.14570468473424 0.075133380026562
1442 109.84303413940921 0.08287926888337116
1443 109.50185554361548 0.08274942462452484
1444 109.79119430632177 0.08828397538338173
1445 109.29025278034533 0.08329155524268184
1446 109.14485632548048 0.0686802137285687
1447 110.00136315027562 0.08459182313788272
1448 111.0872673283214 0.10410646566395498
1449 110.78784379754113 0.09342645462625665
1450 110.46610950429267 0.08731826722048897
1451 109.66505978574894 0.07727699935983823
1452 110.25833288299073 0.09023151738062263
1453 109.57528612982894 0.08219777576548226
1454 110.33248506059293 0.09108984933012043
1455 109.15001110935911 0.0738809121857561
1456 108.264405352631 0.06604724860137645
1457 108.48581543612285 0.06778842470321467
1458 108.27569733719703 0.06523693693695465
1459 109.75089910043914 0.08188200655963507
1460 108.99350227068284 0.0731086025569756
1461 109.54699656031404 0.08389309604660011
1462 108.7480288570963 0.06947693079526907
1463 108.80402474761826 0.07514151817873371
1464 109.01403434574148 0.07930024032382721
1465 109.78029650079333 0.09195399008552918
1466 110.62182030981862 0.10072246963551934
1467 111.04790930904463 0.1045116148507308
1468 110.10970831934458 0.09871338380878258
1469 110.37752797554016 0.09220047316154834
1470 108.96537417253452 0.08683789642298223
1471 109.1037968481612 0.07988004634109214
1472 108.65267852364968 0.07172831408777425
1473 108.91987726433996 0.08239600301266636
1474 108.86334548504972 0.07508605189857942
1475 109.00389829279881 0.08138847113438974
1476 109.00517750144222 0.07771193339726534
1477 110.26334538341507 0.09529011823350386
1478 109.77303248100037 0.08146471374436715
1479 109.36405401188034 0.08528215970645037
1480 109.24237563495312 0.07591098586393086
1481 108.73474774805267 0.0760911385861196
1482 107.76525386318524 0.06475793272808583
1483 108.46520516445305 0.07132160455706815
1484 108.10226489448202 0.06537414005636344
1485 109.09843846603817 0.07555201061566263
1486 108.9603704985255 0.07276694462552347
1487 109.13386373597905 0.07348355080709879
1488 108.31997966386263 0.06451802889087477
1489 108.64984995483798 0.06760806820641274
1490 108.91775100328327 0.07878221294969667
1491 108.18022482444808 0.0625258798097853
1492 108.2899624021257 0.06622721283981181
1493 108.46990109983074 0.07399274708014614
1494 107.64262860090959 0.0593047394196311
1495 108.39150796819109 0.07315228593354439
1496 109.24666505923841 0.08076535334808632
1497 108.1369107226095 0.06579336083515952
1498 108.01818351149207 0.06563126950832632
1499 107.47333165555393 0.05693204667817131
1500 107.94512242871352 0.06552951518111605
1501 108.19257182799076 0.06999477992911529
1502 107.8714545247987 0.0597918346198546
1503 108.42818111298708 0.06697168766517936
1504 107.54353128053572 0.05206994568434531
1505 108.76173043733691 0.0621439450346164
1506 109.17628668707961 0.06910980114587961
1507 109.5568023142188 0.07971201475928902
1508 109.39828494484219 0.07191245102038202
1509 108.85908782151867 0.061519069195250964
1510 109.26745246301188 0.07334530432071718
1511 109.63644646204763 0.07318719614803693
1512 108.57804680250821 0.06700507410834244
1513 108.18998601048817 0.06309391598515712
1514 107.95312990009745 0.060180896844876375
1515 110.20390222092665 0.08541398579190695
1516 110.38098064802934 0.08768013563170685
1517 111.2277037651922 0.09199346880782433
1518 109.08394722990575 0.06741316650205254
1519 108.54268488524679 0.06809155772061903
1520 108.16754086755144 0.05892653195897313
1521 110.24304886804084 0.08475339594335207
1522 110.8398128628385 0.09023136510243845
1523 111.01870813730261 0.09395323186024873
1524 110.7714514798351 0.09409384808039423
1525 109.33398153604072 0.07811652499243571
1526 109.80447365075874 0.08270362784619256
1527 110.3812662151625 0.09249270186811642
1528 109.1167126046787 0.07585829681149758
1529 110.66717164891652 0.10418586013977915
1530 111.71845441343228 0.10621996221726959
1531 112.02092424104477 0.11187067081360491
1532 111.41578967517722 0.09767316085598765
1533 110.97029442779954 0.09755466922217104
1534 111.34836666183499 0.10541567554414688
1535 110.28172302397968 0.09162808664896838
1536 109.32142033901151 0.07725234615647347
1537 110.41724589923771 0.09462537544173155
1538 109.78015043370635 0.08207669581230592
1539 109.6737598073279 0.08046920516652833
1540 109.90855662837403 0.0805031324932386
1541 109.6373986319087 0.08029050394079418
1542 109.29511843126541 0.0825990004631948
1543 110.41056132282253 0.09354335919094092
1544 110.92829320903486 0.09918088449292983
1545 110.0393829764766 0.08957206803741591
1546 112.1508922805336 0.11360564163126574
1547 110.3078772256809 0.09754135934820307
1548 111.15936132052202 0.10294504103873159
1549 111.15052372442953 0.10837514155359629
1550 110.18634928745833 0.09234866106715045
1551 111.41355329377865 0.11413646052945448
1552 109.38361795964556 0.09249606465601523
1553 109.4550462485868 0.08888923120653969
1554 108.77054720662149 0.09009246585792818
1555 109.75904258593157 0.09497529514946346
1556 109.58123688851403 0.09317508043757927
1557 109.52481675628572 0.09631869458234343
1558 109.35969865126572 0.09510465891808229
1559 109.92068495960348 0.10264506040020893
1560 109.42416417031393 0.09577886094872379
1561 109.01350592501683 0.08481185532884894
1562 108.83717477285643 0.08203838419478471
1563 109.7145462921029 0.09339003017253233
1564 109.13230451694953 0.08602811481805339
1565 109.31495554623785 0.08856015481352442
1566 110.73353814421749 0.1013217817409714
1567 110.44515572504369 0.09450874417670896
1568 109.9000040372563 0.09690011874823323
1569 109.8421519438435 0.08831122919671053
1570 109.15457429892098 0.08832186146980259
1571 109.57449016783067 0.09076141357125034
1572 109.46051651308466 0.09396893297476172
1573 109.29791714948719 0.08847148507252678
1574 109.33433115971562 0.0971526343033402
1575 110.09771114789655 0.10314392669752981
1576 110.526028173726 0.10622059336243594
1577 109.33545658300778 0.08781473364687975
1578 110.04264812084972 0.100269265217106
1579 110.03017724852874 0.09768135723392979
1580 109.39918857852103 0.08381068436736983
1581 109.7350039286264 0.09110478767690688
1582 110.06660646351602 0.08705565411784522
1583 109.3690608406336 0.07868892693164242
1584 108.784518165478 0.07884315514702167
1585 110.16104682378982 0.09547422826941576
1586 110.41521627132056 0.09694654526498303
1587 110.79189785910604 0.10485649049794432
1588 110.6010108827834 0.11125879406165551
1589 111.48460528265318 0.11307227598146574
1590 111.00407182208956 0.1071551821014326
1591 110.40214470973687 0.09973612844792268
1592 110.82554025562388 0.10451649163774179
1593 109.6861621302038 0.09907996822819531
1594 109.85959478116632 0.09425504029887777
1595 111.09826749797354 0.10414876404718232
1596 110.06070691306907 0.10147710933718446
1597 110.43197135637939 0.09606344138354694
1598 110.67826261866902 0.10742183649501502
1599 109.45721471992653 0.09117020935109488
1600 109.36587527974449 0.09267584903603598
1601 108.98657722842339 0.07886608292669106
1602 109.53351169659918 0.08642254304629071
1603 108.8434136257381 0.08464833710923303
1604 109.63195831183764 0.0885176545470725
1605 109.06776258198764 0.08228064281715819
1606 109.7008196353764 0.08637964136941023
1607 109.46450881818633 0.08849868351016754
1608 110.55848095309453 0.09394104537351244
1609 110.8201595067656 0.09964335943493341
1610 109.705545599934 0.08615920047418657
1611 110.98066835064907 0.10228000500041834
1612 110.63169412092104 0.10172807933759864
1613 110.91129956338052 0.0995816555475254
1614 110.06831661884875 0.08378640124548953
1615 110.75481677277548 0.09049027345816962
1616 110.58178020101639 0.09582790614003367
1617 108.69554814035914 0.07467428099995721
1618 109.01877807242836 0.06873545356887822
1619 109.28444158505977 0.07582503866242818
1620 108.80924825809977 0.06977426539637566
1621 109.5846262874351 0.07953487814893412
1622 109.49164720683167 0.07920195944087094
1623 108.64765489475566 0.07070285688683953
1624 110.34867913931315 0.09151339784715129
1625 109.36621207354663 0.06978463174793914
1626 109.57208366308397 0.07311770532201367
1627 109.3227242013454 0.069391528097557
1628 108.88466281772043 0.06494162186394425
1629 109.46688454282206 0.07075876881789167
1630 110.56085629612545 0.0819101388573793
1631 110.4064321337476 0.08371959855844524
1632 110.09475789189051 0.08413562106482464
1633 110.10087357648824 0.08473438603783268
1634 109.15946504004945 0.06385609114565516
1635 108.70505962621287 0.06836870957159413
1636 109.79654734121303 0.08349368185112038
1637 108.8337847945902 0.07221152906909767
1638 109.92474687191992 0.081190440317503
1639 108.80347079878123 0.07515352830601651
1640 108.66029281551326 0.07327588730093992
1641 108.64228056118583 0.062307976638973805
1642 109.1348421299336 0.07752713847626291
1643 109.32383975910234 0.07238536770619453
1644 109.4573125077375 0.06788619722677824
1645 108.13112023747742 0.05538807859668904
1646 109.29063858006911 0.0692853701955991
1647 108.64147995352101 0.06308271199864779
1648 108.63011929825758 0.06940961922568711
1649 109.47544773006393 0.07813753020482861
1650 109.08641230722405 0.07121844580313419
1651 108.56026304671502 0.0667177227058805
1652 109.47107132200958 0.07678537500802496
1653 109.9890696256033 0.07514429109437937
1654 109.69714152204 0.07303102333336708
1655 110.49953032424861 0.0898411470593321
1656 110.30414166475967 0.08388864847597999
1657 111.1324524256433 0.09489244696823351
1658 110.92365979309336 0.09541171100016221
1659 111.69832855534717 0.11160323243985748
1660 111.21916893997131 0.09687687670470113
1661 112.04652247998673 0.10637194736032929
1662 111.41867639364575 0.09638443098691685
1663 110.97214809871903 0.08979648719751054
1664 110.6879189450049 0.08829101428205455
1665 111.51868592883619 0.09989748267985665
1666 112.3336748662069 0.1120664570521912
1667 112.29780384898675 0.10811016143799324
1668 112.0741155401705 0.09801549905684315
1669 111.60545894819604 0.0935976080559312
1670 112.29363486810473 0.10363839566336397
1671 111.73480501985402 0.09978392493933708
1672 112.21026031411 0.10603718789374483
1673 112.67260463376134 0.11614320873583517
1674 111.90929127314983 0.1045633960824458
1675 111.33131093055853 0.09201270917742832
1676 110.81410094850852 0.09359016601890424
1677 111.22565980385173 0.08892785746119591
1678 110.31959681477487 0.08387601498184127
1679 110.0736742129098 0.08135887773379069
1680 111.53463733670175 0.09902936954181085
1681 111.20749304292342 0.09893071019743027
1682 111.41674785267044 0.09941427141895198
1683 110.92722493135567 0.08779173809185359
1684 111.13379082778833 0.08976053874887757
1685 110.27020220202007 0.07659864655048443
1686 110.73106571474366 0.08904859126201081
1687 109.71843897940445 0.07312624170682513
1688 110.0859836171043 0.07886844487419642
1689 110.40043644735891 0.08673155951837619
1690 110.97153054061779 0.09530031582908083
1691 109.63565357400633 0.07851325100693751
1692 110.73012888250238 0.09128603023965987
1693 109.22497175341188 0.06733738431869796
1694 110.07811328187775 0.08193587185598084
1695 110.18188774412555 0.07842412220915351
1696 109.54534381689862 0.07611764509853047
1697 109.36115054859889 0.06987787299085779
1698 109.09344229815811 0.06769016807032069
1699 109.52794677928549 0.06822319975049018
1700 108.82709444708004 0.06110697427034695
1701 109.69369025741828 0.07862577641508028
1702 110.59832817394505 0.09091066088621258
1703 109.06846881354531 0.0706740407000982
1704 109.73903582314702 0.07399945550837006
1705 109.46932339651242 0.07773219711090185
1706 110.40729150400895 0.08179116938897579
1707 109.38967268114116 0.07400916649999223
1708 109.79062672200007 0.08381932577567064
1709 109.60568057163313 0.0817386170776202
1710 110.40059939158427 0.08991012160906764
1711 110.2207321252839 0.08654194928999148
1712 109.35069829108768 0.07964708847142865
1713 109.74778776748181 0.08537015064904818
1714 110.87574769878307 0.0991497050474257
1715 110.81810109026439 0.10069032927921584
1716 110.34985975748332 0.10253664793832495
1717 110.80508409542257 0.10101485876858995
1718 110.5281196469322 0.10209624588084498
1719 111.02722110348476 0.09493989797655467
1720 109.44894296322805 0.07553458514404177
1721 110.07044409392302 0.08740463498689632
1722 110.0639395283925 0.09476221578432609
1723 110.47482786651098 0.09090003320429685
1724 109.62112454255129 0.07892054744869059
1725 109.94696111379541 0.08812572938870011
1726 109.9859020606384 0.0820111657675775
1727 111.72854314807755 0.10787268247240211
1728 112.53544215328705 0.12105037746668112
1729 111.32966779942099 0.10428308260305275
1730 112.46000869358562 0.11531795507860765
1731 111.6506747980213 0.10568304319078647
1732 112.98174118743691 0.11832784679790787
1733 112.80615435140535 0.11433155830311059
1734 111.46700786174202 0.10811733192071449
1735 111.22015651434474 0.09763185107523709
1736 112.35583610295555 0.11281388617101551
1737 111.8967494835667 0.11652652357553894
1738 110.92807214855243 0.09455195882950584
1739 111.21966613277888 0.1099808342149271
1740 111.5921859372022 0.10621811285705751
1741 111.01602018171533 0.10319259778294942
1742 111.47262892164623 0.10901747094337066
1743 110.06815172989563 0.08883971553219427
1744 110.6213701730492 0.09313299519793783
1745 110.78932027244123 0.0910256452382403
1746 111.44956469172854 0.09859577678507991
1747 111.30138315721403 0.10172030831701218
1748 111.42417445901343 0.09920583758172352
1749 109.77741742562597 0.08309386819637621
1750 110.80576344885937 0.09139728134112801
1751 110.90902120012773 0.0957396636864477
1752 111.1012446651364 0.09382922049747766
1753 110.25656300052701 0.08682761020584462
1754 110.28111581047725 0.08465816394705095
1755 111.17029218958183 0.09293529354934937
1756 111.22022836037392 0.09629583345441362
1757 110.90840145313364 0.09384928027443429
1758 110.70120429308302 0.0926347859913067
1759 110.18280112230198 0.09029211375967816
1760 109.80618897389463 0.08015507096136831
1761 109.8438534240518 0.07569075330560726
1762 109.62887776470042 0.07575430248277515
1763 110.93672908930868 0.08869457702690708
1764 110.4536659967847 0.0802653226988369
1765 109.71233657621623 0.0761107189416057
1766 109.33641646683188 0.0784576122163958
1767 110.74720313483903 0.09171546819432341
1768 110.53019547165728 0.0908774551834709
1769 110.86943412339285 0.09647953360655948
1770 111.64156251356468 0.10875768680691622
1771 110.6519601761831 0.09252280509747413
1772 110.97241428435636 0.09540267809211411
1773 110.31431498154369 0.09125972162662599
1774 109.83478097818013 0.08855706807323038
1775 110.24329709189986 0.091240203942197
1776 110.77161495667511 0.09929681866231299
1777 109.36336014949565 0.08062524195371645
1778 109.49532761987096 0.08507734749495355
1779 110.72921781432781 0.09471403916490995
1780 109.50620343441146 0.07743767002415947
1781 109.74876745840893 0.08560629688080734
1782 110.66861113291823 0.09120919353777324
1783 109.52342559472808 0.08013945379645993
1784 110.0559617753712 0.08689145910134466
1785 109.97175156809736 0.08389332338885691
1786 109.97936749091275 0.08172054237837667
1787 110.12482402492088 0.08401558361771255
1788 110.00852807484137 0.0777462009081894
1789 110.21779082023775 0.08281568360658353
1790 110.76489784750173 0.09749239566052548
1791 112.43337495534958 0.11408565783338176
1792 111.5471742601235 0.10251697126031856
1793 111.32826715449876 0.10274874991166927
1794 110.63300774809379 0.093838196669353
1795 111.61280589311617 0.10407794021274941
1796 109.92395913950992 0.08364080822543862
1797 110.05162399229748 0.08849666694066427
1798 110.33121282799088 0.09349306142959901
1799 109.86215322517238 0.08925541737431864
1800 110.16434853109614 0.09978416288248837
1801 109.58109506956528 0.0862166593319128
1802 110.1225354645333 0.10401075681021055
1803 110.37401719193377 0.10707806896704875
1804 109.36805672644935 0.09111120877424328
1805 109.26223326887468 0.08776237837817491
1806 109.61551235246239 0.09111713040716729
1807 110.42387665413563 0.101332376188501
1808 110.3374450698185 0.09737200309363514
1809 110.79355774630726 0.10172827070272139
1810 110.16874456885292 0.10089564288544339
1811 110.71381064644454 0.10907200302534803
1812 109.98031050834317 0.10216435822705505
1813 110.93336071356984 0.11187291428924317
1814 110.52976861650932 0.09483764032457409
1815 110.07526569101054 0.09321282315631929
1816 110.14642259388032 0.09806641630417279
1817 111.14799055314745 0.10537376660608366
1818 111.85374688589276 0.11546961356407703
1819 111.61519989179898 0.10846835558960877
1820 111.17326412393224 0.10754013915918115
1821 110.22478767609589 0.09925992441431197
1822 110.47660794719698 0.10149651725931308
1823 109.47017904272717 0.09088024681369211
1824 110.42284098164903 0.10053754755387867
1825 110.56015244276735 0.10404655319018918
1826 110.88981123669585 0.1104340786673832
1827 109.71074364489981 0.09830816304827428
1828 109.68196626324641 0.09619704227504733
1829 110.03480169593946 0.09868048276179375
1830 110.11261070868912 0.09639937191743175
1831 109.52224295901829 0.09527912232711466
1832 109.81896372912323 0.10234495314002645
1833 109.66279462337756 0.09942272206923441
1834 110.55767554537942 0.1055410302449733
1835 110.63396630683924 0.10931306598563284
1836 109.50334958288997 0.09675395100204287
1837 108.76185189133396 0.08316535515777168
1838 108.88494406695364 0.08122092168353512
1839 109.13364325636911 0.08823770247850216
1840 109.52576531091432 0.09032396413022337
1841 109.14778220591003 0.09277745906443113
1842 109.19165828447261 0.08716057266712907
1843 109.0769936436987 0.09146404275148345
1844 110.02582834223517 0.10575381228641278
1845 109.92457071293997 0.1055272197383833
1846 111.15249103898573 0.12241520724753596
1847 110.48968661015087 0.11402980380900074
1848 109.47025799268955 0.09894364476658479
1849 109.94519867296628 0.10748962865588474
1850 109.8713785480647 0.10124991589390775
1851 110.18781968410042 0.10287436999476118
1852 109.41031744485866 0.0939342658147656
1853 109.96889849663825 0.10058401850668586
1854 110.46911833737967 0.10505094620894628
1855 111.05943796484618 0.10724469900183464
1856 111.0849304463237 0.108799367253684
1857 110.22134673479572 0.09970770178047672
1858 110.5725676958704 0.10332913367707786
1859 111.0190762539396 0.11255472772359054
1860 110.98267427047885 0.11214723592536147
1861 110.47770568756152 0.10602015431934386
1862 110.6334802392282 0.11084654392531124
1863 110.75834755504044 0.1087996350869892
1864 110.33271504143633 0.10056420255653664
1865 110.91764355636971 0.11168273097395087
1866 111.2098425160183 0.11698161087013548
1867 111.57752963620105 0.11858879770105102
1868 111.44131684142707 0.1090245857748996
1869 111.78009835621721 0.12380224125998296
1870 110.59944883215745 0.11188626336488527
1871 112.15157490813905 0.1352195286382074
1872 111.64643786645664 0.12721461749463026
1873 110.87986690387038 0.11457616827989803
1874 111.75379401901118 0.12847904971735746
1875 110.84179611612456 0.11881797304606945
1876 111.00649857683712 0.12345497107514158
1877 111.43909106784018 0.12180110709170966
1878 111.78184518489797 0.12911114812978663
1879 112.30826968034577 0.12750124947327324
1880 111.5303515852096 0.12304840462206179
1881 111.31841104230193 0.11819061424679345
1882 111.10976773338918 0.11832018998486848
1883 111.61658831805362 0.1228188070899795
1884 111.6619416428158 0.12629239911762913
1885 111.64920784354774 0.12449022353618888
1886 111.8957648561864 0.12595670719678476
1887 112.03160343725446 0.1334721527620084
1888 111.9927701865331 0.13309322184098027
1889 112.68723731335757 0.1420824172445363
1890 112.23126962034469 0.12897312983613463
1891 112.70720852429513 0.1306766334453774
1892 111.55801692491185 0.1252005097408181
1893 112.1604674427297 0.1319366550917579
1894 111.8707858850128 0.12966420837866044
1895 113.08819773705238 0.1441710926274028
1896 112.91747798980013 0.13856296604452845
1897 113.2132413277698 0.14196989345025213
1898 113.36236663901187 0.14101288018352898
1899 113.09585469566348 0.13888070611824166
1900 113.47314254993856 0.13984897015638587
1901 112.25874403839224 0.13206960743716856
1902 113.17374043704775 0.13733477755142764
1903 112.32457297142278 0.13161085223703128
1904 113.62913952977479 0.14539513711531538
1905 112.8106206027294 0.13416734548597897
1906 113.57238711359668 0.142040156595857
1907 113.44024184199573 0.14348459560288795
1908 112.80005259149064 0.13526286506309404
1909 112.27175167819365 0.1264305363562308
1910 112.97340583117732 0.1347018003972814
1911 112.03578224876225 0.12392832403718557
1912 112.98426383022658 0.12960540018234945
1913 113.91394916240655 0.1470788259574426
1914 113.26985650392407 0.1373306026260015
1915 113.61334653295548 0.14647142321920903
1916 112.99802865143292 0.13379392065137752
1917 113.19071734593079 0.14223156009199822
1918 113.1250612712561 0.13960937067768842
1919 111.8427358715922 0.1236938550913127
1920 113.05693635113005 0.14140923010969442
1921 114.26438485900451 0.14729853125348802
1922 113.23526997372676 0.13711655642721599
1923 113.32081260928481 0.1407448446602516
1924 113.4317149476056 0.1411055871925796
1925 115.03270543496382 0.15857457911526052
1926 114.45388492942429 0.1534592369532506
1927 114.19178356431692 0.14882613888529517
1928 113.4427942246275 0.1430813774335884
1929 114.02627761770293 0.15212812021109878
1930 113.10229257480637 0.13609533185271494
1931 112.63121331975523 0.12398867993131801
1932 113.54799263787316 0.13624600618941207
1933 113.722513807639 0.140572595350258
1934 114.08692719381425 0.14553617029036336
1935 112.69876539572428 0.12952688398294765
1936 113.23517486995382 0.14014021956175282
1937 112.4261534763022 0.13138859170654715
1938 113.11574483401343 0.13806666127772727
1939 111.80266079196983 0.11825645915880856
1940 112.67507220580816 0.12774455879508262
1941 112.63087954720842 0.13131324289311908
1942 111.0072391332112 0.11912946534312174
1943 112.10724501716705 0.12363445981207288
1944 110.89746610834737 0.11024464175016724
1945 112.15335297292356 0.12144102640896315
1946 113.10789535641348 0.1334614136498914
1947 112.40327637058536 0.13294729958945695
1948 111.76688166619242 0.12270833803558501
1949 111.84843780542923 0.11545219853742694
1950 111.46988964647005 0.11428765908896188
1951 110.97521453877759 0.11120344469203358
1952 111.97952495385252 0.1161075998720228
1953 110.69454998218531 0.10767540758157246
1954 111.71475808549178 0.12159153115208277
1955 111.56920446955833 0.11982216631553777
1956 110.84307482417046 0.11232175728069638
1957 110.94266064942737 0.10751002927191555
1958 111.0854691054837 0.11571801266943382
1959 111.13692328733859 0.11335291530577496
1960 110.9725303725039 0.10865398176740293
1961 110.61781516695436 0.10742190506936344
1962 110.52767495259674 0.10812609315941157
1963 111.01236703017626 0.11281164534746946
1964 111.07984896514915 0.11445116455849946
1965 110.80956280789707 0.10809943000610922
1966 111.49073012928805 0.11503865461426177
1967 110.99866861704655 0.1149465769378556
1968 109.96260675701593 0.10376736934006514
1969 110.89700282326491 0.11144030664936799
1970 110.69339641090536 0.10440425268721654
1971 111.59910796125118 0.11588842218561768
1972 110.48926917652376 0.10161890573689314
1973 111.05469389748983 0.11638437622936315
1974 110.96354526679599 0.10586004184302766
1975 112.13254329709018 0.12842967211202005
1976 112.18041471175646 0.12574357700262262
1977 111.55540622212881 0.11850730279676025
1978 111.99488806096144 0.12252186409315824
1979 111.9966042408519 0.11881313669202542
1980 111.42388608585892 0.1046494142350406
1981 110.60456365886607 0.09972091658869076
1982 111.51427633384448 0.11682500026461773
1983 111.51204802801136 0.11791842837268707
1984 112.68770996056179 0.13217365511555446
1985 112.74732859610677 0.1316704295249681
1986 112.18869001925904 0.12638465559492917
1987 111.79547756717267 0.12249887684411997
1988 111.35844730985151 0.11899163470651897
1989 111.3026390163531 0.10972341661868101
1990 112.37335699936858 0.12829093363833355
1991 111.77041166722394 0.12087593111648431
1992 110.95465967597097 0.10381069677283095
1993 111.41241391999009 0.11753955900259827
1994 111.39308946687532 0.11958352961757657
1995 110.81894644779004 0.1032065668177089
1996 110.87353074968412 0.1054390654015358
1997 111.43747721475954 0.1077040726303431
1998 109.68863111534682 0.0823510168169721
1999 111.17625207395079 0.1033044102913987
2000 110.88700145117025 0.09826125135298935
2001 111.04314028630539 0.10349889946874768
2002 110.49451081611268 0.10105289184712041
2003 111.51868211401009 0.10777852711067815
2004 111.48438797714994 0.12203440847515934
2005 112.00509957591193 0.12289211573725056
2006 111.2180558794605 0.11248261824273242
2007 111.01437869324056 0.10665771756188824
2008 111.70689032968025 0.1172579222270913
2009 111.32986642026412 0.11452739525382039
2010 111.61828667722386 0.11691668247045528
2011 112.0417994593865 0.11552188186565315
2012 111.15382439116976 0.10915471098548835
2013 111.79043897816831 0.11465874384873798
2014 112.09371693100562 0.12408019362124889
2015 113.08231564629875 0.13479439857789843
2016 111.93550367147412 0.11542459501875058
2017 112.1103930750496 0.11517038500138299
2018 112.5997303013437 0.11791284595677176
2019 111.4314125792249 0.10297086482723738
2020 112.2534682733828 0.11665855697948424
2021 111.59868787015486 0.11212325733768413
2022 111.3572838524259 0.10281196981695828
2023 110.05248643302961 0.095292114718172
2024 110.91956441353746 0.10090297314078267
2025 110.73398948058484 0.09766646073729524
2026 109.76422951408819 0.09122435189147282
2027 109.83235876673412 0.08949924057885339
2028 110.33976492165246 0.09786959763911496
2029 111.07344334604647 0.11269256903563807
2030 110.56762653550734 0.0965084913713743
2031 111.09127660365964 0.10936239058936803
2032 110.91341421064885 0.11016251235946872
2033 111.54755989837422 0.1183423594637435
2034 110.61109042767154 0.1038809553743617
2035 111.57692308173151 0.11623986973629619
2036 110.81539403594566 0.11225436553400758
2037 110.45416991956438 0.11038832506084895
2038 109.95962039707615 0.10714304938675367
2039 111.40702546440819 0.12298258417514207
2040 111.54835035582732 0.1248891788270966
2041 111.77030843576847 0.12742786402400685
2042 110.44387097326145 0.11268256961862011
2043 111.23146436843997 0.12864515235265994
2044 110.68236140230098 0.12853944215102953
2045 111.151762247426 0.11496488955059092
2046 110.58329247158831 0.12404971718171232
2047 111.63010001322708 0.13426031509402525
2048 111.33930326118819 0.12222400474673456
2049 111.59099537637834 0.1370004820366808
2050 110.63616645088692 0.1206262604752164
2051 111.15595618119266 0.12266183627151261
2052 111.29721464014854 0.119595805432264
2053 111.43156792992173 0.12230180832418402
2054 110.38439321256473 0.1090416040101484
2055 111.64607711529125 0.11786872374757285
2056 111.45140179141697 0.11395696565476066
2057 111.00357660459197 0.10793456538380752
2058 110.79814975127019 0.11135022282003637
2059 110.7320513443987 0.10778899497412542
2060 111.65671630782144 0.11957911797420029
2061 112.42187974177554 0.134147804440081
2062 111.61087775579158 0.12401188386589235
2063 111.03516232950422 0.11027503956004558
2064 113.01970833649472 0.1382471209569498
2065 112.33320722160775 0.1267375930128376
2066 112.50543861406577 0.13607989219560024
2067 112.7027029674144 0.13496805596745565
2068 112.55779736870845 0.1335362062093408
2069 112.99028593525018 0.13649777635745874
2070 111.73761809555972 0.1260857742324002
2071 111.19979921651215 0.11452845622451013
2072 112.70173273597585 0.13911176209696674
2073 111.2271816493247 0.12184749678109519
2074 111.69502162132201 0.12192067061374734
2075 113.44296867648649 0.14010325179074878
2076 113.16502251565771 0.13324124370604085
2077 112.34029981388939 0.12032337897250833
2078 112.0249496915158 0.1149925061730459
2079 112.2214556824673 0.12236372623662695
2080 112.38480577379846 0.1281922997401752
2081 111.66330226972666 0.11549663652881448
2082 111.63362997078737 0.11778929856657083
2083 112.50891598467145 0.13386121968084075
2084 111.90845688795379 0.12087357850874403
2085 112.44267534231007 0.12707032311992694
2086 113.02369947099751 0.14279594970225884
2087 113.0452530254331 0.13120868749596615
2088 112.47527142562187 0.13212761862145506
2089 112.33741566117929 0.14045419908918444
2090 112.98542705791598 0.15068961804375314
2091 112.94073638641599 0.14978937528966907
2092 111.64022410859181 0.13497235384023254
2093 111.92148586310252 0.12589309774142676
2094 112.30382268521959 0.1342742165624492
2095 111.55112820104885 0.12770084236948076
2096 111.57559308184966 0.12621138818614508
2097 111.45827164426521 0.12345771022917351
2098 111.82991799262096 0.1325726277971857
2099 112.45296713647522 0.13684276173974697
2100 111.28465906934508 0.12681517957669652
2101 111.7634504850467 0.12181470759399549
2102 110.55623881602028 0.11450608283208019
2103 111.14474682542854 0.1155270427610876
2104 110.19305230431186 0.10027486694486198
2105 111.17893942760685 0.11749369036346113
2106 111.61797711162326 0.12419863255726926
2107 111.50766639603123 0.11954852492150625
2108 110.59200690731015 0.1104819077288689
2109 111.32122855036604 0.11652934501486112
2110 110.84177114001488 0.11670186644398217
2111 111.30393268172102 0.12319738285597948
2112 110.17595189600686 0.11275481102217433
2113 110.0749905440928 0.10901092910200849
2114 110.11952916947071 0.10941105897797387
2115 111.4936373347019 0.1252254109988037
2116 110.73337345091167 0.11775898324410028
2117 109.97305242359171 0.10081915455446266
2118 110.07985983952308 0.10604249713946534
2119 110.33225950967324 0.10477740199146557
2120 110.00893731887575 0.09800785999437811
2121 110.58582793568533 0.09739000903349249
2122 110.40837738836058 0.10642256221261448
2123 109.8412275091916 0.10392210867179641
2124 109.56391958065161 0.09900343434467362
2125 110.29470300657042 0.1102115639048169
2126 110.67749174029963 0.11396161725947007
2127 110.58756306653864 0.1148669947866362
2128 110.13359433965707 0.11012889222427213
2129 110.24765414563002 0.11224117583093496
2130 109.61208179573636 0.1058295002953843
2131 110.26248123268314 0.10317338418740374
2132 110.00189180585569 0.1006351573634362
2133 108.82340800535387 0.08854820607146752
2134 110.20960727319745 0.10981453689696896
2135 109.75698861293847 0.09463654197140225
2136 110.21633540450622 0.11134654404285449
2137 111.17761079530358 0.11708813658623574
2138 110.16088593629365 0.09883916031830942
2139 109.86965512596572 0.09535631702417646
2140 110.38986182120446 0.1036855388046446
2141 110.71391459197132 0.11167661772104698
2142 110.52502031150709 0.11040132915658862
2143 109.77890206370414 0.09539484050601454
2144 109.80157055388231 0.09743663732043617
2145 109.83911571089831 0.10114521387122266
2146 110.27042606499955 0.10794163878650564
2147 110.15058889702595 0.10403481515323976
2148 109.63122454145348 0.09670141025687207
2149 109.3850781980507 0.09242382621490253
2150 110.02469509018124 0.09898290296130563
2151 109.3341535501944 0.09096442242086178
2152 109.04335415175208 0.08217310396829014
2153 109.40793385003356 0.0869949774921791
2154 109.89420178411713 0.09033172282322899
2155 109.8723996480716 0.09570091283486337
2156 110.20390122524623 0.10953975470511923
2157 109.13785503174465 0.08736615671842785
2158 109.49902097129134 0.09128673108418017
2159 111.18419989798836 0.11668705842850013
2160 110.40373691462642 0.10409218344474103
2161 110.86860723237224 0.10973551223568345
2162 111.03010892650636 0.10689344754856944
2163 111.60585834179643 0.10885124143031566
2164 112.29970648752645 0.12902834760978066
2165 112.38774796544129 0.11981087473619023
2166 112.0301187678836 0.1213420957201704
2167 110.53236112942 0.1061104675065836
2168 111.18457884505563 0.11155167917821496
2169 110.7247070177173 0.10284258163955218
2170 111.49762912202266 0.11606005122056429
2171 110.3313278280841 0.09765310134131755
2172 110.6047386955484 0.10709488959492564
2173 110.20723139390117 0.09590423415805871
2174 110.06420112763062 0.09954749543956021
2175 109.70509909694071 0.10092459099117934
2176 110.27719855237656 0.1051290234620692
2177 109.79846711283102 0.10835453985358712
2178 110.92254030047386 0.12194191929401466
2179 111.07607196648685 0.12846643370107358
2180 111.56177741101372 0.12797161153239844
2181 110.60900426721527 0.11881390400827585
2182 110.26565548419948 0.10954496020546645
2183 109.96904633888495 0.11056503496440395
2184 110.21968116163495 0.10458870370038942
2185 109.19061542209762 0.09804019061567038
2186 109.83707630685093 0.10612890288066879
2187 110.10232055453139 0.11101837695260008
2188 111.15653381378198 0.12513573651102505
2189 111.27471517230643 0.12265451344632916
2190 110.46675271495224 0.10715680550513462
2191 109.32099871920029 0.10301578013784629
2192 109.36380517063984 0.10573346729945365
2193 110.10579704625631 0.11214079277682387
2194 110.19118483396291 0.11572005581654121
2195 110.50216195810712 0.11719958920819518
2196 109.60702503027156 0.10987733463331573
2197 110.29119453535468 0.1172763807309859
2198 109.4234879727538 0.1131146235335394
2199 109.71617429818741 0.11343080367252989
2200 109.45682965218522 0.10372259873364653
2201 110.45755170059903 0.12210343046866867
2202 110.4569338684786 0.11429361750739198
2203 109.98424786625465 0.11188377698511298
2204 110.78796012273992 0.12420502906269015
2205 111.30949685594926 0.13281556596779742
2206 111.12468295112973 0.12981299317562922
2207 110.5996571073098 0.12125112115508763
2208 110.77141212507371 0.11894503409682755
2209 111.56284296747484 0.12981931124909063
2210 110.230713742993 0.11086140150114487
2211 110.34237541246203 0.11492356593440256
2212 109.5613360318619 0.11413642050791495
2213 109.50159388020975 0.1133592483056366
2214 110.64153970463033 0.12703085094437672
2215 110.21954970652828 0.11042644109057786
2216 109.88738063097934 0.10882719072139424
2217 110.28274350433949 0.11427595436546856
2218 109.46068067197825 0.10703674106907846
2219 109.59695756215362 0.10945850048238681
2220 110.3532133825428 0.10973707192631421
2221 110.68844063965017 0.12123092586331619
2222 109.50883681136766 0.10151406135324814
2223 110.15599430494913 0.1131846964596599
2224 109.93649235305011 0.11247488829499863
2225 110.46597060720485 0.1128688868694524
2226 109.99306165532619 0.10988754847149762
2227 110.08750479114424 0.11324242269723184
2228 108.8795413410708 0.10214822178913285
2229 109.04938665794636 0.09926804424882374
2230 108.73576804536029 0.09273458072154939
2231 109.1443500339963 0.09890820952792334
2232 108.96623034366465 0.09634185043188204
2233 109.39237934818263 0.10085996317654156
2234 108.65719946120349 0.09754037925785297
2235 109.53448075700105 0.10854074885120035
2236 109.68863101869024 0.1109589653729679
2237 108.97741971106615 0.0946116858053857
2238 109.49755040974284 0.1044647271081115
2239 109.28136570199054 0.10348827691865492
2240 108.54216023719741 0.09531662233589977
2241 108.01889470715209 0.08250761785079619
2242 108.92158528178766 0.09600062486902339
2243 109.0571288120126 0.0998260429544422
2244 109.03762335687354 0.09167828267660616
2245 110.02243621973865 0.10595123811559282
2246 108.85570996646253 0.09074867831664613
2247 110.15596635930947 0.10647859053280262
2248 110.18842600654577 0.11137153561830715
2249 109.17817492211245 0.10401124925655159
2250 108.34685971911289 0.09099385588868214
2251 109.17118743805737 0.09746389729632388
2252 108.78035124561767 0.09696872540740142
2253 108.36480339708902 0.0873830313200461
2254 108.60934364923808 0.08401634090905685
2255 109.14934257894812 0.0874706540974659
2256 108.7706399541962 0.09237544865930358
2257 107.97225182668822 0.08249932838361218
2258 108.7228099899663 0.09343894472502667
2259 108.32573717531628 0.08256784737041634
2260 108.5296041537382 0.08495227684641893
2261 109.0320983423703 0.08797062421637891
2262 109.7207895933375 0.09544088730488542
2263 110.19988658610346 0.10178189889881917
2264 109.50019825833112 0.08959813970782815
2265 110.40987748700287 0.10295733346895919
2266 109.6231107679253 0.08845145218295158
2267 109.81693601382258 0.10029167057508903
2268 109.70655141576432 0.09539769304940326
2269 109.80561613865932 0.09603378489862013
2270 109.27911535150606 0.09423841697744406
2271 110.06774265984295 0.10116589874747794
2272 109.73277046936106 0.10285361474218169
2273 110.09834723229379 0.1034439734531527
2274 109.30591975280704 0.0964149872767881
2275 110.0714003766558 0.10495394073389763
2276 110.0630954738854 0.10060333927723264
2277 109.71277797544981 0.09407593599339636
2278 108.51015938027408 0.08301760274109293
2279 109.74913961029387 0.10239126726360714
2280 109.67678771596837 0.10198948820273435
2281 109.77080650922775 0.09873633462861642
2282 109.51528939270062 0.10250165229285024
2283 108.38588434004144 0.07943389836827242
2284 109.41627797124558 0.09524705236204223
2285 108.2940866168822 0.082513490267211
2286 108.71888558847095 0.09199318140428792
2287 109.20364260016666 0.09053409256555689
2288 108.96782329578531 0.08887222200840073
2289 108.52680878164092 0.08659749235432623
2290 109.02177470899912 0.09775649739261694
2291 108.88000094768819 0.09558499679217203
2292 108.16035385359557 0.08272882840081675
2293 108.57771156331918 0.08757310155746578
2294 108.47544111622821 0.0860909960103976
2295 108.50761607719092 0.0772724308423437
2296 109.96761835836439 0.10064547091744269
2297 111.17344242210375 0.1129696184957324
2298 109.55259737618121 0.09497300459893643
2299 109.49776425749636 0.09249398285969401
2300 109.82204682091219 0.10356058364926224
2301 110.58210998336148 0.10932249164914587
2302 109.85973557001734 0.10165846686793678
2303 110.55901533139762 0.11061414377799705
2304 109.58117728643514 0.10352714439468091
2305 109.31300943211436 0.09709028158733568
2306 109.57475851299792 0.09757207179559158
2307 109.27942220425092 0.09375483951015395
2308 109.18838348194156 0.0979217027103243
2309 108.06106423794208 0.07920123424758851
2310 108.15316750116688 0.08167192169566617
2311 109.02207082727898 0.09391864189798338
2312 109.24174597070302 0.08974205579163674
2313 109.15652731537476 0.09662461464118577
2314 108.57269342906524 0.08162554325544502
2315 108.38746577647053 0.07967787914160185
2316 108.8934554043471 0.0868203173962061
2317 108.8632647831303 0.09146828593362721
2318 109.25809806747873 0.10074305018301033
2319 109.34112892500015 0.1025377147022819
2320 109.16797786404858 0.10399481264380694
2321 108.93974820813862 0.09847464655296179
2322 109.13879455048725 0.0991795969266166
2323 109.51186972076138 0.10084788668045286
2324 109.62772553288255 0.10006419602648764
2325 109.20945805348389 0.09621202426693953
2326 108.983888180318 0.09528136799693276
2327 109.36917208584407 0.091862725247158
2328 109.2934242709476 0.0924337455974581
2329 108.53754981540487 0.08940703086824897
2330 109.17445497384571 0.09670258614461757
2331 109.39657439730328 0.10120171475395578
2332 109.12154046266886 0.09067716773949275
2333 108.72823602283658 0.08789926586863672
2334 108.26548828023054 0.08168331950305174
2335 108.36717646877388 0.08422082827936028
2336 108.55291016913907 0.08549885207778307
2337 109.22170435102238 0.09327767167493062
2338 108.72547118694958 0.09098723256734642
2339 108.31447464769754 0.08215942011178312
2340 108.7937941791277 0.08672891838360675
2341 107.84554957605025 0.07751744643068859
2342 108.13154198777245 0.08274904952872764
2343 107.7709350281974 0.07591909486831483
2344 107.426075594798 0.07786126952768735
2345 107.73210936400025 0.07978541049860932
2346 107.93371466362738 0.0795846467863568
2347 107.78153945235194 0.08163927593436282
2348 107.87997567805789 0.08215426258489222
2349 108.63198214962398 0.09858330894219558
2350 109.41603860119277 0.10351173762238974
2351 107.87943263273321 0.08140253504033157
2352 108.378710064016 0.08427834148159519
2353 108.40676390739279 0.0820087041583979
2354 109.2318499542312 0.1050979451880566
2355 108.40417863201735 0.09111771699997218
2356 108.7227007168025 0.10411083025612955
2357 110.09252974732384 0.11800429033071058
2358 109.69294418101977 0.11481778566116008
2359 110.50273600616428 0.11967570564054986
2360 110.5683757305534 0.12923583959216667
2361 109.9259508152654 0.12043202766208283
2362 110.46750493643196 0.12555151366290906
2363 110.22091060251657 0.1186300355781238
2364 110.46691345731378 0.12280740635295673
2365 108.96482742823423 0.09790155934199063
2366 110.3809915128885 0.11533681702785803
2367 109.65465333195152 0.10529615031314421
2368 110.54260796237286 0.11445897982985598
2369 110.14681141039097 0.1060929346731011
2370 109.89894275073559 0.11474042373658178
2371 109.32210149867494 0.09612181014568377
2372 110.59813805914172 0.11642088782266069
2373 109.92586545475699 0.10352727654157601
2374 109.48577225967186 0.09355593410337282
2375 109.5027597162366 0.0978354932281339
2376 109.48267759052455 0.0908461628878986
2377 109.14639340233825 0.084508510890975
2378 109.20125626192461 0.09190176235816405
2379 109.1810110044497 0.08861500698303026
2380 109.53374614145554 0.10168401341427402
2381 109.99072695477588 0.09763526020601454
2382 108.85865208163906 0.08901496450888569
2383 110.03266715883832 0.10427798063604876
2384 109.97819716756918 0.10987710008616891
2385 109.98957057543328 0.11167480488098191
2386 109.41914037640923 0.1044860816634382
2387 108.93190200874457 0.1017081760390196
2388 108.91919040563405 0.10791507185744909
2389 108.78073315737225 0.10201023000438081
2390 109.15306549896606 0.09919472150235953
2391 110.20960311667055 0.11776595267357026
2392 111.145010661776 0.1252750003224259
2393 111.63762949005597 0.12366731019360089
2394 111.75915595406379 0.12597976875294714
2395 111.05926988731424 0.1196654581612363
2396 110.54133656238947 0.11721145711939107
2397 110.09736011081517 0.11049068598241352
2398 110.91944760366651 0.12233124331237022
2399 110.11531694946362 0.1100964179785563
2400 109.55182460962673 0.10274583262934445
2401 110.25218112187206 0.11754033757429105
2402 109.4542799133133 0.10418303822050146
2403 110.41162249117613 0.11545653218265872
2404 109.476298034061 0.10468954380071616
2405 109.02721036844362 0.0948938169293766
2406 109.67589900752746 0.10843745187183396
2407 109.36741142360734 0.10299699171360244
2408 108.41285827615906 0.08601743270969442
2409 109.42355268233332 0.0998377404673424
2410 108.73644838462958 0.092787288202972
2411 109.68309258213806 0.0990379472479127
2412 109.79440281925724 0.09977800251027302
2413 109.30153144710918 0.0912190403688099
2414 109.6475461310795 0.09259863881485386
2415 110.3024497720891 0.1052683179113032
2416 111.63549034851354 0.12312969386643624
2417 111.08038058930047 0.11806614945576566
2418 110.84953164708584 0.11499921408341629
2419 108.86844592432342 0.08312034381160405
2420 110.10848944904372 0.10612499193504399
2421 110.22945989948796 0.11044237642129606
2422 108.66861562335451 0.08904570331036288
2423 109.47532291664402 0.10043882082581035
2424 108.74025395936476 0.09743251233951555
2425 109.9827914184619 0.11751773758011508
2426 109.78148386263858 0.09841559044775361
2427 110.10502388439791 0.10958244420553953
2428 110.07507739112953 0.10716969971324142
2429 110.5330052602576 0.1168023537578825
2430 111.567399627879 0.12305611216055823
2431 110.82989450193698 0.12083191344573285
2432 110.74878528801437 0.11318365948403519
2433 110.73175868511382 0.11444254102543472
2434 109.41287366999252 0.10662806476594444
2435 110.07757120527911 0.11000289985745693
2436 109.86554359120608 0.1092105074657288
2437 111.06465795160241 0.1291381299227098
2438 110.78381306155097 0.1194951835078093
2439 111.95755796217063 0.1304322421670704
2440 110.42632400108563 0.11072244272619336
2441 109.90321150340802 0.1058976881374577
2442 110.00344622279201 0.10846359938685168
2443 109.0460335658349 0.09162701913251647
2444 110.77391803325952 0.11449584181796013
2445 110.96346293269985 0.12031615792889594
2446 110.63622895837749 0.1141576540433672
2447 110.73912572621362 0.11330033213222535
2448 110.46943565507696 0.11135548189414157
2449 111.50034385503207 0.12345351039176211
2450 110.65152835664904 0.11069960166753534
2451 109.61838510329137 0.09959982141003754
2452 109.02012808223584 0.09237132323186525
2453 109.19252113501699 0.09336742877251192
2454 109.81064146605544 0.10323575079182823
2455 110.03449193952886 0.1070367754275593
2456 109.47263698707692 0.10330749963839503
2457 108.89510253316793 0.10228653091489259
2458 110.07393782069938 0.11164405872933303
2459 110.05302160968945 0.11184322127413548
2460 108.42823870843951 0.0877409013977779
2461 107.015462124727 0.06490647044965014
2462 108.42317765559956 0.0903167930238814
2463 108.55012241367463 0.08976328483010632
2464 108.36771269950638 0.08619182909830292
2465 108.57368608105114 0.08817407433260671
2466 108.27323504076658 0.0813578484392472
2467 108.65408293939039 0.08411381274762941
2468 109.42435525461529 0.1004207683342151
2469 110.88644915286201 0.1214977946298399
2470 110.27333252525246 0.11209887077735725
2471 109.24602942839732 0.09363878352183963
2472 109.35826553398746 0.09534378957471412
2473 109.40678735391933 0.09728727278461424
2474 108.8131789831139 0.08508123410047985
2475 108.03929112236752 0.08251760298270483
2476 108.05294645842054 0.08385567419609075
2477 109.05478607952352 0.09192657150686767
2478 109.13553300371636 0.09718989166454872
2479 109.25317568444206 0.0943068775754976
2480 108.74526130903719 0.08852922180649092
2481 107.8556677400513 0.080295484535859
2482 108.47733752877146 0.08789771372761579
2483 107.56087949276703 0.07668517182821732
2484 108.23516593101283 0.08525161699810979
2485 109.24526500076256 0.09911667482235864
2486 108.90205835394144 0.09135876526759523
2487 108.39358312395767 0.08819667315147939
2488 108.48809613402796 0.08636927242761738
2489 108.497097264452 0.08055095567476378
2490 108.1667798254335 0.08098319339529059
2491 109.28388074345393 0.09015971528459699
2492 109.17080907259364 0.0947815894138202
2493 109.16377706023309 0.10004160483531899
2494 108.55477343204869 0.0796567033169262
2495 109.84345673184754 0.0997560828808739
2496 109.92675452016952 0.09956955204701823
2497 109.97993295750514 0.10288664966295635
2498 107.82589516630989 0.06990493020724342
2499 108.85631748290821 0.08173894978990748
2500 109.17649508416251 0.08818148972109174
2501 108.96881350283029 0.083197427214175
# 109.57294438875203 1.8767334080833515 0.08168749125095645 0.025212684343901233
