# Supplementary material for: Lipid nanodisc scaffold and size alter the structure of a pentameric ligand-gated ion channel
Source: Nat Commun. 2024 Jan 2;15:25. doi: 10.1038/s41467-023-44366-w (PMC10762164; doi:10.1038/s41467-023-44366-w)
Supplement: Supplementary file 4 — Source Data [file 41467_2023_44366_MOESM4_ESM.zip › rawData/SupplFigure8/11nm_nanodisc/nanodiscDiameter.1103.txt]

0 115.6024448221003 0.02021292761371052
1 115.60244482504342 0.020212927628351585
2 113.01481274412745 0.07873188061332603
3 113.34380285184145 0.07643941747145055
4 112.84782103483396 0.07456237913494568
5 112.86883254668169 0.07609113498229159
6 112.3396663450682 0.06527932808034242
7 113.56754525094165 0.08680641354757934
8 113.25358606689294 0.08058460635270748
9 112.24832744766483 0.07099018948597502
10 111.60821290209718 0.062304115332119325
11 112.94756704159954 0.07673043403357582
12 111.43026324810192 0.059468692294669556
13 111.20868700912507 0.05259104215633892
14 111.10488298088214 0.05935977508815715
15 112.98465962813678 0.08049945138829617
16 113.55283807784951 0.09577650920447145
17 112.71598503238114 0.0784312668071534
18 113.44203169181681 0.08903992957705376
19 113.65899830476934 0.08879079329989192
20 112.50278600913917 0.06765639096155784
21 113.66434057296951 0.07990271066808963
22 113.82001112610703 0.07849588109774108
23 113.99096908867624 0.08485296395190023
24 114.48205559388687 0.08489558077941473
25 112.73244841498116 0.07104761076237531
26 113.14127797508644 0.07345002424599423
27 113.58963170742858 0.07894368724207501
28 113.05057948088695 0.07549356083605263
29 111.62909127881382 0.05728936294329401
30 112.57909015369117 0.06382325554325352
31 113.26400547905656 0.08571084722800759
32 111.52113046912004 0.05989717037176068
33 111.97545372572395 0.05585255885335738
34 112.49134580347841 0.06831324015875984
35 112.20765951010728 0.056789619433927685
36 112.90247330088101 0.06715623034823404
37 112.01194461876732 0.06271332151631492
38 111.82869947976342 0.057689957145553694
39 112.28966216912117 0.06382677230627243
40 111.49249438006923 0.05511553953533099
41 111.81648002200805 0.06010971004487553
42 112.82581234476996 0.07797654228291795
43 112.92384661814962 0.0792845470208553
44 111.90630242974875 0.06447664168878942
45 112.76712234768816 0.07300295132525436
46 112.37877499617736 0.07235732199830869
47 112.12327991432909 0.06121714645909282
48 112.6135383159693 0.06722826818415983
49 112.93641319817651 0.07311117462535077
50 112.38526868170226 0.06934233938063183
51 112.66064582219052 0.06709285128432474
52 112.88550003803545 0.07158929495144317
53 113.15239991115767 0.08515873510640148
54 111.67678332267002 0.06089767134287749
55 112.27384848911302 0.06757891647503023
56 112.68483898085958 0.07001460278774485
57 111.75778104897631 0.06668448799876381
58 113.35039804153064 0.07813383260136852
59 112.33514343161187 0.06816987103577477
60 112.16437889096898 0.06388296968056095
61 111.73866233483542 0.06786643692051131
62 112.0741099979323 0.0681726705368334
63 112.00848344996226 0.06043432680117056
64 112.23314005826727 0.06621304587306309
65 112.43222223564878 0.0693192599537179
66 111.06322255066792 0.05468704493396026
67 112.31125172183258 0.06792584651690792
68 112.07591463749408 0.07753108921057594
69 112.22256474682992 0.0809028516214002
70 112.89503008202763 0.08742383795351494
71 112.8894254260885 0.0945566389330268
72 112.76922468226695 0.09080515224969377
73 111.93452198424855 0.07614582755126531
74 112.39261045092583 0.08356346241677026
75 112.46758586766354 0.08022697916855837
76 111.62686157203574 0.06584974974622992
77 112.68094536277513 0.07774360646671241
78 112.75996174839393 0.08386043000502719
79 111.68526549463931 0.07243994940840426
80 111.76448110274659 0.06884286109699433
81 111.48753061605576 0.06577147254008064
82 111.36647036647605 0.06371843748337058
83 112.0683516468925 0.0778674038737448
84 112.45897762036917 0.07621662016136699
85 112.29710447160417 0.07181453750068234
86 112.9459908828932 0.08550571311537125
87 113.62230479199992 0.09968126759755946
88 114.14882599270942 0.10461903725646626
89 113.02918539601349 0.09509294922662936
90 112.81423371359524 0.09128430028301349
91 111.99593658187032 0.08255220940683505
92 111.88928986608843 0.07126958926515836
93 111.72103117721181 0.07432375585073059
94 110.26822954549083 0.057962007408767335
95 111.69683735567455 0.07438753923519248
96 111.98047832082432 0.08048088308137769
97 112.09289002483092 0.0754100619982705
98 111.84389521555296 0.08053036290059534
99 112.1111846836383 0.08401252288218108
100 113.02023270675066 0.08989411539716197
101 112.13996733988769 0.08663182136476089
102 112.8518826556867 0.08899806730811022
103 112.22679822179867 0.0863632341604591
104 112.06091813055257 0.08349129693324953
105 111.7162146587728 0.0871065626331824
106 111.9681706603045 0.0858640729537189
107 112.34918610545066 0.08644273003418024
108 111.47545176590398 0.07907274169034029
109 112.67516153820561 0.08796352685453268
110 112.69163857951933 0.09086978776672516
111 112.33895066644124 0.09167865429630673
112 112.93877290033696 0.09722767863706028
113 112.32873727643654 0.08621815647408182
114 112.8132923844389 0.0911655055579198
115 112.42655256456874 0.0875789439018998
116 112.50507359843802 0.0877713229273056
117 113.01992255055231 0.08973333573851006
118 111.31314406214338 0.07198702775486798
119 111.53448769184628 0.0685664334507401
120 112.22906123729487 0.08018964627593428
121 111.8509914328617 0.07056394411985545
122 111.64895177004709 0.06633604911901547
123 111.1596159615825 0.058261952513002924
124 110.24977341980555 0.04434302976948501
125 110.47206735549031 0.04922661446468779
126 109.29097741926107 0.03256930263254765
127 109.15442353541756 0.028311312246506848
128 109.56496113973142 0.034610919660709505
129 108.47165526166077 0.030781836546491026
130 109.5489670402732 0.031081236621816166
131 109.04310707438695 0.023725578580699014
132 108.64603473069133 0.02448310681437149
133 109.17216437397994 0.030630372841841558
134 108.85757092995293 0.03308383995114528
135 109.56704792995933 0.0308668180752536
136 110.21980935018647 0.043828180081788126
137 110.458442009706 0.05001984190924513
138 110.14763096075168 0.04879909997955867
139 109.05084273135175 0.03491468518019403
140 109.30512354896511 0.03836688168571645
141 108.05689552228658 0.021902154330976642
142 108.75264749730592 0.020583559511373695
143 109.43401382861451 0.02695448717070681
144 108.9597863166636 0.023968426793235742
145 109.30843659593512 0.032183230404085106
146 110.17044805093998 0.044610772511658126
147 109.05165898015974 0.024670922659545624
148 109.02880643380458 0.04013672945931113
149 109.89777254450982 0.04492109597496163
150 109.51463008402575 0.03952494166137954
151 109.18230461344162 0.03106755838474573
152 107.63305527466989 0.009466248540748956
153 108.95245329134114 0.02149355040242118
154 109.03611019675287 0.030149956679215717
155 108.57197939259271 0.019112255563697667
156 108.49043669187775 0.023686071974044043
157 107.84986380506956 0.012328678248162639
158 107.67387104868588 0.005292837406315476
159 107.73651430324833 0.008882594686955403
160 109.02275796697967 0.02301510722368727
161 107.99174326546138 0.009947769584765398
162 109.2598710107395 0.023846622227890357
163 107.55276166683373 0.0024684547994965333
164 108.40350110998617 0.013630432121382152
165 107.83269463182079 0.005623018329497409
166 107.92408038490001 0.006462945958753075
167 108.28296113294479 0.012641454143184516
168 108.53126814593583 0.022947356812427544
169 108.1905857419801 0.015944259820639073
170 107.577602912174 0.011323540160974699
171 106.7302522048077 0.0015501241844513292
172 107.25728716644782 0.002370123631286414
173 108.4110484116929 0.017283585585518124
174 108.41775720550517 0.01986072001235839
175 108.24455823286821 0.013342237437655946
176 107.45349335050426 0.01017141845479852
177 108.64843718439926 0.022623993768916884
178 108.98240047719719 0.023538321761097825
179 109.37819486491796 0.03741019591751871
180 110.48055544424102 0.04978268673127828
181 109.74506982534021 0.03295233681670151
182 108.37900661188013 0.015266348594955681
183 109.63999913569033 0.04296263354726426
184 110.28390861986144 0.04950233426991857
185 109.5948257117834 0.04005534176947023
186 109.27366780464193 0.03892023797460997
187 109.40881414724369 0.0443198229968883
188 108.5002979320068 0.02204637780729668
189 109.06390508991949 0.028897190461596334
190 108.63920839665931 0.022456864290558598
191 108.30147467149332 0.013060812296378788
192 108.4680973717977 0.025735961638947424
193 108.433708874251 0.022293810951613424
194 108.768702789195 0.02767446323317324
195 107.27944830406338 0.00914148817325644
196 108.32125591318409 0.026719225375241185
197 109.07019666755075 0.03412099773143684
198 109.24460549467238 0.045662434931231455
199 109.20955154132831 0.042161836348035386
200 108.87531605569906 0.04090324754556285
201 109.11256296268677 0.04024923543164827
202 110.29485453618047 0.052092252411366946
203 110.59536487615493 0.06414039685830819
204 110.56437908029184 0.05275545184586572
205 110.26631278933878 0.0488852279363865
206 108.91821786668478 0.023823921929304714
207 109.30569955932062 0.034661182748278785
208 109.76568473038775 0.038871808879590186
209 109.51189335774566 0.03853172495064505
210 109.83662321265719 0.04542274289045889
211 110.04458773955385 0.0502169419720373
212 110.15635772993123 0.046808766331915
213 110.48561375898589 0.05071139757912879
214 110.75101760619764 0.056607835812361396
215 110.15474746552998 0.046476358809021234
216 110.53564669002404 0.044702896003651515
217 110.85589329724411 0.048847505680958414
218 110.42126751351911 0.04770707505562388
219 110.84579838763875 0.04808486992469585
220 110.62910768764007 0.04376189989302759
221 110.86063702428025 0.04188263816650695
222 110.86102567235272 0.04801588382518607
223 109.62053624058571 0.03839441146779121
224 110.46101629449525 0.03851218242709742
225 110.52397175036673 0.04466407848896292
226 110.28121081218642 0.041186960451283006
227 110.77827517678561 0.052385459093870046
228 110.70010300795443 0.05352785166541252
229 109.8299215694865 0.04360545853565534
230 109.52245953986946 0.04021008932811376
231 110.15601265380184 0.04850617045301797
232 109.60587672306922 0.04551894212243868
233 109.74987052898246 0.048185729941780164
234 108.53854882138772 0.033399740793799815
235 108.32350710802164 0.03144998242075059
236 108.75784735081672 0.038955452294289206
237 108.23372143536223 0.029821407967960956
238 108.11807225962816 0.027495015514649723
239 107.81148491575992 0.028190654034281004
240 108.5472104998577 0.035091039337176055
241 108.93514173739293 0.03651145789162702
242 109.09149591756783 0.03970032859845096
243 108.56668038906395 0.029585090421088367
244 108.12557904029569 0.02358770884183481
245 108.95013767873803 0.036096189878210394
246 108.9944765478956 0.032486916011540745
247 109.15331652093832 0.04049843499349548
248 108.65435770049542 0.03606860810350332
249 109.20527158686633 0.042077029485733886
250 108.52937832139833 0.03596922750267462
251 109.0277506802078 0.040856371044742934
252 108.76405228314738 0.03155451289283362
253 109.05115760726629 0.035156969051987175
254 109.40090837150721 0.04471361704520371
255 110.56073065821536 0.05410659827064024
256 110.02732223879867 0.04200616233986154
257 109.81891209996004 0.043047608613607236
258 109.25764894253841 0.029293116283135134
259 109.5599022809255 0.04011177043224701
260 109.91425727023531 0.038522976460143354
261 109.31788468414913 0.03143965040003782
262 109.03201760568001 0.03401034403401082
263 108.70933735935668 0.021289423140982477
264 109.00489904091245 0.032883746072305264
265 108.3348363241631 0.020483078634956353
266 109.01378640627163 0.020119049552704604
267 109.24949673766113 0.02696478803150626
268 109.31689512260884 0.030525891557280693
269 109.45007566246929 0.03273486742518128
270 109.46320025231073 0.03843288943804568
271 108.7093125727849 0.022757212097202384
272 107.89987504349006 0.004316757763265899
273 107.80878540897042 0.006525994553960968
274 108.15054529186528 0.018556301585620716
275 108.84188847905334 0.02710645695656566
276 108.99554241409611 0.03228245190370882
277 109.15470626224497 0.029884251991123545
278 108.97542513798648 0.03341283518944682
279 109.48475012663106 0.03638037167811381
280 108.70729682026342 0.029347724652169282
281 109.70238130240186 0.03559883085042981
282 109.16649208548651 0.03055826827441588
283 109.60112197419659 0.040260984894349816
284 109.14055775940811 0.03318091420929414
285 109.54097599924421 0.03469247639438766
286 109.7194919372095 0.05362960128368077
287 109.70548643318237 0.05148850236621194
288 109.33250184727316 0.047993207631358836
289 110.7032428531668 0.0640061247750563
290 109.83487086770675 0.05894983612995497
291 110.44571912827286 0.06608904349870781
292 110.67015686511944 0.07209857528797226
293 110.83194473248072 0.06667361082521206
294 110.18453558713999 0.054523565245506056
295 111.10996598915052 0.06684763956494699
296 110.06773704797666 0.05531778885043459
297 110.94915346132628 0.0712531816277786
298 110.50526036808033 0.062419581810235436
299 110.20316056138208 0.056846815285953034
300 110.40510942706244 0.059683768301407536
301 110.35566662134826 0.05699192148562804
302 109.38910699049634 0.03698736852925044
303 109.65801434181078 0.04378383303485711
304 108.90760732386418 0.02871113965461991
305 109.03209307093965 0.037592365949299156
306 108.97812976646826 0.03587411450840805
307 109.19113911025791 0.04074590447625637
308 109.3786295835268 0.040797353747870746
309 108.34814700803192 0.02385779159568302
310 107.35576294709838 0.011748593191461154
311 108.35931292013888 0.02532100617984534
312 107.83229965773303 0.007303824601678666
313 107.92318527933178 0.021980531516879065
314 107.18937226551904 0.008185513183210702
315 107.60228268068147 0.015553341420320832
316 107.6817864054459 0.009168190254811082
317 107.67600090598894 0.013204413420134564
318 107.30639506251984 0.009334251744643751
319 107.77649878312289 0.016202334188924028
320 107.85232973177963 0.01559223410505961
321 108.3151384813527 0.025690231246490725
322 107.8404645580821 0.024014332228671997
323 107.540622404607 0.017432477399997537
324 107.92587355523838 0.025832759774330083
325 108.51183819621725 0.027879491721170213
326 107.52800289443827 0.01849483548191133
327 107.58105829320274 0.02002592632407374
328 107.73558087049106 0.020722380848683608
329 108.10323071165917 0.021092599479844543
330 107.55325673292647 0.017674547169203025
331 107.52633827969359 0.015010537385190204
332 108.24378906216484 0.02947035854011326
333 108.84435857687622 0.03765433619254677
334 108.60979403229202 0.03079970291009071
335 108.38122050405316 0.02907607315176619
336 108.35441760013099 0.021625353246726542
337 108.6513587363352 0.03527940876420266
338 108.24213339057138 0.03295135829428475
339 107.40072772963568 0.012407251293889865
340 107.10967959620399 0.009795198676439965
341 107.40628302785281 0.018273195484599047
342 109.06816912061835 0.047565285803846
343 107.51693663794103 0.021091662569690084
344 109.07069485019784 0.040721873588378754
345 108.43403883466755 0.03331897349612012
346 108.5688834725956 0.032496891277112305
347 108.2898217994698 0.03294374783289444
348 107.61110368408687 0.023509211506118843
349 108.92295753078464 0.04362540355746103
350 108.98576593699384 0.04840451637619736
351 109.0154145429619 0.04601718349993511
352 109.44786980851413 0.05380976131210402
353 109.37160474247274 0.0538418195787036
354 109.63079284975203 0.05530005362231827
355 109.00541933844374 0.044065355334126255
356 110.46911251440288 0.06279759800260276
357 108.35684298662292 0.04118915174351767
358 108.83544045523657 0.041611630411406475
359 106.996911526868 0.014528585240140446
360 106.51365996891036 0.009221253452261102
361 107.52225159567003 0.022586832980879157
362 107.769174044606 0.033332352689804945
363 107.8408867632692 0.03431967103219635
364 107.79601505342276 0.031464545600885185
365 107.1845954923571 0.016924118645212594
366 107.94998012268748 0.02753858487160976
367 108.79344638807393 0.045714181223683203
368 107.10639279819591 0.01680223363833777
369 108.37832183715298 0.03901955732328477
370 107.80756350483367 0.02420539266499755
371 108.0098765904466 0.03100541663038059
372 107.57739479551202 0.020806211498956895
373 107.62564014480577 0.019999945344561065
374 108.05220673048997 0.028334406608494067
375 108.7403670881619 0.042565276412032116
376 108.10185035065318 0.030200010267322108
377 108.42329762931442 0.030962082771614163
378 108.70801076876468 0.041602541409207716
379 109.78085349019278 0.05533217390547229
380 108.65823541704302 0.03605478961076225
381 109.08461544799836 0.046967455135107916
382 109.21815162770137 0.03916840401630206
383 108.91894149392256 0.036993921551016884
384 108.69484227196799 0.027219629777496923
385 107.65525212716648 0.014225175717708871
386 107.63543234906132 0.012422438172895234
387 107.48648199916114 0.013388629858094303
388 108.41773173585521 0.023749297325350582
389 107.33220955134097 0.008710645318162902
390 107.82611359676643 0.015592040056378709
391 108.56497341868358 0.030307182399701205
392 107.99170238323437 0.026303704387395044
393 107.24093724812128 0.008189195482256051
394 107.04507839613855 0.0041588328589452495
395 107.45540187096108 0.007572062099161836
396 107.28937538224767 0.007645856530370754
397 106.91389480410108 0.00640022988302813
398 107.57939947220709 0.01718573604618312
399 108.01694079234464 0.023750745331293843
400 108.89387010902891 0.038140354944227184
401 108.50788179325777 0.032631035655786955
402 109.01739917663278 0.04060807885844464
403 109.12410406212918 0.03604590087978643
404 110.18169459717181 0.05039658287803117
405 109.47861218941547 0.034379363846625655
406 109.34092219756276 0.03652117195447613
407 109.7330096261632 0.04472791285662481
408 109.1449337490928 0.03939572649986711
409 108.6944982621962 0.030777509099151
410 109.23914213832451 0.03941120533867659
411 108.71550877265196 0.03190176962757085
412 108.82457623164757 0.029242422089613362
413 108.92299212860736 0.028396663630671393
414 108.46065894774605 0.017275523321053976
415 108.27152909611695 0.013298034341635345
416 108.4144905940568 0.021437023681147194
417 108.90098552246455 0.03276349373138554
418 108.02986127874829 0.014936134757606245
419 107.99353603846895 0.021723518961959676
420 108.5492991337402 0.03816909585111228
421 107.0073959673633 0.007200356326375834
422 107.89925081896405 0.021228083038518197
423 107.09213511180558 0.005237708097813543
424 108.30382155952691 0.029152151337796472
425 108.35399079598233 0.035336689786057085
426 107.8958376847356 0.030205964960918763
427 107.75295426415042 0.02451649490074448
428 107.09279485173778 0.01828355554597938
429 107.2765043428876 0.015238289809306305
430 107.72140337420431 0.025045299759535622
431 108.84116136019642 0.043240729512667775
432 107.63283332092601 0.025285885164008204
433 108.47906286477618 0.037190231084839986
434 108.58205042624591 0.046313356975390296
435 108.5796722600872 0.04405557538816873
436 107.68669055193556 0.021691138026294854
437 107.99244894542521 0.03026978391360624
438 108.71407002628568 0.03954764658944099
439 108.309102161448 0.037566167741222234
440 107.22556134837585 0.014793617952986171
441 107.8594937348621 0.02759730595525678
442 108.63375985928542 0.03574141240180739
443 107.43921961157764 0.020536949799935256
444 107.35309254530637 0.02077493725816215
445 108.25577368820234 0.03286030174412513
446 108.17876304724999 0.03988671540846267
447 108.07976975736943 0.03974642257097771
448 107.96769286941098 0.03605691139384748
449 107.23062350363492 0.018213149858080313
450 107.39764717112998 0.014210531349738154
451 107.95680768011353 0.032414804113881424
452 107.90264714805154 0.03389174034212539
453 107.0345958976919 0.017719005819921807
454 107.5826644829803 0.026593737321670363
455 106.28718345662033 0.01213067642473764
456 106.82473510404246 0.018669188217102284
457 106.92899474965259 0.019051765638538498
458 106.10905171574802 0.008750315285436239
459 106.84726561638718 0.020625098763213168
460 107.91480307364111 0.03643488289481045
461 107.4998784659949 0.025273850640424644
462 107.13906048510042 0.020889254308588123
463 107.13467778370561 0.017478715913516574
464 108.30193016938291 0.04112524365364634
465 107.46736203257578 0.024653202433236987
466 106.7039251262962 0.01852411302959356
467 107.64057172320379 0.0280741821789926
468 107.37846188413333 0.02621134047856266
469 107.70403480082646 0.034967947771551766
470 107.36287919862644 0.03002226365064109
471 106.65547812366384 0.010681881025934259
472 106.96459141297005 0.02316829582251212
473 107.47600176850482 0.028196763416018067
474 107.73466116012446 0.03832672755447086
475 107.4783401772103 0.03331973902010266
476 107.98670981000477 0.043932497592284014
477 108.23802029579524 0.041153447821722255
478 107.89480228042169 0.03642513025245142
479 108.35659834740228 0.04778731653744239
480 106.88489605979503 0.02865781669059353
481 107.01106285750517 0.029326588536078835
482 107.72818777451731 0.03346895741905609
483 106.46851787243637 0.016341075122592752
484 107.68170686749771 0.03385328905328666
485 107.71798763708499 0.02946981659106529
486 108.90622999134996 0.05145734782363964
487 109.19542838687047 0.045477415015808154
488 108.37596116848428 0.041285771791601644
489 108.43573528030208 0.04032997568527308
490 109.38607900351063 0.060607192642817775
491 110.27776034347806 0.06574334253903613
492 109.32402552197127 0.04917620792282862
493 108.29530740680599 0.03188857232921727
494 108.2409017963507 0.03640372140120762
495 107.66050609374126 0.023337039382344438
496 107.6101057357268 0.02179189051936492
497 107.32016809490977 0.017295484576473896
498 106.95334542738715 0.015600783239096305
499 106.86145566707744 0.016016073893702076
500 107.06552287501974 0.010676461939836956
501 106.58630608104677 0.004978259494761161
502 108.1479819137294 0.03726679778981701
503 107.79435725115064 0.03019863353010377
504 106.93215491547006 0.015478646246880334
505 107.07445089704625 0.01823381247390543
506 106.71302066181346 0.012817016761973776
507 107.70525085681889 0.025092414594077073
508 107.44076268295306 0.023768446034189816
509 107.90189179074149 0.028804117670635176
510 107.40535090289218 0.02715465001618378
511 107.57645581894587 0.027076958427077358
512 107.28388516740702 0.01673258315644144
513 108.08074841766131 0.03347523094363014
514 108.2845071738737 0.04113533330259289
515 107.83447608666278 0.036442930309094956
516 107.41009413984239 0.034366813095835
517 107.46656486988162 0.031206339926963422
518 107.23973750587079 0.026642270979494675
519 106.55441569694314 0.018523683171989047
520 107.48626678752586 0.034705476622801656
521 106.73510455172455 0.021420521684656135
522 106.32028822787612 0.02069167952476647
523 107.01098460531254 0.019248640037053177
524 106.99405313231226 0.011364583110491933
525 107.01665538038601 0.018553219543175126
526 106.61204679176475 0.01076662021809538
527 107.0805652854639 0.021494027814665806
528 106.33235862347819 0.01198707611507277
529 106.27358037814993 0.0031148835299714683
530 107.03257714607648 0.01669628196294104
531 106.69730894722693 0.016527726168955814
532 106.63593300036622 0.010473911305718175
533 107.23052463726926 0.01294429648610329
534 107.10072125861464 0.014300216321279646
535 106.72624210006433 0.01052712009511636
536 106.58226069101833 0.010075822102291632
537 106.8197084961939 0.017336248299599455
538 106.4063477328342 0.008247876849205582
539 106.50749017676547 0.009132666075286622
540 106.64933036381453 0.01288644241839998
541 107.110501963509 0.017956625161375306
542 107.58935732091021 0.021495107185149576
543 107.5567267724824 0.028675463673364043
544 108.14775651598353 0.03683558682858201
545 107.14440631874243 0.025935584437095982
546 107.50109470129631 0.033665423021992824
547 107.90048056499796 0.03548832409239977
548 107.843177014115 0.03517722734508144
549 107.49999885415247 0.033771403594088034
550 107.7574653081198 0.03248753561182105
551 107.27082228054144 0.024135792856986527
552 107.28966998454943 0.027012382579855054
553 108.34850803134596 0.04496357087903924
554 108.59959859020299 0.04149733828034552
555 108.28802920489551 0.04457282263752338
556 108.67760353097033 0.038944691365388584
557 107.7964332823089 0.03314775260616465
558 108.65553442053185 0.04720424803301859
559 109.6322612578818 0.05382043734801767
560 109.62129724225547 0.049174463449811245
561 110.1467641131297 0.06551829827661038
562 108.81975233937035 0.04163367071066182
563 109.4477620540782 0.053920029416297255
564 109.56139241511912 0.04851762832668349
565 110.01930307881659 0.053654852379410034
566 109.93551740639525 0.05943923278566632
567 109.67854280802591 0.05325550519670341
568 109.81748521006534 0.05531246415651814
569 109.58805198998044 0.054762124880577634
570 109.379191437088 0.051789292193357817
571 109.7947897866795 0.055054616744523166
572 109.88615485944065 0.059951392405033554
573 109.23546753292558 0.04756455883536037
574 110.01923872833873 0.06586283144776517
575 109.18263225365112 0.055891507330278034
576 109.01275543113202 0.04684123993967604
577 108.2749314592386 0.03109931139539235
578 109.46762502239542 0.04934414319964875
579 109.7655321178872 0.05319010969946536
580 109.63478093801596 0.04949616703164217
581 109.33355032771853 0.04514119329098287
582 108.58866646511457 0.03321896922495249
583 108.2958729236277 0.02816630273621612
584 108.90561792780923 0.03923733461524792
585 108.54714789183633 0.03168842958945706
586 109.87230537909791 0.058616054757233416
587 109.51275009622881 0.053735696107231834
588 110.22047520590965 0.06107049807618181
589 110.4231768701958 0.06588566487869019
590 108.83839221929976 0.048686958775344014
591 110.27900489392586 0.0699597740020893
592 109.8984164641676 0.05965227043654564
593 110.00032812931548 0.0634053426793163
594 109.05794148678119 0.043309290162886094
595 110.42013673796541 0.05933363868078201
596 110.41972190206403 0.06600660993493324
597 111.03830987019919 0.0666065824350992
598 110.48786046950839 0.06079507851955568
599 110.39383765523309 0.058566579985695255
600 109.85762555057889 0.04973314749623092
601 110.67363743927844 0.06104235024099225
602 111.12536253292018 0.06639970984745036
603 110.98855946173009 0.06521945495262771
604 110.6546142993359 0.05533720753309501
605 111.11693397960208 0.06504584916930678
606 110.32886520833986 0.06045178461482592
607 110.34604580885251 0.05343653738758969
608 110.28039674618728 0.059871089883689055
609 111.60803381659368 0.07738780279241075
610 110.01962979814762 0.05172603813002885
611 110.55108579601333 0.06290534318294416
612 111.18484281420638 0.07153229414544926
613 109.94370128002521 0.0586005506398567
614 110.92894659725117 0.07480714709477498
615 109.52918737139235 0.05362680812366172
616 110.22693369406858 0.0604740987830491
617 111.31479421197007 0.07595699382309073
618 109.86959421357906 0.05248859227974445
619 111.01492527165132 0.06954436671074793
620 111.65786855285317 0.08014259084989916
621 111.00664257839465 0.0694304832606486
622 110.42748506062294 0.06405644487655704
623 110.05552155329103 0.06277346329082023
624 110.52406633087219 0.06811847392080372
625 110.30899017570133 0.06560523399483686
626 109.51934200697747 0.05924893677581766
627 109.97879094051098 0.05909253260986902
628 111.30294174540477 0.08079739962851629
629 110.61079842996006 0.07808172297338589
630 111.32370312065945 0.08610100344643046
631 112.12136493562947 0.09769201206717748
632 110.89615966876866 0.0758393594416743
633 111.79562682459067 0.09326204704869334
634 110.96026654270109 0.08623324594550119
635 111.90510493220523 0.09255838966247698
636 111.21774300555138 0.08249661475963677
637 111.59168407247186 0.0882334632574383
638 112.16325230327708 0.09320057704026796
639 112.08058197713952 0.08340576073263861
640 110.36537429470201 0.06598800526086013
641 111.10159851578922 0.080804712446923
642 111.2316076107832 0.07740393813854629
643 109.8475505649988 0.06572005546594784
644 110.6381124940176 0.07712114270791348
645 111.30913863655176 0.08458154423392572
646 110.2384569028548 0.07216194990668812
647 111.87020099462893 0.09669840291733223
648 111.77092626782787 0.0933193764960506
649 109.98496900896089 0.06580914113232572
650 111.68164292505 0.08814873957425162
651 110.99294177786838 0.08103854296691293
652 110.57148520947125 0.07723254075214925
653 111.09246870448074 0.08735301647191651
654 111.64169445846711 0.08810482229527683
655 111.30312390371176 0.08765605063555926
656 112.01692437056934 0.09658480946538095
657 111.79415092737862 0.08957580868368475
658 112.15875695218851 0.09200649552496909
659 111.83471785275249 0.09333690927976435
660 110.93948998695662 0.08145570284648929
661 110.84300624960548 0.08189855537700785
662 110.28337106124705 0.06842226836985299
663 110.21286057683609 0.07688772216700346
664 110.47089396543193 0.06675208688970902
665 110.24892333797081 0.06087476629862698
666 109.24297434214031 0.052112596964702274
667 109.36158593934114 0.05043385421068003
668 109.30340325747407 0.05791938274708708
669 110.35540460752662 0.06695750373227372
670 110.13051201775546 0.06253621581846203
671 110.12211156746933 0.06358805309583104
672 110.06364582086916 0.061974610477403824
673 110.6506988199076 0.0755526710853005
674 110.6874607831385 0.07476246026434474
675 110.54554387349792 0.06816632057060112
676 111.1855695746739 0.0752426844016365
677 110.13359335626733 0.06468053644720295
678 110.34280466063326 0.06759521990538042
679 110.52002015435629 0.06770119243688566
680 110.05325826272997 0.06483728079506923
681 110.44156706959285 0.0663258322960476
682 111.14225135385783 0.07843361172310637
683 111.57885717155912 0.08045324114062147
684 111.39406268224663 0.08839886218960125
685 111.4536328734706 0.07735170442463601
686 111.13651968032757 0.07707299019038949
687 110.07309464415769 0.06842147803197707
688 111.9273408708214 0.08593601787218963
689 112.54856408127475 0.09100222018060777
690 111.97261323413964 0.08233308684604079
691 110.80165748036048 0.06878801599603157
692 111.21128750808309 0.07975146465740746
693 111.1850178098705 0.07835124153092987
694 110.52174502053579 0.07119048788328797
695 110.84077943262403 0.0726006774426371
696 110.48874978624046 0.07417745364498873
697 110.09984608718118 0.057879391040816075
698 110.56970366752225 0.06581805195893464
699 110.39640572860739 0.06891982697593013
700 110.11182835717376 0.06048960711381812
701 108.83131447584609 0.040575875974293685
702 110.42326045257644 0.06099895891591989
703 111.09058667667122 0.07733629517007523
704 111.13444553958291 0.07356265449006105
705 111.10364106798295 0.07553799935594241
706 110.78368364412697 0.07096033844455396
707 110.73270151450359 0.06925762252731649
708 110.81473458334597 0.06780695901442779
709 111.08650834203681 0.07155772339887334
710 111.48470021296245 0.07692634766608109
711 111.07065704767828 0.07114388004078964
712 112.07584285330648 0.08086903279213897
713 111.62673064145672 0.08190993630823884
714 111.26062284208855 0.07126338216194872
715 111.26037975996391 0.08095022227160242
716 110.04226711344617 0.059861332642297316
717 110.08306548592057 0.06150738862306471
718 110.16669879764186 0.06209217922045762
719 110.14575864904995 0.06723221235453236
720 111.01307505722943 0.07362641181284424
721 110.47525861253858 0.07005690708820878
722 110.8067183133316 0.06946231876714903
723 111.03243105383252 0.07058117225091898
724 110.215054486121 0.054466188261770965
725 110.1412414835342 0.05973739388079169
726 111.29734190169678 0.07662419120663388
727 111.15327481514902 0.07020759272351329
728 110.56751339240502 0.06751417090532363
729 110.25349677980331 0.06320874362423345
730 109.75436444173806 0.053988642878737836
731 109.84292868815473 0.05737632182374275
732 109.30511718693555 0.044464312501034664
733 109.06077012564872 0.037811881805688174
734 109.90464796566647 0.05212089220184979
735 109.41680860735448 0.05107332697092504
736 109.95938604447468 0.05515230925864012
737 109.63071828058108 0.05633806717487011
738 111.13006778294715 0.07404364061418778
739 109.67282180008262 0.0537693516529425
740 110.46886406740116 0.058504188816117075
741 110.56945992447189 0.06412225825863405
742 110.60792994784623 0.06599259524049417
743 110.12193809706696 0.05756441517355737
744 110.49368408355814 0.06156587676571634
745 110.13744710214773 0.06127743773414063
746 110.5272495010793 0.07043181742797622
747 111.03956756363634 0.07468031004278819
748 109.8063589789372 0.054542642981571965
749 109.46696164344348 0.05275713447639796
750 110.15752229392075 0.06190747282635878
751 108.89408572881958 0.042053404749149204
752 109.40113337771098 0.04068299645974249
753 109.94877880296318 0.05265717227577238
754 108.79506875553162 0.03753672151831722
755 108.20510535173821 0.022112648299969395
756 107.72613435694711 0.017980911886741335
757 107.87644352446915 0.02605057543800271
758 108.81315250729698 0.03885086061282805
759 109.1291693006274 0.04106786439719612
760 108.79731713553878 0.037496434484015406
761 108.4173398459681 0.034817720552509646
762 108.82367468979395 0.04434906411918871
763 108.7520447316802 0.036196872014926496
764 108.69554149795401 0.029586898374019843
765 109.11675368538812 0.04462224438150053
766 109.98616863925065 0.050430753065983325
767 109.82871194994947 0.045055724485972504
768 108.91272157172891 0.03569424406986976
769 109.15271851237505 0.027074175922922605
770 109.6003682872213 0.042421142190784855
771 109.12253648623769 0.026781028339084245
772 108.97727257553288 0.02830817503403893
773 109.7523999570706 0.03237963815451039
774 109.79223862377248 0.03724623300247576
775 110.17089788881974 0.04500035574920502
776 110.00200337685934 0.04214851563016209
777 109.54202317889273 0.04389613899406364
778 110.3748258043439 0.052415513738529707
779 109.41272375748981 0.03921037378982217
780 109.57427024536429 0.043759388114938735
781 109.60509082184278 0.04071306765606231
782 109.53357286163306 0.045345244805342966
783 109.84439428661503 0.05033403730397512
784 110.26511914847443 0.05169341266379435
785 110.00661834491713 0.05747155762541467
786 109.68411867921326 0.04433631888252676
787 109.61419136973812 0.053196190143508404
788 110.41997540982871 0.06343101644130056
789 109.76211213222494 0.05209976033480335
790 110.66040531889094 0.06431846720498235
791 111.59702676701578 0.07316240166890797
792 111.2794135736758 0.07362222028273091
793 111.69316172353435 0.08099794586073572
794 110.9310099221805 0.0714316060889002
795 110.61378527882903 0.06014043889231013
796 110.49534443596444 0.06206326994197153
797 109.94038888880897 0.06066773324147123
798 109.05467276303233 0.04686955380118085
799 109.71015029310406 0.05561742301679695
800 109.96436520549149 0.058372508610435414
801 109.47202800594835 0.04868991600870465
802 109.27962656612722 0.0457857717734228
803 110.21429459594864 0.06156268904273943
804 110.62356003666805 0.06656639742277626
805 109.23676307407075 0.04913593244992964
806 110.0259294647118 0.052133582697033276
807 109.89956605662374 0.04842449553813355
808 109.41562429951115 0.04727211042057333
809 108.51150684048602 0.03279799786774862
810 109.39023878280071 0.03996742335609538
811 108.63528832290028 0.02457647300228316
812 109.22553209393278 0.03342013000642419
813 108.50719839419504 0.025034861426481703
814 109.04850181614279 0.03178631305389246
815 108.85380353388302 0.03226145016950943
816 109.4171130550118 0.0399032535956918
817 109.5747424934574 0.04816654839810208
818 108.72368226102621 0.030838800268141786
819 109.93823460317098 0.04611802404243692
820 109.10652423793164 0.03764941244368336
821 110.67576176709794 0.06273334226194782
822 110.28938618941855 0.05192168972369582
823 110.48017290231073 0.05796597271594739
824 111.28272787305812 0.068707328730223
825 111.13493203410404 0.06750552123463915
826 110.33120241349087 0.059623522432685094
827 110.72396827984281 0.0607980336596361
828 110.29510773873274 0.06220645295304761
829 111.04561074064384 0.0712868263534181
830 110.23804253453153 0.062153846638268395
831 111.40331943607617 0.08269498928686991
832 110.87302080815391 0.06916470196845625
833 110.82077936307996 0.06828441452041634
834 110.63536201005273 0.06640341368326608
835 109.85821932407028 0.04902521591557729
836 110.53813725638801 0.06092856822339876
837 110.77465495126583 0.06776863222674989
838 110.48393539262788 0.06440678795808574
839 110.61434866744484 0.06593535703136877
840 111.18169059021912 0.07786303625346414
841 111.72027769652398 0.07950833828366921
842 112.05640182660336 0.08995679176223537
843 112.6152962295955 0.09706612921647984
844 111.44288377157005 0.08522759315317208
845 111.75601575047784 0.07968467105627652
846 111.58396428657005 0.08341748699617435
847 112.32673416736385 0.09125070784756373
848 111.50638951192741 0.07297851827625479
849 111.7068992216667 0.082597254333305
850 111.42684961073309 0.0755463728387199
851 111.36101781009175 0.07845746302455114
852 111.60670321550498 0.0802571729718502
853 111.76251391879106 0.08908026832185156
854 110.95784431712494 0.07543525955322261
855 112.39785465271137 0.09706371358661536
856 111.796527080801 0.0853338305833583
857 112.6410663423373 0.09391263400340033
858 112.46586836408684 0.09334978044013886
859 111.78921927430285 0.08445573644936333
860 111.88921917664143 0.08864357190480565
861 112.40620607014529 0.0932954205862413
862 112.21411661967633 0.09849788117289071
863 112.20632549518729 0.09082071442037332
864 112.0777161362424 0.09645157993898157
865 112.08177250550132 0.08848493875393448
866 111.33256130199112 0.08390222616476217
867 111.46465036880335 0.08625972728451337
868 111.13484331031216 0.08198346386089594
869 111.25518936494441 0.08223725486404088
870 111.04377306191493 0.07956807172594738
871 112.04721993170548 0.09365347700436355
872 111.30117174129586 0.0811840143426451
873 111.19449568821133 0.08602400596924031
874 111.48505089465999 0.09006921819342817
875 111.85675862696704 0.09494195508333092
876 112.39711219283144 0.1003462167664948
877 112.95433322557898 0.11047802064979073
878 111.66643066891646 0.09109445043765585
879 112.36027771883127 0.09352435359622002
880 111.96073298095254 0.09037443663567779
881 111.9329897239859 0.09255571410764774
882 112.25443754664488 0.0907727127146657
883 112.05148108624911 0.09275314413278535
884 112.52743544222643 0.10163566719539563
885 113.01210592986335 0.11027600542290572
886 112.08751999167693 0.09676386331211317
887 112.77332438744662 0.09615358782777883
888 113.03804895812041 0.1027433863398649
889 112.53729305575878 0.0924596195409626
890 111.72651390510335 0.08633141138041422
891 112.13837623313395 0.09128599665960846
892 112.16204955131214 0.08618060515678394
893 111.87297525598171 0.08428613678323504
894 111.64833876804423 0.08577963268631505
895 111.58935550229168 0.08088490564332285
896 111.55727142420416 0.07981776091843729
897 112.15782662578998 0.08909930538646293
898 113.23531122297004 0.11512604088826062
899 114.61480779540777 0.12352449311919744
900 112.84687431582121 0.09802684438985576
901 112.84482117364544 0.10300278569949006
902 112.62451107296927 0.098354055153143
903 112.37803766482472 0.08792928540020772
904 111.9174589473898 0.08782226588621156
905 111.77323361342624 0.08168777554753814
906 112.66840240045828 0.09509247753859151
907 112.7411210366606 0.09122112042785768
908 112.06359612930652 0.08475008749382029
909 112.04280136459421 0.08662984083072012
910 111.54275559500893 0.08035955037466058
911 110.85493769774308 0.07009060299164549
912 111.14989408066474 0.07536666599285424
913 109.8944649170574 0.05650048047185985
914 109.57311651610252 0.04977281506568754
915 109.8451542382106 0.05331918057213536
916 109.3951748685983 0.04612305239729808
917 109.39003389672374 0.04449628510464887
918 108.46481465179448 0.03175443956685331
919 107.96890028483607 0.02302570038886398
920 109.73414729414736 0.049353514208423266
921 109.79823359046587 0.05045663057585337
922 110.38451769940592 0.06461555940538155
923 110.90333500658977 0.06830901471129525
924 110.66929038404648 0.0664342546865152
925 110.4358003249532 0.06370821737690224
926 110.7571972487774 0.06837762425348315
927 109.72287607410239 0.04699094272527504
928 109.62585498147769 0.05196306343601742
929 109.96561867270086 0.056030673613246096
930 109.79760980050432 0.053124573022552246
931 110.49626318378324 0.0635963353929998
932 111.07304410116416 0.07261402832251118
933 112.05330012898436 0.08772248846634845
934 111.36064596605186 0.0750044966864537
935 110.32905190344886 0.061265748352601346
936 110.18340568381338 0.06008358446001305
937 110.33606306358837 0.06581381873520764
938 110.97260588497197 0.07146581766661686
939 110.30887626525667 0.05997398285406841
940 110.23744168189185 0.0637968489505043
941 110.09537707190768 0.058630821799132815
942 111.05790758233728 0.07332386697255844
943 111.89155325067549 0.08563049740206985
944 109.58250565026012 0.055536200403024205
945 110.49985168503656 0.06737280166856874
946 109.73874512026332 0.05864088965056968
947 109.18985400719149 0.04903542972418817
948 110.46123767641146 0.06941308814959579
949 110.69525303532347 0.06745769691829895
950 110.33323739628298 0.05615355951808498
951 111.01399302033585 0.071754345769796
952 110.6046759803299 0.06536479874723777
953 110.31204772269766 0.05997419524360792
954 110.89605773224963 0.06815540716228952
955 110.64177963281993 0.06282847568657102
956 110.25290920194652 0.07015180713313618
957 110.55485115736046 0.07162015538909494
958 110.77518347774475 0.07391001903878403
959 110.61750644719848 0.06679121757439999
960 111.0020966142499 0.07000587484820298
961 112.3806346341322 0.08778544259167143
962 111.60586332188032 0.08148841584252553
963 112.01502964894831 0.08063159067809622
964 111.74250137335554 0.07791970798365189
965 112.1014995474127 0.09069917871893307
966 111.6236869151945 0.08403153288037324
967 111.32592780901125 0.08734988208151684
968 110.95195218783581 0.07324769453962221
969 110.98918852023402 0.07577977097320787
970 110.3052112033946 0.06207040187008772
971 110.32714348160894 0.06601370953638352
972 109.81662998126643 0.05979613388128424
973 109.40309183884264 0.056160239322761485
974 109.93393000192611 0.060774662132627943
975 109.57015550354063 0.05504704269229854
976 110.93131375873985 0.08163937892342832
977 110.72415740609402 0.07463962158490411
978 109.56595719060792 0.0561066239266389
979 109.27973145963276 0.059818754651343675
980 109.22262945689432 0.0573774136617895
981 110.43998658111464 0.07471058244990036
982 110.76618149807199 0.07772383472580613
983 110.04596899495758 0.06601966074188659
984 110.56857380825042 0.07137046462314744
985 110.02656039342868 0.06393336113867776
986 108.88997784365247 0.04954001169143207
987 110.35448830152941 0.06930440490672796
988 109.36361046343572 0.05228612476087213
989 108.81022514829661 0.04572794958592086
990 109.82271632533279 0.06979253143566977
991 109.28619928913838 0.06049791644934999
992 108.99033439956078 0.05570741887907016
993 109.69128127066432 0.06339746210451391
994 109.40886780279978 0.05358048781628033
995 108.81174776119464 0.0495091945202315
996 109.83195602348967 0.06501721173907404
997 110.17971457049353 0.07444758149388786
998 109.69332201208559 0.06217079523713065
999 109.82015703181062 0.07020562917377449
1000 109.48168798128039 0.0614966902161036
1001 109.47169092015004 0.06375259065327055
1002 109.78577000709423 0.06777093379908761
1003 109.38508491528073 0.0651221266832841
1004 109.91998579377363 0.07520735649508759
1005 111.66631878212402 0.0921556282657221
1006 111.32764804264862 0.09095418715594328
1007 111.97111025894249 0.10231589730913582
1008 112.59500646870708 0.10852924209918402
1009 112.35987149215246 0.10655394004576291
1010 112.1896638516087 0.10422031474405535
1011 111.96418438818151 0.10107071475288465
1012 111.32657332007483 0.08710375091682543
1013 110.298084362136 0.0785282672199542
1014 109.99470615328299 0.07619075090060301
1015 110.75936042151406 0.08072989908920492
1016 111.0160464534532 0.08584242581877977
1017 110.66900576508729 0.08283231631053434
1018 109.73976665030574 0.06833255763967716
1019 109.92004086667772 0.0715021020153297
1020 109.95402725147736 0.07497999529709787
1021 110.24073990038376 0.07337609758832209
1022 110.16825586310293 0.07834461791107517
1023 110.97533906775293 0.08243610982393312
1024 110.90399046337791 0.08622249327695763
1025 111.29947049974857 0.09148832428863674
1026 109.79853135869806 0.07282881210295766
1027 110.83485750393203 0.08478821227692745
1028 111.63091282053331 0.09343074738359958
1029 110.24030325721584 0.06808515291603312
1030 112.22383483309628 0.09891465878801287
1031 111.24988684833825 0.08957532574323246
1032 111.76953402095886 0.09484891372772708
1033 112.02272244204066 0.09650830203349936
1034 111.6770945738064 0.09938763689925922
1035 111.50470556965968 0.09643551244009252
1036 111.57083347334567 0.09764708992406657
1037 111.76515190185738 0.10483420673689636
1038 112.35464834024467 0.11429365850842887
1039 111.08214499121914 0.09301384961045767
1040 110.09878620616439 0.07925091508383098
1041 111.38205622998753 0.09020371619897194
1042 111.84322109470986 0.09931138760375269
1043 110.2880446447915 0.0747473762963935
1044 110.48011526482922 0.07702578699115337
1045 110.58904570032001 0.08251508530282392
1046 110.93388718991984 0.08483373305032083
1047 110.13494200008856 0.07260316402942202
1048 111.30904891492686 0.09182152281338807
1049 111.15775244178047 0.08383325921754325
1050 111.37784383566388 0.0893093527681551
1051 110.98468536795707 0.08736179090181906
1052 109.80390559075515 0.07487379083216239
1053 110.51353441151763 0.08248376112572386
1054 109.6125600206826 0.06862306864204337
1055 109.3919595408604 0.05861734363631632
1056 109.70847543616215 0.06727175689838627
1057 108.90461811089855 0.05570262396052206
1058 109.12993211523055 0.05975738393383612
1059 109.57049794593645 0.07406625336382
1060 109.81494369095574 0.07121401811151362
1061 110.45736572668201 0.07705247806587479
1062 110.40759340054662 0.0821308300241882
1063 109.47496640917663 0.06719090870074518
1064 109.54377682220321 0.058150909298828934
1065 109.69333884895113 0.06347545405753896
1066 110.86091598761804 0.0893487795943142
1067 110.60102385295659 0.07909134292359421
1068 110.47253758975856 0.07928342756152484
1069 110.34508046545085 0.07399599574229765
1070 110.66862261461706 0.08084699917734006
1071 110.5223327309847 0.08209286751379019
1072 111.82784600460433 0.1000694151330983
1073 111.26810636539956 0.09036276282890487
1074 110.72648268592317 0.07610084454882104
1075 110.82873384514288 0.07762166454639785
1076 111.69726306971799 0.09090502546990165
1077 111.65317681149733 0.09339101083160772
1078 111.52134949661153 0.09217941780967198
1079 111.56763435438326 0.09758173005315662
1080 111.3038341543832 0.09028915333728083
1081 110.15813863876606 0.07757664235976025
1082 111.39954448436349 0.09499029041170126
1083 111.24179498559128 0.08617957526503506
1084 110.29442436282314 0.07818208130102333
1085 111.45228090319259 0.08770747642463672
1086 111.02218961239258 0.08386361682278831
1087 111.78938992878943 0.09412271197176636
1088 110.95887979922139 0.08761288476110096
1089 111.40295126682716 0.09107104240090402
1090 111.56593420176472 0.09610792936599044
1091 111.97755443150153 0.10441926438524984
1092 112.37616289823687 0.10714053008345936
1093 112.1658575943078 0.10462155802312112
1094 110.97158450701865 0.08712021824847183
1095 110.90786492022092 0.0885146017878976
1096 111.18328224119225 0.09424881856910716
1097 111.40200072562001 0.09728839941079714
1098 110.5281729030908 0.08291395793358036
1099 111.35249736549073 0.09155327285187864
1100 111.67718436181848 0.09535936858307581
1101 111.64014745363502 0.09799910278421486
1102 111.63200523557178 0.09660170068865004
1103 110.93584910181492 0.08370776193027607
1104 111.3428626488647 0.09496837872953234
1105 111.34185680267531 0.09093001396466327
1106 111.89707690916742 0.10711467135128272
1107 110.60683103390711 0.08719609461449707
1108 111.60310641087217 0.10345546066347211
1109 111.69308051576512 0.09359474516573574
1110 111.89674534643665 0.0987560594335688
1111 110.48228290443453 0.08225231117876797
1112 110.55051173578161 0.07986466022144878
1113 111.95545199098376 0.10374258794705593
1114 111.65545576814695 0.08936459067805624
1115 110.03349201688924 0.06464770266194086
1116 110.22240549591574 0.07760678618060568
1117 110.07094835439831 0.06553561508826455
1118 109.99834171955371 0.07613030468019455
1119 109.88301916874236 0.0649164613919827
1120 109.71788927957778 0.0703433196762343
1121 110.4051378224861 0.0821229675700661
1122 109.91511848081193 0.08023926524193781
1123 109.18055838687471 0.06756259423216682
1124 109.86716485621997 0.0713886952307008
1125 110.13503379872876 0.07397544480336216
1126 109.91303328783748 0.0677759109666265
1127 110.81109664059186 0.08503773828813699
1128 111.1406503130715 0.09333202837213228
1129 110.88502755782713 0.08690711764652415
1130 111.73458727032259 0.10513492235687061
1131 110.6546591390139 0.08854888886630141
1132 110.59916156204312 0.0819745436374858
1133 109.67021797238553 0.07354696858159482
1134 110.08376926275105 0.07248739973918261
1135 110.51996347784608 0.08391785075833946
1136 110.96520838882039 0.09554257399934551
1137 110.11304232115924 0.08654459152704952
1138 110.6715950618313 0.0873053648335379
1139 111.14765707486198 0.09613162306359313
1140 111.01117793456989 0.09586325624929426
1141 110.75667663065755 0.09099467438732245
1142 111.33928687799722 0.09776091961462807
1143 110.75901726516864 0.08784652193228115
1144 111.73009608920266 0.10473587511307358
1145 110.72450910737693 0.09335165121124056
1146 110.20671411343136 0.08068160748567943
1147 110.50063793105346 0.08919812570029861
1148 110.86824746053681 0.09652888629011391
1149 109.80380598895484 0.07844233580920112
1150 110.90283231995485 0.09650862075226263
1151 111.22529344663944 0.10153776445299123
1152 111.8102807215149 0.10167581476718335
1153 111.02710552858247 0.09365324617512039
1154 110.68279589272107 0.0886464186239927
1155 110.91860485039778 0.09800803142364622
1156 112.0866623630809 0.11188530928497387
1157 112.34142695925799 0.11169573503899743
1158 111.54860346007857 0.09682584053969012
1159 111.03619563192302 0.09726955980911256
1160 110.84679711862323 0.09172656737447626
1161 111.89554612560984 0.10865821656173325
1162 111.75436589501487 0.10440649940671709
1163 111.9073056833621 0.10338871799582672
1164 111.64783586412923 0.09625122455795698
1165 111.46782023702322 0.0990230070128777
1166 111.39968118446718 0.0955393910578548
1167 112.10922686014072 0.1047142241889284
1168 111.24276041893636 0.0941591522403622
1169 110.96399537454896 0.08645639571851516
1170 111.66973002778684 0.10159077847665321
1171 111.24530907918736 0.09359784713494956
1172 111.07398430248547 0.08739452863903507
1173 110.80542413925396 0.08919925113433946
1174 110.47812926537182 0.08978600324308783
1175 111.55663566622601 0.09759462371261574
1176 111.71297511658187 0.09811108105763522
1177 111.89438233891495 0.10553608904585532
1178 111.60837983882556 0.0975518221506807
1179 111.69040280056316 0.10070218434187173
1180 113.28253184271703 0.11924377400008057
1181 112.85581175090992 0.10915291827794704
1182 112.67087476499256 0.10924632777817256
1183 112.13726411702919 0.10533935686649121
1184 111.9795507919387 0.10657028064485363
1185 111.25933731260574 0.09614204946461202
1186 111.51771777560658 0.10182240247818786
1187 111.0866749203079 0.09324695584928722
1188 112.09802163881895 0.10161397696673713
1189 112.32271219790694 0.11042313393744618
1190 111.55653373603444 0.1037517169516815
1191 112.75669451981544 0.11142510899736136
1192 112.55205345419817 0.11855356611895063
1193 114.05367512133256 0.13488084118717247
1194 113.7710107651007 0.13229835598705908
1195 113.79390232062515 0.13508226540872692
1196 113.73221678258186 0.1197711566384595
1197 114.02809192620462 0.13193784101561956
1198 114.16324110530749 0.13572552263827042
1199 114.15332663326461 0.13876932886350657
1200 112.88397531598342 0.12079896858595407
1201 113.10835331032608 0.12528404573642604
1202 112.66936529104247 0.11458609938741449
1203 112.55439283896962 0.11300156878530565
1204 112.45973187987981 0.111364436736617
1205 112.64650828880649 0.11909857512974376
1206 111.91094304604339 0.10691207660698687
1207 111.96063782210423 0.10721871596515398
1208 112.70777326835513 0.11381008017490213
1209 113.98126423995569 0.13386941115720563
1210 112.71810930071706 0.11707338389665856
1211 112.80164079278221 0.11602363881700117
1212 112.97963820047279 0.12121832753687511
1213 112.68805773233132 0.12212274839617698
1214 112.90680856000341 0.1178020932271725
1215 113.05901596901855 0.11715351362771231
1216 112.5160273443879 0.11567946402430285
1217 112.78289098869283 0.11738108930722035
1218 112.71301708332714 0.11569055628438585
1219 112.93653056615355 0.11587036411733886
1220 112.47816526415801 0.11476948593611591
1221 112.25513853847421 0.11469048722314046
1222 112.391426640996 0.11963342153291856
1223 111.37159036251468 0.1087089925473449
1224 112.35146560693538 0.1168273359929538
1225 112.87817299690047 0.11688927604558419
1226 112.05187579138521 0.11480465661010852
1227 111.74005411315119 0.10792014804411065
1228 111.80809288456611 0.11109165547285305
1229 112.11922128619241 0.11243797308777892
1230 113.19946919783818 0.12695698677786438
1231 113.51813356434847 0.13309186136288553
1232 111.89684263979737 0.11142971783637323
1233 113.43969291490727 0.1348408626328178
1234 112.26934937555734 0.11795364595054614
1235 112.78044659513182 0.1238245806817091
1236 112.20728430874647 0.11527088367498273
1237 111.08529726957883 0.096062000133184
1238 111.55292914265209 0.11013328137239398
1239 111.27549474073167 0.10359822289412146
1240 111.66018588492484 0.10930840489927562
1241 111.89233712494348 0.1082067389337793
1242 111.40288296147827 0.09715487725485195
1243 111.80016458732757 0.10390120329318653
1244 111.97960546716796 0.11177998459817062
1245 111.11267126465052 0.09794519538968016
1246 111.22116183627205 0.09725075989387255
1247 111.60447455169029 0.10642302087586974
1248 110.20306611855297 0.09119884502627806
1249 112.1146460520288 0.1168563265601037
1250 112.12132871163145 0.11796394136758703
1251 111.3747771787189 0.1029943944188878
1252 110.33366983639698 0.10022556956328066
1253 112.11103099576334 0.1124200016539254
1254 110.23234864010509 0.09796360070739585
1255 110.60502338849558 0.09422392215016384
1256 110.86942909026283 0.09555711323602678
1257 112.29412329762962 0.11418159527270433
1258 111.55597748280903 0.10390372724037489
1259 112.02166172807131 0.11731886823200655
1260 111.67718693178371 0.1020119267048718
1261 111.68237766626865 0.10606696741086585
1262 111.73391001928925 0.10768458181605967
1263 111.73215402650074 0.10755774313900068
1264 112.05423988443694 0.1091200435111701
1265 112.72631963531093 0.11258663800538327
1266 112.02474186828908 0.11416822669617632
1267 110.68955502970356 0.09289378688595329
1268 111.74706620773799 0.10796819352619791
1269 112.22968769565787 0.1195466154703052
1270 110.79471671035768 0.10168791148630929
1271 111.59154256219237 0.10964083709132078
1272 111.49630212589989 0.10725399674442337
1273 111.68614897855642 0.10892020411378645
1274 110.88868549774124 0.09461132511380543
1275 111.45540543509705 0.10383452611755495
1276 111.57522383830629 0.10915334613750349
1277 111.463201194484 0.10745417694744253
1278 110.30604836536286 0.08614304032262576
1279 111.68491615851674 0.10705075256092578
1280 112.57230609199163 0.1147841882899141
1281 111.5129430675002 0.10372941649087686
1282 112.28524858628468 0.10977586209973866
1283 111.96502344703342 0.10811428800582334
1284 111.58415557527861 0.10391037831516237
1285 111.60484970519994 0.10751033164573554
1286 111.89924496460183 0.11304635124670093
1287 111.25063628669812 0.10455235881572622
1288 111.49134801804902 0.11206235403069231
1289 112.11772418421165 0.11601045702517188
1290 111.23702271239645 0.10491216014238602
1291 111.2422343463017 0.10818446077820465
1292 110.54943636902573 0.10182434041065169
1293 110.5926606539788 0.09620051385552153
1294 109.8810048396532 0.09513830643987553
1295 110.97858329055546 0.11017153385438527
1296 110.84522556524176 0.10986095245430472
1297 110.980409161964 0.10620153628459805
1298 110.32357421846442 0.09169620106441456
1299 110.93044933478002 0.10556371514109297
1300 111.84564364009744 0.11546369823153246
1301 111.54400383842925 0.11463309702743896
1302 112.4311501402668 0.11455114470845862
1303 112.21948155522533 0.10866242718498942
1304 111.4340513246301 0.10866364261805139
1305 111.34021007683172 0.09796441137341672
1306 112.15994694536222 0.10525350802519828
1307 111.1800995813379 0.09691875775207437
1308 111.68494756258794 0.10301622228432783
1309 111.17880582038262 0.10883019911765845
1310 112.09815421778193 0.1162915733570582
1311 112.90076654360938 0.12199714357342761
1312 113.01179649379823 0.12470858185919265
1313 113.37880476436422 0.12747267290750752
1314 112.32519772160852 0.11805609971161912
1315 112.62014335896752 0.12266119592017921
1316 112.77414094151229 0.12729279930430992
1317 112.10736930206804 0.11710057306475108
1318 112.22586804499005 0.12377422777963376
1319 110.8595371964377 0.09638762066938245
1320 110.45377845865478 0.0955366414955835
1321 109.98776774104086 0.08606455398699075
1322 111.58899185721455 0.10349520796838818
1323 110.80291050529256 0.10004255944044504
1324 111.90465907997502 0.10807627719592094
1325 112.67402952656174 0.12416552352212584
1326 111.89975382511557 0.1100615548548265
1327 112.15491260470199 0.11779282428268545
1328 112.31400634352217 0.10860656611342578
1329 111.20750119264612 0.100321842773483
1330 111.37741797814509 0.10442552586965947
1331 111.68869808664158 0.10430644706408787
1332 111.94530030127595 0.10651540755034206
1333 110.89040451659235 0.08721811333844498
1334 112.10746790273097 0.10670304307784284
1335 112.25633127864569 0.10998914025888651
1336 111.53213246461995 0.09905919770952643
1337 111.41314512624925 0.10365988256372127
1338 110.27425059453414 0.0846465141584799
1339 111.97146620989501 0.10819873141962899
1340 112.26410031726235 0.10870874347102821
1341 112.47867822428431 0.11709854004582276
1342 112.40102091199444 0.11489943752007026
1343 111.95590924858114 0.1124870600328498
1344 111.67394119587065 0.10374850331855068
1345 111.95880012763631 0.10171280289615026
1346 111.64350762444359 0.10308201008364082
1347 112.35235655792295 0.10942675635118027
1348 111.88151796468392 0.10444053451329494
1349 111.54364899895326 0.10399808340951988
1350 112.42581401463177 0.11664351276123075
1351 112.51322976740205 0.11926772782602213
1352 112.54386129044387 0.11426757582112346
1353 111.8580516821403 0.10748383531796024
1354 112.08435537986553 0.10725522982754332
1355 112.33266532091308 0.1058598096597807
1356 113.11804307468347 0.1261807284177029
1357 112.47827060041618 0.1150417623395612
1358 112.62743865609377 0.11437713446871478
1359 112.24865541015541 0.10474064055968513
1360 111.60871980036801 0.10092713284586885
1361 112.20807276010432 0.11226628448053033
1362 112.44297931077071 0.11078274555422718
1363 112.03910266550872 0.1075318616107801
1364 112.3259303510564 0.10464904330211477
1365 112.44963821322919 0.11044477734609592
1366 112.86978872064294 0.11605275248621705
1367 111.80155381313945 0.09988086435005261
1368 112.51208757515202 0.11108017570614093
1369 113.51607715087178 0.12448510981851257
1370 113.39649176761114 0.12191889114203214
1371 112.96044050515208 0.12235038868621684
1372 111.7288469425702 0.09993779956165938
1373 111.6892039064316 0.10179964852566081
1374 112.07165978346423 0.10268354562735094
1375 110.75541278251148 0.08608594192311791
1376 109.30922157285592 0.0683158883324737
1377 111.06623716019007 0.0980054863494162
1378 110.7088104991123 0.08966028578648033
1379 110.80400004074568 0.08774892779524823
1380 111.76348023071526 0.10152505502754927
1381 111.95388919819563 0.10406983339664244
1382 111.40403579711146 0.09278977948017264
1383 111.23966554589717 0.09876484671010421
1384 111.67742572475034 0.10112699978210415
1385 110.52493685630415 0.08674815495804955
1386 111.66278610820234 0.09835165680132107
1387 111.05647405331833 0.09365479465368909
1388 111.91477209910006 0.10490457548860155
1389 111.43707227196332 0.105438960523487
1390 111.67593538237129 0.108967170786888
1391 112.11828259668351 0.11124707103116682
1392 111.81579787928342 0.10592562619862289
1393 111.76544736936417 0.11245765407927133
1394 112.47126763822652 0.12074838598889537
1395 112.98381273495708 0.12686438571558623
1396 112.19980561839861 0.12292334100575486
1397 111.98130106003453 0.12137313897256563
1398 112.11236949138271 0.1201213172755129
1399 111.34536590981959 0.10660324996811599
1400 111.66913313623488 0.1046264398395399
1401 111.20123615973623 0.1004506459535508
1402 110.99346519247558 0.09365790601498236
1403 111.29610098711521 0.10849888249801909
1404 110.65078716781288 0.09725841535646562
1405 111.7638644426076 0.1080340002067749
1406 110.75085368941306 0.09675438475361009
1407 111.19270821591394 0.10383167131118853
1408 110.50992070810791 0.09364155749425995
1409 110.57678587027351 0.09760070493650941
1410 111.49956021016347 0.10404712053346432
1411 110.73978123393786 0.10631988035431883
1412 111.1375588090595 0.09851841613825507
1413 110.96023299122209 0.09379043579335533
1414 111.05089302210186 0.10160536551066457
1415 111.24882062425185 0.10134315656872217
1416 111.08764864879417 0.09614938385464289
1417 111.79776107024499 0.10479263898888436
1418 112.44713472697163 0.11194977027846476
1419 111.57543204067042 0.1011267126548615
1420 111.06901353727383 0.0947786121019667
1421 110.82542165854906 0.10495581817131949
1422 110.80535162162316 0.09373505794477244
1423 111.86276481248903 0.1092230315492303
1424 110.96729229111496 0.09669124272374008
1425 110.51478639330838 0.09513728246681241
1426 111.89617181910945 0.1120445444140773
1427 111.86152748601876 0.10729400384377763
1428 111.07736690265726 0.09798115575197608
1429 111.58670785022534 0.10717732282449388
1430 110.904166682593 0.09437008819367854
1431 111.38339504801138 0.09968267357846738
1432 111.31625864764719 0.10136380107593856
1433 112.74725295774921 0.12036148922788215
1434 110.96861654972595 0.10352682478809383
1435 111.31873094625354 0.10070064254219069
1436 111.80471696994447 0.11396788308605055
1437 111.55619656465915 0.10796729413847128
1438 111.8546920228158 0.11194210957711037
1439 111.96774729201901 0.11178950242761965
1440 113.00675452579806 0.11917473601307493
1441 111.92523438166916 0.10783181345930526
1442 110.88942770053806 0.09766413512418348
1443 112.23464077774392 0.11048567383118879
1444 112.52400700240666 0.12097980970824529
1445 112.93777237715626 0.12066917011468803
1446 111.68828498538424 0.10813935222615267
1447 112.45435773207264 0.10923520514873808
1448 111.32471429681149 0.09682682281151911
1449 112.14884209992603 0.11168000751699603
1450 113.25978009896333 0.11963584434612196
1451 113.22547629056999 0.12156527403146455
1452 112.66612656150909 0.11243833148768823
1453 113.25659110115457 0.12102725378797907
1454 111.90262360017259 0.1062430762337292
1455 112.51893580794518 0.1181275243922193
1456 112.18912936862503 0.10512431206178141
1457 112.68038081531586 0.11286058298182933
1458 113.65103731488439 0.12805421503616454
1459 112.37762644996145 0.11120475151113551
1460 111.82059665444572 0.10423624178783264
1461 110.96285168664566 0.09726273849485367
1462 112.38441783292318 0.1093546353135536
1463 112.34792983791083 0.10927654171116419
1464 111.65053151508363 0.1076417014718094
1465 111.66859727869642 0.097878383719192
1466 111.01909142544457 0.09266156023820082
1467 112.01396598013615 0.1009100256804154
1468 112.23011355174278 0.11045112534130452
1469 112.70177907296898 0.11554530479482239
1470 113.37544855737946 0.12093876228296596
1471 112.52132608278679 0.11202588778392808
1472 112.68595921221689 0.11235544241145834
1473 112.67339134785747 0.12203011861763013
1474 112.16332752381709 0.1175079061990636
1475 112.7652078703552 0.1131128686119256
1476 111.75044503622156 0.1045532018309937
1477 111.5894354110717 0.09625532896136446
1478 112.45156827803604 0.10992974399098576
1479 113.46631105343258 0.11909300086019214
1480 113.40105811576039 0.1161541625460506
1481 112.6751930155174 0.10924548705158355
1482 112.52830428578353 0.10586512094201572
1483 113.11835055586803 0.11879316520066707
1484 112.63309143448036 0.11349184413038849
1485 112.52530398068815 0.1139195824206305
1486 112.20934690901909 0.10425171444003145
1487 110.88360680692914 0.0830574918696031
1488 112.37431835161969 0.11144983080664861
1489 112.46273509007624 0.11166991031794193
1490 112.60781617572901 0.11096357092565612
1491 112.23241855521228 0.10884335986553784
1492 112.52200330667151 0.10622212933604447
1493 111.69110236528017 0.09684974375381894
1494 109.50315891400022 0.07442910062580876
1495 109.86938261253951 0.07872034116859095
1496 111.26675637655438 0.09645373306332083
1497 110.462843364022 0.07462019869983683
1498 110.17532085379052 0.08156935852202796
1499 110.65829462169387 0.08053362457340163
1500 110.42972912504976 0.08170350775438184
1501 109.87520140551183 0.07464456266380193
1502 109.9170089470724 0.06743976449171007
1503 109.18838815546448 0.06208547307442369
1504 111.05453304954973 0.09142839028221639
1505 110.38006628993972 0.0824930543831024
1506 110.83145578558383 0.0872337140307341
1507 110.89167266692857 0.0892432511415775
1508 110.59767915738718 0.09039763023412728
1509 110.34904838946169 0.08504634615488749
1510 110.83335028304988 0.0910515253644395
1511 111.96749120845274 0.10278683905843744
1512 111.14353292096925 0.09164647690910988
1513 110.76498173983656 0.08600047747030293
1514 110.78613360165039 0.08252712200008228
1515 110.15030849253473 0.07894968759669485
1516 110.76653936894739 0.0938435802338835
1517 110.22686339706598 0.08541444285790678
1518 111.39473525290143 0.09607365814935165
1519 110.67565480045931 0.09234788182343623
1520 111.15439429806983 0.09295370757042465
1521 110.5326563984631 0.09101581655779689
1522 110.48970026945844 0.08815674525382056
1523 110.43964144676266 0.08770534366515403
1524 109.97470575155641 0.08516070318638069
1525 110.86501695526655 0.09223627633847031
1526 110.10270613147584 0.07870439505003268
1527 111.57330083921973 0.11011358429580098
1528 110.71762488388805 0.08861647269332429
1529 110.69548655941954 0.08867820433044749
1530 110.64126236709146 0.09348720746429362
1531 109.89025847068302 0.08019783889419985
1532 109.07239844547213 0.06912074574629401
1533 110.22087379534604 0.09256049627156071
1534 110.56282163187531 0.08696494278842504
1535 111.24110031000545 0.094150979290747
1536 112.15957340102045 0.10634898870243392
1537 112.85629361601659 0.11331042367616151
1538 111.69753291319694 0.09984717815215616
1539 112.75383541914631 0.11349922615907937
1540 113.42967522612099 0.12260924475022528
1541 113.51731703650456 0.12265937135044747
1542 113.2547860590787 0.11892090861035332
1543 113.31350485641698 0.1171450745728293
1544 112.41817118280102 0.11004120979177479
1545 111.66045357083598 0.09893352223958818
1546 112.23793417252782 0.10633648101802229
1547 112.67851732012468 0.11065041997435654
1548 112.10906889690179 0.0988741392535799
1549 112.5315000320824 0.10817933314947659
1550 111.39115691617747 0.0992270779636959
1551 111.88248690773234 0.1001392092083444
1552 111.33882356753908 0.0949553782714172
1553 111.85516515758682 0.10313086272404837
1554 112.12727917086008 0.10470805242436876
1555 112.515683189168 0.1133409673259177
1556 113.1611101588308 0.12263056101052716
1557 113.93745557565569 0.13349470790907159
1558 114.23543553768347 0.13707612136373326
1559 113.47030671001039 0.12508349309626943
1560 113.9662827322452 0.1367556522741833
1561 113.90911565068151 0.13652095362436079
1562 113.285961535184 0.12606229455404594
1563 113.77041218599095 0.12966700976926693
1564 112.8209165031194 0.1255790227981941
1565 112.17246414614806 0.1167139554759159
1566 112.40995435461592 0.11753492809447141
1567 112.8633113690876 0.1262405212875779
1568 114.52126011350296 0.1455829943061624
1569 112.87370510914629 0.12337108827327259
1570 113.11733160092776 0.11700429848033511
1571 112.97894792035355 0.12313104714266077
1572 112.79638504433892 0.1194766508115852
1573 113.00474435186736 0.12352576160264894
1574 112.38020733977612 0.11235735843597605
1575 112.18803172899193 0.10746317987051401
1576 112.935448784405 0.12224076693384711
1577 112.51488499037637 0.11436971207915747
1578 111.70039278400442 0.10903382950718465
1579 111.3708932132979 0.10772289146195835
1580 112.70710237656994 0.12211647861431774
1581 112.51233527536235 0.11466687156086297
1582 112.65998326675526 0.12150839429534355
1583 114.08358700031856 0.13538376394380336
1584 113.13141133928805 0.12677501457869567
1585 112.5551234502607 0.12025765926338716
1586 112.1185057445223 0.12043888785519619
1587 110.44916283132912 0.09595319634109489
1588 110.66622780725575 0.09993701237384156
1589 110.11040947179183 0.09560523417741096
1590 111.66335407447326 0.11008377096090749
1591 110.82373209389318 0.09984083104879204
1592 111.46815715824789 0.105142827420738
1593 112.11559999065028 0.11393485390873903
1594 112.88657881215546 0.11841760261235357
1595 112.66085009142961 0.1181679796481041
1596 112.29013396920853 0.11653588679770577
1597 112.5659780615938 0.11788505142201722
1598 112.63434752344602 0.11323385840237421
1599 112.19989483169593 0.11029124471406804
1600 111.92892052642387 0.10574377416187175
1601 112.18265718658742 0.11016023352524462
1602 113.52684347774569 0.12366221623859941
1603 113.34990050676946 0.1181188363543817
1604 112.21511134594483 0.10953345628619438
1605 113.35918775791595 0.12163992154584535
1606 112.86065121093371 0.11913939598173484
1607 113.06077019912642 0.11954599709989056
1608 112.31653638579517 0.10836707082935693
1609 113.61419061011294 0.12380536701352873
1610 112.26335907972265 0.10678435513430351
1611 113.43581362877472 0.11939579175040382
1612 113.33982562360504 0.1183705314094976
1613 113.11085402590255 0.11314206177398367
1614 112.71618480436007 0.10690670949476044
1615 111.96999528727761 0.09946834734702881
1616 111.80288932153019 0.10450143760409114
1617 111.43268884490755 0.09702061542885976
1618 111.65025082370276 0.09214875930472444
1619 111.54519416162586 0.09681797044058038
1620 111.95427802544594 0.10537577951188704
1621 113.40509399935002 0.12180611476003145
1622 113.15043163921267 0.1237576951650129
1623 112.99595136420677 0.12018442538505958
1624 112.59784637672412 0.114011242621744
1625 113.1363832127963 0.12194424820689487
1626 113.05432234691602 0.12109939723375718
1627 112.27657857292763 0.11095512864509305
1628 111.47187417579191 0.09645896092879114
1629 111.86810038223557 0.10258459647200247
1630 112.93928376520599 0.11783118984813934
1631 112.76876572680331 0.118863128387388
1632 113.89487204404219 0.13519804096465005
1633 112.8730175023019 0.12396181108854543
1634 112.66631903808224 0.11664175959482381
1635 112.93099011786066 0.11565871998512423
1636 113.1008763459947 0.12310095130570908
1637 112.23270026620561 0.1133035989227541
1638 112.51562877121239 0.11389511234122829
1639 111.99042856357333 0.1043411054056328
1640 112.74487295863796 0.1092800069645854
1641 111.82510536543987 0.10809521616285356
1642 111.88752314913782 0.10778195767081211
1643 112.07650740033588 0.10381797860575326
1644 111.44396538867888 0.09712819665838324
1645 111.92114896539576 0.11343078695606679
1646 112.40568785665309 0.11200439556511332
1647 112.46782010530578 0.11392908814480396
1648 112.45526075986673 0.11248673360069039
1649 112.86290046662354 0.11701044688690909
1650 113.42209998395055 0.12840094290812276
1651 111.32279625019167 0.10010118650298527
1652 113.0433565272305 0.12630181585052613
1653 112.79760196369672 0.11751956977299727
1654 112.65049152158262 0.11575352525282312
1655 112.43191674579542 0.11169562166213853
1656 112.42194575463087 0.12074605736329025
1657 111.36957921294822 0.1039344746398122
1658 112.17632800217778 0.11860930222047505
1659 112.9895661861794 0.12740003407617528
1660 112.98799550016169 0.1232438875227243
1661 113.4213547631986 0.129102234943977
1662 113.51901813076249 0.12836845847220069
1663 114.01545542372608 0.13342034335658481
1664 113.53847624933773 0.12112068233121664
1665 113.55066458663319 0.12506725573309785
1666 112.3193056578018 0.11122934964267517
1667 112.15265833544676 0.1101154219972752
1668 112.80702888905437 0.11922336364646269
1669 113.5313790928466 0.12755627513233536
1670 113.38148653289592 0.12712605078384942
1671 113.05640070073947 0.11985836380346349
1672 112.82854075089702 0.11551450490308357
1673 114.02864779302575 0.13649221249230858
1674 112.37527527082226 0.1157889395154621
1675 112.74320254297075 0.11608732080563822
1676 112.49208235153554 0.1231467788623124
1677 112.87162235259208 0.1173638472532138
1678 112.90414685028784 0.11401176072274977
1679 112.8374737171044 0.11926017468192418
1680 113.42236426186446 0.13051778396785507
1681 114.85771296943537 0.14603017192711454
1682 113.3404611128014 0.11779362038427488
1683 113.17292874870968 0.12512681813432103
1684 113.38768531252137 0.13082919897880352
1685 113.86438864032355 0.1393119265572782
1686 113.79336022564418 0.13300186035111705
1687 113.9829050279906 0.14389465856524786
1688 113.09873475500365 0.1358411511593517
1689 112.69763483844453 0.12660062105310588
1690 113.9654082004045 0.13388357195273592
1691 113.74072999488435 0.1375834145214635
1692 114.11539223880975 0.14488309470518812
1693 114.02241694285568 0.14747932107845918
1694 113.9430411335465 0.1438206977417159
1695 113.94413517598994 0.13927709318608072
1696 113.3834983721675 0.13252461426221662
1697 112.70548015026237 0.12496051882569481
1698 112.92520670336322 0.130422120442927
1699 113.43318760349993 0.13323600525163093
1700 113.13349829378568 0.1269138466905675
1701 112.60226107670982 0.12091782364561965
1702 111.2428671837288 0.10002801726287369
1703 112.619700601497 0.12276651652588377
1704 112.55522185183496 0.11916554554576142
1705 112.7363514785904 0.12657436045682557
1706 113.14725412133879 0.13196787343246497
1707 113.19635986607322 0.13574764724904342
1708 112.6604755676843 0.125862753612621
1709 113.21176143868429 0.1279964859817958
1710 111.88472931566326 0.11339522479628705
1711 111.38549660681475 0.10504992964299287
1712 110.94210845698962 0.08985813219669525
1713 111.73386619084656 0.10814768712531364
1714 111.3560865165084 0.0989564463198983
1715 111.93618412953543 0.11154689517654481
1716 110.79891609560555 0.09340693246280996
1717 110.9310781667301 0.10219418282971904
1718 110.95813218417499 0.09932249834200713
1719 111.38632883154631 0.10403687690561936
1720 111.24628607289802 0.10397677209591516
1721 112.16380181234133 0.1115388479095687
1722 111.68714182678009 0.10785457218310368
1723 111.78397385949711 0.1107705675646633
1724 112.46457156503392 0.11946285429952219
1725 112.73573732254583 0.11529565593558966
1726 112.05374871714636 0.11320665519173256
1727 111.61424759711797 0.10934788747422353
1728 112.70497935723422 0.12176919262354458
1729 112.34968134772997 0.11499334231721303
1730 112.68060045745737 0.12243303840153541
1731 112.022785975758 0.11267658395031854
1732 112.26170753320534 0.12033877065904619
1733 111.6740166170827 0.11033927708729241
1734 112.03915134747037 0.10911483892421947
1735 112.4392346741507 0.1265242677268651
1736 113.05031378867014 0.1299879252222148
1737 112.80804452133088 0.12659363451047412
1738 111.56330089243008 0.10803599676215558
1739 110.92023338265612 0.09281363839550094
1740 110.66581098925596 0.08790551012040038
1741 110.7248929950336 0.09267863167332102
1742 110.9210126769321 0.09194560556041698
1743 111.32065219693015 0.0957238899320193
1744 110.57141189508674 0.09784484846458985
1745 111.25131451133504 0.09887872772583395
1746 111.46813101187628 0.10288279196387795
1747 111.7785209250247 0.11037461931692671
1748 113.0175208636601 0.12571687039118928
1749 112.17423061567531 0.11315339930869028
1750 112.75185354603573 0.11597659494572954
1751 113.3556870793566 0.1275193971836387
1752 113.18516083777627 0.1325977540015253
1753 113.89697493252524 0.14414715756306873
1754 113.60793358549513 0.13489228320821733
1755 112.53270761123339 0.12475073396817704
1756 111.60182936929803 0.11234124924792022
1757 113.13051544688643 0.1336699393134504
1758 112.48518632038302 0.12712428184702307
1759 112.44708637490918 0.12174883639790612
1760 112.08901347974958 0.12618056588570636
1761 112.11324732112293 0.11985242454544465
1762 111.95569012187882 0.11942316107899364
1763 111.66895213987549 0.10979927832768754
1764 111.99225546627171 0.11443108854073447
1765 112.89596729866729 0.12526395331885642
1766 113.1245491669103 0.12845202595173166
1767 112.59623117631872 0.11921546323750642
1768 112.62184111747449 0.11798021189138963
1769 113.99749171841525 0.13841612638651157
1770 113.28007732201529 0.12727878749238397
1771 114.31121149214783 0.13614962647428142
1772 114.22752090434408 0.13744044380653542
1773 114.75833414896677 0.1483548313084262
1774 115.36563385049969 0.15886417705677613
1775 114.4670781788496 0.14507172757123366
1776 113.43726179900598 0.1320947783527855
1777 113.4938275329411 0.13523474296729
1778 113.91355885337542 0.13954082074277518
1779 114.15516185112277 0.13839855713515248
1780 114.1056504429107 0.1405399204365959
1781 114.36191897736217 0.14577351543423844
1782 114.12196158009714 0.14250968164858469
1783 113.76385516443212 0.13486243889875604
1784 113.44022683540773 0.13630825484427356
1785 114.19111108750425 0.14307178660891462
1786 114.2162153060652 0.14650745563221967
1787 114.2064067162955 0.14760873341077685
1788 113.75741542988885 0.13984936732284303
1789 113.50262363436917 0.1321917082992361
1790 113.08639211143864 0.12946920471406742
1791 113.35815967837793 0.13191401359603272
1792 114.02174376745225 0.1387767825839924
1793 114.59993307249235 0.14994308525529687
1794 114.24894205151224 0.14095155864288023
1795 115.09135940398401 0.1476060823190931
1796 114.87277277411755 0.14979319536567293
1797 114.5973871070309 0.14899887587107896
1798 114.05384680242176 0.145142165236409
1799 113.27675446854164 0.1275407285567126
1800 113.4747690446009 0.13576049313969918
1801 113.29825617379664 0.1331745258980842
1802 112.61914212582744 0.12524071338845932
1803 113.29839717286283 0.1342019824891103
1804 112.60761924665168 0.1158199804829565
1805 112.57352744761778 0.1220130769808776
1806 113.15920728403269 0.13257951374962584
1807 112.90920644975391 0.13239010481153757
1808 113.10504145978409 0.13104517429731155
1809 112.05783953936879 0.11125312313429503
1810 112.91371139729668 0.11607698617415418
1811 112.26341752813656 0.11733131321643808
1812 111.98113387252704 0.1119741496110257
1813 112.3230438275922 0.11622077319688895
1814 112.31541899856121 0.11924998413223253
1815 111.67412690807829 0.11960008473440198
1816 113.55161242600676 0.14195156993169278
1817 111.31280597590727 0.1124248508409571
1818 112.48933841512113 0.12493300287543396
1819 112.33628364879789 0.13127624432105633
1820 112.78182414725319 0.1356150932170146
1821 113.53975968995182 0.1472222432083179
1822 112.44306277094725 0.13300449264388314
1823 114.26349519286084 0.15072895037292122
1824 113.19496769940748 0.13624208535329985
1825 113.06986761899388 0.13457558191015695
1826 112.71321729136167 0.13497727492762435
1827 112.58909213461685 0.12863674757885513
1828 111.43249779449698 0.1062220952783609
1829 112.42811662243398 0.12101511131270393
1830 111.5296557745186 0.11196912321838004
1831 111.4102332402258 0.10709268841147068
1832 112.00263307909508 0.11475317955209807
1833 111.34996192900627 0.10911728123183739
1834 111.41213968167662 0.11423564049952406
1835 111.46252887309667 0.1040914577918417
1836 111.95400513717921 0.11432801419150418
1837 112.39940243299962 0.12319321200439026
1838 112.61540177869894 0.12867619790525708
1839 111.79267656072518 0.11083750519891289
1840 112.20755988722229 0.11427818382612287
1841 112.25217408851206 0.11562435624124479
1842 111.27081362012775 0.10653812892206871
1843 112.08531856408406 0.11619746058537428
1844 111.081885449094 0.09502163913072814
1845 110.98580762062532 0.09603779565000947
1846 111.11296041856572 0.09914916431660503
1847 111.6745801077897 0.10859318737747281
1848 111.45344799445706 0.11056558572139996
1849 111.59751642801048 0.10629146178768745
1850 112.83623811162755 0.12824325743593534
1851 112.71243595821215 0.12117618403270003
1852 112.83382594813244 0.1340443824187374
1853 112.3193513012706 0.12096356403077313
1854 113.20912711735134 0.13519521483029362
1855 112.29614461479059 0.11986560944255309
1856 112.50642704605603 0.12380047338909239
1857 113.02355537174513 0.12776394267161528
1858 114.61297337803379 0.1432507051123133
1859 113.22232960145323 0.1279065751170041
1860 114.03066910595861 0.14742597396220747
1861 113.62160450432546 0.1390092145321542
1862 114.68201813570897 0.14674781563343342
1863 113.89409812169039 0.13975691945262148
1864 113.64904181879487 0.1350965828574756
1865 111.9523691302817 0.1145922464815532
1866 112.84708933651372 0.124161007571011
1867 112.30698117884647 0.11634820067207252
1868 112.38394240905704 0.1155380397469431
1869 113.50727524735403 0.13436400851916008
1870 111.48774241432031 0.10484482546807083
1871 112.16082291042112 0.1080476135992392
1872 112.86726419589918 0.11535216814467819
1873 112.69372185094369 0.11754676204609071
1874 112.12774755644178 0.10672401200306181
1875 112.39155137434415 0.10942089538707445
1876 111.73658742191917 0.10377657882356828
1877 111.66000964946547 0.09547287757194123
1878 111.77766281009444 0.10639021368029411
1879 112.3786371674983 0.11695265206904737
1880 112.15264365492516 0.11345598518984401
1881 111.64907968824647 0.11002129725539866
1882 111.67173848692636 0.10901995799838338
1883 111.53616082303527 0.09828847237019844
1884 111.92267223137452 0.10918496542989864
1885 112.86417209972686 0.11839225474583448
1886 110.81842521717363 0.09486340605103638
1887 110.66936996094469 0.08644520213427853
1888 110.2044293962041 0.0866171327543539
1889 110.84996293047055 0.09388221073587777
1890 112.0727468421109 0.11227955306395798
1891 111.32936472075123 0.10089990706800878
1892 111.53189459545462 0.10063980904094516
1893 111.38727969630672 0.10710852994659803
1894 111.88348556222631 0.10516781943887954
1895 111.53982930257581 0.10536470805934017
1896 111.19921343542995 0.1007222216564374
1897 112.50713316475847 0.1126094178883641
1898 111.5729618886952 0.10498429296388734
1899 111.69383867482456 0.10661647665583451
1900 112.0565301646217 0.10599616327733197
1901 111.15897288878364 0.09789984005878438
1902 111.03129498776347 0.09518558656210219
1903 111.61785953666944 0.10418455187134856
1904 110.91651643712895 0.09404379092765103
1905 110.15015507594788 0.07829089610872908
1906 110.83301857698962 0.08938969425785026
1907 111.59106342757461 0.09067894625199069
1908 111.05763386998493 0.09089329747703911
1909 110.93567676300118 0.08777713666638864
1910 111.20800968437156 0.0898476202746663
1911 111.28855001057902 0.09763464662157717
1912 112.27248363673505 0.10529730113215796
1913 111.99664243037118 0.1024629932985136
1914 112.91215741089583 0.11794932618067544
1915 112.54499086997252 0.11586127191280127
1916 111.71222378593569 0.10488308137969427
1917 112.6982775752983 0.11963756775314449
1918 113.15098659565945 0.12412021227600423
1919 112.90241360794343 0.12296990481298109
1920 112.57946359324612 0.11827479301556165
1921 112.32051022073061 0.10870641211184129
1922 112.62560992421517 0.11240720142002458
1923 111.42478839757095 0.09941831630940345
1924 112.06302972894161 0.11144569608737931
1925 112.40558171945422 0.1087425394132786
1926 112.59495158403452 0.11341765888582933
1927 111.62241032837444 0.10071553083908202
1928 112.95231344513918 0.11597559396782908
1929 112.25370524410981 0.10714972991070015
1930 111.86025166826978 0.10003405426302503
1931 111.99998995833927 0.10590072852119858
1932 111.24611660814833 0.08601251254707087
1933 111.76356189355474 0.09910388346137566
1934 111.51791602020077 0.09675137849869786
1935 111.40511205824508 0.09382529814910334
1936 112.33606218801128 0.10720523709610841
1937 110.93882036549822 0.08595336495426054
1938 112.23238130151194 0.1117884610666533
1939 111.91218037836914 0.10709825503952419
1940 112.28068640400895 0.115206218777543
1941 111.89506229756161 0.10468696386494791
1942 111.74091796837095 0.10655809788009718
1943 111.84303216918123 0.10443207788415443
1944 110.83146866250792 0.08901571392213137
1945 111.70466732435086 0.09999466903706888
1946 111.00491048604917 0.09395697175022444
1947 110.43372994561669 0.08515567205747487
1948 112.38685669437226 0.10969192853858545
1949 112.24882033454095 0.09870101216507943
1950 111.8961485337283 0.10364397834211536
1951 111.5142727068523 0.10065979275783621
1952 112.32584785853662 0.11293156174159469
1953 111.66690515669998 0.10338459668473543
1954 113.11102488808042 0.12594027944051056
1955 111.07623601690537 0.09297607671140506
1956 111.30419069335316 0.10191384849703666
1957 112.09471235627784 0.1062934037012283
1958 111.48167885777245 0.10293530386452598
1959 111.10298341812513 0.09621508888920383
1960 110.54652334545607 0.09187173391827874
1961 110.85972576948619 0.09501264468198134
1962 110.78575955885798 0.09619016246782297
1963 109.93099417865727 0.07725606745903757
1964 109.73435803694268 0.07903958568687053
1965 110.07768086325001 0.0856181379940586
1966 110.39080422779908 0.08814013778046725
1967 110.011727338437 0.08149158043084992
1968 110.25739304139796 0.08624775064478873
1969 110.12896451164116 0.0828988433170249
1970 109.91615719712563 0.0754608678619173
1971 111.74045265901516 0.10077744671710331
1972 111.35884663748524 0.0952249577820371
1973 111.05440806162808 0.09923878641214146
1974 110.42720865749145 0.08569994569900563
1975 111.59851011250785 0.10123357388607723
1976 111.10918347020177 0.09448487922394377
1977 111.47611069897437 0.09993123551441008
1978 111.81095379910757 0.10867158498420437
1979 111.44184831048815 0.10331899561550917
1980 112.37674703321032 0.11872296993679199
1981 111.84334819027185 0.11048710487175217
1982 111.65315297442231 0.10870863386018048
1983 112.40812864338233 0.11662768062676421
1984 111.76989012209326 0.10672350573096934
1985 111.35601228242075 0.09850430217953954
1986 113.07811824283687 0.11474873576214795
1987 111.29915156247321 0.08458347483849782
1988 112.30280401176668 0.10502362879451166
1989 111.93379001704417 0.09850075891725296
1990 112.26031007949166 0.10252572732300758
1991 111.77207823909838 0.1016081366161603
1992 111.4466605306845 0.09760967134880005
1993 111.47735538754371 0.09292436292824036
1994 111.63556892471506 0.10230513677264319
1995 111.16244550359471 0.0862488641788296
1996 112.11714673195146 0.09971871280841704
1997 110.8765788050108 0.07763769274445842
1998 109.68151107962856 0.054013665577588466
1999 110.42475524937977 0.07899307892249186
2000 109.92839994895868 0.05981654124047253
2001 110.71011000617904 0.07349578943890944
2002 110.16132164442443 0.06539291480023202
2003 109.4987755173632 0.05382279330692874
2004 109.46212818324001 0.054467486049294966
2005 109.74718026599872 0.06008874461543445
2006 108.88105506926874 0.04908075739119666
2007 109.20775160094733 0.04655103240400116
2008 110.18350965123487 0.05986518201302238
2009 108.45783607028918 0.03849053133382352
2010 109.2029104270211 0.05034398572160037
2011 110.42232765679678 0.05978859982999496
2012 110.01749433514476 0.06765761047456009
2013 110.08619677292852 0.06249861616070651
2014 109.62514000862329 0.054149772608549473
2015 110.59616358223101 0.06701022673400037
2016 109.87731397558174 0.054802127793563304
2017 109.78841056139629 0.06065101294232167
2018 111.01823859038714 0.08320514759792497
2019 110.61261127650396 0.06880938523183211
2020 110.05973218512908 0.06446689069742562
2021 109.38867699607611 0.058947551683517174
2022 110.33016386642392 0.06715526000712357
2023 110.02278015001498 0.06244286585695524
2024 110.08705364767786 0.07121259980394001
2025 110.74372062852979 0.08107963843353239
2026 109.54603473774885 0.06600615202766458
2027 111.64073649251822 0.08767211894064053
2028 110.42511441814669 0.06811514979904831
2029 111.36707952939572 0.08685916394806081
2030 110.67430521268837 0.08082975646002555
2031 111.72879858735449 0.08808203005967208
2032 111.31676084575982 0.08142368101974273
2033 110.7932708298117 0.07285157047283164
2034 111.09375764398112 0.08001132626111584
2035 110.77795316698973 0.08060343639668865
2036 110.65369644995441 0.07453515615408457
2037 110.62116345311074 0.07500014149906398
2038 111.39899044205126 0.08611443104983396
2039 110.56310180203641 0.06779850303800761
2040 110.4559529234883 0.06512014987714865
2041 110.62622145341349 0.07288279485730875
2042 110.96904272454873 0.07789585172831959
2043 110.07011136913164 0.067970659359746
2044 110.17290950309946 0.08129065577029415
2045 110.46187346513285 0.07648875729748239
2046 109.84891962791143 0.06578590949053165
2047 110.98922550130095 0.07654414165994305
2048 109.60603181861956 0.06597692145779388
2049 109.99269224194441 0.06904433719766034
2050 110.17022976700679 0.07019470931649074
2051 109.32872653435403 0.06129390459497708
2052 110.02325718159989 0.06850967252430962
2053 108.87723991068407 0.04677651654160142
2054 109.53141209130348 0.059820011161564435
2055 108.81061700701564 0.046855244471440294
2056 110.11183338166532 0.06064842400911452
2057 110.01469121453414 0.06379621121498713
2058 109.82748545492863 0.06416966269091828
2059 109.68928483990584 0.05553830520681391
2060 109.21067560729934 0.04770588371520723
2061 109.09495765748979 0.05585421726243278
2062 108.95115568293419 0.05283886175981245
2063 108.9897773106264 0.05078825806244047
2064 108.96334163733178 0.054747430608014236
2065 108.62964346006488 0.04360277626395437
2066 108.40076898935364 0.045565829159696425
2067 109.1522083794051 0.05500488402012438
2068 109.21751572926377 0.05083020406090355
2069 109.77135040671841 0.06576985704519689
2070 109.87512389755055 0.060794628169303366
2071 109.5868788143794 0.062042686193526486
2072 109.70062622957134 0.06339562587483072
2073 109.96599449289688 0.06920639269021511
2074 110.64586024608278 0.0853369627402768
2075 110.88294174293519 0.0829126194147648
2076 110.18964780938825 0.07883698578363596
2077 110.27464708222703 0.08023502161682183
2078 110.27688699312357 0.0689752462606168
2079 110.54100097731684 0.07727201364739411
2080 110.48664875823995 0.08242621086953172
2081 110.8304788089819 0.0819711481498826
2082 110.46267921458117 0.07785030445692953
2083 110.08966439494523 0.07016120439236573
2084 111.54263115436615 0.09797245004865796
2085 111.58791501116283 0.09952421020230151
2086 110.84543324157814 0.09174584260042107
2087 110.87565637377902 0.08710538811400814
2088 111.25747396042428 0.08974447529718677
2089 111.22454728164314 0.09603080989392365
2090 111.06895166283624 0.08970930648405662
2091 111.70960688862087 0.0916268712990499
2092 112.07850863668412 0.10315138922494993
2093 111.18824677288369 0.08782752188068599
2094 111.56147117398133 0.0883917835780964
2095 111.10423442815434 0.08330462634886016
2096 111.12600125396365 0.0924964140782576
2097 110.92644352400781 0.08160776867390707
2098 111.83044941495756 0.091276488441977
2099 110.65654340858596 0.08493183040933905
2100 110.14126026792206 0.07935412769395112
2101 110.52613184575877 0.08268497337846725
2102 111.1851680439206 0.08375709918319063
2103 110.54330029101632 0.07743012652268699
2104 109.9990281939036 0.07546087748737229
2105 109.42553780582936 0.06206353215273064
2106 111.08075255535887 0.08453370008161376
2107 109.94689373228903 0.07130672594814802
2108 109.73093840145243 0.0722390953208677
2109 110.20066942890745 0.08106237603070865
2110 111.54913777499914 0.09357187423882285
2111 110.64584534178954 0.0799527004983438
2112 109.87862996942725 0.07096455633976806
2113 109.96087563518792 0.06893651713022597
2114 110.18754561393962 0.07510819867340035
2115 109.85823955799576 0.07224787962901524
2116 109.12712366708301 0.05812475629264802
2117 109.56652848141195 0.0683079091594011
2118 110.73589750576433 0.08455806438382785
2119 111.23357545744008 0.09135510655140167
2120 111.12808615173249 0.09320280248476964
2121 111.80160967377047 0.1026259733505478
2122 111.15879163406841 0.08613370342343663
2123 111.24115510229467 0.08658279920331058
2124 111.98124263253997 0.09875222211416546
2125 111.5952306528154 0.09055705833113015
2126 112.13360268934184 0.09666901535062566
2127 111.55470925910042 0.09797083619213198
2128 111.86048170856394 0.09865636388771726
2129 111.62235922158885 0.09947971759635021
2130 111.77647828307235 0.10527681576657466
2131 111.53424955443893 0.09709407867044528
2132 112.2177994446582 0.10394333951843915
2133 112.82593191391867 0.11548356959064265
2134 111.99447179276336 0.10389054955697197
2135 111.67887520638396 0.09734345515550946
2136 111.71084538726275 0.1029963718523147
2137 111.29288758937629 0.10056814551161808
2138 111.84644314797825 0.10355579960605588
2139 112.68913131776405 0.11744819233725756
2140 111.86442066846543 0.10628519793643099
2141 112.05671533543652 0.1093074688164738
2142 112.61969207219738 0.1089636091510573
2143 112.49136404358458 0.11129502736874286
2144 111.66515014462603 0.1025299146935974
2145 112.29339844731442 0.10851223680240485
2146 111.75376232832534 0.0970252482061329
2147 112.29080607596026 0.10353040335879726
2148 111.61035276060989 0.10479382600490583
2149 111.37334501331391 0.09277148562019033
2150 111.90814728485391 0.10283636564430942
2151 112.67628754451432 0.11106832462820504
2152 112.60438706866566 0.1113691662469607
2153 113.34206271860879 0.1159499089325996
2154 112.67546837088699 0.10791178883444574
2155 112.76417572366968 0.11055836852778866
2156 112.60670279388356 0.10693820740615045
2157 112.63309645447502 0.11175511530647841
2158 111.7883279323141 0.09659055346918455
2159 112.87332531899894 0.1124409169241175
2160 113.01187892947914 0.10715512895217327
2161 112.08106348934822 0.09933241304431228
2162 112.81764967833413 0.10706375394547474
2163 113.26313287947347 0.1156596441685871
2164 113.01499057622728 0.1143478008183404
2165 112.72266751999943 0.11530718166996423
2166 112.26725447226603 0.10418661971517962
2167 112.62686576231876 0.10596944242730544
2168 112.773382644387 0.10461111761291231
2169 112.28600959189585 0.09626403351741619
2170 112.65402487602672 0.1040528162717187
2171 111.98658273715948 0.0959773567097909
2172 112.72756040934694 0.10979065639897612
2173 112.36362871869224 0.10251497860332226
2174 112.58348252000692 0.10881391843962207
2175 112.64533480287916 0.10104272488992538
2176 112.71801323451962 0.10930432371131282
2177 112.90698955908371 0.11302076166824304
2178 112.8333601855985 0.11017974258121377
2179 113.06720691656112 0.10750650957874708
2180 113.17979626767934 0.11853201719971795
2181 111.79371038925036 0.09678541155547282
2182 111.87901636195805 0.09136817995608515
2183 111.06308583712533 0.07704258702406519
2184 112.49887919012677 0.10103694016226705
2185 111.95912858119524 0.09369577934209239
2186 111.87985028666256 0.09457609692041469
2187 112.67537444923352 0.11001310041075718
2188 111.94353833803743 0.09524532171042521
2189 112.90184154349481 0.10873794218203348
2190 112.3607690648467 0.10167153670557483
2191 111.78776892907423 0.09309486887307816
2192 111.23383149876832 0.0877253261642269
2193 110.83108297951908 0.08575589443349685
2194 110.25546263417303 0.07849850879469955
2195 110.80139551976886 0.08106526280310378
2196 110.33382011763983 0.07143406067097702
2197 111.51194974714498 0.09290515026702884
2198 110.0151276865404 0.06664935890258683
2199 111.30417019665086 0.08851529381171763
2200 111.4033407037549 0.08290201108028106
2201 111.92214275649097 0.09186015970776074
2202 110.63160176455487 0.0752506401147669
2203 110.14895207863923 0.06767036323534004
2204 110.51035033385769 0.07207667298982112
2205 110.56842769011428 0.07655742401664845
2206 110.8708894793828 0.08227866067599798
2207 110.91062409321489 0.07771650605215785
2208 110.28828126618535 0.07116325046296512
2209 110.7852091540022 0.07858761782184076
2210 110.1547966200175 0.07018796921860926
2211 111.180374127519 0.08033106305636473
2212 111.79298956319091 0.09246488396970387
2213 110.65551512481797 0.07588529813619604
2214 111.45623247522643 0.09054208824141619
2215 112.07426094306334 0.09936564086278077
2216 111.88666205670974 0.09468359141838245
2217 112.80835703739923 0.10540543785964729
2218 113.08493284091008 0.10937889591327177
2219 112.73024859828372 0.10322289051589795
2220 112.3681459257891 0.09635572712423901
2221 111.5074857608238 0.08292771883974648
2222 111.83931824449678 0.09464614395018456
2223 112.94216584039415 0.11010723175743742
2224 111.89551734136784 0.09311643188104246
2225 112.41699536301587 0.10162516688808865
2226 112.52544741940274 0.10432148865318291
2227 112.23817157701905 0.09309303716193673
2228 111.36538051395586 0.08676261339442493
2229 111.25154090184135 0.08128177079879995
2230 111.87566255505212 0.08956074331813668
2231 111.9497395021938 0.10343378528789748
2232 111.26676932502379 0.09865996041360936
2233 111.63703301787848 0.0899316365687628
2234 111.6294934939972 0.09233964116140791
2235 110.73882956937574 0.07678806439567942
2236 111.982385546378 0.09239701162106495
2237 112.12221202213541 0.09133119065579753
2238 111.56028803927991 0.09058760478737249
2239 112.15681127635631 0.09692736253469936
2240 112.12696258773055 0.09259102464414615
2241 111.55554857281244 0.09287926785990741
2242 111.69325409902844 0.09182029035148864
2243 110.89503189052878 0.07905720752581746
2244 112.21059237875632 0.1010049925153369
2245 111.15817398293188 0.0883140693171024
2246 111.61725755322045 0.0923162331256131
2247 112.1909465398401 0.10128805948205932
2248 110.74675609318705 0.09132170704176723
2249 110.99663980141455 0.0823588778311749
2250 111.94195873447087 0.10391668113161856
2251 111.53528092087629 0.09930767412881136
2252 111.83323755049413 0.09736035797859821
2253 111.16391938756212 0.09327640527694103
2254 112.0136626554983 0.10206796260030904
2255 113.08102887647233 0.11406240057862105
2256 112.09918799464408 0.09972131325237732
2257 111.11008850052582 0.0910305186745588
2258 112.06230002669147 0.10144347801837073
2259 111.82242454347877 0.09732740159168074
2260 111.7461553993025 0.10500690894105769
2261 112.30271896135257 0.1072992859809474
2262 112.17430033410338 0.1078699919463526
2263 112.55654761518622 0.11320214801684658
2264 112.17843918970402 0.10881360818588881
2265 112.45952958589017 0.1131811200100521
2266 112.35369781995152 0.11650484996590993
2267 112.58360234383547 0.1156473391370838
2268 112.29586430935768 0.11539761530336767
2269 112.86826173121653 0.11810433060946979
2270 112.67154762549217 0.11862505423479841
2271 112.79536353701502 0.12093473796607335
2272 112.63911506555276 0.11635594432907193
2273 112.61727903982452 0.11380575278298899
2274 112.54007484770914 0.11028461567983039
2275 112.02071694720769 0.10098938547013103
2276 112.85660871604387 0.11122134684269847
2277 112.6864547496961 0.11438049434780906
2278 112.15615043297892 0.10887749551647452
2279 112.54120070834618 0.1099134115139796
2280 113.1893395913557 0.1203229236581097
2281 112.30165561197481 0.1106456390557482
2282 113.25075196434317 0.12145736598612578
2283 113.5967283775673 0.12855203195998688
2284 111.89227572089982 0.10583797723902577
2285 112.18520830896907 0.10716142521755667
2286 112.43756089691243 0.11154140259158873
2287 111.64313092422688 0.10179465503404284
2288 111.93600487248823 0.10527620194439169
2289 112.44216036781442 0.10777527143001786
2290 113.05261143343576 0.11533155232443659
2291 112.47614757144754 0.10543309531568634
2292 112.04998140270374 0.09980975264338854
2293 111.30082028368913 0.09478235775547839
2294 111.69177377917217 0.09882399546914988
2295 112.57827762764562 0.11120802196156676
2296 111.3708736978769 0.09832999906708362
2297 110.93778808704477 0.09407447874514074
2298 110.82790032062749 0.0934048161946921
2299 111.51829494833073 0.09671402251048133
2300 112.32756327880023 0.11103021698426419
2301 111.75792687945464 0.1047767332320314
2302 111.42838454417853 0.09428268820347407
2303 111.53439424887925 0.09964663949862074
2304 111.90517822741805 0.10778328527415548
2305 112.5473412267447 0.11241826318682302
2306 111.83396462069379 0.10288485683565862
2307 111.5862972773088 0.1022459622147257
2308 111.07177704940918 0.09709930142415579
2309 111.30651174904162 0.09924505127023464
2310 111.80751119016175 0.10186510690895434
2311 112.2386106650012 0.10682827204519985
2312 111.60227405799974 0.09802625516215335
2313 111.43903638476736 0.09424118274868387
2314 110.66962439725758 0.088494480260213
2315 110.45638579172827 0.0899376187359957
2316 109.84718011755888 0.07587749446957293
2317 109.70354433723598 0.07815282560310843
2318 111.05596809637328 0.09706623776908019
2319 110.25534025558218 0.08424352773454769
2320 110.2445824965223 0.08189534374765384
2321 110.66828273165605 0.08272584779610337
2322 111.23906554677315 0.1009337266018483
2323 111.46132719040463 0.1038055120688468
2324 110.98970647311917 0.10040420291335028
2325 110.13233762539959 0.08617397510243419
2326 110.90738972051479 0.0958090211961582
2327 111.36460522562716 0.09963384196983949
2328 110.39489894801787 0.09121545273781484
2329 111.01755307365337 0.0963649839624211
2330 110.88928784598502 0.08746839558732811
2331 110.44418301677821 0.09284916174483693
2332 110.71256867469701 0.09442543084627619
2333 110.59397710107848 0.09338444826903602
2334 110.07168128596842 0.07945887616137626
2335 110.91086924896037 0.08848591640691539
2336 110.7810982662596 0.08919342294426102
2337 110.42386824806978 0.08886771532713988
2338 110.70953030634186 0.09111993168982102
2339 109.68016747734899 0.07069352556184483
2340 110.50575015042014 0.08579503456826976
2341 111.13468522526519 0.09398982494404062
2342 110.73181791244582 0.09468770507207103
2343 111.78100610614834 0.1060579158595113
2344 111.41887392894738 0.10371169195490126
2345 110.86794187343268 0.09265906061118467
2346 110.80442535122339 0.09122363234791009
2347 110.7642814711708 0.09149616069107291
2348 110.27015230303284 0.0853727065447416
2349 111.02651944006804 0.09533493340514554
2350 110.42477077180534 0.08874642008677025
2351 110.36486209988672 0.08303063598010207
2352 111.43027142729049 0.09744297896061771
2353 112.2930894512385 0.11181221712249267
2354 111.12220628574704 0.10072810058943327
2355 111.4680435600591 0.09827934806378702
2356 110.96151473338641 0.08945961639601141
2357 111.08352369632675 0.09926531153553764
2358 112.12810958937906 0.11694038366071924
2359 112.49120447490716 0.11792867048810962
2360 111.92043718611448 0.10954232942117381
2361 111.29773078622738 0.09339105146433369
2362 112.03138559200326 0.10738055883351971
2363 111.50994600358406 0.10205674001547504
2364 111.40226448217528 0.10877627257079436
2365 111.54899236122976 0.10233612947932724
2366 111.69997122494284 0.10048323401583081
2367 112.32892623878958 0.11369429033971412
2368 111.52268878926091 0.10792774126971771
2369 110.79151943776716 0.0892389823276526
2370 111.10986599688832 0.09976044268107587
2371 110.24953892956474 0.09068877958799582
2372 111.30246751794684 0.09811188995664977
2373 110.74893390148267 0.09739322637184578
2374 111.13336011506918 0.09097424462801895
2375 110.36193945976555 0.07802446269570484
2376 109.90647455951955 0.07482876155354934
2377 110.5831530136046 0.08732715087288556
2378 111.1316947762593 0.09194991626271565
2379 111.55327166042326 0.09730817862957197
2380 110.78673891550088 0.0891902081290804
2381 110.11014037832214 0.0794236442183267
2382 110.17693062901208 0.07990812615386789
2383 110.24148868241299 0.08569065405788134
2384 109.51243374006111 0.07140612247720168
2385 110.66143631343525 0.08620099642766588
2386 110.21041820159799 0.08769437593173701
2387 110.2118611577168 0.08546213246365242
2388 110.14431949971285 0.0856806704046712
2389 110.62778729708515 0.09669619531283657
2390 111.0778813556459 0.09612730546963155
2391 110.13184804822856 0.08647831124923389
2392 109.85307127349608 0.0874219166371294
2393 109.61800459665086 0.0855518027903639
2394 109.71826718172555 0.0884060307772584
2395 108.78812738705314 0.07633737490468673
2396 109.87769583254864 0.0916572948353701
2397 108.97149457626742 0.08041713486520119
2398 109.83358141666567 0.09241551226020628
2399 111.26445119332413 0.1127266264598763
2400 110.38365850917795 0.09179760427224681
2401 110.8404389350887 0.09812700744684488
2402 110.59579287014581 0.09702091739051799
2403 110.4241700860114 0.09337622523055267
2404 111.38925837578877 0.099461796885144
2405 111.13591857492435 0.10072640535295829
2406 112.0127055474647 0.11064820154372979
2407 110.56645132070965 0.09445842417540418
2408 110.30026545056147 0.09208514410227797
2409 111.07572205991693 0.09601558039369973
2410 111.05553692413815 0.09630182157389977
2411 109.87074603916724 0.0899642186982973
2412 110.84704942469435 0.10145536156986157
2413 109.86973392711953 0.08552178312727687
2414 110.51516414723692 0.09122064420278975
2415 110.31740793895682 0.09372356150249106
2416 110.90249906109896 0.09782309704082337
2417 109.9104086921116 0.08878477525586348
2418 108.68830962858672 0.06495673278734204
2419 110.44738296282331 0.08663206924721112
2420 110.479407163733 0.0923131485366967
2421 110.58494873983332 0.08964189966223102
2422 111.10913845836026 0.10227722477682422
2423 110.54016258059072 0.08957133417185115
2424 110.47549836213189 0.09232784080852885
2425 109.79351011424146 0.08252227287320557
2426 110.68500913033168 0.09791057076299803
2427 111.10934314005036 0.10575034216210522
2428 110.938665784072 0.09516991342540648
2429 112.01218609064922 0.11286677307011694
2430 112.30064081276092 0.11897660112266262
2431 111.92468089826536 0.11490880314253837
2432 110.56036665135036 0.09740949009163857
2433 111.15731337902851 0.11091322382247815
2434 110.67361938672715 0.10662065846617197
2435 111.51317539813655 0.11360483049123604
2436 111.6635270896575 0.11088990267270937
2437 111.66836221397007 0.11382775835921277
2438 112.25993525224249 0.120173745270165
2439 112.06415345796735 0.11154270498602592
2440 111.97540667997389 0.11009434394723971
2441 111.84191287127517 0.11315003143265379
2442 111.56529840551379 0.11239227002572683
2443 111.86108255478669 0.10776924089802187
2444 112.03179847258201 0.11392100176486686
2445 112.59366226090386 0.11760823456796843
2446 112.48246708272745 0.12249999717171367
2447 110.99881061300337 0.10086773314070618
2448 111.87108712255528 0.11536077477810314
2449 111.85808504259263 0.10980702457592928
2450 112.36059378193835 0.11787028733973448
2451 112.90873568038815 0.12450679748190008
2452 113.20923566257105 0.13375695038881685
2453 113.24281473605122 0.1310139390069881
2454 112.71729115481655 0.12260723805565765
2455 111.11746074326581 0.10558001460721667
2456 111.8427892620871 0.11159111315278636
2457 110.40159096736316 0.09247789436139942
2458 110.80091459946946 0.09743086998316264
2459 110.48513177619027 0.08948143051561275
2460 111.38946439165497 0.10231142218198253
2461 111.07307133974427 0.10061168147916866
2462 111.52948281181757 0.1035302824059765
2463 111.38949261982873 0.0993526704201011
2464 110.53079247956875 0.09028905649741481
2465 111.22310971402683 0.09859580672842849
2466 111.39560835190365 0.10885469346616572
2467 111.6101820382593 0.1149651213902434
2468 111.60467001042603 0.11421797479123186
2469 112.29655039151241 0.11622153851994121
2470 111.17980164139627 0.10201702525394485
2471 111.01494111107986 0.10116031022079486
2472 110.42825396056433 0.08830885939957123
2473 111.41232928436196 0.1040303973906418
2474 110.67011505280878 0.10082075276502112
2475 110.48653186858024 0.09871928256421536
2476 110.49130161898078 0.0905099319052659
2477 111.23043972616492 0.1090910739543075
2478 110.82488297288069 0.09770131058446196
2479 109.73745698439043 0.08252651032982805
2480 110.01756576818485 0.08693712346478166
2481 110.49843177397261 0.09196937723325616
2482 110.12045105164015 0.0907597192399513
2483 110.36151865551157 0.09326728275222007
2484 110.52084650711038 0.09298635057696825
2485 110.00074426822657 0.09090530054964852
2486 111.64560735232233 0.1075117641962623
2487 111.50920270620303 0.1059860848675851
2488 110.7598559646865 0.09749478056919159
2489 110.64186278588369 0.1048412967866651
2490 110.99267815856422 0.10848874245307727
2491 110.85289745740769 0.10668928809422729
2492 110.14341476585368 0.09689938946501875
2493 109.76824677157144 0.08981649776979905
2494 109.71478526823965 0.09090061014242723
2495 109.52838044644123 0.0835969537647897
2496 110.99413835671776 0.0997405095532593
2497 110.46577745100205 0.09671535821719579
2498 110.77140894370092 0.10624141637068818
2499 110.8748887869059 0.10230760545910145
2500 110.54357500239634 0.09852459525447044
2501 110.32482259976642 0.0981217149978757
2502 111.63523214207828 0.1116499264090588
2503 110.94318849039391 0.10749042086106608
2504 111.11726451498922 0.10865193483307756
2505 110.34450373862066 0.0902596593983831
2506 110.15298783922188 0.09161166915766017
2507 111.49180128550468 0.11062311815301917
2508 110.8964565382229 0.09857832474221206
2509 109.95168338806111 0.08526398710078276
# 110.94215879503007 1.646114486189367 0.08193696184598426 0.032336294448145425
