# Supplementary material for: Lipid nanodisc scaffold and size alter the structure of a pentameric ligand-gated ion channel
Source: Nat Commun. 2024 Jan 2;15:25. doi: 10.1038/s41467-023-44366-w (PMC10762164; doi:10.1038/s41467-023-44366-w)
Supplement: Supplementary file 4 — Source Data [file 41467_2023_44366_MOESM4_ESM.zip › rawData/SupplFigure8/11nm_nanodisc/nanodiscDiameter.1102.txt]

0 115.6024447128447 0.020212925586450048
1 115.60244471261053 0.020212925577697938
2 110.40388337464694 0.03601447256651191
3 109.7675916665409 0.02577477868524991
4 110.29316108458205 0.031209976917966342
5 110.11884735256224 0.02521443704132942
6 109.73323891743574 0.025028369439832776
7 109.43359903280155 0.0187867783639718
8 108.7891488512437 0.009358814072453425
9 109.10194376721445 0.007390296564833254
10 109.44515499443732 0.015118296499357253
11 110.5993778117255 0.033155484885545095
12 110.40060340349312 0.03779463464841659
13 110.34236406769271 0.033281989019550484
14 109.27786055980732 0.017063825398766275
15 109.16951725801749 0.019582979651912913
16 109.3095885115505 0.027868050879272244
17 110.42467928566774 0.04276986776743896
18 110.36546080501232 0.03859038752774335
19 110.01762297585921 0.03451788977917136
20 109.95540670567185 0.029440325020448133
21 111.70414941640166 0.05007728159808178
22 111.02494838154124 0.03826316329531143
23 110.84317176294257 0.029938638154008324
24 110.49968377328118 0.0321033284535559
25 110.22003397976238 0.031156070094677024
26 110.03501502745253 0.030424482340830505
27 110.73535742890222 0.04115231580238665
28 109.82675136679191 0.029292060171511314
29 111.16481049229913 0.041001403445663165
30 111.96237255793659 0.05609899553489084
31 111.96836015296849 0.0576898769757167
32 110.92723371776906 0.04874707377112775
33 110.85556546222787 0.04792394029927538
34 111.08150564030912 0.04879141134521181
35 111.11123509694531 0.052014738986032594
36 110.45147573053441 0.04166275365075123
37 111.72605408651077 0.05721894851739384
38 111.42499171742989 0.04696203863113668
39 110.37597395480685 0.03018714166049985
40 109.77635416884696 0.030375736133560816
41 110.91716278963895 0.047407662792909755
42 110.77638670868366 0.04619739962677549
43 109.77755759232238 0.028769013065114923
44 109.27951166752642 0.024663392965598163
45 109.44510864727042 0.020955759196019108
46 110.17344642757823 0.035326357010368015
47 108.8369371879369 0.01630249017503249
48 110.06869923508107 0.03148806219429745
49 110.25815812200698 0.03215209473529923
50 109.4260744417913 0.01787727386818383
51 110.18364939478478 0.035972952850464646
52 111.09327983605448 0.048287343964589224
53 111.03440828504401 0.04663834968226299
54 111.61245634409795 0.05361059068672891
55 112.67270381484579 0.06288621154528451
56 111.7342862333772 0.0485207194811762
57 112.08280619013235 0.05994781528578774
58 110.79717631975817 0.04591715889440684
59 112.01135218136322 0.05979254603967288
60 110.64335501820212 0.041725843979517174
61 110.07169931669215 0.026717567674707787
62 109.20313046627133 0.021849574569670183
63 109.59021981822225 0.02388828682488653
64 110.21037106482287 0.030398230395543346
65 110.48424466773298 0.030170312728838633
66 110.95298260907376 0.042545210065341954
67 110.57656582520906 0.031141871736312776
68 109.7899446437607 0.0246882697751597
69 111.33358308268262 0.04401882836665838
70 111.10280014240088 0.046267738805014
71 111.11795693868588 0.04052264930874905
72 111.67746601393294 0.057542620408859046
73 111.44378257085168 0.052271406876064574
74 110.96823775710652 0.04273752185088886
75 110.32324315149403 0.03175713081669507
76 110.61685368849992 0.0346143919719496
77 111.7015871708854 0.0531539541353363
78 110.53562579743253 0.03842967554111565
79 110.27476537583802 0.040576297169405695
80 110.86375316524258 0.04033049379845843
81 110.42942187452532 0.04085220003527246
82 109.86962098924229 0.028924774646243878
83 109.80508103744437 0.02998950538458356
84 109.32723529503708 0.020775060352731578
85 110.5966150501774 0.045170439903297166
86 110.12287057904302 0.038858388507436725
87 109.55829357984835 0.02072797213067956
88 109.72247571574765 0.025347912979220455
89 110.54865769193177 0.041854463168079725
90 110.53089158539392 0.0419730255490095
91 110.23184988853028 0.04266464193473796
92 110.223131497541 0.04342997817867722
93 110.01213793095461 0.03674043009456718
94 110.4812058422162 0.04920546509145374
95 110.34236802342568 0.04780719557206703
96 109.57172761538388 0.039047581088304084
97 111.22825445240996 0.05569166572318951
98 110.17150447305065 0.04092016254232467
99 110.63836972856471 0.04953394478511297
100 110.27579863381631 0.04506207391834738
101 110.31010526869393 0.0510706946935523
102 111.73913357951467 0.06641403259413148
103 111.75505952936747 0.06155357854518817
104 111.51284479732196 0.05868918871397388
105 111.01799011586625 0.0592339202383485
106 110.50146436971521 0.04679398167492177
107 109.78811849806364 0.044899935778834554
108 109.28901303133316 0.034916719737767554
109 110.13866557638296 0.05143946613391881
110 108.79603778081682 0.0251272139263784
111 110.16355883488744 0.046589877785568334
112 109.97192261750006 0.03876558042872502
113 108.39468743042725 0.02385311754837094
114 108.22181789641645 0.025297294616674848
115 107.93317404636969 0.010597845594723432
116 109.2144725280552 0.027586331663947194
117 109.20788637748208 0.033626568429496184
118 110.33154135458196 0.04418726667220363
119 110.48644650541404 0.048725595349614625
120 109.389628656779 0.03659233340619317
121 110.30640682507563 0.04942120231966218
122 110.10589275231189 0.04879363667517311
123 110.814100017114 0.05585649833063655
124 109.87878216609923 0.04310558889599636
125 109.83423550527478 0.04079399138777684
126 109.07986363195633 0.03979965790288287
127 110.26165548651035 0.04984357939117823
128 110.27155700570223 0.05225205427677293
129 109.39973727842438 0.04901674117863086
130 109.13164471442869 0.03697042318993693
131 109.11761608298983 0.03626573029934277
132 109.3744003837003 0.037997872859107495
133 109.16153828934236 0.04149375774961195
134 109.94820392096973 0.05781248829718377
135 109.37747958957405 0.045276392870659654
136 109.57235796952041 0.04515588298669737
137 108.79253573209776 0.03354564617951894
138 108.95077687473758 0.03219783325114545
139 109.40722566503709 0.03901442996738613
140 108.77535064740415 0.031743804243089646
141 108.83317118008274 0.03772201146036147
142 109.71832866576334 0.040768330697364186
143 108.64957131681025 0.02894613356622422
144 109.57280094961999 0.03787020469048852
145 108.90640432955716 0.02897178367821207
146 109.60658557310656 0.04359540014168217
147 108.39384550079534 0.024942801670391757
148 108.2834544656465 0.02316313915071877
149 108.54745057884273 0.03469889456923114
150 108.73359805114117 0.03974717024739838
151 108.11729696331325 0.027368171550581688
152 108.20428642718272 0.03252746472489243
153 108.30715994896701 0.03092626435559409
154 107.94753701262522 0.022679051297387898
155 107.55859179895869 0.018663890139117956
156 107.66084945567859 0.017980318941118956
157 108.4150239563011 0.02889397200683519
158 106.88897318875983 0.005483171001145037
159 107.70018666344947 0.015656454522893548
160 107.69681181192162 0.011820766692154705
161 107.82045395367842 0.0048877502768279735
162 108.56255678807472 0.01981943585720447
163 108.46099451446267 0.020019094148878813
164 108.80069693361801 0.024088675104537716
165 108.82366996237593 0.033041373144604536
166 107.99439340852679 0.019636974835796073
167 109.2558893566944 0.03807623441410202
168 108.24348620615332 0.028400785061295286
169 107.54931234021058 0.016328426139113783
170 107.89291339814831 0.024499311537114377
171 108.86137329942639 0.03432308925879113
172 108.501374319014 0.03453940681038414
173 108.64386843648231 0.033360344281162746
174 107.75958815207983 0.015552014906232814
175 107.90555778628145 0.020793302878925113
176 108.37260817011902 0.02557061191153065
177 108.25144352460418 0.02703492568682553
178 109.26373819865067 0.035537203750267476
179 108.67543517784347 0.029969943980988734
180 108.27694224327236 0.015601850485322033
181 108.36433775941136 0.02699767669455111
182 108.2216593876496 0.021865373312143332
183 107.25973981623707 0.009068918050641028
184 107.48794702633325 0.011729253762754244
185 107.80053128147593 0.013502754916839388
186 107.31117433436914 0.009814529419221563
187 108.54875228787479 0.035230858133170395
188 107.39991251921302 0.011466953964550108
189 106.69868775892401 0.0019323884178690243
190 106.78431740143152 0.006389280179388668
191 107.75665155871735 0.026883109451249387
192 106.72103136299113 0.0063388671312519795
193 107.14216534136425 0.006771000340917155
194 108.28862608166199 0.02232932903205065
195 107.89755060556922 0.021737102667490404
196 107.65723652682709 0.025590927960444376
197 108.18838186016002 0.028803968038465744
198 107.46907117536708 0.013552303984669889
199 107.13078349897808 0.005841083862693219
200 106.77359818876673 0.004468990481154456
201 107.3431389213634 0.011311794365752137
202 108.31588925858743 0.019364798010073736
203 108.03103704482861 0.01831137491907142
204 107.70821107698579 0.005262881880271797
205 107.51675577478453 0.009974066618407051
206 108.38429692231176 0.029796974263933684
207 107.6982274956081 0.012868130703718506
208 107.73863971381752 0.015476002126213473
209 107.89048929813931 0.01624315510715446
210 106.96402961920535 0.005238695824202999
211 107.8003462064341 0.02214370240723129
212 107.67875911037866 0.02002874132418031
213 109.52886519844648 0.04653931348528639
214 108.13569421713369 0.02844296807429436
215 107.50932070856801 0.0148713551597639
216 107.79065946904035 0.02168917576463203
217 107.7348924066593 0.02078331294489777
218 108.16273324315533 0.028844001094878058
219 107.59583316985002 0.02810598990314117
220 107.88914482323773 0.029867607307078825
221 107.5103393653049 0.021038719547298634
222 107.90143987892016 0.027900124626840106
223 107.99672962578548 0.02720239346652087
224 108.41880107138478 0.03867044224255323
225 107.84379097293548 0.035763257872856835
226 108.08459216997548 0.03119159064878374
227 107.32140616696692 0.023052772768396457
228 106.86512186176611 0.018586918021450738
229 106.99860068960865 0.023594111453517197
230 105.87066673986376 0.012940468315539189
231 107.0284097655569 0.03612313633228181
232 106.76031661659052 0.01948144843419264
233 106.65827899951994 0.016653131601481852
234 106.77512693477271 0.022276023035606052
235 106.56316695919934 0.019831396567229653
236 106.72360104261713 0.02064801316489273
237 107.18732561994659 0.03349578858357172
238 107.7668853030007 0.04395103412769574
239 107.64649937892361 0.037305453452301074
240 107.74758754832185 0.034570278542062516
241 107.6282970492327 0.039675518601913984
242 108.49897881703464 0.05090148015344009
243 108.0065447358942 0.033751796812623414
244 108.53237755774336 0.05076256703462556
245 108.29575416246273 0.035653221189272166
246 107.82555667259739 0.027641622105149755
247 108.42521191503184 0.03846070919418154
248 107.23409434471169 0.026476339141122796
249 107.88075728287976 0.03472227400087724
250 107.91009818435954 0.026262791046517964
251 107.1617687853133 0.021436725312205418
252 106.7747172154289 0.01221079351754617
253 107.64539549923317 0.02910732301792207
254 107.90289552188035 0.03285681014825326
255 107.27378675663377 0.023073519100365703
256 107.03845347244052 0.024259750244003286
257 106.77229794152599 0.017878773079685217
258 106.41771630157817 0.010474571230744911
259 107.29256574208257 0.02929198103419095
260 106.39924594308089 0.010209901883339034
261 107.14468446608272 0.0228335874149882
262 106.54542017513722 0.008237939364853286
263 107.20259537010028 0.020130135651735936
264 106.7699265921673 0.012711386565243399
265 106.99274846360268 0.025838082627617442
266 106.02604479139018 0.006409531889960074
267 106.35913676706963 0.015580177289528985
268 107.7244359819048 0.023907378786929945
269 107.01185777852007 0.009228286822182907
270 107.87459422573386 0.03281427080682897
271 107.75785563890653 0.03435162058485053
272 107.53042784182222 0.023005513797451083
273 107.22296028665724 0.016139129857016377
274 107.56912699199572 0.02454921479202321
275 107.25506720331548 0.024746541571365244
276 107.62102734310677 0.028161728907404426
277 107.7542327603699 0.03824361964921197
278 107.16372472732556 0.03010029897872679
279 106.33405159048668 0.016006827332198936
280 106.92961300352455 0.029363790498182607
281 107.46782827667838 0.03292204714925151
282 107.5197225922405 0.03599385562463431
283 106.99028735634924 0.024586988311357305
284 107.14481955633221 0.03437536351725923
285 106.93888658929788 0.02545987450881071
286 108.66252830483025 0.05435415332541316
287 107.48051187285395 0.0428648452467737
288 107.55201662005449 0.02892579244309612
289 107.78074576920939 0.033012911513339405
290 108.22728229169542 0.04095401496485085
291 108.4517973780642 0.05103044217689545
292 108.42689194659155 0.04165671008466043
293 108.92346746381263 0.049585478091421886
294 108.27705852923272 0.04278663337182187
295 109.33929860269892 0.05124707916257454
296 108.36969452474302 0.04432111057479893
297 109.32346614219868 0.05063857009506434
298 108.97450007834026 0.0500883902225715
299 108.51760539031567 0.04730414966611596
300 108.58527266565838 0.05073256680949911
301 108.58741518828434 0.05135970617325669
302 109.20352087340711 0.06074602417029962
303 108.7026038808373 0.05032746939964128
304 108.81275724311853 0.04554196789625564
305 108.4710240354524 0.04332837083462604
306 108.54731584940151 0.04169296947042589
307 108.7311386485858 0.05205721764969451
308 110.23236738766141 0.06491754641794112
309 109.45850178333365 0.054346803607015826
310 109.09648578475907 0.0483264400185871
311 109.07377075700812 0.04820431790732571
312 109.8002502065796 0.061489268912845674
313 109.47740034149713 0.05649244926753039
314 109.3793409084168 0.052988062732030605
315 109.7642958527904 0.0505711370017341
316 109.61778530489418 0.061392272898922795
317 108.6941167566021 0.04113221302787573
318 108.76490356649622 0.04755530778428796
319 108.8377518821527 0.04540095931213861
320 109.11750481687562 0.05741250220446381
321 109.05329581783901 0.05535817555496947
322 108.98038689735635 0.055005597786675575
323 109.55537903249554 0.05426080709913317
324 109.97462355873876 0.0587451502947236
325 109.11504831175093 0.04665039482279376
326 109.00400539377416 0.04545679581766637
327 109.37635069776768 0.05089032495897727
328 108.29882256188729 0.03336193689433542
329 108.71744324349214 0.044635258778238485
330 108.1967512573588 0.043848976768585346
331 108.142481567684 0.04286545804434849
332 108.3706640028005 0.03726334699689293
333 107.91255196697011 0.032187425073655906
334 106.8547463344328 0.014139139105115106
335 106.77847598814687 0.015987828905464574
336 106.99425896653393 0.017369926887002562
337 108.87302311931545 0.04359798901487244
338 107.94054714868258 0.03653854177127702
339 110.20914019195975 0.06993616985898987
340 110.48224622353179 0.07241152289176045
341 109.72797720462628 0.06570089039756488
342 109.45690881131283 0.058663390511612956
343 109.40950386413158 0.058137658641110423
344 108.94985068037349 0.05454642562656975
345 108.96209259221733 0.04947549803722395
346 109.60833363378528 0.0582758682462543
347 109.10324562356838 0.05258724694559436
348 108.7677960597384 0.04483028440811321
349 108.55060140253272 0.03936052551909208
350 108.33517128567495 0.038315659455492534
351 107.93234506921567 0.027118387777614883
352 108.6376516738095 0.039521704992706574
353 107.94912687785323 0.027116039261891656
354 108.70091318696224 0.03199418831617429
355 107.34565540350751 0.01469746746315026
356 108.06344021720585 0.028858342084208566
357 108.5688760769248 0.04606888710314405
358 107.96921180984269 0.04215049444507657
359 107.57739786771879 0.03017192347758957
360 108.27511881955036 0.04079184870681296
361 107.86434049082432 0.040328907150932625
362 108.6134195789508 0.05139074906572061
363 108.64926839308607 0.05380593833382952
364 109.78885458379904 0.06706063546922492
365 109.98299329794082 0.06639364317369312
366 109.19706256158251 0.051953173704424205
367 108.70317290272959 0.05025953134464245
368 108.75814553455854 0.05092316210742032
369 109.43386736758187 0.06703818033091047
370 109.70359865635933 0.06417164705428635
371 109.85151678482573 0.06389720061845006
372 109.97013670442591 0.06841468159237485
373 108.9506561408696 0.05800328450390135
374 109.42232766717238 0.05811411004354605
375 109.69303786076448 0.06342211049824975
376 109.69123801631937 0.06107912871657273
377 109.09394095267562 0.05866701618085424
378 109.08445768856255 0.06086813511297129
379 109.71215481909404 0.0632459636789039
380 109.43429240305959 0.05733931364166622
381 108.4764670003266 0.047152677092946016
382 107.75175460972538 0.043444437516850454
383 107.9678804417709 0.039114112284323266
384 107.29198921030421 0.02895059785637344
385 108.01748858816384 0.031320987486349816
386 108.43762284742185 0.04895710655167673
387 108.60513998241615 0.050161283305522164
388 107.75616931844515 0.030302347298390098
389 108.30010523976391 0.04325262876289626
390 108.16437256853465 0.03163361869226855
391 108.93305410636233 0.04032130957982416
392 108.45220446719685 0.03742011160390346
393 108.24048435103683 0.030488604732671898
394 107.37544664071761 0.02604610311122879
395 108.68624677412457 0.03206603501580574
396 109.06508554435374 0.043291406210253514
397 107.92073994393246 0.028195406415351787
398 108.15586805180565 0.028388954929432164
399 108.03824692464937 0.02880618188950934
400 107.95116818021444 0.025798329437875078
401 107.60409088138134 0.025011369756244517
402 106.78092776586969 0.016052725003755874
403 108.41907524250054 0.0304502538524688
404 108.51186652693718 0.048888037794702854
405 108.5123508488619 0.04332889703035192
406 108.6097173700923 0.04499571482767439
407 109.5777359001746 0.056864706403317866
408 109.89073894527147 0.05997193770276865
409 109.12420143296768 0.053263891391309603
410 109.18267993848958 0.04533540245891099
411 107.99762744626833 0.03884025276084113
412 108.95741670628888 0.04587332767680374
413 108.67347182355465 0.03920047712060881
414 108.10143298766536 0.03678864438592255
415 107.91122784496046 0.03612656869185649
416 108.30359954317899 0.03719197288496445
417 108.0150026122807 0.033109077285735755
418 108.6880682152059 0.038540558211021536
419 108.22162540715465 0.03429461412764767
420 108.27202504618823 0.03493203592809935
421 108.537056213506 0.03693456207626444
422 107.05879518522397 0.013522014838793006
423 107.25838925143762 0.021022832201438524
424 108.46662864371145 0.0397709783050042
425 108.5637947513368 0.0338090643042267
426 109.43996342721515 0.04354660416814149
427 109.22342213884892 0.0413106621745597
428 108.12403097913152 0.02982880393231402
429 107.36589758679378 0.023434437785651463
430 107.57675066887768 0.02265371881481426
431 107.93772424979362 0.025293742522446094
432 108.48972607548303 0.02875288595675074
433 107.56730017658286 0.020429678355641467
434 108.05874110793366 0.03934340263547609
435 107.53923639913654 0.026562267263737005
436 107.38942562463103 0.027553685187883703
437 108.1227511940741 0.03544970420245852
438 108.70547087785216 0.038895313263214604
439 107.95614230002471 0.02742457613147342
440 108.56466675044321 0.03433982640736122
441 107.69525920205257 0.025856530636863218
442 108.625659058584 0.036424024961058454
443 107.64638889469909 0.02244141740250416
444 108.03867967144892 0.039689637450236015
445 109.01221650627781 0.04558268347170191
446 108.64022334453436 0.04624984582795422
447 107.61777915831166 0.0276499061463783
448 108.54980119568442 0.04033764175809185
449 107.45414762137518 0.034936183418074584
450 106.56439267281844 0.029339360379568302
451 106.68215639411558 0.024962734389737506
452 105.85264158814039 0.015097415221119959
453 107.10160409195247 0.021010630620192483
454 106.92249261409421 0.015392314709669175
455 107.28636657334744 0.01813219612311523
456 107.39076192486169 0.03251821248434028
457 106.94537346570117 0.03061837425005065
458 107.44856254234934 0.03188094294246768
459 108.22045418903315 0.04239549637684348
460 107.27861764110423 0.031300789758991976
461 106.3335132842075 0.007830064040123541
462 107.61075386550779 0.02918329256735963
463 106.3605399931951 0.02688333231108586
464 105.9401591948767 0.019741232647160545
465 107.29493191896887 0.0359453635317295
466 107.00625454195335 0.03268535349785895
467 107.6086333437655 0.04105621511570956
468 107.82757461704375 0.04900632358342649
469 107.67042315753916 0.03720563330914095
470 107.05723868319261 0.027444224629705083
471 107.4532709556886 0.032223399821693754
472 108.16337917281805 0.048229612177255854
473 108.40365268848836 0.03376945639127693
474 107.82001551885841 0.03816461401726168
475 106.37134943074514 0.016499539353249992
476 108.169119094589 0.037217857587485526
477 108.08725766756974 0.03664182967574181
478 107.15878143643992 0.02476834599391775
479 107.97293800566598 0.03922619630425683
480 106.76909212043958 0.017528915037490544
481 107.48904795007962 0.021566876241223887
482 107.90643215476328 0.044704271046235755
483 107.99391796189714 0.02911335591535369
484 107.62012893180923 0.027190225104590127
485 108.07474191269047 0.03824306381855669
486 107.2335290322513 0.028284935826100477
487 106.978760366297 0.019446673045282692
488 108.25052435544393 0.048378229326009214
489 106.89060248540359 0.034286275705219915
490 106.86295431676169 0.02768676863999775
491 108.59795695839364 0.054653018796105846
492 107.60903645842332 0.041493584201086064
493 108.89926514229533 0.051661165731855085
494 109.08219155945447 0.059076906881509794
495 108.3034482473952 0.05054494550123867
496 110.5145044997809 0.08147763067438596
497 108.54775264641093 0.055056804357291766
498 108.51982909003685 0.05749416093736137
499 108.63590225259792 0.0565070824226831
500 108.23431803463076 0.054437695280455944
501 108.48304187176562 0.058548239341506214
502 107.8017735123258 0.043832931688294274
503 107.22292695333782 0.03940221320110893
504 106.60199919963917 0.03202604561768796
505 106.85288088623255 0.03838769285914678
506 106.7175072203036 0.03306303818195577
507 106.37124687223553 0.03959944563810047
508 106.83746340970434 0.03941313848485517
509 106.82438917306494 0.03138232144639397
510 107.49534063192131 0.039405911451560915
511 107.46134229138872 0.05042275466394919
512 108.38000374616743 0.06925425675718544
513 107.00642276756659 0.05502237145469535
514 106.44342852546484 0.045989687322532946
515 107.3580825543081 0.051225748656765435
516 108.47054575226706 0.06457270479196064
517 109.01496822952247 0.07095357953207604
518 108.03178922405341 0.057838655713855935
519 108.1305860107227 0.05049110333556661
520 109.69148698769231 0.07531221613750938
521 109.47247686350363 0.07551341365919184
522 109.18133178957655 0.06739752806705179
523 109.1455286829789 0.06322896473677186
524 108.5151373001018 0.05289022600267146
525 107.91140224211215 0.050015569257743975
526 109.61098356068933 0.06953515081537032
527 107.69380487086627 0.03709436947000566
528 109.41495989788507 0.06687087242786682
529 109.11908755039751 0.06731016033441517
530 108.37622495700381 0.056628856764919466
531 108.2693642332371 0.05777755157444642
532 108.88562827006005 0.060730281944725184
533 109.43682682354317 0.07106362371732333
534 109.4359865919793 0.061397181547962254
535 108.6466346933832 0.058953867519322856
536 107.95954198728643 0.04955619073687867
537 108.09294272222775 0.05542572288854297
538 107.82326379315579 0.05671398586714482
539 108.27174567282769 0.05716092337490841
540 107.69050632734617 0.05077062260183984
541 107.77857107491909 0.05300961403687143
542 107.56280451735232 0.05630712972724228
543 106.7786453309152 0.04936225451670262
544 106.92872674035672 0.055389854970529506
545 107.82696792243244 0.06434791523877137
546 107.49410336684029 0.05788025574363043
547 107.63146986029523 0.066275151058666
548 107.08106831744306 0.05518318632866892
549 108.56059079257676 0.07601588704495565
550 108.66110700426975 0.06912628396527543
551 109.62494267425849 0.09008192273259974
552 108.65033865883163 0.07539909922676424
553 108.45557475227257 0.07531360692575084
554 108.91451198732494 0.08042716371607905
555 108.54602577778267 0.06376277892377669
556 108.07786205664682 0.06442165502674757
557 108.8962570136305 0.06688652773040904
558 108.87030616208257 0.07937548178220744
559 109.08755058783532 0.08286957178184018
560 109.84501815673269 0.08805704870182862
561 109.95192201192108 0.09091044877167798
562 110.02444721703286 0.09363273120649629
563 110.26684098642995 0.10272774780585081
564 109.82833526683328 0.08939454992191864
565 109.40212437892569 0.08813955601667856
566 110.0695633002137 0.08639897781456851
567 110.43920307179434 0.08961727849404522
568 107.94521183651267 0.06286150768514365
569 108.1780324048233 0.07054841737828865
570 107.05334933856194 0.05669062991128526
571 107.6498012522701 0.06167304938345708
572 107.70257851120016 0.05764953285956598
573 108.20592273302324 0.074465810892965
574 108.11210486701201 0.065760971038892
575 108.1444480089912 0.07057447538429773
576 108.2344149945579 0.07418759645718254
577 106.54241693283984 0.05201624993856102
578 106.92583310398345 0.05168278884445543
579 107.08562833160258 0.05112840902372029
580 106.40249568968613 0.03614742548005623
581 107.1555231761571 0.055149618045507665
582 107.72552206656258 0.05778455041884789
583 108.25816054247514 0.06491296245712463
584 107.79419326838945 0.06731753181333933
585 108.01014771897358 0.061516449279367724
586 108.90682427913673 0.06372114587209843
587 107.49166501751436 0.0480605078294134
588 107.4076013791107 0.04906364321588785
589 107.4988828488792 0.05630742826342172
590 106.56400697583123 0.03890485433274826
591 106.10741375450873 0.03711308314766548
592 106.07921940135016 0.03388899073226781
593 106.94045987633488 0.040803685134561674
594 107.17378484923789 0.04706454793998971
595 106.36366087127257 0.034167973499211635
596 106.78116229817557 0.04193382116798006
597 108.30444206883284 0.060204397625931105
598 107.5968714000407 0.05419233491067288
599 108.31339065989609 0.06481510804848845
600 106.86193764815788 0.04816046147193276
601 107.13746309974069 0.05479207420828158
602 106.01640841464803 0.034931825548543016
603 107.25369753327767 0.04838256184909051
604 107.20238155022359 0.04174261483398223
605 106.8334063770092 0.037681943312186994
606 107.60725263695844 0.04144284193729897
607 107.43509964956226 0.0418640373477438
608 107.05610969771458 0.03587239636050377
609 106.93681023957583 0.024757504010507803
610 106.37103234783632 0.025217232148273094
611 106.4342417093397 0.032527952542929284
612 106.61518597142663 0.04302480216592941
613 107.64158386692557 0.05393543198397244
614 107.4325284065729 0.04208918686054686
615 107.66011893561279 0.04935572902747709
616 107.02414080780837 0.05175331528050198
617 107.7469411346505 0.058283284205290165
618 108.21620541111174 0.06163383027289926
619 107.50427796514339 0.05641710914289666
620 108.33818297419518 0.06210773122003266
621 107.72971828769971 0.0519826943382099
622 108.53978180441288 0.06049492427824377
623 108.03406995613635 0.05883879639482492
624 108.847832742945 0.06436635848513483
625 108.34147406258509 0.06898223096807043
626 108.17694807072051 0.06499486766511908
627 109.30020301321817 0.08088002601579691
628 109.20542625583326 0.08181146966953556
629 109.72107027439623 0.0880690566953285
630 111.3213241165832 0.11297194350096873
631 111.14726562342656 0.10594431499847645
632 112.4602025885103 0.11898676546259357
633 111.83044218020684 0.1123919361863609
634 111.3000781171267 0.10197283066595209
635 108.63982755133863 0.06835115427978522
636 110.20393536983983 0.08832438945112331
637 109.61937721082097 0.08698509353307171
638 109.5859112766829 0.08518658853957228
639 109.7960902557416 0.09106609238716845
640 109.47588515658117 0.08055029712781081
641 109.02682067859116 0.06978313827736604
642 108.96289564005288 0.07139797328569697
643 109.71594693223318 0.08128584028154084
644 110.44508093002598 0.09392529428930751
645 110.38163679115047 0.0877259730139216
646 110.82222044761886 0.09184324344600037
647 111.3629337146327 0.09608936856744188
648 109.94351160813663 0.08103414678154375
649 110.60288185704289 0.08503774061200298
650 110.20029922063486 0.07894567526912888
651 110.3719701403689 0.0833450673255769
652 110.7613636617374 0.084732114174903
653 110.4551686207682 0.08439234672724016
654 110.99380801024245 0.09948495909654043
655 110.2385875899429 0.08322043623516451
656 110.90768423312373 0.08477543069146798
657 111.49115285140121 0.09848788547429133
658 111.35821405487044 0.09719006138059494
659 111.40326509048775 0.09682833820287595
660 110.92239834646092 0.09139375937086569
661 111.78403070176877 0.10068552342694692
662 111.52115826392992 0.09785101250067574
663 112.20731873775838 0.10550777498562613
664 112.02677762097264 0.0993402411394061
665 111.91963073252069 0.10711479063781582
666 111.95072902485857 0.10438965039624903
667 111.34974774692253 0.10593712402273414
668 111.06676455588895 0.09937707068734025
669 111.32142087837863 0.10137592581025101
670 112.29561868206837 0.11862673972921134
671 111.2854353422293 0.09709346586535605
672 111.26573902328344 0.09147819773989474
673 111.63093318668487 0.1031149436743537
674 110.41195297387493 0.08635849675199037
675 109.63722082321442 0.0746104760688675
676 109.33007015981924 0.07542129366822836
677 109.10895269219856 0.075645254592978
678 109.2665729126696 0.07651946553489941
679 109.25822168567625 0.07948123504354598
680 110.15166001473607 0.08674036049106926
681 109.5849464310694 0.08434950498433014
682 110.43060005556814 0.09238295722134182
683 108.34620026882814 0.06593500089760473
684 107.72889169805579 0.06165005479784391
685 108.4268375547431 0.06361910251720171
686 108.49654406839431 0.06755788200384527
687 108.48473932294048 0.06866264243108211
688 108.8917091154887 0.07153895761220541
689 109.36720629594639 0.07878798670438647
690 108.96040444813573 0.0724398005727318
691 108.60269538253253 0.0696819888400898
692 108.42544235157989 0.06256968529195706
693 108.70769548408228 0.0690283665929694
694 108.46014108737263 0.061075025828289276
695 109.34036171892653 0.07839410157694449
696 108.62810842010909 0.06689561404138678
697 108.94257397505369 0.07341541090743464
698 108.54197285882071 0.0650280537047222
699 108.93815490064775 0.0705552741788863
700 108.03549190887055 0.06011252162324321
701 109.19478001520216 0.07556876561379955
702 108.5069205599843 0.062129889581223896
703 108.6060650970565 0.07393366678865143
704 108.28805465248206 0.06738853423813296
705 108.42750533188429 0.057824802806233366
706 108.53912929448575 0.057142967412533996
707 108.9780454222128 0.06309197145116974
708 108.67042347092733 0.07011698723547888
709 108.21896698496901 0.05465058572152459
710 107.78263366659706 0.05085254862778832
711 107.06979002565781 0.032401327613455155
712 107.17439889754421 0.039618714774570796
713 107.92326602729133 0.051977940545220536
714 108.14928899760335 0.04992912374559755
715 108.87847636748128 0.06878185708150697
716 108.57316637106337 0.06255889743755771
717 108.89796987507434 0.07062201844002125
718 108.94628352563556 0.06411927344939572
719 109.18660028754321 0.07025135232942792
720 109.20515486316701 0.07020148006241911
721 109.268169568759 0.07112212631707004
722 109.00241774962028 0.06874231274602338
723 108.79830738293735 0.06424202561505832
724 108.50770712891043 0.05835491537378934
725 108.38566206256455 0.057074057914539233
726 107.8616983916265 0.04876469509373249
727 108.4265447104651 0.06099231874090605
728 108.47376459115998 0.05623797155549792
729 108.28860133161137 0.04584119023319888
730 108.23374811567172 0.04827528973023132
731 107.14487155600015 0.028686484263286016
732 106.581030361603 0.027245093330412695
733 107.1654955608881 0.03481806303477031
734 107.46322665487057 0.05041653284107239
735 106.87205263336398 0.04191460453774809
736 107.45313527682292 0.05158711730304577
737 107.92894507179857 0.06253250696267054
738 107.12671201060199 0.044456573600475835
739 106.81659252358818 0.037350151486566174
740 107.124518859729 0.040406724761605894
741 107.52061776521363 0.045227279579726276
742 107.2431831845262 0.04265075890044534
743 106.5251098354264 0.036806193885656424
744 106.39321649925661 0.029999465174301188
745 105.5831848806621 0.015219772043138735
746 106.39127512156308 0.027173644451262136
747 107.40184931134432 0.04041810594333384
748 108.14891103580501 0.05060370454325647
749 106.82731819357207 0.02786745999438278
750 107.28951810441828 0.02749411692037096
751 105.8427821335357 0.005926354289422453
752 107.41932386577626 0.03275314364331805
753 107.21677742959544 0.035584659931335305
754 107.09705036416993 0.02743303635016281
755 107.1816042851944 0.034983496559574445
756 107.15841554730098 0.030383863665352284
757 107.19569150476553 0.0263284924040591
758 107.35424781620983 0.0278474762880756
759 107.8283035633124 0.03381923372924189
760 107.7434365761647 0.03328092858524623
761 108.16729384625881 0.03946834807661037
762 108.40580044057609 0.04247245776972475
763 107.66164702462694 0.03213526187626192
764 108.65126613321004 0.042835042383839284
765 108.82901255801039 0.04371217890541956
766 108.67945173068088 0.04122878231132354
767 107.61112354491671 0.03263955479686442
768 107.90737136433917 0.045535765060031985
769 107.46166039557266 0.024551134149439324
770 107.58809182120714 0.03645572477376191
771 106.44713018241065 0.01825841494671021
772 107.25620895000633 0.03587069220455108
773 108.13855826976483 0.04138601669258979
774 107.45667798634504 0.025218559269380547
775 108.99302250755895 0.05071543870144968
776 107.14526944284565 0.020576934329497476
777 107.58429092679826 0.028498828989018565
778 107.7552557532424 0.029939889327235458
779 107.3836405111059 0.028281850777385764
780 108.08698083953219 0.034631050581091616
781 108.82873783612162 0.047307499769965955
782 108.70456990754863 0.04464446781642728
783 108.49779714582105 0.04138950105173367
784 107.49639783392279 0.03329238981620597
785 109.25815817665983 0.05188539995548169
786 108.91654564951635 0.047993565544001915
787 109.56423616640996 0.05785830622071386
788 109.49888453871107 0.058937011774147785
789 108.61069316217409 0.048089286931630504
790 108.77315121976132 0.05220075177322192
791 109.50860255018549 0.0607493855316219
792 108.45692547269724 0.04712218841317228
793 108.51028577619739 0.04735727084765995
794 108.7737741372889 0.052738158369137755
795 110.16333214415616 0.07084917585425377
796 108.62672528226418 0.04697413463396183
797 108.08049330742126 0.045834907079836285
798 108.30497951036693 0.05871079787925704
799 108.01158748099675 0.04527669090547903
800 109.98697513783448 0.08342181808257287
801 108.78880673911264 0.06368308462978567
802 109.25836423745213 0.06803164542304241
803 109.3355910441552 0.06235933805355531
804 109.56706459241305 0.06468346703332362
805 109.05743432615087 0.0681093444269919
806 108.53775390120977 0.06006545482991821
807 109.22080622226136 0.06880186640421537
808 108.62929646156859 0.05731220371874857
809 109.43395586649659 0.07413972857986728
810 109.19948696173013 0.07102829608710792
811 109.29362592664847 0.0631139049352265
812 110.0092128353238 0.07060763103710055
813 111.11198924848863 0.08856678014790498
814 109.8456875857496 0.07188594755054278
815 108.66739271059508 0.05861431151138219
816 109.1366980694285 0.05605853238838143
817 109.69747560059247 0.06564886299299955
818 108.90327306275006 0.04907063641340936
819 108.50802868017084 0.06162942373950864
820 108.24763648001522 0.05846024281907103
821 107.76507695653926 0.04713579432402892
822 108.29207459980941 0.05547495941797109
823 108.34908580468952 0.0597803448349149
824 107.34319123342031 0.04824182211111927
825 108.72053377258591 0.06201089553104788
826 108.82744710834444 0.06978187842495953
827 108.14805964618814 0.06435946901749912
828 107.11674340822414 0.0393891594726713
829 107.18704651575136 0.04288609905257057
830 107.11138164821914 0.04580224683266765
831 106.89927735605264 0.037419387315847485
832 108.00490268238136 0.04990244629133833
833 107.5832625461308 0.050475274570849105
834 107.79128846994124 0.04909626599644734
835 108.46913742323707 0.061905575442505634
836 108.73255464268601 0.06466206396125618
837 108.55808165334624 0.05682185984280341
838 107.84301637257424 0.05215710040633692
839 107.86911325578323 0.04218107286752559
840 107.90667796633787 0.05387116466858832
841 107.24800145830747 0.041743533087634455
842 107.19145222231838 0.041255753054375455
843 108.56388059801053 0.05302007579570123
844 108.17296696647321 0.04710338013902249
845 107.60040325073943 0.04333883741663558
846 107.99317774148695 0.060337454303921345
847 108.34531715522701 0.05176877246774336
848 107.68856589719712 0.0469353339366444
849 107.50108510067459 0.04559670170242669
850 107.28908077909395 0.04390992753077705
851 108.03767911209448 0.05027923258710898
852 106.53951881965803 0.02824650748209334
853 107.195777481836 0.03674976428432042
854 108.20705298632643 0.06009717128183312
855 107.41308698639452 0.035329561208871096
856 107.07494549681054 0.03833017044359577
857 106.98569079053416 0.03573638655206768
858 107.77838774727644 0.05101443738998268
859 107.83452364254236 0.045681527892618146
860 107.94365908172064 0.04790421686531654
861 107.48837180624173 0.034181148118839655
862 107.70935464526067 0.04082267174184284
863 106.91533566056705 0.021336312580848338
864 106.76576912098663 0.019473857052180188
865 108.66753303715586 0.0382721765905667
866 107.32304859358703 0.024942274876745385
867 108.14452300564623 0.03881536565518884
868 108.33566351001556 0.0381343806469957
869 108.34626471264774 0.044411006716825074
870 107.09963505630346 0.03659128762007724
871 107.5422785591189 0.03569209844661547
872 107.68888265847727 0.038637204324885044
873 106.86454493906237 0.033519447715342654
874 106.92244338947108 0.028617224275936715
875 108.3034702297352 0.048490741505813784
876 107.55218817851645 0.03617519692089555
877 107.45894708195446 0.037255447068801906
878 107.75155427437102 0.04634365602464885
879 108.03312203829864 0.04290095772829794
880 108.13375861728629 0.0397519348198323
881 108.83920071838284 0.05820541174626137
882 108.02957257417498 0.05316012527287495
883 108.25798085844461 0.05639066554114969
884 108.18376344513315 0.05773719191038296
885 108.05307602993047 0.046855401846856104
886 107.91374447476683 0.05020731543972656
887 107.77415759081114 0.04470202858207528
888 107.11848910077022 0.0344846827778752
889 108.38008456756621 0.05721011797871589
890 107.60829948841004 0.045918060731408694
891 107.92050719757852 0.05040578377319316
892 108.9510256176267 0.0677025548547383
893 108.99085544505881 0.06104349692564792
894 108.9632640307806 0.06400502668860075
895 108.73447206391286 0.05848096427542859
896 107.85639140744368 0.043285509087939156
897 107.52916838315745 0.03942836638372127
898 108.24202667698076 0.04535768104037341
899 108.9870196894405 0.05753003215608621
900 108.86928157481411 0.06153330372441068
901 109.30172022902956 0.0727202819728755
902 109.13400954323772 0.07246954655011828
903 108.23753623883371 0.05631228182314407
904 107.9333988987975 0.05621893457852889
905 107.14846361633003 0.04583302589477767
906 107.40778686648319 0.04305953211368263
907 107.88704556013374 0.05746809766806016
908 108.16483034112068 0.05171258767714537
909 108.14198906337681 0.05033892640207904
910 108.13991638396918 0.058668006673090134
911 107.67708205728297 0.05360894497522073
912 108.0554853446858 0.06185786762648282
913 108.56995992328469 0.05974233650518146
914 107.43840331052687 0.036360069379403614
915 107.52119589059454 0.041687990340372294
916 107.60344651828343 0.05025252160410598
917 106.92649229629824 0.03473406953526048
918 107.52857033262877 0.036323005598599356
919 107.50541858310474 0.04008082174812644
920 107.56929405340465 0.041636247305020024
921 107.6725039940188 0.039503016908748134
922 107.17625307469919 0.0422324372597801
923 108.42475840311938 0.04982266081737108
924 107.20798420490047 0.03849533210343936
925 107.69246900668044 0.04932594196610651
926 107.6483153681739 0.04589644869051979
927 107.297245483365 0.046025163333982544
928 107.18039176550351 0.042193201960674
929 106.45156394770562 0.03545279728517725
930 107.58020718879824 0.04828353155546661
931 107.59082560159285 0.04557430672685603
932 106.85214567034024 0.04100637182893763
933 107.3889802960537 0.04267159368883078
934 107.54219531544152 0.04684302754110692
935 107.25027958626657 0.040390293583483006
936 108.12506912592019 0.054527078928064965
937 108.03038638988893 0.05515160554507614
938 107.92563262307777 0.04957116124963623
939 108.94340734261904 0.06465471315323934
940 109.41792178021268 0.07129761424005754
941 108.7814044868619 0.066357489964186
942 108.72791973014526 0.060654390348111153
943 108.18843712659753 0.046951400712731406
944 108.67070888095148 0.04582875905829109
945 108.11255006952621 0.045425242460408244
946 108.57800823069408 0.052713397125273564
947 108.16856943736812 0.04629426048218299
948 108.88953364498055 0.06493019031890301
949 108.11546186757333 0.049005605157555365
950 107.32842199300788 0.04558040726255397
951 107.67142362086202 0.049979723880734905
952 107.45965790671306 0.03891910436043777
953 106.47653887505558 0.016192324176021344
954 107.17310023595812 0.03391782995789361
955 107.5891898533099 0.038102857412823044
956 107.69373653625517 0.033017392146724056
957 106.98090859071043 0.035751908906011876
958 106.70082749165664 0.027658223990452036
959 106.53544600841735 0.022711656914659484
960 106.72075897029951 0.030956362395345716
961 107.57436078249424 0.04114029774772654
962 107.66911455518607 0.04981397782038677
963 107.33656904996843 0.038873253800421725
964 107.16366575587604 0.03783226947537999
965 106.21936953197651 0.022044831824620248
966 106.59832705128535 0.02692920096351137
967 106.37367666209684 0.02923811414177102
968 106.64687774313654 0.03201949198669751
969 106.74562495641241 0.042192798673668985
970 106.42357540574989 0.03666757027827072
971 105.73333897085274 0.023112780170285063
972 105.24047929757995 0.01024197708271668
973 106.53908290724695 0.037871193845437134
974 107.32160291296259 0.05150336607760242
975 106.788458799134 0.03383520945300533
976 106.86303830731406 0.043300397370119925
977 106.78359779280575 0.043873706261290946
978 106.44465102392161 0.0454850010166411
979 106.03102118739945 0.036192683322214925
980 106.62221645243939 0.0407997027576531
981 107.04178299709808 0.04260190082011406
982 105.79930964865265 0.016030159175048575
983 107.13777942006152 0.04628097336743631
984 106.47724930727307 0.034652387069797785
985 106.206112557741 0.023666397417677287
986 106.62293629943252 0.03624345739610346
987 107.7191037999248 0.0543775889870054
988 106.22865221515512 0.04040153293689097
989 106.40218296726516 0.043350458668230285
990 106.47121636455493 0.04314732689322798
991 105.41711462415951 0.03276288985156539
992 106.89915170956955 0.047165719338009615
993 106.67301871506729 0.03802146114354166
994 106.49134835932617 0.037680810083972505
995 106.48613603824475 0.03157845889284594
996 107.27985607512137 0.054028879184640055
997 107.2094573689562 0.04561216117211442
998 107.40612864251733 0.05952038990647279
999 107.63762676327174 0.0585578790718444
1000 106.01964010046545 0.0334827525356155
1001 106.94156804999496 0.03980435957523876
1002 106.95420899538314 0.0496827152218734
1003 106.84003746024106 0.04059533864552223
1004 107.72098232161098 0.05797670286306533
1005 107.97406810437882 0.061007994456392156
1006 106.91849658665741 0.0426547686027664
1007 107.55595773405474 0.04648725289477351
1008 108.35673824220662 0.058133753891688844
1009 108.77158780519252 0.065252635750364
1010 108.06447074512674 0.05385647732430188
1011 106.57001834613149 0.03650404611584657
1012 107.00304420157143 0.040733576755397016
1013 106.90109500883032 0.04902542714264735
1014 107.39402640571477 0.050738087311951396
1015 107.44806260761155 0.05678476335098703
1016 107.13068824256986 0.060937383163843006
1017 107.9905950534405 0.06073854895691677
1018 108.43129051389371 0.06483132432403838
1019 107.71206035489492 0.054584210390652976
1020 106.34964342959836 0.038321300225548804
1021 106.88429240775653 0.04298889127567829
1022 107.94832790414112 0.05194704697709163
1023 107.20080984737774 0.04224266041293645
1024 107.62396092817252 0.05482298511456285
1025 107.37836171148275 0.05191664946714247
1026 107.83419868823732 0.046466079240629954
1027 107.40209224250272 0.039428128912628924
1028 107.93475936908135 0.04339253478575833
1029 107.72239507079355 0.04627262258484777
1030 107.61412937549686 0.051403497679827215
1031 106.89201586310756 0.039695988654231185
1032 107.47010579109379 0.049018896794568945
1033 106.68597423506358 0.03957796576315564
1034 107.93350330061155 0.05306435454303993
1035 106.70605722199963 0.03877237647322107
1036 106.95266405108387 0.043747234279643
1037 106.7322337451669 0.04275219928422935
1038 107.64362432169949 0.05229318763955282
1039 107.30130447216989 0.056636054893178245
1040 106.54733650293568 0.04485925710082084
1041 107.87648415028416 0.057876595020984856
1042 107.6694136272721 0.053556339261687236
1043 108.10372448348134 0.059538239565342876
1044 107.65067848123485 0.05175161725823785
1045 107.30138575844465 0.05811069140585001
1046 107.79493129046246 0.05510566857221322
1047 106.07500382937003 0.02704144168410416
1048 105.8843156979392 0.025380267331926887
1049 107.44749701598225 0.04632994181846095
1050 107.48537458780741 0.04904222662265678
1051 107.18951635003907 0.05468760845017695
1052 106.29199738186689 0.03335167798554639
1053 107.01558011588412 0.0466705684533496
1054 106.25445938285671 0.04693211228806027
1055 107.76089362799279 0.06313242991969403
1056 106.79732835530152 0.04320111739686294
1057 107.70805383379987 0.0500238080639378
1058 107.08451169448715 0.042871340558437
1059 107.09912653700133 0.047714292765786315
1060 107.1895280986736 0.04713884672788704
1061 106.96697720481318 0.03828507031641315
1062 106.3262758058179 0.032990872644281355
1063 106.26047887715359 0.03348620382124201
1064 105.91448306567113 0.0322432940975087
1065 107.25342952618206 0.051104960970868474
1066 107.97098660236182 0.06462694296966665
1067 108.15164787332814 0.06937092570066694
1068 108.03057853907227 0.062467181210761336
1069 107.3437096228057 0.05852514236803408
1070 108.7698397796707 0.08220365254092277
1071 108.32425599289742 0.07491072325371662
1072 107.47217379184157 0.06614042923334895
1073 107.56150578906096 0.0638761062316211
1074 108.3605361909298 0.07521863247968885
1075 108.61540703735935 0.07125977324882427
1076 108.30282526976328 0.05970382132796259
1077 108.03145950860893 0.06736476453244322
1078 107.80089649971293 0.06564520660111062
1079 107.88829895619517 0.06253584260534528
1080 107.58731622243404 0.05848985835669207
1081 107.34703015504567 0.058360865592189004
1082 107.3851907886295 0.0527110166800453
1083 107.87645042451662 0.06437512163745351
1084 107.9702692255976 0.05897393433235498
1085 108.00264088433333 0.06255097710700241
1086 108.49348654383661 0.07230048183523663
1087 108.80386817292884 0.060717504194788385
1088 107.43976929207011 0.04728033837591428
1089 108.56082390125655 0.06924393075684154
1090 108.49672233272045 0.06818924843179863
1091 108.87973195683612 0.07042940065382763
1092 108.75784933748471 0.07498567030378656
1093 108.58684138915893 0.06918979831254435
1094 107.66739157460698 0.05246218261153768
1095 107.57963864551395 0.05996990784058365
1096 108.0485815783867 0.06963385825661106
1097 107.43958288490771 0.06177130351321136
1098 108.82269333148477 0.07733804120278875
1099 107.68083641499753 0.06517409660057871
1100 107.48368088360716 0.05514511296741409
1101 107.30633806929427 0.05529576915218093
1102 106.9226858458614 0.04937325378946067
1103 108.00839476745725 0.06875791652844387
1104 106.58588458579696 0.04751045876479587
1105 106.12632009188286 0.0454606566203537
1106 106.77070220176864 0.051888043039117204
1107 107.15197837082668 0.055743477695398225
1108 106.70264522066306 0.04700064845830065
1109 105.55870536615868 0.03300314713555719
1110 105.9892041247945 0.043747915402024495
1111 106.33673963446027 0.04264692682556348
1112 105.94758447614653 0.03528281134599753
1113 106.4950762681829 0.04719380024516351
1114 105.7237805061661 0.03690106538068039
1115 105.38240959676388 0.030481129495776416
1116 106.73031669834742 0.047639500086793296
1117 106.47734646822707 0.0426540167702939
1118 105.98609701646592 0.03867938277738758
1119 105.61913164484366 0.036339280163575904
1120 106.03759603986684 0.04069028902063687
1121 105.33925909770697 0.027011245435302866
1122 106.52067187643436 0.04036884740225932
1123 107.05951211335895 0.04798815978815607
1124 107.53297044979408 0.0482746000469928
1125 106.96872885518331 0.0364977069256438
1126 106.4602963205069 0.03790825004369491
1127 107.27409406833735 0.049335828025651174
1128 107.53600582754564 0.05043108408469843
1129 107.91294833548325 0.055574223310387416
1130 107.69605186970975 0.05936261828931899
1131 105.98184416641176 0.029996708533731375
1132 106.69304593595902 0.03836329358977397
1133 105.61067971061155 0.021549616698814167
1134 105.4957447313342 0.020355708612643686
1135 106.71061920893791 0.04077909593036444
1136 106.7484499345796 0.03878636820849335
1137 107.06029502840879 0.04204577710373947
1138 107.15176330204484 0.04868396318461787
1139 107.26507528970383 0.05081779057336788
1140 108.06172086425191 0.07341218636629465
1141 107.2994974515431 0.058543290351571464
1142 107.54043994007353 0.07290655628170406
1143 106.71937756776627 0.049318057049070885
1144 107.49065737761971 0.06214493495407969
1145 107.67271907710422 0.06394290489307919
1146 107.632375750873 0.061899820625957225
1147 108.81771282716949 0.08298993051301462
1148 108.04317338890199 0.06369566876409005
1149 107.73207981498254 0.05348247932699379
1150 108.6240755081194 0.07765509535816062
1151 108.84339058387235 0.0787171034306825
1152 108.10828711983909 0.060503650319900015
1153 108.8247496137616 0.07631159358897877
1154 108.61797064605777 0.06145848983022617
1155 109.36621166981988 0.07929895847028479
1156 109.1206081752669 0.07786140569215771
1157 108.3879728197521 0.06318560238518645
1158 108.90571729880664 0.07781189559641821
1159 108.33403268718462 0.06677224156928419
1160 108.21673051760267 0.05993953872983859
1161 107.11147836595563 0.05785374052405168
1162 107.39417684996985 0.0534292439117896
1163 107.82961011766903 0.056645347035309546
1164 107.84749563878648 0.058750469842282715
1165 107.94829976711817 0.059530250910241556
1166 108.41519193309507 0.06639216499141598
1167 107.9051954095021 0.0650624563854093
1168 107.48374681544894 0.053223515749132866
1169 107.74495128434478 0.06436940203788122
1170 108.4650083353294 0.07053651789841398
1171 107.17637837758842 0.054774684042716015
1172 107.83916714517055 0.05752152932222021
1173 108.35914810715747 0.06456692187047597
1174 107.584558845122 0.05376346600320159
1175 108.51656273744254 0.06686414190348855
1176 108.54555772799195 0.06904919146003785
1177 108.30387920019452 0.06292188490047845
1178 108.2573880988001 0.0520873778788179
1179 107.37866565969112 0.03803290918078872
1180 107.55891500741247 0.04320686263894258
1181 107.36369526457396 0.042684445451090736
1182 108.72633495748617 0.0638438545292026
1183 107.48232616113197 0.04145096264181447
1184 107.43957638555686 0.036736284719567136
1185 108.80098434241005 0.06073502266965225
1186 108.17459207130646 0.055816271739573264
1187 107.31922384576298 0.03637295347968672
1188 107.79629420606403 0.041638804656033535
1189 107.86525429107223 0.035280390001345974
1190 108.54261789375529 0.05222492678987367
1191 107.52780475025665 0.039271778157393245
1192 108.18518742927766 0.05162183533767872
1193 108.41336568802957 0.05414252835251698
1194 108.95096645494924 0.05373054174048564
1195 108.96046304167537 0.0534505169623708
1196 109.22624912330295 0.06455933956847026
1197 109.75794825137562 0.0813788413374602
1198 109.25280441369871 0.059175552764182404
1199 108.68081938147499 0.04975624739619511
1200 108.78171288306503 0.057095310892969264
1201 109.95123243880789 0.07709834560896534
1202 109.32137360319362 0.06688323962170117
1203 108.14469400869353 0.04884278668255582
1204 108.41031777212417 0.056631281679103807
1205 108.41139484585261 0.0612906967641762
1206 108.41239407059744 0.05771631131799149
1207 108.48465636813428 0.061737160003933034
1208 108.19449642234224 0.061680399942448116
1209 108.16114674754867 0.06418594434475866
1210 107.23468163301564 0.05070483358332656
1211 106.57628363759895 0.04389475039627544
1212 106.36699073809729 0.037010999800854094
1213 107.37536431402916 0.05046648781628227
1214 107.45451255975553 0.051066673923363504
1215 106.08585944070092 0.026864184226726984
1216 107.01974691651338 0.03952241364885023
1217 107.10135964453778 0.03612874875956651
1218 107.30669530054809 0.049519214429249
1219 107.44919953738068 0.05125952140431966
1220 107.24642606827175 0.046559510130605886
1221 106.9542672441899 0.04461134851079429
1222 107.39549918810935 0.044255404659405584
1223 108.06527794237093 0.05039748164564939
1224 107.30832747001769 0.03263290269255814
1225 107.47413977811085 0.04337768803480646
1226 108.1072007718348 0.060562910384771795
1227 108.10750384314144 0.057971097066474075
1228 107.05847802704227 0.04151156099561104
1229 107.80850478354593 0.05266080818637353
1230 108.02568210180033 0.06325963922136124
1231 107.92808997450375 0.057422043445009674
1232 108.70749789620146 0.06876878544361531
1233 107.61990842825206 0.05479185728028935
1234 108.67114343451831 0.06700258058530162
1235 108.03070466535875 0.05978200922171928
1236 108.88979589267853 0.07310270585650425
1237 108.40579906062355 0.062471029907573694
1238 108.55506354845618 0.06703988429846341
1239 108.51144609760641 0.0709491694865928
1240 108.16413770587364 0.07332000732320743
1241 108.43063089693645 0.06791112635105201
1242 106.98529780444805 0.04305336262262627
1243 107.09883995028369 0.03969123118053952
1244 107.53639040407494 0.048273749379444175
1245 107.27183665457783 0.04288476982967515
1246 107.92814552491139 0.05341168450094547
1247 107.22031289414235 0.04667564898484289
1248 107.38641347290884 0.050914996195487894
1249 106.78129673885387 0.042122042910568425
1250 107.27556104321205 0.05282648486535002
1251 107.30767399101993 0.0575079408254866
1252 107.65083796403094 0.055959471992035326
1253 107.97446079485663 0.06178760132159844
1254 108.00561615389991 0.05672020953226509
1255 107.88545270766804 0.0401876254996294
1256 108.21913291501116 0.053560226452372794
1257 107.32052508813103 0.03071536986385448
1258 107.16946533965641 0.034748903314347435
1259 107.27496692209264 0.036954058931418454
1260 108.18554088891605 0.05426001851764728
1261 108.48585098563905 0.058895973886830655
1262 107.83727926775688 0.05602356432126543
1263 106.95990436374369 0.042118371602251514
1264 107.78571694291156 0.05402803754762964
1265 107.47855717806347 0.04912557148759156
1266 107.68122621696226 0.0594659165158834
1267 107.91867262499294 0.06104616594458312
1268 107.94969019227091 0.058358626285078485
1269 107.65955508966204 0.05753576969122132
1270 108.16762164165992 0.0677978076935637
1271 107.17769510593006 0.05348993060213947
1272 107.96723671316565 0.06026290885953889
1273 107.4589183098512 0.06425412337332403
1274 106.85457311134735 0.05415564342232282
1275 107.90652257820147 0.06372535649669497
1276 107.9565094912879 0.05574687649918353
1277 108.23199580850547 0.057807761748212894
1278 108.20126884615377 0.06282401141851468
1279 107.96321163925033 0.05550620202141976
1280 107.6907377182752 0.054603965368316465
1281 107.52409858696555 0.05022606319839262
1282 108.09303870840527 0.060635336104621906
1283 108.28550882535126 0.06397525249333569
1284 108.47317831779058 0.07179469836325114
1285 109.29060623120954 0.07417938846568073
1286 108.01572662248383 0.05447710630871738
1287 108.11036647427146 0.06314392135806202
1288 108.01607642953098 0.06008653029744404
1289 107.75210776057833 0.056320454937539566
1290 108.50232326914913 0.07415795460754149
1291 108.88040755024348 0.08260142751225474
1292 108.13090039106645 0.06951452738251584
1293 108.18825329438287 0.06824135890076721
1294 107.599142350365 0.06012331285277295
1295 107.65150979391247 0.06139447067312698
1296 108.25249204111044 0.07227206506844552
1297 107.3748701698953 0.052939785369859105
1298 107.11525948109046 0.05546164247394314
1299 107.93441343643997 0.06523353017093536
1300 108.48545472115546 0.07025785427342535
1301 108.11420869990552 0.06740363842828301
1302 107.81126759828557 0.06502996151257256
1303 107.70651776262689 0.06017382592429066
1304 107.33045588879557 0.05325262696266553
1305 107.64825229277872 0.06381921970044124
1306 108.13404802574216 0.05830724952492072
1307 107.6349898770627 0.05517219052599198
1308 107.21610970925302 0.05302541729492638
1309 107.51175625233363 0.06054593304051814
1310 106.73017976384861 0.03903051527099888
1311 107.2213414689941 0.04321435306228205
1312 106.68402332502426 0.03956272173011144
1313 107.24768802315435 0.04399533154406787
1314 107.60302084104215 0.052055276433425
1315 108.31532879189206 0.07022722664940007
1316 107.19945910170016 0.05233420883039519
1317 108.08218190907078 0.0684622586180792
1318 107.94380229842999 0.058089193392559246
1319 107.51136487256177 0.055982317833147444
1320 107.75940100175923 0.052572366511456026
1321 106.63579306461396 0.043802985424019836
1322 108.24899530876867 0.06661474850918436
1323 107.08303040104708 0.05587074725777519
1324 107.50990204096998 0.051074062277372434
1325 107.42769957908129 0.05069322240052565
1326 107.28233319600147 0.047235562851773105
1327 108.12283011931211 0.06419006863826715
1328 107.78813768979269 0.0597567507857899
1329 108.39007301828185 0.06419302752617273
1330 107.87820146225437 0.06036150465101231
1331 107.10765576592166 0.04622801735998561
1332 106.96772759764639 0.039512281860890064
1333 108.4704202341317 0.056648247124471696
1334 108.43684595671616 0.06360474257988047
1335 109.44846576131197 0.07850734289262162
1336 108.4785767544346 0.0631262394880917
1337 108.1089349262704 0.0657520901069506
1338 108.79395368449973 0.06634945120906222
1339 109.1889512970197 0.06767237559120831
1340 108.89898288746657 0.07243659057518492
1341 108.69650388979633 0.06649259660183227
1342 108.14622983340396 0.05498514648534847
1343 108.24206590546605 0.05662076963064755
1344 108.29132685136884 0.05935353590546999
1345 107.76365432650792 0.04951398747315161
1346 107.38916709897684 0.04217724315610094
1347 108.59481247210525 0.0644391004473478
1348 107.61187303201358 0.05470556927661374
1349 107.88978977150019 0.06317643705197673
1350 107.96033220591923 0.06542489274583319
1351 108.4256093079227 0.06296407748935473
1352 108.35287634073579 0.06307452729293084
1353 108.05569674896547 0.051921018667777874
1354 108.97303883980277 0.05926980395764525
1355 109.14507809053488 0.06719834862680973
1356 109.37382377478478 0.07823089497033897
1357 109.016826410631 0.06781428785191301
1358 108.8305017662613 0.06222220311532323
1359 109.35838698247085 0.07079217513619573
1360 109.2640468688802 0.0735933578297201
1361 108.91182966756477 0.06783933796832786
1362 108.93004324737174 0.06393703479006518
1363 108.63883918029191 0.05718126651368416
1364 107.17360722264397 0.03806170156720812
1365 107.83860577044928 0.0438247870000259
1366 108.19516417010324 0.05178062108062509
1367 107.80971201627653 0.04579145949656194
1368 108.68025861836728 0.05961980808365519
1369 108.29140384933213 0.06064588761764533
1370 108.62686376355553 0.0610748507292721
1371 109.4636348753245 0.07546807236623676
1372 108.8045078624901 0.07278194269760085
1373 106.95352343456392 0.03873971106950258
1374 108.57918361300524 0.05705877348560007
1375 108.22890852855367 0.05229348957657243
1376 108.56957442631504 0.057231846200828995
1377 108.35095250132186 0.06121689909765293
1378 107.41476101395052 0.05115511856923727
1379 107.58323083508837 0.05857355840435452
1380 108.86775874159687 0.07214353910033211
1381 107.95863011598887 0.057408858616016856
1382 110.2510964049174 0.08709914843253608
1383 108.31081184322916 0.06084150037378988
1384 107.7028793571006 0.05160785912501642
1385 107.13074726105587 0.04608653264974427
1386 107.55244543667828 0.04770043138698388
1387 107.36335738566466 0.047935816433417044
1388 108.66667395587244 0.0634869675896057
1389 107.20932531969235 0.043283270840954846
1390 107.86755117714837 0.05601545181285228
1391 107.76661818568493 0.06452056524757832
1392 108.1983903834776 0.05483645555794203
1393 108.6378714693179 0.05812938846188542
1394 108.0135588862006 0.046683802150904286
1395 107.8468734401003 0.05216104898419083
1396 108.40037243672778 0.047884476839956114
1397 107.88347422233794 0.05068612133040262
1398 108.1494434125701 0.0561367986905984
1399 106.86510405980327 0.035458760281582236
1400 106.87600651645032 0.032084681440654905
1401 106.68766931402868 0.03251689923538581
1402 106.91636147195838 0.041573233772295715
1403 108.62544115652115 0.05892489086949604
1404 107.19397425643332 0.045250377959488164
1405 108.00770730537259 0.04861859209231467
1406 106.95187452227898 0.039894221733933644
1407 106.39308178838702 0.03136803870002858
1408 107.28587721590968 0.03343145899033717
1409 107.49053720967437 0.041647269028973644
1410 107.5698907788806 0.04403813252779798
1411 107.1810342148337 0.04532652953735705
1412 108.04266102180306 0.05641088616074352
1413 107.35704408808262 0.05304426623529723
1414 107.63052810274762 0.05286139118621169
1415 107.6175979494351 0.058160771067103156
1416 107.1894315127357 0.056999911104683165
1417 106.85703639144356 0.04805287548090287
1418 106.81252399778114 0.04210717664137065
1419 107.28496031842086 0.05280287321038735
1420 108.08265673778374 0.06325081083207829
1421 107.05558744755987 0.04565725589951941
1422 107.78517048652404 0.05512238841868411
1423 107.21002144608181 0.04054899220713226
1424 107.31562493166544 0.045911527039384614
1425 107.00774126380668 0.04019682198912122
1426 106.66826079934243 0.03977131687476698
1427 105.92444147633356 0.026709743937060604
1428 106.75045444153501 0.03337270939822856
1429 106.5899354781724 0.028643162594904847
1430 106.4256467275313 0.028766074124169094
1431 107.33060446487349 0.03796499131900677
1432 106.55965177527975 0.020277072283346076
1433 107.28204274577863 0.03553994664881022
1434 106.96452063039567 0.03104174330673226
1435 107.5655245462046 0.04023210845205227
1436 108.60728807349712 0.05489102743860974
1437 107.9459335457763 0.044868131291913804
1438 106.52710252806703 0.0223428466406157
1439 106.76588302126055 0.03248341450632586
1440 106.62832546030224 0.03094840689169487
1441 106.87901241664342 0.028934247448528794
1442 106.96966884084301 0.03412648425969578
1443 107.27048296511927 0.034207294127515886
1444 107.50771593255462 0.04302584420141686
1445 106.60954791678297 0.029694469933477907
1446 106.77248810762113 0.030402748376309963
1447 107.14566596551006 0.04053547511180333
1448 106.82218881020663 0.04794700553764597
1449 106.4032241136039 0.03491573125417058
1450 106.04477262706664 0.02729266194932345
1451 107.4942104852645 0.055024122036905654
1452 106.94034301176252 0.04962676266960109
1453 107.53664918240163 0.057229874823374494
1454 106.92470171155323 0.04535245949523148
1455 105.89198685127742 0.033890478518536216
1456 106.6378872136349 0.047852033994909005
1457 106.96553427367454 0.047409760009239355
1458 106.72352467854489 0.041292782273238626
1459 106.35342137085179 0.03543172363454661
1460 106.80347438076986 0.052416148526170936
1461 106.99136661405966 0.04855656968939648
1462 106.185651531821 0.04189878823128923
1463 107.29588205414242 0.058126181120302656
1464 107.47977646060158 0.05781137691992666
1465 107.04447655863835 0.03856801071736771
1466 107.47956747009007 0.04518405456812358
1467 107.24955020684354 0.03622709364718035
1468 107.4509371457222 0.043656818065563985
1469 106.79208690407346 0.03512010453510295
1470 107.8476963623991 0.04513680448830515
1471 107.67708484190021 0.05173764447207607
1472 107.69934163975745 0.05350530913195528
1473 108.99649304430632 0.06721061554270924
1474 108.47576839465954 0.06091464402617264
1475 106.64702664322085 0.041991948189473494
1476 106.56391757272908 0.032698501877020836
1477 107.40032083919645 0.03879414438554041
1478 107.39650158982803 0.03415549535108042
1479 106.47878063532166 0.02481112442337874
1480 106.76771729002847 0.029161007590173482
1481 107.50203369667679 0.04260907848071527
1482 106.78586625483541 0.02985707341315802
1483 107.4286115559579 0.041856763576032185
1484 108.23018843423215 0.05468929871502004
1485 108.77777957864686 0.057957716390335756
1486 107.76554307540988 0.05591454134471763
1487 108.34166490436476 0.05606493229636533
1488 107.49444841141727 0.042942255758432024
1489 107.30775259149992 0.038327490840560974
1490 107.95530972580016 0.05258821934173108
1491 108.17991573104847 0.057761109116019616
1492 107.80324085492389 0.058461542015292634
1493 108.83850414901016 0.06320445485882553
1494 107.44718986086197 0.04863778287411291
1495 107.06217831194809 0.04747242881655245
1496 106.92555375531184 0.04550350345751819
1497 107.14185363353957 0.05065867668163848
1498 107.75760024084704 0.05494536641206649
1499 107.98537273452828 0.05541048843787144
1500 107.58508736010712 0.05539979956317154
1501 107.76030448839401 0.05617414360198392
1502 107.61789582227502 0.04955642958242579
1503 107.78041684741142 0.04648131781002385
1504 107.8444030085982 0.04329715371939369
1505 107.41815052550449 0.04244971873912584
1506 107.30380477833332 0.04188744028071956
1507 107.83841312547966 0.045385331774776105
1508 108.12775959718728 0.059685591405905236
1509 108.77680191064954 0.05509891110144949
1510 108.751532316109 0.06879128974188664
1511 108.64689680474625 0.06346846810431062
1512 109.07709243922267 0.07089657920080383
1513 107.84006693139573 0.05489429910651378
1514 108.27465156292938 0.06822479295285666
1515 108.20851186732347 0.06207133698288858
1516 108.12402914213733 0.06085625877516443
1517 107.49202746355124 0.05416127046484531
1518 107.61157392130937 0.053357073930159093
1519 108.49258088087065 0.06384770835474063
1520 107.35421930975008 0.04863124065946445
1521 107.08648990467404 0.05289686484842859
1522 107.28795193844304 0.053024492089933206
1523 107.83427842138425 0.05225221036439642
1524 107.15449863247092 0.0470146769139238
1525 106.92047860987212 0.04282134204270771
1526 107.58602732165997 0.05576339845507905
1527 108.78365792200293 0.0711827212569871
1528 108.35069024167908 0.07111729598811167
1529 107.90796166322372 0.05656631433218762
1530 106.58399067801653 0.04709507712170202
1531 106.8847613895119 0.04330627399869724
1532 108.7785665317398 0.07128418067065356
1533 106.51495876689174 0.039042437170844324
1534 106.27748557987083 0.0432160260230563
1535 107.34669578507082 0.056313528698195614
1536 108.05474782449306 0.07374739176466649
1537 107.30242544471287 0.06059339804768804
1538 107.08311856057014 0.05745667698025947
1539 106.91304548316697 0.05359699574811316
1540 107.10675661867666 0.05935293718872181
1541 107.61129075875928 0.06549264907595065
1542 107.78845292609424 0.06737848668543045
1543 106.70252429245629 0.04145129732854391
1544 106.87872825378827 0.05192268021241897
1545 107.22324824355039 0.04492505754515275
1546 107.95441867087303 0.05472028521453387
1547 108.13000709824686 0.06031155413721412
1548 107.2219260043733 0.05008980794891171
1549 107.03790965125668 0.053775739630795405
1550 106.50801259036447 0.0484015874470084
1551 107.13087680048363 0.05007823017029345
1552 107.22366838888644 0.05665955054202343
1553 107.2358005323923 0.05649796674157326
1554 108.54604838930946 0.07300166010170439
1555 107.5783549116864 0.062025712644577125
1556 108.60425401399745 0.07040100623783185
1557 108.33150926643604 0.06933063035540643
1558 107.58259037080228 0.04992522639082231
1559 108.6612497043163 0.07521729381021414
1560 107.36021272094062 0.055236021174419614
1561 107.64759302151137 0.05698114465921844
1562 107.80253073829832 0.06309568649563413
1563 108.60756318734428 0.06503245971625149
1564 108.31790140862607 0.06350656105731434
1565 107.05130074323137 0.04877324589351284
1566 108.78397074295408 0.08640934798988309
1567 109.05558993194661 0.08292152503452654
1568 109.55773909187161 0.08537233850927384
1569 109.32073829949162 0.07807297547600389
1570 110.09603887631715 0.09056218554417939
1571 109.61634301012927 0.07562460005548322
1572 108.7966288975775 0.06665154367764847
1573 108.93431273298897 0.07327307721553511
1574 108.49786800655924 0.06958601116854857
1575 108.37367777882477 0.06088566756528102
1576 108.96481334459669 0.06462634782869037
1577 109.93707604214737 0.07254665640673352
1578 109.10093908698886 0.07149538158181612
1579 108.74809197352988 0.0735872291750218
1580 108.25332581752315 0.06550522138097592
1581 107.99004628256492 0.05259755174423153
1582 108.52479321518152 0.061491684557973825
1583 108.20014062186644 0.0625319520431371
1584 106.92077755248717 0.0529141877607876
1585 106.23947214479395 0.038846753667595824
1586 106.96356498102234 0.0461429682386475
1587 106.88739297816822 0.0436244434034222
1588 107.12797123477574 0.050330266169915316
1589 107.4884107028233 0.05538526666675092
1590 107.276023917135 0.05679931641799407
1591 107.87258437045847 0.06617965830240702
1592 107.13474738815067 0.06198328072361736
1593 108.11602217394012 0.07409859478221381
1594 108.33429937927842 0.07191483001266452
1595 107.118961140217 0.061223799179928706
1596 107.94383317435664 0.06178949038276926
1597 107.56560639157406 0.0566348202812178
1598 106.93323121495051 0.04407128713012276
1599 106.13824562100959 0.029231747612050718
1600 107.19242324954108 0.04357944805866942
1601 106.08577420755644 0.031890326462894025
1602 107.69250395377284 0.051756508678218016
1603 107.6585767163559 0.0476398175524998
1604 107.42175061624441 0.0481212129117603
1605 107.69020178846795 0.05586795293970759
1606 106.39170948323891 0.03957609176142918
1607 107.30246899807541 0.05796819192525582
1608 106.82618347451879 0.04734360801031379
1609 106.83443209715605 0.05064375245970654
1610 107.01125786258793 0.051756051725945995
1611 106.81004587115187 0.04474543357924543
1612 107.16689959010453 0.04074599518812139
1613 107.32421245991335 0.04463630412258068
1614 107.33785497027667 0.04965941766356452
1615 106.9038694000469 0.045323766898758944
1616 107.94349811686357 0.06009820085840378
1617 107.53112829253958 0.05857399446176914
1618 107.21824054759617 0.054702327215406576
1619 105.75015818960425 0.02667746337030963
1620 105.76230790357694 0.030952227098687723
1621 106.79287202615366 0.040113478463201346
1622 106.00900279413679 0.02853958290648373
1623 106.691937295775 0.043008461391676134
1624 106.93577618785014 0.05392477949343666
1625 107.7988314315744 0.06550489147773886
1626 107.04572237274164 0.048179227154502846
1627 106.60059510716926 0.04946284808072621
1628 106.93818543501094 0.05320179767053457
1629 107.35199887172409 0.054530672158669025
1630 107.47338568710083 0.06366164898123317
1631 107.16071718141153 0.05958287070758739
1632 106.9875371287925 0.04867977026407444
1633 107.7660871062402 0.06425780726975039
1634 107.98658439805058 0.06266365851333144
1635 107.41357080879001 0.059651413060527014
1636 107.34642928379438 0.05888858075973202
1637 107.35731411168497 0.053586104229286224
1638 107.44269031188627 0.06438973494536093
1639 106.72309980564296 0.05921247991996992
1640 106.44227293639894 0.04337458705749364
1641 106.82175189098496 0.05448186293314661
1642 106.54902454994502 0.05101299680347471
1643 106.8332673219548 0.055539744688298476
1644 107.20043238485582 0.05692280616112999
1645 105.76441281548533 0.03801090059738177
1646 106.33011459205692 0.04541557995199719
1647 106.02012928718858 0.040249946814524984
1648 106.30693289295066 0.045005298532853844
1649 107.52852927865402 0.0621514042466208
1650 106.22635866488885 0.0446795053752338
1651 105.64441084660756 0.03866903457160342
1652 105.91485134499015 0.03705311483413698
1653 106.63500940410607 0.04019119761200496
1654 106.00557774547948 0.037464974233358705
1655 106.93258324063358 0.04842624241861948
1656 106.39472489942979 0.04976524747678812
1657 106.81737870284284 0.05505653718899706
1658 106.1446523345166 0.03784688486084464
1659 106.72553709190954 0.04514878690236657
1660 105.54788252111713 0.027053805943616283
1661 106.48179339469961 0.0404714315367124
1662 105.6924576234307 0.0268612701463411
1663 105.22406172707342 0.023246604244196667
1664 106.14884535594275 0.040970420638419824
1665 104.466771716882 0.008371048454669627
1666 105.33565602407785 0.03132597893285216
1667 105.70035443524803 0.03322091850611686
1668 105.97993658601705 0.03314642335708573
1669 105.8498732659492 0.039234297959984676
1670 106.32728648454119 0.04301863730310773
1671 106.62733881575033 0.0477360333757374
1672 106.67987419430358 0.04792955546376798
1673 107.46412620069545 0.05374267417022538
1674 106.86581310258359 0.04655198341220346
1675 106.20325045198912 0.044868272267684084
1676 106.69613806460075 0.042868020766934634
1677 106.63218423340734 0.04787912377018089
1678 106.17244962394535 0.044966553009426646
1679 106.27484066463307 0.03208122916376577
1680 106.1147755144353 0.033011407547953064
1681 106.12618335844222 0.03522997487607249
1682 106.37209548597109 0.04244240475198202
1683 105.95388924864581 0.027853459546928083
1684 106.14380826799757 0.036404593098599225
1685 106.66886186499306 0.055320928482340714
1686 106.73665951718175 0.04909390542403069
1687 106.59213547527483 0.04620911778534342
1688 106.26701909041469 0.04215047506494174
1689 105.62925389788609 0.031224373873627975
1690 105.56926059353279 0.02775775839067096
1691 105.599330409299 0.028528548273239474
1692 106.93269095984625 0.04312039673477508
1693 106.59605754818936 0.047823465773929486
1694 106.17591165677047 0.04165046185925858
1695 105.6908862669896 0.022016970151321424
1696 107.08476117031617 0.047875529185760546
1697 106.20723989734873 0.040946419630428
1698 106.58837561852509 0.04516490514495175
1699 106.58175195974749 0.05016361885008491
1700 106.90799822119588 0.04777743361796183
1701 106.44096299273967 0.03693217766943557
1702 105.18427763787942 0.017135259046389684
1703 105.44812152684366 0.030415189697627465
1704 106.38739052908898 0.04043117494606163
1705 106.69545433268591 0.048130805454109304
1706 106.4021263292032 0.04560178735022169
1707 106.66745933405723 0.05078715843417125
1708 107.69882076696142 0.058810019651466594
1709 106.96450457907483 0.04988880074842439
1710 107.108718482886 0.05385324777999112
1711 106.5280572210009 0.054070016183405456
1712 106.27966802379719 0.047182920931503114
1713 106.75091541479159 0.05296633877075774
1714 107.1182738309478 0.06698225003605862
1715 107.82902744816015 0.06867814051890808
1716 105.31880490856919 0.03234665509761869
1717 106.97732376845656 0.05649594490342691
1718 105.61149722641552 0.03613164375245581
1719 105.58425136517725 0.04219920488768125
1720 106.70378704674349 0.050079529485277385
1721 106.5154343794163 0.054954465511460215
1722 106.4221530880697 0.051797669236622546
1723 106.44783643615852 0.050113591845110106
1724 106.43878225879968 0.05442661066199583
1725 106.81917385998233 0.05920233313139711
1726 107.40038924204028 0.060154240553837446
1727 106.52839307481953 0.05006486820816436
1728 108.27483809451758 0.07208623611593312
1729 106.71684512603191 0.05241405414899947
1730 107.01689327796856 0.05665336496772344
1731 106.55822729104642 0.04946323018421084
1732 107.07996390883163 0.06082433703385892
1733 106.54069206657763 0.045467882132974924
1734 106.493904950291 0.04070839047170871
1735 106.90452604585809 0.04409306342099373
1736 106.61119884163557 0.05059134157462131
1737 106.04416084959475 0.037506440223453064
1738 106.50467005229106 0.046525335740579155
1739 107.32883039919192 0.05687809550386591
1740 106.77921349972073 0.05146934843903117
1741 106.15162814371779 0.04844369923413849
1742 106.21868198991704 0.04699729365044181
1743 105.98769529087672 0.037023322233981304
1744 106.71151429442956 0.05096880975314322
1745 106.97229351835956 0.051915308888781375
1746 107.06177051006314 0.045732159251813176
1747 106.84895894055025 0.05382267239089078
1748 106.87670282741517 0.04580647741072086
1749 106.08067947445531 0.03794867031001714
1750 105.88519524615911 0.03486880408500703
1751 106.05404294953412 0.03424440421056829
1752 106.08327413796177 0.03778744253776922
1753 106.62509818858506 0.03691462942919099
1754 106.28752780855314 0.04417610776878178
1755 106.9739801405198 0.06072753803677966
1756 106.2768176010103 0.051600930845388415
1757 106.19850974898715 0.05235891046501828
1758 106.92962559697628 0.05884325726841455
1759 106.18963703104355 0.04218684217718072
1760 105.73954921470491 0.032107541912469006
1761 105.2265064026552 0.028030130429754663
1762 106.75099668540076 0.043713058704589636
1763 106.51897587083688 0.04514537657637918
1764 105.66623679878771 0.037852331907248904
1765 105.55061936507938 0.029913119510731168
1766 106.34333695297227 0.044711064378939014
1767 106.13800719292873 0.047149525659087366
1768 106.46489065094458 0.052537941539940736
1769 106.39695095260251 0.04192507021930092
1770 106.38961013498621 0.052375432626408314
1771 107.7181167945266 0.06351487763067187
1772 105.6203562480897 0.04065328512679489
1773 105.74672931601052 0.04375808341392884
1774 106.2835195117293 0.04367872880056356
1775 105.97978892006573 0.036407227709198575
1776 105.50215554525809 0.04201875214333872
1777 106.12708598561905 0.04474684072974111
1778 105.65617153212288 0.04080154749971032
1779 106.49751153817668 0.052241130326972196
1780 105.491447192363 0.04296093274811996
1781 106.4186715022293 0.046392160698361606
1782 105.33974115301541 0.038914381311566215
1783 106.41001055116561 0.05466277383032303
1784 106.53616615969933 0.05773710249462527
1785 106.35556739967637 0.05443684938096338
1786 106.8835974492489 0.05253989632462519
1787 107.04612746800217 0.06590175243347252
1788 106.9725323111744 0.05736117335577051
1789 105.72776227209641 0.042873183774934875
1790 105.64056327442809 0.0373364817116002
1791 106.51419229082052 0.05105763960146936
1792 105.89699006651698 0.044096870914307806
1793 105.88355102633936 0.05127593195340818
1794 105.4937449384707 0.03892449294310918
1795 105.98540553914975 0.05155198617121093
1796 106.8574741869492 0.06478679121480413
1797 106.57885800100067 0.052350337398704094
1798 106.62385754723863 0.050747935992696114
1799 105.20416209995386 0.03283926298549189
1800 105.20887025135114 0.03191666120279646
1801 105.3988276865593 0.02698900444166452
1802 106.53915075286551 0.05461063555334966
1803 106.40560551583347 0.042402438041416635
1804 105.38379515427532 0.028790639749060487
1805 106.44518817080254 0.04104625755672453
1806 106.78304466209494 0.04837508536870383
1807 107.24913248656019 0.04604315741735232
1808 107.49414803097471 0.05526273487858635
1809 107.59745288416654 0.05704264130773473
1810 107.98179300744434 0.06168821307932115
1811 107.29811949270163 0.06103065743007585
1812 106.21056795999546 0.049579708237611375
1813 106.88067350965659 0.0581272460722434
1814 107.38041282706777 0.06382738800859511
1815 106.37987691571968 0.05103455232803655
1816 106.24966744729178 0.04110524034864327
1817 106.51204522928758 0.05662121789030028
1818 107.13380035302467 0.056838928531174004
1819 107.2018709230609 0.05944799512354171
1820 107.57877201757013 0.058057786457973326
1821 107.10584748608034 0.05058963967238972
1822 106.8712384808556 0.05112041691218261
1823 106.7476023113527 0.05780740301121601
1824 107.10314943454841 0.05645242533502948
1825 106.6184770103903 0.04395111138782126
1826 106.49001397782455 0.04678677529444619
1827 106.9969246829621 0.06251824013152185
1828 106.39018073231452 0.054467234937907616
1829 106.88949638129903 0.05806991656925031
1830 106.6388147201457 0.051382521587433505
1831 106.88815356828229 0.04662464632612584
1832 106.69009403226089 0.03781869652812975
1833 107.15219411471674 0.05311502651121314
1834 107.56839648194439 0.05570020242194029
1835 106.65340006480037 0.05891611182923451
1836 106.9400562020518 0.05642654839779149
1837 107.88531586764839 0.07456978207478782
1838 107.69358979464499 0.06682379794041537
1839 107.43245561626674 0.06833123844361122
1840 107.77838592871754 0.07237775962207771
1841 106.85663605132837 0.05419168901287352
1842 107.09370982120632 0.05559618679771694
1843 107.36206334609504 0.06125625427651926
1844 107.2142168492758 0.0625800912458796
1845 107.52922973798982 0.06839415769183266
1846 106.94290179317203 0.05255934696975528
1847 106.90792554334337 0.053088472142613474
1848 106.64293987572795 0.04876874887228777
1849 107.01314608958171 0.048029872310772825
1850 107.07285830368434 0.05002340546187589
1851 107.13890422693129 0.04328749893907158
1852 107.90082382128826 0.058481365487950465
1853 108.14147781594045 0.06208733552339596
1854 106.9219945503222 0.051545001917123856
1855 107.0791962722604 0.05169571038434462
1856 107.93459937139325 0.0654900136570079
1857 107.4262687166121 0.054507487944023714
1858 107.65045084904312 0.05476341829411557
1859 106.97179951454228 0.04932603349817655
1860 108.0022082695546 0.060043153831894736
1861 106.9947352362769 0.05447041736446756
1862 108.50191355174788 0.07067660190558822
1863 108.91677387812541 0.0714049214365019
1864 108.87435588955984 0.07132939545505745
1865 108.89672720622279 0.07830393511229505
1866 110.00556153100456 0.09367740946325953
1867 109.49278117640553 0.08333442732424168
1868 110.14578412347998 0.09354058941196797
1869 109.28971708568325 0.07841087052155693
1870 108.63944151557222 0.07058627878041002
1871 109.54988233481629 0.08890064699758882
1872 109.60159167360449 0.08728412674285013
1873 109.02636588188753 0.08853828775568573
1874 108.23327815420011 0.07437555110072291
1875 107.56630991355185 0.06663366215588962
1876 108.71380528594547 0.07877482089892918
1877 108.17026101585229 0.06910001510747121
1878 108.49239222919333 0.08286892211719055
1879 109.05610749080515 0.08799010469265112
1880 108.09963930297761 0.06995471937243358
1881 108.61354483070953 0.07145126865077833
1882 108.1092667563553 0.06802783573383309
1883 108.05074468826567 0.06780038240785136
1884 108.1682138212786 0.06992129413172765
1885 108.39904670069822 0.0755186104875365
1886 107.25331536841793 0.057567535408252546
1887 107.47777000738614 0.06273556851539785
1888 107.22803508545054 0.0601140429303082
1889 107.97496725436037 0.06905286274913147
1890 108.6393780073225 0.07667010544716968
1891 107.68415864422671 0.06533412782028669
1892 108.4575778812237 0.07245569957747378
1893 107.74627571248679 0.061802982337476164
1894 107.20197986565192 0.048085221690466806
1895 107.0221602626776 0.04644480301713361
1896 107.07671524069865 0.05226303382512487
1897 107.12850522771666 0.051719769776474855
1898 108.01538910736109 0.06461129501465712
1899 108.44134018817311 0.06993152985585482
1900 108.8079601555512 0.08009612796718679
1901 107.85300521705263 0.06154393305496808
1902 108.12317283059176 0.06409987218880686
1903 107.29591532894561 0.05729616134970816
1904 108.04001115791266 0.05949054392297881
1905 108.07685593035428 0.06365498807529124
1906 108.31994854159394 0.06880728976488837
1907 109.26734830545998 0.07625568421083295
1908 109.02333149093748 0.08004738351062901
1909 108.12463335723444 0.06458970113922768
1910 108.64122459023602 0.07517571548238666
1911 109.2318685160348 0.08555834282262365
1912 108.60513986242307 0.07620894052821692
1913 109.62687060888048 0.09255139092191367
1914 108.96738926791292 0.07712917631156868
1915 109.72476077534208 0.08794428752669547
1916 109.068356161028 0.0812510326572854
1917 108.39330386025549 0.06028824512912856
1918 107.7368363136636 0.06278348921249599
1919 108.57137729719042 0.07599392601401955
1920 109.50831156433735 0.08278809716013713
1921 109.65448370231118 0.09165755739418735
1922 110.35512956216807 0.1064537434084667
1923 110.39802615310431 0.10642347706860156
1924 109.90996710201225 0.09839076026121363
1925 109.87159292402744 0.09616878599617451
1926 109.65044333404197 0.09350033500385135
1927 108.67752584230603 0.07839511387086029
1928 107.84437429585167 0.06990697722912897
1929 109.05445689267721 0.0844122938667704
1930 108.99689349897706 0.08289386947374888
1931 108.95939379092827 0.07903258905932009
1932 107.90225920035361 0.06584162849472752
1933 107.70395122480227 0.06809208965842461
1934 107.71254058946752 0.0696238208372344
1935 108.23516918769073 0.07204143583201039
1936 108.40675186059582 0.07369810289118428
1937 109.645881777587 0.09155197604983867
1938 110.09374316687119 0.09911656526524015
1939 110.11392538059195 0.09235610948856487
1940 109.57023139923294 0.0940259059674825
1941 110.17083127273646 0.10479203792542091
1942 109.59774443931802 0.09152273634066255
1943 109.0428293254876 0.09209165773769823
1944 108.77454614122092 0.08471085677844681
1945 109.78400535541998 0.0969014583979223
1946 110.00526901899774 0.09811175135243555
1947 110.05934577652954 0.1029050413681315
1948 110.3503820880636 0.09631976748120052
1949 110.14318551685828 0.09135151958324672
1950 110.0404327476093 0.09816324309732105
1951 111.01137713939534 0.11083780586319258
1952 109.64621368889142 0.0867183160763696
1953 110.61660932434668 0.09689444319945706
1954 108.91994095549896 0.07192889499968347
1955 109.72351873215496 0.09316929097043303
1956 109.5209118374549 0.08433868871473005
1957 109.37057528005374 0.0826416526225685
1958 109.82274858999463 0.08047676602969656
1959 109.88986806981076 0.09151759487882116
1960 108.9394345317156 0.08042245430913375
1961 109.52019927678522 0.08338910337554928
1962 109.30084359059524 0.07761942859158377
1963 111.28976349760153 0.10147256273938343
1964 109.99616566493837 0.08200393627837765
1965 108.6976154919591 0.07140105172613131
1966 107.79508771667518 0.06542182083005432
1967 108.48577640334666 0.07334851764133288
1968 108.51396468966846 0.07520950669219573
1969 109.98525246132522 0.08786471609378166
1970 109.30932235307833 0.0812855519346406
1971 109.4312638757271 0.09422888674188923
1972 110.56898860968491 0.1030993301690123
1973 109.49883457205111 0.09665043323700129
1974 111.05083801070994 0.11262097006441363
1975 109.92912664778174 0.09808361846769664
1976 109.89741004617576 0.09325789755809122
1977 110.13573528303681 0.10154885727934815
1978 109.55344188707926 0.10068012364651924
1979 108.68529595428366 0.089303066091868
1980 110.43644885008432 0.10649149459137808
1981 109.62026475802357 0.10149563682276674
1982 109.58765958217583 0.09817834365388933
1983 109.62327774183275 0.08808941117312918
1984 108.88166202142374 0.08390176318595166
1985 110.03860386263165 0.10124986498866584
1986 109.91375909114828 0.09632315599949404
1987 109.07802042269607 0.0904821976266107
1988 109.7626117942412 0.09861447417635383
1989 109.08336147433822 0.08807673587700626
1990 108.66301714461086 0.08335945955450563
1991 108.7575926054797 0.07484699226381808
1992 109.05603315231681 0.08060799571017851
1993 109.18563239191333 0.080778035618978
1994 108.40264172916758 0.08100664821975723
1995 109.04876308976914 0.09276387489600435
1996 108.10644023440315 0.07974790683007815
1997 108.75129738863538 0.09145765381983495
1998 107.96683071964893 0.07343277448223018
1999 109.59358887925048 0.09256450336629096
2000 109.18292850208718 0.09389044754493014
2001 109.69206486245824 0.09376515800680152
2002 109.20982467061965 0.08175783203845266
2003 109.11622133818378 0.08088312414848786
2004 108.79788854023107 0.07629543885964252
2005 108.36767688816624 0.06734997966957401
2006 109.24687252775435 0.08042234213208965
2007 108.64024928400329 0.07343199086545493
2008 108.92666487267513 0.07878027147891853
2009 108.82924395776057 0.07853007915036836
2010 109.32946918034737 0.08986276651998926
2011 109.61897265876844 0.09180510741239589
2012 110.5639076043765 0.09679486924815406
2013 109.1454231597443 0.08285458023425918
2014 109.06612456444218 0.08815408218393939
2015 109.88825857550373 0.09150293369500595
2016 110.17038906565492 0.08997036015365556
2017 109.78952319119533 0.07975437374683347
2018 109.92834548636073 0.08235336999559861
2019 109.39709940410394 0.0778572826214391
2020 109.6956555970144 0.08702384650847683
2021 109.9079689482344 0.08927401809444568
2022 110.96882663553109 0.09767112070044048
2023 110.2081095936827 0.09116849126972038
2024 110.85498367445865 0.09533533027779595
2025 110.44444504484429 0.09565237394398296
2026 111.11559708255541 0.09854200166301663
2027 110.79782241190908 0.09905331605064349
2028 111.42603725385992 0.104933198134191
2029 111.52698078693281 0.11036464824522596
2030 111.88744917944024 0.11475171142178353
2031 110.67806786009523 0.09892194662677734
2032 110.41722551188639 0.09147992685585393
2033 110.79559444798227 0.09695169613307275
2034 112.1656964829147 0.11542885472969044
2035 111.40920317854174 0.1066227081315102
2036 111.36590432290775 0.11317561038672774
2037 111.68451626271981 0.11464144028686563
2038 110.63848725258823 0.09986655475309758
2039 110.93256443765112 0.10145378259120219
2040 110.9339979173411 0.10369720131586335
2041 110.11217217267195 0.09587046207597605
2042 111.31964604218221 0.11522089789029799
2043 110.45862719567107 0.10757784685701699
2044 110.53416060702398 0.11457408125161439
2045 109.46976062275914 0.09763793642789576
2046 111.32723024823414 0.12043606082351355
2047 109.76642142557706 0.09057433684705207
2048 111.33953526040457 0.11397571484319058
2049 112.42669710241682 0.12690200867876233
2050 112.61766048021606 0.12676231134671878
2051 112.21561289890008 0.12584448026576822
2052 111.59059608744501 0.11363268870369936
2053 112.0618543537683 0.12360523075369734
2054 111.48721547326423 0.11311711510279465
2055 111.27004973210556 0.1114283339741825
2056 111.1655697478739 0.09996977407458563
2057 110.16191429782299 0.08860619214243459
2058 111.28759964448741 0.1087859946344244
2059 111.01090804564164 0.10698950523244277
2060 111.48400956459486 0.10898914113236724
2061 110.97868627873856 0.10634348467455512
2062 111.17231119662306 0.10537106769463911
2063 111.85631434993363 0.11283999500664088
2064 111.32167282515692 0.10744599324390258
2065 110.82381016200468 0.09978465915847046
2066 110.53950368824478 0.09764648653743191
2067 109.9823978259065 0.09298197533099428
2068 110.7383508154485 0.09492082867196705
2069 110.35824944497055 0.09152755286526171
2070 111.39716518408686 0.10737391372392235
2071 111.31278989224917 0.10957696181500964
2072 110.7955943677494 0.10909133992772291
2073 109.56913579800354 0.09954448733353716
2074 110.58379571511408 0.11024786512823759
2075 110.35959378488138 0.100130395257367
2076 110.93017947495727 0.10264599421541987
2077 109.66825857867589 0.09677603354451436
2078 109.81735192497725 0.09681081647127843
2079 110.8322068005709 0.10937986031107805
2080 110.1423843707791 0.09377428856925929
2081 110.49314461572789 0.09707165435326381
2082 109.95717114692329 0.09143212124032485
2083 109.36433512017425 0.08863267609125336
2084 107.85204301871609 0.06776521688175319
2085 110.68202976714207 0.10180985250623542
2086 110.21925879117966 0.09720698519640647
2087 109.07647746449837 0.08863327606913074
2088 108.571378449788 0.0758490138866843
2089 108.6000315100037 0.07854675991998161
2090 108.67246279733291 0.07628272240221234
2091 108.86174507398047 0.08478917874921887
2092 109.17259264339475 0.08195465456622208
2093 109.25759863518897 0.08233488476908013
2094 108.3777352767163 0.06590974607957034
2095 107.77661447029278 0.060765465052248
2096 109.2004508297376 0.08590992595017644
2097 108.79779413358305 0.08557688087628501
2098 108.71377610183558 0.0825866802229076
2099 109.26867869632981 0.08959628528886376
2100 108.13331646192499 0.07327877556248552
2101 108.37048215737119 0.0815992811343107
2102 108.3770201300716 0.07407234059587398
2103 108.50312188920444 0.07504807926782464
2104 107.68666437673177 0.060867440057168265
2105 107.49060568835662 0.060897946830146155
2106 106.89044925882158 0.05670652426805067
2107 106.9651305274243 0.05518670804921599
2108 107.16069564594926 0.05799349261088427
2109 107.46119130610444 0.06378804006885264
2110 107.6479164560924 0.06419701383017207
2111 108.40542926130351 0.07292131835449411
2112 108.92548858761812 0.0850090835370908
2113 108.2149249719375 0.07196031195395114
2114 107.76354568176764 0.07281428255578326
2115 108.41937134798835 0.08501940425878762
2116 107.01070159450704 0.06380313370603885
2117 107.54127288143894 0.06883540890892059
2118 108.41117360219678 0.079949151672573
2119 107.65103767017114 0.07173424533214923
2120 108.08767279938884 0.06965356677076617
2121 107.8394500598533 0.06444788233256837
2122 107.04714068240169 0.05597918424421233
2123 107.8222716762636 0.07271443733169247
2124 106.88812521502909 0.05785030715361894
2125 107.72197293234223 0.07130094413365362
2126 107.34336974373386 0.0685580331820912
2127 106.69342649578407 0.054339688057055135
2128 106.92883472189443 0.053363402444885244
2129 106.51829390729559 0.042261989022576274
2130 106.78103357172847 0.045182207814137065
2131 105.80456321672044 0.02984006456451671
2132 105.95406765189479 0.03803122393495262
2133 106.79813852432326 0.04194942933658363
2134 105.79909419092698 0.03408991057331112
2135 106.91120824900739 0.046026605426620626
2136 106.34366180333879 0.050450526204843804
2137 106.48214683092365 0.05903195517364901
2138 107.07333480538367 0.07149901261625036
2139 106.09667141940794 0.049889904982879485
2140 107.44366973396949 0.05841310938223343
2141 107.34750189461917 0.0637831636957853
2142 107.7575329533973 0.06931400463383408
2143 107.44338356115169 0.05969792682502728
2144 106.8766428559061 0.061204432523292884
2145 106.38206154886561 0.05217328042866576
2146 107.74809502171628 0.07146504961913869
2147 106.62048146560781 0.06008960700575694
2148 106.59519211256048 0.05798215638732862
2149 106.81649181378808 0.06575773356404158
2150 106.59662228627478 0.04963745259394858
2151 107.40411904041419 0.0630725981708431
2152 107.11485831117834 0.06042321925563321
2153 107.57420193561678 0.06829195854331183
2154 106.66494635867063 0.0608309238072865
2155 107.20679424804904 0.06521427798152613
2156 106.74868238018199 0.05188816495619519
2157 107.59514852066046 0.058409781466998156
2158 107.79770160701298 0.06253082805666432
2159 107.11033844068508 0.05303594080626084
2160 108.02645423736796 0.07576344664896595
2161 107.79965152728215 0.06553029593581317
2162 107.99287920254608 0.06685499890088742
2163 107.5997825792864 0.06561754844503775
2164 107.53708699014857 0.06733103646277172
2165 107.80340518046798 0.06806946291589022
2166 107.47589378246481 0.06401565791727659
2167 108.24631129147252 0.07170631614276401
2168 107.73441537970325 0.060952442345438174
2169 108.01344730343084 0.0652371153722312
2170 108.54849330835714 0.07616020298206061
2171 107.6508883954308 0.06666511949898779
2172 107.39151003309838 0.05986046441001913
2173 108.42598489209571 0.06350791499493424
2174 107.28540525059867 0.06613695885573212
2175 107.44659683774184 0.06772709430767421
2176 106.78510676480097 0.06117513399680896
2177 106.87919522071242 0.05456349223464174
2178 107.41574312871201 0.0634968701111025
2179 108.12428236803898 0.07753317951458993
2180 107.97933380940955 0.06989113712931905
2181 107.33917947596528 0.06259230983109865
2182 107.42931676989254 0.05831891197918326
2183 106.53832876446046 0.04363751637810298
2184 107.22448452506497 0.0524095800949026
2185 107.54678165602182 0.06843165903808301
2186 108.0932084430338 0.07533354494077238
2187 107.96774906468369 0.07026067434244576
2188 107.43499143982167 0.07067340329409832
2189 108.84464920200985 0.08700515363555794
2190 107.14975875328705 0.06206769804696355
2191 107.77485243644055 0.07296126602894659
2192 107.36264858995668 0.07226526860444271
2193 107.83362478177438 0.07336778173212177
2194 107.24210617722257 0.06414546322518377
2195 107.2139665207248 0.06822198125875001
2196 106.86152993279038 0.06021073187887904
2197 105.64423322261031 0.050768042650864875
2198 106.69489884165586 0.06558432913845258
2199 107.1588030074784 0.06004551823219628
2200 106.71978772981734 0.05450567022307384
2201 107.40877125020197 0.07233393895568385
2202 107.31634057645303 0.06430984093774039
2203 107.24033419600693 0.06711259467530206
2204 106.89236904023707 0.06745301411332405
2205 107.76930644070084 0.0812299592506116
2206 106.89693527285166 0.07137292381705063
2207 106.621768619686 0.061390242554092644
2208 106.29584145711623 0.06034391157569674
2209 106.50503781222208 0.05682720021488996
2210 107.99124001158495 0.07513665548177784
2211 108.53671912005342 0.09277360384291744
2212 108.82877584343976 0.09117211192223551
2213 108.64776655776923 0.0868099739110697
2214 109.36586590064861 0.09144967202413878
2215 108.85507858062402 0.08769229183560467
2216 107.73015226225958 0.08053527930069648
2217 108.62326091982314 0.0798017037305101
2218 108.10535240694159 0.06848659714953054
2219 107.71004564537543 0.05731421513257884
2220 107.40317783290935 0.05870233899815369
2221 107.0560898186063 0.060390748359142155
2222 107.59598457406045 0.07182596480321413
2223 107.68517020920095 0.07262824990336847
2224 107.95576403775678 0.06540743271778815
2225 107.71204428731721 0.058093593269693544
2226 107.4635460003375 0.0659491268896214
2227 107.50146643558968 0.06941097456897227
2228 106.69817287384605 0.05137045288512032
2229 107.14728391955957 0.06884274971169357
2230 107.56688990727369 0.06423334571161166
2231 107.54984497734289 0.06335878325901778
2232 106.40469723151352 0.05313701746728783
2233 107.77619464562724 0.06878456509155884
2234 107.0400371633819 0.05082729654585383
2235 106.67905608943387 0.049323289009355675
2236 106.96344531674526 0.06049212460979225
2237 106.3174509500274 0.04338403106198174
2238 106.85707232925155 0.06004707486333083
2239 106.42985216105492 0.06213413621141983
2240 107.11182735129391 0.07813723180673382
2241 107.4279778617467 0.06692479466008505
2242 107.28452059357221 0.0712627095799836
2243 108.20244393508075 0.07740600317795321
2244 107.0674006066893 0.06349630683615315
2245 107.81713324635169 0.07564538262324794
2246 107.54591048770847 0.06772118702923091
2247 106.80571123903977 0.051199562437879376
2248 106.20774142403727 0.04999955277456136
2249 106.00100106374943 0.048614065032707265
2250 106.38917647324637 0.04785928503848924
2251 106.7143407322696 0.06509018017197588
2252 106.14620740015197 0.05898037252626054
2253 106.0389058707577 0.04894308764568389
2254 106.32542632490389 0.0528283065048587
2255 106.06947468320946 0.045408932498407606
2256 105.23377015534791 0.03564853891512787
2257 106.27538051855409 0.05161378824000107
2258 106.69212013674404 0.06350112376426176
2259 105.68459540480784 0.05279146578266225
2260 105.1334522709844 0.04445565915716998
2261 104.80641800538184 0.045169816367350624
2262 104.33537056567783 0.03577762608323265
2263 104.62762867907557 0.03689784207665592
2264 104.61746698973542 0.03983485474783788
2265 104.43541710126638 0.03963920314165359
2266 104.56051649176871 0.035634138391539616
2267 105.81641246052662 0.0569005398248279
2268 105.20013789494875 0.04514761146956481
2269 105.26442665026069 0.04213700165130185
2270 105.26361177797544 0.0423836512874578
2271 105.58435043749921 0.046491024484481946
2272 104.30612435794241 0.026051217229716928
2273 105.73692348240094 0.040971564860226906
2274 104.92331499007634 0.02994889251709132
2275 105.08757639433387 0.033855747965409244
2276 105.66360041205742 0.040969492337211144
2277 104.42985807180557 0.028830851219252995
2278 105.16870872649059 0.02740154052545196
2279 104.76537966928487 0.033613744852974525
2280 104.7298062528922 0.02790951144794218
2281 105.19835785423864 0.039561181541710844
2282 105.9772467378627 0.04953582028126735
2283 106.52828135938798 0.054476045885785696
2284 106.08753036000482 0.05092312990823389
2285 105.83450068162637 0.05237348378718765
2286 106.43581690872587 0.05949596688745751
2287 105.90605309558597 0.05243833164771794
2288 106.6682460312704 0.056483199031564624
2289 106.27991311444119 0.05250117937380605
2290 107.05803208493772 0.06381376992705168
2291 106.88874773087043 0.0602978505857098
2292 106.76230251312352 0.06586509897003667
2293 106.43320707029567 0.056407999347882876
2294 105.71715222226779 0.04883795908980482
2295 105.68505791942091 0.043848440624955964
2296 105.87556520329744 0.03949709466099671
2297 106.53368306893577 0.04708499137468003
2298 105.85104822986428 0.03937828329758353
2299 106.62215203327469 0.0433908096092851
2300 106.03676132655784 0.0453481380969708
2301 105.9932613394859 0.046065547951095964
2302 106.14677715165739 0.0476837083231203
2303 105.80408565754455 0.0382908690893764
2304 104.88244976131945 0.03292238247225021
2305 105.40121901164049 0.033147209703609404
2306 106.23523828466254 0.05139630633829895
2307 105.52656687575963 0.047279004406734826
2308 105.73466597919202 0.0516863572314924
2309 105.60290387510089 0.04597215877865557
2310 106.23252036781247 0.04381444084046715
2311 105.4582595600091 0.03862936582889298
2312 105.10209255183115 0.0354441595558731
2313 105.29864462998303 0.03940322891438841
2314 105.16852501181789 0.044478308744588135
2315 104.78356848847518 0.0425582472591467
2316 104.97366735989411 0.04125891805576498
2317 105.09504951284683 0.0435907355626578
2318 105.21469313699741 0.03825809989378659
2319 105.13523864013989 0.038945663262448305
2320 105.40450363570183 0.050379492129427716
2321 105.78037286339648 0.050848137308253216
2322 105.41761828664485 0.056222459530774205
2323 104.99703893320373 0.03820184746392119
2324 105.81018391353932 0.050874570776655914
2325 106.49219667921594 0.06349099894596633
2326 106.01686071940739 0.050648978675171485
2327 106.0565767570432 0.05769500980255671
2328 106.09238469280987 0.05470917808567466
2329 106.18465126372007 0.060210882698799595
2330 105.62537904570418 0.05574102511488266
2331 104.86687043558497 0.046275345879852936
2332 105.16487755050149 0.051082274463714494
2333 104.77127010389226 0.040891296727320836
2334 105.19128949119812 0.052054308158071994
2335 104.62937550202696 0.04803264150439601
2336 104.81426724925794 0.05290434611444339
2337 104.77588584481619 0.052041087528461816
2338 104.65716114910373 0.046517748954191585
2339 104.5156221003604 0.0401501763886819
2340 104.68327635956749 0.04082705122261554
2341 105.40764165730482 0.05158358584231948
2342 105.18789452432976 0.04860820373487307
2343 106.44374536024954 0.06987994545391096
2344 105.77626604645191 0.05817137466420497
2345 105.9017799983318 0.06096395821032685
2346 106.16370804249233 0.06603838789559668
2347 106.62993362508114 0.08394773946098233
2348 105.89605875009838 0.06819530855355038
2349 106.28089775873724 0.07106936765092864
2350 106.39653547486547 0.07648209041913745
2351 106.27370893498632 0.0683361424625143
2352 106.49537767235705 0.06750552504578633
2353 106.0526499342307 0.06904033519620123
2354 106.71019708464901 0.07866729072896572
2355 107.5521000594404 0.0930273496782067
2356 107.09384003008589 0.08864934573470562
2357 106.24447413275438 0.0806431602595803
2358 106.73960810557283 0.0753043442769028
2359 106.74974976671197 0.07400605857091624
2360 106.59546405629821 0.06741408539439697
2361 105.93599343490942 0.06049659094061288
2362 106.17191884613594 0.06629619935663311
2363 107.05779313804183 0.07928139801163558
2364 107.31102332837453 0.07276455618802768
2365 108.34420155507001 0.09472856195708623
2366 108.15580221474777 0.08971534558945748
2367 107.48248446418665 0.08235129612360725
2368 108.25695264427951 0.08765065208813627
2369 108.02177454737331 0.08773981088669269
2370 107.53801784680952 0.08089833443977923
2371 107.27383209703034 0.07014895166925983
2372 107.4867597396669 0.07525257510639694
2373 107.68402844246661 0.0815300477155233
2374 107.6192928482862 0.0860769784609342
2375 106.92721629306155 0.0762836978953142
2376 107.08288974100972 0.0718129607541661
2377 106.8961811394239 0.06440669834777712
2378 106.52210079218574 0.06113640449502278
2379 106.50402393962061 0.06150649483606663
2380 106.07777119486013 0.05863226214338835
2381 107.63513004214998 0.07627012123463395
2382 107.17285489854915 0.07071813930282567
2383 106.73319463549566 0.06667396153780258
2384 107.50992981074819 0.07550153162683781
2385 106.5518376056602 0.06717182096642893
2386 106.63715400338472 0.06241792184925232
2387 106.20349318808834 0.05839084663658123
2388 106.61322324641156 0.06044879322896346
2389 106.00641229644047 0.05248631092595335
2390 105.89580627549007 0.061460107323077606
2391 106.82417997907967 0.07107659193001292
2392 106.55166414918821 0.06379334801373604
2393 107.70265670676496 0.0711241150867492
2394 108.5896150126181 0.08422820151315913
2395 106.9404604506259 0.06864431177071761
2396 107.11370320335676 0.07841289056021039
2397 106.15103797772322 0.06023868733105231
2398 106.65860755432657 0.0727665317551982
2399 106.36015508870204 0.06853534632370806
2400 105.41624084134132 0.06012271728558072
2401 105.88468459607518 0.05850207142410213
2402 106.96449026254548 0.06787801003633287
2403 105.34554108697304 0.0473305582592396
2404 105.83335417914944 0.055190165358989685
2405 105.98521490545815 0.056182765861730655
2406 106.13522238989394 0.06050523280215936
2407 106.02469597477064 0.05583524478152957
2408 105.65674384457935 0.049841094037577194
2409 106.01685593259808 0.05510896274047683
2410 105.46230464583999 0.046641934378209515
2411 105.55864367120282 0.03878024820066184
2412 107.1159352296428 0.06775708253890456
2413 106.21004799382422 0.056700748814069724
2414 105.86144534700779 0.05225875573293193
2415 106.06748449282911 0.056970487457106866
2416 106.51253777918782 0.0587630451605351
2417 106.33878058918569 0.05616243232511997
2418 107.98241728069455 0.08221113103269151
2419 105.98115351893931 0.050120614330520175
2420 107.95465726080825 0.08595263607525938
2421 107.99516737364353 0.08165007829700754
2422 107.81025713238759 0.0801758199367455
2423 108.21707564644231 0.09335962393843544
2424 108.06279047383565 0.08224697460893715
2425 107.95483121478911 0.07783674830151888
2426 107.04627726637202 0.07102312185076365
2427 107.08721132818839 0.06757919939799217
2428 107.4927431597821 0.08351836145413072
2429 107.55118361249903 0.0878032075101225
2430 106.90777239647299 0.07191921696165038
2431 106.00864382752202 0.063175776710923
2432 106.54580091628692 0.07047155381994263
2433 107.86425798656836 0.08626204819008865
2434 107.63302286113249 0.0813735719060088
2435 106.50942304362744 0.06911155980442552
2436 107.24230596347262 0.06808433080016751
2437 106.6228088362005 0.07296476715370004
2438 106.25982350717317 0.05934291469783015
2439 105.80212798266632 0.06480732152041535
2440 106.53148851620486 0.062339445846606
2441 106.43557463815606 0.06580155486003425
2442 107.58975557337986 0.0843927397726203
2443 106.76459574207034 0.0697475391676069
2444 107.74184262433074 0.07190052093987076
2445 106.71890748918457 0.06209663264494314
2446 106.66951831008522 0.06796964045329001
2447 107.41272741885302 0.07225808828801228
2448 107.27745201882261 0.07066625843798247
2449 106.98465306570334 0.07361875234922888
2450 106.82115294998006 0.07009919609780835
2451 106.86103563808244 0.07128076387741222
2452 106.5422050770301 0.06734372904928532
2453 107.47412914057985 0.08084810853789293
2454 106.1190036945019 0.05696415884225914
2455 106.7147770712217 0.07106324031222999
2456 106.97431268639076 0.07465890743744252
2457 107.47688198834892 0.08188760682212015
2458 107.63668468952643 0.075457392100993
2459 106.7663601651016 0.06453436866844964
2460 108.08816379066785 0.08447544957566433
2461 106.7508292550249 0.07339412629703124
2462 107.00686023485979 0.0678961198474668
2463 108.50148297798165 0.09729269364864834
2464 107.3211996762971 0.0861594004333891
2465 108.46357223731972 0.09897284106934623
2466 108.05320538141427 0.09550868654343203
2467 108.72075385478557 0.10093744037537145
2468 108.5111104610979 0.10021939929663148
2469 107.95375019047982 0.08953408592430456
2470 107.54876006123217 0.08067325604587261
2471 107.08596453024597 0.07719167005198846
2472 107.27329681494349 0.07464428389614686
2473 107.28111263652335 0.0747850216638769
2474 106.29878367000268 0.0675460336193544
2475 106.04917643511511 0.058242294435212116
2476 106.69770153274251 0.06926775275495511
2477 106.07491714230933 0.07117755517567437
2478 107.12710751284595 0.07869411919586655
2479 106.89058268274177 0.07103862319811682
2480 107.06568336395026 0.07441233876065112
2481 106.94216269524125 0.06750067750141753
2482 106.18656053931906 0.05893996330595408
2483 106.1383925327005 0.05750056477902199
2484 106.00946535259234 0.05478585904014288
2485 105.29586724941144 0.0440002548713494
2486 105.33564369775195 0.04574109504654367
2487 104.74268387611123 0.03896244681312877
2488 105.86072601032065 0.05336869520011578
2489 105.94188418513065 0.053902524113701444
2490 106.22640588984748 0.059735874135461886
2491 105.79318192917813 0.05141439991717356
2492 105.54728978279442 0.060215566000858645
2493 105.61567976427352 0.05729932867956611
2494 104.8581184368872 0.049231056656259264
2495 105.93303944989385 0.06423066790111975
2496 105.88495465039885 0.060954364462382116
2497 105.68054799254057 0.0509195400032999
2498 105.87221751248163 0.050368789417000626
2499 105.95482344368214 0.0654343588805596
2500 106.37873625441014 0.07084577636172118
2501 106.08288751193808 0.0624811745136814
2502 106.20714138925278 0.06435523044717761
2503 106.2222064166583 0.0687951550111332
2504 105.93859728830687 0.053169797283400544
2505 106.12636134022887 0.0608760449043001
2506 106.26224486621636 0.07262766349808203
2507 106.0451272920646 0.07318696700303928
2508 105.53616323263223 0.06166155190753386
2509 105.29334662265413 0.0471567097448129
2510 105.35936268909983 0.043726580540305204
2511 105.27639786726253 0.04822634346804777
2512 105.20165529889977 0.04187534160385886
2513 106.11479447459512 0.058059686528457055
2514 106.05961640665583 0.05262933074901133
2515 106.18969867654272 0.053447226378409485
2516 105.05333194889651 0.04176631860726032
# 107.88624894711478 1.4248684918650574 0.05440618440485394 0.02036410690432885
