# Supplementary material for: Lipid nanodisc scaffold and size alter the structure of a pentameric ligand-gated ion channel
Source: Nat Commun. 2024 Jan 2;15:25. doi: 10.1038/s41467-023-44366-w (PMC10762164; doi:10.1038/s41467-023-44366-w)
Supplement: Supplementary file 4 — Source Data [file 41467_2023_44366_MOESM4_ESM.zip › rawData/SupplFigure8/9nm_nanodisc/nanodiscDiameter.902.txt]

0 89.41549160988438 0.016255693173646613
1 89.41549161881129 0.01625569304532859
2 86.88949405903558 0.07746646606886809
3 86.45617305623374 0.0682098063566734
4 86.83771865552727 0.07420476023242562
5 86.87578217297984 0.07393466562376172
6 86.337130085907 0.06351150870423206
7 86.47755274569717 0.06978851113336793
8 86.45838169027716 0.07297120053010042
9 86.27014452551175 0.06642410802047594
10 86.67937152995773 0.0729171599675319
11 86.07564548731264 0.05659021693224475
12 86.75301278024331 0.06771619547503949
13 86.84740553312088 0.07666579901407178
14 86.89415426231434 0.07704905158342801
15 86.60767535826118 0.06989372518896353
16 86.02452584807423 0.060440060591587574
17 86.2321013272629 0.062075791504726974
18 86.32712433231983 0.06557894078955295
19 86.36726642676153 0.06817817519746039
20 87.01007045335132 0.07367392773934167
21 86.80873988781559 0.07164700407794544
22 86.53618457780141 0.06943600711511821
23 86.49072229926016 0.062111749143780814
24 87.36034095068983 0.0765841736325763
25 86.99554164120131 0.07598525253765631
26 86.3012312403511 0.06270133224570817
27 86.57890546663688 0.06815295158114298
28 86.36314826417362 0.0680876306217777
29 86.19541953369223 0.0682965372325367
30 86.22382366787363 0.06457372125925342
31 86.59166937621333 0.07215120780455642
32 86.33840261395578 0.06991280796973565
33 86.07931301637971 0.06590036790178322
34 85.91791236497248 0.05173083630858211
35 86.4175830888121 0.06904344264402129
36 86.60615322584691 0.06990615531617461
37 86.23788779332267 0.06974702250543563
38 86.79797483813827 0.0776602533948264
39 86.24344921862885 0.06347651636178486
40 86.50815627114838 0.07063015371570036
41 86.90082251248859 0.0789391383119713
42 87.16348644458878 0.082134942373015
43 86.19360915850402 0.06737404764222366
44 86.16827195294056 0.06861398834253185
45 87.24405590158887 0.08248563987780944
46 86.92311461062894 0.08738373420775358
47 86.86969362256738 0.07860044832757629
48 87.76520040443673 0.1021522418356351
49 87.42524669708405 0.09339161994272538
50 86.61780212132179 0.08094959464162166
51 87.30187021828081 0.09401147521032316
52 88.01074327487437 0.10402920422261386
53 87.9011784396665 0.09451583220309911
54 86.48640271622621 0.07292425607039621
55 87.67701142890462 0.09650202772204752
56 87.22919760042187 0.09521800144026538
57 87.47316533699419 0.09233018294411699
58 86.89375555817676 0.0817696696586836
59 86.5020806251976 0.07244912202433151
60 87.18889689209591 0.09439908453218038
61 87.11918521950591 0.08537020365530013
62 87.1748036200999 0.09315175386018637
63 87.13219383981836 0.08410112733865238
64 87.1921496227961 0.0901818834545891
65 86.89439077052029 0.07851735099932644
66 87.13135937680427 0.08584422557999749
67 87.17767043428707 0.07919266098170907
68 87.41462581957899 0.08861890312656695
69 86.31303604265555 0.07276669803442204
70 87.12357500183141 0.08398034361084483
71 87.3640501869815 0.08872313247464214
72 87.20428789427356 0.09202651531066353
73 86.64345518245415 0.0737435980651221
74 86.94355641102493 0.08021398430345672
75 87.18182367867382 0.07648933147658121
76 86.57572404908332 0.0663072860662004
77 86.61170354616038 0.07660074420761165
78 86.46160129134903 0.06413774772942327
79 86.60719615785425 0.06684090202240112
80 87.58712103644802 0.09258162534545644
81 86.94224852761837 0.0772707725670212
82 87.31214399051476 0.0852479427223175
83 87.52866881702215 0.0884030525812195
84 87.21786121431845 0.08531472804588591
85 87.27977534944772 0.0881571411287575
86 87.1518170853356 0.0872473716007175
87 87.28925734923868 0.08574477638948375
88 87.08383722765828 0.078477649123457
89 87.19863280830823 0.08235146386434644
90 86.9231173077478 0.07915625486027733
91 86.53385275991936 0.069056911946073
92 86.7085682270985 0.07592269394542073
93 87.16403765172512 0.07986721112874406
94 87.5270738775722 0.0913041014719842
95 87.25060601123141 0.09158981818502776
96 86.97493765634096 0.08386880434132293
97 87.52168648376986 0.09044042999124569
98 87.57549062427566 0.09386877761495283
99 87.12396392991303 0.09084611892927807
100 87.38689369655961 0.09021810210610615
101 87.0162567499525 0.08202893104719788
102 86.7404712244957 0.07636749408720256
103 86.81702364486759 0.07768719372050414
104 86.04123220970123 0.061901928453363286
105 86.98643409141555 0.08166284106801369
106 86.94861708436724 0.08259364491370602
107 87.1993734207015 0.08984274749103471
108 86.9768572837796 0.08384814054710499
109 87.1616292593656 0.08348696511533227
110 86.93682112263105 0.0840835895804336
111 87.5272999730637 0.09714344178718681
112 87.973073666709 0.1034720882243838
113 87.38502394655728 0.08680606923158063
114 87.1790857393362 0.08677880400244264
115 86.7604804694783 0.08245771039765437
116 86.93663864422999 0.08041441489665269
117 87.61056725854095 0.08927182519326504
118 87.13467505337542 0.08591380890950018
119 87.62224490528217 0.09348106508122345
120 86.74485304652887 0.07916465245931315
121 87.53137051869186 0.09012687573654765
122 86.45308607928075 0.0749772146982941
123 86.83896277905521 0.08017906119516982
124 86.47053674463379 0.07728820984079776
125 86.40289443449875 0.07694249357671923
126 87.46457025662785 0.09299164477518485
127 87.24182030334545 0.08384059352719031
128 87.2649612167581 0.08661586952847355
129 87.57353489553314 0.09841140068617005
130 87.32564063502333 0.0907411559691842
131 86.49075710384675 0.07793674777200776
132 87.05412166521386 0.09476229080788057
133 86.15255959891708 0.08188791404272011
134 86.42534864324409 0.07656282854741703
135 87.03266394793273 0.09024206637539023
136 86.6493887237162 0.08686367406076334
137 86.81832547326891 0.0822855573851321
138 86.09295082851379 0.07119113056977633
139 86.59390266548326 0.08277994610499617
140 86.22230117782979 0.0754779154019356
141 86.51153270727252 0.07692900396298319
142 86.41441841548404 0.07930946946810291
143 86.41632270961055 0.07834613840664018
144 86.34352118895994 0.07949953198200754
145 86.98795206258322 0.08628870580151216
146 86.87414497837061 0.08386864390335624
147 86.37360720408914 0.07189835886907214
148 85.95388691157086 0.0719807290927239
149 86.23202064046507 0.07115192527594938
150 86.51508415319682 0.07815856727377013
151 87.04548487074537 0.0836334973944951
152 86.68721309315455 0.08123008198432868
153 86.7087132980307 0.08341828235834237
154 86.6941643537462 0.08067020304945971
155 87.33530577634197 0.08363605368307436
156 87.08648040190614 0.08375029630292097
157 86.39723924006331 0.07405124251231188
158 86.66353584160521 0.07796870106702458
159 86.46143576909567 0.07279804743073792
160 86.98800315490634 0.08029323494609886
161 86.37214729803893 0.06567751006026346
162 86.46528989363563 0.06991347941602533
163 87.37470775234169 0.09492222269913853
164 87.08620890611094 0.08832400300668386
165 86.39062139685329 0.07418687360623077
166 86.75085384486832 0.08124214914278383
167 86.40374775443283 0.06783195705613454
168 86.47645472724884 0.07391367341453925
169 86.59072360598678 0.07860712997485397
170 86.21030262341321 0.07130630491041035
171 86.58482247101458 0.08130179260766324
172 85.65646869920538 0.0648365737407115
173 85.78376078888209 0.05885410236742683
174 86.5741854170325 0.0712553008477258
175 86.91733267261428 0.08822310574624359
176 86.63254388112651 0.07719794878220665
177 86.09548471359624 0.06909302514840499
178 86.37345123602901 0.07552041659281583
179 85.85928942186406 0.0633363120668402
180 85.6859046238416 0.06005079430295879
181 85.93142825625145 0.06296063258667084
182 86.30506674047544 0.0781215117648546
183 85.66462806916307 0.06487844158872835
184 85.05828236214579 0.03968825992707059
185 85.46290602902386 0.04872076049905194
186 85.68780512966947 0.055424076918617615
187 86.52512508550299 0.06910741130456921
188 86.1958101171005 0.06668391753270575
189 86.06373431982905 0.061940327337118406
190 86.22079578387007 0.0685632150330523
191 86.64790308498435 0.07672805733790555
192 86.19882944389168 0.06290434179673265
193 87.12245182139873 0.08391309747883025
194 86.53589516695506 0.07144082744883073
195 86.80182216248494 0.06855159748329076
196 86.76549059516566 0.07176084287955431
197 87.34929042579539 0.08091185438079551
198 86.95421532682033 0.07382589927271732
199 87.45269959868887 0.08826132384591501
200 86.56166089408313 0.06801120094953927
201 86.05241203931854 0.06304529004039472
202 86.5230401552932 0.07525548843689178
203 86.66511679016787 0.07239590749001357
204 86.68752634412145 0.07727401739134576
205 87.20214241168107 0.08537305795293637
206 87.53312920011417 0.08144601988022349
207 86.48390470960538 0.06791902629191438
208 85.90485079654053 0.05757009388276957
209 86.10851533929942 0.06335562645914217
210 85.99323279493444 0.06423659471554333
211 86.67051375474321 0.07196604625984226
212 86.71475051669125 0.07192282400594607
213 86.44683708965746 0.06982446441586676
214 87.25220218697294 0.08780585629180515
215 86.94008516771262 0.07687444229988394
216 86.5886593936637 0.0738617018856279
217 86.21263161889148 0.06441866913403083
218 85.37124956277954 0.04286873827196491
219 85.13466259735709 0.040189248134152034
220 85.64677502099805 0.05535997450021202
221 86.3564028182004 0.06662607976149959
222 86.13013999583941 0.06541425464092832
223 86.71354078051523 0.07587751730861148
224 86.38518508616082 0.07197388717178466
225 86.50335253949616 0.0694392280233318
226 86.59795655694317 0.07431762207607717
227 85.88470657525558 0.06480317951362524
228 86.7769864235217 0.0849002248459928
229 85.81381012170023 0.059137050966375004
230 86.78636485319299 0.07721913616013942
231 85.62504245742953 0.05410238749318219
232 86.78205975883299 0.08209181062517312
233 86.26786324399244 0.06488598300651471
234 86.46614717978652 0.07230367840738594
235 86.44405407166418 0.07218331215370566
236 86.37150171240626 0.06849710237008477
237 86.76478741573032 0.07337613318808889
238 86.13703961567703 0.06040106075440044
239 86.51767666185111 0.06336973512982524
240 86.07556364009773 0.055950129406258986
241 87.64458136858305 0.08445424686944325
242 86.53635010603087 0.05660037921941341
243 86.42395747665243 0.05826073937281884
244 86.46590823255023 0.06350408887361869
245 87.37667799403185 0.0798987648480759
246 86.6113799741327 0.06639095888106217
247 86.53119798931857 0.060364118173894976
248 86.01567770860026 0.046594051735978415
249 86.9933300933903 0.06546017947323368
250 86.4628063099105 0.05815282098754493
251 87.61548795527058 0.07622850805011616
252 86.91374643891689 0.06513855952260039
253 87.06665821558299 0.06930095228096733
254 86.95314426955376 0.07108979678462446
255 86.5002698892141 0.06439413020024842
256 86.46309970772005 0.06663850414104144
257 86.75823454990787 0.06790112191100062
258 86.54999040291476 0.0644179727964852
259 86.25372197857068 0.0579036540287593
260 86.54419596495003 0.06960905493765834
261 86.827272008023 0.07142460948242635
262 86.50239631716414 0.06916923314978674
263 87.54967984318776 0.08700372480459617
264 86.79727756219168 0.07465445427509132
265 87.59669938778438 0.08972309630516773
266 87.11187036319797 0.08010605122972159
267 86.99698184435113 0.06917911260385379
268 86.31560832302534 0.059421405887456924
269 87.09341915837155 0.07711128469363837
270 86.43636901718384 0.059623691788994404
271 86.73510350333379 0.06923055704027303
272 87.08306750643608 0.07719277699862437
273 86.67733856229452 0.07547502166038511
274 86.30549702984804 0.06406010847031196
275 85.7412994626812 0.05417839150417647
276 86.27368661234678 0.0628710202675603
277 86.37636555142517 0.062416545420077685
278 86.79731231089941 0.0722265857709522
279 85.39534312562404 0.04058634146608453
280 85.9236776626326 0.053343433265637286
281 85.88840905036308 0.0518346011845765
282 86.40447856614865 0.059946481102877036
283 85.48736385267021 0.04437253228062865
284 86.15846103922588 0.06861797264736169
285 86.33057847343653 0.06544749472557598
286 86.67890347080329 0.07412378163270739
287 86.66213531493548 0.07844553401887144
288 86.53796643924939 0.06881628376388904
289 87.14488990579176 0.07578822654533346
290 86.31703845886422 0.06585494416106863
291 86.75645741722713 0.07573324354869915
292 85.8716683271138 0.05353053525644946
293 86.16487684025451 0.059343082355424404
294 86.44499008847598 0.07420211749476913
295 85.821997551187 0.056153113478793815
296 87.0218256320694 0.0773486063062383
297 86.662447376377 0.07350318225502983
298 86.89806757645933 0.0734311893525097
299 86.38111726632006 0.06550793296625557
300 85.89255655623255 0.05640952269190713
301 87.01474951961013 0.07111569604153345
302 86.47674962225341 0.06904669459319646
303 86.31486298506076 0.05449888567263439
304 85.77988437331835 0.053421298528031014
305 86.66326656906271 0.06590717917488043
306 86.53224960415099 0.06094613766836032
307 86.28597537654728 0.06035030251332085
308 86.44492595284976 0.06639476141067091
309 86.81810863480219 0.06943947410662543
310 86.78147421701598 0.07335956722502235
311 86.74152386164494 0.06419471994234094
312 87.01917969120021 0.07749063151897995
313 86.54134155857871 0.06172472230795911
314 87.0574210131355 0.07001114939837849
315 86.4333282712937 0.057703068822106074
316 85.91790977238037 0.059878195204624673
317 86.27846601519921 0.06564616983341998
318 85.73057751704239 0.04898164682594719
319 85.62782990718027 0.04981735138482024
320 85.9567393287138 0.06331872466629318
321 85.74719669090368 0.05792669328222044
322 86.45647364214001 0.06722582440725633
323 86.23622082374519 0.06214335082747724
324 86.3220559894941 0.06419053311024936
325 86.62882686781282 0.07019560641932843
326 85.83983385220994 0.04904533552519741
327 86.07099460987786 0.05218278721863323
328 86.35046817933106 0.05353024162381248
329 85.53815481492869 0.040543686621749675
330 86.3973846282496 0.05627644366742046
331 85.91666811292949 0.049108306190005835
332 86.49650575437028 0.06301254678360724
333 86.96479079028391 0.07815512915262735
334 86.77901932618325 0.07404260447166122
335 85.8960006740741 0.03936004293454276
336 86.3497163315187 0.05292444989292355
337 85.99254309007588 0.045669040416835394
338 86.3306295543638 0.058510731291573026
339 86.68113522132046 0.06478725326268164
340 87.29632039427186 0.07632036082237392
341 86.56768104077314 0.07024785240537601
342 85.82829857214776 0.05589386574951705
343 86.44851895428235 0.06880523097938451
344 86.25179967072262 0.06583944626440319
345 86.53254166779674 0.0654124183215481
346 87.09856468613191 0.07808986737921009
347 86.35155089101052 0.06303621097003398
348 86.56602715764906 0.06328129055741283
349 87.26857265256996 0.07955871255745162
350 87.20877471902858 0.07554071209675062
351 86.89553530321152 0.06164880187167987
352 87.15622038298994 0.07127923517952595
353 86.42120075146728 0.06418891604966526
354 86.73581203601452 0.0743323460363785
355 86.48955980260895 0.06497583284939334
356 86.76902748665681 0.07547636115809031
357 85.8992511553434 0.05908789524035596
358 86.6240435337113 0.06594314528481482
359 85.64064059441976 0.0467178497520655
360 86.20021081602218 0.06244465795346854
361 86.66766843207758 0.07079609161221101
362 85.76440878116622 0.054171522436250785
363 86.4942406574217 0.06858484558549116
364 85.92804249376198 0.047517873197065685
365 85.79973975998035 0.042307612027182695
366 86.00781260568067 0.050482174105487276
367 85.01543689052887 0.0279005393082149
368 85.179080654308 0.032487552359147354
369 86.0801539126155 0.04909735207969268
370 85.2822966031338 0.03276860835403839
371 85.08524507017779 0.02762330860379303
372 86.08258093356635 0.051157932159049735
373 86.02806378921085 0.05441482471286618
374 85.88973534608644 0.0398518613963571
375 85.82604181398685 0.04041773796275716
376 85.48272680581938 0.03521343620028883
377 86.16766365767877 0.04901970450060844
378 85.53412078492009 0.03873014752563486
379 85.85179607033218 0.04397547891983333
380 85.86448827813528 0.046745476421444776
381 86.56719886855292 0.05707275539953027
382 86.00405696463814 0.041639440099243474
383 87.34862341684124 0.07433499895606932
384 87.16359781433768 0.0753500016431683
385 86.5564193331445 0.05205714936077577
386 86.40698926675311 0.05145557855323657
387 86.17931547816174 0.04429037030603711
388 85.76824741200588 0.029448798659870157
389 85.86598437797394 0.04238323614603201
390 86.36969722870482 0.05768684738313812
391 86.14754356504348 0.050736602854150714
392 86.19798163982905 0.058358756539605205
393 85.90860062921139 0.04977553152117553
394 86.13616919933021 0.05213153565389894
395 86.55135455902104 0.06457488987425541
396 86.23195507056869 0.0544617221743533
397 86.291726312211 0.05620913107785297
398 85.82834882101226 0.04092365030739531
399 86.33371877096289 0.05574485271350904
400 86.54838328302577 0.059291246744208936
401 86.00194588963217 0.04367133670388412
402 86.41727796421503 0.054278585256591017
403 86.37096193055118 0.05928721926222702
404 86.069958735826 0.057648921401601716
405 85.95509622828381 0.05118142746643373
406 86.88820553511918 0.07080291605675759
407 86.3826079636858 0.05844321372079275
408 86.58722006834027 0.06064611650217411
409 87.07389513280785 0.06836044210684578
410 86.6511249849363 0.0652555376968097
411 86.20647115162808 0.06349369414854389
412 87.01711964780112 0.07030188311827701
413 86.57267731407481 0.06512531239311714
414 86.77480545581916 0.06577984923223679
415 87.14106389599038 0.07265626077925369
416 86.62418657031822 0.06704168597498228
417 87.09293249124431 0.07260256317886526
418 86.11183466476797 0.05404078326153061
419 86.07886358316924 0.06070171562748161
420 85.89416315330612 0.054244285439998374
421 85.82253989660974 0.048463623733741246
422 85.65570889274495 0.0469007489917832
423 85.60079355026694 0.046960949329898916
424 85.73347958364975 0.05123142937170422
425 85.8265929915763 0.04186194964112222
426 85.72347049208098 0.04505274924705993
427 85.46815350322191 0.04073938320334902
428 86.25718395055083 0.04787375688969042
429 86.39588265213564 0.05320320525781175
430 85.80139614384922 0.04084197834923475
431 86.4271843777538 0.061047985037328445
432 85.66876199455042 0.046771537859435885
433 86.8754552529762 0.07244597188230673
434 86.69179292600113 0.06983765922317453
435 86.51407365823623 0.06812680971951413
436 86.53865944298224 0.06770085827800998
437 86.0406406257341 0.05736162520962029
438 85.59340195780524 0.04730968044692829
439 86.95690809023979 0.07235742777471099
440 85.8257901264151 0.05282840820152723
441 85.77946032899635 0.0509478025516199
442 85.74417178504586 0.04914848691821638
443 86.20321508934556 0.05589787708512284
444 86.3977452127859 0.0630453126705337
445 86.30128584523592 0.06414147196609299
446 85.91292280669826 0.05218596305458012
447 87.266133764139 0.08324481631375014
448 86.76892357755244 0.07881948022576979
449 85.89960476438809 0.06607627368888347
450 86.89603058743307 0.08138253073796231
451 86.33740763040582 0.06780447570835302
452 86.50174378858941 0.0758118611483034
453 86.94173350445607 0.08827985480900602
454 86.72569343042248 0.08345352092257607
455 86.81200393627425 0.08116924124569624
456 86.49740579404677 0.07335054156217247
457 86.6392262129857 0.07952323884907553
458 86.76750254713322 0.08218447878924906
459 86.49508691031141 0.07520993587263947
460 86.53580935424151 0.07657622383578389
461 86.74025988611311 0.07693877461233467
462 86.60674516373513 0.07596009683214722
463 86.63174736753375 0.07595164256468945
464 85.97987204919234 0.0600356077315346
465 86.61293271336027 0.07570994528791153
466 86.69926021439765 0.07810857323141662
467 86.66183705194241 0.07389698603908768
468 86.30678153749724 0.07267082865640884
469 86.40238897659373 0.07233688187961496
470 85.99013334006665 0.06302686584550188
471 86.02193247543646 0.06673354766195061
472 86.16694886512227 0.0693652397165766
473 86.38179553184084 0.06867824237536635
474 86.455827404922 0.07525136003195387
475 85.93400197965657 0.06280502521379916
476 85.85291169578757 0.06713593127568962
477 86.10935877563792 0.06899018139619717
478 85.78356653256598 0.053149063818400566
479 86.43310172224778 0.06845912092938577
480 85.93999585633917 0.06233555201142549
481 86.12143222856048 0.06496239214614463
482 86.5449951227415 0.07037829860921718
483 85.62266378341741 0.04857701678763948
484 86.18753744257654 0.06201350579445586
485 86.29949168883715 0.05934722845388163
486 86.01377568057326 0.056529029174552714
487 86.14034648420079 0.05686113256805636
488 85.925793574968 0.052732320553878886
489 86.2627878919319 0.06056031235686443
490 85.99468574597121 0.05814789918061225
491 86.10646558057984 0.05358430860737251
492 86.06992028979482 0.05862072064478696
493 86.3117329830947 0.06188354392050344
494 86.34978597753249 0.06418495517918366
495 86.06189660066521 0.0591411197824625
496 86.52854328168739 0.06640741615545653
497 86.67812217254722 0.07087276178836233
498 86.73313827201717 0.06521028086248759
499 86.65292359249776 0.06617053530654404
500 86.91233691376512 0.07024669411672302
501 86.77778588165418 0.06923691939163401
502 86.7042997610966 0.06776655488573657
503 87.04963862088667 0.06941390860563135
504 86.54965563422553 0.060577291338606454
505 86.73946065373376 0.07187378935173483
506 87.07182041885356 0.07137743934751084
507 87.0191427054815 0.07323094466967406
508 86.4305287677779 0.0587593007649887
509 86.42878578132745 0.06469800918974067
510 86.19358063724111 0.057964981122681336
511 86.3773807319279 0.057022365934232155
512 87.12409040451627 0.08102213369824929
513 86.90537063457519 0.07635670372235315
514 86.85266630157204 0.07874281085051049
515 87.548706666125 0.09300196206758071
516 86.89305795729622 0.076639583149823
517 86.85698001419215 0.07262934317370862
518 86.56402388988833 0.06745937363271892
519 86.91123986032923 0.0685660155292227
520 86.78361358937025 0.0730423421552151
521 87.2422532509928 0.07526870918087458
522 86.99055974664569 0.07644604772130503
523 86.96245534620466 0.07644923704950546
524 86.13271599319535 0.06165974606652458
525 86.64558513562272 0.06984891790449121
526 87.10492767488601 0.07498170710166252
527 86.77052436841844 0.07713243649896606
528 86.88798383921228 0.0753751050928454
529 86.57995256018646 0.06805427929982566
530 87.08555973765044 0.0742775647374807
531 86.11425187173359 0.06581444223337052
532 86.67902227505321 0.0678948171182473
533 86.62896635324383 0.07080571850215889
534 86.56702449708784 0.07145121276837496
535 86.98631256349339 0.0780204003226097
536 86.61359837251666 0.06170816579251037
537 86.93071647247731 0.07378512095588241
538 86.65135727708083 0.07303853051694209
539 86.25845877136673 0.06514556634707624
540 87.33269630675487 0.07756287164356301
541 86.72524073526917 0.06405336135617812
542 87.1199516238619 0.07327883424935477
543 87.28131781528829 0.07741943410268293
544 87.00913958597984 0.07379235881317947
545 86.79864339636354 0.061456962044266206
546 87.41767956162106 0.0808336173548615
547 86.64529684662136 0.07478625095351321
548 87.09506659960662 0.07232875863933574
549 86.77474424384616 0.06867559702745296
550 86.83875290151772 0.07092278664505602
551 86.71082818356045 0.07256716604155256
552 86.43714284816113 0.07080033574293298
553 87.2986473837438 0.0833313146647573
554 86.54800509969911 0.06564685697777906
555 86.65762997777384 0.0725043995075928
556 87.08839232134103 0.07669912402625845
557 87.46550094742125 0.08260058099514134
558 86.75509893619247 0.07757892606869587
559 86.68745384842944 0.0728218455018893
560 86.85961111655678 0.07614941670137443
561 87.84986957610106 0.0888617956650607
562 87.54594785665863 0.0860629939175318
563 87.5939131968402 0.09070261859094297
564 87.34050271233534 0.07921783094903245
565 86.92419143447594 0.07220709148620796
566 86.32819242241118 0.06523663948421221
567 86.56072138176482 0.06564623919542523
568 86.44444208388438 0.07373469352652795
569 87.17283279757793 0.07688450335121422
570 86.02563791434528 0.05912456985814307
571 86.4734706767951 0.06061072787212407
572 87.22438717755801 0.08339342479739131
573 87.03462448911247 0.07964721955307752
574 87.38008624679141 0.08891296702046136
575 87.74470771174134 0.0869447058807471
576 86.8921258957904 0.07324918260162439
577 86.35689378915114 0.06961587544650838
578 87.09781766958378 0.08367320630118846
579 87.38270820314209 0.08656199453213786
580 86.76147757602142 0.0718677822910212
581 86.93304913848002 0.07586393649856804
582 86.74529378135516 0.0759718851898723
583 87.53843252982435 0.0953033720203782
584 86.68383386742919 0.07512816132652278
585 86.50771646117255 0.0751325933817204
586 87.13147796094627 0.08154379140511825
587 87.25997836347234 0.09155977589487352
588 86.8073075829768 0.0839641094311232
589 86.82880641889149 0.07923339472387625
590 86.66854678325119 0.0681693684300223
591 87.35866801576253 0.08655822300541727
592 86.95710128034132 0.0703430488257879
593 86.39120199527136 0.0634847627442624
594 86.35141829637561 0.06294123228200932
595 86.60240493630127 0.06666885801476619
596 87.41234373399288 0.08172569590174683
597 87.14530947368746 0.08121301434618178
598 86.85016901458498 0.07637300159651383
599 86.73818535476003 0.0720721622291528
600 87.48056670897796 0.08781368416841284
601 86.98319407827027 0.07108972211374043
602 86.69010379980391 0.0749725981095265
603 86.92849338789831 0.07177825375523905
604 87.30995529407956 0.08107213869604368
605 87.47598319375817 0.08346330998847462
606 87.5578198045422 0.08921884321866624
607 87.56764993464208 0.08046322457394572
608 87.94294946645947 0.09282291909886886
609 87.83261160422832 0.08001887830345689
610 87.195678653969 0.07653078551948744
611 86.84711656129234 0.0725844682607758
612 86.93938266258274 0.07195598641560874
613 87.28330536451818 0.0796677395894767
614 86.64773977374152 0.06384787004500336
615 87.37677672698531 0.07759587436638782
616 86.21873763202055 0.06365549975247375
617 87.09488984080052 0.08108294033011654
618 86.9327953367592 0.07323737838547895
619 86.59388791903406 0.06674743177682596
620 87.98946018507951 0.09383597850237624
621 87.39669686919645 0.08541460599656214
622 87.2879763269336 0.08212489110876453
623 87.1608474335323 0.0841957273936913
624 86.89632373311022 0.07484513563250372
625 87.19535844899518 0.07985633023193162
626 86.24497148608447 0.0567054550559386
627 87.00296402729359 0.07237138325154502
628 86.18781333445813 0.06159936124735854
629 86.5852099256326 0.06737245996728236
630 87.06858301625607 0.07126731004268827
631 86.1242441179293 0.058170087348075716
632 86.30911405256737 0.05769239846161489
633 86.69521268525392 0.06604018095655351
634 87.63467954667611 0.08450393336639883
635 87.65124703885033 0.09044394354782836
636 87.39724928492674 0.08463238589191546
637 87.39096300530716 0.08662237463180877
638 88.45753765709964 0.10325447786121955
639 88.22648672831127 0.10067400039962227
640 87.9367526256569 0.09398163793704695
641 87.61308618800105 0.08283176199575204
642 86.82498509793156 0.08233667068247619
643 87.48674854089326 0.09196274000496474
644 87.59021527359623 0.09098866576275544
645 87.93009435726455 0.09275752002494975
646 86.99895681397253 0.06690757662596203
647 87.02794291981714 0.06964891450336086
648 87.0539582253493 0.07813069166319175
649 87.7317824471444 0.08441284412570238
650 87.5231639375182 0.08274413680505754
651 87.61787775791524 0.09307254035779289
652 86.96683363976264 0.08126883696695375
653 87.24660885064277 0.08051179627961447
654 87.64145591355897 0.09841903854016276
655 86.80552168703782 0.0776121181020657
656 86.84105148846639 0.08273073271811437
657 87.65052393175631 0.0887174199886156
658 87.19931810756461 0.08645521971078707
659 87.053745627882 0.08167891534523775
660 86.63503518856986 0.07351134353390609
661 87.24086552493732 0.07653422220816508
662 87.14769221275556 0.0765962633308952
663 86.60326788208567 0.07596925590558035
664 86.82008232646521 0.07927767458429169
665 87.39071457907771 0.08681794976740154
666 86.8502586488412 0.07909134318468014
667 87.59351947182589 0.09219394767380018
668 87.43317872818798 0.09366245305102905
669 86.90529814769886 0.07842502023409159
670 87.43952440094311 0.09746714719572325
671 87.66874039257767 0.10037023422797953
672 87.94736264487285 0.10095469012570024
673 87.71852290507296 0.09378086176314515
674 87.31286120455113 0.08890605002916563
675 87.01291240491653 0.07931009711391002
676 87.43561389351869 0.08472623846998006
677 86.87860250741733 0.08085229593682974
678 87.02957738026221 0.07517784166453467
679 87.2426976161162 0.07260149776420999
680 86.31114290261708 0.05349544591286515
681 86.86837154912983 0.07435446462243045
682 87.10481728001031 0.07701876187564038
683 86.94916889061936 0.0754933047898999
684 87.66436821376948 0.08889653256920249
685 86.89398471847252 0.07297633742677345
686 86.96899601549762 0.08263969285610118
687 87.22981971853251 0.08165858604927434
688 87.19266467154283 0.08509302243965255
689 87.79678656664055 0.0956343155362388
690 87.65463542753405 0.08653713742592473
691 87.50211230232826 0.08134687311690192
692 87.51061527844665 0.08881831693526221
693 87.34569911809032 0.08618454002295928
694 87.32398680341336 0.08528381463430146
695 86.79810784456073 0.07995709100076831
696 86.49750642080835 0.0706015017187277
697 87.16866250108382 0.0836038071509767
698 86.92716410245464 0.07711365392124625
699 87.57482185832033 0.08995432408404447
700 86.89944424638259 0.08111890818065237
701 86.91433199623751 0.07708154685613
702 87.20220838148528 0.08351268953315438
703 86.85960938118455 0.08671466647079717
704 86.92926194902869 0.08706498198647539
705 86.97404917955959 0.08005477423839102
706 87.20487203620137 0.08868398811817857
707 87.01487564195591 0.08604789992062045
708 86.77113733845408 0.08024270432764591
709 86.9417710482041 0.07597002103600625
710 86.81963925014522 0.07740962274985741
711 86.88047416830766 0.07572809871426722
712 87.43504682325596 0.08811378507282097
713 86.727865587275 0.07614124277919432
714 86.82814754535876 0.07912683070902271
715 87.46987026892928 0.08940889019689857
716 87.50097861263215 0.09160590193873663
717 87.42728236369712 0.08693334298273903
718 87.13116069571339 0.09039901795171879
719 87.22088974812299 0.08434849789658261
720 86.98924616938619 0.088129828070864
721 86.33634666321122 0.07547431306031538
722 86.56092391886939 0.07445966304176255
723 86.70513863592217 0.07454797536477642
724 86.95457090814222 0.07610873798083007
725 87.02823050721351 0.08732408564737215
726 87.46158171329539 0.09052546469743294
727 87.17674945570559 0.0874831711978753
728 87.37663066178919 0.08518247496998499
729 87.17350768639007 0.08348976490856486
730 87.43397031832738 0.08435963331615437
731 87.61624259387337 0.09312456722739881
732 86.81618673482969 0.082035940216997
733 86.8877113817223 0.07869090843979187
734 87.30627974626842 0.09938244721450862
735 87.71117948334687 0.09882997563936458
736 87.42578932282537 0.09095263323987646
737 86.9369613162976 0.08602447222940879
738 87.32088071424809 0.09632667982200627
739 87.30726005855021 0.08741831682907919
740 86.25301828355978 0.07519889185509354
741 87.18196370398638 0.09208013554324679
742 87.62983321812698 0.0913363221314688
743 87.00101271410578 0.0909707855532742
744 87.33784314063622 0.08728599056771946
745 87.02721262664393 0.07690019852957353
746 86.81489002701869 0.07679533534188587
747 86.95013172644177 0.07906720991790517
748 86.41820384755016 0.07158118719748152
749 86.69363535064463 0.08282784542598687
750 86.715285434625 0.07612782204805812
751 86.19480058145885 0.07031958617407519
752 86.31536923837366 0.06756355119369972
753 87.08066470148805 0.08759978576105909
754 87.63502720636875 0.09110173974591851
755 87.68111811973367 0.09040980209892258
756 86.83658042982086 0.07383260786701518
757 86.89867077286698 0.07903055714849583
758 87.09546494442796 0.08604712976330364
759 86.20247580264076 0.06709760371430273
760 86.88699185557527 0.08494731655711651
761 86.71417714888602 0.07866897489971214
762 87.16903327237324 0.08494864793273293
763 86.61016966713123 0.08189470745263872
764 85.72471358820559 0.06629027176939062
765 86.5049263974941 0.07916399067405888
766 86.24379395844143 0.06861944544261178
767 86.65544720052873 0.07582029011631608
768 86.16853939367466 0.0637298028976866
769 86.40360674905962 0.07088260247234868
770 86.94507128858001 0.08028123527150932
771 87.29747769494607 0.08650386114094011
772 86.0675892915579 0.06467531014504713
773 85.856111031855 0.06726428928144446
774 86.72763732898731 0.07951470759529733
775 87.00390314258355 0.08650990344258258
776 85.5172958011196 0.06386247323923322
777 85.96934468413916 0.06734032666301992
778 85.87289036823377 0.07005088426901662
779 86.5108350200601 0.07104073257416987
780 85.42976041250238 0.05739901622383081
781 86.74989365056963 0.07878409609643944
782 86.58449138280497 0.07428186123949809
783 85.75678192771412 0.06221840944067569
784 86.70093020628609 0.08104936842732402
785 86.51220142104566 0.07613233554020415
786 86.17829359759281 0.06319834474434594
787 86.25689097962315 0.06890723736678084
788 86.23202494243121 0.06418387062236874
789 85.30236412603128 0.044009417673955276
790 86.04983669563074 0.06391783826921393
791 85.96371493570578 0.0711044109665594
792 86.2864681096768 0.06671602687367106
793 86.1173038512914 0.06937326587735171
794 86.52851803176581 0.07666057208616939
795 85.87246414646664 0.06533311662945485
796 86.15976021435172 0.06414500880504936
797 85.81101755556648 0.060757981634090075
798 86.09097922463394 0.06926028766535275
799 86.36758556722795 0.07497113332054872
800 86.78863680498898 0.07704746107598026
801 86.42577623564394 0.07444345159889287
802 86.95696678289188 0.07817325143657139
803 86.37723085712696 0.06995688166077474
804 86.11352597887826 0.06906796211293253
805 86.95860057628654 0.07531639960628578
806 86.48322076145564 0.0651261062017171
807 86.36059869226747 0.06201306349903035
808 86.07032013097162 0.05960363800766366
809 86.24655346939623 0.05835189158758214
810 86.78271721086212 0.0735890361841034
811 86.34174286532749 0.05928521051801261
812 86.35921719234155 0.06587490985674915
813 86.10123072861747 0.058983771737661006
814 85.72347103040255 0.044079647446283454
815 86.05198451840378 0.059901958059625504
816 85.89300912961313 0.05776409183022535
817 85.84079656318805 0.054502819367584276
818 86.43964113035955 0.06666840489507786
819 86.28492771451907 0.06582811918175246
820 86.36266087664228 0.06751520033799296
821 86.44956434714877 0.057790457019159525
822 85.8148001602069 0.05447570524268264
823 86.83760287967507 0.06670344699748443
824 86.71819124355507 0.07177650357896803
825 86.65317110441693 0.06569736945169768
826 86.72089181061764 0.06308024373845134
827 86.68858643686904 0.06349622379124797
828 86.53783310671494 0.06815672075807022
829 86.79492407556356 0.06951870476496769
830 87.27475452368951 0.08088297396560495
831 87.49077390884126 0.08242665637130708
832 87.53270384265402 0.0839310048807691
833 86.4986269713698 0.07262994342275475
834 86.5054221359197 0.07225321905931525
835 86.4734065207898 0.07065245712142476
836 86.99546753558487 0.08006595905330827
837 86.86070097783094 0.07994212829309477
838 87.24445790706532 0.08291643923196435
839 86.96975420828979 0.07799197061017771
840 87.07514029214546 0.07284344801422249
841 87.45415331858875 0.07736405206506203
842 87.39305270809048 0.08010465130700184
843 87.30791278551213 0.07968801581544893
844 86.73619392507213 0.0727943451916302
845 86.06720066269301 0.06380527954691007
846 86.5720548122471 0.07510711795479819
847 86.17067592171648 0.0537749903036111
848 86.28468820497923 0.06395745239764172
849 87.30569695254717 0.07688911942284082
850 85.83108739006998 0.05153676166861498
851 86.15930955759426 0.05187581827460497
852 86.36407835204827 0.05487847864252171
853 86.02441249227695 0.04472602305374962
854 85.86653247446297 0.045482959817425006
855 85.64560111008748 0.04535445434312513
856 85.9509001802473 0.04417770541057786
857 86.50413551816133 0.058051593152816716
858 86.47384976471281 0.0630426772914624
859 86.855939214948 0.07250754475943844
860 86.50412036369099 0.0630993989627675
861 87.4258190759189 0.07819004988320433
862 87.36472783063154 0.08280809139974432
863 86.72201637301107 0.07233406547524679
864 87.04358254692522 0.07817034499162323
865 87.58932583664595 0.08794122733636967
866 87.01254688291267 0.08287371431013235
867 86.90097684866721 0.08129985223479008
868 86.94858453794721 0.08007407436905845
869 86.30198933334752 0.0663273416422121
870 86.67408004630782 0.06334562370835106
871 86.89839237573025 0.07274961554768422
872 86.60794268346567 0.05762224530375415
873 86.25254821879484 0.058059731468380615
874 87.20250160224374 0.07854052666583489
875 86.83769239349024 0.06827847370080042
876 87.27672468604594 0.07668290011798495
877 86.76350973355872 0.0658104693839856
878 86.43245371469536 0.05948107953902093
879 87.14758179183019 0.076810925928118
880 86.16680247753047 0.05887464357675998
881 87.21630662954375 0.08056147657761736
882 87.16554420516401 0.07703586633194803
883 87.31589745053559 0.08494889437323372
884 87.08389179389108 0.07908170712320539
885 87.29289627860943 0.08321256213262229
886 87.18159593207054 0.08698881255692548
887 86.34515126716585 0.06448153885107821
888 86.24733790251251 0.07064128426601535
889 87.1549257171318 0.08243475564573433
890 86.26557073331388 0.06267433673605172
891 86.9927400799124 0.07273234949607088
892 86.24425902596818 0.059432558068216124
893 85.8586619619538 0.04520701191277787
894 86.3823477323973 0.06102098632287056
895 85.74438735662028 0.03789538195657316
896 86.86895522537014 0.07545355862029446
897 85.79161736328123 0.05601485741042156
898 86.78417770346161 0.06898126791222814
899 86.27770251733324 0.06194114799558803
900 86.6526209730177 0.06630876235466865
901 86.08977929402324 0.053924534463145934
902 85.84619344740646 0.04961257180276191
903 85.79694732405477 0.048453429576169604
904 86.74210909033101 0.06626045477492637
905 86.87099735182215 0.06928262549842934
906 86.57589445495853 0.06239894663874812
907 86.23625962802006 0.06769705246501156
908 86.71024184069698 0.07146159942583208
909 86.98325248570144 0.08022835580911025
910 87.09590311905826 0.07998353371688416
911 86.25632957540286 0.06205897831498097
912 85.58219577507461 0.046656931560352666
913 86.31926031360263 0.05735342140252275
914 86.10192171251941 0.05312316039286191
915 86.325956086142 0.05705985931615698
916 86.39916855335561 0.05923147436518306
917 86.28469972238952 0.062262131186231584
918 86.06557813070614 0.05396320749569672
919 85.34160090637592 0.05273089011260046
920 85.80406587717772 0.05085878019067058
921 86.00209829211265 0.051150583839151054
922 86.25049901905511 0.05558139841565313
923 86.17533481549879 0.060839939306544855
924 86.80970583916893 0.07002379654430413
925 86.85249330582435 0.083997871964275
926 86.84179726112244 0.07548492300735088
927 86.59407686198806 0.06623904476968712
928 86.70813445836932 0.0657078253524469
929 86.80963803921489 0.07081522157571674
930 86.29296430533738 0.064159358299821
931 86.34299505351471 0.06520627511353627
932 86.7855535376467 0.07059628670681684
933 86.61697492488196 0.07016199606048634
934 85.60611959699648 0.051743952926616266
935 87.0331380038701 0.07629258374758052
936 86.02156368734431 0.05825593050016742
937 85.90130463777272 0.056915627282860815
938 86.41654318160754 0.06934867927198562
939 86.47364099641506 0.06867515832095428
940 86.2416072743858 0.06816956979036803
941 85.6716717322127 0.055146622948740176
942 86.1961282387892 0.06951290741707938
943 87.12131663422672 0.07904369828311786
944 86.68945627989014 0.07449859685030369
945 86.5691607713181 0.06824494164851191
946 85.98137540336928 0.06037731941380997
947 86.59315618258199 0.07344845824846391
948 86.6818787860015 0.06737337829550138
949 86.90269746167573 0.07042315877079863
950 86.18275394249818 0.05634788198680807
951 86.1348898568478 0.056128060719422446
952 86.2570181836248 0.05958627210717371
953 86.28582567006447 0.057630285045245144
954 86.18919159857509 0.05476426246775912
955 86.56446911885966 0.05836488530162276
956 86.46834759176771 0.0663411203098413
957 85.8839402800454 0.04894936824543894
958 86.59284331726954 0.06455783022851314
959 87.10013136394332 0.07652067596530987
960 86.79646092955362 0.07630239627509461
961 87.46622197526096 0.08732326874330887
962 86.63696865984546 0.0645093262511155
963 87.2187483868211 0.07786078664596052
964 86.7511359296568 0.07587643852827353
965 86.04618928169096 0.061190751039947755
966 86.42911021802182 0.0656629046209738
967 86.47017054970206 0.05297063104163602
968 85.48684865719771 0.04397311507498636
969 85.99147891347835 0.05064383671214712
970 86.70170913611598 0.07567086279478641
971 86.89629508330516 0.0787135354882268
972 86.37707921605909 0.07416555134890301
973 86.3234180874373 0.06374107760079395
974 86.39672701451714 0.06772280628802185
975 86.99984183425647 0.07630355526255905
976 86.5643349449343 0.07312480017286793
977 87.13012562507804 0.08287853476358276
978 86.05457902733406 0.06223501610195237
979 86.302189332752 0.06622318670622895
980 86.1161115853308 0.05962866417444479
981 86.98994490176196 0.06932346632641861
982 86.84454521080113 0.07574281789008774
983 86.16284082197149 0.062142691266305894
984 86.39916453890842 0.058937594792104364
985 86.90506842577301 0.07587827030203964
986 86.14645490549591 0.05669326471775604
987 85.58409976167951 0.04290740110651481
988 86.19197769182809 0.05552793872365225
989 86.20183942028713 0.05642455827567061
990 86.39459121239155 0.061001906809025064
991 86.49498441295285 0.05821103963345653
992 85.82733194609862 0.039925410704713116
993 86.19092644665274 0.06595244414376555
994 86.94716688044643 0.07341780953211341
995 86.88426846753674 0.07008635627100346
996 86.19009349867983 0.056382945190259215
997 86.99261096757088 0.07237715810336454
998 87.2842969932879 0.07751176833283902
999 86.99706080581635 0.07432748146819301
1000 86.51868712484683 0.07084240730989955
1001 86.38042220871547 0.06562260974597212
1002 86.30951399974276 0.06366042377309111
1003 86.64135217463996 0.07116587960244947
1004 86.79809314155138 0.0741717630374279
1005 86.78782410192801 0.06970420281413103
1006 85.71605850187562 0.051198625127885866
1007 86.33154566070345 0.06287536968589091
1008 85.92472619858806 0.05191832862878387
1009 86.20243411944475 0.05516112399519191
1010 86.4459846156884 0.06252507466792545
1011 86.20496105115436 0.059581273499817344
1012 86.39406206693117 0.06647486550624615
1013 86.03543448940547 0.05174739774435366
1014 86.73729167026606 0.072383072888209
1015 86.06595499623563 0.05454333421832935
1016 87.01933682838741 0.07156595324235215
1017 86.91315468866428 0.07011339623355184
1018 85.91866194470431 0.053547473805116486
1019 86.46236275737903 0.06619051449122204
1020 86.69984997633806 0.07338832253535954
1021 86.88289122893528 0.0735487300938481
1022 86.6350758798631 0.06857473057446684
1023 87.14382504366728 0.08854385652629693
1024 87.42488144883056 0.07906446208669282
1025 87.13187119830228 0.07694676237767828
1026 87.59467791404579 0.08367746318035829
1027 87.21341497592525 0.07299245658135078
1028 86.8324686385767 0.06865648826967452
1029 87.28674780097596 0.07848734982792582
1030 87.06137233668649 0.08069164906692528
1031 87.24203470518377 0.06896145033560541
1032 86.73960773472578 0.06062423153599383
1033 86.46613822436726 0.056963692310998626
1034 87.61157204418251 0.07887846297544154
1035 86.85850160551873 0.06341638493161805
1036 87.52395305354622 0.07757387496504875
1037 87.46631108289044 0.07927155574507272
1038 85.92269239631605 0.05101448234418304
1039 86.84615041203624 0.06910671696598414
1040 87.09833991919042 0.07136157477836746
1041 86.87423642183549 0.06576383240034545
1042 86.65544775287196 0.06266219800561068
1043 86.89335911906316 0.07327818191936697
1044 86.75504178102685 0.06670961686970656
1045 87.5013848479172 0.08575856489500855
1046 86.81901755032084 0.07409936200305234
1047 86.49666505634389 0.06815967724625349
1048 86.22250514254867 0.06194215593478869
1049 86.6135710701547 0.06568620606085951
1050 86.29499354726987 0.06498135812410166
1051 87.12965944099959 0.08194665174258087
1052 87.10478130719478 0.07750984018163354
1053 86.99888004135451 0.07608417161416803
1054 86.81831812769184 0.07989563458957127
1055 87.40170895237127 0.09287950261421185
1056 87.25191234664946 0.08649967921310564
1057 87.36911174285851 0.0884678485222038
1058 87.01091233209745 0.07987966664462653
1059 86.77113420133331 0.08055639759986466
1060 86.79370161719042 0.07960880319427543
1061 86.43533514734999 0.06920685896164802
1062 86.97338202535111 0.08161720155851193
1063 87.50497512484252 0.08122175546915444
1064 87.1682141184708 0.07910903786346923
1065 86.60253464118966 0.0723495130560372
1066 86.75306440614135 0.06827911705695489
1067 86.47104175098079 0.0730454086669392
1068 85.84671537246331 0.05563167921427237
1069 86.63520046959508 0.0771961672103223
1070 86.45612749020106 0.07565752524266844
1071 86.09489657147843 0.06449850436775661
1072 86.33199202857601 0.06138856200732423
1073 86.55248578304204 0.06508503516500219
1074 86.8752450063718 0.07562048816723976
1075 87.13179325766252 0.08310542431109591
1076 86.66900652076374 0.07537476406764165
1077 86.80426784772244 0.07608076067878178
1078 86.68776290081601 0.07713395703196535
1079 87.0299415336588 0.09023583417676251
1080 87.52400380704185 0.09014724932014617
1081 87.33306914473147 0.08515275343357465
1082 87.65934529361657 0.09009316601545903
1083 86.4339856197845 0.06826879211184667
1084 86.2763678030153 0.06592333696302632
1085 87.06532264986171 0.08842290868379854
1086 86.49493490039836 0.0718215686642879
1087 87.4399778767679 0.08658253490905843
1088 86.84842462007728 0.07974251650718289
1089 87.13425947001676 0.08799492954466215
1090 87.18582125460944 0.08842110370380285
1091 87.2112230116319 0.09036385676078162
1092 86.95767620348528 0.08460528994035721
1093 87.77975016798571 0.0991948976886553
1094 87.57516798361996 0.09413821761652552
1095 88.00592073694492 0.10110172342918156
1096 87.83670264843035 0.0995662471370089
1097 88.65417270610277 0.11746325267813384
1098 87.46938552721959 0.08722755510847069
1099 87.64229470232335 0.09948196232207629
1100 87.83495416342676 0.09988206067326233
1101 88.58513639969068 0.10798174409265027
1102 87.37151339365322 0.0870645042149304
1103 87.16937142534961 0.07893202285043865
1104 87.55381525958686 0.09353462925722811
1105 87.15340753154419 0.08305108404794848
1106 87.40628980039844 0.09246919971353162
1107 87.70981316829099 0.09375208283872905
1108 87.56217912521332 0.09353389527085376
1109 87.1798872828014 0.08791591333707638
1110 87.06833175012501 0.0905866539792517
1111 86.69224277830116 0.0764487212279008
1112 87.18020811387217 0.08583546535600062
1113 87.26061481166658 0.09550149340490965
1114 86.47158641512463 0.0709185759638985
1115 87.27129486892389 0.08942414128744436
1116 87.55574596930528 0.08713629532600464
1117 87.26212561470801 0.0848942231509946
1118 86.66021605878139 0.0747344959324644
1119 87.03488926026755 0.08145020263857505
1120 86.66764391011127 0.0748565795954893
1121 86.40520548900457 0.06932662549312585
1122 86.84304980382116 0.07513410314444746
1123 87.32547382166986 0.08832279579301783
1124 86.9449461616072 0.08238408800911434
1125 86.44263656142651 0.07438670809508485
1126 87.03996661607637 0.08543063998244982
1127 86.86798659410066 0.08026408373340266
1128 86.18031602738805 0.06939936666940583
1129 86.74043282599065 0.08025905253585253
1130 87.33578970593351 0.08822465338126262
1131 87.21145057363071 0.08194855616554608
1132 87.12535907685228 0.08625171128811038
1133 86.67867057439484 0.07227328993827453
1134 86.23238641108269 0.07041747761314066
1135 86.82822129581055 0.08287910351990468
1136 86.99406795970182 0.08363110575151744
1137 87.14231218660305 0.08377754785933023
1138 87.14177372421582 0.08952040324638799
1139 86.15087418891393 0.07138453661439015
1140 85.5288652668655 0.060280332332896536
1141 86.42421150734039 0.07887724928432394
1142 86.62817759695291 0.07906176293358513
1143 86.12775379991906 0.07727297045466497
1144 86.72986699900612 0.079091581784413
1145 86.82850893815417 0.08656095747027936
1146 86.45390423815896 0.07180359708710127
1147 86.41741229196825 0.07347833063513654
1148 87.40919798560581 0.08431445195412934
1149 86.49218922344554 0.07884267154435132
1150 86.08704442127882 0.06724092278528193
1151 86.11662533130838 0.06003692132900895
1152 86.92283411194066 0.0791435274265615
1153 86.6778454179866 0.07302896163313699
1154 86.54801291196212 0.07832585834464245
1155 86.57769382309456 0.08000750965643733
1156 86.29373739128285 0.07197985514036687
1157 87.18005579046385 0.08694047975471486
1158 86.15173220974046 0.06781909159375299
1159 86.22016198848476 0.06725439599167082
1160 86.0992235394292 0.06601780449170358
1161 86.6126707424559 0.07579177100610734
1162 86.45191632510233 0.07461116922348554
1163 86.54589038479182 0.07163652868578319
1164 86.09734088326317 0.060782125257176856
1165 86.0609990012793 0.06575515827701917
1166 85.62297676064378 0.058174038666199746
1167 85.48904734227595 0.05514659858069626
1168 85.30320510840815 0.05077200846434948
1169 86.40930819907987 0.07168631305864792
1170 86.15724554477146 0.07121234501690221
1171 86.42073830151669 0.06678630392919083
1172 86.18067443907228 0.06579964099455926
1173 86.25415766117766 0.06658539125167817
1174 86.72584559581784 0.0792660849485447
1175 86.4841910779545 0.06666380095721947
1176 87.16962264426991 0.07476668243112539
1177 86.68156344759606 0.0656471616718114
1178 86.24075762435734 0.054323782172441604
1179 86.0091507555644 0.059280077335615355
1180 86.64293685042207 0.07103298966681548
1181 86.3625619730353 0.06544007186968182
1182 86.76411756064418 0.07433819772987915
1183 86.93273022076465 0.07431826124483776
1184 87.055444789434 0.08247939400483995
1185 86.9732554892799 0.08558235711117324
1186 86.49271071590918 0.0710637216473986
1187 86.19697733540028 0.06440010088560577
1188 86.30959380834992 0.06422704168689808
1189 86.29892298225604 0.070745526959757
1190 86.43570986033234 0.06600184617819083
1191 86.69913201674453 0.07166647826119266
1192 86.90624610726111 0.0791225577636343
1193 87.1520366907375 0.08119394301489469
1194 86.10151970283064 0.07112186327285797
1195 86.71536959911153 0.08030450944315137
1196 86.42982120131288 0.07075874902379364
1197 86.62218315081672 0.077337600784813
1198 86.55486888456478 0.06804987307106569
1199 86.4414682021205 0.07608307821153704
1200 87.00246712674127 0.08121328793763094
1201 86.35320498809254 0.06424855825510245
1202 86.18180184923702 0.06153423493701382
1203 86.43041045035044 0.07193329923198344
1204 86.42665875119911 0.0738909856444635
1205 86.33593310487944 0.0667417772298422
1206 86.49427730741003 0.06612512555990235
1207 86.7260921187646 0.06905075463865906
1208 86.4856716436032 0.07450085157877673
1209 86.61550972849494 0.06706535520632961
1210 86.3770104440415 0.0684450088394919
1211 86.85924228131277 0.07636813596200165
1212 85.47215331556002 0.05914338217237802
1213 85.98144447555408 0.06468893580263624
1214 86.47922523890695 0.07320037518355194
1215 85.8203699498804 0.06515480546147945
1216 86.00525557435061 0.05827090611196739
1217 86.46957080977317 0.0714162039304802
1218 87.3039823379635 0.08692377070256874
1219 87.1496170033109 0.08223601820192328
1220 86.49936387360569 0.08257665273015358
1221 86.1995403477817 0.06714175391305965
1222 86.54370388224122 0.07961370600383144
1223 86.69698599390328 0.08038664528393169
1224 86.71860652605234 0.07966394410125566
1225 86.59961412964364 0.08309919988980086
1226 87.0598520914572 0.08938133315624586
1227 86.66730689932176 0.08368534745475698
1228 87.57477121753023 0.0927657226043459
1229 87.1017162675391 0.08696058887576974
1230 86.47934674985252 0.06929327016063769
1231 86.80058429522191 0.07102608617063244
1232 86.96521718825281 0.08486258249069845
1233 87.10386412856334 0.08408775729372964
1234 86.13968825194162 0.06323526611573416
1235 86.98438426746844 0.07938001813604101
1236 87.51998419157869 0.0931372492754402
1237 87.14001775715963 0.09155315193777891
1238 87.9095841473253 0.10503436986973769
1239 88.06306555453483 0.10347012859720606
1240 87.79470007663353 0.10276247732277022
1241 87.32220839117056 0.08577948413654735
1242 87.3079609099206 0.08590635762440968
1243 87.05191913816226 0.0852390393450122
1244 88.4566176670014 0.10278490855221434
1245 87.9107353311933 0.09255379909473593
1246 87.55504083827047 0.08385618752122448
1247 87.45824681239887 0.08572752663288163
1248 87.32122523851865 0.08339928954796394
1249 88.51195141130962 0.11038993304912015
1250 88.71712252159861 0.10366625743838898
1251 87.3879716961813 0.08738853136393754
1252 87.27627482010566 0.08731369907205722
1253 87.6517562307004 0.0868359284520317
1254 87.92584829227829 0.08966695634175637
1255 86.8368797409399 0.07409557110961362
1256 86.61204007274496 0.07252738817672533
1257 86.61753483230044 0.06935970866744734
1258 87.0751015240124 0.07907780035141121
1259 86.40969349194228 0.06867721541505556
1260 86.05431651832775 0.0598541523360806
1261 87.27943640446426 0.0801308781434793
1262 87.41150595779187 0.0855727884491555
1263 87.35812862525529 0.08734363309232218
1264 87.36176869378681 0.09233463832161815
1265 87.344606141383 0.09707284611403344
1266 86.80818325227446 0.08275716676996159
1267 86.27194959090448 0.0689808389758595
1268 86.46714441814203 0.07617649797255532
1269 87.27851905815389 0.0859751373145411
1270 86.31505870472814 0.06766335627548381
1271 87.16318363370411 0.08276770549275603
1272 86.45281018402547 0.08325048237251376
1273 86.36222474797447 0.07479005682586826
1274 86.48793316218935 0.07402050893778755
1275 86.47657189466659 0.07258984989290806
1276 86.46294240882786 0.06918244961363718
1277 86.96780257700117 0.08303685529637894
1278 86.94665239815879 0.08939016503010633
1279 87.12104414522929 0.09083765484820239
1280 87.33769805801425 0.09551662326774357
1281 86.6191084063141 0.08030093666583682
1282 86.76182013543675 0.08128185825258993
1283 86.3034368304823 0.07754755483053366
1284 86.97900436306372 0.07807262102544188
1285 86.54760933356208 0.07197402522305096
1286 86.54254075625492 0.07904895562065573
1287 86.19480957741189 0.07248127835455986
1288 86.27769526835287 0.07053418554972346
1289 86.50322103258063 0.06999111463419905
1290 86.34631697083695 0.06948028533701844
1291 86.71593471603967 0.0789823069597001
1292 86.61118580195314 0.0788898214436623
1293 86.73262930154881 0.07571437889138044
1294 86.61068416630484 0.07851250915339858
1295 86.76966211247057 0.08590858279329372
1296 86.41857970562154 0.0753016802697698
1297 86.49837441139793 0.07637870374438349
1298 86.34504891744885 0.08109997920198764
1299 86.29103369391339 0.07738636219319339
1300 86.1527266412387 0.06656080279913812
1301 85.84905966892016 0.058368333465930844
1302 86.79198310994768 0.07481734165452314
1303 87.44337951694058 0.09061143014226347
1304 86.45521133154901 0.0726358807839721
1305 87.21128239020737 0.08764255904488683
1306 86.90136709927721 0.08021488634029839
1307 87.14167191791019 0.08421949774855497
1308 87.02930287778425 0.09093718692376973
1309 86.65072608464655 0.0720782548757184
1310 86.9356190684102 0.08791617197952595
1311 87.17448079031792 0.08869957787558036
1312 87.30674864412036 0.09383737452963758
1313 87.26656109261292 0.09025731627922529
1314 86.38883997337773 0.07567778342003195
1315 87.10562211203826 0.09628061091752738
1316 86.55270773114832 0.08308450237284593
1317 86.42191855213652 0.07360739223683144
1318 86.5856030219966 0.07487683971885817
1319 86.78967457880796 0.07666277816113176
1320 87.04062046732322 0.08050362833171143
1321 86.54825198671828 0.08130478344471825
1322 87.18719742945244 0.07754060512008287
1323 86.56261915283461 0.07497990298844814
1324 87.8391506694616 0.09988952331736323
1325 86.91839550874707 0.07932922173835433
1326 87.51378272160967 0.09294225399029277
1327 85.79538524421329 0.06081942222684078
1328 86.65610927931056 0.08364377727699357
1329 87.2331770142195 0.09826661795156222
1330 86.88353295692339 0.0779060061913932
1331 87.98639321518931 0.10079612462756005
1332 87.52456204192917 0.09022034668469936
1333 88.11014684960536 0.0973595314025123
1334 86.10824572045047 0.06819086585906253
1335 86.72017484677141 0.07769505607212934
1336 86.05303419725202 0.0702045287298444
1337 85.85159198157547 0.06325448475346995
1338 86.6225113142012 0.0838403799315206
1339 86.63064183421761 0.07877242317310362
1340 86.20278418986636 0.06602905429430184
1341 85.26514222098719 0.05063604771052577
1342 85.90823030908174 0.06510080950672892
1343 86.03933829311319 0.06549499314488749
1344 84.6978504855503 0.038896941255033735
1345 84.90880551234821 0.041416587660504045
1346 85.54289565658453 0.05010492963097746
1347 85.65818315935505 0.055308756820987015
1348 85.23842713430801 0.053945326480585476
1349 85.46849998060797 0.05372861568048948
1350 85.52726932089566 0.054464508416834145
1351 85.37698003408573 0.06019627730316457
1352 85.76810374330014 0.06454611872728244
1353 86.01745258047231 0.0731731671030551
1354 86.31312235939086 0.07328791181378835
1355 86.18707035840119 0.07585781074332554
1356 85.80507055723598 0.06847345366556112
1357 85.58506903132407 0.05941972727973632
1358 85.29055269335574 0.05055239317570881
1359 85.89437735417799 0.06472890478906823
1360 86.05430312138198 0.06824598749953992
1361 85.79346635436637 0.05734754892339333
1362 86.15994075801844 0.06034962963949575
1363 86.4508133611583 0.07477708905754499
1364 85.73672414743318 0.0589811620286248
1365 85.84625324253926 0.06201983312846315
1366 86.18194650898185 0.06340183875633276
1367 86.23098934377124 0.0675478103167676
1368 85.54520766645116 0.057937367381955096
1369 85.7244454952267 0.05735436628682011
1370 86.24855694499767 0.06620108337847563
1371 86.46936836676493 0.06942007752746282
1372 86.51916294345668 0.07490636773286219
1373 86.2475105253734 0.06129474585950212
1374 85.88509316911565 0.05628335067109658
1375 85.78201388664502 0.05375622860137641
1376 85.85380604302773 0.05276322365870956
1377 85.85742646286587 0.05864062230770162
1378 85.84327354447392 0.0559718146581617
1379 85.74366662079532 0.05587785363445641
1380 86.6299737097716 0.0687661573867302
1381 86.39272650926999 0.07184416533112681
1382 87.41307391879754 0.079973292799291
1383 86.29316360483861 0.06710031258258187
1384 86.94566715769295 0.08142728018601231
1385 87.46719205972953 0.09482847265196148
1386 86.89027222079217 0.07383822101119297
1387 86.4967923680387 0.07061481284824378
1388 86.39148057116456 0.07163836222116293
1389 86.75443447876245 0.07619907427978379
1390 86.42290984226976 0.07049539786590198
1391 86.52837770297585 0.06455017288361953
1392 86.5963434844183 0.07137373295508509
1393 86.63488598592505 0.07345279559562223
1394 86.75234819263538 0.06471073427789586
1395 86.63694874287573 0.06870832822133777
1396 86.22330943282252 0.061626397981579206
1397 86.55974695803633 0.06819995297505699
1398 86.3643228268631 0.06503887181308687
1399 87.20284581504279 0.0831782777456539
1400 86.79054852923656 0.0792255970549105
1401 87.09229059182148 0.08383536229074773
1402 86.74652347734693 0.07394500661050618
1403 85.62557897042389 0.06267504705884264
1404 86.84797309832716 0.08048176376027238
1405 86.72694512733916 0.07525756920816229
1406 86.26686769544004 0.06757891385194581
1407 86.2688024150349 0.06566450382535294
1408 86.7899592351064 0.07726290967356941
1409 86.05253925854083 0.061233916968503
1410 86.54587972932482 0.07641953358652132
1411 85.89375480810452 0.06381438076434476
1412 86.0950157843575 0.05973171359101881
1413 86.31438201585073 0.07486537770718726
1414 86.13903515321338 0.06795491605366
1415 86.37498991793026 0.06911762991837966
1416 86.26230249942078 0.06764260718165283
1417 86.35361836345733 0.06686175392359317
1418 86.2932827722414 0.06839933735278103
1419 86.14243132285647 0.0666132754726203
1420 85.97948488164307 0.06389076742310418
1421 85.80356509402638 0.059095919501446104
1422 86.08153193928027 0.0675372922548223
1423 86.43005343751531 0.07518253798747576
1424 86.7396405484217 0.08106173595591781
1425 86.41788751068555 0.07123991158446341
1426 86.07458252098789 0.06823373133299793
1427 85.73801347432253 0.05993721459814616
1428 85.617121645016 0.06381659754751112
1429 86.31888327304286 0.06688683880798629
1430 86.4464153679177 0.07598091034932841
1431 86.19168761239256 0.07150800605827656
1432 85.9452897200503 0.06501219982264317
1433 86.36248944498952 0.07120244472092407
1434 87.08679718645243 0.08953202274804428
1435 86.62929569741269 0.07952173143755692
1436 86.87860219074204 0.08124455615180959
1437 86.55148819381603 0.08394670525837844
1438 86.15320641039938 0.07399434547136052
1439 85.77977231339824 0.07408520110828509
1440 87.54198504538911 0.08792159421665136
1441 86.39010889604712 0.08162128218513265
1442 85.9935155542284 0.07192191363492473
1443 85.36511033749682 0.056677691023531374
1444 85.93788443063585 0.06833700315884073
1445 85.67460457751235 0.06466630866272993
1446 85.7130856558812 0.0630781431983427
1447 86.50890715765357 0.08395697904085864
1448 86.65593228024429 0.07767203892056529
1449 85.72094936541207 0.06761079683457827
1450 85.82105156400168 0.06582800129170907
1451 86.12030486449657 0.07607467438791016
1452 86.14248156833862 0.07172327224595221
1453 86.26977073839217 0.07628982400335715
1454 86.47845640923244 0.08132302900662836
1455 85.80080309330545 0.06673665424270481
1456 85.62286916492643 0.05702741724135196
1457 85.8374085710827 0.06462883588971657
1458 86.7749387055213 0.08293161875049715
1459 86.02603402794878 0.06613235118656924
1460 86.09990662226141 0.07112913086590411
1461 86.12592685314742 0.07712346597409658
1462 86.73132397728428 0.07489898209344192
1463 86.77708790998341 0.09054125520453404
1464 87.00038171012467 0.09204106898008868
1465 86.93750813817059 0.08592924179138872
1466 87.032674177996 0.09107495812937094
1467 86.68333178780513 0.07429189033559203
1468 86.7187291935715 0.07905267489708478
1469 87.29191276851662 0.09434336636279861
1470 86.54373467682814 0.07680030774701974
1471 87.59849584683792 0.09687602287653418
1472 87.17384918557282 0.09444719548421343
1473 86.85387987495399 0.08863648367801524
1474 86.93197334668 0.08609270274233283
1475 86.34634707514363 0.07575313925038174
1476 86.21301890506926 0.07668371463035673
1477 87.16182202261737 0.08498648351188731
1478 86.3439667594907 0.08049819006000303
1479 86.3005787294443 0.0728435015693999
1480 86.9518181291386 0.08756763931787437
1481 86.38003133354141 0.07861821120392254
1482 86.8297999332172 0.0860470181138161
1483 87.38829706059119 0.09829890103346728
1484 86.9567876176353 0.08536758696439672
1485 88.01606228645399 0.101450646911319
1486 87.00015642144298 0.0944341220433993
1487 86.72296870488151 0.08678086080462155
1488 86.74416914521359 0.08983700832991648
1489 86.84158737585871 0.09158117398789523
1490 86.5002796529491 0.08567897503496191
1491 86.32844738347336 0.08701332845069232
1492 86.67133802676909 0.08551731542993057
1493 87.01617504474582 0.09074746803093248
1494 87.14858174094805 0.09388751463627143
1495 86.82500876725281 0.08876132887551402
1496 87.57414993130384 0.10411368197657134
1497 87.35200759702087 0.1027971826854468
1498 87.977430753414 0.10831313263384679
1499 88.04988534955254 0.11534275789581727
1500 87.74032032242481 0.10606099117840018
1501 88.31537485224764 0.11610998717006116
1502 87.75370936139356 0.10219242619373625
1503 87.08292193557315 0.08918714453279963
1504 87.45285683201516 0.09716635621669145
1505 87.38628733786558 0.09535606027445709
1506 87.28733130076107 0.09918632422244733
1507 87.64010029864596 0.09616498950599894
1508 86.86045559257838 0.09103807605394942
1509 86.61020988493635 0.08986528869565447
1510 87.01025299563233 0.09164262204258777
1511 86.91929731880245 0.08845659806070172
1512 87.06640341429753 0.09482635172798692
1513 86.67678225761155 0.08675087508046864
1514 87.4437591668789 0.10094473760984912
1515 87.42394658737021 0.09911089780241389
1516 87.11210060885514 0.09548309520922715
1517 86.92222427978841 0.09564251928660994
1518 87.49906081348476 0.1040549655993529
1519 87.76380038111263 0.11375611270242703
1520 88.05745209359934 0.10735796225874805
1521 87.35000912076644 0.10044005633808717
1522 86.86520555774005 0.09167179196291919
1523 86.63873175910786 0.08478352908532527
1524 86.9111941372168 0.08916764701666757
1525 86.88933484762562 0.08708284416597023
1526 87.16619537415382 0.09207116091433609
1527 86.8720691694819 0.08591643140350136
1528 87.40964072472053 0.09737126791383688
1529 87.52783736591023 0.1001954175122921
1530 87.45366044080143 0.09747406705459016
1531 87.4219820136887 0.09963971956708895
1532 87.35044204189587 0.10351586534077573
1533 86.83289518954538 0.09249651546306403
1534 86.82263138231929 0.09056463453421681
1535 87.25065618521371 0.09165940184524546
1536 86.74710154945339 0.07752790881656724
1537 86.7805994123867 0.09249228585992642
1538 86.17974725072193 0.07624477960763498
1539 85.85342927607489 0.06892154829408503
1540 86.00927686807076 0.07246756860763981
1541 86.8453126551864 0.09057372959806609
1542 86.34846713686039 0.07685144039195835
1543 86.96911709463718 0.0861376575559396
1544 86.04337833387201 0.06639406521530611
1545 87.22770676172267 0.08952074554431799
1546 86.88187993719855 0.08303377727552974
1547 86.48136420398353 0.07884473089745048
1548 86.7368941084538 0.08159675335226801
1549 86.33590690715612 0.07495599223527327
1550 87.03317247783566 0.0829439624602556
1551 86.63639862801713 0.07418719267319207
1552 86.68489281940768 0.07673333027247975
1553 86.34139818636336 0.06765404963675015
1554 86.28719846754291 0.07580617028054493
1555 86.51506891232988 0.08113856629504701
1556 86.23505897657382 0.07253482537418487
1557 86.19980664011678 0.07641756723074711
1558 86.20435962363317 0.07096866238185506
1559 86.74299275466069 0.0847053256815341
1560 86.19493749855295 0.07360271373381244
1561 85.94576484141938 0.07041745848225134
1562 85.4252794800367 0.05123840502339427
1563 85.75940637944792 0.054290845238088026
1564 85.58381328436872 0.05180588919088869
1565 85.4711789151604 0.05025632029078797
1566 86.24241754900164 0.06371106696242279
1567 85.75570177038705 0.0638674422602512
1568 86.00091850922942 0.06862491001977211
1569 87.0840088620807 0.08869998926166989
1570 86.12598376134078 0.06909526792674214
1571 86.23381474809216 0.07102483045578922
1572 85.64084778918283 0.05586869485967205
1573 86.15127374393786 0.06243075851085056
1574 86.47548793095122 0.0647075257465789
1575 86.33463235418644 0.06560503704908016
1576 86.00595341146808 0.06357304988150281
1577 85.91097976879013 0.06128457006150956
1578 86.230927971522 0.06872019988992739
1579 86.90067311104193 0.08006710519395988
1580 85.80580955441583 0.061329876772503455
1581 86.30344539573542 0.07035272589582475
1582 85.98496935626427 0.061471306754027455
1583 85.34768903109921 0.05496814319935561
1584 85.50633527046683 0.05043126899695094
1585 85.48376159712268 0.05609379447955232
1586 85.29817057711553 0.053391918349740886
1587 85.5669864451543 0.0554085350764566
1588 84.84038563406548 0.044552626406685336
1589 85.82832020180166 0.061234715913480176
1590 84.50961413754771 0.03782847364086239
1591 85.7678616317906 0.06688370799044174
1592 85.72380566395815 0.058511244246303384
1593 85.0113707721384 0.04960740104219985
1594 85.35313511869582 0.05176531450580246
1595 84.83590968670963 0.044496992864047624
1596 85.30323076610051 0.0533991845488736
1597 85.34360085598345 0.061709745390925996
1598 84.79118460839535 0.04046977795223761
1599 84.79295711417815 0.03788999663780912
1600 85.3619273141583 0.05107621354372516
1601 85.35485503601177 0.04801601777471465
1602 85.01463199325394 0.04362756069812368
1603 84.9037364088296 0.04163574197407982
1604 84.92718397717593 0.04068719500151097
1605 84.97621526545434 0.039083548314212124
1606 84.90731132478129 0.049572217767629434
1607 84.93654733762702 0.04115991859737467
1608 84.96395412500173 0.04048886852495659
1609 84.80289052554284 0.03253726493827558
1610 84.4682913030007 0.03284433390419983
1611 85.44347607282072 0.047460233611938074
1612 85.59636595930736 0.056911843494765524
1613 85.01073824429066 0.04887718995139756
1614 84.98225533611698 0.038419990951127914
1615 85.32300109231072 0.05447413557607561
1616 85.59413532214543 0.053509656256968685
1617 84.89596524985092 0.05077760655773378
1618 84.85240652715672 0.04374838142609683
1619 85.03246012935581 0.04739558026839141
1620 84.6138879627117 0.043138496019212935
1621 85.25674970163493 0.05213050766602212
1622 85.1387044010166 0.04508404400665533
1623 85.41620554676408 0.05283362344338449
1624 85.12872652469869 0.05012907354824492
1625 85.71232227458552 0.061338860689697516
1626 85.19118365754396 0.04871726701327883
1627 85.60207668507834 0.05757602669876061
1628 85.23158519684424 0.05467148901375829
1629 86.06514181030906 0.05927600274279732
1630 85.35773460304152 0.053194769435127354
1631 84.96822267137388 0.04732131043451593
1632 85.51805527668117 0.05698003448941291
1633 85.61231472903755 0.051182115631861036
1634 85.40606230573738 0.04967254826828593
1635 86.40437810930447 0.06953698189844904
1636 85.38176477533268 0.049376569377985624
1637 85.23258533038415 0.03871450433647661
1638 84.36276461155445 0.02112903713455816
1639 84.7169584157058 0.033871409612888925
1640 85.08588441029141 0.03512045831282806
1641 84.9615174147441 0.03570742145552552
1642 84.9568919270787 0.0399608390591758
1643 85.73870910072115 0.05273095001491712
1644 85.11687886382447 0.03991112228984106
1645 85.02898718172163 0.03590512740179619
1646 85.02043892705159 0.03566659336049827
1647 85.32681420762441 0.046243877660745114
1648 85.1885958743615 0.034171127105748655
1649 85.05329690035703 0.0481494673195646
1650 86.31396952365867 0.061096986898070194
1651 85.52330665866423 0.05082351499638249
1652 85.73046575814584 0.05425590593398111
1653 85.27326789816645 0.037261919544220534
1654 85.71093788912712 0.0541615450893953
1655 85.58120961505844 0.054197605930449866
1656 84.7890918920312 0.03293802792448253
1657 84.88112972113015 0.03666027792587834
1658 84.75807069007148 0.035450137268505544
1659 85.35643590139237 0.03896466727651626
1660 85.0608760015168 0.03208335197944956
1661 84.84346959190843 0.025629998469882898
1662 85.37436088427238 0.04824878214825867
1663 84.91008301178701 0.038925983800431774
1664 85.23240984440052 0.04114591081147956
1665 85.21074055799042 0.04622859754052955
1666 85.84453654443013 0.05195609450410088
1667 85.20829589958826 0.03936164711670609
1668 85.6192814071282 0.046787690260887804
1669 85.58422094149998 0.05496083030920762
1670 85.93046056098922 0.047774813812943684
1671 85.71223247590409 0.053544275263412655
1672 85.36720484030937 0.0420648004509202
1673 85.31282675650765 0.04067149847314955
1674 85.44204144988232 0.042297047148441846
1675 86.06985639574154 0.054961891369857074
1676 85.67180526441967 0.047889083517789977
1677 85.9982141096099 0.05987656780186834
1678 86.22095453064318 0.06012244439679637
1679 86.0700039577592 0.0580645896840688
1680 85.14508000024605 0.043421113963399094
1681 84.6461457606545 0.025374873813651222
1682 84.95313482951495 0.03953056394383325
1683 85.60227200740783 0.053177427849616654
1684 86.13702567184517 0.0619830761545942
1685 85.18912690002027 0.04308041455915368
1686 84.9706838147644 0.04413071820642345
1687 85.40886224596433 0.05709696748410409
1688 85.44449169756992 0.04863190998033995
1689 84.90699101288416 0.03965861067173804
1690 85.3982716541601 0.0500601655748204
1691 85.42004658871062 0.04700036104627592
1692 85.81066839256272 0.05882392679682702
1693 86.16009913397639 0.07327908989183107
1694 85.28088881766314 0.04759366830453626
1695 85.52350223859541 0.04894858474540198
1696 85.4032099159204 0.048339280164778176
1697 86.00021763626145 0.06657778513028123
1698 85.06995969219739 0.041731895551028186
1699 85.32153704056763 0.036261839164358545
1700 85.30188866982232 0.04141734305619493
1701 84.84342488049928 0.0357649881724198
1702 85.44461750041397 0.05313653127456375
1703 85.2917467406573 0.05317315882585505
1704 85.68080136044625 0.06314544005652756
1705 85.66805121822632 0.05745201674142353
1706 86.76261894724267 0.07274445452924316
1707 85.3900856810762 0.04600484257777304
1708 85.84641513119834 0.050115759222540635
1709 85.14351606487405 0.03829399230027719
1710 85.91883611819082 0.05719479113869819
1711 86.22928292806702 0.05546375990384267
1712 85.9508803037439 0.05344712023550069
1713 85.1398026630499 0.03727888286121073
1714 85.68429097014892 0.0480913822218475
1715 85.34426375181273 0.051043149905726004
1716 85.22692568745246 0.03874196579438538
1717 85.34593159662282 0.046738067327697586
1718 85.72093054973264 0.049873917854885264
1719 85.55395391394963 0.0457392788452996
1720 84.89405367087419 0.03584575971978399
1721 85.56434361415057 0.05408914745150384
1722 85.92757814334475 0.051378114225835936
1723 85.73771922599622 0.051058951980040845
1724 85.70700215706376 0.05551293243778599
1725 85.56088807026202 0.04438280489409452
1726 85.61527289197633 0.04842381516382255
1727 86.40719672186573 0.05874631329377278
1728 85.8114365965966 0.051502806497532694
1729 85.63891034308162 0.043284763212316224
1730 86.36984436488191 0.05732138198156511
1731 86.27357681681055 0.0647719108289394
1732 85.80688622190578 0.04691567162546928
1733 85.86320435911472 0.05416666076815868
1734 85.75408309565051 0.047637167497526
1735 85.66007800461419 0.05945366295530152
1736 85.96733236054536 0.05992421163341599
1737 86.03009217839859 0.06059590577536522
1738 86.36395974207991 0.06865322137199503
1739 86.32160356767406 0.0679276025967458
1740 86.91891495515848 0.08449396894866812
1741 85.38669491962264 0.05483747672854866
1742 86.45790509136677 0.06608890668268974
1743 86.51106881706706 0.077015159752154
1744 86.03804984146544 0.06516810814057994
1745 85.71649535055994 0.057138057992801805
1746 86.04241534213963 0.061908952992902
1747 86.29391941612901 0.06989900225665391
1748 86.594354145118 0.078775617506327
1749 86.09986564478815 0.06854307279079508
1750 86.15935377478402 0.07112243504180593
1751 85.68847118984188 0.06167769476110818
1752 86.36734465612126 0.07683399982863992
1753 85.75907089732193 0.056124403308242976
1754 85.78612310281574 0.05974977100467671
1755 85.35873150023592 0.05610079170830895
1756 86.61416809517168 0.08049580430911885
1757 86.5265167131276 0.07794362843349356
1758 85.60968429043889 0.0639281147725339
1759 85.68399188878357 0.06540586721640496
1760 86.26525702327375 0.07809102097069176
1761 85.74717577823247 0.05933665272319988
1762 86.44656211394322 0.06223495406211366
1763 86.31287835200337 0.06360029093788522
1764 85.78010945723732 0.05173983068730115
1765 85.93775169877944 0.05847582234319537
1766 85.95237789955124 0.06047694588117358
1767 84.70082139608547 0.0328755999483592
1768 84.96710237925817 0.037518040573084166
1769 85.97817704456621 0.06537663512871783
1770 85.79303359895341 0.06674724506268148
1771 85.60564970804609 0.06150627257621344
1772 85.31433577360761 0.0533279002767133
1773 85.69261955185593 0.06256150404444372
1774 86.18870720680762 0.0703565730975454
1775 86.30250525349521 0.07263690223596864
1776 86.4687365524845 0.07425098718782952
1777 85.98280786858535 0.07011913208709109
1778 86.12333050049361 0.07019192759072757
1779 86.44897405474987 0.07120254375313873
1780 86.53739616224578 0.07822617082485406
1781 86.67727382872822 0.08231141273698628
1782 87.18303227063909 0.09231212497810515
1783 86.91560701810597 0.09071437380387137
1784 86.8112704109019 0.08761466346295022
1785 86.22401971935932 0.07871492987885076
1786 87.04371240549996 0.08689628549339734
1787 87.07057818592091 0.08761077366678327
1788 86.51438409371303 0.08422193674050316
1789 86.81137245159523 0.08260569709171639
1790 86.34001406607564 0.079050692368551
1791 86.28465278030798 0.08108937455551812
1792 86.15751874431488 0.07131393353494708
1793 86.1253488453256 0.07458590639800322
1794 86.47164562579351 0.07773199701548306
1795 86.66518424331217 0.0803286873497252
1796 86.7880336778734 0.08879956995287441
1797 86.20800103018826 0.07048033323483749
1798 86.47472595192923 0.07577637483251387
1799 85.40932037751654 0.05795340097176749
1800 85.69355193536725 0.05471779168631841
1801 86.71405648386786 0.08142281976274057
1802 85.97316803268151 0.06228283181610317
1803 85.82214610364812 0.0611765843753449
1804 85.7801210454825 0.05796047037314822
1805 86.05786670914355 0.06198725330940669
1806 85.82723137855307 0.06016156475925527
1807 85.95854517333129 0.06623620168248168
1808 85.43193293657153 0.06479607615010985
1809 85.80258815256498 0.05767129682822292
1810 85.46689269456168 0.04064648314762953
1811 85.80042545473712 0.05767330267287796
1812 85.56410133124056 0.055390592480938916
1813 85.6478068119312 0.05461107906348883
1814 85.7033697986027 0.054674430395984186
1815 84.8977646951468 0.03367579632053552
1816 85.51154984401289 0.05019995456886028
1817 85.66571294651888 0.057778312616947214
1818 85.6685294199594 0.05651587946600012
1819 85.78389642393208 0.055518635752865086
1820 86.1973391047878 0.07074801152877175
1821 85.65277022013989 0.06147259328699328
1822 85.71475758201055 0.06227076330923065
1823 85.33898673888903 0.05118047394088576
1824 85.45498684279868 0.05456212810715322
1825 85.23759902596983 0.050767927780790756
1826 85.16221169972432 0.0433178724992449
1827 84.84247766910734 0.034615284230825716
1828 85.45703894812651 0.050993406710094225
1829 85.74356119523166 0.05886574283635093
1830 85.79948901150671 0.06397534756094847
1831 85.88389679647608 0.06585938613828424
1832 85.46530593026368 0.062448898386206486
1833 85.69008544721633 0.06554961475028831
1834 86.65939539837751 0.0778140033691549
1835 85.74979135243298 0.057918920221594505
1836 85.61796184630653 0.050682382142700266
1837 85.41192215488798 0.04962066153879874
1838 85.33619776682096 0.04552996945742693
1839 85.50807269532926 0.049395840482936104
1840 85.26231854162405 0.04058847952198885
1841 86.19260802467065 0.06556843166097559
1842 86.2697126695879 0.06450850577337752
1843 85.99471206244907 0.06096243404823809
1844 86.39455274593227 0.05771291301836734
1845 86.33354938878271 0.05920067778815363
1846 86.10296339103836 0.0579229004933004
1847 86.57267145273475 0.06736066434582388
1848 86.56680781198104 0.06453219085305117
1849 84.9782751064652 0.0407466488120618
1850 86.55195646333755 0.06793603389518899
1851 85.7094807656643 0.05242137697188343
1852 85.40307750867302 0.045666267995001286
1853 86.30830687007352 0.06531887244684431
1854 86.16153975702804 0.05978348837330538
1855 86.45192787437031 0.06743749981888791
1856 86.08608313327159 0.06904373303952305
1857 85.53575190255962 0.04957113288099102
1858 86.09223088197302 0.05742853898099509
1859 85.9721362715336 0.04817970978194053
1860 86.01688734341715 0.062359890758835634
1861 86.60292996925772 0.07423810410966303
1862 85.41986833945138 0.052426628426294086
1863 86.24821243163169 0.06717450990930696
1864 86.11329111606146 0.059884095323793796
1865 86.02287487341933 0.05285669283350369
1866 85.56493517066468 0.04853132610014654
1867 86.34975741800355 0.05804600824391182
1868 86.39922268935979 0.06279751337985673
1869 85.64385697358503 0.046667140201224866
1870 85.9265758421005 0.047818028837152915
1871 85.75355455972287 0.05303879083199847
1872 85.60854958507764 0.0485491809923565
1873 85.80605173317389 0.058373077607572044
1874 85.84298866396377 0.0566202016079298
1875 85.54671196207585 0.04826568323803715
1876 85.83821320937048 0.059524063060844234
1877 86.24670494251983 0.06009702752970614
1878 85.87788655447461 0.05720114562249068
1879 86.7071807659253 0.07008025459170775
1880 86.4890820268238 0.07281955447488209
1881 86.02771043065717 0.0575784001568288
1882 86.4544408155619 0.06656248570315915
1883 86.41065206996585 0.06945578089038862
1884 85.92860771765996 0.055493408067288086
1885 86.38371563212631 0.06539218912213374
1886 85.74097021492385 0.05429446571898844
1887 85.6866506209372 0.05331467308681204
1888 86.15770349889505 0.06595649210936116
1889 85.9529051537514 0.06401506546651359
1890 86.44814884805108 0.0668829959777889
1891 86.50143943833298 0.06818614710202076
1892 86.19109214738762 0.06879968291768823
1893 86.21051542474895 0.06319830311914021
1894 87.01315741131191 0.07676667644551283
1895 86.0166087596937 0.06180649839543784
1896 85.35431841543958 0.048416993206191083
1897 85.59512093738626 0.0515031564740871
1898 86.2471071712815 0.06496739399988705
1899 86.27013077605532 0.06712550314490207
1900 85.39960413838271 0.042549484591441256
1901 86.28718382159323 0.06655015366642913
1902 86.64161849094512 0.0743063477955207
1903 86.93359561042101 0.0710894646179987
1904 86.42848571242217 0.07016237535025294
1905 85.59870945840144 0.05134707042609499
1906 85.91982619177784 0.05470175061936022
1907 86.17765454705184 0.0682523196402618
1908 86.37797595502305 0.0744186325746905
1909 85.31203023284294 0.047565444139400004
1910 86.07676141742819 0.06013110883500905
1911 85.61181393391522 0.05424826767705948
1912 85.92635635175307 0.06235813350861219
1913 85.51223063836727 0.05267255954128214
1914 86.12402281100957 0.06416534771901194
1915 85.7394970125934 0.05725385698890895
1916 86.46173099046214 0.06496829350290434
1917 86.76499061391527 0.06913568224950173
1918 86.13176082884978 0.06606702387422514
1919 86.65597921253809 0.07277455640597252
1920 86.11674057795219 0.05863097916832716
1921 86.1301816773113 0.06654726221327356
1922 86.1135257333294 0.065581005941864
1923 86.68329677435003 0.06575956116642068
1924 86.18073929847279 0.05648288707298854
1925 86.45430801820987 0.062388699134160674
1926 85.36085074947297 0.041684410811179795
1927 85.80424883141613 0.047552881395025115
1928 86.27707879553904 0.05516836867163155
1929 85.88288139829643 0.053907976145654124
1930 85.07728356553429 0.03779571179010888
1931 86.09862121972182 0.05119285155259479
1932 85.8606575206267 0.0514236936087884
1933 85.72541594922887 0.0489653046141485
1934 85.36667519445156 0.04478049618559743
1935 85.878020121702 0.05862937699052695
1936 85.91993886034093 0.056326919449349755
1937 86.00653538565523 0.06051789178458589
1938 85.20767839700719 0.046699742083598395
1939 85.7058526846759 0.05880373329448696
1940 85.1371008978187 0.04503554909620899
1941 85.8287442780281 0.056716115097303454
1942 85.22046250732055 0.0460374874301378
1943 86.0757446621995 0.059967725415977946
1944 85.39065490370281 0.04917542692073329
1945 85.57508385649619 0.053228006131725736
1946 86.32762004839144 0.06591812400696784
1947 85.6917634183184 0.05444030971433922
1948 86.17148694901313 0.06261909554198031
1949 86.62155133706206 0.07575299058793616
1950 86.35371816975017 0.07528349439732396
1951 86.63899764519893 0.07542183393444513
1952 85.84446485811195 0.07100780718259014
1953 86.21891371273658 0.0795738561996907
1954 86.07124795578751 0.08064923245921507
1955 85.30673242097524 0.060571750398854984
1956 85.95354564151857 0.06614958456054587
1957 86.80853771736444 0.08025607029038617
1958 86.22428454203548 0.07204323412388391
1959 86.85334969672905 0.09273403981086392
1960 86.23709534937532 0.07278190491818659
1961 85.36030273564354 0.05897369796753671
1962 86.20678525831308 0.07571486171730757
1963 86.18970212186503 0.07573013213935165
1964 87.17773468833124 0.08897749433763014
1965 87.041935462572 0.09319438244356804
1966 86.39213318710262 0.0775169725370708
1967 86.24928747752371 0.08146247355339964
1968 86.45401191041084 0.07719559026598344
1969 86.41297190231792 0.07571360523801929
1970 86.50834933452495 0.07208673042093383
1971 85.74333201657616 0.056700335733670726
1972 85.8622459672741 0.06258222620853815
1973 85.63671485901503 0.06074366995063063
1974 85.1139219204607 0.045871019604085794
1975 85.03491798291529 0.04732728171452183
1976 85.35793186027448 0.04643769665894626
1977 85.27173042486369 0.051432074127923055
1978 84.73329295732428 0.03853687340767742
1979 85.03196458373743 0.03932849261129079
1980 85.51996307408989 0.04759840104566293
1981 85.21084189978788 0.04076518575636223
1982 86.0099689681083 0.05902829245465857
1983 85.09576597292205 0.03857361434655415
1984 86.17755457116726 0.0668571217713344
1985 85.96867723180854 0.06254105549615219
1986 86.67231023517839 0.07406841740940284
1987 86.08510380370241 0.06293461308183945
1988 86.69164869765437 0.07857240990531078
1989 86.80390737972444 0.07796153728347854
1990 86.96654443276955 0.08270259919299927
1991 87.00533414662134 0.07732775875085407
1992 86.77956570552652 0.06972221644021781
1993 87.14198396469205 0.08329672317090886
1994 86.5949759438721 0.07516213903997271
1995 86.7320097238545 0.0687232448309737
1996 87.28028223487087 0.08564127492315365
1997 86.37878482208382 0.06946691389121573
1998 86.55736419021943 0.06719931412683966
1999 87.01650196573573 0.07933563583760084
2000 86.46829860237122 0.07235568334228171
2001 86.16929832526975 0.06480064514513817
2002 85.83024707390489 0.06107659243538299
2003 86.75087486896456 0.07829699520801792
2004 86.53671556049503 0.06661747651761796
2005 86.63639256026748 0.0789246177506453
2006 85.65372666116227 0.06691355554140943
2007 86.1212154200903 0.06929002723977262
2008 86.83584919385721 0.0753959787804549
2009 86.41991962139903 0.07377887714997144
2010 86.33732488329976 0.06369956939476795
2011 87.25137315796174 0.08070247993185886
2012 87.02813353485492 0.0769693679210719
2013 85.86457648161046 0.05917669742962206
2014 86.73493020713418 0.07253387770478403
2015 86.26342055070546 0.05957881163190948
2016 86.87397728598877 0.08077578127532392
2017 87.00970803277237 0.07826017102426075
2018 87.20410229243204 0.08302455569678324
2019 86.41929465935524 0.06676822403186033
2020 86.58921908056337 0.07360207022296772
2021 86.73636407754582 0.06930809498380308
2022 87.18645831291198 0.08301600295943079
2023 87.41431689995336 0.08288818593921532
2024 86.47113108814264 0.06927657601679027
2025 86.96879139339947 0.07985232264043651
2026 86.74147559755589 0.07899132474438852
2027 86.77438890241592 0.0738331042393644
2028 86.80860434989957 0.0721206944479289
2029 87.52909580276877 0.09179088752001374
2030 87.5703518053015 0.08776675526805744
2031 87.48073515391377 0.08830291539104851
2032 87.59027618522786 0.09405043277352554
2033 87.79926202491538 0.09809189268476459
2034 88.23291379184913 0.11201635370157548
2035 88.57212396163555 0.11287760241008915
2036 87.14778433153901 0.08871103723857343
2037 87.03675792193178 0.08255435709926351
2038 87.76222501985943 0.10089978831446322
2039 87.76156184349271 0.08745112517048881
2040 86.64046363142872 0.07616720454660686
2041 86.71888344239626 0.0752330069244681
2042 87.71022430589174 0.09432529243203591
2043 86.96645667021734 0.07421071750416175
2044 87.31456551270732 0.0786603463810317
2045 87.0962752378381 0.07444544172236034
2046 87.22870896585364 0.08451347742988757
2047 86.98906490582608 0.07543328606332678
2048 86.93430166547095 0.07181797546469648
2049 86.5839769837739 0.07364271572250003
2050 86.92398314922731 0.08115258255222468
2051 87.06543625045312 0.07825235346033033
2052 85.9417297897891 0.056242206445359044
2053 87.41817632364543 0.083338789667875
2054 87.11727577927391 0.07259214540042114
2055 86.88868337844707 0.06404132616786984
2056 86.93799854206547 0.0678443460336362
2057 87.42640073322069 0.0811167874652522
2058 87.30591097916667 0.08664613072499594
2059 87.27132716263867 0.08580636062486546
2060 88.62718325189545 0.11261019525018667
2061 87.92045350285349 0.10015737750404086
2062 87.31892729816266 0.08511138261620099
2063 87.02754509235005 0.09304977412448001
2064 87.70370843947835 0.10245557054803378
2065 87.52937490217884 0.09486846062074428
2066 86.79257676962943 0.07900126026866017
2067 86.78885997978584 0.08417569968558858
2068 86.53201248658401 0.07770679091373012
2069 86.45149272799769 0.07884774659736526
2070 86.53557323106871 0.08053589626038571
2071 87.1084403364724 0.09238491231517809
2072 86.65356566463743 0.08342158206530192
2073 86.73829614754673 0.07741721925668266
2074 86.95226688098552 0.08023192426403236
2075 86.75297143197348 0.07915758149209395
2076 86.57933560130004 0.08333362984737369
2077 87.51515721282252 0.08810804600451838
2078 86.82778465339764 0.07116079601234315
2079 87.14931560440816 0.08709690978002749
2080 87.78273654209436 0.09477404726758343
2081 87.09231853983766 0.0827185490453064
2082 87.8250222858764 0.09595536958690987
2083 87.64893843284511 0.095321205468483
2084 87.37761090140258 0.09345291678106171
2085 87.2260378022211 0.09628248003540651
2086 87.70127202007203 0.09657960569462876
2087 87.5235013558685 0.08118410668658949
2088 87.79249818044194 0.08450929443045552
2089 86.85758854786214 0.061437591852787854
2090 87.60865621056094 0.08224925510645731
2091 87.59715379623289 0.08872970334095809
2092 86.64065763025833 0.07614258057652423
2093 86.64545669331139 0.06912027975211499
2094 87.15164099256923 0.08369922013870967
2095 86.44214929831836 0.07429453587883628
2096 87.51404533905027 0.08943704609112635
2097 87.03163426178278 0.07342363269341379
2098 86.4923491538926 0.06135198401666786
2099 85.4376942288983 0.04767026036842115
2100 86.11386080647661 0.0645495846868942
2101 85.7934915659836 0.05366511552358244
2102 86.33198769234686 0.06899611081224866
2103 86.78611296084749 0.0637871345748795
2104 86.59741801960985 0.06640086281042845
2105 86.42098722412526 0.06248711149225039
2106 86.37174502870313 0.061965321957893504
2107 86.40685167426493 0.071003281834906
2108 85.3196471623529 0.05241049539368858
2109 86.80432202759722 0.07602042957381483
2110 86.81811640936515 0.08626736984000882
2111 87.009885762733 0.07784795191052418
2112 85.71802621181037 0.06249154521576694
2113 86.85227958448473 0.07654545044717087
2114 86.52856999683773 0.06802013014281882
2115 87.46708815448376 0.0921657967220092
2116 87.21447186408135 0.08924432350239364
2117 87.04913754760857 0.08552213788891883
2118 86.01469655566551 0.06136682784137093
2119 86.41401322160837 0.07108939087858102
2120 86.28296204776653 0.059997351804265464
2121 86.70529886798118 0.07758575001321955
2122 86.88991850480119 0.0762924150343699
2123 86.78171000188638 0.07714330719560292
2124 86.52348929051178 0.07282957781888932
2125 87.18787315474684 0.0784041644355602
2126 86.85821795989189 0.07523015687605239
2127 86.67943898602545 0.0751938779349568
2128 87.05473184566706 0.0809030383021272
2129 86.9604851406476 0.07606130569551128
2130 86.69002064447743 0.06909253846541996
2131 86.556921597392 0.0718627924844103
2132 86.45677448205912 0.07279374169520647
2133 86.50402550332998 0.06605591073144856
2134 86.34273523222316 0.06378924766474225
2135 85.9944099990999 0.07001559198036456
2136 85.97477278109366 0.06588529617826466
2137 86.19979739927375 0.0657736611528631
2138 85.6758505362066 0.055243536028296125
2139 85.86861358369403 0.06313128464423334
2140 86.08458229485146 0.06491021465516866
2141 85.47674609991827 0.05677613472613241
2142 85.66755164278027 0.0531559498930082
2143 86.59298700387959 0.07145811062610175
2144 86.35459637879788 0.0650114935983015
2145 86.00538898920814 0.06539707379917947
2146 86.06977071087886 0.06145751809622457
2147 86.28546565751012 0.06350067063989606
2148 86.22868599221532 0.0719810497321981
2149 86.35750293678522 0.07402233427273264
2150 86.12862778762258 0.07527123662291246
2151 86.01700937299414 0.06120442242339952
2152 85.75676502234471 0.062345228083986015
2153 86.14378679141936 0.06183003073476956
2154 85.8745731797756 0.0603249354988018
2155 85.57854558913651 0.05767147521733196
2156 86.30241145478053 0.0702754120662552
2157 85.98020569356511 0.07036125362977119
2158 86.23822297863751 0.07353927465108467
2159 85.99598126819669 0.06388477819211058
2160 84.96404300906013 0.05287601884659454
2161 84.97083169932014 0.05033296060585746
2162 85.34437748915876 0.0526479953108242
2163 85.63477613347621 0.06926295190758824
2164 85.44901472675522 0.06363794856338756
2165 84.63732059467026 0.04497842795008322
2166 85.2041867127334 0.04466560937245012
2167 85.04675538639893 0.038927905134968355
2168 85.05974359547785 0.039517139898881504
2169 85.51366014474492 0.0495233251944025
2170 85.35555652203601 0.05175132680624683
2171 85.1599440663379 0.06095310506248375
2172 84.94492363243356 0.04703173397495397
2173 85.01598745494601 0.04693979138173221
2174 84.99121219714054 0.04568919459624965
2175 85.08924477671844 0.04786518712332499
2176 84.88192111720451 0.05078119584169538
2177 85.38939002212479 0.05977529329532849
2178 85.48678579816155 0.0654095578271936
2179 85.20921371484542 0.05423691813412346
2180 85.3022351126889 0.051998302326147106
2181 85.29701548721795 0.04935450264957575
2182 85.61644070447177 0.06171634150314542
2183 85.97328332862605 0.06791760347102316
2184 85.37532471392032 0.05625148994126827
2185 85.37154656588469 0.05597204941500178
2186 85.53267775340527 0.062304676145690796
2187 85.42441828725103 0.05589530004618515
2188 86.8078181296674 0.08223623732866026
2189 86.14604287079501 0.07152986765396996
2190 86.71100512108849 0.08044157672232743
2191 87.32782831030622 0.08784307511292333
2192 85.83388795900706 0.06483890162843486
2193 85.75677279900016 0.06964788167957447
2194 85.88446697321304 0.06616426184000002
2195 85.93168813055058 0.0630115642326281
2196 85.69493118421028 0.06187273743015487
2197 85.72135614329144 0.061909889864106615
2198 85.0091256989073 0.041818367468855144
2199 85.38564295007664 0.051043472502045995
2200 86.17972374998456 0.06831317078109667
2201 86.96756855565111 0.08359593195393233
2202 85.67067552231997 0.06089310494667921
2203 86.3444999751907 0.0742883366720749
2204 85.41825898128172 0.05569923220170636
2205 85.97625841356256 0.056084630537549196
2206 85.78989341709521 0.058772502529659265
2207 85.8902586815804 0.05440672804750035
2208 85.82657908300405 0.05809104671169363
2209 86.45045267122508 0.07081071060681343
2210 86.88844207463539 0.0837908441498455
2211 86.88522847694028 0.07686761360270489
2212 85.87669313448737 0.06554886843559216
2213 86.44882215765655 0.07516327091603825
2214 85.769326642429 0.06394446795755782
2215 86.45317950338857 0.08194397440774315
2216 86.10445023015838 0.06445662241652084
2217 86.36218501555935 0.06483023684622713
2218 86.63377704920303 0.07379530656935895
2219 86.86300028113013 0.07724826210194435
2220 86.60969696994695 0.0734434772135083
2221 85.6912243739699 0.05799713476091228
2222 86.76406655390282 0.08092655665466897
2223 86.30573553342747 0.07388635033826141
2224 86.10671091464732 0.06674670600601973
2225 86.28001476273087 0.07181497158513295
2226 85.2234228493051 0.052795587990518755
2227 85.02734682273882 0.04715162731462952
2228 86.59666343855783 0.07331622631574108
2229 86.43092702383142 0.07444530437537289
2230 85.82460910553097 0.06628060980365735
2231 85.3476614857394 0.05748297247590661
2232 87.02712913223209 0.08509670227357047
2233 87.12094201974088 0.08215877601836641
2234 86.59289582682729 0.07533769458119854
2235 87.03976205501152 0.07592036118427459
2236 86.69257693760906 0.07685945414547068
2237 86.27771395380536 0.07123151609823852
2238 86.06672106017864 0.0671886569837179
2239 85.7135241445555 0.061354813334571934
2240 85.82425054448409 0.06695697656513644
2241 86.01069493643972 0.07430502219350021
2242 86.12154145826061 0.07581734209236168
2243 86.20633221875386 0.07138139728824056
2244 85.43189804260587 0.06078701994628166
2245 86.08718433358823 0.07352915317213926
2246 86.37149441666938 0.07542243457620146
2247 86.4387552700807 0.07928224248386928
2248 85.49979971002413 0.062257196932123504
2249 86.5695746654777 0.08258293714200915
2250 86.26579418831751 0.08405117373486204
2251 85.80639808393497 0.06769798189763043
2252 86.30859942976711 0.07420530760757371
2253 86.03338061739142 0.07223270218696154
2254 86.105906560908 0.07325563583111949
2255 86.51678911097657 0.0757023388819803
2256 86.23549917313524 0.07733993698595798
2257 86.13424963632804 0.06758663500534912
2258 86.13050772876113 0.0756655423485797
2259 86.68740361249424 0.07358832771701806
2260 86.43973768756399 0.08188405300510093
2261 86.69756356326825 0.08215043143472278
2262 87.32574498518603 0.08522593519119026
2263 86.76748579850269 0.07830940360086736
2264 87.3388024527246 0.09042810563423276
2265 87.37293066324655 0.08900692467980564
2266 87.27061349075395 0.09245901270975543
2267 86.86479744837597 0.07920636611370213
2268 87.09141731458884 0.0876140969866358
2269 86.85163196562203 0.08111697838757781
2270 86.8577947086958 0.07926944683936366
2271 87.00138166830854 0.08162115773487866
2272 86.9278725504783 0.06848324751142376
2273 86.794458873113 0.07629960250642054
2274 87.08289198559356 0.08920005143785115
2275 86.91427790357672 0.07943913787228585
2276 86.2470151944201 0.07036793284997067
2277 86.6786430704957 0.07372657027799423
2278 86.60324757585828 0.08135959212244881
2279 86.77274347293029 0.0799296891123592
2280 86.80710076800108 0.08019536956566697
2281 86.64143784992552 0.07571597037596434
2282 86.38101132305066 0.07051769088750526
2283 86.78477001873627 0.08295304935092063
2284 87.20684675263992 0.08870083663355399
2285 86.96402398329302 0.08549485803698231
2286 86.08570626919405 0.0730691843199961
2287 86.48232263856711 0.07594316325208295
2288 86.12973470100923 0.06803676897897282
2289 86.78896736755459 0.08133951873801004
2290 86.4576370705063 0.07541409129774346
2291 86.58878585027848 0.0794089466032587
2292 86.9753660615894 0.08499504259943103
2293 87.16776831010644 0.09163213404127124
2294 86.81076090342927 0.08116240226046889
2295 87.4239631486232 0.08809754480651366
2296 86.34657693037528 0.07562058478064415
2297 86.34253801128257 0.07065413426376099
2298 85.95955158552518 0.07240375204337823
2299 86.67176675789645 0.08423925230328755
2300 86.86783264217003 0.08618208718679155
2301 86.70626183950617 0.08443636327544668
2302 87.34247170633645 0.09062813025425831
2303 87.58362744520748 0.10369447464190229
2304 87.01111338521295 0.09225478262809106
2305 87.23324999473706 0.09323166516754566
2306 87.25511739503968 0.09855117052309648
2307 87.3479341448775 0.0952987611199726
2308 87.35682997145275 0.10039426883268088
2309 86.96953255786553 0.09341827147841653
2310 87.57892068571579 0.10479396046319289
2311 86.88283108640651 0.09669661662785822
2312 86.79221673675326 0.09198598545360381
2313 87.10968984451078 0.09990474864831733
2314 86.27955993890771 0.08121363700116391
2315 87.01352265258316 0.09274179468874155
2316 86.43343972072364 0.08350948468457031
2317 86.42328225524318 0.08751050362904045
2318 86.42338799074598 0.0903498776256264
2319 86.70653053305217 0.0924884485030385
2320 86.76408346079229 0.09553761744686617
2321 87.46968155148377 0.10123541140378334
2322 86.64406234227565 0.08932411824527409
2323 87.60880357024267 0.10044668789251543
2324 86.92220029065139 0.09414733134546971
2325 87.06662103278579 0.08875685856140525
2326 87.20100943732956 0.09037573197307913
2327 87.44442724695806 0.09613222819822353
2328 86.85268659595975 0.09192279021671412
2329 87.01258209253268 0.09147607437483296
2330 86.38478730198099 0.07513248623130375
2331 87.0958102979401 0.08529446618070957
2332 87.23389633639435 0.09255267148020507
2333 87.06884681142279 0.08598981756403223
2334 86.49355686377747 0.08054893638498117
2335 87.10236295496313 0.08926196765582839
2336 87.16376855498503 0.09024265113022556
2337 86.52370786676754 0.08110311393083547
2338 87.18336101011833 0.0827616105889124
2339 86.70052487779023 0.07714664235609114
2340 86.54891592338991 0.07825477937008773
2341 86.24585827451251 0.06662077623438634
2342 85.97936138223982 0.07279545492114692
2343 86.45661971794834 0.08022555859401126
2344 86.87378641927681 0.08191748297420054
2345 87.02928471458159 0.08039840896902861
2346 86.36976751813418 0.06801939483856645
2347 87.32560576634488 0.09046930387008711
2348 86.03855357757888 0.06563184256332466
2349 85.97018353058061 0.05465936670473537
2350 85.8768485428479 0.06433154970023713
2351 86.1651993526402 0.06827684852730687
2352 85.82035653599749 0.06465794568084449
2353 86.00064671493301 0.0675196162805134
2354 85.83270865159807 0.06769503144289568
2355 86.7935631715929 0.09638937411270898
2356 85.77579540703648 0.07164078648934302
2357 86.25137675505741 0.08176520834196288
2358 86.04976059936412 0.06831065163769001
2359 86.30544006771984 0.07401754979711661
2360 87.032391826255 0.08793981812224272
2361 86.57343127355271 0.07493568276825457
2362 86.5100900922196 0.07661719991203542
2363 86.50728447201908 0.07531818766771503
2364 86.24617425354978 0.07101209017975485
2365 86.76618200619009 0.08293004466453213
2366 86.72734865449081 0.0810151705578479
2367 86.07726738862227 0.0732747489390545
2368 85.98109378040954 0.06442757773109897
2369 85.0018403827428 0.045073710640670894
2370 85.82683706076722 0.06422121072397402
2371 85.0505936525233 0.050072459425829496
2372 85.26295695848714 0.057376981308733255
2373 86.34578967562214 0.07638139587111703
2374 85.94372573203894 0.07059754447261557
2375 85.79940879003986 0.0732628231738417
2376 85.56602831295051 0.0695662558105733
2377 86.24495819188027 0.08180469999036588
2378 85.46923485068606 0.0713841996600253
2379 86.55375290291852 0.0923176601877369
2380 86.67001515111701 0.08799047650138914
2381 86.57766427311546 0.08832432518284827
2382 85.88645448799879 0.07221139980332592
2383 85.8841169628726 0.06961696885838098
2384 85.56014660948469 0.06638937740535233
2385 86.21289081773092 0.08118535048451614
2386 86.27642783068441 0.07894444960669045
2387 86.43383534732588 0.08130455502051848
2388 85.89079872406091 0.07154413274746374
2389 86.6092250715294 0.08149444800455607
2390 86.60075713652786 0.08381225927376612
2391 86.52469832456431 0.08144112362721234
2392 86.55929155723663 0.08563105169224694
2393 86.74995775848431 0.08442457470551745
2394 85.27608576471646 0.05922046984483531
2395 86.43341231584263 0.07778547612291375
2396 86.26592033106635 0.07892329554627431
2397 86.38417067275154 0.08244771339119783
2398 86.56978151551107 0.08250165310805335
2399 86.21464335232245 0.0772911912328893
2400 86.46294014376234 0.08264595352222526
2401 86.28718790996311 0.08454796830214684
2402 86.49583494980479 0.08108915777755354
2403 85.72628983468398 0.06780346162981166
2404 85.11844618820346 0.0544242321837477
2405 85.38605295095476 0.057342276810058546
2406 85.29892294718744 0.06391067495432723
2407 85.64875236860962 0.06614998555730711
2408 85.91841982415058 0.07248201832250878
2409 85.51833932962099 0.06414892745803591
2410 85.27985064686638 0.05791915006091586
2411 85.48565753044426 0.059788351376672155
2412 86.6413916832257 0.08537567331945262
2413 86.51152785714217 0.08926044533433519
2414 86.68466086979561 0.08650850027965973
2415 86.35112778143744 0.0828862171741781
2416 86.02634779210219 0.07845135214367316
2417 85.96717155117251 0.07560821558882291
2418 86.22241916630252 0.07806288679996354
2419 85.85109930228718 0.07866207970342354
2420 85.75577689573707 0.06954840079127866
2421 86.57337519184374 0.08366034062496441
2422 86.48395852106226 0.08085959837048962
2423 86.58017672647135 0.08074061594344095
2424 86.40025955897816 0.07434789438423905
2425 86.38630486162404 0.08000331811537553
2426 86.42414870964608 0.08176790624384978
2427 86.0623607327363 0.07209660370109217
2428 85.85681707657537 0.07923095227537602
2429 85.92044023244283 0.07451185473868882
2430 85.92764782117007 0.06717632146843844
2431 85.5756116830822 0.07108401960697974
2432 85.85648081965829 0.07011438777057066
2433 85.3461152782276 0.0611971709450394
2434 85.65973127044799 0.06903189923785236
2435 85.08106430498829 0.0533627678950267
2436 85.30746375978845 0.06391945458276971
2437 85.8966043212474 0.06924245442833776
2438 85.72440047791096 0.07333302871239367
2439 86.2937265508748 0.08823821822618239
2440 86.50082872222796 0.08963852590415633
2441 85.0736860168864 0.06204120199216179
2442 86.39714312083244 0.0793879221809648
2443 86.22364523735315 0.0771151502052273
2444 85.6191175606313 0.07000738130927153
2445 86.05663860842752 0.0720478140574552
2446 85.2206999416804 0.055845062634592435
2447 84.76262071168907 0.053547961882841166
2448 85.04949077887689 0.0523725611209207
2449 85.59168104689697 0.06450743835242101
2450 86.21121151445988 0.07700093640029271
2451 85.85929085821826 0.06550314833426907
2452 85.31192001048994 0.06643450091661673
2453 85.48236381563325 0.05839971265140054
2454 86.09774731242196 0.07223873434852524
2455 86.41745523938586 0.07346159536235597
2456 85.5954696989015 0.054875502343874616
2457 85.36770050966119 0.054674689770660256
2458 84.83327987892604 0.046309678724306025
2459 85.53915713924425 0.05799053478476035
2460 85.72688007906845 0.06083119352645472
2461 85.40017803386417 0.06279942582715503
2462 86.21544471346691 0.07015693547626312
2463 86.31568420682794 0.0700342074386825
2464 86.51809796454377 0.07508885892720596
2465 86.66194601888817 0.07587773930314068
2466 86.26827512043566 0.07629183440148823
2467 85.7710269650449 0.06619492782348979
2468 85.558150245546 0.060900053473366134
2469 86.08391972506192 0.07845197475979249
2470 85.928470257316 0.07386673428765711
2471 85.82961696866474 0.060395756616673846
2472 86.64904208898595 0.07993325063050294
2473 86.2091501009689 0.08190506006043718
2474 85.9444611009109 0.07288478362913942
2475 86.38648718858131 0.08598885627757002
2476 86.07818792675296 0.076792506625466
2477 86.33949177128721 0.08284371667188872
2478 86.81713343801785 0.0884989300523773
2479 86.50930831179176 0.0839288582093416
2480 86.49818057934743 0.08374988344504475
2481 86.28013364251522 0.07579964598762823
2482 86.32667119443423 0.08112441671590631
2483 86.87903454234922 0.08697705761780883
2484 86.01494668124384 0.07986191012839428
2485 86.62799601967124 0.09213879414796566
2486 86.13579429125934 0.07292449567733728
2487 86.22456823243577 0.07813062887347733
2488 85.91903127490092 0.07176724634737108
2489 86.08089108848839 0.06818847795619676
2490 85.68507051300818 0.06881088504729871
2491 86.33450731551706 0.08385615151226955
2492 86.15732376781901 0.07701074165511657
2493 85.78895924296276 0.06885480812569889
2494 85.39496346360896 0.05999979212397566
2495 85.7650163658348 0.07262380881607122
2496 86.06590504214935 0.07019859469831702
2497 86.02794510593846 0.0756589730359899
2498 85.54553264536912 0.06495478334184457
2499 85.21393602834587 0.05743394157400017
2500 85.56507188801433 0.06444549311832115
2501 86.15636497961474 0.06939925652128709
# 86.46136096500871 0.6758014458461361 0.07076994152257328 0.014415318862790264
