# Supplementary material for: Lipid nanodisc scaffold and size alter the structure of a pentameric ligand-gated ion channel
Source: Nat Commun. 2024 Jan 2;15:25. doi: 10.1038/s41467-023-44366-w (PMC10762164; doi:10.1038/s41467-023-44366-w)
Supplement: Supplementary file 4 — Source Data [file 41467_2023_44366_MOESM4_ESM.zip › rawData/SupplFigure8/9nm_nanodisc/nanodiscDiameter.901.txt]

0 89.3982508298659 0.01650617982553948
1 89.39825080360758 0.01650617932726317
2 84.85324755357803 0.03311363727865746
3 84.36509718915524 0.023175088694649126
4 84.25876432814658 0.02294583866724642
5 83.92455337059054 0.013578955110045254
6 84.47630956538445 0.01778964405323924
7 84.12156657525149 0.015040799570564145
8 84.9186333156822 0.02997489274582832
9 83.6763622809179 0.012394490695439186
10 84.16214775591362 0.021266566344231852
11 83.44299310884863 0.007028784517675191
12 84.6948869993517 0.030433388247946058
13 83.95582655322832 0.014101820838534174
14 83.64903830061611 0.009252807465230606
15 84.32353497041979 0.016283892220206875
16 84.35984059643003 0.02417360910739552
17 83.84738098567284 0.006587944504708676
18 83.99839651045589 0.012096665808051466
19 83.89330501347081 0.012529779459545476
20 84.07444627408944 0.012355723919505013
21 84.70161162295112 0.025748693172885972
22 84.35875509769784 0.019919389048695835
23 84.18930248337833 0.016215098769130076
24 84.34359574811684 0.013003226093832088
25 84.52541974865545 0.021518915304874042
26 84.3113065981706 0.01474901849613397
27 84.18842695184931 0.013507944618563639
28 84.24476369896924 0.013460151249895635
29 84.59798591138245 0.025210010854007536
30 85.09187016929529 0.022628928600342935
31 84.90458216415212 0.02191351542708786
32 85.32015959209522 0.028509410903780896
33 84.14264491191759 0.007591727883421329
34 84.32362409204154 0.008525606575432665
35 84.93315372373502 0.024084601809252093
36 85.27607672944528 0.03085860902513382
37 84.83845090743027 0.015173566923403214
38 85.52381340751943 0.030259930391294376
39 84.6723779056152 0.015476755691044453
40 85.08831228291874 0.024496205439565433
41 85.56064951455616 0.03082535650919538
42 85.28439654995867 0.025083126724870453
43 84.76716117690539 0.01758188667132554
44 85.05046666975026 0.029225110295753476
45 84.03738555141975 0.004705244328067959
46 84.99332841490097 0.027759367052428652
47 84.18145488261946 0.007091914590069526
48 84.56455604905308 0.020397942127529878
49 83.94739350590223 0.005648487943214153
50 84.86282729878705 0.030304466326569468
51 84.5932186742395 0.017377589701879304
52 83.99527246700701 0.007657414104635718
53 85.03615612301269 0.030600101614500885
54 84.07953649465402 0.011378660526220385
55 84.8816377446742 0.017780786195914944
56 84.83279050319496 0.026840076576230776
57 84.93743854237869 0.0227134668391219
58 84.32436334811472 0.015746746713099502
59 85.12265072341273 0.027679474003244553
60 84.3961231828098 0.015193203700948454
61 84.14874607860668 0.014449570381516508
62 84.499102867019 0.016075838031845646
63 84.3467011890365 0.017650709051433733
64 84.41509695548831 0.01905513851451035
65 84.67702664696579 0.0211967004050293
66 84.98753578994014 0.020609820799070033
67 84.21553615489728 0.012867412196752803
68 84.72421430963824 0.018443412506824797
69 85.34764706333654 0.035416415464755824
70 84.76537712830279 0.024486139507872928
71 84.70244265084462 0.019490177164569022
72 85.26201535725207 0.029560213519792766
73 84.50177305502454 0.015566293882722682
74 84.32178195245321 0.016644947483773764
75 84.93989592940696 0.021564049803854957
76 84.96954281674087 0.025384641772855154
77 84.15277656763233 0.010465734362234302
78 84.62506920518311 0.01796788449189235
79 85.00412925731456 0.02439926860502184
80 84.29912794972108 0.012601164622088934
81 84.52308480469013 0.02271576746740822
82 85.01564432410696 0.02569576117196426
83 84.35827532095836 0.014930563577379652
84 84.44997301005799 0.010881086600671552
85 84.75504185034261 0.025187394251033668
86 85.89745050850543 0.05402262765979393
87 85.015354624981 0.037972318992802956
88 85.22265235512124 0.03984619690514335
89 84.63258404954426 0.023162694334231126
90 84.95401186677158 0.03162691450899824
91 84.84875204455587 0.028893583402965883
92 84.6647144475688 0.026440968419124355
93 85.2746642015346 0.03352987503139215
94 85.11298983252082 0.02729783679165898
95 85.54061780821884 0.03771328303619648
96 85.57278904781498 0.04451791230120872
97 85.42958917379077 0.03872062700207057
98 85.62060341695694 0.036903340552183694
99 85.65894864289446 0.03633335746885513
100 86.29212713825714 0.0549762384800726
101 85.2226328116259 0.03321827740547878
102 85.18322623483016 0.0322949161867756
103 86.02660020562217 0.050393467829405125
104 85.57259597555611 0.0430068037330702
105 85.51511673606342 0.04384187022382424
106 85.0138699040294 0.03228577437847058
107 85.70740347372386 0.04140924429292758
108 85.20154816569385 0.03584474540620197
109 85.7049689052978 0.041264873662778534
110 85.6660594907348 0.04345330108614398
111 84.58345762863371 0.02467243698752275
112 84.50603531841062 0.02458412220836903
113 85.32517185467236 0.037683797595979174
114 85.72394062330464 0.040560584267015254
115 85.71013772078818 0.04804194968745423
116 84.93267438875938 0.029749785539375462
117 84.06539594444072 0.012067657565578704
118 84.68954710095689 0.026213728656675483
119 85.13427629776255 0.032138532332209535
120 85.28458683483522 0.03642344770557204
121 84.47082094116622 0.02407033690294169
122 84.91617251616408 0.03063690247073181
123 85.13042699999085 0.03226608323628022
124 85.07717131400027 0.03013637427906035
125 84.77257619141137 0.02560308876231543
126 84.3931484545207 0.017781485254799834
127 84.90119437885917 0.0374000513534225
128 84.20561749154614 0.02143865976972903
129 84.28189011449213 0.016547011433058922
130 83.86075212028108 0.014864162725182761
131 83.588972320463 0.003852247200532899
132 84.88809893645066 0.03366386824899825
133 84.42295845511238 0.019383833270092077
134 84.07609712952572 0.008513022391871683
135 84.45588984709626 0.01571966706509209
136 84.26780987534717 0.01774898392419444
137 84.26049171491852 0.011792455693581338
138 84.00611822471663 0.008282380327613525
139 83.88411364565376 0.013708365864349203
140 84.32760944279059 0.02073933019926255
141 83.9616909060943 0.01703167295001151
142 83.73555109973161 0.012910815593537128
143 84.50115291469545 0.02310242605469448
144 84.99744391894019 0.03246551767186867
145 83.88777817311207 0.01050785341683036
146 84.176194467955 0.012339966691804705
147 83.44107913128173 0.008427208090192262
148 84.54788211676215 0.02037080800093871
149 83.45456788169558 0.0014656384157104574
150 84.01870227464686 0.006960878113531632
151 83.33080867212941 0.006037308392265128
152 83.95990004674135 0.014331114602822326
153 84.79497735326784 0.02372548322541901
154 84.27536535176901 0.017231175662194675
155 83.85144868298048 0.01527370041849796
156 83.69395262631184 0.0026688623623911667
157 83.95616439164392 0.01344804222904028
158 84.83340673366372 0.031813034053122524
159 84.22819322350689 0.01804724041478567
160 84.49065288800196 0.02506295705958983
161 84.75087919942591 0.03127372766485048
162 84.06642296458382 0.01717484772303768
163 84.34897920820934 0.02547468077320314
164 84.15349644689098 0.016784323475526608
165 84.10094890056047 0.015858222619294038
166 84.13006609330643 0.02481803336028332
167 84.51947518316474 0.0349356854707884
168 83.87793953080936 0.023044002662623186
169 84.29267266049735 0.032785862252140086
170 84.01529084405607 0.01962372651554567
171 84.624790162727 0.03494797863823895
172 84.85301644116177 0.03547419591004419
173 84.81671733409522 0.04401835282107758
174 85.03131654339309 0.04438446415272501
175 84.21437585103034 0.03570395293873185
176 83.57924844165689 0.013861141829693668
177 84.16764635158135 0.02436760849927755
178 84.3384180255925 0.02957175296608161
179 84.26974849761497 0.030210606879551016
180 84.97734125933003 0.03985203242873825
181 84.12202619552718 0.026041259404042782
182 84.08130319466636 0.01734957016515626
183 84.094894679941 0.018239463742398043
184 84.67782654413087 0.03084088833194476
185 84.50720116024328 0.025474025731370475
186 84.16600598277296 0.027232564094492817
187 83.72422187121593 0.01637832244221149
188 84.3656035536263 0.027809886612599755
189 83.6456076928544 0.016815116151658538
190 83.88885491121691 0.021658967739819346
191 83.83654378003655 0.02362971135005154
192 83.67690503276219 0.02026981944597417
193 84.5516175520043 0.03452000330464111
194 84.10942948567619 0.02585540340823489
195 83.75286625956254 0.021021607472567982
196 83.80768145266181 0.020020992422340234
197 83.743456808996 0.01725829709750104
198 83.86153871439656 0.015841397362980958
199 83.39993875287416 0.012309472341403338
200 83.17142439701009 0.005785645363270309
201 83.89337414746706 0.017833017603181234
202 83.7691106395124 0.008807119914181039
203 83.91119244654969 0.017927698711083018
204 83.72715001724708 0.014343693447905648
205 84.20165975076392 0.028972965788808702
206 83.3438278913631 0.005406410115950555
207 84.22828685853705 0.026280866516087076
208 83.4168185000067 0.012119587985957136
209 83.17129641248555 0.009948638087436956
210 83.05975681864842 0.014086872039759002
211 82.82378425574859 0.008594323917288427
212 83.51445695593225 0.014515137506514564
213 83.88690106193661 0.020674662653432097
214 83.86441727995907 0.02194381460077066
215 83.54056417288308 0.015989033332756697
216 83.04876810227387 0.011559310287354907
217 83.38694212426866 0.016469731339737503
218 83.44310637136431 0.014742796819998238
219 83.2842614841978 0.012841073541717818
220 83.11798305145864 0.0019386030012081834
221 83.64709994886148 0.014836263943250771
222 83.19674811052371 0.011598794409304447
223 83.53297968020625 0.017007597338518088
224 83.2979366773354 0.018096569075585878
225 82.78859601752366 0.007480807674600798
226 83.6972207950922 0.02681317577806086
227 83.39723681525071 0.014476357103561655
228 83.96450821703723 0.029501592603376814
229 83.65784586787564 0.014372220107422784
230 83.57591647464042 0.014790222543351939
231 83.32364835557252 0.013000989899533244
232 84.09532338764738 0.02554198848699385
233 84.26751132441359 0.033399015970890567
234 83.82766897816914 0.019553820143481615
235 83.49687223755231 0.01400192610763873
236 83.9109808951572 0.019229545142427695
237 83.4848029372262 0.02154698461359006
238 83.73660385607252 0.024307426462804038
239 83.46173660201407 0.010784099801646518
240 83.98697446000975 0.0212540709956216
241 83.67070197589156 0.013354767382709687
242 84.12319863923861 0.03158570004713779
243 84.02902693663114 0.031088997625226766
244 83.72181046055985 0.030923293601215374
245 84.24475164758675 0.03931514424257865
246 83.5729288569914 0.022416185105457842
247 84.05499693377216 0.029187862296939482
248 83.25272344705238 0.01990085406303921
249 83.49352710670226 0.020928077019964353
250 83.64667474287603 0.02778270068207278
251 82.91714406726574 0.008019517779283558
252 83.9445203587175 0.02701155179191217
253 83.98909855616667 0.024540152334322163
254 83.43930654787077 0.018547862759234368
255 83.92385500651436 0.024826568745518585
256 83.52839097138782 0.030005897462348385
257 84.01085009818486 0.03396454690221029
258 84.10726025050526 0.033150361884023316
259 84.42403834881698 0.03877703278358602
260 84.3572767497219 0.03790069207093749
261 83.37372551781479 0.01881621858149185
262 84.92380320889959 0.04684862610579976
263 83.6934733836423 0.021567062084110633
264 83.7550265585123 0.022610964362009822
265 83.58348560014232 0.021787034045537612
266 83.48868563827142 0.0182632669898819
267 83.20675360439071 0.010566841307260044
268 83.93387525023768 0.020232620131541257
269 83.09723137429353 0.0154491207926446
270 84.06517282402038 0.02461715742656012
271 83.10549419394076 0.009479788152999102
272 82.60216921723281 0.002793875232464882
273 82.9784930964647 0.01256724815801391
274 83.54517729190536 0.018423349551423107
275 83.20529193703486 0.020572216717355762
276 84.05164158666226 0.02698197676531411
277 83.42665412465641 0.01788394746153199
278 83.68321996958245 0.01716712726509806
279 85.50255703843996 0.054747851827353644
280 83.90404471684636 0.029792333205720722
281 84.33113872504414 0.036257759292171565
282 85.02856777549552 0.04310805040159249
283 84.69193580165333 0.04389965084131309
284 84.56949922421036 0.036772199958254204
285 83.90884093104063 0.025712912755405437
286 84.33501433342249 0.03436650287045406
287 83.59081391863984 0.02303772152894945
288 84.17605787845797 0.024794107800459098
289 84.13338993243438 0.028030339442840058
290 84.09043762484752 0.028455856883041086
291 84.5315905062976 0.0340865828187048
292 84.00582619752417 0.022746516449048015
293 84.43917415879216 0.034843606208678435
294 84.93724697353554 0.04386548865436335
295 84.87044325371325 0.039654382019848944
296 84.77531801372281 0.036593226974979576
297 84.1075418077712 0.022924134412268704
298 83.79284300020817 0.02617899064011342
299 84.86123615879906 0.04344465747805348
300 85.41665580343196 0.05232212003834669
301 83.6312726731501 0.018989826245739194
302 84.4088586318913 0.03325372592996689
303 84.74443830249157 0.04713767460944973
304 84.77752051596661 0.04738578288251394
305 84.85402793996866 0.047466093904876105
306 83.82887696143356 0.024416160209384197
307 84.12331449091934 0.03516489001816425
308 84.23217269481042 0.03444520098763193
309 84.80134445270588 0.04779340140752997
310 84.21186587615465 0.03375008653089917
311 84.288288568136 0.03586355897643578
312 83.92864734837606 0.0344414362351223
313 84.30116893803681 0.0353415476898058
314 84.15184189378493 0.03530604973613549
315 84.27753780938342 0.0343004503444182
316 84.22084485937474 0.028284589860161913
317 84.4207432782622 0.040281554841791634
318 84.76118439901639 0.047255372758544634
319 84.71067746118545 0.037583048640006056
320 83.61320607118158 0.027483087852190224
321 84.02444169908615 0.03172162382054444
322 84.55973202887003 0.040604488976708764
323 83.96450860248935 0.03144337395729302
324 84.26759098125915 0.03917764848107519
325 84.26400030433028 0.028329334646211013
326 84.39502819866792 0.035775449524523606
327 84.49301961319125 0.0383996699006427
328 84.70736204986467 0.04857457773063989
329 84.33790004818547 0.03358927105334586
330 84.5926301308965 0.03424226805709063
331 84.1356521552993 0.0318926529430531
332 84.47363822536808 0.035842491751217787
333 83.96612620830722 0.029277840140726763
334 85.05666338684874 0.05283476233122553
335 85.18148525385362 0.049996490919485326
336 84.72638027117323 0.0523264857020973
337 83.8897511849833 0.026761673220276228
338 84.69135642712884 0.039180421000230004
339 85.31691785427275 0.05369710077394563
340 84.77184846174396 0.040739387924906056
341 85.24231348059675 0.05243144642921893
342 84.69031836699597 0.039375787447487376
343 85.2708501859276 0.05270986356334362
344 84.57938358204579 0.04020544836423967
345 84.04408475601561 0.02820697669805572
346 84.15385066881274 0.02683627780860731
347 84.55557403977252 0.036780013549407076
348 84.14439215742244 0.02363911772921168
349 84.3442242178058 0.04172197116265208
350 84.34132973735188 0.03731954590877562
351 83.29998388938118 0.012077857074388354
352 83.4888540665627 0.015896912181695866
353 83.67290897536994 0.02185550438201167
354 84.33386716903188 0.03317017930384858
355 83.93961661292273 0.026971419493293958
356 84.12936569066605 0.029588562087291992
357 84.14206572352619 0.03285581491990597
358 84.00813596290769 0.030329205871916676
359 84.09438670862373 0.024208322953847672
360 83.02492653566337 0.005582029963899893
361 83.13565873216803 0.0067449590064673215
362 83.80149283638254 0.018028911610766696
363 84.64826853960363 0.03180777380414623
364 83.69748996736064 0.02238635178209558
365 83.97678694760165 0.028559016937565795
366 84.05324033953907 0.034004928459028694
367 84.14603568103722 0.033850207745803274
368 84.28298952734436 0.03609091372044437
369 83.87341734142606 0.028169079225162874
370 84.5565200556945 0.04083969219066186
371 84.06385496929747 0.04158071628963056
372 84.27303231225818 0.0358922142990451
373 84.77457007449007 0.047795617625784104
374 85.44419110686216 0.06154907349139116
375 85.3376935590108 0.05892196773654523
376 85.61657708619158 0.06832228318549283
377 85.23089332304465 0.05527186282099861
378 85.4257674312697 0.06746862396520326
379 84.73146115598328 0.04586368559645149
380 85.07982760044563 0.05386182075311041
381 84.87249146264229 0.04939889868452674
382 84.99093089942649 0.055670776565733715
383 85.41000014937518 0.05719481615901345
384 85.22832376454375 0.05581420308146989
385 85.55038275211413 0.06333008722799482
386 85.21461216634107 0.05677489738422292
387 85.52305114656217 0.06243378761591123
388 85.67203504326041 0.06802326232334832
389 86.0817426309023 0.07080620309521402
390 85.47064394693562 0.057532683847970945
391 84.96603459420444 0.05227835155520266
392 85.19355047721118 0.054950227417121855
393 85.13122405806755 0.06011806623435756
394 85.19218247866844 0.06380046655835558
395 84.46487968894613 0.04440589259986216
396 84.34492981122386 0.040206779104656976
397 84.97416113426969 0.05519750560104375
398 85.96077736331549 0.07174156943173526
399 85.844080182548 0.06526215576498928
400 85.7897643687992 0.06722388273247992
401 85.9375927977765 0.06942360045068163
402 85.04678226387134 0.05646446008784267
403 85.01330079339111 0.05952810147983345
404 86.0917747801124 0.07780323977672299
405 85.58902658826803 0.057476147985825676
406 85.82539913946579 0.06667061419626297
407 85.18386063031527 0.058570320575994206
408 85.07678395152432 0.05482007722920479
409 85.53634647097748 0.06470054017696458
410 85.57557079534286 0.06607396635797536
411 85.35452277636266 0.06227312494770787
412 85.06216207335638 0.0541631713435452
413 86.58878031400123 0.08324833018657152
414 85.95470145792683 0.0745514284841371
415 85.420661583346 0.06433567064386925
416 85.81152557848559 0.07070619274139855
417 85.97142010135032 0.0733448584378753
418 85.9228704611428 0.07359304943643719
419 87.0388601957981 0.09156608547804335
420 86.00898156927494 0.07019629891594148
421 86.39226624332183 0.07824930946548447
422 86.07516688807645 0.07325677166749833
423 85.26896961048257 0.059106739808937325
424 85.4607157665819 0.06496442010342862
425 85.1580232025393 0.056826659422059
426 85.10864177007745 0.056919695875085496
427 85.01095967449903 0.05501163922182628
428 84.58324272452937 0.04375963059623256
429 85.70825995079379 0.07254820475680324
430 85.62198015690927 0.06743419375620663
431 85.34643473131419 0.06011238049019352
432 85.80951763488383 0.07133645919442
433 85.3972451645013 0.06494884173183535
434 85.92788259473566 0.07733297144397067
435 85.6730801833571 0.06782431721379889
436 85.40209904955516 0.06408736519585922
437 86.23890531979723 0.07114789790956955
438 85.13196145685707 0.0592095570733141
439 85.47247029531398 0.06504451610502981
440 85.76232935434308 0.07136142285923863
441 85.32051436153971 0.06213984407951878
442 85.49125243080363 0.06554965910626498
443 85.44784688421596 0.06039101668128399
444 85.87071867191469 0.06001836006843142
445 85.30957914685875 0.057950930642489906
446 85.09104032986791 0.050218104839607536
447 85.15502818744169 0.057898056167932976
448 84.5274524996417 0.045626767644944
449 85.95151487496476 0.0670328019766182
450 85.503937680412 0.06253682982070119
451 85.25745511088476 0.05338211589824471
452 85.84171646639552 0.06822842706237275
453 85.85158843395998 0.062392447663867756
454 86.15235738833911 0.07478254730447287
455 84.98888178603603 0.043788832599625405
456 85.57261846946268 0.06094843858698562
457 86.30593277000321 0.0734071538393144
458 85.98207750509025 0.06842400226375811
459 85.86773135820034 0.06302500208649708
460 85.64432244733389 0.06484340987637971
461 85.75255904812005 0.06855738382945009
462 86.73972893124343 0.08266796441521385
463 85.24234207769616 0.05463757992016005
464 86.10464127161222 0.0705633185645188
465 85.81698591264504 0.07120423500635531
466 85.93366935336441 0.07063867186629647
467 86.31168032487498 0.07349750341701189
468 85.92025200494112 0.06598074057084513
469 86.07545646627206 0.06012465039090287
470 85.91660516742196 0.061059763198824446
471 85.44495965632167 0.05739971620586892
472 85.12721227773027 0.04542041896973481
473 86.5232426361027 0.07778140257510924
474 86.69986140258736 0.08418335581106806
475 86.94366174506216 0.08596863358191542
476 85.63375014059379 0.06128293440056731
477 86.3669089170133 0.07074442267027847
478 85.87033481050152 0.06406906455586503
479 86.71442270918679 0.07790377566992235
480 85.73400230460337 0.05835022623821218
481 86.22446142126796 0.0630773095625401
482 85.63528181998261 0.056048822247736996
483 85.80296537484091 0.06413046317995652
484 85.35490942396655 0.05891914440244039
485 85.48878490250146 0.061094561670050784
486 85.51832819756389 0.06231165444916409
487 85.74229708883429 0.06227257280935872
488 86.4726630703669 0.0657986569577016
489 85.96692539316204 0.07007971253271539
490 85.42253934031689 0.051760541743449795
491 85.56491343166262 0.054173127081046824
492 85.08690488666942 0.055126878316179684
493 85.7141286604448 0.05945711788272101
494 85.00063698240868 0.05082203979236033
495 84.69041000571065 0.04532363892414937
496 84.97169982411083 0.04943096130795033
497 85.50746861214073 0.055977906594881666
498 85.77025796144339 0.06584052038576227
499 84.45930834792843 0.044453763982177597
500 84.43082983836939 0.043729117695537334
501 84.8874014605965 0.0494563979049053
502 85.04843814284182 0.048958549656979766
503 84.87321019713389 0.054186466773923025
504 85.41891777675859 0.05558657499637243
505 84.86438156599144 0.047445994503163
506 85.3299436311059 0.05782071571985481
507 84.34895506137441 0.04406906037213276
508 85.29647410173438 0.0587545606518558
509 84.25818363253214 0.03990984807763942
510 84.50759531934582 0.04737651730964554
511 83.51769060133557 0.03151483648283915
512 84.5046617849861 0.04757168635958531
513 84.4051777504068 0.04754703217345824
514 84.31622614626224 0.04215328915659755
515 84.59218750167577 0.04797223219215985
516 84.09866481653285 0.047497487465014365
517 85.11321548882752 0.06448332055037309
518 84.99299415431523 0.06389457643685825
519 85.31097631824409 0.06585203281984353
520 85.10929187855447 0.0639934594373075
521 84.94717457433313 0.0628519140552557
522 84.89013135660068 0.05602079772327606
523 85.05098648277436 0.06373542964858225
524 84.90131336803454 0.05828034761962897
525 85.37521922676349 0.06375317590634844
526 84.50346926840616 0.05248778082433869
527 84.86047453164535 0.06187150108695538
528 84.95023896587874 0.05763218037467599
529 84.78898671005648 0.059957449378995054
530 85.0576139861021 0.06284239134525416
531 84.19330008205286 0.04447081373177453
532 84.08561105908227 0.040892943387139224
533 84.33531730315812 0.04761119586018725
534 84.72087284214952 0.05385339521357524
535 84.46004895537828 0.05035185491612526
536 85.05678694199545 0.0533689405922102
537 84.79464706696433 0.04408184428271289
538 84.28633919046517 0.037127341809538805
539 84.27229420295842 0.04361080387511451
540 83.63932735386734 0.03634441489791207
541 84.16997164244505 0.041738163248039806
542 85.10685259994247 0.061179686495183905
543 84.55627290703738 0.04837843456976454
544 84.78029488628385 0.05027291523124644
545 84.31805992382303 0.042476037360224095
546 84.57091911773139 0.05307046191175102
547 84.91784931105923 0.0532918132949497
548 85.30712549183924 0.059335787265923035
549 85.13458242668078 0.060155947385513
550 84.86399574855878 0.052256767777358215
551 84.9165679649199 0.05604485504666756
552 83.96285639263765 0.030717148002459616
553 84.26632831806305 0.03589041831431261
554 84.85797040389421 0.05076277258734563
555 83.64340737015019 0.02680082732330258
556 85.09963544165181 0.05583991893884366
557 84.97203314255202 0.048935159516259485
558 85.3956131938749 0.059653200439811704
559 85.53178987041238 0.06725130885449215
560 85.9551402889914 0.07192142828526982
561 85.70899907637073 0.06479307302079185
562 84.97655499816031 0.05635795248366493
563 84.45217672239579 0.051385158546995324
564 85.02257918875863 0.057852219301078756
565 83.9615186961263 0.03780771171624053
566 83.86487790499169 0.02943045171490588
567 84.05433396245758 0.0381271673414566
568 84.96720565394713 0.050344124563305837
569 84.60394563346598 0.049139515685712176
570 84.24860409848299 0.041606643241830166
571 84.9621343313684 0.048227762797062756
572 84.7113589673301 0.04734445538687804
573 84.18717608213173 0.039594917367597016
574 84.47871379651573 0.04737350724952838
575 84.54704629700508 0.04564873284158244
576 83.88444639346348 0.029342381197702494
577 84.24461423363108 0.03553937116569139
578 84.5792541197379 0.04605326403531451
579 84.68913240375957 0.046004609467802604
580 84.81721042166032 0.04304296403061547
581 84.67012120674569 0.037771607517907424
582 85.22895618062164 0.04993868318332906
583 85.13096924219575 0.046120526004350126
584 85.07487955668601 0.047284216569462356
585 85.22781217095724 0.04911036794113355
586 84.25613317873501 0.03383663547937121
587 84.37226086225655 0.032804588686972
588 84.3890389089656 0.04058069371744999
589 84.56489673778243 0.036842987909963765
590 84.48898611635293 0.040885156603411965
591 84.08472939031942 0.0318755766611164
592 84.87021057745952 0.05081992361032861
593 84.25150518101205 0.02847171326382658
594 84.10583855625116 0.03419109132703635
595 84.85115487720634 0.046773863185079145
596 83.8482505937385 0.026890382084916897
597 84.30515384662964 0.05068348449814708
598 85.0568231346419 0.05551196671420788
599 85.47305093641602 0.06574595435217323
600 85.00876854171206 0.05208784206467254
601 84.28670670825007 0.044277453246220566
602 84.84148599004675 0.05241554457265496
603 85.12255730318373 0.05806713676590136
604 85.11585235678321 0.054748285179269995
605 85.83896614318817 0.07260165840853017
606 84.89684863956563 0.052921626806941346
607 85.41823099888924 0.07031713292644615
608 85.11957691325873 0.06709755602419698
609 84.88203267845 0.05584105281999252
610 85.65177071152621 0.06786263062521436
611 85.19903388604483 0.05922252411120843
612 85.44658649746427 0.0678242813192752
613 85.09557062389891 0.05665424226734894
614 85.61821964930417 0.06918714403024062
615 85.6466888183845 0.06405069642299532
616 84.64409205244628 0.04966506755264255
617 85.72833435962315 0.06749343078333325
618 85.18957340238475 0.05303631489556093
619 85.1255539442701 0.053691943694861854
620 84.88014703781033 0.04377871861288618
621 84.89302727107527 0.04772155868001782
622 85.25746751884157 0.059020881031459416
623 85.07356697872808 0.05340295556896568
624 85.47642990333974 0.06381818952180462
625 86.08527887499142 0.07441491851444548
626 84.80755997019024 0.05069441643758377
627 85.96682214957374 0.06546640894151856
628 85.02478722387158 0.0546952552844332
629 85.56360393391877 0.06224762071267376
630 85.39414532549357 0.05856671423105708
631 85.12941910983584 0.054950202694289185
632 85.1883748616076 0.05674689250670628
633 85.80926924992151 0.07198155293628494
634 84.84363279646058 0.052676754119380886
635 84.91502375915877 0.05281082887518673
636 85.4461477760703 0.0626685240616347
637 84.42465256297471 0.04518718005149225
638 85.37433590277341 0.06142227491544916
639 84.57415274233857 0.049938993624798256
640 85.28332739818943 0.06047806071560358
641 84.16819357991885 0.04693960459856139
642 85.12032846622922 0.06013906677732006
643 84.83488864972634 0.05537362793391676
644 85.02503998944648 0.06412616579482022
645 84.66215306985438 0.05088474331252324
646 85.35794057772092 0.05659592195965879
647 85.01949644718513 0.051749952506778385
648 84.27242422806317 0.04460191697576099
649 84.92443129018864 0.05801567967702215
650 85.83786326649252 0.07247034135724295
651 85.33656974424817 0.06164873077935973
652 84.40596299764051 0.04670056650344678
653 85.02449438525487 0.05750613340298161
654 84.90433778618528 0.058156014309088455
655 84.78151324836867 0.05702682298274908
656 84.35658491536897 0.049066553475845764
657 84.42797456087003 0.04021003170433968
658 84.4561650558442 0.043472929254820714
659 84.29160322065741 0.04548588030755296
660 84.03174901946271 0.043726105494736434
661 84.41364886704353 0.04836241037102196
662 83.73475885610708 0.036831563743413565
663 83.74776109679584 0.03839478001545893
664 83.28924315486934 0.02996147572300456
665 82.99578540067041 0.022946405290899308
666 83.38985007615543 0.033250289408230826
667 83.60411541517995 0.04027792324870849
668 83.44951222788812 0.02409004691180716
669 84.09954843948495 0.039915181465609795
670 83.54865248184234 0.03209905464764351
671 83.43577113439719 0.027602835748545385
672 84.06968294472033 0.04066670821324758
673 82.86629549609033 0.021417707072190595
674 83.1950300047337 0.021420674403759943
675 83.22530140944471 0.022376745804268627
676 82.87323742584618 0.015221240835856409
677 83.4829534741216 0.02871749732762441
678 83.20524238391128 0.023976767528994913
679 83.1651872052253 0.019675092254975657
680 83.81786323134833 0.03648070094202216
681 83.17908413164231 0.023392943136968825
682 83.97593889097398 0.03299873009936494
683 83.7514973120646 0.04183265901135902
684 83.50069277498037 0.03565338657299566
685 83.44978953384837 0.02758680810948999
686 83.75821206945477 0.03088905369841255
687 83.60089771702867 0.024447453923213125
688 83.93724938619023 0.03476285593299877
689 83.2352086767656 0.023024070227259608
690 83.577044270006 0.031061061159505132
691 83.28124968183695 0.020199475250572307
692 83.3004828698636 0.022590012406229043
693 83.805650761131 0.03279016042099514
694 83.07112480298207 0.012996476315162098
695 82.97255522936503 0.016741320882654454
696 82.91255012118408 0.01146821506519402
697 83.34111326206462 0.011115291672394667
698 83.46542703402963 0.016179705000314404
699 83.2406712239927 0.01027184860402397
700 83.88475971157845 0.02397680625043397
701 83.64031747795693 0.024721757288510893
702 82.94754472164003 0.007194412318075605
703 83.72055709775194 0.02955232013890352
704 83.80206634164772 0.028125012216604794
705 83.48037456740333 0.023286911520479125
706 84.09179294393839 0.03530297824882489
707 83.781481073284 0.03371367262895186
708 83.80830431799734 0.029229108929961445
709 83.18527093709638 0.012883754637933897
710 83.35872325451287 0.020853987115238115
711 83.83491943318755 0.02620220687607122
712 83.63496323832037 0.017336493542261078
713 83.7838448890818 0.02768344336426809
714 83.82324062323619 0.03420705510947719
715 84.43410768301817 0.04438979670830279
716 83.2089812624516 0.024045580415484435
717 83.8074167842975 0.032798858796757036
718 83.3184049321245 0.0235677044684377
719 83.4944739072467 0.021898897539752493
720 83.62398158286817 0.029169178151858488
721 83.29632264444488 0.023458377428839605
722 83.04133087996702 0.022726435755433982
723 84.20254570082035 0.03944922436888321
724 83.3695929010969 0.020744279406381905
725 83.64173425731994 0.03238902050918746
726 84.02491294145484 0.036090410276578666
727 84.16746728356613 0.046615409596658774
728 83.93004038513435 0.034665488032459835
729 84.07454050534447 0.042034406309609196
730 83.94925767348839 0.038781912049568046
731 84.25264716727956 0.04231845671378731
732 85.03707850206212 0.056083789946379636
733 84.52784693725896 0.053540702223605074
734 85.03702589090187 0.0600852528979573
735 84.89311635820646 0.056527767797516115
736 84.3293282009473 0.052942835380904274
737 84.38847906474089 0.04849648141040719
738 84.52036651375931 0.05296664665246642
739 84.3446522877292 0.04779836215521316
740 84.20873740424403 0.03949208571986851
741 83.95973661909022 0.03788071338142929
742 84.11658728935662 0.04096285766676677
743 84.09362602292575 0.044257473435246775
744 84.1626598007379 0.04157586451914774
745 83.59238544078214 0.041177671493049295
746 84.10740248253859 0.04255619101049879
747 83.92983872699176 0.04136809145776543
748 83.64246766341867 0.03701613075254084
749 83.9425831929841 0.03736429159371113
750 83.96338268658977 0.040303792599143407
751 83.41258496177682 0.025417161152361145
752 83.55598442468363 0.026774379299041806
753 84.18870001394158 0.04188839647701703
754 84.10861186548682 0.04465950626437121
755 84.08853495705797 0.042713451072129094
756 84.39685425038203 0.047381342518203806
757 85.05296921296949 0.058138642069267665
758 84.84400806330645 0.057860625202017735
759 84.53453442777777 0.04103137788059641
760 84.48970012673516 0.03781812863569656
761 84.25909099250157 0.03895694004136663
762 83.71108490468814 0.027801143065797396
763 83.78822277966866 0.029240080579683192
764 84.40730576476814 0.03834819514768317
765 83.76060244639328 0.0256651107120085
766 84.29327260446534 0.04233663326574966
767 83.85516156373257 0.02942191644307579
768 84.23535042071225 0.044110846715025076
769 83.77313922633061 0.03148945810375703
770 83.04045609382902 0.024351269356330363
771 84.6484804718048 0.04647927264303087
772 84.63793899249289 0.04542948658700929
773 84.22901040883372 0.044455785058118424
774 84.99146649269812 0.06073294526446693
775 84.24400690096248 0.039076251128682626
776 84.33510803233413 0.04737650176394492
777 84.26603084784747 0.04570664200103636
778 84.73802818716554 0.05713202970719844
779 84.28375893989323 0.04562021385722648
780 84.56039940751955 0.04938613115393464
781 83.54442985785255 0.034017490072071666
782 84.10902547311495 0.044575127337007525
783 83.48507341663871 0.02918355256690175
784 84.40413780374733 0.03868152840034411
785 84.28246027593408 0.04033946916669395
786 84.40646009217062 0.05169159341661567
787 83.74140064696006 0.02918195820457281
788 84.51713148980481 0.03478341476020885
789 83.62979235430304 0.023396301280274256
790 83.73350352462039 0.03237311318772007
791 84.39636216338657 0.04283983071018771
792 83.95802763970397 0.03134374040451904
793 84.01424974912062 0.03721449715704028
794 84.51428382509044 0.04382186908772567
795 84.67772903275736 0.05180772416202106
796 84.32391601779175 0.038267029114134044
797 84.43166031227271 0.04558938403066459
798 84.38244623013911 0.044115560311974944
799 84.30399208265364 0.042881283912654
800 84.79368346010189 0.051245112438011775
801 84.2331822688762 0.04523644124375681
802 84.35953650274335 0.04062675159228479
803 84.06119773104058 0.03790893028023812
804 83.7672754712925 0.03631550704052833
805 84.00601591123716 0.0376225836319648
806 85.32580041453913 0.06480139586664546
807 84.82050807703351 0.04351972048916675
808 84.22037009802011 0.03694665714530043
809 85.48207094670327 0.05749101213081598
810 84.68986965575296 0.04178120950227704
811 84.84750984001663 0.0447684695513495
812 84.31127411930446 0.031482350707518036
813 84.06345155769668 0.03151777474073969
814 84.35832066281195 0.036874357423374415
815 84.8155712464961 0.043037675439284384
816 84.60599039155187 0.04184465569812801
817 84.21233202931998 0.037524477121473
818 84.81200425693484 0.05325492455500325
819 84.18751696839969 0.034551733749801805
820 83.96625828077428 0.02770150147261541
821 84.35226763532488 0.03525292810938763
822 84.31158893986918 0.04453820641791484
823 84.05746423218108 0.036016650997982236
824 83.98840990435652 0.03352758965750291
825 84.54003575220115 0.0436245331704217
826 84.75282284180685 0.05001095923147547
827 84.66411460055942 0.05271336825834483
828 84.28066321906714 0.050523683290392696
829 84.7576813277904 0.05928985049319213
830 84.98825223331414 0.06297531365958864
831 84.71885510945516 0.057124028982214914
832 84.44310315117458 0.058131277599773545
833 84.75025594400122 0.058966323185717595
834 84.4403253253421 0.05291919964591618
835 84.80056445123735 0.054761987431492964
836 84.20627315642813 0.04398348970259203
837 84.68414892382658 0.05367735588674416
838 84.9296265926546 0.05385096093883479
839 85.29929153402688 0.0538590737910436
840 85.19818096363542 0.058549266685640866
841 84.5539096859235 0.04866965991949179
842 84.97893297510429 0.058685012229443334
843 84.41304106476477 0.04506956908161097
844 84.33589159910352 0.041206027618002516
845 84.46652119297913 0.048254451711327584
846 84.51427938101466 0.04730897446675342
847 84.63114528054773 0.04701135137589918
848 84.72924448819258 0.04629672905514326
849 84.38315457300337 0.048108774709049396
850 84.70928369957682 0.04828176193400957
851 85.0429563915967 0.05487265793189511
852 84.36719477874954 0.04396510842019463
853 84.44033469725889 0.04261108139109182
854 83.88371157098646 0.0334355702567084
855 84.70373780108676 0.05519782815834784
856 84.86183616439439 0.047437696883293023
857 85.04157440977136 0.053682158946508296
858 84.85077530821118 0.054826050723654096
859 84.74772153088612 0.05076696059319774
860 84.82369816998695 0.05809136006532889
861 85.28406526958935 0.06111992992699733
862 85.03513971421246 0.05687082583643688
863 84.37531043713155 0.04285414200240356
864 85.14509331005006 0.05623840820599302
865 85.17019783713177 0.056606984695885654
866 85.15337919221042 0.053536402896680824
867 84.86810494334776 0.04624771161616614
868 84.57048298469371 0.044289951510829484
869 85.10584226093921 0.05558430933479652
870 85.54278490006604 0.06348744879395918
871 84.82413008646449 0.04329019340882423
872 84.43798042431524 0.04003879273175137
873 84.39658986942293 0.04219011936900052
874 84.4448380994912 0.040239387392869586
875 85.45881796050982 0.05668553144355204
876 85.24004259627925 0.059201384146081115
877 85.58734593701162 0.06359815808206715
878 85.39445127023244 0.06513368864946467
879 84.79035893312313 0.048253990054943574
880 85.33059528538863 0.04932983153829007
881 84.82754869532549 0.05017759465351035
882 85.18425053324256 0.05419031282631381
883 84.74879843702296 0.046495607336219824
884 84.33208703381264 0.03228380208304327
885 84.6719906614462 0.043904229811855155
886 84.88883562462571 0.04330984072743782
887 84.13730183378617 0.031382939283239986
888 84.96725699244428 0.046144823069096175
889 84.58343037435472 0.04160137175173517
890 85.05376848457936 0.04861212621732125
891 85.24606985133043 0.05112839909157074
892 84.61394443471835 0.039892872098643006
893 84.70596337602716 0.04247144069304054
894 85.53769071804913 0.05395639721804568
895 84.4573667362383 0.03728941698376287
896 83.98766797539584 0.031173894642763655
897 84.79634174116832 0.044390127064146356
898 84.36481454327469 0.03789087667191937
899 84.81167071614516 0.04037687469861351
900 85.18177837355107 0.044637249449849925
901 84.6874835211394 0.03762217465121731
902 84.64755113747935 0.03438311764719726
903 84.4915897081287 0.033267545156451694
904 85.19318205567096 0.04418642238306025
905 84.7492066161835 0.04255314877112881
906 85.0575181282964 0.04755306162411854
907 84.92964381018332 0.03614629510387812
908 85.9752285875961 0.061870703414388606
909 85.17328683837252 0.050814311648152755
910 85.52069034466327 0.05215383965499931
911 85.0134286687707 0.046405772904576814
912 84.56966523696536 0.035583745590068605
913 85.0285620845116 0.052125316708816594
914 84.68830062890268 0.03845777438066367
915 84.41266826164956 0.029318024143901833
916 84.94769715654077 0.04301275916589531
917 84.9782225478706 0.045535879037273186
918 84.40606558268247 0.03726688013714463
919 84.82877323392069 0.03276623450526239
920 85.03624876416623 0.04944023972988709
921 85.10871318037073 0.05340837764327144
922 85.18945830416273 0.04372310959120007
923 85.25818396005332 0.047617846451540324
924 84.26203180226362 0.03686083503282234
925 84.6921578307984 0.046887616875652016
926 84.33187217891624 0.04336584977912539
927 84.44122819344793 0.034144729173441246
928 85.10910832077128 0.0450679702193546
929 84.9780927788207 0.04371173662849448
930 84.50871398848757 0.039748637519798846
931 84.6084105509414 0.034204149838023556
932 85.24483271439894 0.051816562791544896
933 85.00493681455417 0.043348372376246336
934 84.37032247948633 0.03122743921537463
935 84.78452515954433 0.041261355557673296
936 84.1649241839651 0.023992382689582703
937 84.99801816444413 0.04414233822675251
938 85.63332171561747 0.05000027852037958
939 84.49361663584516 0.028891965587863666
940 84.93317187169392 0.03920245849664783
941 84.70499082281472 0.027771599123564306
942 85.07488260369821 0.033787049643527634
943 84.54460057024232 0.025995298134711242
944 84.93371795902078 0.03237827601923515
945 85.00936730227149 0.03502430760987163
946 85.35639873992514 0.035600137424665834
947 84.98264952954982 0.03165127392882616
948 84.8153021348918 0.03083386378864117
949 84.47364651651345 0.018944815389669967
950 84.1731265573972 0.012619666470399915
951 84.56792293574486 0.024201282286933967
952 84.19262717461807 0.01805536449997469
953 84.60538331195065 0.022973316275822664
954 84.18383018522708 0.02828438494468133
955 85.03812230056286 0.03906122709688342
956 84.20530768997654 0.02407844751793975
957 84.1586744743228 0.02452044549641208
958 83.90131354097633 0.01720229604203316
959 83.67420726674344 0.006712254983796573
960 83.91826231772194 0.014949187868561697
961 84.09355926682376 0.019980399270543958
962 83.11563905044346 0.007042063193991366
963 82.90784499356066 0.005804758164629331
964 83.31841301256065 0.012629975591655684
965 83.46846360842262 0.017629580550583057
966 82.94317258997941 0.010387858736649935
967 83.76990606349347 0.021420644689900015
968 84.14526710588004 0.02774818621708175
969 83.88495992286485 0.022190195203116603
970 84.07809815282118 0.02611074395476498
971 83.94868605720605 0.02336334975853982
972 83.79157779358275 0.02247079837549526
973 83.54686246328338 0.014834438806020755
974 84.08341752958087 0.024415018937658073
975 84.2452393290187 0.023906481496718257
976 84.29905350541654 0.02797067888750837
977 83.49786091300025 0.009276931080151929
978 83.28534725307604 0.012918316550741271
979 83.32192222998971 0.010855864264300852
980 83.79490328944905 0.021289307072598573
981 83.86724282439525 0.020654963675649674
982 84.6085163943622 0.0388619337646926
983 84.5372554513561 0.03382825759857133
984 84.6109334530616 0.045658269515280736
985 84.57880082717377 0.04135198051488487
986 84.19300513750733 0.03276590860253825
987 84.09051292884452 0.03923107997662456
988 84.38265886153147 0.037912517484741226
989 84.62849965225597 0.043750207204616975
990 85.31315990642803 0.06003416448558574
991 84.44635460634552 0.04023289764222293
992 84.94292349331018 0.04820016613126432
993 85.39725209838288 0.053983067639152615
994 85.0376811990272 0.0449952129994875
995 85.62261408222477 0.0572148938200151
996 85.20433112040071 0.05521885996737286
997 85.83020571373949 0.059524682319802236
998 85.47175185482348 0.059366197010540245
999 84.91538562949 0.04596400903927711
1000 85.37475419334984 0.05072027042984362
1001 85.64125456190168 0.05537991447804058
1002 85.49593504354456 0.054041339519897535
1003 85.36821222591206 0.051994066087567736
1004 85.27099863012276 0.051061460040288886
1005 85.08170807314053 0.05022105913627117
1006 84.91602781711849 0.0429454865882658
1007 85.09229223303238 0.044814142143148716
1008 84.79221802821654 0.04425552595735238
1009 86.2717836218816 0.07231226513531563
1010 85.57903261377503 0.06374069441058494
1011 84.83115736012135 0.04777692998392569
1012 84.853399486029 0.05029772366847285
1013 84.35238618341296 0.04162313482719415
1014 84.79868649619016 0.04908170442220683
1015 85.30007786069048 0.058764797719146444
1016 84.99285394970973 0.05594067329152541
1017 84.8550160819274 0.047533882737740174
1018 85.36669434768518 0.057090365235870966
1019 85.7890324826076 0.06680365318215198
1020 84.85678803579337 0.048403281867675174
1021 85.58747620780998 0.05889123140990393
1022 85.71404775665955 0.05489854492056512
1023 85.59171132415862 0.056714481581284004
1024 85.42588984208409 0.05568355580864448
1025 85.23600427110982 0.05580860982293523
1026 84.52121711127242 0.03755498547286262
1027 84.82105882585314 0.045558185222737135
1028 84.56951849208646 0.0374374414291373
1029 84.84220898693069 0.04403190744674146
1030 84.85269534168029 0.044083851070697455
1031 85.4400647874992 0.04868308434450597
1032 85.00439142244332 0.042057669371812434
1033 84.30068331577684 0.031833518084560586
1034 84.24232555808338 0.03333752981872762
1035 84.59675706973675 0.04212332267023844
1036 84.84386605579837 0.04304041868647479
1037 84.73838638797518 0.047184355340539
1038 84.7952262780143 0.04620432824109033
1039 83.80959990939773 0.025413191069682872
1040 83.45690736991915 0.02563289394420143
1041 83.35263467749905 0.017113632875654594
1042 83.98384623957126 0.027010750032456565
1043 83.52166219398043 0.022423661704574438
1044 84.25946513821621 0.02987901613582611
1045 83.67953099386656 0.022579434665464748
1046 84.67649362762808 0.04376952663225597
1047 84.56372900943316 0.036315046567236164
1048 84.35441932754844 0.03334093153935924
1049 85.06792432753753 0.04384408936118134
1050 85.2352567307772 0.05018820561360249
1051 84.8009035309448 0.04165968265028952
1052 84.58925881879644 0.041341508491998136
1053 85.0344203812496 0.04609633191462481
1054 84.48289073524062 0.03714104002122531
1055 85.42014366153421 0.05465033228735405
1056 84.28585199559232 0.03233237243512621
1057 84.76005008175723 0.041010706507228156
1058 84.2500279556601 0.028216994771358306
1059 84.23134554405895 0.02465447481219274
1060 83.50398114865384 0.020161969295213744
1061 84.47332293049048 0.0346861690510204
1062 83.79488378417571 0.02298600742053647
1063 83.89088215147162 0.028513476602920473
1064 84.58614372430165 0.03339057044910876
1065 84.2940113922407 0.0345599697312049
1066 84.23075139853192 0.031431452666467075
1067 84.1268903235 0.03364873145607894
1068 84.64252383272697 0.037905022208178596
1069 84.43192041074357 0.029679416777692924
1070 84.58518168111185 0.03794863975646445
1071 84.55999891356788 0.036233920230315686
1072 84.32768897459214 0.028692792267732692
1073 85.40235642811787 0.05009648999503824
1074 85.06561003899377 0.04250563101207683
1075 84.97068854963322 0.048702330332226706
1076 84.85202019384474 0.04250600608785304
1077 84.78024116695279 0.03766615519576699
1078 84.95008112683196 0.04441936739433472
1079 84.74502459779362 0.04223079136484864
1080 84.90913684299139 0.044738275910413905
1081 84.66402699929411 0.03784415146305953
1082 84.85050830256773 0.04213594725065284
1083 84.34484017934007 0.0358764923269802
1084 84.5089455942135 0.03591041375139137
1085 84.73029650870608 0.042034231606745576
1086 84.463122505739 0.034143341482518186
1087 85.23984773308769 0.04375677766460018
1088 84.84518172460238 0.042445606327043195
1089 85.0411512663335 0.04372821283018791
1090 84.59288063361087 0.035416940337841596
1091 85.64198366387953 0.061607379443263666
1092 85.94752708019548 0.06815588126264915
1093 85.47348087123657 0.05566318192255104
1094 85.85884232829683 0.06606701636231882
1095 85.8766737686171 0.06599917366230768
1096 85.2794129354389 0.05535538745774349
1097 84.68879448851223 0.04653525510595846
1098 84.96262073595258 0.04933926489706009
1099 84.56784700252504 0.04606394471278652
1100 84.96170292656731 0.0520190791088353
1101 85.77451643033326 0.06425257162843756
1102 85.67432079662622 0.0667911398944856
1103 85.92460920611256 0.0697135322428406
1104 85.35832417488079 0.054727209640442864
1105 85.63134790320835 0.06091304982714352
1106 85.90558507433332 0.07258134504327851
1107 85.79620380447285 0.06268804773418424
1108 85.7871547088566 0.06375974699745879
1109 84.46410478900916 0.042426859409033235
1110 84.63483169224614 0.04668441448944838
1111 84.53685912961524 0.03829762535608294
1112 84.88828898347812 0.04577300732102896
1113 84.85105323317454 0.04275080078885962
1114 84.53140816166662 0.036954922197982465
1115 84.2571686404407 0.03407117689252359
1116 85.4760965062146 0.05255217638523779
1117 84.1162966795058 0.029660340479217173
1118 84.29127370347604 0.03414472922266909
1119 83.83383706570052 0.025725780074426385
1120 83.81468943121394 0.016538115791907337
1121 84.7830468073441 0.04101568301245506
1122 84.57765103974542 0.03611027764828678
1123 84.85846202975812 0.046982728156507836
1124 84.97803441921639 0.042189757002902395
1125 85.30164516795779 0.04698970031650507
1126 85.06547806830109 0.04206213883077303
1127 83.62249935082642 0.026424993123730034
1128 84.50638787372682 0.03761774379936178
1129 83.88108467723906 0.023285898545622685
1130 85.17790354221607 0.051460432227713016
1131 84.82580375249364 0.04191160301278685
1132 85.10172185080177 0.049554130842214605
1133 85.38192596169357 0.05054965964405067
1134 84.51112690669495 0.03860975847524373
1135 84.79049134471992 0.04154378952195581
1136 85.5198545047746 0.05248896897633337
1137 84.51371437384962 0.03968733134186464
1138 84.48781895664605 0.04738708994167384
1139 84.29931190802428 0.03847479564189549
1140 85.08247785381718 0.05160457753746184
1141 85.36995239507677 0.056575546760633366
1142 84.98528843799063 0.052199814567736924
1143 84.44063695893374 0.03512522211714331
1144 85.10574917546887 0.048525532657548665
1145 85.5378866641603 0.05887370300161321
1146 84.84970702113894 0.046298344801484204
1147 85.12340031564759 0.05463055667137329
1148 84.72567078911662 0.04610190160032834
1149 84.95465791994637 0.0433047185017581
1150 85.04927896184073 0.04785174397716252
1151 84.96800188974184 0.05071751806451008
1152 84.87437663254877 0.048756014559120486
1153 85.42068912639014 0.056829493598863134
1154 85.1375204499984 0.04465999925846287
1155 84.3053374227968 0.03468841713811699
1156 84.9699234062118 0.04674683795814427
1157 85.4312636258177 0.056065499609883496
1158 85.62141705077428 0.05639770514086939
1159 85.78251274694284 0.05352897343237506
1160 84.95335625003639 0.049037437672935114
1161 84.91352748599054 0.04697601530454776
1162 84.88518557952723 0.05067354748945907
1163 85.56868476711942 0.05544597123738726
1164 85.56890942864102 0.06215495540506499
1165 84.80430349126709 0.04653976437392249
1166 84.83186406610123 0.0468406393874129
1167 85.43829839818336 0.05551482965962373
1168 85.37676551902443 0.056939539019552066
1169 84.75469173799522 0.045113527376271834
1170 85.77093830000432 0.05775897387300388
1171 85.47851600181093 0.059747114751354524
1172 84.96918379098129 0.048960578200267224
1173 85.71449358733038 0.05892539735775626
1174 85.3148491712344 0.055713937461169705
1175 85.96048808896177 0.06050913052805296
1176 84.94781154638099 0.04880566626353
1177 84.72209164681107 0.03870547397336377
1178 85.86029357811076 0.05470978763338041
1179 84.57739556662999 0.04052619332541363
1180 84.7185049634411 0.03609196654211533
1181 84.34402204896456 0.029533914905374825
1182 84.11221155794574 0.02705292152906902
1183 84.20702439605294 0.029274632659651578
1184 84.55650554015263 0.032971338916966686
1185 84.32689474700994 0.031280765679199685
1186 85.24520016793234 0.0478201878522172
1187 84.96561221251181 0.044103566526411675
1188 84.46566630075536 0.03367007098926311
1189 85.16005497963768 0.049248972978669814
1190 85.16576870416272 0.04758198912634515
1191 85.19244211461576 0.059940686709365365
1192 84.66222513591956 0.038178748522693096
1193 84.66252943881526 0.03738989617601096
1194 85.13770509619175 0.05278552143072923
1195 86.01994161317906 0.06369216753053597
1196 85.67446170373016 0.05571808966084202
1197 86.19888780885825 0.07258097285889376
1198 85.44764208919348 0.06024235297297764
1199 86.3788828868113 0.07444390610446361
1200 86.21201594243031 0.07711969335438329
1201 86.52638935253837 0.08081678587812002
1202 86.18088084365255 0.0760860634920203
1203 86.87193340145139 0.090086046083789
1204 86.14064540691345 0.07525455869534758
1205 85.31915748487587 0.060251587432413545
1206 86.58007035449685 0.08193182591671833
1207 85.59167587469868 0.06687770190770481
1208 85.87628465338415 0.0666699018366056
1209 86.40173822604766 0.07666646752858164
1210 85.5035851444555 0.06226099534995411
1211 85.55850824420327 0.06789891218501976
1212 84.88845858000144 0.051511976567904516
1213 84.72498277195344 0.048987127238816375
1214 85.26220214426856 0.05999494889243773
1215 85.38981701594548 0.06760313182827249
1216 85.57154553541206 0.0628022344275776
1217 85.37350968790415 0.05623431118312905
1218 85.79869529972254 0.06603614539183278
1219 85.51264453082236 0.06619148488393245
1220 85.44544994864852 0.06698969257119669
1221 85.40584219605117 0.061044086346192405
1222 84.34108874981816 0.045821050993675616
1223 85.24713851551178 0.061231295879700776
1224 85.68493521943968 0.07186769728961806
1225 85.15196732811395 0.06094978681929053
1226 85.49675028309848 0.0689842423319732
1227 84.80768698450244 0.051935130343419345
1228 84.98965543050151 0.055065484597593306
1229 85.4647974316143 0.06628086476039119
1230 85.76800572912154 0.0730792392553623
1231 85.73519250584609 0.07351875396529739
1232 85.08884892946733 0.05849084495925394
1233 85.7186868964616 0.06515569689785028
1234 85.074737313317 0.05777487512697166
1235 86.1745621545594 0.08088827390036757
1236 86.12996072213284 0.07650204663489246
1237 86.45002468015537 0.08371587023704108
1238 85.40446985078995 0.06414270247073539
1239 85.52032292717534 0.06584113387155954
1240 85.18267075383021 0.058316264143640995
1241 85.81491503039705 0.07082412271571714
1242 85.35035313828811 0.05766291269280088
1243 86.23544997906099 0.07959227663995039
1244 85.36282203501831 0.057968841002192795
1245 85.76974213544368 0.06805428358096022
1246 85.26024104821319 0.059164242302991665
1247 85.82133160452167 0.0665661207264483
1248 86.2243149681371 0.07936886984751301
1249 85.79777826075302 0.0658213094436364
1250 85.80011959880098 0.06927769185791532
1251 86.04020532532735 0.07708768260621823
1252 85.76911300974513 0.06709596822740338
1253 86.63444940061676 0.08318187478128936
1254 86.15853185257899 0.08163546737082572
1255 86.54588057274319 0.08836182231757861
1256 86.24225640185256 0.07784511108367576
1257 86.73898972806712 0.08676281390086282
1258 85.83617760032307 0.07082631987791776
1259 85.9842469372739 0.07867817908582331
1260 86.23978367969977 0.08205375141974003
1261 86.35756456555794 0.07989326163143529
1262 85.88033754824858 0.07212935186733738
1263 86.49065499156853 0.08321919268742883
1264 85.24167598282696 0.0651852991755465
1265 85.46376798065597 0.06266265953429129
1266 84.94236165138173 0.05007297173100589
1267 84.92681533972289 0.05695945037286709
1268 85.11074748158455 0.05256608921712014
1269 84.98581827349008 0.05409452353876787
1270 85.41641812737875 0.06403221705629814
1271 86.56550060305102 0.08397564983292649
1272 85.6841417475778 0.06339786895340571
1273 85.38793252527621 0.05826631216574307
1274 84.98812191998796 0.04447401527233119
1275 85.18891654572718 0.05378216209153219
1276 85.44275957245898 0.06053735487904632
1277 85.82051924428569 0.06643914888572466
1278 85.56179920449645 0.059696923609867
1279 85.8447407144049 0.06672124094699139
1280 86.33643537573126 0.07337973348507953
1281 85.60860293233542 0.06420841999200944
1282 85.22890493650227 0.06249562329526026
1283 85.46718981672089 0.06588217747325542
1284 85.51516585573144 0.060864478615386575
1285 85.2656835545015 0.059688726616039633
1286 86.05119169485755 0.07415553859218427
1287 85.53504797896079 0.07064727572495777
1288 84.94651825963551 0.055175855434354215
1289 85.23188251319769 0.06761713744927256
1290 85.45863345568104 0.06433494530493034
1291 85.03644398187906 0.059164853922082816
1292 85.89172032157724 0.07496252065662712
1293 85.51821116444881 0.06411214901357976
1294 85.52283701515664 0.06595785201604376
1295 84.93754950641262 0.059802377773378934
1296 85.11223592213493 0.06270867773902766
1297 84.64332363932064 0.046253100242502954
1298 85.24739655717006 0.05869138903951654
1299 84.58720889189418 0.05106309039592505
1300 85.70427829933037 0.070444042897298
1301 85.60994567993767 0.07159296612270416
1302 85.16502082153598 0.05959325398888604
1303 85.08371886184361 0.058204313283432674
1304 84.58543791054662 0.056990770002885216
1305 85.34701918485193 0.06451374798664045
1306 85.16840268739661 0.06489287934610677
1307 84.53736383724882 0.054850871584665395
1308 85.30485213314992 0.07243484462037142
1309 84.36429862666897 0.04687428474513866
1310 85.68792704022661 0.07171581559346862
1311 85.46076823701789 0.07179860816125139
1312 85.42553903469432 0.07154537399463268
1313 84.36397993087155 0.049748590386906266
1314 84.57736473051453 0.053580324652523936
1315 85.06151655310978 0.061873869339660326
1316 84.90300535754217 0.05591403907167092
1317 84.86780403686569 0.053085416505067706
1318 85.28275123215793 0.06772219713805594
1319 85.2028062446292 0.06679919910056731
1320 85.39489367081387 0.0701681389240606
1321 85.71346377457547 0.07657864337759157
1322 85.93213264425545 0.07323325325036312
1323 86.03046055531195 0.07381712543480312
1324 86.37174592738562 0.08262678844196769
1325 85.68492828467222 0.06992387233781483
1326 85.91154105913357 0.07315397972172222
1327 85.39050885530214 0.06720582246373741
1328 84.90473070458619 0.057528166439653194
1329 86.02386752742373 0.07656599169899392
1330 86.22772139615445 0.07906732515652737
1331 85.78734393458507 0.07685497713997669
1332 85.14618028498141 0.066325799310894
1333 84.89293802990055 0.05935216056141057
1334 85.01349389770613 0.059839632451051616
1335 85.63962182458972 0.06578813375096026
1336 84.64140088874451 0.053385096288538825
1337 85.02874632336872 0.06285623408895924
1338 85.67520841949174 0.07243760475362604
1339 85.65245552866752 0.0648770120637383
1340 85.41925346174084 0.06638559832250868
1341 85.58953681320693 0.0676765543470067
1342 84.60671376027068 0.057321372237488344
1343 84.99438071850388 0.05678927910733722
1344 85.36707504469473 0.06648177465297056
1345 85.60225310346046 0.06615216568057058
1346 84.79355293109019 0.05362541068462867
1347 85.67609454628486 0.0702267349356368
1348 85.6456604511795 0.070594954392042
1349 85.02962770440419 0.061653959984152795
1350 84.40003939796907 0.051686319412969195
1351 84.77924975046949 0.060316505435425216
1352 85.07240942262374 0.06461164407040076
1353 85.3274537746933 0.06455205547449028
1354 84.65116741611563 0.05303030746220283
1355 85.4153338979899 0.06386713170030311
1356 85.44837090756153 0.06356005564619349
1357 85.40500138522877 0.06287729347032878
1358 84.2804351911805 0.040226123467025365
1359 85.08041512775355 0.056243105287798856
1360 85.08288048052665 0.061146863367834814
1361 84.8239274985539 0.05404698977087963
1362 84.64065462476171 0.049947229903586465
1363 84.60238089685218 0.04931657905698561
1364 84.286656282932 0.04599839796687544
1365 85.39668050356707 0.06710033737199195
1366 84.54472335552433 0.04154742482998208
1367 85.08123926147 0.05335611757999337
1368 83.93785879243927 0.03604379079839548
1369 84.0857270159932 0.037424286089745795
1370 84.53986353285492 0.05112759512163856
1371 84.89444417390368 0.0531629306123339
1372 84.7426410713988 0.05590042213143298
1373 85.78867161100297 0.06745600491567127
1374 84.8869590738028 0.05848863458219489
1375 85.61885494359836 0.061274291650757706
1376 85.11206834768649 0.05554295406623466
1377 84.74638356825174 0.04950045042789719
1378 84.95101836804638 0.056437416089862524
1379 84.3790859386534 0.04850482401255363
1380 85.0254139573078 0.06136856058848039
1381 85.00822919827992 0.058122139744778534
1382 85.33444880824597 0.06112555573085687
1383 85.3603400149052 0.05674862766546518
1384 84.93917703059454 0.04933717115213121
1385 84.70786180439147 0.04053993496593922
1386 84.766504364514 0.04924832817695379
1387 85.38844407882779 0.06405551448871238
1388 85.01527624171656 0.05510418922047611
1389 84.81655865256349 0.054378054483720795
1390 85.02211744400833 0.05549833553030248
1391 85.06156068816478 0.051335289236676296
1392 85.24198886789182 0.0592253587607674
1393 85.09101266429397 0.051091545644089575
1394 84.7542276644435 0.0471262309888848
1395 84.7980683466315 0.05280980395102497
1396 85.36213138178172 0.06203741173389743
1397 85.31891573983113 0.05495475208594047
1398 84.88275703942463 0.05435052023900788
1399 84.98260184419097 0.053598575227787104
1400 85.55998009333379 0.06219787332071314
1401 84.85324716021991 0.048636974003522404
1402 85.28929659491986 0.05454932726481654
1403 84.960207763418 0.05021845280596027
1404 85.09224929281693 0.04584938090727364
1405 85.55170187058164 0.055279201737017836
1406 85.25662101171537 0.05503871127548543
1407 84.81682516104757 0.04413775399962194
1408 84.6968155510673 0.04499623710657619
1409 84.00462017037479 0.03194755583311226
1410 84.81848279374584 0.04330912850434088
1411 84.73288862883057 0.042724212759116864
1412 84.52441343520967 0.043231418927027976
1413 85.43217856639954 0.06224718997527612
1414 84.42404339294548 0.03229809451999943
1415 84.5061817824668 0.0437697255796482
1416 84.55413103906017 0.03931989365671096
1417 85.05944696410214 0.04829701055398472
1418 84.75348105563363 0.04436474692131587
1419 85.0007295781032 0.05401277806775673
1420 84.8347757585811 0.04458793929457672
1421 84.71531106970625 0.040478217759121304
1422 85.00978587674913 0.04978281943793861
1423 84.595299820742 0.037181144765336294
1424 85.07645636452634 0.04873143088374621
1425 84.48623687777413 0.038085365906853075
1426 85.22682308890239 0.056683541044806995
1427 84.56342124306443 0.043526195578830196
1428 85.24823373830813 0.05709803358755716
1429 84.76540640069105 0.04920938449220624
1430 85.50293073390668 0.0605621864012017
1431 85.13134328606264 0.05201930980334235
1432 84.90384619263119 0.050959671540462326
1433 86.23409301286293 0.06624599828380973
1434 85.40531808671167 0.06158132464198285
1435 85.48312080986345 0.06643617866158136
1436 84.97974216317725 0.055397210580725
1437 85.19878971720772 0.059602611223157353
1438 85.2174865725121 0.05348389548205079
1439 86.02722800257682 0.06927457997101694
1440 85.24275049108037 0.057924945954730855
1441 85.4194291787704 0.052502899044827744
1442 85.57892740666499 0.06671187833278125
1443 85.54079884047023 0.057493108403207205
1444 85.51312533146526 0.0573893276660592
1445 85.36463991343092 0.05312017261409552
1446 85.24901092597858 0.05176231759431804
1447 85.6281079789467 0.0550152515056741
1448 84.72731095276917 0.044012133977165635
1449 85.2927643493092 0.05547538914340966
1450 84.53237579862869 0.04401425027033656
1451 84.84041714481991 0.04810323011922424
1452 85.22116359166677 0.053980273575100046
1453 85.6999766618688 0.06173295405446
1454 84.56510401620449 0.036761899280901345
1455 84.13746470957258 0.032742996844318584
1456 84.3126282581466 0.036210877890741955
1457 85.24987837418566 0.048808714327002956
1458 85.48645759260359 0.05661448770914157
1459 85.77387031650802 0.06385929644646893
1460 86.19988864236369 0.07135981958256288
1461 86.23237591580725 0.06729841863913444
1462 85.38706144893337 0.05731109405841017
1463 85.06152238324086 0.05255401096571044
1464 84.90000609400623 0.053461665571710726
1465 85.10081703931833 0.05486201711924199
1466 84.86399467350753 0.04546803524581766
1467 85.00448707806123 0.05638813578615898
1468 85.55041233253208 0.06043769330114612
1469 85.35430487794663 0.05811172041578594
1470 84.28628764823196 0.03339146470814924
1471 84.82363855793596 0.04154171729890033
1472 85.13062627579829 0.04998138921401951
1473 85.33725365267941 0.050068350908833326
1474 85.58040229787147 0.06229761149198931
1475 85.40084844453887 0.06023581946825651
1476 85.55875291103432 0.06596903016078992
1477 85.88339831590582 0.06868150210076551
1478 84.86700618327968 0.051534827172801334
1479 85.00137561606013 0.04962761666920745
1480 84.84610130969054 0.04944239996056532
1481 85.57681711967845 0.0649901086452882
1482 85.32267308228413 0.05491350703226783
1483 84.70012374097196 0.054109164620110284
1484 85.3695634317134 0.06127876052288628
1485 84.72436203153721 0.044156112512027
1486 85.88079433563874 0.07051701322838555
1487 85.23781026084885 0.059564240647244526
1488 84.98426948131889 0.049516605837415795
1489 85.37806736300071 0.05574106663797762
1490 84.44696759487057 0.04185622887850882
1491 84.53302328314695 0.03550488119587658
1492 85.08189217701128 0.05704576817842577
1493 84.23117800998394 0.03207628093516912
1494 84.69111964924255 0.0455472888572257
1495 84.69437666023519 0.043675218052640075
1496 85.02373118129746 0.05059855686473258
1497 84.90176971553191 0.04395096784180774
1498 85.15899663406444 0.05498681311467546
1499 85.65649987464832 0.06498256131461133
1500 85.18536313664214 0.05595918262395183
1501 85.5642832613896 0.060571444389726614
1502 84.46906635755317 0.03991329189927739
1503 84.8737039227437 0.051232256128046605
1504 85.4495921563386 0.05844749162032814
1505 84.2570701500703 0.03926970759577697
1506 84.09859364459282 0.03228582013247361
1507 85.86546550375097 0.06568612003428675
1508 84.84416837276402 0.05582977225337926
1509 85.2605319698272 0.05740602129011685
1510 85.19736500587206 0.05906198753451475
1511 85.99462883384223 0.06058327981263767
1512 84.57857169234441 0.04023915223165042
1513 85.2141557422749 0.057896258432386105
1514 85.56119981458897 0.06182614715901458
1515 84.78023155253692 0.0502834155928642
1516 85.35385862740222 0.05457470609720272
1517 85.23261125329789 0.05426361764613086
1518 84.78755185219681 0.04246426792961622
1519 85.40048094388045 0.059761803026481486
1520 84.45359917049622 0.04799970602422354
1521 85.04112836091507 0.054723715946504714
1522 84.84841667714437 0.04790026628541655
1523 85.75083401701606 0.06783163537499659
1524 85.13589238988533 0.052220014840087314
1525 84.96201239179501 0.045901286873237024
1526 84.68995991350822 0.0434349229481763
1527 84.90905488045797 0.052365217111733475
1528 85.18557969979602 0.0509698227021006
1529 84.81330505029803 0.0508696861907022
1530 85.94813666050453 0.06593139693786321
1531 84.43415016979156 0.047007972132872
1532 85.46735234134569 0.061750825383665164
1533 85.34885189898056 0.05136564331308224
1534 85.52791995027685 0.05829195122681097
1535 85.15262583157269 0.05260508315426837
1536 84.78444606088381 0.05054886860090102
1537 84.89391289108534 0.046569956635695076
1538 85.68656443623067 0.06123952011454903
1539 85.19192157168452 0.05367217933692792
1540 85.03269483794011 0.050058644772477234
1541 84.99973757727368 0.04986179373700339
1542 85.4414381931932 0.0555566037739752
1543 85.51578412972363 0.05452703273702808
1544 84.93750371446153 0.047090749379453345
1545 85.22651339846705 0.05403782191579076
1546 84.89341568070589 0.04938580597823716
1547 85.54337212999697 0.06148588171865643
1548 85.25441401233186 0.05270824486126624
1549 84.5999110349898 0.04067248057793993
1550 85.36379634903233 0.058305282000465586
1551 85.43747034905357 0.06265105620811817
1552 84.91677360533326 0.04691472001040098
1553 84.71843235059416 0.05331963741956014
1554 84.73638741865564 0.04758857500177682
1555 85.41196450864568 0.06012463099417853
1556 85.13281196229543 0.05808404469083661
1557 84.75744394858344 0.05309809010658528
1558 85.11105106918465 0.05109325965830869
1559 85.88215163676004 0.06909629774147408
1560 85.85109293747504 0.06803147892575301
1561 86.06113167340659 0.07039247330730969
1562 85.75813677629498 0.06443586152733527
1563 84.95398337277764 0.047748600364502014
1564 85.29074180694766 0.05590088028597595
1565 84.92898545310729 0.04958666953683055
1566 84.87032769312958 0.048146198975232646
1567 85.52211803920552 0.06417155024979737
1568 85.20379138212739 0.05644610270263206
1569 84.27898713218329 0.04223226537513869
1570 84.80828063226323 0.051022306921869265
1571 85.01355837530755 0.05316388932000227
1572 85.20508817295608 0.0579315050530248
1573 84.99783087297779 0.05341041386931222
1574 84.97692243384526 0.0444210306077496
1575 84.81130175094702 0.04335227347769288
1576 84.72542041401054 0.04619633910552867
1577 85.02444627757245 0.054904415469539614
1578 84.47458331169577 0.04490851154859943
1579 84.96647649236331 0.05652270305984308
1580 84.19510226608459 0.037491336715755774
1581 85.438520964203 0.06020551779052141
1582 84.94808932991937 0.061343889484497094
1583 85.28035680379283 0.050426534968221026
1584 85.21820949995983 0.053280051863526245
1585 84.92116730756949 0.04747523080487992
1586 84.04297470807175 0.037467738326345534
1587 84.67219238134615 0.04837767945864779
1588 83.89116590482136 0.0297832226706074
1589 84.680335230105 0.055354792842180034
1590 84.35842803461301 0.050561254140263356
1591 84.64651070238439 0.05230402625235131
1592 83.65533105317347 0.032572767309814954
1593 84.03455176019334 0.03257004730215407
1594 84.67765244229966 0.04987904330685711
1595 84.9448264761558 0.0529965494817386
1596 85.26179384869656 0.05912627724565711
1597 85.17792752729711 0.05709737101301915
1598 84.84305715925919 0.05050314219954677
1599 84.22135675585659 0.037689760509472925
1600 84.3735808764805 0.04164145980990164
1601 85.08869520558068 0.05576679503346138
1602 84.34307789465285 0.03558891292966082
1603 85.07400754405882 0.05152945024270228
1604 85.10876819816146 0.05451469547469179
1605 85.14354299659475 0.053165386190331954
1606 84.76986340278297 0.052109622370446695
1607 84.1988404672409 0.040713396505506205
1608 84.89592214837485 0.05525421530663999
1609 84.86045221541882 0.04738833317425084
1610 84.66502108498103 0.04788871692960062
1611 84.09593027662756 0.03965239450225111
1612 84.23097929983497 0.03733605809762508
1613 84.67586326307503 0.04457548694659752
1614 84.70776871365149 0.05226278339805224
1615 84.39396423371863 0.03892253557133396
1616 84.64666854070448 0.03928249805468964
1617 84.34168777767684 0.03749139103705401
1618 83.79902747410901 0.02540636898663251
1619 85.03704929358959 0.04881680716295411
1620 84.53060929671858 0.04024637664533437
1621 83.70474282082937 0.022338760638212163
1622 84.83853267407427 0.03744273861264957
1623 84.33513330368572 0.034667175950780504
1624 85.12410929709834 0.04796912973958323
1625 85.1252977771801 0.051546402984009365
1626 84.53584295065993 0.035933342363196674
1627 84.16237158705292 0.03227462153998273
1628 84.30357524976479 0.039433406025855766
1629 84.7773756548358 0.051063077987745564
1630 85.48298045521615 0.05667082278306168
1631 84.92666652380717 0.04794046904848259
1632 84.54285291537688 0.040237935120981505
1633 84.91509490907966 0.04925460455577868
1634 84.58450278143361 0.0490140623476053
1635 84.66529915084115 0.04628691814746877
1636 84.97054672750207 0.0505961293312005
1637 85.5902084022244 0.05938740205018345
1638 84.98139453839202 0.05072632117616338
1639 85.15802891728254 0.05850615122084368
1640 84.67553627628067 0.05041739877728135
1641 85.01750774753054 0.055806335194099166
1642 85.3079810456589 0.057372588615962505
1643 85.42737601229256 0.06268289901985502
1644 85.5973499095275 0.06779302634601148
1645 85.66615016503374 0.06629289238372249
1646 85.69506936660481 0.07039084607676038
1647 85.78854447233343 0.0707682901024822
1648 85.61038097294248 0.06407104491484894
1649 85.50418512370207 0.06300246220288086
1650 85.1771839299379 0.055749251138161426
1651 85.0192219497596 0.06057344265629483
1652 85.256037265203 0.06478609176331929
1653 85.03931012236978 0.06156829624584703
1654 85.48047774265781 0.060744333489676006
1655 84.81557313368035 0.04980929859542371
1656 85.13799741169814 0.057516982463974076
1657 85.1338334379425 0.05823484444302918
1658 84.93945968087218 0.05517625217534716
1659 85.68204357016788 0.06997400220473926
1660 85.34854820624265 0.057966196039639595
1661 84.60522640577709 0.05193472659548193
1662 85.98196582803189 0.07180704596454324
1663 85.41328414391215 0.06994817701057665
1664 85.18184083617216 0.05727481717528771
1665 85.81979930629507 0.06960942141392923
1666 85.70718129782334 0.07080896577755302
1667 85.0170060988469 0.05711303558249303
1668 85.59332364942738 0.06831175762509045
1669 85.49282562080279 0.06824731519460359
1670 85.46524817488844 0.06303584748341784
1671 85.03392167800045 0.0558152867334879
1672 85.56126542126272 0.06587704901240776
1673 85.37194976869354 0.06373380746268076
1674 84.78567183666972 0.05525513823070827
1675 85.102715550815 0.05421130364484672
1676 85.58937835354526 0.06655696921428056
1677 85.00798225160011 0.059717606975303705
1678 85.06912435110132 0.05188840704607811
1679 84.8947925323543 0.05540877788245091
1680 85.35979489694812 0.06168706060060192
1681 85.44126951564552 0.06772284815251384
1682 84.82554815488893 0.05790853444260513
1683 85.5579398967275 0.06670089484653874
1684 85.47130733033435 0.06245734428261063
1685 85.65353489143504 0.07055024358056028
1686 85.24961314852335 0.05862901388616215
1687 85.72869646056076 0.068757473568271
1688 85.14206898876583 0.05810454171685575
1689 85.44796690129367 0.06564747420070383
1690 85.08963476748801 0.06040535243112499
1691 85.3305164013272 0.0694136467578178
1692 85.48890440448982 0.07043384194307512
1693 85.08126081080711 0.06343621446545145
1694 84.60799627676178 0.056324884047305734
1695 85.08310398852885 0.056500908460013766
1696 84.75255181279658 0.057507889396842926
1697 85.09499661778935 0.05652735753481741
1698 85.48599219014662 0.07116473817182634
1699 85.25599786108924 0.06141253830357196
1700 84.13497608277443 0.04355043403667369
1701 85.01479873075556 0.05853000341885206
1702 84.57396860470557 0.047516028870070226
1703 84.82728765315662 0.056082253176621966
1704 84.38015324019817 0.04341474707341175
1705 84.02501328568283 0.043927553809896325
1706 84.30522679320292 0.04632669007787882
1707 84.63543516757636 0.057759807649453765
1708 84.7990502992412 0.05614315997860686
1709 84.88544084730498 0.05531521499288772
1710 84.16421358034106 0.044562163496438933
1711 84.7976182757982 0.050303067388319245
1712 83.93697597097477 0.031526569097961366
1713 84.48377720257193 0.044297580517066115
1714 83.76332081871247 0.03342894302051913
1715 84.93513464277697 0.05960818520130695
1716 84.2555200810089 0.039509193220148675
1717 84.47956642109176 0.05110929610510773
1718 84.64081148906106 0.05116306041990293
1719 84.33234369385121 0.04723922058561869
1720 84.36700222116858 0.050660782092347034
1721 83.62675300577791 0.035506966512034555
1722 83.91551233439206 0.03898001909000137
1723 84.07740936344638 0.04935344102086048
1724 83.95556970195136 0.04098701493928081
1725 84.20539138330008 0.04587073461150193
1726 83.29512852168047 0.021932635272493783
1727 83.74845334284906 0.040327243722840356
1728 83.63148932055483 0.03418759563104279
1729 83.66618003682338 0.03227777596394954
1730 84.17765958495522 0.041276761928319305
1731 84.11604051403513 0.04034651698550551
1732 83.75103753749558 0.02673200733453629
1733 83.18210204094648 0.028089822856951385
1734 83.96931506323375 0.04314290046690428
1735 84.74148084622345 0.05221764572259924
1736 84.10696692893579 0.03900991234893003
1737 85.14968213311073 0.06283671714854255
1738 84.40470584134289 0.04871540788500983
1739 85.1663273613014 0.058552273123155696
1740 84.99701449568049 0.05485642561266346
1741 85.0545738143879 0.05529295227441755
1742 84.4791625169028 0.04542560018138275
1743 84.38960199516394 0.044537564230450744
1744 84.64655837489197 0.05354683628504908
1745 85.53821167656444 0.06591314740777543
1746 84.656086040212 0.05004644670250513
1747 84.90635169711885 0.05759535071532529
1748 84.35460099754 0.042991144873656406
1749 84.86253255891168 0.05875210047151336
1750 84.70782951792356 0.054419359186146266
1751 84.2471504062162 0.04678376922050764
1752 84.33039707453075 0.04401591450367115
1753 84.32254902895262 0.04563993814754175
1754 84.13522240659704 0.03946764216244114
1755 85.03302096482348 0.05121709034767197
1756 84.7258134518539 0.05396251835545518
1757 84.21893628199841 0.04536245846660847
1758 84.14422162562255 0.03615810611958514
1759 84.29365622123386 0.04737270894113532
1760 84.2416182628098 0.03654805129368022
1761 84.5999384059835 0.046215153723543345
1762 84.96131400449849 0.05636756367662099
1763 84.45820832074953 0.04545573175493678
1764 84.46526465002239 0.04513268177223406
1765 84.6921550427033 0.04773677199698145
1766 84.96135285284318 0.04933998241251747
1767 85.25216051354715 0.050230540272141244
1768 84.77407326712502 0.04579220164114206
1769 84.80051669340757 0.047698184152986656
1770 84.33626417003154 0.04166078512978144
1771 85.18857893787579 0.047264388083087194
1772 84.83716964611622 0.05071022079647969
1773 84.23079952684239 0.03077553571137137
1774 84.36615634294967 0.03550282230535151
1775 84.55683845280879 0.039645929591580864
1776 84.58501610231214 0.048728691187508666
1777 84.58030737630988 0.042076755846180314
1778 84.71037888891236 0.04538248483719254
1779 85.07966199296399 0.04902736317814216
1780 84.66993935462725 0.0404010578566848
1781 84.97631684730136 0.05116453043790381
1782 85.03154332563467 0.053404218556926786
1783 85.04063959085367 0.049265652926706704
1784 84.65735046243559 0.04813180727403188
1785 84.87920305710284 0.04616675699772932
1786 85.67642850436845 0.05862205327452441
1787 85.30909652313697 0.057914629260098716
1788 84.82625501597438 0.04442051212722076
1789 85.27883967189568 0.05593121176937921
1790 85.2451403888011 0.05479794546048622
1791 84.90415219414237 0.05212736949530816
1792 85.05589287202854 0.05591948952289383
1793 84.97408058435023 0.05306645438036661
1794 85.41483018783495 0.05541888099241288
1795 85.55984446075033 0.06582726082816148
1796 85.13535855718754 0.0510603787057089
1797 85.93010523091259 0.059875504591920814
1798 85.24628831610313 0.05641639643204566
1799 85.3745187842971 0.05420960717182155
1800 85.59320393876331 0.0626123727710064
1801 85.41252454181195 0.057016248837000405
1802 85.93681417835721 0.06574873884833465
1803 85.1321483382644 0.050587496186316416
1804 85.07625822655251 0.042615269204117956
1805 84.68706724903713 0.03852647265691389
1806 85.27037141645145 0.05429703970460342
1807 84.8344077668978 0.04900085046737068
1808 85.89132668781903 0.06563547213094811
1809 85.28295705340123 0.06054429961363639
1810 85.15200927658071 0.052800532057748595
1811 85.53206891499616 0.05544810724468563
1812 85.20704280636795 0.05124824105659931
1813 85.4191653588058 0.05749933521260808
1814 85.0016941036009 0.050327452760903446
1815 85.30472691244138 0.06234982101380282
1816 85.13167568141073 0.05352871737352516
1817 85.85722683783933 0.0646338133276293
1818 85.16016365314869 0.0497082069494762
1819 85.56288249885763 0.06038245307081114
1820 85.84654808274843 0.05818935117857926
1821 84.30047251698856 0.030188491426297204
1822 85.44672095981302 0.05117006205890051
1823 85.41183939870307 0.056240850200709014
1824 84.79976005878983 0.04570111735349591
1825 86.0881646800439 0.06942690686466524
1826 84.5960362917694 0.040026071977792954
1827 85.81252225236558 0.06550386832576816
1828 85.69576600877431 0.05960486488511996
1829 85.3126038851118 0.05591827876247646
1830 85.54087556290568 0.06001267898974427
1831 85.57008140874032 0.06202268349304396
1832 85.26938450565918 0.05778873920883243
1833 85.74092445698648 0.0689720905086092
1834 84.72269437467331 0.04440695998226685
1835 84.48828406560648 0.04304105155725724
1836 85.01338585043102 0.04171229523003417
1837 84.6495651710668 0.0337572994799028
1838 84.86243363857979 0.05511919685110678
1839 85.0510439878284 0.049690522625521094
1840 84.47161695681568 0.041186400999613904
1841 84.99596883539144 0.04637542639038916
1842 84.92353224282658 0.0493633166796863
1843 85.36196437034033 0.05140183842101742
1844 85.91604779784164 0.06423823164122966
1845 84.93645345360765 0.049814957590671005
1846 84.49699309732115 0.04523130046370283
1847 84.45734142841575 0.035998528979959254
1848 84.7015930991026 0.03684962683763582
1849 85.9560409205621 0.05816833063561866
1850 85.23402792152584 0.049665788338529526
1851 85.56434780456219 0.05611799842228227
1852 84.7217174368491 0.036988655221309785
1853 85.02993135113675 0.047679135251223914
1854 85.2600078989998 0.0461265049325813
1855 84.5969318067688 0.039769754250449485
1856 85.48685405866084 0.053499175849410996
1857 85.09754616779034 0.04900904654060234
1858 85.52168217937096 0.057657449406250394
1859 85.14921164158183 0.054291637032881646
1860 85.30505844374918 0.059042698874187005
1861 85.54745707409808 0.05990895109414551
1862 85.63188287097962 0.05829335312304307
1863 84.84628142716711 0.04176375133479526
1864 85.34383915696368 0.05319000192528245
1865 85.25821030529825 0.048791213727339855
1866 85.43941106270591 0.05126628566476976
1867 85.13340049425898 0.04211475977003898
1868 85.85942494993392 0.06448342750387925
1869 85.7475220875035 0.058507180035138995
1870 85.17032070779359 0.04894673090018287
1871 84.94810072586732 0.0506669124148692
1872 84.7619470494904 0.04229725688888064
1873 85.09244441125995 0.04774639877750941
1874 84.74320652917832 0.0491283909025676
1875 84.93176132243832 0.044773515086248716
1876 83.9987793822215 0.02936608185247025
1877 84.51997098648478 0.041751095662467486
1878 84.85818054065591 0.03923014022082194
1879 85.41538176923483 0.06205586135036034
1880 85.78898135970799 0.06675674720102687
1881 85.62757311792456 0.05507483930287671
1882 86.32111208331207 0.07992281860045214
1883 86.20514623049473 0.07837401378245878
1884 85.74213402087464 0.06121822699604307
1885 86.0937145571807 0.07305260777350109
1886 84.82185847223067 0.05039600687022694
1887 86.05772531290204 0.0662401779634948
1888 85.7159240259184 0.06660788126392558
1889 84.81061005868271 0.04256392337350923
1890 84.92571419076683 0.04949743346315516
1891 84.10074668855988 0.022451965623123793
1892 84.5172524818559 0.037390277996927845
1893 85.19908875183013 0.055343122255683275
1894 83.97684306299936 0.03490784117693446
1895 84.71558837099795 0.04715301274966932
1896 84.74964325723971 0.04979576779177075
1897 85.06324178183033 0.0533312324724744
1898 84.63143235782024 0.04394423524978708
1899 84.71491608960788 0.04653522966009993
1900 84.24389398755913 0.039468179307140305
1901 83.6010772441105 0.024822259892104293
1902 84.36708320190667 0.03720475533520318
1903 84.84368683467451 0.04617259898064052
1904 83.74527243282888 0.026225227050170496
1905 84.79754904877709 0.042936228995499426
1906 84.4559489210587 0.03673134099616149
1907 84.56996724218551 0.04644107101881789
1908 84.17416243033334 0.03122574375771414
1909 85.03143613211327 0.04811379029121288
1910 85.2134875473544 0.0520900013700627
1911 84.51839325902525 0.04088664712087242
1912 84.82966628603165 0.04305348034011036
1913 84.58366771055549 0.040481140619741174
1914 84.78207689038705 0.04538816674205148
1915 84.66494235596255 0.041669430533957885
1916 84.86073422212037 0.049322279647309175
1917 84.68653332291487 0.04376923289220258
1918 84.13226339702689 0.03640227286185538
1919 84.13254280644219 0.030789123983633426
1920 84.44581654464925 0.03410475893126341
1921 84.95037948108578 0.04745613228022072
1922 84.85348346002641 0.046022264891138476
1923 84.3509196574069 0.036940207278591264
1924 84.30188028725387 0.032246886057432644
1925 84.51851570856489 0.03936986805246978
1926 84.7330149970075 0.03786620036823285
1927 84.59038855407898 0.030741806202092214
1928 84.0479085849951 0.02520832705637366
1929 84.63541854727988 0.03943930344873836
1930 84.71855027571885 0.04015440735418674
1931 85.76071202118804 0.06113721291006846
1932 85.16460613647128 0.04781706295157073
1933 84.93067332006717 0.04790651600432083
1934 84.64410783416207 0.038856239467103815
1935 84.76622960253985 0.04055083516956692
1936 84.88733707183874 0.04707561134951155
1937 84.3855979970793 0.035109073098170906
1938 84.33739296111638 0.03403723372803624
1939 84.2598778542215 0.029356875759247614
1940 84.17826015220258 0.0354353424481777
1941 83.8870229740416 0.023550510202661523
1942 84.20008438696203 0.03695293253362897
1943 84.34589434458069 0.033914587965737986
1944 84.01468511176553 0.034038121165789526
1945 84.40323595514876 0.03854061975683554
1946 84.418977999696 0.04508753374657104
1947 83.93080571856554 0.03531623265017425
1948 83.61244022969959 0.02279131126618672
1949 84.37581695192516 0.03663461502447429
1950 84.74021116449066 0.05026079652304949
1951 85.20306962290749 0.056535931093775194
1952 85.13237219732432 0.05639351788440505
1953 85.20806925841353 0.05649798137596862
1954 85.06924976968307 0.053087493218456405
1955 85.29333787053388 0.05143498591316331
1956 85.15766418105835 0.06025553603028577
1957 84.68953566676362 0.049033864791333204
1958 84.84612867767869 0.04982342976346921
1959 84.91537235085514 0.04940113048147554
1960 85.41618466464134 0.05415389717667962
1961 85.00085493394133 0.053638449916931674
1962 84.26960836923179 0.04223581079267291
1963 84.53302277528574 0.038408868604066004
1964 84.12019092386991 0.03955142718911275
1965 84.76457154676663 0.04256808521574851
1966 84.24058254453848 0.0374253061513079
1967 84.07993823311155 0.03509313884207421
1968 85.5711487494025 0.05913495980475758
1969 85.06027043032657 0.04943436778514787
1970 84.5420323792324 0.04134391611767707
1971 85.06764201859063 0.040828527195078124
1972 85.10936288406984 0.05261512880804853
1973 85.68549831857611 0.06735994909113319
1974 85.61750133352348 0.06294361696462325
1975 85.28097004991722 0.0603505161810014
1976 85.17662691635866 0.054183825781440875
1977 85.10229006962457 0.05497711616093581
1978 85.03508838882684 0.0507438884375655
1979 84.88051404586169 0.047458489270585935
1980 85.10020791137781 0.05223897946997447
1981 84.1841659863095 0.03578061357174378
1982 84.76264587043588 0.04477906089196604
1983 84.24992376268104 0.04000587634697139
1984 85.11245415441638 0.04956999975262233
1985 84.57806850708168 0.045726968551467184
1986 84.56928901016974 0.04964514473666681
1987 84.30343444575655 0.03887735253224611
1988 85.54726520008668 0.05794042549285572
1989 85.13155897174208 0.05285704038507877
1990 84.73076119116513 0.039615193065081655
1991 85.2985767438743 0.05090475707193798
1992 84.6288079772382 0.04471777802761312
1993 85.49064697318246 0.05675411330966129
1994 84.53773293648509 0.04131620871556141
1995 85.01581374650819 0.05658756000384302
1996 84.7253615913806 0.04066599178334884
1997 85.3277872329037 0.05361424705579232
1998 84.96286655780042 0.055913054147327945
1999 85.0411455457046 0.04636339106022869
2000 84.84360080826616 0.049761388923615923
2001 84.18796276699433 0.03552931278609894
2002 84.05696355242506 0.03553280908151257
2003 84.09329891667653 0.033099221268075296
2004 85.18656083807556 0.055245362031420275
2005 85.12370195156642 0.04879862248727862
2006 84.1853517320792 0.03558405256328745
2007 84.56875313525661 0.04756990077962331
2008 84.65778055664777 0.04093924770597679
2009 84.73544076944147 0.04704157212354032
2010 84.2707060051391 0.039772229815191906
2011 84.88663590836492 0.0475675360189316
2012 85.25851550159214 0.05442297178398603
2013 84.99367540907359 0.050853546881571954
2014 84.96305238965259 0.048174353208799925
2015 85.29049580706788 0.058949640901204914
2016 84.84629512893547 0.04827837281931924
2017 84.75229379773438 0.04912249612119923
2018 85.89856611100599 0.06984804321967397
2019 85.0834634175615 0.050436355938151434
2020 85.31426504678949 0.056818858735377176
2021 85.01930562014218 0.04465712529417032
2022 84.47326123459513 0.03658842536054696
2023 84.13024040814177 0.028587962681852375
2024 84.02379037400179 0.028224350872963155
2025 84.67261140978556 0.03995534810097623
2026 83.86908976820665 0.03254941877017725
2027 84.27978148432733 0.033405082783313
2028 84.5726833764616 0.04059613664459949
2029 84.88169041498435 0.04441166645324035
2030 84.80937124449056 0.03887751696577446
2031 84.30151379739206 0.03869018276251224
2032 85.125496542741 0.05047329465303341
2033 84.26150073388698 0.037576086509807705
2034 84.4426568882914 0.03826432097057464
2035 84.88548859872677 0.05102275134076861
2036 84.92130429274495 0.04943456453172823
2037 84.13070055946008 0.034464897126823324
2038 83.87659739543672 0.029059024106932285
2039 84.6716974135798 0.0418295872604556
2040 83.76879970347098 0.025393462920579202
2041 84.03364325817118 0.03451003840466982
2042 83.46640926444228 0.019393913113666783
2043 83.99558510599856 0.03188523011204092
2044 83.88380599358318 0.02644072897519323
2045 83.33643673334075 0.027319796561837584
2046 84.08297822369039 0.030564281417005068
2047 83.70858129592159 0.03379088271102182
2048 84.63167668989908 0.04630385705004614
2049 84.25310609404757 0.03872319768870647
2050 85.01352534643834 0.04659071092686806
2051 84.79912979845271 0.045598146623746505
2052 84.6384499399137 0.047983999387937626
2053 83.99963707243012 0.033080087557208815
2054 83.96030874430798 0.037347931630057896
2055 84.46847865974402 0.04548272391389274
2056 84.44490534203949 0.0466855897215116
2057 84.3421941584146 0.04541269974703399
2058 84.43407582083064 0.041446106015753936
2059 84.3827951621464 0.03675331781582347
2060 84.91716508194249 0.04875529154807701
2061 84.41470812932603 0.04250021832161477
2062 85.04146210684246 0.05087912142355333
2063 84.66974665264692 0.04637502051354714
2064 84.15441337176092 0.04159500134275684
2065 84.94890250286274 0.05153811538417197
2066 84.4187996503763 0.03521298062735534
2067 84.72085159285542 0.045865613942922545
2068 84.0084943427493 0.030070132183851683
2069 84.12325638290629 0.027995699552013864
2070 84.3975017066769 0.04416678081615877
2071 84.39093960648462 0.0432324387925187
2072 83.67254938726866 0.02862922952960223
2073 84.54768067500316 0.04121737722415186
2074 84.39326783498979 0.04648738980820133
2075 84.38542352648642 0.038980229491718865
2076 84.17544697017722 0.039269092470048284
2077 83.2482589553924 0.028787248452728287
2078 83.6086779458512 0.03904366193972597
2079 84.37559599727813 0.04664001164779341
2080 84.12999204675026 0.05211952353241933
2081 83.72771251333937 0.033681377979827065
2082 84.14645912416387 0.04183138802279451
2083 84.78166770235487 0.045691712741409596
2084 83.96878391262761 0.03904069439706881
2085 84.303677507832 0.043647611173522116
2086 84.38238950601055 0.04674130453380487
2087 84.03275527733301 0.03993176013245969
2088 83.99245761153998 0.041686600709461064
2089 84.92007985206156 0.05703279244278481
2090 85.21103888409161 0.058573170070877145
2091 84.94561730201693 0.04946686247626653
2092 84.50719849592313 0.05108982715389665
2093 84.3064930565545 0.0423411457166748
2094 84.29212882940098 0.046222744912001734
2095 83.88888239115836 0.03354099365905572
2096 83.73615837708229 0.03213006777575733
2097 84.06208407575514 0.04685875145270535
2098 84.12604250828174 0.03764841400790664
2099 84.36254784508881 0.04880956312891116
2100 83.73545721397365 0.034716879383846155
2101 84.04763137673179 0.03509650046584112
2102 83.50968714490557 0.033199484299263005
2103 83.65741459068822 0.03883174607056894
2104 83.66312906697682 0.037537100960166936
2105 83.33965408087 0.028747792215334522
2106 84.27329717016083 0.04662455281255873
2107 83.62062067848247 0.028288910829817993
2108 84.04858371309575 0.03911876455303209
2109 84.20080635205434 0.043399709224391514
2110 84.04490821317302 0.041539242100545826
2111 84.20190641955409 0.040724446248048496
2112 84.44996800967378 0.05264337622648463
2113 84.31815389191051 0.04701353567993538
2114 84.38591341693024 0.04139917297874163
2115 84.52004362745902 0.04342704902589323
2116 85.00505062588822 0.05547722266557353
2117 85.24441219977975 0.060012876136299464
2118 85.0492322633652 0.05458216359831547
2119 84.45272678747085 0.03782416813649481
2120 84.73438538969944 0.04840936876384072
2121 84.35832653237298 0.04180398665343965
2122 85.36070565909158 0.054754011483343024
2123 85.31340463561821 0.06322765620163306
2124 85.06347206449742 0.06419613016580994
2125 84.88434236256562 0.05819135998332736
2126 85.49397206359549 0.06599042650556686
2127 85.5654885044631 0.06783602957102874
2128 84.99176129342855 0.057260899170349266
2129 85.14470827799882 0.05187062467043613
2130 85.18175796452871 0.05894424780975116
2131 84.71643411540258 0.05280324447660956
2132 85.97979377340054 0.07596087748004576
2133 85.00964488119389 0.06097983848134536
2134 85.84261522134086 0.06525905524598652
2135 85.56818133677568 0.07309219428342795
2136 85.02675865014673 0.06143832598322563
2137 85.56459338588549 0.06430543859883664
2138 85.6860431018446 0.0734253123007107
2139 85.34063226366555 0.06306592676322476
2140 85.52968871807191 0.06853117872265979
2141 84.85427281869629 0.05103712111263814
2142 85.843204427956 0.0663408736873411
2143 85.53324342917495 0.06652942393820638
2144 85.14896612635125 0.06880977179185666
2145 84.51465594069201 0.053510127939547014
2146 84.76638445082163 0.05732693198628247
2147 84.96595241456366 0.060666195392036215
2148 85.01874239426627 0.05900468035543571
2149 85.51727160272623 0.06747357610412674
2150 85.75699920234999 0.07021878564260042
2151 85.33032059858793 0.06401403793493543
2152 84.76982349245654 0.050387058688479036
2153 84.18356637825637 0.04286742650120812
2154 84.50554492180153 0.04684528113474706
2155 84.3088634992443 0.04538903853168863
2156 84.62885121986784 0.04941881491508637
2157 84.76688733769677 0.05254976636856801
2158 85.41404018476358 0.06643224862077235
2159 84.43783558623204 0.039855400927781504
2160 85.47815567270389 0.06763847160733216
2161 85.26591663030594 0.06088928531766624
2162 85.26830681426776 0.06441166922463604
2163 85.4697063390189 0.07080630069568139
2164 85.00259376443714 0.06040318885010132
2165 85.57929038864692 0.06044833262286531
2166 85.765271497164 0.07321173201329301
2167 85.67242112416108 0.0668391440894095
2168 85.61549095014323 0.06665896157074858
2169 84.71110865292076 0.04826519286941788
2170 85.24869570686792 0.053507601093135904
2171 85.08036428356553 0.05221697299194661
2172 86.1249647131629 0.06824174842839437
2173 85.03436616476344 0.05197555648261931
2174 84.50206894259847 0.04906349483156114
2175 85.71950897787934 0.07004068317712042
2176 85.30103602610701 0.05884463813585217
2177 84.03457346387502 0.033226998065751134
2178 84.18506625573956 0.04295332076998026
2179 84.5178123688418 0.0470014277483598
2180 85.0434317594858 0.054991671916377216
2181 84.89816456972007 0.06323351405705802
2182 84.15162692946694 0.04648564925045562
2183 85.00426408516088 0.06284503832057164
2184 84.76072964300246 0.052009522689002385
2185 84.25882266256252 0.04420443168863575
2186 84.3270183536239 0.043570953512606425
2187 84.97036541347636 0.05507071248568585
2188 84.9563594452974 0.061467143877741215
2189 85.40710080821022 0.06548936771679348
2190 84.50916045471071 0.04894656516697449
2191 84.59132922075975 0.04904389014568078
2192 84.6843779527332 0.0508706961137918
2193 84.22860927412121 0.042899593978686035
2194 85.64855575601682 0.07123529632399261
2195 84.78371791029356 0.054017746644775655
2196 84.5928691800004 0.05453445397022394
2197 84.67550902666844 0.05172676541906307
2198 85.57861600929456 0.07122743593744951
2199 85.15572288530132 0.056898080435253684
2200 84.12474441736803 0.0413160568926616
2201 84.21242461394324 0.04440671997458567
2202 83.95423157269377 0.04181360032146553
2203 83.98493032701255 0.038871126533856715
2204 84.0444911418408 0.04402882089317872
2205 83.86536667897883 0.04144109776919902
2206 85.02239782547115 0.05962172988351899
2207 84.59033563099004 0.05336257408694722
2208 84.86459053367099 0.06241126090546323
2209 85.13512422417097 0.0664668651367124
2210 84.58960588788199 0.05569128911813093
2211 85.45083600417198 0.06880689779082083
2212 85.1172466930189 0.059202389307025816
2213 84.60625133077592 0.04977404498588611
2214 84.11608670182468 0.04027298071143992
2215 84.13080054633221 0.050181367789660536
2216 84.5397354837912 0.05526489090696163
2217 84.1086722958 0.05056784076679255
2218 83.56742753159337 0.04076884263302083
2219 84.62091496368855 0.05575296110005923
2220 84.790777166831 0.06398514540013367
2221 84.1306607172677 0.050702669642752496
2222 84.46118534884022 0.048760724927090715
2223 84.50411223862604 0.05285462584723455
2224 84.76097652621614 0.052203332410459824
2225 85.06577342326594 0.059628725856403775
2226 84.69721302894413 0.050195467735951516
2227 84.94752082122154 0.0526461163644516
2228 85.09104444491211 0.0594264863076015
2229 84.86688406708306 0.04929057620638211
2230 85.15854419803972 0.05557462343081365
2231 84.32804260579715 0.046399638999677695
2232 84.47067435849499 0.05435008381121886
2233 84.44042322856235 0.053244075477135944
2234 84.85914409376069 0.06188985433435268
2235 84.6944878923587 0.05084328860077103
2236 85.01885443827437 0.05587308056402651
2237 85.38443828332697 0.06572960142011819
2238 84.44091320029271 0.04748787294101475
2239 84.63853192375997 0.05090025633012896
2240 85.08795209189135 0.06302008189809283
2241 85.49665751664521 0.06289682927484685
2242 84.462946392417 0.04884760068472882
2243 84.83673627053038 0.05603546032286877
2244 84.34704017611372 0.04417853302159325
2245 84.4344784777482 0.04527382382801748
2246 85.48487283223818 0.06159963027210036
2247 85.18143671714037 0.05526171641949329
2248 85.03854411771836 0.05682827690319037
2249 84.49111870727575 0.04072864404133558
2250 86.09109085924118 0.07440334178293895
2251 86.9294373553523 0.08791589988052728
2252 86.16282181885106 0.07756436585068294
2253 85.66836648524927 0.06546816912107278
2254 85.26449182901945 0.060673253549738626
2255 85.62499919855561 0.06515727634076518
2256 85.08385750898829 0.057715926359256264
2257 85.6091496567418 0.07006459400702636
2258 85.72780458565593 0.06476848477376751
2259 85.05473954885339 0.057763273985134145
2260 86.01678494109132 0.07719888894835314
2261 85.60244756745679 0.06784013785823251
2262 85.37567304017277 0.06766333194027863
2263 86.56032258254807 0.0855454856065816
2264 86.06368188681517 0.0674985485002404
2265 86.30507493839141 0.07614186132186973
2266 85.97592915295941 0.06872724762355997
2267 85.61367462150332 0.06137413384868906
2268 86.41972446387786 0.07436763919041622
2269 85.985565082265 0.06808741872153667
2270 87.02058045016216 0.09021480252776848
2271 85.87029588762722 0.06890781998299744
2272 85.37844915262554 0.06185150030290021
2273 85.93825546706809 0.06871741801511833
2274 85.80445637887833 0.0709680102263941
2275 86.31719792116907 0.07601329950913682
2276 86.10029317112325 0.0709578052559019
2277 86.57087922565341 0.0801806588206958
2278 85.98591966178861 0.0731922099458403
2279 86.63158358067447 0.08116920155799179
2280 86.58341345251132 0.08257197735471677
2281 86.54158951492555 0.08044393334871225
2282 86.256337024691 0.07398967044718607
2283 86.13147529147159 0.0776041776886921
2284 86.58070596274132 0.07976507055115911
2285 85.79248399966669 0.07027307069395694
2286 86.35463268985234 0.0761818457061495
2287 86.55134979491848 0.08062127132174379
2288 86.0102699280834 0.06882539932492004
2289 85.72981668612805 0.061912022967631875
2290 86.3023694083767 0.0781851987409905
2291 85.387897595461 0.0563330503867947
2292 84.97999422618203 0.05076161288633818
2293 85.63869877953573 0.06402906058999569
2294 85.88335738116642 0.061960153620902236
2295 86.30233681914642 0.07966486005633566
2296 86.43476309530445 0.08435672789710669
2297 86.61070497396595 0.08413573894372173
2298 85.92324678366852 0.0691658053586256
2299 86.17413063035248 0.07636132495445691
2300 85.67628720781066 0.07522541226583779
2301 86.40456289429014 0.07927245458488341
2302 85.6232086767943 0.06369581438923877
2303 86.6110485462506 0.08105343399660814
2304 85.84572073137784 0.0674517589440814
2305 85.19193694789521 0.053861753635733534
2306 85.18388174486824 0.055759666772441374
2307 86.0880366829885 0.07596315889347127
2308 85.29173366953249 0.05582490994402012
2309 84.88905677783916 0.05060068815976548
2310 85.6374444812349 0.061699458566640275
2311 85.88374601962772 0.07487445309421414
2312 85.90517514867902 0.06410075775742574
2313 85.54140939958984 0.06452257428107333
2314 85.38347057399615 0.058503994354296984
2315 85.8701909824022 0.06032914154755531
2316 85.10822385038016 0.050021750343835825
2317 86.51602872240646 0.07550786686985045
2318 85.34899950284453 0.0532132109597544
2319 85.57750228464914 0.05757097040110337
2320 86.36185634579635 0.07107009815979648
2321 85.82641061577448 0.06185873593958979
2322 86.39902203907023 0.07660180848402776
2323 86.13181594360447 0.07268784240346804
2324 85.83541882421467 0.0654294319818518
2325 85.48820869822757 0.06314524324980153
2326 85.70827443075373 0.0640980320095701
2327 85.77791083131986 0.06884575903093948
2328 85.22005737726919 0.061611035790122615
2329 84.7535085676694 0.04877808294205377
2330 84.98017925231434 0.052648801279060686
2331 84.8809761716205 0.04941037868889897
2332 85.22282613689724 0.059768396430069703
2333 84.9800797908762 0.054071032755945936
2334 84.83127504531544 0.05156838530500274
2335 85.04356877071605 0.058048973924578307
2336 85.24748208952136 0.059307859661725804
2337 85.37774499425201 0.05654368907191132
2338 85.26358999085791 0.06047409601208442
2339 85.62897744165716 0.06265523269547701
2340 85.31728430992102 0.06100343371256567
2341 85.8931526715985 0.0700620729986825
2342 84.1813335765604 0.03660297817119351
2343 85.31854590235002 0.06346377287340732
2344 85.3247198722704 0.058741758668953814
2345 85.43479267454842 0.06347049839366714
2346 84.76726104387662 0.04917531943657527
2347 84.77083087781625 0.04724862385273765
2348 84.4829794166638 0.05124387209597536
2349 83.92381321230548 0.033502698707465695
2350 84.42985414943077 0.04308116917785765
2351 84.04475810779226 0.03585177666288786
2352 84.44621005871639 0.03897418911065387
2353 84.32900842996621 0.03386343698181382
2354 85.05375536160902 0.0518967888944003
2355 84.66880889199015 0.04001184254638557
2356 84.69008529969845 0.049031354077722744
2357 84.32818094557337 0.04374729768569274
2358 84.03271992800894 0.026212517093554433
2359 84.67474263385485 0.04641719572730241
2360 84.42699623578025 0.04295775994287532
2361 84.27982935948063 0.03895973263032193
2362 84.84402273770732 0.05070569742918296
2363 85.32547672664252 0.05418465468282496
2364 84.88156259732072 0.053102207276363056
2365 84.81553797723693 0.053633515448395785
2366 84.3140454192664 0.04440752747817478
2367 84.31255087400966 0.04042506882411534
2368 84.26214079153033 0.039374665565718114
2369 85.00354585710726 0.049411283926693805
2370 84.53137042695685 0.04894307465499337
2371 84.8995815030306 0.05163820705658584
2372 84.71919772283594 0.04495113816802565
2373 84.06325459903279 0.028636992020954155
2374 84.24402168546678 0.03837322400470744
2375 85.26727747598412 0.05684541966754031
2376 84.44210472188173 0.04953221876686498
2377 84.044154437361 0.03801556169706244
2378 84.54270888179181 0.04436308749680029
2379 85.79834846138918 0.060851844973783265
2380 85.45590724815783 0.05868258230728873
2381 85.81333417129905 0.0653944225548313
2382 83.87899098448514 0.029176877631028053
2383 84.85613805469563 0.05750827665449487
2384 84.99697767854687 0.05308246629348856
2385 84.79325975500076 0.046050554037503355
2386 84.74723718254415 0.04998335320271685
2387 84.87356101809486 0.05153842364775696
2388 84.63660929655403 0.04965844909156303
2389 84.59829736178388 0.04732551252100248
2390 84.23242687312906 0.042678395216649734
2391 84.83870967703538 0.047266388934256276
2392 84.34788557123215 0.03708409881155417
2393 84.33588129392193 0.039363025725014045
2394 84.17828119783871 0.03399631573850537
2395 83.8778419886703 0.03103382393385945
2396 84.1206270413385 0.03691196385796436
2397 84.04592088845448 0.03781029570280037
2398 85.06555105146704 0.05348229807349558
2399 84.00033823592369 0.038729440045288444
2400 84.77670341313764 0.05006495754676987
2401 84.65510489943762 0.043467770226807145
2402 84.38742533067213 0.039207731132150925
2403 84.60740583902366 0.04664653930133178
2404 83.92395632640317 0.03714100736815751
2405 84.22857062176911 0.04181723738283971
2406 83.2782754910108 0.01987707113272963
2407 83.13983867199268 0.021135037145902702
2408 84.75319930885877 0.05001418633219168
2409 84.2186723958435 0.0415562876080533
2410 84.20352661968785 0.045622516175928496
2411 83.85870908098104 0.03993857187210281
2412 83.2816872766214 0.027724157712657904
2413 83.56211925224437 0.030991200436413346
2414 82.66978769187259 0.014450297383283517
2415 83.26314743075996 0.027125674042518422
2416 83.87891431453976 0.03996915727309558
2417 83.12794316939501 0.02230216208171476
2418 83.5736770931035 0.030028103493084712
2419 83.72130284733785 0.030621357188639897
2420 83.84400488823887 0.03313558696624197
2421 83.71219353828737 0.026122969551837683
2422 83.852789638088 0.03534198632066754
2423 84.22459752896432 0.033292720026891987
2424 84.18660741898148 0.03617488830070015
2425 84.16830931557749 0.032253718545708465
2426 83.40028292812816 0.021349174680728167
2427 84.29784395238019 0.04509898012388336
2428 84.51387341573009 0.04709978988783625
2429 84.41341710455336 0.04359977786419267
2430 84.32610080512332 0.039885880292731324
2431 84.37846537884569 0.04061626242340188
2432 84.68617117390811 0.047523931815492526
2433 83.6097299423737 0.02608537418047463
2434 83.67111314655511 0.027124414355022552
2435 84.19483563744961 0.033816319397451
2436 84.10992017302011 0.033037614503991564
2437 84.22188785978615 0.03353170934193905
2438 84.3524228927523 0.04088682972287583
2439 84.6159249580905 0.04643338412773712
2440 84.01651346300656 0.028487132336883936
2441 83.87328651308604 0.027487271331143814
2442 83.52917478840136 0.02358213493816308
2443 84.98708597509335 0.04591652071302055
2444 84.01473213788141 0.028642516200495405
2445 83.66697797406978 0.017359973094391967
2446 84.41549855077848 0.03469080924455126
2447 84.69715247181504 0.04097097848606579
2448 84.86840918637637 0.0424490566069341
2449 83.85225660742036 0.021851911884802955
2450 84.49121197710177 0.033733573725754584
2451 84.50074519781215 0.037858845864485624
2452 83.20958493954286 0.012502436533660788
2453 84.62114343582549 0.03872624852409845
2454 84.0446812664763 0.03063868400741354
2455 84.05256738411295 0.028810474993873347
2456 84.4604987916456 0.038056243651774624
2457 83.6120011710188 0.02256603006452973
2458 83.54949857662116 0.016067299427637072
2459 83.89360740683385 0.02591943059128643
2460 83.53127968035713 0.02055311162664064
2461 83.55530624972207 0.018834723552075494
2462 83.5758655799991 0.01739601574992622
2463 83.84350514695096 0.024185944288080408
2464 83.59923865966947 0.02001615313413152
2465 84.3292618559111 0.026165751162498085
2466 83.70872018975842 0.025190495241293243
2467 83.74203319325287 0.024415351961288523
2468 84.22610700361454 0.033216109074750255
2469 83.59440163697536 0.020472482827646465
2470 83.49141819490684 0.01720075653757025
2471 84.25971591403487 0.032530524296546015
2472 84.83097338019714 0.04256522375929117
2473 83.89859382692363 0.020889651898666206
2474 83.37560672993395 0.020048828451072365
2475 83.82197891089989 0.02950216654174831
2476 83.5834397153467 0.019214936372565217
2477 83.56294365613883 0.022285166246354238
2478 84.00699215931257 0.028626020100807725
2479 84.1802957463916 0.03333761757501574
2480 84.99932012667756 0.04555436641007704
2481 84.84187119551791 0.037921850435969295
2482 83.75970602034606 0.017924489853213266
2483 84.33012713434408 0.030227674284202477
2484 83.49171086148527 0.01609195940615793
2485 84.21289421188662 0.02795929734737812
2486 84.48836764736235 0.03333408470622756
2487 84.30093670256913 0.032661473664257756
2488 83.8233729985438 0.02063631984629688
2489 83.21168742713432 0.009079378189082332
2490 83.75461881945645 0.017983573855410162
2491 84.3887207875285 0.03357195598620655
2492 83.91312241003739 0.022241842042522886
2493 83.98824402583487 0.03111810764252987
2494 83.81441236064046 0.021556362134190876
2495 84.62453583042122 0.03810355073535743
2496 84.71907847409054 0.03330991593834809
2497 83.60707696143967 0.016706759437268404
2498 83.84040851944364 0.02566298854108706
2499 83.70066546082752 0.022979246438176726
2500 83.55736063207245 0.018821685501394958
2501 83.78177197235766 0.021225073735356204
# 84.77845769890979 0.730957918378696 0.045954957501077635 0.016262114648538353
