# Supplementary material for: Lipid nanodisc scaffold and size alter the structure of a pentameric ligand-gated ion channel
Source: Nat Commun. 2024 Jan 2;15:25. doi: 10.1038/s41467-023-44366-w (PMC10762164; doi:10.1038/s41467-023-44366-w)
Supplement: Supplementary file 4 — Source Data [file 41467_2023_44366_MOESM4_ESM.zip › rawData/SupplFigure8/9nm_nanodisc/nanodiscDiameter.903.txt]

0 89.38596377145953 0.01580629772882569
1 89.38596377123339 0.015806297613024434
2 85.03272425091833 0.047607613862406084
3 85.09838401140826 0.04191512301305289
4 86.15263946266859 0.060835261597551815
5 84.67484108599803 0.028626336444311562
6 85.37700374895358 0.03678468628692633
7 84.65390646746334 0.03148532722765329
8 84.8270409345982 0.0355034656756581
9 84.79666108445538 0.03713803679526395
10 85.51581531636415 0.053188432031385124
11 85.28143425614054 0.04608787133413239
12 85.30448513650579 0.04855381479595278
13 85.37512899687755 0.048466855748764415
14 84.05148564156268 0.018498156894116158
15 84.793133825859 0.03249201326087103
16 84.70866840827269 0.02652790042146136
17 85.50063508738664 0.04463901177402729
18 84.98663407878229 0.03403663780211996
19 85.75821472176128 0.054502171885912
20 84.58988046928603 0.02654183812998545
21 85.03994235802591 0.03633961932345797
22 85.46332735969453 0.03656651834348723
23 84.26604136994663 0.02422368347444337
24 84.52737378158673 0.0318900390738166
25 84.60729078433675 0.03285647939531722
26 84.85060755074942 0.035089001394941755
27 84.7568020060212 0.03890993932610587
28 84.70541941865338 0.03642310219836198
29 85.4813823792145 0.049575730611454816
30 85.17635286023628 0.03496281724574901
31 84.74292400583495 0.027637190411740065
32 84.60832062297803 0.02499456076636619
33 84.82185872835032 0.034441566761935105
34 85.25968141469468 0.03779105544376227
35 85.15896889134628 0.0335431771186151
36 85.33835063828047 0.046774725231580105
37 85.22248561074102 0.03961001758232707
38 85.70999975261661 0.04667649313333877
39 85.00325929029192 0.034448646990843934
40 85.79734633098288 0.05038605096479265
41 86.07202359601749 0.05973668068324578
42 85.67270945988375 0.05226536190474007
43 85.19000490040777 0.042226896438667616
44 86.09006202041196 0.054484561251605945
45 85.5235608794506 0.05033212965310507
46 85.63935955573186 0.04851909972170587
47 85.12580774739003 0.03928953731013152
48 85.35571483575369 0.046040138887257887
49 84.15337521696813 0.020597919045119206
50 84.4817526404315 0.02768515292700746
51 83.95223428964253 0.01825181903608386
52 85.24215063645374 0.043666235796592456
53 84.77557983194879 0.03558028011259928
54 85.01048772519657 0.04065100283779832
55 84.41715121018548 0.028995934526521272
56 84.05842112490723 0.0205596362757271
57 84.85016221889992 0.03489164587466487
58 83.64223004929889 0.012366206413885306
59 84.19366701202762 0.023708359132577073
60 84.44408367023915 0.03000481835276847
61 84.24293647308188 0.02649703691004912
62 83.9440939784781 0.01631894489453034
63 84.24318320021636 0.02516374348502015
64 83.56684246240485 0.009805699100574494
65 83.77821729466598 0.01765571608356742
66 84.55157001399002 0.027791388530578387
67 84.47478273110046 0.027347651208450174
68 83.6290160151802 0.011271839029526998
69 84.5121905072646 0.03155888524000139
70 84.6354555646674 0.028189576261582028
71 85.1124675795655 0.04473504462725919
72 84.44856200319643 0.03485223538673188
73 85.88016840634711 0.06226691247013483
74 84.75887945455571 0.0337739754675358
75 84.58252168971492 0.02969379316230847
76 84.12373425547831 0.025989493307738365
77 83.67754248734711 0.015606867293507687
78 84.493241621588 0.03310174271036104
79 84.57061145320809 0.0328998552438905
80 83.94866391448208 0.018142612770326028
81 84.37414187571302 0.018365779193818765
82 84.28126744400949 0.017560749483351512
83 84.55525474442146 0.02467635117032041
84 84.67947271716707 0.019363117452779743
85 84.82381477898424 0.02704043921672461
86 84.88270849099985 0.023504858546018914
87 84.6633585245806 0.022336276388287724
88 85.0176916259885 0.03355382456318523
89 84.8180368186072 0.029498691522205744
90 84.33531883874481 0.015931071242951456
91 84.17578103494826 0.014882066870793298
92 84.48005179995155 0.022697880486168276
93 84.03355709940094 0.008706698287873182
94 84.051480325453 0.01268872384654196
95 84.42073978356001 0.023813525649393985
96 84.07826719891756 0.014972212742755953
97 84.12394426109604 0.021900783142511093
98 84.31300290495219 0.01888553949648264
99 84.55335978118843 0.030539136685879043
100 84.85641843337088 0.032658312226668484
101 85.07870090660619 0.040480636651186064
102 84.37982276246467 0.02785558565156554
103 84.7646703850489 0.035939785974408944
104 84.78689042507284 0.03482883102154166
105 84.49340363145902 0.03183448827609925
106 83.97192907153769 0.024103615063873374
107 84.17724245096171 0.0228223648360798
108 84.17528565871554 0.020275569255743586
109 84.78413244605257 0.030296817928790798
110 83.9682726169279 0.021795970547838217
111 83.92309520585032 0.013178174800261622
112 84.10093335813335 0.013919680671640955
113 84.4251564948342 0.021032253646417587
114 84.45229297809715 0.030882840596674677
115 83.99076183967998 0.019971850278956094
116 83.44325666783357 0.002588943890442841
117 83.73386213011835 0.005561366703851767
118 84.36542686387784 0.01663391525151836
119 83.84577486296003 0.007820025909909822
120 84.34813959808052 0.019476970630677104
121 84.32795270947638 0.018604717066760812
122 84.34603899211587 0.019808583029118698
123 84.2214617541403 0.02039141166731584
124 84.446521572738 0.020922132400566396
125 83.45767293557232 0.0021569891703665522
126 84.04632342780226 0.017464550248608268
127 83.78899285221861 0.01783069757427902
128 84.84523707305735 0.032978583860402866
129 84.53728605026765 0.027215598181931644
130 83.87733997466356 0.014321770286485513
131 85.06293498022727 0.032134019548447745
132 84.29129859424032 0.021374422742910792
133 84.19540962000161 0.021774493966871367
134 84.46453371865734 0.03357937131300892
135 84.21807591754086 0.03207857490761834
136 84.16940788578081 0.03190940211817561
137 82.91565948338453 0.008921125887431769
138 83.72141408324713 0.016705597117245063
139 83.69990966397279 0.019230827494005398
140 83.74537846341899 0.015071313962502164
141 83.09983636584113 0.005897325071424153
142 83.45660080104261 0.01719123495584174
143 83.4707989935515 0.011679366134273672
144 83.7192919854241 0.01306242138231073
145 83.41366172873809 0.012866904254019484
146 83.50809004450558 0.015788824398092594
147 83.69517375028931 0.02150584607488759
148 83.43696650968975 0.022073853452520997
149 83.6096168809798 0.01610090943524778
150 83.74043590774087 0.025198436299309623
151 84.10777078786826 0.032568718587157264
152 84.41210502341836 0.01901208308973701
153 84.05346054377613 0.024219901398241817
154 84.64972586597725 0.03740694021752489
155 84.47312880917023 0.024929171772605563
156 85.22571970541429 0.04256196615560004
157 84.3882282858979 0.02969066779864693
158 84.05027756544975 0.02120388095596737
159 84.59515866120266 0.025232342261411134
160 84.11375353735626 0.022054730099796638
161 83.65625073576398 0.008025730026655076
162 84.31531854727929 0.024155286492917316
163 84.13996293711831 0.022596683127499406
164 84.86364681266984 0.04135143347375625
165 84.41335366574891 0.026245180651007782
166 84.47784118330654 0.02025069565745108
167 84.48114471244833 0.023320286177748284
168 85.57392853704158 0.047728655759660454
169 84.70875096941546 0.029492625519482396
170 84.99075250937935 0.03433898281407066
171 84.62897459046827 0.03536124540980845
172 84.21167566753158 0.030430071726457952
173 84.42012227356899 0.0251136692854822
174 84.79988234248191 0.03481307643514531
175 83.98454144573596 0.024552625298115416
176 84.54954937814587 0.022765558143331144
177 84.24586364036928 0.021863127872737143
178 84.72373487695315 0.03541437792584112
179 85.63261525103451 0.0531441855985364
180 85.13381648431476 0.04287034611304119
181 84.74837237739021 0.033875018677851254
182 84.34270548201707 0.030075024248330195
183 84.50565212044577 0.04242313975662804
184 85.2393840781809 0.04315507424201015
185 84.87346097820009 0.037806494570798876
186 85.38452944180706 0.04760141782678495
187 85.28785133488624 0.04861507832376233
188 85.1020473031706 0.042343299767306664
189 84.84667734320497 0.04126750919157318
190 84.78896820593069 0.04689058849732286
191 84.09033913461668 0.030452040791126622
192 85.1830358413107 0.05157036843064877
193 85.08430646654158 0.04852100372745993
194 85.07424856180533 0.049505293135505224
195 84.8607204082882 0.03676885639526528
196 85.09436857228054 0.04394796881902585
197 85.06388654863487 0.045591923649947685
198 84.3543026583756 0.03364463180962707
199 85.08610948620615 0.04523776601580565
200 84.18391442264615 0.029188863390022024
201 84.62971889884523 0.04119042702461473
202 84.33647067785667 0.031693540919706
203 84.5103855961236 0.03179445963335947
204 85.21004406829043 0.045032816087318794
205 84.70003906545148 0.033627427730720805
206 84.41877626129462 0.02603132156486765
207 84.55421344880558 0.03249223281285318
208 83.69143418232086 0.015448387943296726
209 84.54443210081779 0.03966720275781033
210 84.83375002508122 0.038078093488972065
211 84.32215796036702 0.03208166510443222
212 85.40449392781386 0.0510101204997464
213 84.90247952815574 0.04598395837241431
214 84.88931568342007 0.046263007998041394
215 85.18777656503302 0.04928983784110019
216 85.50397192462869 0.05239246450918389
217 85.56745130985547 0.04959030208529358
218 85.35957032601787 0.041851623978378605
219 85.65113020958007 0.052103422648845044
220 85.39074550934173 0.045088087075417116
221 85.6212648614514 0.0476097417841006
222 85.44088508733547 0.05100508710496965
223 85.63824958462776 0.0552399792058742
224 84.94303382622925 0.03789909580711648
225 85.31076787143655 0.05034501939973535
226 84.50236081964991 0.03747766221049886
227 84.41444346123869 0.025679964621897255
228 84.91487254302594 0.04494686254054858
229 85.05309319140542 0.045032206974530586
230 85.46279604078798 0.0525124940828795
231 84.68523046034791 0.04151627786318346
232 85.35835822489733 0.05021342882289792
233 85.15751001300612 0.045173550853786604
234 84.59398783554819 0.03216115380436069
235 85.02443409630801 0.04417750816445376
236 84.63543582339658 0.03521526727497293
237 84.42754824652117 0.041401936046772225
238 83.68628265635526 0.016480820262577245
239 84.32021061368955 0.03289982111598311
240 85.33983685633815 0.05185015073710053
241 84.63971500791916 0.04255043377207768
242 84.48264997055598 0.04087048694907047
243 85.47090673626839 0.05611723738567198
244 84.62219989478494 0.04218315976916043
245 84.36530065702202 0.04215539583160055
246 83.73674113446265 0.02465010450546623
247 84.52779534952114 0.0407229893084714
248 84.48641265317245 0.036041729173186376
249 84.47942994481637 0.028424782759478684
250 85.1726874082021 0.04925221123643564
251 84.73625530723929 0.04024859210661136
252 84.69808700011887 0.04223188158944402
253 85.44158865156939 0.05613597120725278
254 85.42541277217103 0.0581715827106184
255 85.09821092198621 0.05168939872294798
256 85.60295186761498 0.05508574787913045
257 85.6042688491102 0.06157027538551907
258 84.46434329780493 0.03691587343928737
259 85.48196715232262 0.04982591252146262
260 85.57550986524605 0.055194936082781476
261 84.51878435243214 0.03693150690031266
262 84.89949738460022 0.04063389983079713
263 85.43852849848942 0.05392578644049484
264 84.4645316364095 0.03909237108813335
265 84.49465915599384 0.03417942617666436
266 85.15058138625639 0.047783834292843275
267 84.75556567047227 0.03922587776924569
268 84.7151937735639 0.04454201337698738
269 84.68990379423295 0.039012019207004256
270 84.85324050280056 0.04694690961788439
271 85.19024888744894 0.04403658085632567
272 85.13241455320743 0.04232764123967925
273 84.94698292139388 0.03420175965446026
274 84.90858900024037 0.0386314533625276
275 84.77110442518723 0.035710857146544095
276 85.02030529924934 0.04033086747844006
277 84.48386801224753 0.026035593225157805
278 84.82412191824818 0.03612182722939905
279 84.36555656840089 0.03200404287108993
280 84.77293902023908 0.03434935028628694
281 84.29295220316804 0.024128182198934423
282 84.13625369017487 0.01892111335265456
283 84.48223954326774 0.02605476853497357
284 84.75748833406203 0.027320994162799095
285 84.53264551112284 0.022305969995907393
286 84.75912640984622 0.026042431679555444
287 84.80553677453283 0.026302589682782096
288 84.6295424776696 0.026413957570163737
289 83.81172335316755 0.01258191960903765
290 84.02753608617368 0.009323366875798378
291 84.2818887135233 0.017762690924642888
292 84.5971210619186 0.027203494209682155
293 84.51185852121154 0.02475788301731563
294 84.49424723448531 0.024142838128015653
295 84.13725027640484 0.015264823255244031
296 84.5605052007239 0.022730468358754585
297 85.08721002606319 0.027834171434382493
298 83.96844429648017 0.0074223047805437314
299 83.72418065335131 0.006104400482703332
300 84.21566065321183 0.013913427634522302
301 83.79737258991742 0.014757899626369309
302 83.91323657892751 0.011380059098198059
303 83.41916476846565 0.0033682383035579244
304 84.06898566934585 0.015738086655390116
305 84.04375561291705 0.024674727451162837
306 83.50570540305256 0.007931704623315716
307 83.18772455900864 0.004162056329155117
308 83.74872329861101 0.014876841297998933
309 83.87225164839357 0.016537678599997552
310 84.56499858552418 0.026493174693448585
311 84.29283666492168 0.016358332920881402
312 83.52643829905297 0.004161377610689354
313 83.7113048613478 0.00608693074556832
314 84.14439415777245 0.014621807045519408
315 83.6434797690223 0.011587512111472464
316 84.52101243008858 0.01916353647294211
317 83.7912490775384 0.012135585394207893
318 84.50111113386247 0.022595288127700175
319 84.59192577255813 0.019534463583974038
320 84.36600173704814 0.02098225691442146
321 84.74451767732401 0.028789356242111985
322 84.64235838901655 0.026058236813287672
323 84.22211412947232 0.009983839722236265
324 84.09312678861707 0.009683758095176853
325 84.13756705089986 0.01749239447399875
326 85.00945789306674 0.03526591463327022
327 84.33426383291918 0.022488897559638565
328 83.9887024092152 0.012742785688744873
329 84.22913366448019 0.019910650274423625
330 84.38658360012025 0.011865037320314076
331 84.39203346819299 0.014394361964122693
332 84.19289401427257 0.020401701959641194
333 83.47628476557936 0.006286862251564829
334 84.14228873962685 0.01875283717996612
335 84.16699447373018 0.017069913654290114
336 83.8233739392357 0.01272805165806834
337 84.18072126867641 0.020881230464244505
338 84.17521260106199 0.01953577370061832
339 84.23137813837145 0.023982091593607757
340 83.80165609534762 0.017486132977837188
341 84.1911249919305 0.01623958296220762
342 84.70695114562272 0.02579805238023314
343 84.01464461195772 0.007740655220074277
344 84.02064185179874 0.018768184539940114
345 84.28339975233065 0.015736303026138043
346 84.490164742128 0.020801329560179993
347 84.24827715827364 0.015013273258961402
348 83.63084941183922 0.007402374699644887
349 84.19135726573295 0.01482902237582695
350 84.04198935330128 0.00931820243791226
351 83.85480193495887 0.006824327110823369
352 83.78286338767793 0.0038463924239811043
353 83.88196728958835 0.007533687596147032
354 84.33049408640262 0.021650498006100194
355 84.1965025712165 0.015454834750001312
356 84.55383506776387 0.02802658261389457
357 84.03749038878125 0.018276946112145143
358 84.64357136083336 0.02724418380061122
359 84.35367032902565 0.017016304316094466
360 84.66060729157014 0.02477370939939405
361 84.97250252139217 0.040623122908048814
362 84.43470512235574 0.024155735920348698
363 84.36562356144344 0.024209700371187082
364 84.1697623033381 0.018135729898234976
365 84.9057029320986 0.030678109580912105
366 83.5038432823763 0.009053149072593025
367 84.19782613146124 0.02089641517420826
368 83.91406943168901 0.019275626632369924
369 84.72039649456994 0.03406234690034571
370 84.27106041992174 0.03126784126471849
371 83.90756096006888 0.01673087992350919
372 84.7767162910193 0.03596992378389863
373 84.57029505625215 0.03371833600483187
374 85.12276610912767 0.03883342430592118
375 84.21683977283885 0.020161434771607478
376 83.5856951721328 0.014841848339746888
377 84.27587011977646 0.029286910503232733
378 83.61107537330766 0.01552349966612998
379 83.40805345432523 0.009460414113952598
380 84.1120177415888 0.017717231381011223
381 84.47305289811149 0.028837590178268147
382 84.42770585904012 0.028993093503122846
383 84.72298080335807 0.039874977263307576
384 84.27601595197434 0.016692534485464927
385 85.2211702620715 0.0452129534415423
386 84.17748983664016 0.019249032367693486
387 84.5757361915436 0.038476938724742005
388 84.70875148819292 0.04331620064955555
389 84.74807850678155 0.04720544200654808
390 85.06124434865782 0.0454950929605461
391 84.4493299638226 0.031845153665132186
392 84.5525708870481 0.03991656017593026
393 84.56912790147707 0.03949365110151626
394 84.36760558989113 0.02657955598836559
395 83.86330123942142 0.019077086522403586
396 84.59580587958241 0.043845261525685575
397 84.63015604315738 0.03739221289968653
398 84.74285962039275 0.03901287942621978
399 84.21770540922248 0.02738092002044723
400 84.37150746235191 0.034099226053109666
401 84.46550345951046 0.03549384400257072
402 84.67178474759693 0.035591751427582974
403 84.1621345813696 0.02115911525634484
404 84.02492250940415 0.0239126956521738
405 84.34932241973243 0.031076697178802792
406 85.07066974655463 0.048293969755904054
407 84.16057213185694 0.028121763989410464
408 84.73380620919826 0.03551349654035452
409 85.10947373084758 0.04273492797736367
410 84.15214540850657 0.022615239246225216
411 84.60875130222735 0.03135226891894294
412 84.57227790912039 0.031046658110036263
413 83.48390962977588 0.019158619655632925
414 83.9709616177882 0.025041470531000587
415 83.63539751398021 0.02133699042712167
416 83.2749334488214 0.013206111984951918
417 84.28700350976167 0.03330760138568378
418 84.2730209112598 0.028194586026376034
419 84.38391180857285 0.03271558086816606
420 84.22650752265682 0.025533527740733475
421 84.41274084956552 0.027147187278659723
422 84.11716864983808 0.01661920494256508
423 84.18054940062935 0.01736108185429841
424 84.52786741696647 0.02470722816200177
425 84.74435491941576 0.03533660052275012
426 84.509205119093 0.030285978912188427
427 83.96327987451394 0.019260552777023543
428 84.0678081042361 0.017028026207021374
429 83.49919119293634 0.007611702155436051
430 84.09694429581808 0.022946831870804152
431 84.3056636568777 0.02823980778066404
432 83.95688980076848 0.019688899342741317
433 83.89766520781613 0.016720770748485325
434 84.08567617423546 0.022175011513920984
435 83.9371486098954 0.011675524997697306
436 83.41458470213553 0.0054385103508886035
437 84.0823760963205 0.01604643323477495
438 83.81814780442956 0.01934585471605832
439 84.63251127080761 0.033193547518333255
440 84.56528164512459 0.02759538687586105
441 84.27132559959205 0.016468682309670912
442 84.60869456945329 0.02445365718181136
443 84.48103902293246 0.0230025957295662
444 84.27190820933671 0.01822534599703285
445 84.18243353899125 0.018023461781572325
446 84.65315323400189 0.02646222964872702
447 84.14468202868159 0.024409326511996787
448 84.30938091820188 0.017361868573624983
449 83.46361674671373 0.002939839865897076
450 83.8664618816672 0.008987933242368129
451 84.21785963598214 0.02395944533477634
452 83.95308791404938 0.02386445489354283
453 84.19472966357684 0.02731577237806826
454 83.75767562102834 0.020782757178859135
455 84.33060739762561 0.035614409605015496
456 83.67564986940425 0.011799706531465337
457 83.6244693749218 0.009956117469146375
458 84.10686606681124 0.023012806158898558
459 83.86481256405625 0.01820530959557698
460 83.97450128789455 0.02026571232732577
461 84.05976355434368 0.018909498627910026
462 83.4518549588791 0.007353794863655949
463 84.10774697176241 0.01679547020220351
464 83.71922738740759 0.012754747881672412
465 83.8260538296556 0.025289898170189895
466 83.75675382251532 0.00983545930307761
467 84.60645491913282 0.04439534760767461
468 84.54554703032484 0.028467830158445562
469 84.08636208920879 0.02761329023214365
470 83.50033687545988 0.017244173332864987
471 83.85789665418211 0.02351147092425132
472 84.01176901896702 0.025981943696311016
473 84.76451131184679 0.03999473300495415
474 84.26942229867527 0.02796463773129909
475 84.51260561930572 0.029451890441604345
476 85.09637822800632 0.04060286499872956
477 84.72413257242087 0.028100846531595725
478 84.01260527575349 0.018331374366769015
479 85.02588186975926 0.03969202673608363
480 84.89944156209695 0.04264765068822107
481 84.5166589701775 0.030349807156590414
482 84.48146041436644 0.031880177223098216
483 83.7796344164536 0.020853325595752592
484 83.6672546528175 0.011292712473264688
485 84.65621034615668 0.031522245351350286
486 85.57888794297008 0.046527084052628065
487 84.96346379035248 0.0411516544312609
488 84.97187064678351 0.04568156872403373
489 84.036994280789 0.02829235363156113
490 84.68450240443936 0.03591528922260678
491 84.30115904551863 0.02782173547652833
492 84.24946708873134 0.02875934113503309
493 83.89038317313928 0.020796329964213434
494 83.2409335536134 0.010143944653086212
495 83.7554612932961 0.02318884743858307
496 84.02833647958643 0.020483380544750185
497 83.23407251868544 0.014170304892168861
498 84.42735597441178 0.03360717447510242
499 84.72841686775826 0.03377538511244871
500 84.99369253983923 0.03213327865930116
501 85.21277317916419 0.041660698512970606
502 84.57282541629917 0.032567042993745465
503 83.88037986654997 0.011637954133714379
504 84.24580543444348 0.017754497317577056
505 84.88637459530905 0.03978877221625643
506 84.83148705739683 0.033220093080998714
507 84.86261283681748 0.03430537735825967
508 85.16990009936043 0.04155345830986845
509 85.14684883255953 0.043015636211330976
510 84.74862254517313 0.03389110565764264
511 84.65557370165322 0.03276122154321304
512 85.15032853930082 0.044742353059749385
513 85.55172942508631 0.05704474546380445
514 84.93428958349982 0.040532085827080455
515 84.9266123517661 0.03627933871891709
516 84.44538661058215 0.026226859986404505
517 84.48625043430144 0.03191565914446992
518 84.80727054664275 0.03352791757846252
519 84.54832379823408 0.028652892773233685
520 84.73614548521829 0.030766574817168713
521 84.59227377205524 0.02510232299662818
522 84.42934794829027 0.02483262064176761
523 84.58968358876798 0.025094325518043914
524 84.69856903223963 0.03507800091405866
525 84.48610101012171 0.023682083810319554
526 84.58536253099987 0.027257686541461212
527 84.64078866224826 0.02910210401351143
528 84.15880906158263 0.019621811859757865
529 84.60433522785299 0.03543520663194577
530 84.77959320379797 0.035457222671655964
531 84.34431318085588 0.027123326497058176
532 84.61794181349673 0.03207780329900645
533 84.81904844021524 0.03132334050327312
534 85.01967972092959 0.031366849941707686
535 84.31567652861686 0.016990800959645336
536 84.8377013133159 0.029817951386058805
537 84.34739676543221 0.02024035519245382
538 85.10094375607959 0.03346883489096075
539 84.59621537846229 0.030689272759017783
540 85.13733374778859 0.037160105737223725
541 84.21945167348913 0.021310551346956585
542 83.92620629171643 0.017998609334528015
543 84.4015277778955 0.030789982826938456
544 83.81189412952409 0.024513848586213194
545 84.1208934837933 0.027557973094299415
546 84.79160761201672 0.0335945512200847
547 84.4876346742984 0.03329230850963616
548 84.93055125775734 0.034863024119494046
549 84.72256194783512 0.03821175560508083
550 84.03882222645716 0.014730986334442253
551 84.71339552126604 0.03203182885747746
552 84.28520598614992 0.01959906376719245
553 83.9340000137741 0.020853342054267032
554 84.01106507857821 0.021861882052936266
555 84.04541659216667 0.02361967728295844
556 83.59618640979565 0.0053661663547016625
557 83.01644230747186 0.004086657211239242
558 84.14416129587 0.027324162686720554
559 84.05721551227614 0.026867110540756522
560 83.95171056774882 0.022265145123915087
561 84.26362745099757 0.018953959322419278
562 84.84266078666896 0.03473956801186873
563 84.34008793069486 0.028883087588541967
564 84.55327787301246 0.029800000246020364
565 85.10893652680032 0.041493405390009785
566 84.34218204479886 0.029004682627034706
567 84.52526225325035 0.03600465853711743
568 84.40097730557406 0.035014759208653934
569 84.65720814601904 0.03110395693680279
570 84.74889248232212 0.0327185364504754
571 84.77843869629598 0.03428134726625498
572 84.98362943521744 0.03406296019528254
573 84.43632018142561 0.020186013701696925
574 84.56323961679357 0.03494342008496931
575 84.40629874276485 0.020781019828347014
576 84.28728613361056 0.023461581883498783
577 83.70562411950334 0.008587959281041058
578 84.08301993787738 0.017273056802544207
579 84.0141169352138 0.022706343447359223
580 84.09260739912432 0.022206211883700644
581 84.08877050962973 0.024700937427850067
582 84.77083863711286 0.03250178647578028
583 84.69205602271141 0.03438656557647102
584 84.97259578249398 0.03916792084725251
585 84.08736071276452 0.01891407908392051
586 84.27763081081305 0.03271939346456765
587 84.83340126755591 0.03166501778831077
588 84.4802849990693 0.029261042219159816
589 84.68319252174936 0.03206203283917097
590 84.38258991152797 0.022390286980051632
591 83.8839681619254 0.013449672349662434
592 84.12021341059642 0.02355751809643336
593 84.3884033348377 0.022697685067572082
594 85.05554593870396 0.03621519052720279
595 83.98879599321869 0.01047962146895165
596 83.8138546088209 0.01266523254323626
597 83.87431662946734 0.007676240200038542
598 84.0529107362255 0.0038754075054701076
599 83.95874309197231 0.01150866471853318
600 83.91866056780748 0.01230094014305294
601 83.92468477240978 0.01308633832545969
602 83.82866780003236 0.014604786682759663
603 83.83215234553047 0.013613369844570844
604 84.36173646644338 0.022429328877118127
605 83.8609419843344 0.016487319698348935
606 84.01223036054552 0.01998971396498128
607 83.67898775569758 0.01349530214935013
608 83.91634978181074 0.025202511482725343
609 83.28847871064508 0.003310260010436772
610 83.9523591040109 0.023226535706845852
611 83.65611831213486 0.015233418869099458
612 83.25899530394294 0.007088686926167598
613 83.8479909972978 0.021215643774109783
614 84.02844264409806 0.016009667680942585
615 83.82406255013049 0.024578764083400206
616 83.5488935160185 0.020765748177625554
617 84.2847644640323 0.03396234757569816
618 84.58391925513247 0.03714618882834908
619 83.99502908853383 0.024442340588770484
620 83.32574208553687 0.011617347133225264
621 83.4573414008299 0.015146546763735613
622 83.98752320508679 0.03127273987859214
623 83.95799422881507 0.028522796364457537
624 84.16018739128599 0.026152968577482394
625 83.57852321683526 0.016245508577912626
626 83.4928596481603 0.01649350375205294
627 83.6803169504164 0.015869556410157415
628 84.24346761012966 0.02380041379433384
629 84.21189404264244 0.025075825735543122
630 84.0374048414353 0.01738089494411399
631 83.72403863944174 0.022096496228884432
632 83.50615588586652 0.01448898327872672
633 83.91462064219274 0.022281170779720028
634 83.73172729452118 0.01185514753728878
635 84.30670296738302 0.02367809307256974
636 84.00703180975187 0.025935027569603752
637 84.14402921727375 0.030157365756963928
638 84.53744479647072 0.038450353855020714
639 84.5577362993023 0.04059900028468566
640 84.25925108899632 0.03424784830481176
641 84.67017271731005 0.03849299943163631
642 84.34139115261091 0.03155831331838577
643 84.19595940958689 0.02665072691064907
644 83.98352897106685 0.02873029066910282
645 83.36558352362717 0.014807537273862637
646 84.46486055000385 0.02926496213007146
647 84.2124357221117 0.02503981427586932
648 84.12973756645628 0.026386429603868056
649 84.6448395955347 0.033664457532392555
650 84.03581253149407 0.02356128045425443
651 83.65746350977592 0.018704137421921563
652 83.56660903487212 0.009710598783965185
653 83.59252304126129 0.01635740368760774
654 83.84498937019467 0.02428846043323385
655 84.38995100011701 0.02829033350461596
656 84.21582728547813 0.030210805449690348
657 84.4343577641715 0.03687575591517467
658 84.08113588829664 0.03039379257136443
659 84.975882204632 0.04788158583647739
660 84.65518734373074 0.03746415266834546
661 84.41175407071358 0.031653534413642825
662 84.98175737146362 0.03726169378139743
663 84.35848908827586 0.031652739545775854
664 85.0888178275587 0.040695892707691916
665 85.17929164575972 0.043296422153155545
666 84.43772706923035 0.03103462766246845
667 85.32788544363108 0.04619604555496348
668 84.26290492117683 0.032017114585376594
669 84.91237521608035 0.036508162270099453
670 84.89743388955561 0.04010937236897094
671 84.16153253120896 0.024457621800602958
672 84.01671616924301 0.02439995815740903
673 84.64428561062208 0.032365479002866016
674 83.788356604261 0.019824941347518665
675 84.49146808600209 0.036795652356594655
676 84.28901875872576 0.024516512843789307
677 84.19795599902503 0.025193709986185753
678 83.9458348008382 0.025324487665401407
679 84.42012022145191 0.03192657473174454
680 83.30048372065501 0.012506372614677352
681 83.99476063559034 0.02857017766259662
682 85.1248852615326 0.03790347152879703
683 84.33678071191514 0.025866788681696784
684 83.50273862418761 0.007898125308453685
685 84.3104443995685 0.023613838941728305
686 85.22179586529424 0.043006440549282154
687 85.21306169464039 0.04547344807816045
688 84.59085238110552 0.03152831974372472
689 84.72717351066022 0.032558912884301905
690 84.66159599073141 0.0405022417345412
691 84.98389884838599 0.039497176163962755
692 84.73212668897744 0.03933665231503192
693 84.53559949693658 0.03248210258237205
694 85.23200805392528 0.05110508603900943
695 84.72621857160478 0.03871819076260852
696 84.5596127589176 0.03279284616593103
697 84.62465712767225 0.04019508402584138
698 84.59452070492299 0.03419267977681806
699 84.58144066413803 0.03961727164645645
700 84.44370087601565 0.038300820852883555
701 84.2942724846164 0.03631457403040417
702 84.38626117005529 0.03055831766319772
703 84.83710318644897 0.03321688648416499
704 84.84457265899547 0.047012405281495306
705 84.02464926950357 0.028347156138844865
706 84.35312720030082 0.03478516212430338
707 84.89894295444043 0.04213180566822561
708 83.81733183785484 0.020437935956186926
709 84.87945597232837 0.044838587389378404
710 84.5210887054906 0.032016977955169446
711 84.2061641478512 0.037037725255869014
712 84.65154515609332 0.03530021708327302
713 84.83372098984573 0.03633211474985043
714 84.48406100578798 0.036620228509214425
715 85.00755571340859 0.037022430180344346
716 84.33057240149029 0.02278003201780998
717 84.6073450287677 0.03346176272992318
718 84.92319427950149 0.03526851475416448
719 85.67932952946968 0.050798515483927775
720 84.63317531722302 0.028352529181767783
721 85.18955159163473 0.03995137355704226
722 85.5618661734274 0.04600761106111617
723 85.62506254820231 0.04871233470757319
724 84.95481255673359 0.03255311191303112
725 84.54930827566174 0.026404447846843815
726 84.95773384245673 0.03661298294721016
727 84.6251323387917 0.029341241686077657
728 85.15522969891647 0.042466375128220823
729 84.37145558985229 0.0281267760562961
730 84.81689973328534 0.03864896641759075
731 84.94917697261435 0.04060455946373809
732 85.7108630871173 0.049566541002932674
733 85.51675823730675 0.04780702682171689
734 85.17433190055038 0.03843484005492581
735 84.83593653099098 0.03168269741294827
736 85.24229101419157 0.03887809058398495
737 84.7032283871962 0.03195164858123234
738 85.1858220755104 0.04474210038508497
739 84.75549615256489 0.030424402240772364
740 84.5444871866032 0.026530753495924153
741 84.81553728989364 0.03987380197241841
742 84.89069744852719 0.04171293843399315
743 85.2054767695457 0.044342414948976616
744 85.25900280676932 0.044980734567705905
745 84.96906778652692 0.04139273573296576
746 84.74515468353194 0.030200340844254825
747 84.42164268821807 0.027221970582750776
748 85.56510617775831 0.04387120753832319
749 85.01698991467515 0.045687627751466287
750 85.09264006782641 0.042399959522531505
751 85.24699273690467 0.04516883631664659
752 84.6786532509097 0.03620617334928944
753 85.0345564001328 0.039301329439679566
754 84.40655786290891 0.02283933740789068
755 83.96477077024056 0.02071526746524821
756 84.63034542212992 0.04003646597500987
757 84.73088830001805 0.04252584594702369
758 84.7782086482571 0.03355114072136911
759 84.55799800938341 0.03382494806168912
760 85.39167085255453 0.04537208426106221
761 84.46858533006535 0.02513853500624219
762 83.80465363932665 0.010877693525229382
763 84.33726516397815 0.022634662225548552
764 84.84914578779382 0.03414980909826082
765 84.66585294284272 0.03512673907454389
766 84.90891341455827 0.03860619313397162
767 83.96392683310992 0.01770116883744921
768 84.03020289347825 0.021573837137095597
769 83.9019878243265 0.02154125343169555
770 83.74876439607887 0.010470297106724757
771 84.15039673079741 0.024128907545231337
772 84.0365466985812 0.01986850206802593
773 83.58734560140377 0.005730395090919105
774 84.36815098749058 0.025145059303261608
775 83.99260037712352 0.017795004871593023
776 83.84838142682503 0.015807393271443426
777 83.91891570913025 0.020601856699318466
778 84.09023154730664 0.023300692430538006
779 83.7926047508435 0.020895441292195005
780 83.45071580550258 0.01045257339859651
781 83.66852773502661 0.014350381578241644
782 83.59823068417737 0.009747961332263633
783 84.2512212425621 0.02406183187124744
784 84.56541881965802 0.03143273964199156
785 84.14631847104098 0.02616421058000573
786 84.11019319666208 0.024001227005763903
787 84.69705721970286 0.03412086669338821
788 83.47203857340041 0.007054969950729739
789 83.78811113684543 0.016936019320221374
790 83.68967887318274 0.013950210046472122
791 83.27655870736587 0.005779252984836947
792 84.13093282048078 0.019132979200432665
793 83.43433009365647 0.009084554916091503
794 83.45387291425209 0.006063982138563628
795 84.54191499103223 0.02911235831122827
796 84.44545191256168 0.031376189092219176
797 83.63082446064016 0.012459291512660786
798 83.70297621943838 0.02472066686240071
799 83.80818786000441 0.02671965708680235
800 84.10397585823219 0.02154118814890038
801 84.18458654021572 0.024046397982650847
802 83.29107022545378 0.005345926947872837
803 84.5882517009276 0.030601406488077743
804 83.84514229034738 0.011838467864449198
805 84.4532348668821 0.022852989100436538
806 83.94791728888755 0.020638156055717505
807 83.82853887708681 0.023975807341450772
808 84.1050727627853 0.026750235325498695
809 83.82499278240562 0.014533625204324996
810 83.9866769363578 0.02301782403326269
811 83.33312475417404 0.0025415991207309307
812 83.98195998868822 0.02290849043911891
813 83.79152746372985 0.019959002570777873
814 83.20954140728568 0.00948997224983339
815 82.97521135405503 0.006772533687495863
816 83.77659448132695 0.02117766113124997
817 82.88277574325461 0.006053219261792142
818 84.43623474653461 0.032720435575455675
819 84.74644186421696 0.0393929085288276
820 84.79328361388315 0.03235519174383472
821 85.08324683797413 0.039452888221156224
822 84.78691753894495 0.03951412353433592
823 84.56444938783508 0.031795690439581636
824 84.4919792269561 0.03161324344939809
825 84.52074052100437 0.03094544275282396
826 84.77471062489776 0.0385535344488791
827 84.68288440735934 0.03787452811673497
828 84.02636307267441 0.019319078695102965
829 84.23908738684054 0.02273800545645943
830 84.23442337040535 0.023837783113654476
831 83.95940077683214 0.02095730980084587
832 84.71140568692967 0.02873442086827882
833 84.22335613053761 0.020338568356827236
834 84.40241251014571 0.02977016637712293
835 83.69900297996486 0.016526141920316206
836 84.73949619907964 0.03947787754734189
837 84.69478372819506 0.03438242893073562
838 84.45968743216802 0.03666914433154722
839 83.78091933976177 0.015452865278017702
840 84.76035312148431 0.025777724374243305
841 83.95256831119589 0.01557207334325017
842 84.06098447614578 0.023035666535558552
843 85.03730568840096 0.038788973928671866
844 84.32679913638098 0.02825573429390027
845 84.17003904739846 0.028338420534352315
846 83.82276284368315 0.025055395100362032
847 84.65610776998423 0.03485943311074058
848 84.30546153585934 0.026465501516566348
849 85.16488986143791 0.04317270032954823
850 85.03082698131945 0.038076812352319855
851 84.7786425063133 0.026580696923226177
852 85.64712001319685 0.05224512921247593
853 85.04731429475397 0.034881634625777536
854 85.13058804497268 0.042131819298983464
855 84.2339348354333 0.018774290101743918
856 84.06836199330793 0.015205351129239375
857 84.65363469443699 0.02317419736014459
858 85.13600395383348 0.03531511426961165
859 84.63580264261653 0.027971866792742772
860 85.3407072554742 0.035682989727709113
861 84.34377950121144 0.024998530781940143
862 85.40330587500787 0.040478506215063104
863 85.47331008052181 0.04108677666534788
864 85.14213115258075 0.03633183461418177
865 85.54180164641396 0.04071710397067019
866 84.8437131454074 0.039363247180363325
867 85.25027368507143 0.03910328663313367
868 85.45100025705007 0.03798914766453376
869 84.72890160454169 0.03224582708655155
870 85.63111827830906 0.04575040481391979
871 85.07446709165298 0.04007269765646648
872 86.33108450299933 0.05944271768531384
873 84.41171665257939 0.01872032481925945
874 85.36989493890003 0.03402820543914209
875 85.60620222279795 0.04436424281391049
876 85.54057113797768 0.0472298294848611
877 84.61006337981233 0.03369790432318531
878 84.99697543407336 0.03956415478227748
879 84.44865504186168 0.029845416264515978
880 84.77578137879625 0.03477995034188863
881 84.83297879024948 0.03137813276530621
882 84.87035260573798 0.03519127834480973
883 85.52696766130545 0.045775659460803975
884 85.17256433540622 0.03914519313146847
885 85.58794725930844 0.04040993058213005
886 84.92702571836539 0.024945076674541933
887 85.04131035802476 0.03238022122171802
888 84.61688687633466 0.0259170423887799
889 84.17988758450119 0.015497718691793949
890 84.88035431708026 0.03502000115414183
891 84.8254780013463 0.03438089233283759
892 84.3279038713319 0.027080554182024597
893 84.65689665929857 0.025620240310934572
894 84.38644819308949 0.022257899080927235
895 85.20272039465704 0.038577480152555466
896 84.01000304256922 0.017584362343549653
897 84.45095115715588 0.025750509217453366
898 84.52557577931465 0.02851570551090632
899 84.78682377235218 0.036029513206020325
900 84.82824778148196 0.03270181479436218
901 84.80691331585808 0.040306056855355155
902 84.88840066133466 0.0320871196864283
903 85.13957199394632 0.0434680346148566
904 84.53331427692947 0.02867362061437706
905 84.49174085346607 0.0314341735764363
906 83.84783022813428 0.017479423721927456
907 84.71632563869419 0.02659999576400429
908 84.79758069816761 0.032087963513880324
909 85.06576107660783 0.03905261527238413
910 85.02347844995334 0.0406897112946879
911 84.8252324952527 0.03818146141833534
912 84.61751773442626 0.03676968791962332
913 84.83784128659882 0.03231129984616987
914 84.77928364291974 0.02227542490714718
915 85.02388555674248 0.03780984236836016
916 85.4068248929335 0.04726354775076391
917 84.40092717348932 0.02465148851442056
918 84.78689369830396 0.03620275505891335
919 84.35383649122497 0.01916400501400195
920 84.77239465346703 0.03414777470906338
921 84.91767392701696 0.04051414504427997
922 84.1757524720553 0.019839451860998336
923 84.56937067664587 0.036351428584239565
924 84.60426973069261 0.037451129215755
925 85.02588517351384 0.050621897443043906
926 84.95377688177446 0.04334332984063649
927 84.80565668278659 0.04174166012258851
928 85.1975676691425 0.04571673853222724
929 85.07577934218922 0.04022542113720429
930 85.1518200696155 0.053189527542691906
931 84.95455556628688 0.04496480619565735
932 84.79555946825502 0.04132628147207307
933 85.33497773007537 0.046197131817145465
934 85.03657070628024 0.04473515640109593
935 84.64481715885566 0.037863589301349476
936 85.37098362809283 0.044140071173377926
937 85.1093549051181 0.0443468895838528
938 85.01226753869317 0.042831311911386005
939 85.4893597024816 0.05258379050164308
940 85.32181004624518 0.049222653640590086
941 85.03430595559914 0.043702093285272525
942 84.88856265459503 0.03786547885900038
943 84.9706326715047 0.04385512202662323
944 84.50948019449031 0.03143205023743778
945 84.3397361850271 0.03936911779372276
946 83.91849497075997 0.027007670915498716
947 84.5044062934659 0.03172143965086527
948 84.53666459089075 0.029616541042471467
949 84.80297313149529 0.03438432099267319
950 84.25059622854502 0.028112900673246233
951 84.95863793577197 0.03826590949792075
952 84.51682949298181 0.030550850730729162
953 83.7431335862742 0.01940035894134129
954 85.02992182393855 0.03727141399194989
955 84.80480291472306 0.03677585834723396
956 84.42438724546219 0.028481234078459372
957 84.29680773304872 0.030417069462166157
958 84.96189598004392 0.04976820053428854
959 84.43884104234441 0.03811559750273075
960 84.4071932600233 0.03414246427814738
961 84.18043346038574 0.030463661452538315
962 84.74981557723292 0.03970826951963535
963 84.53739307929834 0.04308388575716249
964 84.95257284059554 0.04287195123347154
965 85.24728344194853 0.05501090528145702
966 84.73292988485224 0.037605892152202
967 85.52638706058279 0.058078391496866
968 84.7895603721467 0.04266055423371773
969 84.73702204788897 0.03697944104856188
970 85.18412508790584 0.05063894930345714
971 84.89153545452668 0.04180442966264086
972 84.27761550672825 0.03407392326673808
973 84.41130318011184 0.034626865295456666
974 84.51851051195162 0.027000566565197448
975 84.63464164939559 0.03222652935579917
976 85.04970537840208 0.041710254332925856
977 85.07921574427004 0.04061751956601667
978 84.82499920473664 0.04273709604781917
979 85.59576479501082 0.06099565848283228
980 84.88541716825185 0.03763464260622784
981 84.6504565111204 0.03520884570881033
982 84.74901865281247 0.03886606115688285
983 84.61283565575914 0.03095361014594289
984 84.1846300024131 0.02776654424971814
985 84.31131508125472 0.031654226082230896
986 85.22514774166353 0.04841278142439487
987 85.18718227623057 0.04737142411460804
988 85.03785157178163 0.04690910958408567
989 85.23380522765308 0.05210491431554365
990 85.61000700103818 0.057298594974035555
991 85.17248560181639 0.0492596203662119
992 85.27332751736729 0.04347703133574232
993 85.8039504053556 0.056800559232588865
994 85.45136314574509 0.04798646013486463
995 85.1344033058123 0.04425004011614553
996 85.39167821722152 0.05115435710281391
997 85.10011714490008 0.04740351316170177
998 85.32421988380678 0.050105785726660024
999 84.80647025416846 0.03935866899891227
1000 84.68378710387724 0.030886450669390886
1001 84.44280665752693 0.030397766813182736
1002 85.12074815809001 0.04495603164242823
1003 84.84962793189904 0.04082234397549711
1004 84.62623237377768 0.028616478232619813
1005 84.84289099565032 0.03739379854767444
1006 85.27559528796299 0.04672647153076381
1007 84.94385841149125 0.04261853194141396
1008 84.76055168505638 0.04017604444486289
1009 85.02002769511934 0.04344547873401128
1010 85.3754683003049 0.05809063390557334
1011 84.74267702505159 0.046770690659878045
1012 84.68546803468958 0.03562117100534756
1013 84.9717179558795 0.04644514919995457
1014 84.92910831212241 0.049033728461006065
1015 84.5247579088283 0.03504551078195439
1016 84.20116125380986 0.03409899241601477
1017 83.95955528804363 0.026446958756323857
1018 84.29898932364009 0.032510626493102324
1019 84.50323621042156 0.03682587361147849
1020 84.66919871715322 0.036008137052564226
1021 84.03886484386793 0.026453350580152635
1022 83.72425060999772 0.021744431772894535
1023 83.85148933303856 0.027569103239359682
1024 84.29919675013497 0.03621811114684459
1025 84.39262463785508 0.03324041412521461
1026 84.63819458359383 0.04271685428018335
1027 84.01083596504482 0.03129695188372994
1028 83.79684607818228 0.028685711184060825
1029 83.73171625650647 0.02688438469569321
1030 84.18394417060067 0.028025933981587592
1031 84.68720940181986 0.04090465852389846
1032 83.71624474094074 0.02270329100182633
1033 84.30246464976017 0.03259612947151602
1034 84.40312844647075 0.03316357049240792
1035 84.50664145163975 0.04300579708786967
1036 85.11905689581356 0.05022927055435844
1037 84.71566030726402 0.037549371912659835
1038 85.62569378749636 0.052567311758043855
1039 84.77425707068423 0.03579511279832781
1040 84.33188475653866 0.021278973785457733
1041 84.7076269651594 0.028634849400188567
1042 84.60976557093646 0.030862506171118298
1043 84.52341579148195 0.03739021822501376
1044 84.7378579634205 0.04249242740619186
1045 85.3508492136868 0.04821659242707421
1046 85.6245321811125 0.058299274085201636
1047 85.2313427520245 0.04804030900078615
1048 85.06090207481431 0.0473826866516196
1049 85.30398315723352 0.05527908989876318
1050 84.71832958806652 0.046055605326795535
1051 83.82622525394737 0.02089084104082428
1052 84.57722178804144 0.0387886934119529
1053 84.29507132561204 0.04217998383393429
1054 84.24578173205606 0.039435145864663346
1055 84.9320251668246 0.05362789693986181
1056 84.51710248711017 0.04092075119632399
1057 84.01572550115861 0.03484164486773644
1058 84.97629442543155 0.049649514024374564
1059 84.74358211644115 0.049722303308782245
1060 84.96442671316912 0.05087104805447762
1061 84.6788378728246 0.04528621732851934
1062 84.36916115096503 0.04453990871770208
1063 84.8818712201846 0.05450008694474284
1064 84.0469928586619 0.03392766891504695
1065 84.63080275605336 0.04591731114392328
1066 85.18261754487934 0.05090584570151935
1067 84.98347034332735 0.04628017654879557
1068 85.63781882551638 0.052213352313639216
1069 85.11951038469748 0.05027556018262269
1070 85.03713347456389 0.05364722628802021
1071 85.46566034346341 0.057946636715279554
1072 85.46227675789345 0.054526475307211775
1073 85.14393497623225 0.0485547446386182
1074 84.88417407172996 0.050374843987177176
1075 85.04521691564807 0.053834880572912414
1076 85.02596428988645 0.05636386238183411
1077 84.71962630342578 0.04581383117102167
1078 84.90253719018168 0.05200814208235771
1079 84.88254916472879 0.05000096497918727
1080 85.1789816130786 0.05465817622088598
1081 84.88828292006862 0.046167775677202094
1082 85.36105011561169 0.05555917831896173
1083 85.36311932455686 0.053900482133082184
1084 84.68469173091121 0.042286685956548165
1085 84.74927287779064 0.04685622290881364
1086 85.16693188848551 0.050306258097718826
1087 84.83045570875385 0.047626670692618056
1088 85.13237931996107 0.051231399077479645
1089 84.72136467365638 0.044569399902479434
1090 84.35118224387912 0.04546977947707964
1091 85.43987793882758 0.057632025057019365
1092 85.42723775424257 0.05694363247339118
1093 84.58964915020618 0.04618707162406388
1094 85.04979705902852 0.060021934565159696
1095 84.95089446004236 0.057076284487978524
1096 84.81406082862037 0.053218414250571944
1097 85.67713845994679 0.06572591192634991
1098 85.14589906333111 0.06234243855459087
1099 85.44590902062026 0.05900992904624136
1100 84.39131843204939 0.04602110323548181
1101 84.0106523733135 0.03900854868993764
1102 84.78405621603436 0.05447511250112291
1103 84.35627189743785 0.04035277019762129
1104 84.86301462052444 0.0510665619398486
1105 84.24518999475758 0.044072795336353776
1106 84.60193172333227 0.05073397968413296
1107 84.63240491746363 0.045663869054382245
1108 84.47094793897276 0.04473068287165938
1109 84.48791292863066 0.04563365743116421
1110 84.42300159652163 0.043591331727774296
1111 84.7072522795655 0.040479692368211806
1112 83.7035641151602 0.02501346026750395
1113 84.01452909896535 0.035306571361248484
1114 85.06686949087862 0.05597095214100967
1115 84.33324869458109 0.04386561930944166
1116 83.92663591726493 0.041143431576526335
1117 84.1269934646246 0.035982367981332364
1118 84.15104540854063 0.03691176168814625
1119 84.22477399782147 0.038866845144090556
1120 84.61089479778025 0.04743772232574206
1121 84.04731489850363 0.043632218771153974
1122 84.43661332409853 0.0479845656491622
1123 84.10549223131315 0.036266269269868645
1124 84.07246389003012 0.031948504339496586
1125 83.96771736624656 0.0392740037157131
1126 85.04433732798732 0.05394079836699983
1127 84.85073194186174 0.053634117242242874
1128 84.16327650074325 0.04189886446669455
1129 84.23154620952151 0.04023126673706412
1130 83.84214737707576 0.044950414265323646
1131 83.65541806495652 0.033458799342785284
1132 83.89020908042782 0.037004825881820524
1133 83.82036122067517 0.02847447805571479
1134 83.53718102818966 0.02440179121636188
1135 84.2974992092476 0.04118772413796301
1136 83.9678887491814 0.029980427978432034
1137 84.04385272606463 0.02806841374014002
1138 84.5417458165091 0.036262192113765246
1139 83.8411181791227 0.0262256513385708
1140 84.50760412975792 0.03890957924198102
1141 83.99985227852004 0.034101974980297434
1142 84.15425692986699 0.031684012010712026
1143 84.57478805566471 0.0411108416985444
1144 84.54152831857878 0.045979045951165864
1145 84.00704360594389 0.02835671580019883
1146 84.19504542890971 0.039231102528965
1147 84.1936661487829 0.041055263233216954
1148 84.59240754456593 0.04330656239062558
1149 83.86991125970823 0.030744810258838573
1150 83.90577195222735 0.028124203301940986
1151 85.37616200324544 0.05196200329778988
1152 84.6547810859852 0.051664788020910346
1153 85.28863460446088 0.06035841832411115
1154 84.48067205782327 0.04429188778506643
1155 84.99897634358348 0.050645167132526425
1156 84.01338495778694 0.029287658383888027
1157 84.5280175316435 0.04576652907029122
1158 84.23844173539807 0.03550544106675857
1159 83.76480586801895 0.02666590353160092
1160 83.89172589582945 0.029394822838779366
1161 84.40274707959165 0.03912864927016768
1162 84.21349803477032 0.03482098079686091
1163 83.59085109950277 0.02528801178626472
1164 83.80204668592938 0.025372234770954738
1165 84.06657148674995 0.03642337260505457
1166 84.36194079872338 0.04124322715845552
1167 84.12399215352063 0.04023362550259091
1168 85.08192513722061 0.053959830590260105
1169 84.4220487637478 0.03397676164306418
1170 85.14568683003404 0.048357041423168545
1171 85.03494572607042 0.048278888851880586
1172 84.7856454467499 0.051423394897224584
1173 85.2792104536768 0.05508367126146707
1174 85.04580050592091 0.06004199519562037
1175 84.6167515871656 0.049529467125972615
1176 84.17373667767356 0.03778796885413349
1177 83.94267394542337 0.031381014945668584
1178 84.47345547060716 0.03867535806755851
1179 84.21803651406688 0.032101257173919096
1180 84.70973049248576 0.046068523584570475
1181 84.52454940495186 0.04075343095994233
1182 84.5711999847788 0.0341064401374791
1183 84.70570581372407 0.04758830530505609
1184 84.61083989057752 0.04132909908742166
1185 84.68391090473257 0.04824955942116638
1186 84.36531050378714 0.04813176368250072
1187 84.76872739899119 0.04414464505907123
1188 85.27309717814764 0.05570040345621963
1189 85.78688110745277 0.05955815608878812
1190 84.9712591411387 0.050263873915608714
1191 85.18048162043141 0.04868075683265005
1192 85.61003345779928 0.06328192293905044
1193 85.47987328378305 0.06429142152592882
1194 84.85223008142337 0.04397391823559971
1195 85.66165868779638 0.05894895522673649
1196 85.00852049163804 0.05158875156731113
1197 85.17659162437137 0.06088351292256311
1198 84.98662933278027 0.05218175638328271
1199 85.49191164935759 0.06167451348501496
1200 85.8168693031944 0.06862380625222786
1201 85.19082493728884 0.06521435465476921
1202 84.8514167191662 0.04610092315153769
1203 85.14864433286056 0.05311619044818683
1204 85.41058358804734 0.05494849095586529
1205 84.77460435119727 0.03803627025009537
1206 83.76513699952366 0.023443878959756637
1207 84.95103662783487 0.05132989260686316
1208 84.76110749509041 0.044440012338471724
1209 85.05216249763994 0.060159452111723466
1210 85.63716747271594 0.05861496347259776
1211 84.8038278949982 0.04109968272352993
1212 84.61410763734281 0.045841978982257614
1213 84.98344238188066 0.051101507184820316
1214 85.64941110096524 0.061621208691295726
1215 85.02006654692428 0.046386360389753856
1216 84.80568606042857 0.04664202382002747
1217 84.5910661490451 0.039087628639352445
1218 84.51960873966598 0.03379217612096597
1219 83.99868637663859 0.03092950185352339
1220 84.54168284599287 0.04474929655460991
1221 84.94078112234197 0.045735115242647395
1222 84.34932500936586 0.04458834692533398
1223 84.44362923523681 0.03566596136431677
1224 83.93509988170572 0.02816108257323957
1225 84.6449336287466 0.044061671906715394
1226 85.52992862389799 0.05655719157537831
1227 85.49693631098773 0.05897436539494394
1228 84.42103811422781 0.03858143364816313
1229 84.74724167191832 0.04432303416179695
1230 85.00893529224793 0.05088489183928535
1231 84.41759064844182 0.03071653345080594
1232 83.8400373520339 0.02650607556579776
1233 84.3235941130655 0.04018603382300534
1234 84.12900871035163 0.03651232540881866
1235 85.21621054820311 0.05329593010228395
1236 84.84939731858327 0.0494218196892563
1237 84.9809646032733 0.046069677693550526
1238 84.73475944902229 0.048243623299302874
1239 85.20938214671922 0.05364693518965424
1240 85.21341964552187 0.06169326467409253
1241 84.34769564230822 0.039765790003678636
1242 85.1246897545962 0.05530423771978532
1243 85.45635986899798 0.05828134934025708
1244 84.82146608368478 0.04727424196193242
1245 85.01646333133493 0.047510111336833916
1246 84.96200601569531 0.04338288297104864
1247 84.5106239544058 0.043066275192104264
1248 84.1502075708672 0.028615011614049557
1249 84.2070098812356 0.030514866276469932
1250 84.72352425974559 0.04169453114995392
1251 85.34710206058797 0.052723802984085966
1252 84.70265011337634 0.04134491647410321
1253 85.04204497796738 0.05615967736342942
1254 84.34199477862083 0.039760308882719864
1255 84.52274882741699 0.047303287769480784
1256 85.02402514295898 0.04925675747013858
1257 84.68963565626113 0.03763856035006041
1258 84.97325835863307 0.04635141969987966
1259 84.69113858657302 0.037656891918977475
1260 84.49306161153345 0.04265256076268331
1261 84.47962097739607 0.039257383786822975
1262 85.2503182800383 0.04681704101534623
1263 85.58149574639458 0.051865084727315325
1264 85.36889983609792 0.049482610855755005
1265 85.14207367733535 0.05165288996369888
1266 84.56098022107811 0.038365552779153766
1267 84.3369868777458 0.03273152291583292
1268 84.96996256107691 0.044261498994860315
1269 84.65493502136094 0.045033534327125646
1270 85.2541834472098 0.05681615618761138
1271 85.00656789504748 0.04423289742134584
1272 84.76815050745648 0.048554794008819346
1273 85.00576395168092 0.04452561283592482
1274 84.95411506814243 0.05117260317886618
1275 84.89039205125515 0.054738621266440246
1276 85.21280898354813 0.05590911130649667
1277 83.81950187736307 0.031181926430246865
1278 84.18100160924595 0.03348099677790162
1279 84.90799057865331 0.04704387831283874
1280 84.71990407057484 0.045082820935378964
1281 84.65624112682667 0.04285944882586934
1282 84.37147660905637 0.03939801075931848
1283 83.95960851792384 0.03550293831634865
1284 84.30564825800947 0.03649511034345787
1285 83.73243289082555 0.023967865821727385
1286 83.34247680394208 0.02218740747349368
1287 83.72419553787819 0.022701380891081202
1288 84.0239373874522 0.027955444946100028
1289 84.33123141436364 0.032963569093347744
1290 84.51810325176284 0.035279440830229714
1291 83.80398029297497 0.025840161690472097
1292 84.00682503307794 0.03134447181435285
1293 83.76282794602821 0.024354167347608202
1294 83.85300310907998 0.02906899620201675
1295 83.49506743705375 0.016842979239467315
1296 84.09758306855596 0.029735006001201714
1297 84.22519777556097 0.03040344657173144
1298 84.30649348921321 0.03064760175827619
1299 84.39723225328282 0.03959841445293677
1300 84.49743575892053 0.0364048631225965
1301 83.7855821267443 0.025606199606501234
1302 84.35726951505876 0.02884424987542633
1303 84.58942523233884 0.03707142886504344
1304 84.67667361372003 0.03523040923161869
1305 84.56127509984513 0.03604077421893981
1306 84.3929209520912 0.037602738262335955
1307 84.51996886313236 0.04401324720601163
1308 84.68227300792117 0.044500819799182856
1309 84.25943201569292 0.027386168191348426
1310 84.31400100906491 0.038136352123344985
1311 84.82355727209169 0.045663819258143
1312 84.65180762697315 0.04726345221606121
1313 83.98299316086522 0.03240463536944749
1314 84.21823059240994 0.03449131749666812
1315 84.08900344817744 0.03420353031063661
1316 84.1718312408862 0.033959075822146745
1317 83.9947819287167 0.027580365245150062
1318 84.3323248872975 0.03369122788264933
1319 84.62827498974397 0.039350886983289146
1320 83.83271203763533 0.024573832754251734
1321 83.91224089335488 0.02312503654057485
1322 83.52976206438053 0.024363238869579695
1323 83.72744887742641 0.024570724466397076
1324 84.32268952194973 0.036177839466607464
1325 83.47070041639866 0.021805405413930723
1326 84.09641882874092 0.030758177468195314
1327 84.0967894900764 0.030339725942197915
1328 84.19397529035732 0.031817011607352064
1329 84.83101204311481 0.04141901537780168
1330 83.48229294380896 0.0175014727372923
1331 84.24275845924984 0.033235896151290745
1332 83.85434919203756 0.028835319902027368
1333 83.82304737115457 0.03265244662018296
1334 84.14855978299795 0.03415770894839587
1335 83.79549637370839 0.026018315290838645
1336 84.16745586450871 0.0350707699551881
1337 84.354752159186 0.04060580341105102
1338 83.95888802536724 0.0350887205699264
1339 83.83082323870232 0.02414478430225464
1340 84.59317616917602 0.03400263720372054
1341 84.58690717116792 0.03722326586562752
1342 83.99953058902929 0.036668879678398714
1343 84.55635415975065 0.03663946707045118
1344 84.1862447121705 0.03277109478670359
1345 84.23179568131243 0.035809294133975045
1346 84.23630679657055 0.03666911077584167
1347 84.03619622507554 0.035046141087572424
1348 84.0483676021148 0.029009017917654978
1349 84.16577513232403 0.03179238605884149
1350 84.34103132556523 0.03883856211963932
1351 84.44849208667341 0.042619454810221
1352 84.22514612120587 0.04086169217501534
1353 84.14908068529687 0.03596827673889014
1354 85.08377087358303 0.048794638214550656
1355 84.60329431519538 0.0430400883018931
1356 84.51594427173394 0.04173432607718175
1357 84.47884892585816 0.038886050657572335
1358 84.62883805199228 0.03800674853477848
1359 84.40361094679258 0.04262064304153257
1360 84.49620414721225 0.045385415676064356
1361 84.15602445133898 0.028793437235262287
1362 84.04022997345513 0.032097858305018656
1363 85.17863065978999 0.0542041846135094
1364 84.70893638298891 0.03780745058350565
1365 84.46603165194726 0.034319364153796106
1366 83.9826729314061 0.02794787277165023
1367 84.22209200414265 0.033272627957052436
1368 83.19220817980026 0.012772114305730553
1369 83.57872677789527 0.025646460862873033
1370 83.73342401347885 0.027679745222023655
1371 83.77584387384454 0.023211124633396807
1372 83.83362952533226 0.03082937115863993
1373 83.97988402856332 0.031621561022712186
1374 83.97999579444924 0.03505820873815446
1375 84.36218020978912 0.03661038430364705
1376 84.10421070930023 0.030921118065884268
1377 84.13245727525182 0.027441069480733993
1378 83.8962986725957 0.033914613003354854
1379 84.13176265643244 0.037763626315808096
1380 83.8081600929327 0.029049429442833063
1381 83.62465119987822 0.031087343514526244
1382 83.88414960049116 0.030644322386825684
1383 83.86704444202768 0.03174564452493245
1384 84.3402580956956 0.035910204169187554
1385 84.81977498841069 0.0458335123983582
1386 83.72184832922456 0.03143199046322165
1387 83.66834968940783 0.027785144015765706
1388 84.60004390986836 0.04125257256913739
1389 84.35515449759967 0.0430660001809412
1390 84.40233556399022 0.039248267734023234
1391 84.89615418792069 0.044189392189051824
1392 85.05614625783053 0.04833539535793663
1393 84.44210953983938 0.03865229596471953
1394 83.4270667041811 0.020866389944597663
1395 83.89564932395305 0.037310672910932596
1396 84.17561599782807 0.03597762000065685
1397 85.26255810595204 0.057716861620372484
1398 83.89968360961994 0.030717703256726625
1399 83.961514862827 0.024393915103784303
1400 83.93362141032011 0.029701022367275565
1401 84.06951698564713 0.035487821118704965
1402 84.15625064794727 0.03662795748914682
1403 83.86913096656954 0.03660197289305622
1404 84.22692810770336 0.035194464443514706
1405 84.0918899751006 0.03412758370410074
1406 84.07332843020035 0.034602170193530735
1407 83.99068594400813 0.03683493193147103
1408 83.97141325524544 0.03985219008874985
1409 84.27063934336276 0.04052404720799463
1410 84.64344150105853 0.0407243265510181
1411 84.05158804297727 0.03221609302759676
1412 83.52953998611298 0.027617728373234507
1413 84.40579553271787 0.04453773283709017
1414 84.47443848054314 0.04280001082499352
1415 83.95953186406336 0.03337224520720938
1416 84.16022325048561 0.033620368638399234
1417 83.46346445626902 0.02264060316763461
1418 84.06286531929824 0.03297833734141942
1419 83.58870752388526 0.028362274006902166
1420 83.7845662991168 0.032755918747605195
1421 83.53750437652536 0.024838768642361453
1422 83.45660698327441 0.022929394194789454
1423 84.5060468236727 0.041364237388682334
1424 83.91139062000175 0.02690485122101005
1425 83.71675627213925 0.019405639928144924
1426 84.73849717583848 0.04613023184912801
1427 84.20585247322732 0.040205056712539156
1428 83.86566838646337 0.03007981263122228
1429 83.59944912370784 0.027800462085420863
1430 84.92462976331802 0.05249078544544439
1431 84.8532120777681 0.044785891786033316
1432 84.70944987852899 0.04576136805131947
1433 84.58879730500226 0.041954271427743106
1434 84.48267132408968 0.038552804326038914
1435 84.55643848471374 0.04270460889158856
1436 84.20543229548207 0.03379991287947903
1437 84.88017501931864 0.041962238791651396
1438 84.29019119527999 0.03894763875316676
1439 84.3348524372954 0.029336971605280593
1440 84.59752828951451 0.03935915032348192
1441 84.47754692726336 0.03254693983605139
1442 84.03470367248232 0.024692477408834956
1443 84.1366686033877 0.029883306313436275
1444 83.8589559663648 0.025252108094419023
1445 84.02797750650964 0.027286573172384365
1446 83.64243702052876 0.012862339907275588
1447 83.66284872639017 0.019602056671229162
1448 84.67612611946636 0.03276137845843097
1449 84.63632391544851 0.03236202608684691
1450 84.94702592043977 0.03688690790331439
1451 85.52096878165064 0.04801099611285575
1452 84.43181733516653 0.027836422281339868
1453 83.84439249589771 0.022226595328795784
1454 84.37841975357334 0.026417150819092572
1455 84.5093549005204 0.03849093920452218
1456 84.25432043174882 0.028093078334155086
1457 84.62492027886417 0.03601843328605969
1458 83.46144790237413 0.014135887289506655
1459 84.44289467818382 0.021453453087769025
1460 83.81977458381047 0.013873573628236713
1461 84.76625750301092 0.037422713213605574
1462 83.9722774259013 0.021474962938931585
1463 84.33807332068177 0.02353199322267674
1464 84.35333983804807 0.025748136317920278
1465 84.25919425960298 0.028870626433841418
1466 83.93977115754515 0.020824708784505486
1467 83.65756936686297 0.01671167749078084
1468 83.96050262280099 0.024200582819000838
1469 83.56365023769824 0.015233985996106814
1470 84.36626701159938 0.030004288245180866
1471 84.33709286390634 0.03246362561030003
1472 84.16216896606367 0.026635755557782748
1473 83.81405237401259 0.028865107506328758
1474 84.7232440564148 0.04654673556946942
1475 84.55401223191943 0.039329508381974354
1476 84.72634225299356 0.04742264230858695
1477 84.21748452293728 0.026914366784304478
1478 84.23817524635858 0.03538343218849027
1479 84.45852822939109 0.03358871012573528
1480 83.88012302600788 0.02486037664534968
1481 84.14032774869682 0.02323091063716476
1482 84.95589853211216 0.04124097076122557
1483 84.31304846845069 0.02612494033063162
1484 83.98260588728738 0.029259089273549255
1485 84.08803317226509 0.032507622844114015
1486 83.98800594263948 0.02881280837889144
1487 83.86891515217724 0.02894300980567832
1488 84.27570169210996 0.033161480666833776
1489 84.86465238284009 0.03633958167056617
1490 84.88411487991233 0.03597840257988805
1491 84.63025077299042 0.0344195782378901
1492 84.33299052534048 0.03494007973827784
1493 84.4124210175687 0.029936869263251342
1494 84.80452708485798 0.039227459565136624
1495 84.41374955672677 0.029628468675576336
1496 84.45747761927264 0.031055035910218187
1497 84.52587389666408 0.0319797371673608
1498 85.3185877750065 0.05017713365811616
1499 85.41934316106095 0.05492917703765943
1500 84.37483532602526 0.030763560370159926
1501 84.38250420585837 0.03239574668797174
1502 84.96226161432797 0.04265625478900548
1503 84.8431306584805 0.045142364656238
1504 85.21094225776051 0.047243752815267936
1505 83.67612401227325 0.022137363425069112
1506 83.92750965490285 0.018534690105265872
1507 84.52402911926018 0.038879550432902255
1508 83.86469445953342 0.032039785433107815
1509 84.22578785254416 0.03336218162664495
1510 84.17641100952271 0.03554205362271545
1511 84.59414098986812 0.03330635210965671
1512 85.15483879203431 0.046630226403529096
1513 84.70804089632551 0.043266996476970854
1514 84.67375744849737 0.03512798434839137
1515 84.08847969105267 0.027953387741558755
1516 84.00775066803699 0.0291585117230021
1517 84.99572094111618 0.04648877941972496
1518 84.97168533354726 0.04673468862668695
1519 84.72436029491895 0.04047450679895104
1520 84.98173658048651 0.04214978265184344
1521 84.21116782647657 0.02752675430164042
1522 84.83867623775842 0.03898265881775287
1523 84.27521090550817 0.036839975672356196
1524 84.67194566198889 0.04006531080275688
1525 84.99639542158486 0.03818457380746543
1526 83.86150847356674 0.02297782322659303
1527 84.92245153071399 0.038292316072029875
1528 84.68430139834324 0.03481720170554281
1529 84.67944853283542 0.04243178831822125
1530 85.04595993195328 0.04422387410671991
1531 84.96712378993385 0.04776439386352194
1532 85.15622050973778 0.05171691236368281
1533 85.1852696020839 0.05064362463094585
1534 85.34382757532518 0.061485134077523984
1535 85.8738740460908 0.06804416166754312
1536 85.37503291093589 0.05564441550276766
1537 85.7954895326864 0.06415786098319942
1538 84.75378910670419 0.037206486508480685
1539 85.25361736128411 0.05215017908869046
1540 84.24729971358069 0.032442652529275806
1541 84.4728943598477 0.03802657934978315
1542 85.02783027289135 0.04712734885504055
1543 85.0299518125299 0.03918768376004378
1544 85.80333969853608 0.056372502520674383
1545 84.96289142944316 0.04140324569254794
1546 84.21642778608745 0.024383617027052606
1547 84.88165136098661 0.042156278097776
1548 85.34958091989333 0.05151474935844691
1549 84.46982283250995 0.030120427934655636
1550 85.43918082404946 0.04593684592032721
1551 84.81431920991187 0.03445701504559029
1552 84.69626396419716 0.03600712749178647
1553 84.56344794727913 0.03480645122673498
1554 85.29256645939893 0.04482639776142194
1555 85.39623283799129 0.04808269891664241
1556 85.54041496428792 0.0609531023576424
1557 84.64946574866717 0.038039885424240305
1558 84.46794869697652 0.04210036641726256
1559 84.35633160012208 0.029516526060127668
1560 84.81975576714231 0.042927139534134295
1561 84.63703831781427 0.03694801687243143
1562 84.20633886392322 0.02884968817291167
1563 84.77097656575968 0.043027232718061414
1564 84.69277614876673 0.03887946168294998
1565 84.68878226069732 0.032929913016288115
1566 84.94712705481973 0.03818399750132351
1567 84.57479600946253 0.03880680757127741
1568 84.34231011171228 0.03665550431276143
1569 85.1717223833423 0.042821396602675144
1570 84.98050124734823 0.03783920889773584
1571 85.1333963100072 0.03931749722187994
1572 85.02412782810009 0.038832292012082825
1573 84.59491134267863 0.03645520795001045
1574 84.44608333544787 0.025062554142998072
1575 84.6059226910609 0.03302916531027589
1576 84.39384244431544 0.02651888478909703
1577 84.568328839468 0.03139973783401484
1578 83.85691950967694 0.022189815020257186
1579 84.1455730360624 0.025829353903701113
1580 84.43541704086803 0.033010585403256965
1581 84.64031751545744 0.03665015982578135
1582 84.5243339346617 0.034746333863265755
1583 84.61824398322845 0.035449892152849105
1584 84.45421332184003 0.03712663338435496
1585 84.37638433484715 0.020673582361164455
1586 84.79024069449763 0.035948033185803197
1587 83.62653260352816 0.01981287010624977
1588 84.22142678001948 0.026602501024107994
1589 84.4749310711794 0.03348642336181651
1590 85.61138447270031 0.0571194369100142
1591 84.81723927286627 0.0518693661334545
1592 85.31424024596616 0.06022254484126888
1593 85.09528883577653 0.05615027797240324
1594 85.01088193975792 0.0539189036302542
1595 85.53306301820228 0.06156169814655299
1596 85.6062828822232 0.06916870786595342
1597 85.08160016521451 0.05658226135061917
1598 84.88923915100754 0.05281099474528572
1599 85.20685099648627 0.06316471794989387
1600 85.39736233504848 0.0680224759746233
1601 84.94015430840223 0.05507384012821437
1602 85.91100510638788 0.06730040266131032
1603 85.19526371026777 0.06508841468665383
1604 84.96719944167769 0.0591118001394374
1605 85.40282472196145 0.06191201508230626
1606 84.59739036651217 0.05199483123760673
1607 84.76176059723612 0.05577957807017975
1608 84.46620159193836 0.044057327741996
1609 85.01497397264589 0.056584482123815616
1610 85.75273560945624 0.06937975799814311
1611 85.38346068183712 0.07054096144929156
1612 84.85975740238906 0.0578767870339042
1613 84.85208312238326 0.054758614982464704
1614 85.18888393863178 0.056106991118580085
1615 84.90861003388137 0.05228684178423071
1616 85.11644645207328 0.05863413213751556
1617 85.20906120276453 0.06121031558931733
1618 84.37808994016704 0.04720091451255082
1619 84.4235948959499 0.045455200054374756
1620 84.60830987890135 0.048387788381049845
1621 85.10355755840135 0.053455813307014544
1622 85.34934277295348 0.06127031491103574
1623 84.46142959987371 0.05143912644880844
1624 84.3313777844337 0.04057136538789907
1625 84.66189958079713 0.050091941820714525
1626 84.5098553802095 0.04747712264779902
1627 84.4796948724051 0.048823409917052696
1628 85.00389009321897 0.060250228757337876
1629 84.38640700688013 0.037602613854949785
1630 84.45661333622823 0.046482065954496776
1631 84.85407057522245 0.04774723145161597
1632 84.13541462030638 0.038600698517781695
1633 85.10512668976146 0.05809210019903943
1634 84.83036888103585 0.04956040587637034
1635 84.87466369278728 0.054286453375527066
1636 84.39631260644464 0.03840703853651872
1637 84.3651432067815 0.04500155208222412
1638 84.04825407617474 0.04040636290993638
1639 84.61831273899615 0.04890907630357155
1640 84.30003552284327 0.043257400053089534
1641 85.10689251003708 0.0592992633067746
1642 84.898816764857 0.05105953496878146
1643 84.45885394133937 0.03752110282708654
1644 83.93058578806978 0.03402092823583569
1645 84.15893810370517 0.03117275739914105
1646 83.8496275804112 0.025991099409425233
1647 84.57867464551062 0.041487473928844776
1648 84.2431409424141 0.03678363278006036
1649 84.2566208519401 0.03671897647517186
1650 84.03124803448196 0.03428351620904002
1651 84.78206205310634 0.04327773228799581
1652 84.25042071011333 0.03159051903982957
1653 85.0510530592927 0.045208360809512294
1654 85.07918692687353 0.04782191230919497
1655 84.82112545704737 0.04270202581312521
1656 85.20993373005527 0.0527428938454928
1657 84.80004325687877 0.050255298522670855
1658 84.73352283728873 0.048309325691823224
1659 84.8679831937918 0.047440526011650275
1660 85.19839579313425 0.04969507839863074
1661 85.38547238284927 0.06481518976555112
1662 84.8942299391154 0.05214266522628663
1663 84.97021916601835 0.04761175495494174
1664 84.77150116157064 0.04805240989456627
1665 84.85335628877341 0.047331850492048466
1666 85.00226382971748 0.047191479835899
1667 84.38199151133416 0.04351281943930552
1668 84.36626766721787 0.03925836310195363
1669 84.6938799754344 0.043293306071954585
1670 84.35449062841235 0.03773084954086647
1671 83.67111324807728 0.03063919816481875
1672 84.56662655678983 0.049570314977474994
1673 84.67176267121984 0.04837510042294191
1674 84.03364785570302 0.0348392341797058
1675 84.6175649840521 0.04150198208189937
1676 84.25295282558106 0.03977592820447873
1677 83.69926142266395 0.031311589433237086
1678 83.96219632351095 0.024456078648861235
1679 84.40076307794713 0.04196722246770723
1680 83.44204261804286 0.022780509672859606
1681 84.23699486312574 0.04090823977478941
1682 84.3795500484355 0.03560275515659361
1683 83.70816818574569 0.024225894188565578
1684 83.28641568965901 0.016673200016509737
1685 84.13098545421279 0.03757826478024817
1686 84.29753019041156 0.043345463651474625
1687 84.4779984399415 0.04378533764039427
1688 84.59359410805318 0.04229592236092261
1689 84.29338403120032 0.03866882278465478
1690 84.04576333216775 0.03219343340526004
1691 84.00532560994644 0.03388880723121246
1692 83.56968587903529 0.02751104221912304
1693 84.5020942903124 0.042671514782666065
1694 84.59443708345832 0.04379361566448958
1695 84.58297353668772 0.04671195751108348
1696 84.75481504083143 0.05743549669245418
1697 85.17236694112549 0.059586321059640346
1698 85.31901465133112 0.05833858527330671
1699 84.98220470545353 0.04789400171172209
1700 84.75109996441623 0.04306588757312024
1701 85.21954546077345 0.056176611024388756
1702 84.24924436234213 0.03523291620047686
1703 84.0423539210714 0.031239537755361813
1704 84.62084734960762 0.04224214851168018
1705 85.6554508112907 0.05979139973267
1706 85.40203988462532 0.05437869682321983
1707 84.28518482958482 0.029044780233761558
1708 85.07411174688005 0.04183326120858655
1709 84.47861565532388 0.03561944800010253
1710 84.57477601609668 0.03887469138993693
1711 84.91334031012356 0.0506368163625639
1712 84.21518311502287 0.03869939560426916
1713 84.38710325637213 0.03603213987429199
1714 84.82650828220817 0.045753943279773446
1715 85.07581539499056 0.04759742571394099
1716 84.62214806181397 0.04309880065314731
1717 84.30416910423921 0.038471609026124676
1718 84.47999981579498 0.041519240842465055
1719 85.40454666753256 0.050897239885826284
1720 85.04391105476913 0.039426243862467625
1721 85.05057638928487 0.04584596954508735
1722 84.95023873724034 0.04670812922689338
1723 84.9733777292737 0.045984296039932704
1724 85.20402609559318 0.0496636955259967
1725 84.63465966869045 0.046072421209215175
1726 84.68164451687046 0.044721544601557306
1727 84.58530759631795 0.035944285715957314
1728 84.4988352190764 0.033295346076621324
1729 84.40064124376589 0.038583556603615454
1730 85.12833919623279 0.053641481161655014
1731 85.15984314472773 0.04634402006806848
1732 84.2389988470097 0.039721660592516694
1733 83.98337569314417 0.03461379566443146
1734 84.16668757738083 0.03872624426013549
1735 84.0065043766822 0.033371909672478495
1736 84.3169696091641 0.03521743522519338
1737 84.11352920600207 0.03457162148864079
1738 83.59413776815991 0.027140918253702573
1739 84.14487979336 0.03837437559512069
1740 83.81779612354242 0.029940681905162636
1741 84.11987554097799 0.03647446667865928
1742 84.00340879130165 0.0458682587760898
1743 84.51800659296913 0.048634310506502576
1744 84.43970784240169 0.046260024819735346
1745 84.54973087181811 0.042467019186991806
1746 84.35103579957955 0.04112028067397089
1747 84.35982660958808 0.045355621141091707
1748 83.96483104201678 0.03322047811393436
1749 83.96234083987778 0.0373473332312374
1750 84.49292856574084 0.049248962193068846
1751 84.48596811656475 0.04877542513449018
1752 84.9866919373698 0.05016694424180557
1753 84.71174879907636 0.044491204356265635
1754 84.40145181292742 0.03824610728725686
1755 83.29769597426072 0.017164558731222135
1756 82.92069108889046 0.01502200921032637
1757 83.77530626954929 0.028539579546094207
1758 83.4866041941187 0.02352251294550456
1759 83.78550399726903 0.033466932544516714
1760 82.79016253878932 0.020341793259138874
1761 82.94353208199247 0.01542768863157673
1762 83.53333503613459 0.018186172276889345
1763 83.71296972658075 0.03533032527123181
1764 83.90046941618384 0.033545425809776375
1765 83.7591908699054 0.04087650675081478
1766 83.87601199880679 0.035641645413382106
1767 83.89703382394923 0.028278002001757785
1768 84.62761924047965 0.04097472906567523
1769 83.91615755685345 0.030441705130606955
1770 83.83195676119264 0.03146542598141466
1771 84.63946589350405 0.0425032996539102
1772 83.98941425830651 0.03749782187902717
1773 83.7486974628275 0.03645828346997171
1774 84.09604517113357 0.041252965275321185
1775 83.83243528341143 0.030757323708287987
1776 83.10463240133913 0.025099888869803966
1777 83.39054051434958 0.027480599775122516
1778 84.18995323317024 0.043666895635998126
1779 84.86618070619953 0.056137972776247436
1780 84.25455395635352 0.04327883764438678
1781 84.19155194215786 0.03688035559810776
1782 84.53771522907978 0.040432574534457144
1783 83.09819066688435 0.01825905559656571
1784 83.27917679525841 0.025895622035858046
1785 84.15784623582941 0.03378895471089505
1786 83.93148754209432 0.03014619445197464
1787 84.21495842079332 0.03681113098354616
1788 83.7189266126924 0.03110285117480216
1789 83.75149915990167 0.025729333822436362
1790 83.90044956627911 0.03788910526906908
1791 84.28230580747321 0.029862520463032505
1792 83.87666422665248 0.03362479116982686
1793 84.38878268119116 0.04107903584864214
1794 83.58025224660194 0.02505164326089937
1795 83.95325001101256 0.03240429643550513
1796 83.99545878900697 0.042479620535446516
1797 84.74155546173313 0.04409587623527156
1798 84.42329541516737 0.04453516816998737
1799 84.31404505516578 0.03912132257980816
1800 84.28709101517465 0.041714756808718056
1801 84.46976032255235 0.04663225338703991
1802 83.8023496366342 0.03552736816814572
1803 84.09258381513705 0.042561959437463326
1804 84.50350481561468 0.052787502796044716
1805 84.24085942461969 0.04184772356777233
1806 83.50593518174018 0.02506083873185616
1807 83.70510523376946 0.030201976205199266
1808 83.40049457443803 0.027340586606412143
1809 83.54402379458757 0.024256173689361504
1810 83.61892685020354 0.027918403697638317
1811 83.80997270652142 0.028788622040860967
1812 83.55710110028363 0.02871360535819778
1813 84.05574024328996 0.03587836402997413
1814 83.76885878103916 0.032146423079702946
1815 84.59334471848837 0.04603043013953556
1816 84.38000640480472 0.046116353595575976
1817 84.89226586234531 0.05168673670469681
1818 84.7943810758497 0.049837437116132755
1819 83.79564409220318 0.03675788695017479
1820 84.74268630425242 0.04449118522836104
1821 84.08821783547903 0.030471798993660593
1822 84.61010338384442 0.042447695532716545
1823 83.92196960880196 0.0311948447434528
1824 84.11952030401538 0.039119477895668275
1825 84.78729353287423 0.047488405651761045
1826 84.06834487736822 0.03209649088247468
1827 84.20334258010287 0.03586008329913937
1828 85.25226251462989 0.051483158494634695
1829 85.38920745789646 0.06514366495432633
1830 84.90460861849591 0.04521246753227448
1831 84.66260304050898 0.04135711020125532
1832 84.63271353949243 0.03990895590158661
1833 84.72856252627815 0.04583019155405332
1834 84.72781061489229 0.04415101587284531
1835 84.04871930389264 0.0328275950370277
1836 84.58811060348596 0.038287966545426766
1837 84.78602388819618 0.04929792921098086
1838 84.18101463674115 0.03514710541795829
1839 84.56128205239567 0.03961748571251811
1840 84.33830870726031 0.032933072286300935
1841 84.94214844050063 0.050180466164478243
1842 85.74769584118576 0.06447903599782323
1843 84.33166246325979 0.036603303801343245
1844 84.4905025163348 0.040390039428247926
1845 83.53080068390912 0.023294777372523834
1846 84.87624983773055 0.04525164927360059
1847 84.44774086755046 0.04273676034529428
1848 84.8884278961202 0.0456320255023146
1849 84.1791358744903 0.03798722756948003
1850 84.31815195464456 0.0382178704410191
1851 84.69612520332457 0.03988118315198974
1852 84.69650233028644 0.04605713580137871
1853 85.05687915271615 0.060057540235948004
1854 84.31293631240312 0.039772997464231685
1855 84.35060499665319 0.03631302054752261
1856 84.44803961954182 0.041313455912016406
1857 85.21809173542454 0.05808538878214031
1858 84.26950458743673 0.042484701151817794
1859 84.46067729217476 0.044916773291209244
1860 84.49377379293827 0.0463871034761455
1861 84.49517740235409 0.05154974575992455
1862 84.0088610312267 0.034401526333816324
1863 84.15830934386696 0.03405603151409742
1864 85.1556059695516 0.05554609265892274
1865 84.7356687963722 0.05558014275085332
1866 84.12306100005037 0.038472825305503444
1867 84.66307811178605 0.04604678198483858
1868 83.7809565781583 0.03287635800193045
1869 84.82298909548034 0.04198133347732724
1870 84.1798336228651 0.039296483842911845
1871 84.61714024580348 0.04480101053059582
1872 84.37562301781767 0.045587110549898835
1873 84.27300960095124 0.04025717854540334
1874 85.11274290595826 0.04916394452218131
1875 84.16949905766656 0.033012382691963715
1876 83.83077605823732 0.03094603866843637
1877 84.08441098211838 0.03901540207925802
1878 84.7059976773884 0.05184267876650239
1879 84.33545805209842 0.04146676564356522
1880 84.66252584701421 0.04597950910481596
1881 84.06371826399922 0.034073491176190074
1882 84.7404209742948 0.0437044994026724
1883 84.82031851198465 0.050788837299761025
1884 84.71732159293902 0.04685712118596386
1885 84.65314175282562 0.05053134491935718
1886 84.92679560005499 0.05910314634374492
1887 84.90526070072335 0.04647820203697828
1888 84.98852139454212 0.048982190034274176
1889 85.40277014342493 0.0637765115133413
1890 85.28599172699687 0.05578602562747936
1891 84.51065660467276 0.05081486500528687
1892 85.18983943598018 0.05469495174947281
1893 84.44403146448967 0.04509460179054847
1894 84.91699755163458 0.05373164033413014
1895 84.9175009247983 0.05218067464686882
1896 84.59600878162611 0.050746165481152405
1897 84.70342603563604 0.049520348857758134
1898 85.43685189118264 0.064608641165537
1899 85.2933358667259 0.061605008482115364
1900 84.40192603467759 0.050367665653606064
1901 84.47783173262411 0.047153166454182105
1902 85.0416307624946 0.05641574190326115
1903 85.0758855389637 0.06646429989570135
1904 84.51208449701755 0.056153817758170965
1905 85.06888606249558 0.05877487983236929
1906 84.32773937772946 0.04575349879000834
1907 85.27640997448266 0.0613878529147156
1908 85.07053047165891 0.053851803320899005
1909 84.64203820907115 0.04911372281046322
1910 85.72812889178941 0.06225272342024046
1911 85.26401159172565 0.06261811872862966
1912 85.92830515144257 0.0710077295298912
1913 85.64567364265032 0.0701453482623201
1914 84.56435752185311 0.04471443737976566
1915 85.06127909362682 0.05016500645828592
1916 84.62133302495661 0.04466706764436368
1917 84.43426929252827 0.04158320862313081
1918 84.93711208691373 0.047389397381809806
1919 84.0148728022222 0.031458374443285364
1920 84.08442273362593 0.035361978336260536
1921 84.9286234427292 0.04937959547736703
1922 84.13610853087457 0.038409842072418376
1923 84.10762503278156 0.03509196951796212
1924 84.82559970950764 0.04846039320841766
1925 84.69991811279749 0.04317979581479692
1926 84.59598898218086 0.0376108838437863
1927 84.99585326135953 0.04765617626695706
1928 84.27767742711993 0.037508907086425736
1929 84.96206422891619 0.04536543662859094
1930 85.1011521003782 0.05199070253969473
1931 85.35106685624842 0.05882992806095244
1932 84.50770385100861 0.04484256776606155
1933 84.71616946462933 0.04490901250704327
1934 84.59272839671374 0.04048748393680446
1935 83.8437362034721 0.028606335344077416
1936 84.3734862381325 0.04355819835170727
1937 84.20669885417934 0.02919234365399581
1938 84.80279238851263 0.047571299298197145
1939 85.1211759513971 0.04266768291993939
1940 85.301047727172 0.052180556476481676
1941 84.73480376788251 0.04210707644653533
1942 85.48178596077304 0.057353197292169034
1943 85.09690108489272 0.04157345245307231
1944 84.89425855062152 0.044509286032201945
1945 85.79226972125899 0.06271347586171316
1946 85.90106804825209 0.06565072352766099
1947 84.91146010982519 0.04914270671640564
1948 85.39135257350024 0.057260484768570485
1949 84.91935121428835 0.04764535742273457
1950 84.75315968534974 0.03794607434658959
1951 85.17352886983744 0.0568269138037264
1952 86.14634900591503 0.07032080780815331
1953 85.9595768267152 0.06828289271892174
1954 85.85568497728653 0.0687876616966776
1955 84.5415344287924 0.05179768999137924
1956 84.93693419691871 0.05324593634922714
1957 84.79311189338912 0.039814926147298535
1958 84.53746714627803 0.04491228862901908
1959 84.09275240744832 0.03601117143116128
1960 84.5646589813129 0.04150956246915838
1961 84.5233660098156 0.04206430130814409
1962 84.30234691045293 0.04016416094001252
1963 84.26482297893591 0.03740113560213665
1964 84.58127585207819 0.04079982655359382
1965 84.8370098546726 0.050557882776528396
1966 84.74724920820246 0.05083632429618201
1967 84.23175245106401 0.038532431011414126
1968 84.69698154964635 0.05497509133498091
1969 84.4177274929243 0.050715925263574935
1970 84.89094258775071 0.05481364728956717
1971 85.26838831870262 0.06030770574527544
1972 85.41127942811924 0.060826809068370236
1973 85.65051384812489 0.0652246309825506
1974 86.33560989049175 0.07059570714528152
1975 85.55211601761171 0.056649393738696374
1976 84.95549020326335 0.05036180579083338
1977 85.55380790187591 0.05693759756912098
1978 86.05845125184003 0.07074118788950912
1979 85.09119882927043 0.05278742213774945
1980 85.95270589111371 0.062037562446259686
1981 86.26139715006359 0.07355789235569221
1982 86.36828314668905 0.07456250251997942
1983 85.77106398206779 0.06967356728612739
1984 84.95587677771205 0.06057424205493467
1985 85.45226137054003 0.06623153305458152
1986 85.51472921963463 0.06706177374543798
1987 85.0725382280736 0.06258196285178308
1988 85.87400624696858 0.07571158514711074
1989 85.74664922184377 0.06395370577518045
1990 85.60037947375929 0.06765663824007495
1991 86.04004449390527 0.07378019184141094
1992 85.64012589178813 0.06957494592932967
1993 85.32106270884404 0.06062536836737631
1994 85.0517154961213 0.05013356155018278
1995 85.56556309968512 0.0649897656928875
1996 85.15379085845323 0.05368568034608545
1997 84.63338899295444 0.05159584914574966
1998 84.96853970928206 0.061184320782974755
1999 84.8490372170492 0.053629930812468696
2000 85.38424759366171 0.06354718934275849
2001 86.2322639406036 0.0729883652231591
2002 85.53099927765722 0.05944805890383775
2003 85.03979549890103 0.05884991957026031
2004 85.81504401193104 0.07513859940475454
2005 86.07908600022073 0.07608689546531
2006 86.2865843015768 0.0787835936930511
2007 86.4172516063816 0.07397167389695625
2008 86.01088964464755 0.070267648065097
2009 85.27394141393971 0.05609131429382197
2010 85.73732329638311 0.06831221891467221
2011 85.2819732716317 0.06151966346348203
2012 85.48821810739618 0.061855108651958424
2013 85.2557330711928 0.05729755425560701
2014 85.18183110184177 0.052620752672261295
2015 85.32852057889048 0.05544806219023046
2016 84.74472903887022 0.04775594685899487
2017 85.35057913034142 0.058851398950300116
2018 85.36527025563137 0.0565889202161135
2019 84.69172291032083 0.04792061597883668
2020 85.11942625654781 0.05967702008669429
2021 85.03684988787022 0.04707753124703318
2022 85.34531327189393 0.04546577014954345
2023 84.39262798611416 0.030543356620239992
2024 85.06740665924144 0.049365682990855864
2025 85.18542775168876 0.056264821583804636
2026 84.15226065413007 0.03377503289152617
2027 84.47186733622651 0.03571868779016718
2028 84.30511636989587 0.0417098374021414
2029 84.43517542317416 0.04506742772100025
2030 84.32414998428716 0.036892703775079805
2031 83.98990900371521 0.034338964992342236
2032 84.10313640249892 0.032019062047736746
2033 84.29759352402058 0.04085266824496536
2034 84.69232637746676 0.0429403705152368
2035 84.41608334051429 0.033002297165157346
2036 85.19969990969986 0.04657768190695333
2037 85.01632051967867 0.05408427486004341
2038 84.46776609080801 0.03449763673229822
2039 83.92028116323254 0.02928064586656709
2040 83.91590070086646 0.03021082301848743
2041 84.21029598771537 0.03455586549977396
2042 84.22173911092729 0.03745287837486988
2043 83.95082589962279 0.030173785593601177
2044 84.13937574442413 0.03210117876648577
2045 84.06632169022716 0.031087218386439353
2046 84.29206955890275 0.03471084259630042
2047 84.5497766816943 0.04177255476463326
2048 84.70754945536883 0.04520708804128115
2049 84.41621996861606 0.03995037028515269
2050 84.38430693393386 0.04232142962996588
2051 85.07058172303593 0.05387967558946494
2052 84.45593064711902 0.05375918341651553
2053 85.37376324226646 0.0626565278777198
2054 84.58600784430286 0.0489494615408097
2055 84.91112442664122 0.04718279274339454
2056 85.16208452995794 0.05915042844310148
2057 84.88851401131426 0.05707920631186114
2058 84.8768023676198 0.05407781198825423
2059 84.98383239713334 0.0555218916812622
2060 84.29821979054442 0.03990382965914452
2061 84.65402875581402 0.050094980257409216
2062 84.14797707889 0.04271182367585713
2063 84.38279884654901 0.04016031650526586
2064 85.1816121734853 0.06349633149483946
2065 84.9794765665536 0.04823439699183674
2066 84.46205803296787 0.04257356133820689
2067 85.11896450192702 0.051527090869094905
2068 84.9158643533602 0.04851679065849879
2069 84.89427056398866 0.047974875793671656
2070 84.96345839025645 0.04590083917356935
2071 84.33306491024192 0.03870088045547382
2072 85.12029409180138 0.05525545262335252
2073 85.19946894529092 0.052007499665456036
2074 85.25203612717478 0.05234543057819052
2075 84.11656824409667 0.02981559513104859
2076 84.56275390925255 0.0441064542907168
2077 84.35808701183144 0.0433558732003424
2078 84.14224745378078 0.043928390275821405
2079 85.23025336920736 0.06192253212984422
2080 84.46513665781623 0.039572691111438685
2081 84.21234315246627 0.04093245255965694
2082 84.13854951132761 0.036118231428465264
2083 84.69240625281299 0.04795427925375906
2084 84.89361037182906 0.04954584640422832
2085 84.87824882773775 0.046068633925144487
2086 84.87061615697836 0.05156541325353858
2087 84.52012764494403 0.04459763541239381
2088 84.96611303550418 0.05110901948709823
2089 85.05082531633497 0.045613247985041294
2090 84.98985917479921 0.051650648959787104
2091 84.3844937866041 0.03372083879166998
2092 84.5313512064952 0.035467693759241414
2093 84.49375729397912 0.04242013662221511
2094 85.32275866701622 0.05754063438181245
2095 84.36154561937981 0.03535851196886208
2096 84.25358549938301 0.039972382122527295
2097 84.51393398421047 0.040191144440009374
2098 84.81320804367023 0.04732969366164386
2099 84.40405499659389 0.039769672680246004
2100 84.24298080058155 0.03713716306861581
2101 84.69273720811422 0.041726879060400845
2102 84.6908360714274 0.04373170716075914
2103 85.24685485269046 0.051986661571193915
2104 86.0326928567065 0.06812378340823355
2105 85.066239623187 0.04510561328492124
2106 84.1889701238517 0.03195946191476462
2107 84.74723846566565 0.045974955693684594
2108 84.26678814317698 0.03848045547477663
2109 85.41821482817069 0.05747751262858025
2110 85.18703898970493 0.048084136135979616
2111 85.80028258418584 0.05878871857188106
2112 85.42279037449994 0.05546012590663807
2113 84.85078243870947 0.046495917967913636
2114 85.45322544420212 0.055838755108976734
2115 85.0654232164778 0.049492827948129814
2116 85.20299779211267 0.048242687972871234
2117 85.01805313229535 0.04886607803996834
2118 84.64392008198598 0.03493740461219397
2119 85.15467272835518 0.04963081394702318
2120 85.75917379600286 0.06333154548418152
2121 84.41774141050169 0.03919006109301526
2122 85.87146219671894 0.06210203515878232
2123 84.7981009888134 0.041014304806252455
2124 85.17003341919269 0.04666857575695593
2125 84.7833377438077 0.046903761341628214
2126 84.94182155052692 0.04656971516682895
2127 84.90587921241264 0.04390456754143646
2128 84.65349536073487 0.04751376663524509
2129 84.64766723664434 0.0434598101480681
2130 84.95709064861013 0.046839020226424055
2131 84.09917862102239 0.02693089268203852
2132 85.03167471575395 0.051371948500192444
2133 84.90421513767355 0.055335009867774065
2134 85.42407291508712 0.06110382431933059
2135 84.66413757993767 0.043607006845163276
2136 85.064046043259 0.04645838953344417
2137 84.38732674378686 0.04701153460490792
2138 84.70548036220012 0.04777891689548697
2139 84.12515772433704 0.04185562406150045
2140 84.45151752255865 0.05227097067004616
2141 84.87825913069886 0.053323547488223655
2142 83.67748254232215 0.030517864403141193
2143 84.36713028633343 0.04980770011702362
2144 84.15698362357766 0.03906910665805041
2145 83.97914218881158 0.029648139474135915
2146 84.3476217833358 0.0396780367307642
2147 85.01695687297425 0.058487373624241834
2148 85.367251619525 0.0642812360292433
2149 84.74363001557354 0.05367847696563055
2150 83.91263184191757 0.03907537539922368
2151 84.35388224066445 0.04757419792731388
2152 84.35045302910548 0.041822442168930274
2153 84.46410570978043 0.05266505420572687
2154 84.31279272171795 0.04127478358612513
2155 84.99834379380133 0.05634256142971106
2156 84.52503852800531 0.04828137364496876
2157 84.9959827838387 0.05083433341309229
2158 85.23289299273807 0.05564912107011799
2159 85.04901700504837 0.05308237316342068
2160 84.60661360417255 0.043815179451747954
2161 84.92472281666507 0.04990387774233074
2162 84.88422376714911 0.047951558539455874
2163 84.81338047097806 0.05135057024308509
2164 85.39033991173864 0.057648297323528164
2165 84.8801017464602 0.04859958979201573
2166 84.81834600598786 0.04572388063649668
2167 85.17430770732618 0.053710018251334146
2168 84.06285833688197 0.03326324544188153
2169 84.32299512435188 0.0359009760641239
2170 83.68625779905322 0.0259872441411223
2171 84.0196060759792 0.034266235941519674
2172 84.63619340275092 0.04891214822465828
2173 85.1109318375138 0.053843883122353886
2174 84.4540744536112 0.04385896584977522
2175 84.05015150921231 0.036341060671344017
2176 84.18230879833409 0.03846052866610805
2177 83.71208201452954 0.03025412949190065
2178 84.00710941203387 0.032378873657351814
2179 84.37668366046967 0.04552233793602711
2180 83.92554580186577 0.03787880955322287
2181 83.67531244710993 0.030458397331481146
2182 84.83449903063638 0.052190067547349006
2183 84.86500769860913 0.049694261905186554
2184 84.6545171165844 0.050666322545823705
2185 83.8909116857002 0.03661920048013445
2186 84.533072790637 0.051277167500053844
2187 84.3240395040539 0.04619360258085814
2188 83.78749274655374 0.03556819098640773
2189 84.96025197202353 0.05728479981477952
2190 84.71426625233568 0.056940855408775914
2191 84.5507466105253 0.05183648667071061
2192 85.02181781842262 0.06150547455511535
2193 85.18594653919438 0.06028289227559347
2194 84.74984586257617 0.054892980426512805
2195 84.4063942755255 0.0487005941792954
2196 84.71125672186008 0.05270811485671367
2197 85.27807719992536 0.058802075475600235
2198 85.14867398541887 0.05512431040575494
2199 85.16641454353594 0.055560420265192256
2200 85.71524276723655 0.06342209851349956
2201 85.11085851799845 0.0548383884550524
2202 84.79903268871908 0.055247774514638026
2203 84.60115224302946 0.05403676553159742
2204 85.25416549863974 0.06215750657755903
2205 84.91279229330912 0.05251094667018941
2206 84.32608395606718 0.045503712197283
2207 84.720122331388 0.0529873202378206
2208 85.27071578235262 0.0690354598852464
2209 85.41797428045813 0.0655545017506598
2210 85.27957588022547 0.06020686884649784
2211 85.26096511073932 0.05759765875418632
2212 85.49552679027857 0.06902448980084874
2213 84.7897137076929 0.05657677501282732
2214 85.19971140667157 0.05821202759543209
2215 85.09372490165885 0.058292013596075165
2216 85.0720805141988 0.058336724040165544
2217 84.51568149826821 0.0475865133676735
2218 84.49788425765958 0.045106300460199145
2219 84.78043970025628 0.052157206343187545
2220 84.74209982465021 0.048738398656671955
2221 84.4728589580787 0.04644564951215213
2222 85.2136017523406 0.0603087036759995
2223 85.32131821396642 0.06553606269615675
2224 84.33002504153694 0.04769269906915907
2225 84.85516566843759 0.05714648942111711
2226 85.5911922906656 0.07646917408902909
2227 85.19142233179873 0.0670800853365644
2228 85.29967591940662 0.07014942992210704
2229 85.15140088073306 0.06443150850410517
2230 84.74745265143672 0.0562426581931017
2231 85.99377480149082 0.07563721841271276
2232 85.28647573533081 0.06952079397603717
2233 85.47088260870098 0.07021205113101203
2234 85.39278965970297 0.06341934625259071
2235 85.32288568994802 0.05633833733211269
2236 85.1239972704995 0.05552506987074224
2237 84.8182834608899 0.05843674838340096
2238 85.2980454292114 0.06539819730163077
2239 84.63407008550489 0.05175735664827208
2240 84.80185571266442 0.04962462074232743
2241 85.38436354455712 0.06363986335397975
2242 85.1024934837269 0.06420946889363055
2243 85.43724191352307 0.06507887402207535
2244 85.20382477234041 0.060516091880272516
2245 84.53001303881318 0.05522566205418855
2246 85.17853842150626 0.059768500315993234
2247 85.06950398497192 0.05457588042994177
2248 84.64256790009713 0.05418260471889769
2249 84.93387679801009 0.05431463094641831
2250 84.49727204730522 0.04967624831989881
2251 84.78565273344364 0.04980670554816158
2252 84.29959125293239 0.04181469152402961
2253 84.0161691725294 0.03652046662859232
2254 84.79842038294206 0.05429735181000661
2255 84.72433204231453 0.05244382478387222
2256 85.27694374156674 0.05598902768014902
2257 84.26696868260895 0.047413870763218346
2258 84.63271917277173 0.052624755025063474
2259 84.37319646697105 0.03873372822853516
2260 84.43523605402024 0.04300348136585441
2261 84.4565199983884 0.04793498104988425
2262 84.95651657624853 0.052957920940506664
2263 84.67057588450012 0.05233480729646289
2264 84.79465729210311 0.046296370951754096
2265 85.0421941387052 0.05677305487254303
2266 84.98710604938277 0.05205332030768062
2267 85.34889981409347 0.057601581908952815
2268 85.2384913795929 0.057086231953001
2269 84.50572508217704 0.04390290636190064
2270 85.20836863951837 0.05519576761726197
2271 85.8677003216858 0.06753997494395658
2272 85.29270070479585 0.05793683484139389
2273 84.83934200893961 0.04963459722803254
2274 85.28058951154797 0.05641773376248649
2275 85.16533066604505 0.05630551534529793
2276 85.15373736651652 0.053581248802750725
2277 85.08243804149298 0.0513798726425001
2278 85.50194380702297 0.05815931977949196
2279 85.72358109861815 0.07253038429151548
2280 85.28574143781344 0.062461464025011626
2281 85.81248969888439 0.07195225210272005
2282 85.21038910215627 0.06187099880842428
2283 85.9129039388684 0.07126275041052232
2284 84.73865925622523 0.051649694993966544
2285 84.94746536005529 0.057192671361027125
2286 84.99097942653616 0.055165039429431406
2287 84.18966071936697 0.040658237676069575
2288 84.9536761439242 0.05860702637610793
2289 84.99103330565784 0.054037580639561655
2290 83.95394799394596 0.03463223912373237
2291 85.45405939225685 0.0649579526556412
2292 85.16768705932064 0.06408197881365674
2293 85.71872535744812 0.07221253524854232
2294 84.901306370203 0.05745446529375686
2295 85.28829927133772 0.061755638704478866
2296 85.21184354004083 0.057833037004806576
2297 85.94835800119594 0.0796970204546682
2298 85.15731566092609 0.05709110351114599
2299 84.89086021942497 0.058928796289671403
2300 85.25807312857143 0.0647798139163287
2301 84.99952597900057 0.06547527163757061
2302 85.15017078993094 0.060336440737925656
2303 84.17792681350876 0.04673448199017671
2304 84.87387194114964 0.06315240767372732
2305 84.04972882235785 0.03553507941049694
2306 84.40316400146858 0.04764808788441777
2307 84.00344616873603 0.04164087878938638
2308 84.63711119904237 0.043306558611986845
2309 84.60391889854019 0.05261741287568211
2310 84.10645240620956 0.041843481140797056
2311 84.18945465918581 0.043258578009467974
2312 84.39887652995412 0.04902564619448113
2313 85.20434944721075 0.0574802594191921
2314 84.14360268731004 0.041969006447849955
2315 83.84709393020671 0.03026782212393908
2316 84.61866946084248 0.04610025866950174
2317 84.32598229410615 0.052039785640877856
2318 84.14728921944501 0.041338827588999316
2319 84.84171017966737 0.059799902044610165
2320 84.34225346163124 0.044189778634402876
2321 84.64147689149759 0.05236647862376265
2322 83.92991981161511 0.03645591628644118
2323 84.1775783014657 0.043520923134341305
2324 84.81459906809934 0.05084081771774174
2325 84.57077069314327 0.04691305359008868
2326 84.3826172151542 0.04577635105257305
2327 84.49353155556051 0.05336451687452615
2328 84.32852676896822 0.045063907851048746
2329 84.26050641293567 0.04210670448889575
2330 84.9405514212536 0.05184217796832591
2331 84.42109903291158 0.04847025920442938
2332 84.28551243986782 0.04625231460721402
2333 84.74516354062163 0.057254441117666754
2334 84.44953249417156 0.05037627369539388
2335 84.35158400462623 0.05240453795431854
2336 84.82145495995512 0.06448120843306993
2337 84.41050541529351 0.055264125640657635
2338 84.67809002284876 0.05746518454041638
2339 84.79704703291114 0.06237914498241259
2340 84.60685870915735 0.05346456238104136
2341 85.23038243905317 0.06804953083360521
2342 84.98272806614692 0.06726187312742404
2343 85.27621706818191 0.06682477501475614
2344 85.32079115293425 0.07283970995465017
2345 85.00130847698289 0.06582451344657148
2346 85.31976548443812 0.06886165874024242
2347 85.26338383107712 0.06810525451213023
2348 86.10478526004135 0.0859203929742165
2349 85.63406834350009 0.0759663064072027
2350 84.89983744194438 0.06523955381265467
2351 85.21990657789028 0.07290736488742677
2352 86.1484939792963 0.08197367859296423
2353 85.25165152105198 0.06848177224678109
2354 85.81040801233088 0.08371094011456715
2355 85.52913508815521 0.07474261435153229
2356 85.71385068097587 0.07468471088796569
2357 85.55748958399931 0.07642445460554581
2358 84.71290865854107 0.05806142563908656
2359 84.59237047442038 0.05319299625200036
2360 85.02714616989692 0.06307206484996197
2361 85.65470836399746 0.07369965058104566
2362 85.35311476924184 0.06796225310629644
2363 85.39739452444061 0.06495449719052993
2364 85.00213066661078 0.06593751268676928
2365 84.47842030331331 0.05892516310024387
2366 84.50382012206825 0.0563099771412634
2367 84.8021693346236 0.06576420561676777
2368 85.88707227543006 0.07480235796036894
2369 84.70748599093967 0.05883197866007339
2370 84.35347528956378 0.04982998328939392
2371 85.19855326919377 0.07029439969441265
2372 84.95184180312127 0.06400187645611488
2373 84.88865530821202 0.06154654060382336
2374 85.2960816542052 0.07212893984992375
2375 84.62341144368143 0.05843413972213363
2376 84.9429216776563 0.05809476828846327
2377 84.48720660721754 0.05460738304472812
2378 84.85510647316698 0.06072190867123417
2379 84.74135515832462 0.048810238674555806
2380 85.13938495317062 0.05533116281060524
2381 85.58308355221564 0.07008919544156655
2382 85.37054787464106 0.05780108167021969
2383 84.27742331376714 0.04874487028729102
2384 84.59245736992887 0.04263688844228408
2385 84.8916879944324 0.04913866840711567
2386 85.31465030104823 0.06337087469081337
2387 84.72014981388307 0.04540853318594318
2388 84.70430577834748 0.054342437880289474
2389 84.83572099378303 0.054150535816104295
2390 84.6233559100782 0.061767761824455314
2391 84.98638841366338 0.0599850130659636
2392 84.719807538493 0.060779422814761674
2393 84.91679510064746 0.06596947687739307
2394 84.50785391607884 0.05066314526514193
2395 85.2978241319432 0.06259120437528898
2396 85.18822956302708 0.06861675018060032
2397 85.01743882107806 0.06483924049333667
2398 84.9805244124378 0.06057147682359909
2399 85.66335966299862 0.07415110628800259
2400 84.88214914148479 0.06046264178143923
2401 85.18759981737381 0.06698365198107936
2402 85.60229529255126 0.06307533651973252
2403 85.09323422839104 0.058631545660557505
2404 85.80549904793754 0.08196509085144166
2405 84.75032656642557 0.05927607295022497
2406 85.29189941805946 0.07372478799259563
2407 85.06269966013498 0.05990695973556304
2408 84.45756420060941 0.05168922262371256
2409 84.80809373152653 0.060976085656636925
2410 84.81724845385784 0.05541812908510124
2411 84.59980103285713 0.06430887978519495
2412 84.98231278205694 0.05214623720690448
2413 84.89283445124444 0.05529765918938245
2414 84.36812593728669 0.04664863528782737
2415 85.55483922590415 0.07443589810466356
2416 85.04183195569945 0.06246682756044186
2417 84.79784666990561 0.057610683305661325
2418 84.47749318121798 0.048945127829491564
2419 84.95388222680155 0.055540759490897096
2420 85.0284354574771 0.06567218156061416
2421 85.30725329462014 0.06251169962204117
2422 85.53328980362318 0.06370633142865167
2423 84.82440255192256 0.05555392132256132
2424 85.38505581279031 0.06645223606696715
2425 85.1602263705767 0.06349569631576235
2426 84.69600939542832 0.06039783310111424
2427 85.18158000604699 0.06570782893810412
2428 85.33594011940616 0.07236958190733933
2429 84.61020298288001 0.05009443104522815
2430 84.36870095092107 0.05202972417180629
2431 84.32878544037843 0.04314114926378321
2432 84.93492325720615 0.06452174455478255
2433 85.31533089885438 0.06588160526558717
2434 84.38276961019706 0.05442004631550024
2435 84.4099929036837 0.049880617250146364
2436 84.35283156361493 0.044711036786710845
2437 84.66945753835155 0.05678934666244739
2438 84.19876516621312 0.05171381016964749
2439 84.16602396834111 0.04568887276192868
2440 84.63778026478631 0.05651672244036132
2441 84.54249044097486 0.0511344379150116
2442 84.59464547895746 0.048226382896640496
2443 85.00418023911048 0.05927531136143094
2444 84.91145736507107 0.05933560098879309
2445 84.5136755410566 0.05062958615600799
2446 85.0510063756955 0.061011564120543094
2447 84.94156908306219 0.05982911130159807
2448 84.56055182726894 0.051780000441952745
2449 84.26117283140262 0.045523463630983696
2450 84.78808658320261 0.06058938390526203
2451 85.169121451075 0.06951968684482646
2452 84.94723125968942 0.055865694313015024
2453 85.37882192871689 0.06303372060703072
2454 85.49406110657286 0.06920346452509674
2455 84.44824374066775 0.051612371035035354
2456 84.03269330430619 0.049038526187875076
2457 84.34763836697992 0.05510410034534474
2458 84.49210790777427 0.05434505558957303
2459 84.86620541413747 0.058503705083505664
2460 84.76164548628113 0.05311272282100321
2461 84.71291999327092 0.05658102726084935
2462 84.01763025268065 0.04377871360062058
2463 84.42067772540467 0.050653516532276344
2464 84.52467436264972 0.05518086882746365
2465 84.56636977659485 0.05374498218753543
2466 84.46713734777357 0.049276167458269016
2467 85.09180227142501 0.05542576568880164
2468 85.05908880495852 0.05464981440229022
2469 84.50176141568092 0.052373243293728944
2470 84.66572880128581 0.05355952194020919
2471 84.62032010164916 0.05659979245896818
2472 83.90161026375915 0.03627219013081018
2473 85.11773039678351 0.05759326247187735
2474 84.38441451730586 0.046534756089982254
2475 84.1241368407468 0.03543782753931446
2476 84.28283792827085 0.0363500261848172
2477 83.67282005730546 0.031722854112383625
2478 84.14175866999967 0.03737755089868988
2479 84.18470745394058 0.03887000405356189
2480 84.09081812282705 0.04145957491493124
2481 84.64633716848755 0.04825428986696956
2482 84.66785251981621 0.0540221026181299
2483 85.24808185347875 0.06663348856518747
2484 85.07222353068373 0.05551256713708441
2485 84.74881816755988 0.05421350018149662
2486 84.64561504793826 0.05704454005444837
2487 84.25188384080057 0.04654778535818627
2488 84.2237631950637 0.04134973085905835
2489 84.45867056199916 0.04919045136996392
2490 84.23985794691802 0.047889726848720504
2491 84.70458445614292 0.057537048105797406
2492 84.39888335227879 0.04901687879806427
2493 83.63417762710593 0.03256293131122878
2494 83.86380192836333 0.036621998633680986
2495 83.98416299786822 0.0389163038861835
2496 84.33508335413168 0.04502403691683721
2497 84.14282042719414 0.044204818389295686
2498 84.57037622543575 0.04898483071620985
2499 84.0711693275096 0.038944391513457965
2500 84.09723966568413 0.04160498786273681
2501 83.36767346068906 0.024866108754805216
2502 84.1621345813696 0.02115911525634484
2503 83.48390962977588 0.019158619655632925
2504 84.18054940062935 0.01736108185429841
2505 83.89766520781613 0.016720770748485325
2506 84.48103902293246 0.0230025957295662
2507 84.19472966357684 0.02731577237806826
2508 84.10774697176241 0.01679547020220351
2509 84.76451131184679 0.03999473300495415
2510 83.7796344164536 0.020853325595752592
2511 83.89038317313928 0.020796329964213434
2512 83.88037986654997 0.011637954133714379
2513 85.55172942508631 0.05704474546380445
2514 84.58968358876798 0.025094325518043914
2515 84.81904844021524 0.03132334050327312
2516 84.4015277778955 0.030789982826938456
2517 83.9340000137741 0.020853342054267032
2518 84.34008793069486 0.028883087588541967
2519 84.43632018142561 0.020186013701696925
2520 84.69205602271141 0.03438656557647102
2521 84.3884033348377 0.022697685067572082
# 84.58319058900942 0.5734608855795179 0.0390226958849771 0.014464475472934635
